# Supplementary material for: Analysis of genetic differences between psychiatric disorders: exploring pathways and cell types/tissues involved and ability to differentiate the disorders by polygenic scores
Source: Transl Psychiatry. 2021 Aug 13;11:426. doi: 10.1038/s41398-021-01545-x (PMC8363629; doi:10.1038/s41398-021-01545-x)
Supplement: Supplementary file 2 — Supplementary Dataset [file 41398_2021_1545_MOESM2_ESM.zip]

Archive with 31 entries (30 files):
- Supp_dataset_genetic_diff_psy/
- Supp_dataset_genetic_diff_psy/ST10_mdd2018.vs.sa_overall.xlsx
- Supp_dataset_genetic_diff_psy/ST11_mdd2018.vs.cannabis2018_overall.xlsx
- Supp_dataset_genetic_diff_psy/ST12_mdd.vs.ptsd.xlsx
- Supp_dataset_genetic_diff_psy/ST13_mdd.vs.ocd.xlsx
- Supp_dataset_genetic_diff_psy/ST14_mdd2018.vs.severe.depression.xlsx
- Supp_dataset_genetic_diff_psy/ST15_mdd2018.vs.seen.GP.for.depression.xlsx
- Supp_dataset_genetic_diff_psy/ST16_longest.depression.vs.mdd2018.xlsx
- Supp_dataset_genetic_diff_psy/ST17_neuroti2019.vs.mdd2018_overall.xlsx
- Supp_dataset_genetic_diff_psy/ST18_neuroti2019.vs.anxiety2018_overall.xlsx
- Supp_dataset_genetic_diff_psy/ST19_neuroti2019.vs.scz2018_overall.xlsx
- Supp_dataset_genetic_diff_psy/ST1_Simulation_Results_for_DDx_Compared_with_Real_GWAS.xlsx
- Supp_dataset_genetic_diff_psy/ST20_neuroti2019.vs.alcohol2018.xlsx
- Supp_dataset_genetic_diff_psy/ST21_psycho.experi2019.vs.scz2018.xlsx
- Supp_dataset_genetic_diff_psy/ST22_psycho.experi2019.vs.bpd2018.xlsx
- Supp_dataset_genetic_diff_psy/ST23_psycho.experi2019.vs.mdd2018.xlsx
- Supp_dataset_genetic_diff_psy/ST24_scz.vs.bpd.xlsx
- Supp_dataset_genetic_diff_psy/ST25_adhd.vs.asd_overall.xlsx
- Supp_dataset_genetic_diff_psy/ST26_cannabis2018.vs.alcohol2018_overall.xlsx
- Supp_dataset_genetic_diff_psy/ST27_anxiety2018.vs.sa2018.xlsx
- Supp_dataset_genetic_diff_psy/ST28_asdvs.adhd_gene_comparison_proposedMethod_simpleComparison.xlsx
- Supp_dataset_genetic_diff_psy/ST29_bps_vs_mdd_gene_comparison_proposedMethod_simpleComparison.xlsx
- Supp_dataset_genetic_diff_psy/ST2_scz.vs.mdd.xlsx
- Supp_dataset_genetic_diff_psy/ST30_SCZvsBPD_gene_comparison_proposedMethod_simpleComparison.xlsx
- Supp_dataset_genetic_diff_psy/ST3_bpd.vs.mdd.xlsx
- Supp_dataset_genetic_diff_psy/ST4_mdd.vs.ed.xlsx
- Supp_dataset_genetic_diff_psy/ST5_mdd.vs.asd.xlsx
- Supp_dataset_genetic_diff_psy/ST6_mdd.vs.adhd.xlsx
- Supp_dataset_genetic_diff_psy/ST7_mdd2018.vs.anxiety2018_overall.xlsx
- Supp_dataset_genetic_diff_psy/ST8_mdd2018.vs.insomnia2019_overall.xlsx
- Supp_dataset_genetic_diff_psy/ST9_mdd2018.vs.alcohol2018_overall.xlsx
