# Supplementary material for: Analysis of genetic differences between psychiatric disorders: exploring pathways and cell types/tissues involved and ability to differentiate the disorders by polygenic scores
Source: Transl Psychiatry. 2021 Aug 13;11:426. doi: 10.1038/s41398-021-01545-x (PMC8363629; doi:10.1038/s41398-021-01545-x)
Supplement: Supplementary file 2 — Supplementary Dataset [file 41398_2021_1545_MOESM2_ESM.zip › Supp_dataset_genetic_diff_psy/ST10_mdd2018.vs.sa_overall.xlsx]

## Sheet: T1.sig.snps
Table 1.Single nucleotide polymorphisms that passed genome-wide suggestive threshold (5E-06) in SNP-based analysis
a1: effect allele; a2: non-effect allele; se: standand error.
snpid	a1	a2	chr	bpos	beta	se	pval
rs370682797	C	G	7	117608224	0.146918	0.0269913	6.42628e-08
rs2916138	C	G	17	65488061	0.143803	0.0267179	8.99073e-08
rs4810824	C	G	20	47193708	-0.123102	0.0229577	1.00398e-07
rs970185	A	T	7	117628183	0.112609	0.0219542	3.49185e-07
rs17568511	C	G	7	117627004	-0.112435	0.0219542	3.64057e-07
rs6066765	C	G	20	47194232	-0.114496	0.0224558	4.09674e-07
rs6012487	C	G	20	47196557	-0.115804	0.0228998	5.08877e-07
rs112595860	C	G	12	32640591	0.141303	0.0280031	5.38676e-07
rs2949943	A	T	17	65497378	-0.127811	0.0253638	5.58055e-07
rs28438696	C	G	7	117610290	0.110511	0.0219542	5.73772e-07
rs1870738	A	T	5	153287549	-0.120097	0.0239036	6.02546e-07
rs12113919	C	G	7	117612315	-0.11029	0.0219542	6.04324e-07
rs1013278	C	G	7	117603820	0.109818	0.0219542	6.74765e-07
rs4809706	A	G	20	47193719	-0.1149	0.022993	6.92251e-07
rs28714277	A	T	7	117617520	0.109599	0.0219542	7.10092e-07
rs12111806	C	G	7	117619851	0.109086	0.0219542	8.00088e-07
rs72823639	A	T	10	110102400	0.205403	0.0413616	8.11397e-07
rs2916146	C	G	17	65503521	0.126897	0.0255858	8.38015e-07
rs55939360	A	T	10	110095924	-0.203796	0.0411648	8.77026e-07
rs2298680	C	G	21	35247469	0.198204	0.0403292	1.05243e-06
rs118048110	A	T	16	76679885	-0.253503	0.0518477	1.19502e-06
rs373610845	G	A	5	153306908	0.134162	0.0277279	1.54022e-06
rs56179519	C	G	10	110092572	-0.199003	0.0411308	1.54197e-06
rs782212	T	C	1	72945666	-0.11033	0.0228643	1.64343e-06
rs7719513	C	A	5	153327914	0.134162	0.0278044	1.64526e-06
rs6019297	T	C	20	47197230	0.110598	0.022993	1.7733e-06
rs922234	C	G	5	153159954	0.114031	0.0237753	1.89868e-06
rs7732136	A	G	5	153352706	0.134018	0.0279448	1.90238e-06
rs10789340	A	G	1	72940273	-0.110178	0.022993	1.94012e-06
rs290697	T	G	1	72870881	0.109233	0.0228643	2.08214e-06
rs13438572	C	G	7	117610768	-0.104822	0.0219542	2.11161e-06
rs7862648	A	G	9	18290857	0.124801	0.0261951	2.22093e-06
rs782246	A	G	1	72915804	-0.108818	0.0228643	2.27558e-06
rs782244	A	G	1	72916451	-0.108435	0.0228643	2.46953e-06
rs1838658	T	C	1	72928467	0.108249	0.0228643	2.56979e-06
rs7536869	A	C	1	72939855	-0.107415	0.022771	2.79356e-06
rs7731539	C	G	5	153111661	0.104972	0.0222922	2.90776e-06
rs11208776	A	T	1	66411733	-0.104953	0.0222922	2.92026e-06
rs111329911	T	G	16	6951143	-0.369105	0.0784503	2.96434e-06
rs6580034	C	G	5	153110646	0.10488	0.0222922	2.96681e-06
rs6886614	C	G	5	153110621	0.10488	0.0222922	2.96681e-06
rs72690123	T	C	8	120864606	0.196397	0.0421274	3.64617e-06
rs7711124	C	G	5	153142894	-0.110764	0.0237753	3.70263e-06
rs2926848	A	T	5	153156376	-0.110426	0.0237753	3.96291e-06
rs6125386	A	G	20	47196367	-0.106303	0.0228998	4.0106e-06
rs782219	A	G	1	72924810	0.105164	0.0226778	4.10306e-06
rs7726883	A	T	5	153138783	0.110244	0.0237753	4.11076e-06
rs11208779	C	G	1	66417145	0.102816	0.0221987	4.21551e-06
rs62526623	T	C	8	120865031	-0.1951	0.0421274	4.22453e-06
rs10042338	C	G	5	78431077	-0.107667	0.023273	4.32504e-06
rs4810826	T	C	20	47196647	-0.105803	0.0228998	4.45018e-06
rs290702	A	G	1	72876346	-0.105206	0.022771	4.45195e-06
rs4810827	T	C	20	47196809	-0.105703	0.0228998	4.54357e-06
rs290703	A	G	1	72876286	0.105023	0.022771	4.62556e-06
rs782208	T	C	1	72953022	0.104338	0.0226778	4.87931e-06
rs192283131	T	C	9	109634582	-0.4717	0.102632	4.99332e-06

## Sheet: T2.risk.loci
Table 2. Functional annotation of all candidate SNPs in the 14 genomic risk loci that are in LD (r2>=0.6) with the corresponding independent significant SNPs.
SNPs that passed the deleterious suggestive threshold of CADD (12.37) are highlighted in bold. CADD = Combined Annotation-Dependent depletion score, a marker of deleteriousness of SNP's effect on a protein product (higher scores are more deleterious); Chr=chromosome; Bp=basepair position; r2=r2 of rsID with IndSigSNP; IndSigSNPs=independent (r2 < 0.6) genome-wide significant SNPs in the same geno…
uniqID	rsID	chr	pos	non_effect_allele	effect_allele	MAF	CADD	nearestGene	gwasP	beta	se	r2	IndSigSNP	GenomicLocus	dist	func	RDB	minChrState	commonChrState	posMapFilt	eqtlMapFilt	ciMapFilt
21:35239562:A:G	rs56279221	21	35239562	A	G	0.07654	28.4	AP000304.12:ITSN1	NA	NA	NA	0.985157	rs2298680	14	00:00:00	exonic	5	4	15	1	1	0
7:117603820:C:G	rs1013278	7	117603820	G	C	0.3976	18.12	AC003084.2	6.74765e-07	0.109818	0.0219542	0.991883	rs370682797	5	35091	intergenic	5	5	15	0	1	1
1:72750500:A:G	rs11209943	1	72750500	G	A	0.3588	17.85	NEGR1	2.42381e-05	-0.0952016	0.0223983	0.664375	rs10789340	2	2082	intergenic	4	1	1	1	1	0
9:18273884:C:T	rs76045673	9	18273884	C	T	0.168	17.8	RP11-570H19.2	9.82441e-05	0.123501	0.0314951	0.671616	rs7862648	7	86710	intergenic	6	5	15	0	0	0
5:78532658:C:T	rs3733893	5	78532658	C	T	0.339	17.37	JMY	0.0109378	0.0593845	0.0231796	0.87531	rs10042338	3	0	exonic	2b	1	1	1	1	0
5:78580156:A:G	rs4704551	5	78580156	G	A	0.3757	17.17	JMY:CTC-451P13.1	0.0227864	0.0519062	0.0226424	0.741572	rs10042338	3	00:00:00	ncRNA_exonic	7	4	5	1	1	0
5:78442351:A:G	rs949644	5	78442351	G	A	0.328	16.59	DMGDH	0.0109354	-0.0592966	0.0231446	0.986243	rs10042338	3	0	NA	NA	5	15	1	1	1
1:72939855:A:C	rs7536869	1	72939855	C	A	0.339	16.47	RPL31P12	2.79356e-06	-0.107415	0.022771	0.982625	rs782212	2	172342	intergenic	6	7	15	0	1	1
5:153109185:G:T	rs7720354	5	153109185	G	T	0.4801	16.45	GRIA1	0.0110976	0.0570866	0.0223272	1	rs7731539	4	0	intronic	5	5	15	1	1	0
20:47189231:A:G	rs4810819	20	47189231	G	A	0.33	16.35	PREX1	2.15083e-05	-0.101997	0.0238454	0.707327	rs4810824	13	51558	intergenic	5	5	14	0	1	0
1:72748669:A:C	rs3101339	1	72748669	C	A	0.3598	15.06	NEGR1	1.06287e-05	-0.0991515	0.0223626	0.662048	rs10789340	2	251	upstream	NA	1	1	1	1	0
5:153318776:A:G	rs189744	5	153318776	G	A	0.4085	14.85	RP11-461L18.1	0.000466771	0.080095	0.0227359	0.735977	rs1870738	4	35992	intergenic	7	5	15	0	1	0
5:153286964:A:G	rs898709	5	153286964	G	A	0.3429	14.46	RP11-461L18.1	0.000363395	-0.0858019	0.0239036	0.995593	rs1870738	4	4180	intergenic	5	5	15	0	1	1
5:153126223:A:G	rs7707437	5	153126223	G	A	0.3539	13.97	GRIA1	0.0304601	0.051596	0.0236818	0.986402	rs922234	4	0	intronic	5	4	15	1	1	0
1:72940273:A:G	rs10789340	1	72940273	G	A	0.335	13.65	RPL31P12	1.94012e-06	-0.110178	0.022993	1	rs10789340	2	172760	intergenic	6	7	15	0	1	0
1:72752230:C:T	rs2815765	1	72752230	C	T	0.3588	13.11	NEGR1	1.66601e-05	-0.0970898	0.0223983	0.664375	rs10789340	2	3812	intergenic	NA	5	15	1	1	0
5:78479678:A:G	rs10055956	5	78479678	G	A	0.3738	12.89	DMGDH	0.0344598	0.0482805	0.0226778	0.812904	rs10042338	3	0	intergenic	2b	5	15	1	1	1
5:153310081:A:G	rs2434216	5	153310081	G	A	0.4105	12.68	RP11-461L18.1	0.000704568	-0.0775464	0.0227359	0.729763	rs1870738	4	27297	intergenic	7	9	15	0	1	0
1:66509014:A:C	rs2228693	1	66509014	C	A	0.4483	12.54	PDE4B:RP11-397C12.1	NA	NA	NA	0.681732	rs11208776	1	00:00:00	ncRNA_intronic	NA	5	15	1	1	1
17:65500030:A:G	rs2916150	17	65500030	G	A	0.2336	12.47	PITPNC1	0.00596109	0.069805	0.0252136	0.856125	rs2916138	12	0	intronic	6	5	15	1	0	1
1:72908137:C:T	rs782239	1	72908137	C	T	0.3748	12.44	RPL31P12	8.61428e-06	0.10059	0.0224558	0.835684	rs782212	2	140624	intergenic	NA	5	15	0	1	1
7:117615317:C:T	rs10226992	7	117615317	C	T	0.3996	12.38	AC003084.2	0.0121815	0.0554087	0.0219542	0.975824	rs370682797	5	23594	intergenic	5	7	15	0	1	1
5:153310122:C:T	rs2560031	5	153310122	C	T	0.4105	12.36	RP11-461L18.1	0.000715123	0.077453	0.0227359	0.729763	rs1870738	4	27338	intergenic	6	9	15	0	1	0
7:117623182:A:G	rs10270826	7	117623182	G	A	0.3996	12.3	AC003084.2	0.0311471	0.0476361	0.0219542	0.983861	rs370682797	5	15729	intergenic	5	5	15	0	1	0
1:72852773:A:G	rs1961767	1	72852773	G	A	0.3887	12.08	RPL31P12	2.9697e-05	0.0944059	0.0224558	0.792088	rs782212	2	85260	intergenic	NA	15	15	0	1	0
5:153287549:A:T	rs1870738	5	153287549	T	A	0.3439	11.86	RP11-461L18.1	6.02546e-07	-0.120097	0.0239036	1	rs1870738	4	4765	intergenic	5	7	15	0	1	0
1:66493152:C:T	rs4360504	1	66493152	C	T	0.4622	11.79	PDE4B	0.00944745	0.0589211	0.0225491	0.761576	rs11208776	1	0	intronic	7	4	15	1	1	0
5:153296017:C:T	rs1599408	5	153296017	C	T	0.3459	11.67	RP11-461L18.1	0.000295534	0.0870978	0.0239036	0.982387	rs1870738	4	13233	intergenic	7	7	15	0	1	0
5:78470755:A:ATC	rs35623564	5	78470755	ATC	A	0.328	11.56	DMGDH	NA	NA	NA	0.986243	rs10042338	3	0	intergenic	NA	5	15	1	1	0
5:153296064:A:C	rs1599409	5	153296064	C	A	0.3439	11.44	RP11-461L18.1	0.000268308	0.087698	0.0239036	0.99117	rs1870738	4	13280	intergenic	7	7	15	0	1	0
1:72884712:A:G	rs10789339	1	72884712	G	A	0.3887	11.06	RPL31P12	2.3273e-05	0.0956527	0.0224558	0.792088	rs782212	2	117199	intergenic	7	9	15	0	1	0
5:153296073:C:T	rs1599410	5	153296073	C	T	0.3439	10.98	RP11-461L18.1	0.000268308	0.087698	0.0239036	0.99117	rs1870738	4	13289	intergenic	6	7	15	0	1	0
5:78552400:A:G	rs2607145	5	78552400	G	A	0.338	10.88	JMY	0.0135012	-0.0576479	0.0231796	0.879532	rs10042338	3	0	intronic	NA	5	7	1	1	0
5:78623028:G:GAATT	rs150685894	5	78623028	G	GAATT	0.3887	10.88	JMY	NA	NA	NA	0.693376	rs10042338	3	0	UTR3	NA	5	15	1	1	0
1:72916451:A:G	rs782244	1	72916451	G	A	0.34	10.86	RPL31P12	2.46953e-06	-0.108435	0.0228643	0.978184	rs782212	2	148938	intergenic	NA	5	9	0	1	0
1:72887750:C:T	rs10889950	1	72887750	C	T	0.3877	10.79	RPL31P12	2.04271e-05	0.0961627	0.0224206	0.787901	rs782212	2	120237	intergenic	6	9	15	0	1	0
1:72751185:C:T	rs3101336	1	72751185	C	T	0.3588	10.72	NEGR1	1.09092e-05	-0.0990242	0.0223626	0.664375	rs10789340	2	2767	intergenic	NA	1	15	1	1	0
5:78573790:A:T	rs13182512	5	78573790	T	A	0.3757	10.62	JMY	NA	NA	NA	0.749347	rs10042338	3	0	exonic	6	4	5	1	1	0
1:72885087:C:T	rs11209964	1	72885087	C	T	0.3887	10.57	RPL31P12	2.19656e-05	0.0959463	0.0224558	0.792088	rs782212	2	117574	intergenic	7	9	15	0	1	0
10:110118688:C:T	rs75213989	10	110118688	C	T	0.06362	10.57	PTGES3P5	0.00919086	-0.1201	0.0457957	0.634272	rs72823639	8	62397	intergenic	4	7	15	0	0	0
1:72928467:C:T	rs1838658	1	72928467	C	T	0.34	10.56	RPL31P12	2.56979e-06	0.108249	0.0228643	0.978184	rs782212	2	160954	intergenic	NA	9	15	0	1	0
5:78471854:C:T	rs10044259	5	78471854	C	T	0.328	10.46	DMGDH	0.010614	-0.0596289	0.0231796	0.986243	rs10042338	3	0	intergenic	5	5	15	1	1	0
1:72930635:C:T	rs12035763	1	72930635	C	T	0.3877	10.09	RPL31P12	3.09483e-05	-0.0940455	0.0224206	0.794477	rs782212	2	163122	intergenic	6	7	15	0	1	0
5:78416416:C:T	rs567754	5	78416416	C	T	0.327	9.645	DMGDH:BHMT	0.00803181	0.0627948	0.0235302	0.841843	rs10042338	3	00:00:00	intronic	7	4	15	1	1	0
1:72751134:C:T	rs3101337	1	72751134	C	T	0.3588	9.581	NEGR1	1.04805e-05	0.09922	0.0223626	0.664375	rs10789340	2	2716	intergenic	NA	1	15	1	1	0
5:153101563:C:T	rs10067262	5	153101563	C	T	0.494	9.53	GRIA1	0.0100734	0.057511	0.0221987	0.944231	rs7731539	4	0	intronic	5	5	15	1	1	0
5:78596044:C:T	rs10514159	5	78596044	C	T	0.3837	9.503	JMY	0.00927397	0.0589736	0.022514	0.705054	rs10042338	3	0	exonic	7	4	4	1	1	0
1:72893648:A:C	rs6424469	1	72893648	C	A	0.3887	9.37	RPL31P12	2.24915e-05	0.0958262	0.0224558	0.792088	rs782212	2	126135	intergenic	7	9	15	0	1	0
1:72884206:A:AATTAT	rs76447464	1	72884206	A	AATTAT	0.3887	9.312	RPL31P12	NA	NA	NA	0.792088	rs782212	2	116693	intergenic	NA	9	15	0	1	0
1:72920283:A:G	rs2121055	1	72920283	G	A	0.3877	9.312	RPL31P12	4.41229e-05	-0.0924946	0.0224914	0.794477	rs782212	2	152770	intergenic	NA	5	15	0	1	0
1:72895551:C:T	rs2166314	1	72895551	C	T	0.3887	9.303	RPL31P12	2.55914e-05	0.0950194	0.0224206	0.792088	rs782212	2	128038	intergenic	NA	9	15	0	1	0
5:78452277:A:C	rs72764970	5	78452277	C	A	0.328	9.196	DMGDH	0.0120835	-0.0582435	0.0230512	0.986243	rs10042338	3	0	intergenic	6	5	15	1	1	0
5:153126156:A:C	rs4645377	5	153126156	C	A	0.3539	9.115	GRIA1	0.0304601	0.051596	0.0236818	0.986402	rs922234	4	0	intronic	5	2	15	1	1	0
1:66527780:C:G	rs12133853	1	66527780	G	C	0.4592	9.105	PDE4B	5.2715e-05	0.0899829	0.0221053	0.683196	rs11208776	1	0	intronic	6	5	15	1	1	0
5:153149474:A:G	rs34286550	5	153149474	G	A	0.3539	9.097	GRIA1	0.0284828	-0.0524345	0.0237753	0.986402	rs922234	4	0	intronic	6	4	15	1	1	0
1:66394025:C:G	rs10889589	1	66394025	G	C	0.3549	8.987	PDE4B	1.59504e-05	0.101513	0.0233665	0.614582	rs11208776	1	0	intronic	5	5	15	1	1	0
5:78580368:A:G	rs4704552	5	78580368	G	A	0.339	8.929	JMY:CTC-451P13.1	0.0137459	-0.0575855	0.023215	0.87531	rs10042338	3	00:00:00	ncRNA_exonic	6	4	5	1	1	0
7:117599514:A:G	rs916784	7	117599514	G	A	0.3986	8.851	AC003084.2	0.0190209	0.0518342	0.0219542	0.987832	rs370682797	5	39397	intergenic	6	5	15	0	1	0
5:153115963:A:C	rs6580036	5	153115963	C	A	0.494	8.839	GRIA1	0.0123809	-0.0558974	0.0221987	0.944231	rs7731539	4	0	intronic	6	5	15	1	1	0
16:76882852:A:C	rs80060704	16	76882852	C	A	0.05268	8.778	CTD-2336H13.2	0.000122955	0.1691	0.0437381	0.632463	rs118048110	11	0	ncRNA_intronic	7	9	15	0	1	0
5:78543716:G:T	rs7733997	5	78543716	G	T	0.3588	8.698	JMY	0.0179063	-0.0544993	0.0228643	0.80154	rs10042338	3	0	intronic	6	5	15	1	1	0
5:78438492:A:C	rs1664552	5	78438492	C	A	0.325	8.657	DMGDH	0.00939406	-0.0608583	0.023273	1	rs10042338	3	0	intergenic	NA	5	15	1	1	0
5:78563302:C:CATATA	rs61159632	5	78563302	C	CATATA	0.3757	8.545	JMY	NA	NA	NA	0.749347	rs10042338	3	0	intronic	NA	5	15	1	1	0
5:78447395:C:T	rs1275102	5	78447395	C	T	0.3767	8.523	DMGDH	0.0364444	-0.0476875	0.0226424	0.804605	rs10042338	3	0	NA	6	5	15	1	1	0
5:78436905:A:C	rs12519500	5	78436905	C	A	0.3241	8.429	DMGDH	0.00903044	0.0611753	0.023273	0.995397	rs10042338	3	0	intergenic	3a	5	15	1	1	0
20:47194229:A:C	rs6066764	20	47194229	C	A	0.4473	8.423	PREX1	1.57967e-05	0.0976049	0.0224558	0.78657	rs4810824	13	46560	intergenic	4	5	14	0	0	0
9:18290956:C:T	rs6475209	9	18290956	C	T	0.169	8.199	RP11-570H19.2	5.66848e-05	0.127898	0.0315526	0.6756	rs7862648	7	69638	intergenic	6	5	15	0	0	0
1:72812440:A:G	rs2815752	1	72812440	A	G	0.3588	8.112	RPL31P12	NA	NA	NA	0.664375	rs10789340	2	44927	intergenic	NA	5	15	0	1	0
10:110102400:A:T	rs72823639	10	110102400	T	A	0.07952	8.072	PTGES3P5	8.11397e-07	0.205403	0.0413616	1	rs72823639	8	46109	intergenic	7	9	15	0	0	0
1:66522271:A:G	rs1500950	1	66522271	G	A	0.4473	8.056	PDE4B	0.0280454	-0.0490933	0.0221987	0.67914	rs11208776	1	0	intronic	NA	5	15	1	1	0
5:78534134:G:T	rs2166344	5	78534134	G	T	0.3757	7.959	JMY	0.0227181	-0.0519323	0.0226424	0.749347	rs10042338	3	0	intronic	5	1	1	1	1	0
5:153157228:A:C	rs2926850	5	153157228	C	A	0.3539	7.942	GRIA1	0.0381437	-0.0497739	0.0238454	0.995475	rs922234	4	0	intronic	6	2	15	1	1	1
5:78563227:C:T	rs2607140	5	78563227	C	T	0.338	7.881	JMY	0.0133009	0.0577726	0.0231796	0.879532	rs10042338	3	0	intronic	NA	5	15	1	1	0
5:153120718:A:G	rs6421143	5	153120718	G	A	0.3549	7.803	GRIA1	0.0270628	-0.0529141	0.0237753	0.981899	rs922234	4	0	intronic	6	5	15	1	1	0
5:78548010:G:T	rs6414979	5	78548010	G	T	0.3588	7.761	JMY	0.0140528	-0.0567094	0.0229355	0.80154	rs10042338	3	0	intronic	6	5	15	1	1	0
9:18274230:C:T	9:18274230:C:T	9	18274230	T	C	0.169	7.748	RP11-570H19.2	NA	NA	NA	0.665847	rs7862648	7	86364	intergenic	6	5	15	0	0	0
20:47194232:C:G	rs6066765	20	47194232	G	C	0.4473	7.716	PREX1	4.09674e-07	-0.114496	0.0224558	0.78657	rs4810824	13	46557	intergenic	4	5	14	0	0	0
5:153110240:A:G	rs6580031	5	153110240	G	A	0.4801	7.623	GRIA1	0.011258	0.0568844	0.0222922	1	rs7731539	4	0	intronic	5	5	15	1	1	0
1:72828221:C:T	rs10889947	1	72828221	C	T	0.3698	7.548	RPL31P12	3.22028e-05	-0.0935979	0.0223626	0.64816	rs10789340	2	60708	intergenic	6	15	15	0	1	0
5:78446905:A:G	rs10037105	5	78446905	G	A	0.329	7.546	DMGDH	0.0114857	-0.058896	0.0231446	0.981783	rs10042338	3	0	NA	5	5	15	1	1	0
10:110129289:C:G	rs111637749	10	110129289	G	C	0.06362	7.52	PTGES3P5	9.9827e-05	0.179399	0.0457957	0.634272	rs72823639	8	72998	intergenic	6	9	15	0	0	0
5:78540481:A:AT	rs369361981	5	78540481	A	AT	0.334	7.389	JMY	NA	NA	NA	0.834134	rs10042338	3	0	intronic	NA	5	15	1	1	0
1:72847620:A:C	rs1599335	1	72847620	C	A	0.3867	7.378	RPL31P12	2.06656e-05	-0.0966551	0.0225491	0.783749	rs782212	2	80107	intergenic	NA	9	15	0	1	0
1:66461401:A:G	rs2503185	1	66461401	G	A	0.4702	7.277	PDE4B	0.00521175	-0.0624356	0.0221987	0.952938	rs11208776	1	0	intronic	NA	1	15	1	1	0
5:78430058:C:T	rs4466139	5	78430058	C	T	0.3419	7.272	DMGDH	0.0140998	-0.0569674	0.0230512	0.927748	rs10042338	3	0	intergenic	2b	1	7	1	1	1
5:78558425:C:T	rs2591387	5	78558425	C	T	0.338	7.241	JMY	0.0131421	0.0578726	0.0231796	0.879532	rs10042338	3	0	intronic	NA	5	15	1	1	0
5:78581784:C:CT	rs11362405	5	78581784	C	CT	0.339	7.228	JMY	NA	NA	NA	0.87531	rs10042338	3	0	intronic	NA	1	5	1	1	1
5:78436952:C:T	rs56064275	5	78436952	C	T	0.325	7.22	DMGDH	0.0107257	0.0597838	0.023273	1	rs10042338	3	0	intergenic	6	5	15	1	1	0
5:78449127:A:G	rs1275104	5	78449127	G	A	0.328	7.106	DMGDH	0.0137368	0.0574166	0.0231446	0.986243	rs10042338	3	0	NA	7	5	15	1	1	0
5:153334883:A:C	rs286956	5	153334883	C	A	0.4056	6.926	FAM114A2	0.000588297	-0.0791163	0.0228643	0.723458	rs1870738	4	34804	intergenic	5	5	15	0	1	0
7:117600424:C:T	rs2402273	7	117600424	C	T	0.3986	6.882	AC003084.2	0.0138043	0.0544245	0.0219542	0.987832	rs370682797	5	38487	intergenic	5	5	15	0	1	0
1:66523243:A:T	rs7521986	1	66523243	T	A	0.4612	6.838	PDE4B	4.90597e-05	-0.090357	0.0221053	0.696385	rs11208776	1	0	intronic	4	5	15	1	1	0
5:153085668:T:TTTTGTTTG	5:153085668:T:TTTTGTTTG	5	153085668	T	TTTTGTTTG	0.1928	6.837	GRIA1	NA	NA	NA	0.620173	rs922234	4	0	intronic	NA	4	15	1	0	0
5:153335580:A:G	rs1438592	5	153335580	G	A	0.4056	6.829	FAM114A2	0.000588297	-0.0791163	0.0228643	0.723458	rs1870738	4	34107	intergenic	6	5	15	0	1	0
1:66523826:A:G	rs2202061	1	66523826	G	A	0.4473	6.733	PDE4B	0.0277277	0.0491931	0.0221987	0.67914	rs11208776	1	0	intronic	NA	4	15	1	1	0
5:78463395:A:G	rs13158309	5	78463395	G	A	0.3738	6.722	DMGDH	0.035785	-0.0476595	0.0225491	0.812904	rs10042338	3	0	intergenic	1f	14	15	1	1	0
5:78513806:C:T	rs72764983	5	78513806	C	T	0.3569	6.69	DMGDH	0.0163059	-0.0549815	0.0227359	0.868385	rs10042338	3	0	intergenic	7	5	15	1	1	0
5:153100273:C:T	rs11747810	5	153100273	C	T	0.495	6.671	GRIA1	0.0121078	-0.0560737	0.0221987	0.940546	rs7731539	4	0	intronic	5	5	15	1	1	0
1:72825144:A:G	1:72825144:A:G	1	72825144	A	G	0.0169	6.652	RPL31P12	NA	NA	NA	0.67384	rs10789340	2	57631	intergenic	NA	15	15	0	0	0
5:153099883:C:T	rs11743471	5	153099883	C	T	0.4811	6.638	GRIA1	0.0139501	0.0552644	0.0223272	0.995881	rs7731539	4	0	intronic	6	4	15	1	1	0
1:66525111:C:T	rs11208792	1	66525111	C	T	0.4612	6.617	PDE4B	0.012051	0.0558747	0.0221053	0.696385	rs11208776	1	0	intronic	7	4	15	1	1	0
9:18294429:C:T	rs7865006	9	18294429	C	T	0.168	6.489	RP11-570H19.2	6.08451e-05	0.126096	0.0312374	0.671616	rs7862648	7	66165	intergenic	5	5	15	0	0	1
1:72825144:A:T	1:72825144:A:T	1	72825144	T	A	0.3648	6.433	RPL31P12	NA	NA	NA	0.67384	rs10789340	2	57631	NA	6	15	15	0	1	0
1:66470379:G:T	rs7534143	1	66470379	G	T	0.4612	6.39	PDE4B	0.00553068	0.062005	0.0221987	0.919988	rs11208776	1	0	intronic	6	5	15	1	1	0
5:153097654:C:T	rs10041141	5	153097654	C	T	0.4811	6.376	GRIA1	0.0129122	-0.0558856	0.0223272	0.995881	rs7731539	4	0	intronic	7	4	15	1	1	0
20:47192702:C:T	rs6122698	20	47192702	C	T	0.4354	6.297	PREX1	3.30528e-05	0.0934638	0.0223626	0.761447	rs4810824	13	48087	intergenic	5	5	14	0	0	0
5:78431077:C:G	rs10042338	5	78431077	G	C	0.325	6.279	DMGDH	4.32504e-06	-0.107667	0.023273	1	rs10042338	3	0	intergenic	6	5	15	1	1	0
5:153332555:A:G	rs486440	5	153332555	G	A	0.4056	6.207	FAM114A2	0.000530742	0.0797559	0.0228643	0.723458	rs1870738	4	37132	intergenic	5	7	15	0	1	0
5:78436773:C:T	rs10942885	5	78436773	C	T	0.325	6.156	DMGDH	0.00915517	0.0610653	0.023273	1	rs10042338	3	0	intergenic	4	5	15	1	1	0
1:72902919:G:T	rs1084439	1	72902919	G	T	0.3748	6.125	RPL31P12	8.42014e-06	0.100701	0.0224558	0.835684	rs782212	2	135406	intergenic	NA	5	15	0	1	0
5:78562000:C:T	rs72766705	5	78562000	C	T	0.338	6.074	JMY	0.0143643	0.0571287	0.0231796	0.879532	rs10042338	3	0	intronic	7	5	15	1	1	0
5:78586493:A:G	rs2896766	5	78586493	G	A	0.3767	6.043	JMY	0.0253989	0.0510347	0.0226778	0.74594	rs10042338	3	0	intronic	7	4	5	1	1	0
7:117611250:A:G	rs7784849	7	117611250	G	A	0.3976	5.97	AC003084.2	0.0233612	0.050118	0.0219542	1	rs370682797	5	27661	intergenic	6	14	15	0	1	0
1:72897985:A:C	rs1445582	1	72897985	C	A	0.3887	5.919	RPL31P12	2.56576e-05	0.0950062	0.0224206	0.792088	rs782212	2	130472	intergenic	NA	5	15	0	1	0
5:78520556:C:T	rs4703773	5	78520556	C	T	0.335	5.892	DMGDH	0.0130608	0.0576032	0.0230512	0.954948	rs10042338	3	0	intergenic	7	5	15	1	1	0
1:72887886:A:G	rs10889951	1	72887886	G	A	0.3887	5.879	RPL31P12	2.22549e-05	0.0957295	0.0224206	0.792088	rs782212	2	120373	intergenic	6	9	15	0	1	0
10:110091882:C:T	rs116020528	10	110091882	C	T	0.07356	5.801	PTGES3P5	0.0025914	-0.130098	0.0428959	0.912063	rs72823639	8	35591	intergenic	6	9	15	0	0	0
5:78438743:A:G	rs1717560	5	78438743	G	A	0.325	5.781	DMGDH	0.0108981	-0.0596535	0.023273	1	rs10042338	3	0	intergenic	7	5	15	1	1	0
5:153290253:A:G	rs2085865	5	153290253	G	A	0.3429	5.772	RP11-461L18.1	0.000268016	0.0877047	0.0239036	0.995593	rs1870738	4	7469	intergenic	6	14	15	0	1	0
5:153281406:C:T	rs2560030	5	153281406	C	T	0.3668	5.756	RP11-461L18.1	0.00242174	0.0717418	0.0234949	0.897372	rs1870738	4	0	ncRNA_exonic	5	5	15	0	1	0
5:78559632:C:T	rs7724909	5	78559632	C	T	0.339	5.748	JMY	0.0137958	-0.0574675	0.0231796	0.87531	rs10042338	3	0	intronic	5	4	15	1	1	0
5:78625589:A:T	rs13177425	5	78625589	T	A	0.4046	5.735	JMY	0.000157965	-0.0852835	0.0224206	0.639792	rs10042338	3	2550	intergenic	1f	5	15	1	1	0
5:78593204:C:T	rs1870057	5	78593204	C	T	0.4225	5.71	JMY	0.0237928	0.0505993	0.0222338	0.600106	rs10042338	3	0	intronic	NA	4	5	1	1	0
5:153306908:A:G	rs373610845	5	153306908	A	G	0.4095	5.676	RP11-461L18.1	1.54022e-06	0.134162	0.0277279	0.725539	rs1870738	4	24124	intergenic	7	9	15	0	0	0
17:65499964:C:T	rs2949941	17	65499964	C	T	0.2336	5.606	PITPNC1	0.00595437	-0.0699724	0.0252706	0.856125	rs2916138	12	0	intronic	NA	5	15	1	0	0
7:117602126:A:G	rs7801876	7	117602126	G	A	0.3986	5.576	AC003084.2	0.0238909	0.049928	0.0219542	0.995942	rs370682797	5	36785	intergenic	6	5	15	0	1	0
1:66411733:A:T	rs11208776	1	66411733	T	A	0.4702	5.534	PDE4B	2.92026e-06	-0.104953	0.0222922	1	rs11208776	1	0	intronic	6	5	15	1	1	0
5:78628233:C:T	rs16876693	5	78628233	C	T	0.4215	5.517	JMY	0.0202996	-0.0521672	0.0223272	0.600965	rs10042338	3	5194	intergenic	6	5	15	1	1	0
5:153110288:A:G	rs6580032	5	153110288	G	A	0.4801	5.492	GRIA1	0.0127566	-0.0559825	0.0223272	1	rs7731539	4	0	intronic	5	5	15	1	1	0
1:66524024:A:T	rs58128575	1	66524024	T	A	0.4473	5.49	PDE4B	8.31072e-05	-0.0880889	0.0222338	0.67914	rs11208776	1	0	intronic	5	4	15	1	1	0
5:153294900:A:G	rs7732031	5	153294900	G	A	0.3439	5.443	RP11-461L18.1	0.000286063	-0.0873005	0.0239036	0.99117	rs1870738	4	12116	intergenic	7	9	15	0	1	0
1:66453163:A:G	rs2186120	1	66453163	G	A	0.4702	5.422	PDE4B	0.0038543	-0.0645856	0.0221987	0.952938	rs11208776	1	0	intronic	NA	5	15	1	1	0
5:153112961:A:C	rs11744083	5	153112961	C	A	0.3549	5.422	GRIA1	0.0249725	-0.0536613	0.0237753	0.981899	rs922234	4	0	intronic	6	5	15	1	1	0
17:65497378:A:T	rs2949943	17	65497378	T	A	0.2386	5.42	PITPNC1	5.58055e-07	-0.127811	0.0253638	0.883691	rs2916138	12	0	intronic	2b	5	15	1	0	0
1:72924810:A:G	rs782219	1	72924810	G	A	0.3489	5.379	RPL31P12	4.10306e-06	0.105164	0.0226778	0.93173	rs782212	2	157297	intergenic	NA	7	15	0	1	0
20:47197230:C:T	rs6019297	20	47197230	C	T	0.3946	5.37	PREX1	1.7733e-06	0.110598	0.022993	0.97866	rs4810824	13	43559	intergenic	7	5	14	0	1	0
5:78617534:G:T	rs1062326	5	78617534	G	T	0.3588	5.352	JMY	0.0163747	0.0552568	0.0228643	0.80154	rs10042338	3	0	UTR3	6	4	5	1	1	0
5:153306311:A:G	rs2126164	5	153306311	G	A	0.4105	5.315	RP11-461L18.1	0.000669626	0.0778652	0.0227359	0.729763	rs1870738	4	23527	intergenic	5	7	15	0	1	0
20:47192456:A:G	rs4809705	20	47192456	G	A	0.3181	5.311	PREX1	3.13044e-05	-0.100499	0.0239742	0.681196	rs4810824	13	48333	intergenic	7	5	14	0	0	0
5:153105504:C:T	rs113294180	5	153105504	T	C	0.2326	5.274	GRIA1	NA	NA	NA	0.608269	rs922234	4	0	intronic	6	5	15	1	0	0
5:78485579:A:AAC	rs111860466	5	78485579	A	AAC	0.04473	5.273	DMGDH	NA	NA	NA	0.675883	rs10042338	3	0	intergenic	NA	5	15	1	0	1
5:153340031:C:T	rs286960	5	153340031	C	T	0.4225	5.26	FAM114A2	0.000821528	0.0765769	0.0227359	0.674817	rs1870738	4	29656	intergenic	5	5	7	0	1	0
1:66538408:A:G	rs7552924	1	66538408	G	A	0.4592	5.231	PDE4B	0.0164371	0.0533914	0.0221053	0.683196	rs11208776	1	0	intronic	7	5	15	1	1	0
5:78607059:C:T	rs4704555	5	78607059	C	T	0.4205	5.21	JMY	0.019522	0.0522771	0.0222338	0.610429	rs10042338	3	0	intronic	7	4	5	1	1	0
5:78608648:A:T	rs1038992	5	78608648	T	A	0.4036	5.189	JMY	0.000131606	-0.085945	0.0223272	0.655299	rs10042338	3	0	intronic	4	4	4	1	1	0
5:78531337:C:G	rs1316753	5	78531337	G	C	0.3787	5.184	DMGDH	0.000224184	-0.0841186	0.0226424	0.757194	rs10042338	3	0	upstream	4	1	1	1	1	0
20:47196231:C:T	rs6122700	20	47196231	C	T	0.331	5.138	PREX1	1.47429e-05	-0.103604	0.0237522	0.716465	rs4810824	13	44558	intergenic	5	5	14	0	1	0
5:153306901:G:GTT	rs59021006	5	153306901	GTT	G	0.4105	5.133	RP11-461L18.1	NA	NA	NA	0.729763	rs1870738	4	24117	intergenic	NA	9	15	0	1	0
20:47185401:A:G	rs1321011	20	47185401	G	A	0.3181	5.075	PREX1	0.000139228	0.0926646	0.0241606	0.618301	rs4810824	13	55388	intergenic	NA	5	14	0	0	0
5:78442522:A:T	rs949645	5	78442522	T	A	0.328	5.065	DMGDH	6.82248e-06	-0.104837	0.0231446	0.986243	rs10042338	3	0	NA	1b	5	15	1	1	1
7:117610290:C:G	rs28438696	7	117610290	G	C	0.3966	5.01	AC003084.2	5.73772e-07	0.110511	0.0219542	0.995952	rs370682797	5	28621	intergenic	6	14	15	0	1	0
1:66542025:G:T	rs57550775	1	66542025	G	T	0.4891	5.009	PDE4B	0.0291573	-0.0490335	0.0223272	0.624691	rs11208776	1	0	intronic	7	5	15	1	1	0
5:78489979:A:G	rs10060869	5	78489979	G	A	0.335	4.987	DMGDH	0.0135534	-0.0572964	0.0230512	0.954948	rs10042338	3	0	intergenic	4	2	15	1	1	0
5:78581371:A:T	rs10054122	5	78581371	T	A	0.3767	4.873	JMY	0.000170327	0.0858324	0.0226778	0.74594	rs10042338	3	0	intronic	6	2	5	1	1	0
5:78573970:C:T	rs16876598	5	78573970	C	T	0.3767	4.869	JMY	0.0270258	0.0504836	0.0226778	0.74594	rs10042338	3	0	intronic	7	4	5	1	1	0
5:153294271:C:T	rs2126160	5	153294271	C	T	0.3439	4.844	RP11-461L18.1	0.000300406	0.086996	0.0239036	0.99117	rs1870738	4	11487	intergenic	6	9	15	0	1	0
9:18289043:C:T	rs58127290	9	18289043	C	T	0.167	4.828	RP11-570H19.2	4.55893e-05	0.128899	0.0314021	0.667655	rs7862648	7	71551	intergenic	6	5	15	0	0	0
1:72893683:G:T	rs6424470	1	72893683	G	T	0.3887	4.827	RPL31P12	2.48173e-05	-0.0953255	0.0224558	0.792088	rs782212	2	126170	intergenic	7	9	15	0	1	0
5:78530816:A:AT	5:78530816:A:AT	5	78530816	A	AT	0.3767	4.743	DMGDH	NA	NA	NA	0.762773	rs10042338	3	0	intergenic	NA	1	15	1	1	0
5:78558635:G:T	rs2607141	5	78558635	G	T	0.3757	4.694	JMY	0.0268055	0.0504778	0.0226424	0.749347	rs10042338	3	0	intronic	NA	5	15	1	1	0
5:153312211:C:T	rs441396	5	153312211	C	T	0.4235	4.689	RP11-461L18.1	0.000754715	0.0767969	0.0226424	0.691563	rs1870738	4	29427	intergenic	NA	9	15	0	1	0
5:78453224:G:GT	rs11373242	5	78453224	G	GT	0.3767	4.625	DMGDH	NA	NA	NA	0.803527	rs10042338	3	0	intergenic	NA	5	15	1	1	1
9:18295125:C:T	rs76332149	9	18295125	C	T	0.168	4.618	RP11-570H19.2	4.92402e-05	0.127804	0.0312731	0.671616	rs7862648	7	65469	intergenic	5	5	15	0	0	1
5:153110458:A:G	rs6580033	5	153110458	G	A	0.494	4.61	GRIA1	0.0115682	-0.0564327	0.0221987	0.944231	rs7731539	4	0	intronic	7	5	15	1	1	0
5:78561373:C:T	rs2591386	5	78561373	C	T	0.3767	4.603	JMY	0.0355633	0.0479144	0.0226424	0.74594	rs10042338	3	0	intronic	5	5	15	1	1	0
20:47187085:A:G	rs6012480	20	47187085	G	A	0.3191	4.596	PREX1	3.94956e-05	-0.0995972	0.0240674	0.669061	rs4810824	13	53704	intergenic	4	5	14	0	0	1
7:117614981:C:T	rs2402295	7	117614981	C	T	0.3986	4.567	AC003084.2	0.0125169	-0.0551962	0.0219542	0.979844	rs370682797	5	23930	intergenic	5	5	15	0	1	0
5:153356566:C:T	rs1011503	5	153356566	C	T	0.4105	4.556	FAM114A2	0.000722709	0.0781418	0.0229577	0.709249	rs1870738	4	13121	intergenic	7	5	15	0	1	0
5:78435762:C:T	rs1717567	5	78435762	C	T	0.325	4.552	DMGDH	0.00879564	-0.0613861	0.023273	1	rs10042338	3	0	intergenic	6	5	15	1	1	0
8:120864606:C:T	rs72690123	8	120864606	C	T	0.04473	4.547	DSCC1	3.64617e-06	0.196397	0.0421274	1	rs72690123	6	0	intronic	7	4	5	1	1	0
7:117607658:A:G	rs138567272	7	117607658	G	A	0.3986	4.523	AC003084.2	0.0172569	-0.0527176	0.0219902	0.995942	rs370682797	5	31253	intergenic	7	14	15	0	1	0
5:78533584:C:G	rs72764988	5	78533584	G	C	0.3579	4.495	JMY	4.40156e-05	-0.0940413	0.0228643	0.79617	rs10042338	3	0	intronic	4	1	1	1	1	0
5:153337438:C:T	rs7717580	5	153337438	C	T	0.4056	4.421	FAM114A2	0.000587557	0.0791241	0.0228643	0.723458	rs1870738	4	32249	intergenic	7	5	15	0	1	0
21:35235145:C:CTGTT	rs148016528	21	35235145	CTGTT	C	0.07753	4.415	AP000304.12:ITSN1	NA	NA	NA	0.970684	rs2298680	14	00:00:00	intronic	NA	5	15	1	1	0
5:153117936:C:T	rs6897016	5	153117936	C	T	0.4801	4.379	GRIA1	0.0121614	0.0562748	0.0222922	1	rs7731539	4	0	intronic	6	5	15	1	1	0
5:78626464:A:G	rs6453436	5	78626464	G	A	0.4026	4.301	JMY	0.0120368	0.056681	0.0224206	0.644002	rs10042338	3	3425	intergenic	6	5	15	1	1	0
5:153102249:C:T	rs6891987	5	153102249	C	T	0.495	4.274	GRIA1	0.0120597	-0.0561051	0.0221987	0.940546	rs7731539	4	0	intronic	6	5	15	1	1	0
1:72909011:A:G	rs7534013	1	72909011	G	A	0.3867	4.238	RPL31P12	3.67792e-05	-0.0934474	0.0224914	0.790276	rs782212	2	141498	intergenic	6	5	15	0	1	0
5:153160890:A:G	rs1461230	5	153160890	G	A	0.3529	4.219	GRIA1	0.0162481	0.0575263	0.0237753	1	rs922234	4	0	intronic	3a	4	15	1	1	0
10:110122737:C:T	rs188250443	10	110122737	C	T	0.06362	4.212	PTGES3P5	0.0102281	0.118401	0.0457957	0.634272	rs72823639	8	66446	intergenic	5	2	15	0	0	0
5:153306910:A:ACCC	rs368075903	5	153306910	A	ACCC	0.4095	4.208	RP11-461L18.1	NA	NA	NA	0.725539	rs1870738	4	24126	intergenic	NA	9	15	0	0	0
5:153300215:C:T	rs2614123	5	153300215	C	T	0.3429	4.195	RP11-461L18.1	0.000300235	0.0869995	0.0239036	0.98679	rs1870738	4	17431	intergenic	7	14	15	0	1	0
7:117617919:C:T	rs7793280	7	117617919	C	T	0.3986	4.192	AC003084.2	0.0120432	-0.0554979	0.0219542	0.979844	rs370682797	5	20992	intergenic	6	5	15	0	1	0
5:153322777:A:C	rs12658022	5	153322777	C	A	0.4056	4.117	RP11-461L18.1	0.000508803	-0.0795672	0.0227359	0.723458	rs1870738	4	39993	intergenic	7	5	15	0	1	0
1:66517279:A:T	rs1354059	1	66517279	T	A	0.4473	4.095	PDE4B	8.29868e-05	-0.0879574	0.0221987	0.67914	rs11208776	1	0	intronic	6	5	15	1	1	0
5:153320104:A:C	rs182291	5	153320104	C	A	0.4254	4.09	RP11-461L18.1	0.00100185	0.0749986	0.0226424	0.685773	rs1870738	4	37320	intergenic	5	5	9	0	1	0
20:47191787:G:T	rs6063276	20	47191787	G	T	0.332	4.089	PREX1	2.32038e-05	-0.101497	0.023824	0.728533	rs4810824	13	49002	intergenic	7	5	14	0	1	0
5:153316866:A:G	rs508306	5	153316866	G	A	0.4085	4.066	RP11-461L18.1	0.000457064	0.0802231	0.0227359	0.735977	rs1870738	4	34082	intergenic	7	7	9	0	1	0
20:47195185:A:G	rs11086255	20	47195185	G	A	0.4354	4.06	PREX1	4.74716e-05	-0.0911999	0.0222694	0.761447	rs4810824	13	45604	intergenic	4	5	14	0	1	0
20:47186055:C:CCCTCATGTT	rs140372756	20	47186055	C	CCCTCATGTT	0.333	4.05	PREX1	NA	NA	NA	0.655933	rs4810824	13	54734	intergenic	NA	5	14	0	0	0
5:78603510:A:T	rs2220839	5	78603510	T	A	0.3757	4.022	JMY	0.000244338	0.0836181	0.0226424	0.749347	rs10042338	3	0	intronic	5	4	5	1	1	0
1:72906786:A:G	rs2121056	1	72906786	G	A	0.3877	4.019	RPL31P12	2.33994e-05	-0.0956252	0.0224558	0.794477	rs782212	2	139273	intergenic	NA	5	15	0	1	0
20:47196809:C:T	rs4810827	20	47196809	C	T	0.3847	4.014	PREX1	4.54357e-06	-0.105703	0.0228998	0.936687	rs4810824	13	43980	intergenic	4	5	14	0	1	0
1:72953022:C:T	rs782208	1	72953022	C	T	0.3489	4.01	RPL31P12	4.87931e-06	0.104338	0.0226778	0.93173	rs782212	2	185509	intergenic	6	5	15	0	1	0
9:18285861:C:T	rs7850267	9	18285861	C	T	0.168	4.003	RP11-570H19.2	4.26323e-05	0.129097	0.0313307	0.671616	rs7862648	7	74733	intergenic	6	7	15	0	0	0
1:72764376:C:T	rs2568956	1	72764376	C	T	0.3588	4.001	RPL31P12	1.19531e-05	-0.0985767	0.0223626	0.664375	rs10789340	2	2778	intergenic	7	14	15	0	1	0
5:153306906:A:AC	rs374578147	5	153306906	AC	A	0.4095	3.965	RP11-461L18.1	NA	NA	NA	0.725539	rs1870738	4	24122	intergenic	NA	9	15	0	0	0
5:78620841:C:T	rs7702523	5	78620841	C	T	0.4036	3.961	JMY	0.0121233	0.056388	0.0223272	0.655299	rs10042338	3	0	UTR3	5	4	5	1	1	0
20:47185684:C:T	rs1852970	20	47185684	C	T	0.3191	3.952	PREX1	0.000159389	-0.091848	0.0241606	0.620577	rs4810824	13	55105	intergenic	NA	5	14	0	0	0
5:153133520:A:G	rs12653379	5	153133520	G	A	0.3539	3.951	GRIA1	0.0335279	-0.0506816	0.0236818	0.986402	rs922234	4	0	intronic	5	5	15	1	1	0
1:66410541:C:T	rs11208775	1	66410541	C	T	0.4702	3.946	PDE4B	0.0086362	-0.0589389	0.0222922	1	rs11208776	1	0	intronic	7	5	15	1	1	0
5:153145184:C:G	rs4254956	5	153145184	G	C	0.4473	3.927	GRIA1	0.00050427	-0.0767601	0.0219186	0.740794	rs7731539	4	0	intronic	7	4	15	1	1	0
9:18277711:C:T	rs80063557	9	18277711	C	T	0.167	3.897	RP11-570H19.2	0.000101659	0.123099	0.0314594	0.657224	rs7862648	7	82883	intergenic	7	5	15	0	0	0
5:78447005:C:CA	rs201990717	5	78447005	CA	C	0.3658	3.864	DMGDH	NA	NA	NA	0.826886	rs10042338	3	0	NA	NA	5	15	1	1	0
5:153106197:A:G	rs190301182	5	153106197	G	A	0.4781	3.862	GRIA1	0.0102717	-0.0582095	0.0225274	0.991741	rs7731539	4	0	intronic	7	5	15	1	1	0
5:153100561:A:G	rs6859463	5	153100561	G	A	0.4811	3.849	GRIA1	0.0127398	-0.055993	0.0223272	0.995881	rs7731539	4	0	intronic	7	5	15	1	1	0
1:66399895:A:G	rs4255357	1	66399895	G	A	0.4702	3.829	PDE4B	0.00892067	-0.0590289	0.0224206	1	rs11208776	1	0	intronic	7	5	15	1	1	0
1:72899359:A:G	rs1445581	1	72899359	G	A	0.3887	3.824	RPL31P12	2.43353e-05	-0.0954255	0.0224558	0.792088	rs782212	2	131846	intergenic	NA	5	15	0	1	0
5:153341832:A:G	rs2560051	5	153341832	G	A	0.4076	3.796	FAM114A2	0.000601664	0.0789761	0.0228643	0.718523	rs1870738	4	27855	intergenic	7	5	15	0	1	0
5:78465698:C:G	rs12655567	5	78465698	G	C	0.3787	3.78	DMGDH	0.000107212	0.0883036	0.0226424	0.797752	rs10042338	3	0	downstream	6	7	15	1	1	0
17:65495112:A:C	rs2949945	17	65495112	C	A	0.2187	3.78	PITPNC1	0.000366824	0.0962992	0.0268466	0.937022	rs2916138	12	0	intronic	NA	5	15	1	0	1
1:66483522:A:T	rs4546893	1	66483522	A	T	0.3767	3.711	PDE4B	NA	NA	NA	0.60582	rs11208776	1	0	intronic	6	5	15	1	1	0
20:47186032:A:G	rs6125380	20	47186032	G	A	0.334	3.705	PREX1	2.10953e-05	-0.102501	0.0239387	0.658405	rs4810824	13	54757	intergenic	5	5	14	0	1	0
1:72927346:A:G	rs7523080	1	72927346	G	A	0.3877	3.701	RPL31P12	2.73162e-05	0.0946862	0.0224206	0.794477	rs782212	2	159833	intergenic	6	5	15	0	1	0
5:78438937:A:C	rs1533760	5	78438937	C	A	0.325	3.698	DMGDH	0.00963945	-0.0606505	0.023273	1	rs10042338	3	0	intergenic	7	5	15	1	1	0
10:110115662:A:G	rs75287920	10	110115662	G	A	0.06362	3.668	PTGES3P5	0.009978	-0.118797	0.0457957	0.634272	rs72823639	8	59371	intergenic	6	9	15	0	0	0
1:66478840:G:T	rs1937450	1	66478840	G	T	0.4602	3.617	PDE4B	0.0054897	0.0626793	0.0224206	0.900822	rs11208776	1	0	intronic	NA	5	15	1	1	0
17:65491563:C:T	rs12602367	17	65491563	C	T	0.2147	3.603	PITPNC1	0.000881819	0.0903974	0.0269981	0.948274	rs2916138	12	0	intronic	7	5	15	1	0	0
1:72812324:A:G	rs2815753	1	72812324	G	A	0.3588	3.599	RPL31P12	1.18861e-05	0.0986043	0.0223626	0.664375	rs10789340	2	44811	intergenic	NA	5	15	0	1	0
5:78612886:A:AT	rs35881465	5	78612886	AT	A	0.3797	3.587	JMY	NA	NA	NA	0.735811	rs10042338	3	0	intronic	NA	4	5	1	1	0
5:78597058:C:T	rs6889383	5	78597058	C	T	0.339	3.54	JMY	0.0118005	0.0587631	0.0231796	0.87531	rs10042338	3	0	intronic	5	4	4	1	1	1
5:78522359:C:T	rs13355606	5	78522359	C	T	0.335	3.522	DMGDH	0.0118499	-0.0584033	0.0230512	0.954948	rs10042338	3	0	intergenic	7	5	15	1	1	0
5:78417775:C:T	rs72764958	5	78417775	C	T	0.3429	3.518	DMGDH:BHMT	0.0129983	-0.0578766	0.0231446	0.896542	rs10042338	3	00:00:00	intronic	6	4	15	1	1	0
5:78602472:C:T	rs7704383	5	78602472	C	T	0.4205	3.507	JMY	0.020712	-0.0517797	0.0222338	0.610429	rs10042338	3	0	intronic	7	4	4	1	1	0
5:153132632:C:G	rs6580037	5	153132632	G	C	0.3539	3.506	GRIA1	5.67161e-06	0.108203	0.0236818	0.986402	rs922234	4	0	intronic	4	5	15	1	1	1
5:78508752:A:G	rs4992862	5	78508752	G	A	0.3738	3.485	DMGDH	0.0308895	-0.0492815	0.0226778	0.812904	rs10042338	3	0	intergenic	6	5	15	1	1	0
1:66545889:C:T	rs7548408	1	66545889	C	T	0.4781	3.481	PDE4B	0.0225063	0.051075	0.0222338	0.631359	rs11208776	1	0	intronic	5	5	15	1	1	1
5:153306911:A:AG	rs565293531	5	153306911	AG	A	0.4095	3.472	RP11-461L18.1	NA	NA	NA	0.725539	rs1870738	4	24127	intergenic	NA	9	15	0	0	0
5:153085668:T:TTTTGTTTGTTTG	5:153085668:T:TTTTGTTTGTTTG	5	153085668	T	TTTTGTTTGTTTG	0.2942	3.461	GRIA1	NA	NA	NA	0.620173	rs922234	4	0	NA	NA	4	15	1	0	0
5:78464012:G:T	rs10942887	5	78464012	G	T	0.328	3.445	DMGDH	0.0118427	0.0586451	0.0231446	0.986243	rs10042338	3	0	intergenic	3a	14	15	1	1	0
1:66417145:C:G	rs11208779	1	66417145	G	C	0.4712	3.392	PDE4B	4.21551e-06	0.102816	0.0221987	0.964671	rs11208776	1	0	intronic	6	5	15	1	1	0
5:153125746:A:AG	rs35427120	5	153125746	AG	A	0.3539	3.359	GRIA1	NA	NA	NA	0.986402	rs922234	4	0	intronic	NA	2	15	1	1	0
1:66546884:A:G	rs6661750	1	66546884	G	A	0.4642	3.336	PDE4B	0.0464216	0.0447668	0.0223272	0.607279	rs11208776	1	0	intronic	6	5	15	1	1	0
1:72938249:A:C	rs10493498	1	72938249	C	A	0.3519	3.291	RPL31P12	8.45086e-06	-0.102096	0.022771	0.927701	rs782212	2	170736	intergenic	6	14	15	0	1	0
20:47196367:A:G	rs6125386	20	47196367	G	A	0.3847	3.288	PREX1	4.0106e-06	-0.106303	0.0228998	0.936687	rs4810824	13	44422	intergenic	4	5	14	0	1	0
5:78488295:A:T	rs56065218	5	78488295	T	A	0.335	3.269	DMGDH	1.70473e-05	0.0998015	0.0230512	0.954948	rs10042338	3	0	downstream	6	5	15	1	1	0
10:110106320:A:C	rs78100583	10	110106320	C	A	0.06461	3.252	PTGES3P5	0.0148326	-0.112499	0.0458625	0.621868	rs72823639	8	50029	intergenic	6	9	15	0	0	0
16:76814522:A:G	rs145368075	16	76814522	G	A	0.05567	3.198	CTD-2336H13.2	0.00150236	0.141495	0.0442762	0.700685	rs118048110	11	0	ncRNA_intronic	4	5	15	0	1	0
5:153110646:C:G	rs6580034	5	153110646	G	C	0.4801	3.194	GRIA1	2.96681e-06	0.10488	0.0222922	1	rs7731539	4	0	intronic	7	5	15	1	1	0
5:153161286:G:GTC	rs67881741	5	153161286	GTC	G	0.3529	3.186	GRIA1	NA	NA	NA	1	rs922234	4	0	intronic	NA	4	15	1	1	1
1:72866574:G:T	rs1599334	1	72866574	G	T	0.3877	3.184	RPL31P12	3.26471e-05	-0.0940663	0.0224914	0.787901	rs782212	2	99061	intergenic	NA	5	15	0	1	0
5:153356418:A:G	rs1898659	5	153356418	G	A	0.4105	3.178	FAM114A2	0.000701258	0.078333	0.0229577	0.709249	rs1870738	4	13269	intergenic	7	5	15	0	1	0
1:66533859:A:G	rs1392820	1	66533859	G	A	0.4453	3.174	PDE4B	0.0302257	-0.0484333	0.0221987	0.666393	rs11208776	1	0	intronic	NA	5	15	1	1	0
5:78532088:A:C	rs3733892	5	78532088	C	A	0.338	3.167	JMY	0.0202786	-0.0542507	0.023215	0.879532	rs10042338	3	0	UTR5	NA	1	1	1	1	0
1:72916538:C:T	rs782243	1	72916538	C	T	0.3748	3.161	RPL31P12	1.02609e-05	-0.0997374	0.0224558	0.835684	rs782212	2	149025	intergenic	NA	5	9	0	1	0
1:72944714:A:G	rs11209972	1	72944714	G	A	0.3857	3.139	RPL31P12	2.97101e-05	-0.0942555	0.0224206	0.801309	rs782212	2	177201	intergenic	7	5	15	0	1	0
1:72837500:C:T	rs11209952	1	72837500	C	T	0.3638	3.115	RPL31P12	4.05746e-05	0.092402	0.0223626	0.669936	rs10789340	2	69987	intergenic	4	5	15	0	1	1
5:78607147:C:T	rs4704556	5	78607147	C	T	0.4026	3.089	JMY	0.0131997	-0.0557092	0.0223272	0.658256	rs10042338	3	0	intronic	6	4	5	1	1	0
1:72910098:C:T	rs12026130	1	72910098	C	T	0.3877	3.055	RPL31P12	4.23378e-05	-0.0927115	0.0224914	0.794477	rs782212	2	142585	intergenic	7	5	15	0	1	0
1:66527901:C:G	rs7512880	1	66527901	G	C	0.4592	3.047	PDE4B	5.2792e-05	-0.0899753	0.0221053	0.683196	rs11208776	1	0	intronic	6	5	15	1	1	0
1:72902974:C:T	rs1596762	1	72902974	C	T	0.3877	3.037	RPL31P12	2.4559e-05	-0.0952292	0.0224206	0.794477	rs782212	2	135461	intergenic	NA	5	15	0	1	0
1:66440096:C:T	rs2310819	1	66440096	C	T	0.4692	3.026	PDE4B	0.00547291	-0.0620813	0.0221987	0.949007	rs11208776	1	0	intronic	6	9	15	1	1	0
1:72903118:A:G	rs7531797	1	72903118	G	A	0.3877	3.024	RPL31P12	2.36291e-05	-0.0954255	0.0224206	0.794477	rs782212	2	135605	intergenic	7	5	15	0	1	0
5:153143548:A:G	rs11167641	5	153143548	G	A	0.3539	3.024	GRIA1	0.0284729	0.0524377	0.0237753	0.986402	rs922234	4	0	intronic	7	4	15	1	1	1
5:153306266:C:T	rs2126163	5	153306266	C	T	0.4095	3.023	RP11-461L18.1	0.000703318	-0.0775576	0.0227359	0.725539	rs1870738	4	23482	intergenic	7	7	15	0	1	0
5:153352606:C:T	rs7732103	5	153352606	C	T	0.4105	3.01	FAM114A2	0.000661173	-0.0787053	0.0229577	0.709249	rs1870738	4	17081	intergenic	7	5	15	0	1	0
5:78565563:A:T	rs1840805	5	78565563	T	A	0.3738	2.984	JMY	0.000340244	0.0819238	0.0227135	0.748412	rs10042338	3	0	intronic	5	5	15	1	1	1
12:32642659:C:T	rs10506086	12	32642659	C	T	0.1948	2.962	FGD4	0.000417534	0.0996973	0.0280627	0.993434	rs112595860	9	0	intronic	6	5	15	1	0	0
5:78542516:C:T	rs10805926	5	78542516	C	T	0.3588	2.926	JMY	0.016672	0.055105	0.0228643	0.80154	rs10042338	3	0	intronic	7	5	15	1	1	0
5:153266100:A:G	rs2560035	5	153266100	G	A	0.3757	2.924	AC091962.3	0.00318139	-0.0693899	0.0233665	0.823669	rs1870738	4	887	downstream	5	5	15	0	1	0
17:65494735:A:G	rs9914971	17	65494735	G	A	0.3082	2.902	PITPNC1	0.00741613	-0.0648785	0.0240674	0.615431	rs2916138	12	0	intronic	6	5	15	1	1	1
5:153138783:A:T	rs7726883	5	153138783	T	A	0.3539	2.883	GRIA1	4.11076e-06	0.110244	0.0237753	0.986402	rs922234	4	0	intronic	6	5	15	1	1	0
5:78552312:C:T	rs12189188	5	78552312	C	T	0.3588	2.882	JMY	0.0164917	0.0551968	0.0228643	0.80154	rs10042338	3	0	intronic	6	5	7	1	1	1
1:66390808:A:T	rs4655591	1	66390808	T	A	0.3549	2.842	PDE4B	1.96861e-05	0.100414	0.0233665	0.614582	rs11208776	1	0	intronic	7	5	15	1	1	0
9:18290857:A:G	rs7862648	9	18290857	G	A	0.2336	2.821	RP11-570H19.2	2.22093e-06	0.124801	0.0261951	1	rs7862648	7	69737	intergenic	7	5	15	0	0	0
5:78442715:A:G	rs1664554	5	78442715	G	A	0.327	2.813	DMGDH	0.0101925	0.0603289	0.0233233	0.981564	rs10042338	3	0	NA	6	5	15	1	1	0
10:110130751:C:T	rs75510963	10	110130751	C	T	0.06362	2.812	PTGES3P5	0.00966455	-0.119304	0.0457957	0.634272	rs72823639	8	74460	intergenic	6	5	15	0	0	0
1:66541305:G:T	rs884712	1	66541305	G	T	0.4891	2.783	PDE4B	0.0294877	-0.0489335	0.0223272	0.624691	rs11208776	1	0	intronic	6	5	15	1	1	0
5:153125984:C:T	rs4616951	5	153125984	C	T	0.3539	2.781	GRIA1	0.0318107	-0.0511841	0.0236818	0.986402	rs922234	4	0	intronic	5	2	15	1	1	0
9:18284946:C:T	rs56965628	9	18284946	C	T	0.169	2.78	RP11-570H19.2	6.64738e-05	0.126098	0.0314021	0.665131	rs7862648	7	75648	intergenic	7	14	15	0	0	0
1:66503517:C:T	rs1354063	1	66503517	C	T	0.4632	2.777	PDE4B	0.0130852	0.0552247	0.0221053	0.702027	rs11208776	1	0	intronic	7	5	15	1	1	0
7:117612315:C:G	rs12113919	7	117612315	G	C	0.3966	2.774	AC003084.2	6.04324e-07	-0.11029	0.0219542	0.995952	rs370682797	5	26596	intergenic	5	7	15	0	1	0
1:72935211:A:G	rs145859253	1	72935211	G	A	0.3877	2.765	RPL31P12	NA	NA	NA	0.794477	rs782212	2	167698	intergenic	6	9	15	0	1	0
5:153157659:G:T	rs13167420	5	153157659	G	T	0.3549	2.764	GRIA1	0.0203566	-0.0555256	0.0237753	0.990971	rs922234	4	0	intronic	4	5	15	1	1	0
5:153100871:C:T	rs6881792	5	153100871	C	T	0.4811	2.712	GRIA1	0.0132309	-0.0556903	0.0223272	0.995881	rs7731539	4	0	intronic	6	5	15	1	1	0
1:66410109:C:T	rs11208774	1	66410109	C	T	0.4692	2.689	PDE4B	0.0086858	-0.0588951	0.0222922	0.996074	rs11208776	1	0	intronic	6	5	15	1	1	0
5:153211441:A:G	rs2964009	5	153211441	G	A	0.494	2.685	GRIA1	0.0153329	-0.0544119	0.0222922	0.928143	rs7731539	4	18011	intergenic	NA	5	15	0	1	0
5:153162173:C:G	rs1461232	5	153162173	G	C	0.4473	2.67	GRIA1	0.000256282	0.0810187	0.0220119	0.740794	rs7731539	4	0	intronic	5	5	15	1	1	0
16:76679885:A:T	rs118048110	16	76679885	T	A	0.04175	2.658	RP11-96P7.1	1.19502e-06	-0.253503	0.0518477	1	rs118048110	11	0	ncRNA_intronic	6	9	15	0	1	0
5:153109957:A:G	rs10477085	5	153109957	G	A	0.4801	2.618	GRIA1	0.0112461	-0.0568927	0.0222922	1	rs7731539	4	0	intronic	6	5	15	1	1	0
5:153105318:C:T	rs10053447	5	153105318	T	C	0.4543	2.6	GRIA1	NA	NA	NA	0.906549	rs7731539	4	0	intronic	7	5	15	1	0	0
12:32645848:A:C	rs11615039	12	32645848	C	A	0.1928	2.6	FGD4	NA	NA	NA	0.993337	rs112595860	9	0	intronic	6	5	15	1	1	0
7:117614923:A:C	rs10237233	7	117614923	C	A	0.3976	2.595	AC003084.2	0.0118611	0.0556166	0.0219542	0.983881	rs370682797	5	23988	intergenic	5	5	15	0	1	0
20:47186585:C:T	rs4810818	20	47186585	C	T	0.333	2.594	PREX1	2.40376e-05	-0.101397	0.0238454	0.708872	rs4810824	13	54204	intergenic	5	5	14	0	1	0
5:153333575:C:CTTAAT	rs148255907	5	153333575	CTTAAT	C	0.4056	2.59	FAM114A2	NA	NA	NA	0.723458	rs1870738	4	36112	intergenic	NA	5	15	0	1	0
10:110136959:C:T	rs79433799	10	110136959	C	T	0.06362	2.583	PTGES3P5	0.00915821	-0.120404	0.0458898	0.634272	rs72823639	8	80668	intergenic	6	9	15	0	0	0
1:72860708:A:AT	rs35447128	1	72860708	AT	A	0.3946	2.569	RPL31P12	NA	NA	NA	0.772064	rs782212	2	93195	intergenic	NA	7	15	0	1	0
1:72837490:C:T	rs11209951	1	72837490	C	T	0.3648	2.553	RPL31P12	3.44156e-05	0.0932554	0.0223626	0.67384	rs10789340	2	69977	intergenic	4	5	15	0	1	1
5:153126615:A:G	rs11167639	5	153126615	G	A	0.3549	2.548	GRIA1	0.0321825	0.0510734	0.0236818	0.981899	rs922234	4	0	intronic	6	4	15	1	1	0
5:78569956:C:CT	rs60533363	5	78569956	CT	C	0.3757	2.545	JMY	NA	NA	NA	0.749347	rs10042338	3	0	intronic	NA	5	15	1	1	0
5:153110178:A:G	rs6580030	5	153110178	G	A	0.4801	2.545	GRIA1	0.0117048	-0.0565777	0.0222922	1	rs7731539	4	0	intronic	7	5	15	1	1	0
21:35247469:C:G	rs2298680	21	35247469	G	C	0.07555	2.539	AP000304.12:ITSN1	1.05243e-06	0.198204	0.0403292	1	rs2298680	14	00:00:00	intronic	5	1	15	1	1	0
5:153111736:A:G	rs7731561	5	153111736	G	A	0.4801	2.527	GRIA1	0.0117122	-0.0565727	0.0222922	1	rs7731539	4	0	intronic	6	5	15	1	1	0
5:153099017:A:G	rs12517168	5	153099017	G	A	0.494	2.504	GRIA1	0.0104159	0.057252	0.0221987	0.944231	rs7731539	4	0	intronic	7	4	15	1	1	0
5:153280893:A:G	rs1593827	5	153280893	G	A	0.3439	2.503	RP11-461L18.1	0.000302002	0.087303	0.0239971	0.99117	rs1870738	4	125	upstream	4	5	15	0	1	1
5:153123152:A:AG	rs61103265	5	153123152	A	AG	0.3539	2.479	GRIA1	NA	NA	NA	0.986402	rs922234	4	0	intronic	NA	5	15	1	1	0
5:78520731:A:G	rs4704546	5	78520731	G	A	0.335	2.478	DMGDH	0.0135527	0.0572968	0.0230512	0.954948	rs10042338	3	0	intergenic	1f	5	15	1	1	0
5:78515701:C:CAATA	rs57588003	5	78515701	CAATA	C	0.3559	2.466	DMGDH	NA	NA	NA	0.872246	rs10042338	3	0	intergenic	NA	5	15	1	1	0
1:66505549:A:AGTT	rs72252943	1	66505549	A	AGTT	0.4732	2.435	PDE4B	NA	NA	NA	0.701405	rs11208776	1	0	intronic	NA	5	15	1	0	0
1:72812747:C:T	rs2568961	1	72812747	C	T	0.3588	2.435	RPL31P12	9.25872e-06	0.099823	0.0223626	0.664375	rs10789340	2	45234	intergenic	7	5	15	0	1	0
5:78432757:A:G	rs36177073	5	78432757	G	A	0.325	2.415	DMGDH	0.00832971	0.0618198	0.023273	1	rs10042338	3	0	intergenic	5	5	15	1	1	0
1:72906443:A:G	rs1822977	1	72906443	G	A	0.3877	2.387	RPL31P12	3.62516e-05	-0.0935226	0.0224914	0.794477	rs782212	2	138930	intergenic	NA	5	15	0	1	0
1:72943455:T:TA	rs75857380	1	72943455	T	TA	0.3608	2.373	RPL31P12	NA	NA	NA	0.885603	rs782212	2	175942	intergenic	NA	14	15	0	1	0
1:72936795:C:T	rs1822981	1	72936795	C	T	0.3608	2.338	RPL31P12	1.45005e-05	0.0988462	0.0226424	0.885603	rs782212	2	169282	intergenic	NA	9	15	0	1	0
5:153095004:C:T	rs11953799	5	153095004	C	T	0.3141	2.33	GRIA1	0.0378537	0.0507031	0.024254	0.634023	rs922234	4	0	intronic	7	5	15	1	0	0
10:110101475:A:G	rs72823637	10	110101475	G	A	0.06163	2.309	PTGES3P5	0.0071829	-0.1268	0.0468508	0.743367	rs72823639	8	45184	intergenic	7	9	15	0	0	0
1:66447394:A:G	rs6690398	1	66447394	G	A	0.4314	2.256	PDE4B	0.0443634	-0.0453852	0.0224206	0.810855	rs11208776	1	0	intronic	6	5	15	1	1	0
5:78561718:C:T	rs7735750	5	78561718	C	T	0.3757	2.248	JMY	0.0273814	-0.0502886	0.0226424	0.749347	rs10042338	3	0	intronic	7	5	15	1	1	0
7:117605714:A:G	rs1468183	7	117605714	G	A	0.3976	2.211	AC003084.2	0.0129668	-0.0549189	0.0219542	0.991883	rs370682797	5	33197	intergenic	6	14	15	0	1	0
5:153315450:C:T	rs1316640	5	153315450	C	T	0.4085	2.192	RP11-461L18.1	0.000466745	-0.0800953	0.0227359	0.735977	rs1870738	4	32666	intergenic	7	9	9	0	1	0
5:78432608:C:T	rs1717566	5	78432608	C	T	0.325	2.185	DMGDH	0.00821101	-0.0619337	0.023273	1	rs10042338	3	0	intergenic	4	5	15	1	1	1
17:65488061:C:G	rs2916138	17	65488061	G	C	0.2197	2.169	PITPNC1	8.99073e-08	0.143803	0.0267179	1	rs2916138	12	0	intronic	5	5	7	1	0	1
5:78599519:C:T	rs7711939	5	78599519	C	T	0.339	2.164	JMY	0.0115253	0.0589568	0.0231796	0.87531	rs10042338	3	0	intronic	7	4	5	1	1	0
7:117636111:C:G	rs10230941	7	117636111	G	C	0.3419	2.16	AC003084.2	4.51774e-05	-0.0908426	0.0221194	0.68326	rs370682797	5	2800	intergenic	2c	5	15	0	1	1
5:153277932:A:G	rs2560055	5	153277932	G	A	0.3638	2.117	AC091962.3	0.00187434	0.0735514	0.0234949	0.900333	rs1870738	4	0	ncRNA_intronic	NA	5	15	0	1	0
10:110132464:C:T	rs146860475	10	110132464	C	T	0.06362	2.116	PTGES3P5	0.00966866	-0.119298	0.0457957	0.634272	rs72823639	8	76173	intergenic	6	5	15	0	0	0
5:78475423:C:T	rs10053349	5	78475423	C	T	0.3738	2.096	DMGDH	0.0328772	-0.0487127	0.0226778	0.812904	rs10042338	3	0	intergenic	7	5	15	1	1	0
1:66538030:A:G	rs1500959	1	66538030	G	A	0.4453	2.094	PDE4B	0.0302761	-0.0484185	0.0221987	0.666393	rs11208776	1	0	intronic	NA	5	15	1	1	0
1:72838406:A:G	rs10789336	1	72838406	G	A	0.3648	2.083	RPL31P12	2.59243e-05	0.0947078	0.0223626	0.67384	rs10789340	2	70893	intergenic	7	5	15	0	1	0
5:153105920:A:T	rs200570844	5	153105920	A	T	0.4801	2.083	GRIA1	3.83999e-05	-0.112335	0.0271026	1	rs7731539	4	0	intronic	7	5	15	1	1	0
5:78539123:G:GTA	rs35534122	5	78539123	G	GTA	0.339	2.08	JMY	NA	NA	NA	0.87531	rs10042338	3	0	intronic	NA	5	15	1	1	0
1:72910182:G:T	rs10889955	1	72910182	G	T	0.3877	2.079	RPL31P12	2.51725e-05	-0.095253	0.0224558	0.786875	rs782212	2	142669	intergenic	7	5	15	0	1	0
5:78495899:C:T	rs13177470	5	78495899	C	T	0.3738	2.073	DMGDH	0.025617	-0.0508797	0.0226424	0.812904	rs10042338	3	0	intergenic	6	15	15	1	1	0
5:153103424:A:C	rs6876631	5	153103424	C	A	0.4791	2.071	GRIA1	0.00513943	0.0632008	0.0224345	0.995862	rs7731539	4	0	intronic	4	5	15	1	1	0
1:66414039:C:T	rs6690101	1	66414039	C	T	0.4682	2.069	PDE4B	0.00750974	0.0599987	0.0222922	0.976429	rs11208776	1	0	intronic	6	5	15	1	1	0
5:78624632:C:G	rs7736709	5	78624632	G	C	0.4056	2.061	JMY	0.000131985	0.0862885	0.0224206	0.640245	rs10042338	3	1593	intergenic	6	5	15	1	1	0
5:78440096:C:T	rs1664551	5	78440096	C	T	0.328	2.046	DMGDH	0.00919229	0.0606962	0.0231446	0.986243	rs10042338	3	0	NA	NA	2	15	1	1	1
5:153320752:C:CTCCCACCAAAAGAGATTT	rs148813622	5	153320752	CTCCCACCAAAAGAGATTT	C	0.4095	2.043	RP11-461L18.1	NA	NA	NA	0.732864	rs1870738	4	37968	intergenic	NA	8	9	0	1	0
1:72937523:C:T	rs1807758	1	72937523	C	T	0.3479	2.034	RPL31P12	5.07425e-06	0.10415	0.0226778	0.935914	rs782212	2	170010	intergenic	NA	14	15	0	1	0
5:78451409:A:G	rs72764969	5	78451409	G	A	0.3499	2.031	DMGDH	0.0179333	-0.0541803	0.0227359	0.895802	rs10042338	3	0	intergenic	5	5	15	1	1	0
5:153103954:A:G	rs7717329	5	153103954	G	A	0.4791	2.012	GRIA1	0.00973671	-0.0587736	0.022583	0.995878	rs7731539	4	0	intronic	7	5	15	1	1	0
5:153211430:C:G	rs2926860	5	153211430	G	C	0.494	2.003	GRIA1	8.17336e-06	-0.10011	0.0222922	0.928143	rs7731539	4	18000	intergenic	5	5	15	0	1	0
5:153106457:A:T	rs78937211	5	153106457	T	A	0.4801	2.001	GRIA1	7.48708e-06	-0.100689	0.0223272	1	rs7731539	4	0	intronic	7	5	15	1	1	0
5:78433831:C:T	rs115009495	5	78433831	C	T	0.326	2	DMGDH	0.00508343	0.0664697	0.0235651	0.995427	rs10042338	3	0	intergenic	6	5	15	1	1	0
5:153214011:C:G	rs2964005	5	153214011	G	C	0.494	1.996	GRIA1	8.23908e-06	-0.100072	0.0222922	0.928143	rs7731539	4	20581	intergenic	7	5	15	0	1	0
5:153108558:C:T	rs13186637	5	153108558	T	C	0.4264	1.994	GRIA1	NA	NA	NA	0.748519	rs7731539	4	0	intronic	7	5	15	1	0	0
5:78483867:G:T	rs9293767	5	78483867	G	T	0.3738	1.977	DMGDH	0.0313269	0.0490772	0.0226424	0.812904	rs10042338	3	0	intergenic	7	5	15	1	1	0
5:78616164:G:GTCTTT	rs10548374	5	78616164	G	GTCTTT	0.3638	1.96	JMY	NA	NA	NA	0.784979	rs10042338	3	0	intronic	NA	4	5	1	1	0
5:153298024:A:G	rs6880461	5	153298024	G	A	0.3439	1.939	RP11-461L18.1	0.000238499	0.0895005	0.0241945	0.982379	rs1870738	4	15240	intergenic	7	9	15	0	1	0
5:153342013:G:T	rs7722111	5	153342013	G	T	0.4076	1.935	FAM114A2	0.000651306	-0.0784796	0.0228643	0.718523	rs1870738	4	27674	intergenic	7	5	15	0	1	0
1:66509772:A:G	rs11208787	1	66509772	G	A	0.4483	1.927	PDE4B:RP11-397C12.1	0.0295836	-0.0486233	0.0221987	0.681732	rs11208776	1	00:00:00	ncRNA_intronic	6	5	15	1	1	0
5:153156376:A:T	rs2926848	5	153156376	T	A	0.3539	1.925	GRIA1	3.96291e-06	-0.110426	0.0237753	0.986402	rs922234	4	0	intronic	7	5	15	1	1	0
5:78578884:A:G	rs10474581	5	78578884	G	A	0.3588	1.892	JMY	0.0215857	-0.0529706	0.0228998	0.80154	rs10042338	3	0	intronic	7	4	5	1	1	0
5:153106137:G:T	rs147039732	5	153106137	G	T	0.4771	1.892	GRIA1	0.00987655	0.0583313	0.0224558	0.987637	rs7731539	4	0	intronic	7	5	15	1	1	0
5:153105376:C:T	rs10053518	5	153105376	C	T	0.4483	1.89	GRIA1	NA	NA	NA	0.743943	rs7731539	4	0	intronic	6	5	15	1	1	0
20:47193708:C:G	rs4810824	20	47193708	G	C	0.3917	1.858	PREX1	1.00398e-07	-0.123102	0.0229577	1	rs4810824	13	47081	intergenic	4	5	14	0	1	0
12:32645577:A:T	rs17536329	12	32645577	T	A	0.2266	1.835	FGD4	NA	NA	NA	0.801427	rs112595860	9	0	intronic	6	5	15	1	0	0
1:72812657:A:G	rs2613494	1	72812657	G	A	0.3588	1.834	RPL31P12	1.00806e-05	-0.0994096	0.0223626	0.664375	rs10789340	2	45144	intergenic	NA	5	15	0	1	0
5:78549243:A:G	rs77100132	5	78549243	G	A	0.338	1.831	JMY	0.0130204	0.0579499	0.0231796	0.879532	rs10042338	3	0	intronic	7	5	15	1	1	0
1:66496545:G:T	rs12123415	1	66496545	G	T	0.4642	1.829	PDE4B	0.0135627	-0.0552594	0.0222338	0.704895	rs11208776	1	0	intronic	6	4	15	1	1	0
5:78493873:C:G	rs6453431	5	78493873	G	C	0.3738	1.821	DMGDH	0.000102493	-0.0885532	0.0226424	0.812904	rs10042338	3	0	intergenic	6	15	15	1	1	0
5:153313826:C:T	rs383348	5	153313826	C	T	0.4085	1.82	RP11-461L18.1	0.000475255	0.079985	0.0227359	0.735977	rs1870738	4	31042	intergenic	7	9	15	0	1	0
1:72865045:A:G	rs1903372	1	72865045	G	A	0.3757	1.819	RPL31P12	8.79282e-06	-0.10049	0.0224558	0.832877	rs782212	2	97532	intergenic	NA	5	15	0	1	0
7:117613109:C:T	rs10280709	7	117613109	C	T	0.3956	1.816	AC003084.2	0.0122395	-0.0553716	0.0219542	0.99194	rs370682797	5	25802	intergenic	2c	5	15	0	1	1
5:78469223:A:T	rs10069036	5	78469223	T	A	0.328	1.803	DMGDH	6.28589e-06	0.105401	0.0231796	0.986243	rs10042338	3	0	intergenic	5	5	15	1	1	0
20:47198478:A:G	rs4991935	20	47198478	A	G	0.4453	1.787	PREX1	NA	NA	NA	0.785698	rs4810824	13	42311	intergenic	5	5	14	0	0	0
5:153110621:C:G	rs6886614	5	153110621	G	C	0.4801	1.785	GRIA1	2.96681e-06	0.10488	0.0222922	1	rs7731539	4	0	intronic	7	5	15	1	1	0
1:66522409:C:G	rs11208790	1	66522409	G	C	0.4473	1.784	PDE4B	7.64814e-05	0.0883946	0.0221987	0.67914	rs11208776	1	0	intronic	7	4	15	1	1	0
5:78440369:C:T	rs1717565	5	78440369	C	T	0.328	1.782	DMGDH	0.0108081	-0.0593919	0.0231446	0.986243	rs10042338	3	0	NA	NA	5	15	1	1	0
5:153159954:C:G	rs922234	5	153159954	G	C	0.3529	1.774	GRIA1	1.89868e-06	0.114031	0.0237753	1	rs922234	4	0	intronic	6	4	15	1	1	0
17:65491454:A:G	rs12600395	17	65491454	G	A	0.2147	1.774	PITPNC1	0.000669912	0.0927007	0.0270686	0.948274	rs2916138	12	0	intronic	5	5	15	1	0	0
5:153352706:A:G	rs7732136	5	153352706	G	A	0.4105	1.773	FAM114A2	1.90238e-06	0.134018	0.0279448	0.709249	rs1870738	4	16981	intergenic	7	5	15	0	1	0
1:72954611:A:C	rs813004	1	72954611	A	C	0.3479	1.764	RPL31P12	NA	NA	NA	0.927499	rs782212	2	187098	intergenic	NA	5	15	0	1	0
5:78467462:T:TA	rs71803652	5	78467462	TA	T	0.333	1.758	DMGDH	NA	NA	NA	0.954537	rs10042338	3	0	intergenic	NA	7	15	1	1	0
1:72888517:G:GT	rs111891256	1	72888517	G	GT	0.3698	1.747	RPL31P12	NA	NA	NA	0.792561	rs782212	2	121004	intergenic	NA	9	15	0	1	0
10:110122732:C:CT	rs138484467	10	110122732	CT	C	0.06362	1.743	PTGES3P5	NA	NA	NA	0.634272	rs72823639	8	66441	intergenic	NA	2	15	0	0	0
1:72865668:C:CTTAT	rs10641489	1	72865668	CTTAT	C	0.327	1.724	RPL31P12	NA	NA	NA	0.806933	rs782212	2	98155	intergenic	NA	5	15	0	1	0
10:110132847:C:T	rs151106676	10	110132847	C	T	0.06362	1.724	PTGES3P5	0.00966866	-0.119298	0.0457957	0.634272	rs72823639	8	76556	intergenic	7	5	15	0	0	0
5:78586914:G:T	rs10043008	5	78586914	G	T	0.4215	1.72	JMY	0.0181491	-0.0528848	0.0222338	0.602794	rs10042338	3	0	intronic	6	4	5	1	1	0
5:78573154:C:T	rs9293768	5	78573154	C	T	0.3549	1.71	JMY	0.0239761	-0.0521786	0.0229577	0.816675	rs10042338	3	0	intronic	6	5	5	1	1	0
5:153306780:C:G	rs389567	5	153306780	G	C	0.4105	1.707	RP11-461L18.1	1.09146e-05	-0.100675	0.0227359	0.729763	rs1870738	4	23996	intergenic	7	7	15	0	1	0
5:153116675:C:T	rs4377754	5	153116675	C	T	0.494	1.698	GRIA1	0.0128473	-0.0556041	0.0221987	0.944231	rs7731539	4	0	intronic	6	5	15	1	1	0
7:117617520:A:T	rs28714277	7	117617520	T	A	0.3986	1.687	AC003084.2	7.10092e-07	0.109599	0.0219542	0.979844	rs370682797	5	21391	intergenic	7	5	15	0	1	0
7:117635382:C:T	rs2188836	7	117635382	C	T	0.4076	1.686	AC003084.2	0.0151746	-0.0536701	0.0219542	0.891034	rs370682797	5	3529	intergenic	6	5	15	0	1	0
5:153117248:C:T	rs4403231	5	153117248	C	T	0.3549	1.675	GRIA1	0.0243525	0.0538934	0.0237753	0.981899	rs922234	4	0	intronic	7	5	15	1	1	0
5:78465308:A:AAC	rs150310024	5	78465308	A	AAC	0.336	1.663	DMGDH	NA	NA	NA	0.766644	rs10042338	3	0	downstream	NA	7	15	1	1	0
10:110100033:A:G	rs146270998	10	110100033	G	A	0.06163	1.663	PTGES3P5	0.00741738	-0.126201	0.0468166	0.743367	rs72823639	8	43742	intergenic	6	9	15	0	0	0
20:47198132:A:C	20:47198132:A:C	20	47198132	A	C	0.3897	1.659	PREX1	NA	NA	NA	0.948662	rs4810824	13	42657	intergenic	4	5	14	0	1	0
7:117608224:C:G	rs370682797	7	117608224	G	C	0.3976	1.647	AC003084.2	6.42628e-08	0.146918	0.0269913	1	rs370682797	5	30687	intergenic	7	14	15	0	1	0
17:65501887:A:G	rs2916149	17	65501887	G	A	0.2137	1.641	PITPNC1	0.00519712	0.073035	0.0259588	0.734508	rs2916138	12	0	intronic	NA	5	15	1	0	1
5:153184694:A:AT	rs11290446	5	153184694	A	AT	0.4423	1.638	GRIA1	NA	NA	NA	0.727399	rs7731539	4	0	intronic	NA	4	15	1	1	0
1:66469643:C:G	rs1937443	1	66469643	G	C	0.4314	1.637	PDE4B	6.39263e-05	-0.090241	0.0224206	0.810855	rs11208776	1	0	intronic	4	5	15	1	1	0
5:153305438:C:T	rs1461241	5	153305438	C	T	0.4105	1.637	RP11-461L18.1	0.000757068	-0.077094	0.0227359	0.729763	rs1870738	4	22654	intergenic	7	14	15	0	1	0
5:153107260:A:G	rs9686257	5	153107260	G	A	0.3539	1.629	GRIA1	0.0166754	-0.0576925	0.0239387	0.968291	rs922234	4	0	intronic	7	5	15	1	1	0
5:78430010:G:GTTT	5:78430010:G:GTTT	5	78430010	G	GTTT	0.34	1.628	DMGDH	NA	NA	NA	0.917662	rs10042338	3	0	intergenic	NA	1	7	1	1	1
5:153114843:A:G	rs6869815	5	153114843	G	A	0.495	1.619	GRIA1	0.0123824	0.0558965	0.0221987	0.940323	rs7731539	4	0	intronic	5	5	15	1	1	0
1:72866847:A:G	rs2815767	1	72866847	G	A	0.3757	1.615	RPL31P12	7.40441e-06	-0.101323	0.0224558	0.832877	rs782212	2	99334	intergenic	NA	5	15	0	1	0
5:78534687:C:T	rs10061497	5	78534687	C	T	0.338	1.614	JMY	0.011327	0.0590989	0.0231796	0.879532	rs10042338	3	0	intronic	4	1	1	1	1	0
5:153355063:C:T	rs893523	5	153355063	C	T	0.4105	1.606	FAM114A2	0.00070186	-0.0783276	0.0229577	0.709249	rs1870738	4	14624	intergenic	5	5	15	0	1	0
5:153324358:C:T	rs558631	5	153324358	C	T	0.4056	1.597	RP11-461L18.1	0.000500015	0.0796741	0.0227359	0.723458	rs1870738	4	41574	intergenic	6	5	15	0	1	0
5:153306598:G:T	rs408818	5	153306598	G	T	0.4105	1.592	RP11-461L18.1	0.000679436	0.0777742	0.0227359	0.729763	rs1870738	4	23814	intergenic	7	7	15	0	1	0
5:78468004:C:T	rs2121107	5	78468004	C	T	0.328	1.591	DMGDH	0.0110726	0.0591951	0.0231446	0.986243	rs10042338	3	0	intergenic	NA	5	15	1	1	1
5:153104664:C:G	rs200925174	5	153104664	C	G	0.4543	1.585	GRIA1	6.31666e-05	-0.111733	0.0277406	0.899728	rs7731539	4	0	intronic	7	5	15	1	0	0
20:47198132:C:G	20:47198132:C:G	20	47198132	C	G	0.05368	1.562	PREX1	NA	NA	NA	0.948662	rs4810824	13	42657	NA	NA	5	14	0	0	0
20:47184879:C:T	rs6019284	20	47184879	C	T	0.3181	1.558	PREX1	0.000147551	-0.0923148	0.0241606	0.618301	rs4810824	13	55910	intergenic	4	5	14	0	0	0
5:78433001:C:T	rs36129566	5	78433001	T	C	0.2565	1.545	DMGDH	NA	NA	NA	0.689485	rs10042338	3	0	intergenic	6	5	15	1	1	0
5:153176073:G:T	rs2963999	5	153176073	G	T	0.4612	1.537	GRIA1	0.0447109	0.0442968	0.0219186	0.779696	rs7731539	4	0	intronic	NA	4	15	1	1	0
1:72850392:C:T	rs2613480	1	72850392	C	T	0.3757	1.518	RPL31P12	1.58269e-05	-0.098155	0.0225846	0.832877	rs782212	2	82879	intergenic	NA	15	15	0	1	0
1:66470206:A:T	rs2186122	1	66470206	T	A	0.4314	1.514	PDE4B	6.88752e-05	-0.0898417	0.0224206	0.810855	rs11208776	1	0	intronic	7	5	15	1	1	0
5:153272968:A:G	rs2560038	5	153272968	G	A	0.3569	1.514	AC091962.3	0.000853777	0.0799389	0.0238102	0.902396	rs1870738	4	0	ncRNA_intronic	7	5	15	0	1	0
5:78433061:C:T	rs369110399	5	78433061	T	C	0.3241	1.51	DMGDH	0.00976712	0.0736271	0.028302	0.986156	rs10042338	3	0	intergenic	6	5	15	1	1	0
5:78613986:A:G	rs2131978	5	78613986	G	A	0.3757	1.481	JMY	0.0255574	-0.0509003	0.0226424	0.749347	rs10042338	3	0	intronic	7	4	5	1	1	0
1:72866971:A:G	rs2613473	1	72866971	G	A	0.3757	1.461	RPL31P12	9.1813e-06	0.10028	0.0224558	0.832877	rs782212	2	99458	intergenic	NA	5	15	0	1	0
7:117610768:C:G	rs13438572	7	117610768	G	C	0.3976	1.46	AC003084.2	2.11161e-06	-0.104822	0.0219542	1	rs370682797	5	28143	intergenic	6	14	15	0	1	0
1:72915804:A:G	rs782246	1	72915804	G	A	0.34	1.453	RPL31P12	2.27558e-06	-0.108818	0.0228643	0.978184	rs782212	2	148291	intergenic	NA	5	15	0	1	0
1:66547212:A:G	rs10493396	1	66547212	G	A	0.4781	1.444	PDE4B	0.0216347	0.0516268	0.0223272	0.631359	rs11208776	1	0	intronic	7	5	15	1	1	0
20:47195845:A:T	rs62211041	20	47195845	T	A	0.4573	1.444	PREX1	NA	NA	NA	0.66471	rs4810824	13	44944	intergenic	6	5	14	0	0	0
5:78542290:C:T	rs10474578	5	78542290	C	T	0.3757	1.432	JMY	0.0256246	-0.0508771	0.0226424	0.749347	rs10042338	3	0	intronic	7	5	15	1	1	0
5:78514324:G:GA	rs200814118	5	78514324	GA	G	0.3419	1.43	DMGDH	NA	NA	NA	0.915501	rs10042338	3	0	intergenic	NA	5	15	1	1	0
1:72852995:A:G	rs1072882	1	72852995	G	A	0.3887	1.426	RPL31P12	2.77236e-05	0.0949094	0.0224914	0.792088	rs782212	2	85482	intergenic	NA	9	15	0	1	0
20:47197520:C:T	rs6066766	20	47197520	C	T	0.3101	1.425	PREX1	NA	NA	NA	0.642259	rs4810824	13	43269	intergenic	5	5	14	0	1	0
20:47187307:C:T	rs6019287	20	47187307	C	T	0.332	1.398	PREX1	2.03414e-05	-0.102297	0.0238454	0.713618	rs4810824	13	53482	intergenic	5	5	14	0	1	0
5:78539672:G:T	rs12189006	5	78539672	G	T	0.339	1.397	JMY	0.0129694	0.0579826	0.0231796	0.87531	rs10042338	3	0	intronic	6	5	15	1	1	0
5:78507410:C:T	rs7448481	5	78507410	C	T	0.335	1.396	DMGDH	0.0124519	0.0580852	0.0230863	0.954948	rs10042338	3	0	intergenic	7	5	15	1	1	0
5:153323431:A:C	rs7725820	5	153323431	C	A	0.4056	1.395	RP11-461L18.1	0.000476665	0.0799669	0.0227359	0.723458	rs1870738	4	40647	intergenic	6	5	15	0	1	0
5:78527408:C:G	rs9637825	5	78527408	G	C	0.3519	1.394	DMGDH	1.3442e-05	-0.100353	0.0228998	0.842633	rs10042338	3	0	downstream	6	5	15	1	1	0
5:78539399:A:G	rs10805925	5	78539399	G	A	0.3757	1.394	JMY	0.0238346	-0.0515138	0.0226424	0.749347	rs10042338	3	0	intronic	5	5	15	1	1	1
5:78472599:G:T	rs10052346	5	78472599	G	T	0.3738	1.393	DMGDH	NA	NA	NA	0.812904	rs10042338	3	0	intergenic	6	5	15	1	1	0
5:78434291:C:T	rs2364596	5	78434291	C	T	0.3459	1.388	DMGDH	0.0117794	0.0582151	0.0229577	0.911884	rs10042338	3	0	intergenic	5	5	15	1	1	0
5:78517143:C:T	rs12189248	5	78517143	C	T	0.3569	1.386	DMGDH	0.0162442	0.0550133	0.0227359	0.868385	rs10042338	3	0	downstream	6	5	15	1	1	0
1:72897106:A:G	rs980243	1	72897106	G	A	0.3887	1.379	RPL31P12	2.40653e-05	-0.0953325	0.0224206	0.792088	rs782212	2	129593	intergenic	NA	14	15	0	1	0
5:153121877:A:G	rs4129128	5	153121877	G	A	0.3539	1.378	GRIA1	0.0263436	0.0529563	0.0236818	0.986402	rs922234	4	0	intronic	4	5	15	1	1	1
20:47198514:T:TTC	rs67101445	20	47198514	T	TTC	0.4433	1.378	PREX1	NA	NA	NA	0.777501	rs4810824	13	42275	intergenic	NA	5	14	0	0	1
5:78574237:C:T	rs6874525	5	78574237	C	T	0.3757	1.357	JMY	0.0335871	-0.0485167	0.0226778	0.749347	rs10042338	3	0	intronic	5	4	5	1	1	0
5:153158211:C:CCACACA	rs57534899	5	153158211	CCACACA	C	0.3668	1.343	GRIA1	NA	NA	NA	0.939481	rs922234	4	0	intronic	NA	5	15	1	0	0
5:78465660:A:G	rs12659618	5	78465660	G	A	0.328	1.342	DMGDH	0.0110726	0.0591951	0.0231446	0.986243	rs10042338	3	0	downstream	6	7	15	1	1	0
1:72811904:G:T	rs11209948	1	72811904	G	T	0.3588	1.341	RPL31P12	1.59686e-05	0.0973012	0.0223983	0.664375	rs10789340	2	44391	intergenic	6	5	15	0	1	0
5:153213627:A:ACT	rs10700815	5	153213627	A	ACT	0.494	1.339	GRIA1	NA	NA	NA	0.928143	rs7731539	4	20197	intergenic	NA	5	15	0	1	0
5:153104638:C:T	rs113880348	5	153104638	C	T	0.4781	1.338	GRIA1	NA	NA	NA	0.991804	rs7731539	4	0	intronic	7	5	15	1	0	0
20:47196090:C:T	rs4810825	20	47196090	C	T	0.4364	1.329	PREX1	8.70231e-05	0.0883496	0.0223626	0.759053	rs4810824	13	44699	intergenic	6	5	14	0	1	0
5:78507910:G:T	rs7706045	5	78507910	G	T	0.3738	1.328	DMGDH	0.0250533	-0.051076	0.0226424	0.812904	rs10042338	3	0	intergenic	6	5	15	1	1	0
5:78593158:A:G	rs1870058	5	78593158	G	A	0.338	1.327	JMY	0.0110555	0.0592972	0.0231796	0.8708	rs10042338	3	0	intronic	NA	4	5	1	1	0
5:78503744:C:CA	rs35039341	5	78503744	C	CA	0.34	1.326	DMGDH	NA	NA	NA	0.692903	rs10042338	3	0	intergenic	NA	5	15	1	1	0
5:153124798:C:G	rs10063691	5	153124798	G	C	0.4473	1.318	GRIA1	0.000489435	0.0769365	0.0219186	0.740794	rs7731539	4	0	intronic	6	5	15	1	1	0
1:66444183:C:G	rs1937433	1	66444183	G	C	0.4702	1.312	PDE4B	5.40555e-06	-0.101653	0.0221987	0.952938	rs11208776	1	0	intronic	5	5	15	1	1	0
10:110125687:C:G	rs75135582	10	110125687	G	C	0.06362	1.309	PTGES3P5	0.000103492	0.178996	0.0457957	0.634272	rs72823639	8	69396	intergenic	6	9	15	0	0	0
5:153109857:A:G	rs10477084	5	153109857	G	A	0.4801	1.308	GRIA1	0.0112472	0.056892	0.0222922	1	rs7731539	4	0	intronic	7	5	15	1	1	0
5:78562399:C:G	rs2255913	5	78562399	G	C	0.3757	1.307	JMY	0.00025911	-0.0832753	0.0226424	0.749347	rs10042338	3	0	intronic	7	5	15	1	1	0
17:65491212:A:G	rs12947633	17	65491212	G	A	0.3042	1.304	PITPNC1	0.00578856	-0.0678393	0.0244182	0.610899	rs2916138	12	0	intronic	5	5	15	1	0	0
5:153104565:A:G	rs145569281	5	153104565	G	A	0.4791	1.298	GRIA1	0.00698219	0.0610308	0.022471	0.995878	rs7731539	4	0	intronic	6	5	15	1	1	0
17:65495640:A:G	rs12942910	17	65495640	G	A	0.3082	1.298	PITPNC1	0.00657251	-0.0661079	0.0241606	0.615431	rs2916138	12	0	intronic	5	5	15	1	0	1
5:78513167:C:T	rs57587638	5	78513167	C	T	0.336	1.277	DMGDH	0.0135527	0.0572968	0.0230512	0.950566	rs10042338	3	0	intergenic	5	5	15	1	1	0
17:65499344:T:TG	rs59971328	17	65499344	T	TG	0.2336	1.272	PITPNC1	NA	NA	NA	0.856125	rs2916138	12	0	intronic	NA	5	15	1	0	0
10:110100194:A:C	rs75712794	10	110100194	C	A	0.07952	1.269	PTGES3P5	0.00227044	-0.126502	0.0411648	1	rs72823639	8	43903	intergenic	7	9	15	0	0	0
5:153310472:A:G	rs421178	5	153310472	G	A	0.4105	1.259	RP11-461L18.1	0.000669618	-0.0778653	0.0227359	0.729763	rs1870738	4	27688	intergenic	NA	9	15	0	1	0
5:78579870:A:ACTTT	rs60073055	5	78579870	ACTTT	A	0.339	1.256	JMY	NA	NA	NA	0.87531	rs10042338	3	0	intronic	NA	4	5	1	1	0
1:66533755:A:T	rs1392821	1	66533755	T	A	0.4453	1.239	PDE4B	9.99082e-05	-0.0872332	0.0222694	0.666393	rs11208776	1	0	intronic	6	5	15	1	1	0
7:117609096:A:G	rs111987160	7	117609096	G	A	0.3966	1.236	AC003084.2	0.0188923	-0.0524144	0.022176	0.995952	rs370682797	5	29815	intergenic	7	14	15	0	1	0
17:65499945:C:T	rs2916151	17	65499945	C	T	0.2336	1.231	PITPNC1	0.00554725	0.0705607	0.0252706	0.856125	rs2916138	12	0	intronic	NA	5	15	1	0	0
5:78557948:C:T	rs2607142	5	78557948	C	T	0.3757	1.229	JMY	0.0253027	-0.0509887	0.0226424	0.749347	rs10042338	3	0	intronic	NA	2	15	1	1	1
9:18286024:G:T	rs7867235	9	18286024	G	T	0.168	1.228	RP11-570H19.2	6.13396e-05	-0.1267	0.0314021	0.671616	rs7862648	7	74570	intergenic	5	7	15	0	0	1
1:72951344:C:T	rs1822979	1	72951344	C	T	0.3857	1.225	RPL31P12	2.53452e-05	0.0946727	0.0223272	0.801309	rs782212	2	183831	intergenic	NA	5	15	0	1	0
5:153117507:A:G	rs6896622	5	153117507	G	A	0.494	1.211	GRIA1	0.0123543	0.0559144	0.0221987	0.944231	rs7731539	4	0	intronic	7	5	15	1	1	0
5:153293565:A:G	rs7726518	5	153293565	G	A	0.3439	1.206	RP11-461L18.1	0.000281461	0.0874012	0.0239036	0.99117	rs1870738	4	10781	intergenic	7	9	15	0	1	0
5:78458444:T:TA	rs373766920	5	78458444	TA	T	0.3966	1.186	DMGDH	NA	NA	NA	0.699651	rs10042338	3	0	intergenic	NA	5	15	1	1	0
1:66392405:A:G	rs2310752	1	66392405	G	A	0.4284	1.18	PDE4B	0.0496315	0.0448671	0.0227011	0.847488	rs11208776	1	0	intronic	6	5	15	1	1	0
5:153108557:A:G	rs13166919	5	153108557	G	A	0.4374	1.177	GRIA1	NA	NA	NA	0.77552	rs7731539	4	0	intronic	7	5	15	1	0	0
20:47171652:G:T	rs910196	20	47171652	G	T	0.3847	1.166	RNU7-144P	3.15413e-05	0.0963463	0.022993	0.764428	rs4810824	13	49096	intergenic	NA	5	14	0	0	0
5:78463527:C:T	rs55868416	5	78463527	C	T	0.328	1.155	DMGDH	0.0116959	0.0587475	0.0231446	0.986243	rs10042338	3	0	intergenic	5	14	15	1	1	0
5:78516132:A:G	rs28694643	5	78516132	G	A	0.335	1.155	DMGDH	0.0140571	0.0569927	0.0230512	0.954948	rs10042338	3	0	upstream	7	5	15	1	1	0
5:153303901:T:TA	rs35205544	5	153303901	TA	T	0.4135	1.153	RP11-461L18.1	NA	NA	NA	0.720539	rs1870738	4	21117	intergenic	NA	14	15	0	0	0
20:47194856:A:G	rs6012482	20	47194856	G	A	0.4364	1.142	PREX1	1.78268e-05	-0.0965969	0.0223626	0.759053	rs4810824	13	45933	intergenic	2b	5	14	0	0	0
1:72863102:C:T	rs1824530	1	72863102	C	T	0.3887	1.125	RPL31P12	2.70358e-05	0.094739	0.0224206	0.792088	rs782212	2	95589	intergenic	NA	7	15	0	1	0
5:78516378:C:CAT	rs145599052	5	78516378	CAT	C	0.335	1.125	DMGDH	NA	NA	NA	0.954948	rs10042338	3	0	upstream	NA	5	15	1	1	0
5:78433758:A:G	rs138818083	5	78433758	G	A	0.4095	1.123	DMGDH	0.0148178	-0.0566503	0.0230913	0.669405	rs10042338	3	0	intergenic	6	5	15	1	1	0
1:72813660:C:CAA	rs370254937	1	72813660	CAA	C	0.3698	1.122	RPL31P12	NA	NA	NA	0.614948	rs10789340	2	46147	intergenic	NA	15	15	0	1	0
5:153310598:A:T	rs420133	5	153310598	T	A	0.4105	1.122	RP11-461L18.1	1.09148e-05	0.100675	0.0227359	0.729763	rs1870738	4	27814	intergenic	6	9	15	0	1	0
5:78521354:C:T	rs7379187	5	78521354	C	T	0.3738	1.121	DMGDH	0.023931	-0.0514785	0.0226424	0.812904	rs10042338	3	0	intergenic	6	5	15	1	1	0
5:78491840:A:T	rs72764978	5	78491840	T	A	0.335	1.087	DMGDH	1.12873e-05	-0.101902	0.0230512	0.954948	rs10042338	3	0	intergenic	6	15	15	1	1	0
5:78548873:C:T	rs13165414	5	78548873	C	T	0.3757	1.077	JMY	0.0247621	0.0511789	0.0226424	0.749347	rs10042338	3	0	intronic	7	5	15	1	1	0
5:78576961:A:G	rs10474580	5	78576961	G	A	0.3757	1.072	JMY	0.0257433	-0.0509156	0.0226778	0.749347	rs10042338	3	0	intronic	7	4	5	1	1	0
1:72937842:A:G	rs7530496	1	72937842	G	A	0.3867	1.059	RPL31P12	3.14911e-05	-0.0939559	0.0224206	0.797886	rs782212	2	170329	intergenic	6	14	15	0	1	0
1:72945666:C:T	rs782212	1	72945666	C	T	0.3429	1.042	RPL31P12	1.64343e-06	-0.11033	0.0228643	1	rs782212	2	178153	intergenic	NA	5	15	0	1	0
20:47198653:C:T	rs4327280	20	47198653	T	C	0.3917	1.037	PREX1	NA	NA	NA	0.95761	rs4810824	13	42136	intergenic	2b	5	14	0	0	1
5:153101915:C:G	rs6866103	5	153101915	G	C	0.495	1.02	GRIA1	6.34711e-06	0.100895	0.0221987	0.940546	rs7731539	4	0	intronic	6	5	15	1	1	0
1:72896654:C:T	rs2422221	1	72896654	C	T	0.3887	1.017	RPL31P12	2.56576e-05	0.0950062	0.0224206	0.792088	rs782212	2	129141	intergenic	6	14	15	0	1	0
1:72925995:G:GACAA	rs5775124	1	72925995	G	GACAA	0.3469	1.016	RPL31P12	NA	NA	NA	0.922948	rs782212	2	158482	intergenic	NA	7	15	0	1	0
10:110091770:G:GC	rs148016179	10	110091770	G	GC	0.07952	1.004	PTGES3P5	NA	NA	NA	1	rs72823639	8	35479	intergenic	NA	9	15	0	0	0
5:153111401:A:G	rs7731036	5	153111401	G	A	0.494	1.002	GRIA1	0.0120597	-0.0561051	0.0221987	0.944231	rs7731539	4	0	intronic	7	5	15	1	1	0
5:78461107:C:CAAAA	rs538959750	5	78461107	CAAAA	C	0.3489	0.998	DMGDH	NA	NA	NA	0.801879	rs10042338	3	0	intergenic	NA	5	15	1	1	0
8:120865031:C:T	rs62526623	8	120865031	C	T	0.04473	0.988	DSCC1	4.22453e-06	-0.1951	0.0421274	1	rs72690123	6	0	intronic	5	4	5	1	1	0
20:47193719:A:G	rs4809706	20	47193719	G	A	0.3907	0.988	PREX1	6.92251e-07	-0.1149	0.022993	0.995735	rs4810824	13	47070	intergenic	3a	5	14	0	1	0
1:66393732:C:G	rs2997084	1	66393732	G	C	0.4314	0.974	PDE4B	2.64808e-05	0.0956359	0.0226075	0.856008	rs11208776	1	0	intronic	6	5	15	1	1	0
5:153122863:A:G	rs11741924	5	153122863	G	A	0.3539	0.971	GRIA1	0.0293684	0.0519405	0.0236818	0.986402	rs922234	4	0	intronic	5	5	15	1	1	0
5:153352918:A:C	rs4368773	5	153352918	C	A	0.4105	0.967	FAM114A2	0.000749377	-0.0780311	0.022993	0.709249	rs1870738	4	16769	intergenic	7	5	15	0	1	0
5:78546293:A:G	rs2591392	5	78546293	G	A	0.3598	0.965	JMY	0.018928	0.054025	0.0228643	0.797799	rs10042338	3	0	intronic	NA	5	15	1	1	0
1:72874257:C:T	rs1838662	1	72874257	C	T	0.3887	0.964	RPL31P12	4.0591e-05	0.0929323	0.0224914	0.792088	rs782212	2	106744	intergenic	NA	5	15	0	1	0
5:78594870:C:T	rs10072296	5	78594870	C	T	0.4215	0.956	JMY	0.018589	0.0526858	0.0222338	0.602794	rs10042338	3	0	intronic	6	4	5	1	1	0
5:78577935:C:T	rs12697895	5	78577935	C	T	0.3549	0.955	JMY	0.0268714	0.0512371	0.022993	0.816675	rs10042338	3	0	intronic	7	4	5	1	1	0
5:78453899:A:G	rs2364594	5	78453899	G	A	0.328	0.949	DMGDH	0.0116569	0.0585375	0.0230512	0.986243	rs10042338	3	0	intergenic	7	5	15	1	1	0
1:72876286:A:G	rs290703	1	72876286	G	A	0.3499	0.948	RPL31P12	4.62556e-06	0.105023	0.022771	0.927915	rs782212	2	108773	intergenic	NA	5	15	0	1	0
5:78479435:G:GAAA	rs571951719	5	78479435	GAAA	G	0.02783	0.935	DMGDH	NA	NA	NA	0.833472	rs10042338	3	0	intergenic	NA	5	15	1	0	0
5:78613997:C:CT	rs575425569	5	78613997	CT	C	0.4026	0.93	JMY	NA	NA	NA	0.669465	rs10042338	3	0	intronic	NA	4	5	1	1	0
7:117619851:C:G	rs12111806	7	117619851	G	C	0.3986	0.923	AC003084.2	8.00088e-07	0.109086	0.0219542	0.979844	rs370682797	5	19060	intergenic	7	5	15	0	1	0
5:153325893:A:G	rs2350675	5	153325893	G	A	0.4056	0.921	RP11-461L18.1	NA	NA	NA	0.723458	rs1870738	4	43109	intergenic	NA	9	15	0	1	0
5:153105708:C:G	rs142254982	5	153105708	G	C	0.4801	0.916	GRIA1	1.0545e-05	0.0991901	0.0223626	1	rs7731539	4	0	intronic	7	5	15	1	1	0
5:78448105:C:G	rs1275103	5	78448105	G	C	0.3777	0.914	DMGDH	0.000132015	0.0874145	0.0227135	0.801171	rs10042338	3	0	NA	3a	5	15	1	1	0
5:153184292:A:T	rs60812468	5	153184292	T	A	0.3857	0.913	GRIA1	NA	NA	NA	0.608241	rs7731539	4	0	intronic	6	4	15	1	0	0
1:66514333:A:T	rs10889594	1	66514333	T	A	0.4622	0.91	PDE4B:RP11-397C12.1	3.92917e-05	0.0915041	0.0221053	0.699191	rs11208776	1	00:00:00	ncRNA_intronic	7	5	15	1	1	0
5:78526150:A:G	rs6893527	5	78526150	G	A	0.3718	0.908	DMGDH:CTC-422A18.2	0.0203836	-0.0528685	0.0226424	0.802789	rs10042338	3	00:00:00	ncRNA_intronic	6	4	15	1	1	0
1:72824855:A:G	rs6661921	1	72824855	G	A	0.3648	0.9	RPL31P12	3.56132e-05	0.0928404	0.0223053	0.67384	rs10789340	2	57342	intergenic	7	15	15	0	1	0
9:18285226:A:G	rs58005284	9	18285226	G	A	0.168	0.892	RP11-570H19.2	5.96939e-05	0.126903	0.0314021	0.650799	rs7862648	7	75368	intergenic	6	14	15	0	0	0
1:66530369:A:G	rs1500961	1	66530369	G	A	0.4453	0.891	PDE4B	0.0295836	-0.0486233	0.0221987	0.666393	rs11208776	1	0	intronic	NA	5	15	1	1	0
5:153105916:C:G	rs202053781	5	153105916	G	C	0.4801	0.889	GRIA1	1.68016e-05	-0.11743	0.0271026	1	rs7731539	4	0	intronic	7	5	15	1	1	0
5:78569854:A:T	rs10474579	5	78569854	T	A	0.3757	0.863	JMY	0.000234707	-0.0838523	0.0226424	0.749347	rs10042338	3	0	intronic	6	5	15	1	1	0
20:47189996:A:AGTTCTCATCACCAACTGCCTCATCCTGGTTTGAAGACAG	rs150789571	20	47189996	A	AGTTCTCATCACCAACTGCCTCATCCTGGTTTGAAGACAG	0.333	0.861	PREX1	NA	NA	NA	0.700463	rs4810824	13	50793	intergenic	NA	5	14	0	0	0
5:78436189:A:G	rs1915705	5	78436189	G	A	0.325	0.847	DMGDH	0.00869067	0.061482	0.023273	1	rs10042338	3	0	intergenic	6	5	15	1	1	0
5:153111826:T:TG	rs58236921	5	153111826	T	TG	0.4801	0.846	GRIA1	NA	NA	NA	1	rs7731539	4	0	intronic	NA	5	15	1	1	0
5:78594816:G:GT	rs35893235	5	78594816	G	GT	0.3837	0.835	JMY	NA	NA	NA	0.705054	rs10042338	3	0	intronic	NA	4	5	1	1	0
5:153163044:A:T	rs2926854	5	153163044	T	A	0.4473	0.835	GRIA1	0.000245828	-0.0809107	0.0219186	0.740794	rs7731539	4	0	intronic	4	4	15	1	1	1
1:72813218:A:C	rs1432639	1	72813218	C	A	0.3588	0.831	RPL31P12	1.10016e-05	0.098983	0.0223626	0.664375	rs10789340	2	45705	intergenic	7	5	15	0	1	0
20:47185505:A:AT	rs10710116	20	47185505	A	AT	0.3131	0.831	PREX1	NA	NA	NA	0.622836	rs4810824	13	55284	intergenic	NA	5	14	0	0	0
5:78474968:A:T	rs12514338	5	78474968	T	A	0.34	0.825	DMGDH	0.000729169	-0.0822161	0.0241722	0.933748	rs10042338	3	0	intergenic	6	5	15	1	1	0
1:72934826:A:G	rs782236	1	72934826	G	A	0.3738	0.82	RPL31P12	1.17398e-05	0.0990764	0.0224558	0.839325	rs782212	2	167313	intergenic	7	9	15	0	1	0
1:66511404:A:G	rs1354060	1	66511404	G	A	0.4483	0.819	PDE4B:RP11-397C12.1	0.0320376	0.0479152	0.0221987	0.681732	rs11208776	1	00:00:00	ncRNA_intronic	7	5	15	1	1	0
5:78557241:A:G	rs2591388	5	78557241	G	A	0.3618	0.818	JMY	0.0116218	-0.0580875	0.0228643	0.791326	rs10042338	3	0	intronic	NA	5	15	1	1	0
5:78596919:C:T	rs6889156	5	78596919	C	T	0.339	0.816	JMY	0.0121938	0.0584931	0.0231796	0.87531	rs10042338	3	0	intronic	5	4	4	1	1	1
5:78436211:C:T	rs1915706	5	78436211	C	T	0.3757	0.815	DMGDH	0.042524	0.0464289	0.0227359	0.808054	rs10042338	3	0	intergenic	5	5	15	1	1	0
9:18267689:A:G	9:18267689:A:G	9	18267689	A	G	0.163	0.811	RP11-570H19.2	NA	NA	NA	0.630593	rs7862648	7	92905	intergenic	5	5	15	0	0	0
5:78609713:A:G	rs7705607	5	78609713	G	A	0.3827	0.805	JMY	0.0110828	0.057814	0.0226075	0.714459	rs10042338	3	0	intronic	7	4	4	1	1	0
5:78609355:A:G	rs6864184	5	78609355	G	A	0.4036	0.803	JMY	0.0130289	0.0558136	0.0223272	0.655299	rs10042338	3	0	intronic	5	4	4	1	1	0
20:47159238:G:T	rs2869402	20	47159238	G	T	0.3569	0.801	RNU7-144P	0.000427343	0.0835755	0.0235658	0.674681	rs4810824	13	36682	intergenic	6	5	14	0	0	0
5:78570219:G:T	rs6453434	5	78570219	G	T	0.338	0.792	JMY	0.0111985	-0.0591922	0.0231796	0.879532	rs10042338	3	0	intronic	6	5	15	1	1	0
5:153107669:A:C	rs186697771	5	153107669	C	A	0.4821	0.792	GRIA1	0.0213094	0.0527987	0.0227771	0.98361	rs7731539	4	0	intronic	6	5	15	1	1	0
20:47186044:A:G	rs6019285	20	47186044	G	A	0.333	0.79	PREX1	4.20069e-05	0.099399	0.0241031	0.655933	rs4810824	13	54745	intergenic	5	5	14	0	1	0
5:153121506:A:AAG	rs201603963	5	153121506	A	AAG	0.338	0.787	GRIA1	NA	NA	NA	0.915944	rs922234	4	0	intronic	NA	5	15	1	0	0
5:78433572:A:G	rs114964313	5	78433572	G	A	0.326	0.782	DMGDH	0.00680434	0.0646652	0.0237337	0.986264	rs10042338	3	0	intergenic	6	5	15	1	1	0
5:78433155:C:T	rs181193678	5	78433155	C	T	0.33	0.78	DMGDH	0.0184036	0.05639	0.0237595	0.968176	rs10042338	3	0	intergenic	6	5	15	1	1	0
20:47194750:A:G	rs6019295	20	47194750	G	A	0.4453	0.777	PREX1	1.67625e-05	0.0969042	0.0223626	0.798849	rs4810824	13	46039	intergenic	2b	5	14	0	0	0
1:66534149:A:C	rs1392819	1	66534149	C	A	0.4592	0.776	PDE4B	0.0136644	-0.0551122	0.0221987	0.683196	rs11208776	1	0	intronic	6	5	15	1	1	0
5:153142894:C:G	rs7711124	5	153142894	G	C	0.3539	0.771	GRIA1	3.70263e-06	-0.110764	0.0237753	0.986402	rs922234	4	0	intronic	5	4	15	1	1	0
1:66392467:T:TAC	rs142986688	1	66392467	T	TAC	0.4254	0.762	PDE4B	NA	NA	NA	0.665729	rs11208776	1	0	intronic	NA	5	15	1	0	0
5:153103121:C:G	rs10071300	5	153103121	G	C	0.4801	0.762	GRIA1	9.34607e-06	-0.0997774	0.0223626	1	rs7731539	4	0	intronic	4	5	15	1	1	0
1:72824860:C:T	rs6687024	1	72824860	C	T	0.3648	0.761	RPL31P12	3.6282e-05	0.0927444	0.0223053	0.67384	rs10789340	2	57347	intergenic	7	15	15	0	1	0
5:78509296:C:T	rs10060707	5	78509296	C	T	0.335	0.761	DMGDH	0.0127481	0.0578913	0.0230863	0.954948	rs10042338	3	0	intergenic	6	5	15	1	1	0
5:78442815:A:G	rs200062729	5	78442815	A	G	0.328	0.75	DMGDH	0.0181511	0.0671353	0.0282255	0.986243	rs10042338	3	0	NA	7	5	15	1	1	0
5:78616025:C:T	rs7722286	5	78616025	C	T	0.4085	0.746	JMY	0.0122298	-0.0563186	0.0223272	0.643982	rs10042338	3	0	intronic	6	4	5	1	1	0
7:117634273:C:CT	rs34453766	7	117634273	CT	C	0.4056	0.744	AC003084.2	NA	NA	NA	0.905497	rs370682797	5	4638	intergenic	NA	5	15	0	1	0
5:78432444:C:T	rs1627316	5	78432444	C	T	0.325	0.739	DMGDH	0.0085273	0.0616333	0.023273	1	rs10042338	3	0	intergenic	NA	1	15	1	1	0
1:72864663:A:AT	rs71074837	1	72864663	AT	A	0.3976	0.737	RPL31P12	NA	NA	NA	0.762244	rs782212	2	97150	intergenic	NA	5	15	0	0	0
1:66524258:A:C	rs6588183	1	66524258	C	A	0.4473	0.734	PDE4B	0.0277394	-0.0491894	0.0221987	0.67914	rs11208776	1	0	intronic	7	4	15	1	1	0
5:153321265:C:G	rs286968	5	153321265	G	C	0.4085	0.733	RP11-461L18.1	1.5263e-05	0.0989957	0.0227359	0.735977	rs1870738	4	38481	intergenic	5	8	9	0	1	0
16:6951143:G:T	rs111329911	16	6951143	G	T	0.02982	0.728	RBFOX1	2.96434e-06	-0.369105	0.0784503	1	rs111329911	10	0	intronic	7	5	15	1	0	0
5:78470344:A:AC	rs35255199	5	78470344	A	AC	0.328	0.718	DMGDH	NA	NA	NA	0.986243	rs10042338	3	0	intergenic	NA	5	15	1	1	0
10:110100186:A:C	rs117945748	10	110100186	C	A	0.07952	0.708	PTGES3P5	0.00202861	0.127896	0.0411648	1	rs72823639	8	43895	intergenic	6	9	15	0	0	0
5:78431486:A:C	rs955897	5	78431486	C	A	0.3638	0.704	DMGDH	0.020646	-0.0529764	0.0227359	0.849691	rs10042338	3	0	intergenic	7	2	15	1	1	0
5:78595246:C:T	rs7732681	5	78595246	C	T	0.4046	0.692	JMY	0.011672	-0.0566887	0.0223272	0.646865	rs10042338	3	0	intronic	7	4	5	1	1	0
20:47196557:C:G	rs6012487	20	47196557	G	C	0.3837	0.692	PREX1	5.08877e-07	-0.115804	0.0228998	0.94105	rs4810824	13	44232	intergenic	2b	5	14	0	1	0
5:78429594:A:C	rs617219	5	78429594	C	A	0.3499	0.686	DMGDH	0.0290652	-0.0507296	0.0230863	0.887257	rs10042338	3	0	intergenic	1f	1	2	1	1	1
5:153327133:C:G	rs516052	5	153327133	G	C	0.4056	0.679	FAM114A2	1.70995e-05	-0.0985731	0.022771	0.723458	rs1870738	4	42554	intergenic	7	9	15	0	1	0
5:153105008:C:G	rs201376350	5	153105008	G	C	0.3638	0.676	GRIA1	NA	NA	NA	0.64496	rs7731539	4	0	intronic	7	5	15	1	0	0
1:72924689:A:C	rs4650138	1	72924689	C	A	0.3877	0.673	RPL31P12	4.25108e-05	0.0926901	0.0224914	0.794477	rs782212	2	157176	intergenic	7	7	15	0	1	0
5:78443735:G:T	rs1291041	5	78443735	G	T	0.328	0.672	DMGDH	0.0119709	0.0586451	0.0231796	0.986243	rs10042338	3	0	NA	1f	5	15	1	1	0
5:78434662:A:AT	rs35659856	5	78434662	AT	A	0.326	0.67	DMGDH	NA	NA	NA	0.995427	rs10042338	3	0	intergenic	NA	5	15	1	1	0
5:78597535:C:T	rs3930426	5	78597535	C	T	0.4046	0.668	JMY	0.0113846	-0.0568856	0.0223272	0.646865	rs10042338	3	0	intronic	5	4	4	1	1	0
5:153147200:A:G	rs7708391	5	153147200	G	A	0.3539	0.661	GRIA1	0.0289163	0.0522921	0.0237753	0.986402	rs922234	4	0	intronic	5	4	15	1	1	1
10:110102886:C:T	rs72823640	10	110102886	C	T	0.07952	0.643	PTGES3P5	0.00279577	-0.1242	0.0412681	1	rs72823639	8	46595	intergenic	6	9	15	0	0	0
7:117625599:C:T	rs150346963	7	117625599	C	T	0.3986	0.636	AC003084.2	0.0238685	-0.0501006	0.0220266	0.971833	rs370682797	5	13312	intergenic	6	5	15	0	1	0
20:47195510:G:T	rs6012484	20	47195510	G	T	0.4354	0.634	PREX1	4.62304e-05	0.0913383	0.0222694	0.761447	rs4810824	13	45279	intergenic	2b	5	14	0	0	0
5:78614623:A:AGAGG	rs10617044	5	78614623	A	AGAGG	0.339	0.633	JMY	NA	NA	NA	0.87531	rs10042338	3	0	intronic	NA	4	5	1	1	0
5:153321202:G:T	rs286967	5	153321202	G	T	0.4085	0.628	RP11-461L18.1	0.000459109	0.0801959	0.0227359	0.735977	rs1870738	4	38418	intergenic	5	8	9	0	1	0
17:65491213:A:C	rs12947133	17	65491213	C	A	0.3062	0.628	PITPNC1	0.0028253	-0.0734102	0.0244182	0.607496	rs2916138	12	0	intronic	5	5	15	1	0	0
5:78509120:C:G	rs150491710	5	78509120	G	C	0.335	0.626	DMGDH	2.21662e-05	-0.0985927	0.0230863	0.954948	rs10042338	3	0	intergenic	6	5	15	1	1	0
5:78606096:C:G	rs11952003	5	78606096	G	C	0.4036	0.618	JMY	6.93136e-05	0.0895753	0.0223626	0.655299	rs10042338	3	0	intronic	6	4	5	1	1	0
5:153103156:C:G	rs10071192	5	153103156	G	C	0.494	0.618	GRIA1	9.84347e-06	0.0992707	0.0223053	0.944231	rs7731539	4	0	intronic	3a	5	15	1	1	0
5:78437886:G:GAA	rs112596578	5	78437886	G	GAA	0.2366	0.611	DMGDH	NA	NA	NA	0.652804	rs10042338	3	0	intergenic	NA	5	15	1	1	0
5:78430607:A:C	rs1316776	5	78430607	C	A	0.325	0.608	DMGDH	0.00881875	0.0613651	0.023273	1	rs10042338	3	0	intergenic	7	5	15	1	1	0
7:117628183:A:T	rs970185	7	117628183	T	A	0.3986	0.603	AC003084.2	3.49185e-07	0.112609	0.0219542	0.971833	rs370682797	5	10728	intergenic	7	5	15	0	1	0
5:78509168:A:C	rs10060631	5	78509168	C	A	0.3738	0.6	DMGDH	0.0250529	0.0510762	0.0226424	0.812904	rs10042338	3	0	intergenic	6	5	15	1	1	0
10:110101525:A:C	rs72823638	10	110101525	C	A	0.06163	0.592	PTGES3P5	0.00626184	-0.129204	0.0469445	0.743367	rs72823639	8	45234	intergenic	7	9	15	0	0	0
9:18285288:A:G	rs60406755	9	18285288	G	A	0.169	0.588	RP11-570H19.2	5.81075e-05	0.127103	0.0314021	0.665131	rs7862648	7	75306	intergenic	7	14	15	0	0	0
20:47191323:A:G	rs6019292	20	47191323	G	A	0.336	0.584	PREX1	2.0724e-05	-0.101797	0.0237522	0.702126	rs4810824	13	49466	intergenic	4	5	14	0	1	0
1:72953251:A:G	rs782207	1	72953251	G	A	0.3479	0.567	RPL31P12	5.97109e-06	-0.103367	0.0226778	0.935914	rs782212	2	185738	intergenic	NA	5	15	0	1	0
1:72765116:A:G	rs2568958	1	72765116	A	G	0.3579	0.563	RPL31P12	NA	NA	NA	0.66059	rs10789340	2	2038	intergenic	7	14	15	0	1	0
1:72863906:A:G	rs4650133	1	72863906	G	A	0.3887	0.562	RPL31P12	2.20801e-05	0.0957694	0.0224206	0.792088	rs782212	2	96393	intergenic	5	2	15	0	1	0
1:72938027:A:G	rs10889957	1	72938027	G	A	0.3479	0.56	RPL31P12	5.192e-06	0.10404	0.0226778	0.935914	rs782212	2	170514	intergenic	6	14	15	0	1	0
5:78442713:A:G	rs1664553	5	78442713	G	A	0.328	0.549	DMGDH	0.0100656	0.0602427	0.0232507	0.986243	rs10042338	3	0	NA	6	5	15	1	1	0
1:72819612:C:T	rs2012697	1	72819612	C	T	0.3648	0.543	RPL31P12	3.45267e-05	-0.0933879	0.0223983	0.67384	rs10789340	2	52099	intergenic	6	14	15	0	1	0
9:18290410:A:G	rs7862129	9	18290410	G	A	0.168	0.543	RP11-570H19.2	4.85016e-05	0.128296	0.0313662	0.671616	rs7862648	7	70184	intergenic	6	8	15	0	0	0
10:110092721:A:G	rs56211545	10	110092721	G	A	0.07952	0.535	PTGES3P5	0.00216254	-0.127001	0.0411308	1	rs72823639	8	36430	intergenic	7	9	15	0	0	0
5:78577176:A:ATT	rs550541594	5	78577176	A	ATT	0.3688	0.533	JMY	NA	NA	NA	0.769087	rs10042338	3	0	intronic	NA	4	5	1	1	0
5:153350105:A:G	rs9324760	5	153350105	G	A	0.4105	0.531	FAM114A2	0.00063021	0.0790075	0.0229577	0.709249	rs1870738	4	19582	intergenic	5	5	15	0	1	0
1:72856428:A:G	rs4366274	1	72856428	G	A	0.3628	0.526	RPL31P12	2.12435e-05	0.0972186	0.0227135	0.878454	rs782212	2	88915	intergenic	6	15	15	0	1	0
1:72936345:C:T	rs10889956	1	72936345	C	T	0.3519	0.517	RPL31P12	9.37336e-06	0.101586	0.022771	0.927701	rs782212	2	168832	intergenic	6	9	15	0	1	0
5:153179869:C:G	rs2963997	5	153179869	G	C	0.4473	0.517	GRIA1	0.000236983	0.0814626	0.0220119	0.740794	rs7731539	4	0	intronic	7	4	15	1	1	0
5:153329433:A:C	rs2578370	5	153329433	C	A	0.4056	0.516	FAM114A2	0.000530026	-0.0797643	0.0228643	0.723458	rs1870738	4	40254	intergenic	NA	14	15	0	1	0
5:78487963:A:AT	rs70975740	5	78487963	AT	A	0.3827	0.513	DMGDH	NA	NA	NA	0.783119	rs10042338	3	0	downstream	NA	5	15	1	1	0
5:78624070:C:T	rs10074227	5	78624070	C	T	0.4185	0.51	JMY	0.0266995	0.0498097	0.0223272	0.600532	rs10042338	3	1031	intergenic	7	5	15	1	1	0
17:65494994:G:GT	rs71139150	17	65494994	G	GT	0.2247	0.51	PITPNC1	NA	NA	NA	0.904567	rs2916138	12	0	intronic	NA	5	15	1	0	0
20:47194893:A:G	rs6012483	20	47194893	G	A	0.4354	0.506	PREX1	4.63824e-05	0.0917032	0.0223626	0.761447	rs4810824	13	45896	intergenic	4	5	14	0	0	0
5:78504373:T:TA	rs71708527	5	78504373	TA	T	0.3817	0.502	DMGDH	NA	NA	NA	0.707409	rs10042338	3	0	intergenic	NA	5	15	1	1	0
1:72870881:G:T	rs290697	1	72870881	G	T	0.341	0.501	RPL31P12	2.08214e-06	0.109233	0.0228643	0.973798	rs782212	2	103368	intergenic	6	14	15	0	1	0
12:32640591:C:G	rs112595860	12	32640591	G	C	0.1938	0.497	FGD4	5.38676e-07	0.141303	0.0280031	1	rs112595860	9	0	intronic	6	1	15	1	1	0
5:78602863:A:G	rs10074882	5	78602863	G	A	0.338	0.488	JMY	0.0174261	0.0554852	0.0231796	0.8708	rs10042338	3	0	intronic	1f	4	4	1	1	0
5:78444148:C:T	rs1275105	5	78444148	C	T	0.3738	0.486	DMGDH	0.0365071	-0.0476715	0.0226424	0.812904	rs10042338	3	0	NA	6	5	15	1	1	0
5:78554134:G:T	rs1840807	5	78554134	G	T	0.3867	0.485	JMY	0.0334307	0.0593734	0.0277279	0.712692	rs10042338	3	0	intronic	NA	5	5	1	1	0
5:78433680:A:C	rs115525913	5	78433680	C	A	0.341	0.479	DMGDH	0.0118811	0.0596834	0.0235651	0.929813	rs10042338	3	0	intergenic	6	5	15	1	1	0
5:78421609:A:G	rs565111	5	78421609	A	G	0.3429	0.476	DMGDH:BHMT	NA	NA	NA	0.896542	rs10042338	3	00:00:00	intronic	NA	4	15	1	1	0
5:78433692:A:C	rs114445781	5	78433692	C	A	0.3628	0.476	DMGDH	0.0120035	0.058631	0.0231829	0.852396	rs10042338	3	0	intergenic	6	5	15	1	1	0
5:78433716:A:C	rs143860686	5	78433716	C	A	0.3459	0.471	DMGDH	0.0133611	0.0584965	0.0234854	0.911884	rs10042338	3	0	intergenic	7	5	15	1	1	0
5:78433740:A:C	rs146313134	5	78433740	C	A	0.3469	0.471	DMGDH	0.00905247	0.0611968	0.0232886	0.907834	rs10042338	3	0	intergenic	7	5	15	1	1	0
1:66522148:A:ATATC	rs5774790	1	66522148	ATATC	A	0.4622	0.466	PDE4B	NA	NA	NA	0.684825	rs11208776	1	0	intronic	NA	5	15	1	0	0
5:153309504:A:C	rs115014274	5	153309504	C	A	0.4105	0.464	RP11-461L18.1	0.000679436	0.0777742	0.0227359	0.729763	rs1870738	4	26720	intergenic	7	9	15	0	1	0
17:65498820:C:T	rs2949942	17	65498820	C	T	0.2276	0.464	PITPNC1	0.00804516	0.0684204	0.0256436	0.82277	rs2916138	12	0	intronic	NA	5	15	1	0	1
10:110093903:A:G	rs72823630	10	110093903	G	A	0.06163	0.463	PTGES3P5	0.00610805	0.129402	0.0468763	0.743367	rs72823639	8	37612	intergenic	6	9	15	0	0	0
1:66454318:A:AT	rs11307637	1	66454318	AT	A	0.2873	0.454	PDE4B	NA	NA	NA	0.945227	rs11208776	1	0	intronic	NA	5	15	1	0	0
5:153310324:C:T	rs441885	5	153310324	C	T	0.4105	0.432	RP11-461L18.1	0.000648298	0.0780675	0.0227359	0.729763	rs1870738	4	27540	intergenic	6	9	15	0	1	0
20:47194199:A:G	rs6019294	20	47194199	G	A	0.4463	0.431	PREX1	1.78364e-05	0.0969969	0.0224558	0.796435	rs4810824	13	46590	intergenic	4	5	14	0	0	0
5:78515198:G:T	rs56246109	5	78515198	G	T	0.335	0.428	DMGDH	0.0150779	-0.0564915	0.0230863	0.954948	rs10042338	3	0	intergenic	5	5	15	1	1	0
1:72911829:C:T	rs782252	1	72911829	C	T	0.3748	0.412	RPL31P12	1.00859e-05	-0.0998215	0.0224558	0.835684	rs782212	2	144316	intergenic	NA	5	15	0	1	0
12:32641482:C:CT	rs113067218	12	32641482	CT	C	0.1948	0.41	FGD4	NA	NA	NA	0.993434	rs112595860	9	0	intronic	NA	2	15	1	0	0
5:78606971:C:CT	rs35187257	5	78606971	C	CT	0.3966	0.409	JMY	NA	NA	NA	0.674338	rs10042338	3	0	intronic	NA	4	5	1	1	0
5:78554137:G:T	rs1840806	5	78554137	G	T	0.3757	0.407	JMY	NA	NA	NA	0.736247	rs10042338	3	0	intronic	NA	5	5	1	1	0
5:78554136:T:TG	rs560005636	5	78554136	TG	T	0.3867	0.406	JMY	NA	NA	NA	0.712692	rs10042338	3	0	intronic	NA	5	5	1	1	0
5:78436755:C:G	rs12518949	5	78436755	G	C	0.3757	0.403	DMGDH	0.000138119	0.0875167	0.0228066	0.808054	rs10042338	3	0	intergenic	NA	5	15	1	1	0
5:78461331:A:G	rs111808216	5	78461331	G	A	0.328	0.39	DMGDH	0.0124426	0.0582383	0.0231446	0.986243	rs10042338	3	0	intergenic	6	5	15	1	1	0
5:78432799:G:GTATATA	rs140940126	5	78432799	GTATATA	G	0.3708	0.381	DMGDH	NA	NA	NA	0.827676	rs10042338	3	0	intergenic	NA	5	15	1	1	0
5:153298025:A:G	rs6880062	5	153298025	G	A	0.34	0.38	RP11-461L18.1	0.000158908	-0.0926977	0.0243793	0.973602	rs1870738	4	15241	intergenic	7	9	15	0	1	0
5:78487862:A:C	rs7356546	5	78487862	C	A	0.3738	0.379	DMGDH	0.0194325	-0.0532769	0.0226424	0.812904	rs10042338	3	0	downstream	7	5	15	1	1	0
17:65503759:C:T	rs2916144	17	65503759	C	T	0.2117	0.375	PITPNC1	0.00432638	0.0746726	0.0259942	0.723202	rs2916138	12	0	intronic	NA	4	15	1	0	0
20:47195658:A:G	rs6012486	20	47195658	G	A	0.4354	0.372	PREX1	5.02879e-05	0.0908983	0.0222694	0.761447	rs4810824	13	45131	intergenic	4	5	14	0	0	0
5:153153642:A:C	rs57001955	5	153153642	C	A	0.492	0.371	GRIA1	0.0417265	-0.0468007	0.0228292	0.649489	rs7731539	4	0	intronic	5	4	15	1	0	0
5:78433055:A:AAT	rs368451648	5	78433055	AAT	A	0.3241	0.369	DMGDH	NA	NA	NA	0.986156	rs10042338	3	0	intergenic	NA	5	15	1	1	0
20:47191335:C:T	rs6012481	20	47191335	C	T	0.3191	0.367	PREX1	4.32747e-05	-0.0987011	0.0239742	0.675252	rs4810824	13	49454	intergenic	4	5	14	0	1	0
5:78597779:A:G	rs10052358	5	78597779	G	A	0.3598	0.365	JMY	0.0143854	-0.0562533	0.0228293	0.797799	rs10042338	3	0	intronic	6	4	4	1	1	0
5:153309888:C:G	rs9765019	5	153309888	G	C	0.4105	0.343	RP11-461L18.1	1.13677e-05	-0.100473	0.0227359	0.729763	rs1870738	4	27104	intergenic	6	9	15	0	1	0
5:78454520:C:CA	rs370326364	5	78454520	C	CA	0.2674	0.338	DMGDH	NA	NA	NA	0.613065	rs10042338	3	0	intergenic	NA	5	15	1	1	0
20:47189484:C:T	rs4810820	20	47189484	C	T	0.331	0.331	PREX1	2.03096e-05	0.102305	0.0238454	0.709968	rs4810824	13	51305	intergenic	7	5	14	0	1	1
5:78452983:A:C	rs7717669	5	78452983	C	A	0.3767	0.323	DMGDH	0.0447627	-0.0455599	0.0225491	0.803527	rs10042338	3	0	intergenic	5	2	15	1	1	1
1:72823713:C:T	rs990871	1	72823713	C	T	0.3648	0.319	RPL31P12	2.65419e-05	0.0943457	0.0223053	0.67384	rs10789340	2	56200	intergenic	6	7	15	0	1	0
20:47161086:C:T	rs6125372	20	47161086	C	T	0.3429	0.318	RNU7-144P	0.000204615	0.0887954	0.0237522	0.646161	rs4810824	13	38530	intergenic	5	5	14	0	0	0
5:78433441:C:CAT	rs199669078	5	78433441	C	CAT	0.331	0.317	DMGDH	NA	NA	NA	0.973921	rs10042338	3	0	intergenic	NA	5	15	1	1	0
5:78566419:A:ATG	rs535977883	5	78566419	A	ATG	0.3608	0.317	JMY	NA	NA	NA	0.795996	rs10042338	3	0	intronic	NA	5	15	1	1	0
5:78433154:A:ATG	rs559320993	5	78433154	A	ATG	0.325	0.315	DMGDH	NA	NA	NA	0.990843	rs10042338	3	0	intergenic	NA	5	15	1	1	0
1:72912745:A:G	rs2422222	1	72912745	G	A	0.3877	0.311	RPL31P12	4.16286e-05	0.0928001	0.0224914	0.794477	rs782212	2	145232	intergenic	7	5	15	0	1	0
1:72812249:A:G	rs2568960	1	72812249	G	A	0.3588	0.304	RPL31P12	1.09743e-05	-0.0989952	0.0223626	0.664375	rs10789340	2	44736	intergenic	4	5	15	0	1	0
5:153167595:A:G	rs2126165	5	153167595	G	A	0.4573	0.3	GRIA1	0.032681	-0.0474119	0.0220474	0.76559	rs7731539	4	0	intronic	6	5	15	1	1	0
5:153161149:C:G	rs1461231	5	153161149	G	C	0.4473	0.298	GRIA1	0.000241082	-0.0810207	0.0219186	0.740794	rs7731539	4	0	intronic	4	4	15	1	1	1
17:65503521:C:G	rs2916146	17	65503521	G	C	0.2197	0.291	PITPNC1	8.38015e-07	0.126897	0.0255858	0.764475	rs2916138	12	0	intronic	5	4	15	1	0	0
5:78433363:T:TAC	rs200450501	5	78433363	T	TAC	0.3221	0.29	DMGDH	NA	NA	NA	0.986246	rs10042338	3	0	intergenic	NA	5	15	1	1	0
7:117628555:C:T	rs10282032	7	117628555	C	T	0.3996	0.288	AC003084.2	0.0183231	-0.0521414	0.0219542	0.967819	rs370682797	5	10356	intergenic	7	5	15	0	1	0
5:153309337:C:G	rs115945920	5	153309337	G	C	0.4105	0.287	RP11-461L18.1	1.06997e-05	0.100774	0.0227359	0.729763	rs1870738	4	26553	intergenic	7	14	15	0	1	0
5:78613916:C:G	rs2131977	5	78613916	G	C	0.3588	0.285	JMY	5.08366e-05	0.0932684	0.0228643	0.80154	rs10042338	3	0	intronic	6	4	5	1	1	0
5:78536190:C:G	rs72764990	5	78536190	G	C	0.338	0.283	JMY	3.80513e-05	0.096124	0.0231796	0.879532	rs10042338	3	0	intronic	6	1	5	1	1	1
10:110125937:C:G	rs75680715	10	110125937	G	C	0.06362	0.283	PTGES3P5	0.000110098	-0.178301	0.0457957	0.634272	rs72823639	8	69646	intergenic	6	9	15	0	0	0
1:72901752:G:T	rs6424471	1	72901752	G	T	0.3877	0.282	RPL31P12	2.26864e-05	-0.0956322	0.0224206	0.794477	rs782212	2	134239	intergenic	7	5	15	0	1	0
5:78433346:A:ATG	rs201397899	5	78433346	A	ATG	0.3181	0.282	DMGDH	NA	NA	NA	0.968252	rs10042338	3	0	intergenic	NA	5	15	1	1	0
5:153327914:A:C	rs7719513	5	153327914	A	C	0.4026	0.282	FAM114A2	1.64526e-06	0.134162	0.0278044	0.711267	rs1870738	4	41773	intergenic	7	9	15	0	0	0
5:153351235:A:G	rs4958687	5	153351235	G	A	0.4105	0.277	FAM114A2	0.000691959	-0.0784176	0.0229577	0.709249	rs1870738	4	18452	intergenic	6	5	15	0	1	0
5:78573993:T:TAA	rs56785564	5	78573993	T	TAA	0.3718	0.274	JMY	NA	NA	NA	0.76194	rs10042338	3	0	intronic	NA	4	5	1	1	0
1:72913499:A:C	rs7535539	1	72913499	C	A	0.3877	0.269	RPL31P12	2.77661e-05	0.0946026	0.0224206	0.794477	rs782212	2	145986	intergenic	6	5	15	0	1	0
5:153326505:C:T	rs2350672	5	153326505	C	T	0.4066	0.265	FAM114A2	0.000529	-0.0797763	0.0228643	0.720324	rs1870738	4	43182	intergenic	NA	9	15	0	1	0
10:110130259:C:T	rs111966211	10	110130259	C	T	0.06362	0.264	PTGES3P5	0.0097297	-0.119198	0.0457957	0.634272	rs72823639	8	73968	intergenic	7	9	15	0	0	0
1:72902623:A:G	rs1084441	1	72902623	G	A	0.3748	0.263	RPL31P12	8.57446e-06	-0.100613	0.0224558	0.835684	rs782212	2	135110	intergenic	NA	5	15	0	1	0
9:18284808:A:G	rs57503599	9	18284808	G	A	0.162	0.251	RP11-570H19.2	1.18293e-05	-0.140296	0.0318103	0.625996	rs7862648	7	75786	intergenic	7	14	15	0	0	0
1:72909435:C:T	rs4649956	1	72909435	C	T	0.3877	0.25	RPL31P12	2.66493e-05	0.0948126	0.0224206	0.794477	rs782212	2	141922	intergenic	6	5	15	0	1	0
1:72916124:A:G	rs11209969	1	72916124	G	A	0.3877	0.249	RPL31P12	2.71757e-05	0.0947126	0.0224206	0.794477	rs782212	2	148611	intergenic	7	5	9	0	1	0
9:18283754:C:G	rs112843041	9	18283754	G	C	0.169	0.247	RP11-570H19.2	5.18861e-06	-0.143905	0.0313662	0.665131	rs7862648	7	76840	intergenic	6	14	15	0	0	0
1:66546376:A:G	rs7539350	1	66546376	G	A	0.4642	0.246	PDE4B	0.0482904	-0.0443906	0.0223272	0.607279	rs11208776	1	0	intronic	6	5	15	1	1	0
5:78507417:A:G	rs7445125	5	78507417	G	A	0.3569	0.245	DMGDH	0.0151574	-0.0556764	0.022771	0.868385	rs10042338	3	0	intergenic	7	5	15	1	1	0
10:110095924:A:T	rs55939360	10	110095924	T	A	0.08052	0.244	PTGES3P5	8.77026e-07	-0.203796	0.0411648	0.985319	rs72823639	8	39633	intergenic	7	9	15	0	0	0
10:110092572:C:G	rs56179519	10	110092572	G	C	0.07952	0.243	PTGES3P5	1.54197e-06	-0.199003	0.0411308	1	rs72823639	8	36281	intergenic	6	9	15	0	0	0
5:78458257:C:G	rs12659709	5	78458257	G	C	0.3738	0.241	DMGDH	9.58607e-05	0.0885564	0.0225491	0.812904	rs10042338	3	0	intergenic	7	5	15	1	1	0
1:72871160:C:T	rs11209960	1	72871160	C	T	0.3887	0.232	RPL31P12	3.27227e-05	0.0940544	0.0224914	0.792088	rs782212	2	103647	intergenic	6	14	15	0	1	0
5:78607713:A:C	rs1976276	5	78607713	C	A	0.4036	0.232	JMY	0.012879	-0.0559062	0.0223272	0.655299	rs10042338	3	0	intronic	7	4	5	1	1	0
5:78560080:T:TTG	rs3992772	5	78560080	TTG	T	0.338	0.23	JMY	NA	NA	NA	0.879532	rs10042338	3	0	intronic	NA	4	15	1	1	0
1:72885647:G:GT	rs369063796	1	72885647	GT	G	0.341	0.228	RPL31P12	NA	NA	NA	0.96504	rs782212	2	118134	intergenic	NA	9	15	0	1	0
5:78556798:A:C	rs2607144	5	78556798	C	A	0.3579	0.227	JMY	0.0187911	0.0540873	0.0228643	0.804401	rs10042338	3	0	intronic	NA	5	15	1	1	0
5:78576677:A:AT	rs35313155	5	78576677	A	AT	0.3559	0.216	JMY	NA	NA	NA	0.803733	rs10042338	3	0	intronic	NA	4	5	1	1	0
1:66507087:A:G	rs1392812	1	66507087	G	A	0.4622	0.211	PDE4B	0.0126271	-0.0555954	0.0221406	0.699191	rs11208776	1	0	intronic	NA	5	15	1	1	0
5:78417629:C:T	rs1644005	5	78417629	C	T	0.3429	0.21	DMGDH:BHMT	0.00988928	-0.0604795	0.0232868	0.896542	rs10042338	3	00:00:00	intronic	7	4	15	1	1	0
5:78500081:C:T	rs73116144	5	78500081	C	T	0.3748	0.21	DMGDH	0.0186861	-0.0536935	0.0226778	0.802446	rs10042338	3	0	intergenic	6	5	15	1	1	0
5:78609259:A:C	rs6453435	5	78609259	A	C	0.3827	0.209	JMY	NA	NA	NA	0.714459	rs10042338	3	0	intronic	6	4	4	1	1	0
5:78420221:A:T	rs72764960	5	78420221	T	A	0.3429	0.198	DMGDH:BHMT	1.34261e-05	-0.101177	0.0230863	0.896542	rs10042338	3	00:00:00	intronic	6	4	15	1	1	0
5:78616367:A:C	rs7722789	5	78616367	C	A	0.4205	0.193	JMY	0.0236255	-0.0506599	0.0222338	0.610429	rs10042338	3	0	intronic	6	4	5	1	1	0
20:47198281:A:G	rs6122701	20	47198281	A	G	0.4463	0.186	PREX1	NA	NA	NA	0.789859	rs4810824	13	42508	intergenic	7	5	14	0	0	0
5:78556555:C:CT	rs66488906	5	78556555	CT	C	0.338	0.179	JMY	NA	NA	NA	0.879532	rs10042338	3	0	intronic	NA	5	5	1	1	0
1:72924848:C:T	rs4650139	1	72924848	C	T	0.3877	0.173	RPL31P12	2.61834e-05	0.0949027	0.0224206	0.794477	rs782212	2	157335	intergenic	7	7	15	0	1	0
5:78430689:C:T	rs1962002	5	78430689	C	T	0.3708	0.173	DMGDH	0.0308412	-0.049422	0.0227359	0.823479	rs10042338	3	0	intergenic	7	5	15	1	1	0
5:78526559:C:CA	rs35549399	5	78526559	CA	C	0.3569	0.168	DMGDH	NA	NA	NA	0.868385	rs10042338	3	0	downstream	NA	4	15	1	1	0
20:47195523:A:G	rs6012485	20	47195523	G	A	0.4354	0.167	PREX1	6.38973e-05	0.0896349	0.0222694	0.761447	rs4810824	13	45266	intergenic	4	5	14	0	0	0
5:153347391:C:T	rs10074583	5	153347391	C	T	0.4225	0.165	FAM114A2	0.000704828	0.0783008	0.0229577	0.635726	rs1870738	4	22296	intergenic	5	5	15	0	1	0
5:153290835:A:C	rs2035099	5	153290835	C	A	0.3429	0.161	RP11-461L18.1	0.000239594	0.0883962	0.0239036	0.995593	rs1870738	4	8051	intergenic	7	9	15	0	1	0
20:47196647:C:T	rs4810826	20	47196647	C	T	0.3847	0.158	PREX1	4.45018e-06	-0.105803	0.0228998	0.936687	rs4810824	13	44142	intergenic	6	5	14	0	1	0
1:72849086:A:G	rs1841493	1	72849086	G	A	0.3867	0.153	RPL31P12	2.36284e-05	0.0959727	0.0225491	0.783749	rs782212	2	81573	intergenic	NA	9	15	0	1	0
1:72913308:A:ACT	rs59175778	1	72913308	ACT	A	0.3748	0.143	RPL31P12	NA	NA	NA	0.835684	rs782212	2	145795	intergenic	NA	5	15	0	1	0
1:72921381:A:G	rs12759396	1	72921381	G	A	0.3887	0.14	RPL31P12	6.71369e-05	0.0902631	0.0224914	0.791084	rs782212	2	153868	intergenic	7	4	15	0	1	0
1:72850425:A:G	rs2815778	1	72850425	G	A	0.3757	0.125	RPL31P12	1.58199e-05	0.0981572	0.0225846	0.832877	rs782212	2	82912	intergenic	7	15	15	0	1	0
5:153133259:G:GAA	rs570394934	5	153133259	G	GAA	0.2863	0.124	GRIA1	NA	NA	NA	0.69535	rs922234	4	0	intronic	NA	5	15	1	0	0
5:153153641:C:CA	rs199597266	5	153153641	CA	C	0.495	0.122	GRIA1	NA	NA	NA	0.65886	rs7731539	4	0	intronic	NA	4	15	1	0	0
5:78514150:A:G	rs111274583	5	78514150	G	A	0.3569	0.119	DMGDH	0.014156	-0.0567833	0.0229901	0.868385	rs10042338	3	0	intergenic	6	5	15	1	1	0
1:66403092:A:G	rs2310754	1	66403092	G	A	0.4702	0.116	PDE4B	0.00844083	-0.0591135	0.0222922	1	rs11208776	1	0	intronic	7	5	15	1	1	0
5:78581388:C:T	rs56309345	5	78581388	C	T	0.328	0.115	JMY	0.00551787	0.0818197	0.0292847	0.748044	rs10042338	3	0	intronic	6	2	5	1	1	0
5:153103898:A:G	rs7717314	5	153103898	A	G	0.4264	0.106	GRIA1	NA	NA	NA	0.804248	rs7731539	4	0	intronic	7	5	15	1	0	0
1:72813129:C:T	rs1460943	1	72813129	C	T	0.3588	0.104	RPL31P12	8.12658e-06	0.100454	0.0223626	0.664375	rs10789340	2	45616	intergenic	NA	5	15	0	1	0
5:78621668:G:T	rs3733886	5	78621668	G	T	0.4225	0.102	JMY	0.0180212	-0.0529435	0.0222338	0.605027	rs10042338	3	0	UTR3	NA	5	15	1	1	0
5:153111661:C:G	rs7731539	5	153111661	G	C	0.4801	0.099	GRIA1	2.90776e-06	0.104972	0.0222922	1	rs7731539	4	0	intronic	6	5	15	1	1	0
1:66434743:A:G	rs7519259	1	66434743	G	A	0.4702	0.093	PDE4B	0.00460233	-0.0634293	0.0222338	0.960804	rs11208776	1	0	intronic	7	5	15	1	1	0
5:78522895:C:T	rs10078815	5	78522895	C	T	0.335	0.092	DMGDH	0.0127576	0.0577972	0.0230512	0.954948	rs10042338	3	0	downstream	7	5	15	1	1	0
5:78494003:C:T	rs72764981	5	78494003	C	T	0.335	0.086	DMGDH	0.0119672	0.0585014	0.0231218	0.954948	rs10042338	3	0	intergenic	6	15	15	1	1	0
5:153215342:A:G	rs2964004	5	153215342	G	A	0.494	0.08	GRIA1	0.0161069	-0.0540941	0.0223272	0.928143	rs7731539	4	21912	intergenic	NA	5	15	0	1	0
7:117624373:C:T	rs10264984	7	117624373	C	T	0.3986	0.077	AC003084.2	0.0173354	-0.0525944	0.0219542	0.971833	rs370682797	5	14538	intergenic	7	5	15	0	1	0
1:72934077:C:G	rs782237	1	72934077	G	C	0.339	0.076	RPL31P12	0.0395113	0.0473926	0.0228643	0.982625	rs782212	2	166564	intergenic	6	14	15	0	1	0
20:47173076:A:G	rs754412	20	47173076	G	A	0.3688	0.075	RNU7-144P	5.80117e-05	0.09322	0.0230286	0.728976	rs4810824	13	50520	intergenic	NA	5	14	0	0	0
20:47175674:C:T	rs1358721	20	47175674	C	T	0.326	0.075	RNU7-144P	0.000167071	-0.0912088	0.0240674	0.622973	rs4810824	13	53118	intergenic	NA	5	14	0	1	1
5:78437340:A:G	rs1622238	5	78437340	G	A	0.325	0.07	DMGDH	0.0090408	-0.0611661	0.023273	1	rs10042338	3	0	intergenic	5	5	15	1	1	0
1:72947430:C:T	rs782210	1	72947430	C	T	0.3479	0.065	RPL31P12	5.18049e-06	0.104051	0.0226778	0.935914	rs782212	2	179917	intergenic	NA	7	15	0	1	1
5:78515794:A:AT	rs10717010	5	78515794	AT	A	0.02187	0.058	DMGDH	NA	NA	NA	0.945709	rs10042338	3	0	upstream	NA	5	15	1	1	0
5:78627953:C:T	rs7715456	5	78627953	C	T	0.4215	0.055	JMY	0.016166	0.0540641	0.0223272	0.600965	rs10042338	3	4914	intergenic	6	5	15	1	1	0
1:72947342:A:G	rs12033462	1	72947342	G	A	0.3608	0.048	RPL31P12	1.33799e-05	0.0988395	0.0225491	0.885603	rs782212	2	179829	intergenic	5	7	15	0	1	1
5:153317033:A:G	rs510091	5	153317033	G	A	0.4085	0.044	RP11-461L18.1	0.000444139	0.0803978	0.0227359	0.735977	rs1870738	4	34249	intergenic	6	7	9	0	1	0
5:153103185:A:G	rs13167926	5	153103185	G	A	0.4801	0.039	GRIA1	0.00788975	0.0600068	0.0224345	1	rs7731539	4	0	intronic	4	5	15	1	1	0
5:153336744:A:G	rs286957	5	153336744	G	A	0.4056	0.039	FAM114A2	0.000509858	0.0800041	0.0228643	0.723458	rs1870738	4	32943	intergenic	5	5	15	0	1	0
9:18261081:C:CG	rs145256334	9	18261081	CG	C	0.161	0.037	RP11-570H19.2	NA	NA	NA	0.632565	rs7862648	7	99513	intergenic	NA	2	15	0	0	0
10:110092193:A:G	rs72823627	10	110092193	G	A	0.06163	0.032	PTGES3P5	0.00705291	0.126902	0.0467825	0.743367	rs72823639	8	35902	intergenic	7	9	15	0	0	0
5:153121494:A:T	rs57006482	5	153121494	T	A	0.4672	0.029	GRIA1	NA	NA	NA	0.939229	rs7731539	4	0	intronic	3a	5	15	1	0	0
7:117627004:C:G	rs17568511	7	117627004	G	C	0.3976	0.027	AC003084.2	3.64057e-07	-0.112435	0.0219542	0.975863	rs370682797	5	11907	intergenic	5	5	15	0	1	0
5:153326223:G:T	rs1370913	5	153326223	G	T	0.4205	0.025	RP11-461L18.1	0.000781458	0.0765778	0.0226424	0.679173	rs1870738	4	43439	intergenic	7	9	15	0	1	0
20:47197537:C:T	rs6066767	20	47197537	C	T	0.3091	0.024	PREX1	NA	NA	NA	0.640049	rs4810824	13	43252	intergenic	5	5	14	0	1	0
5:153106013:C:G	rs201037161	5	153106013	C	G	0.4781	0.021	GRIA1	6.78966e-05	-0.109259	0.027243	0.991741	rs7731539	4	0	intronic	6	5	15	1	1	0
5:78546455:A:T	rs2591391	5	78546455	T	A	0.338	0.018	JMY	4.06405e-05	-0.0957694	0.0231796	0.879532	rs10042338	3	0	intronic	6	5	15	1	1	0
5:153108974:A:G	rs7716290	5	153108974	G	A	0.494	0.014	GRIA1	0.0121544	0.0561321	0.0222338	0.944231	rs7731539	4	0	intronic	6	5	15	1	0	0
1:66505117:A:G	rs1937430	1	66505117	G	A	0.4632	0.011	PDE4B	0.0129322	0.0554063	0.0221406	0.702027	rs11208776	1	0	intronic	NA	5	15	1	1	0
5:153123307:C:G	rs12054909	5	153123307	G	C	0.3539	0.011	GRIA1	6.05114e-06	-0.107877	0.0236818	0.986402	rs922234	4	0	intronic	6	5	15	1	1	0
1:72876346:A:G	rs290702	1	72876346	G	A	0.3499	0.009	RPL31P12	4.45195e-06	-0.105206	0.022771	0.927915	rs782212	2	108833	intergenic	7	5	15	0	1	0
5:78519538:A:T	rs58150362	5	78519538	T	A	0.335	0.009	DMGDH	1.67257e-05	0.0998994	0.0230512	0.954948	rs10042338	3	0	intergenic	6	5	15	1	1	0
5:78555208:C:T	rs2591389	5	78555208	C	T	0.338	0.006	JMY	0.0141639	0.0572468	0.0231796	0.879532	rs10042338	3	0	intronic	NA	2	5	1	1	0
5:153118443:C:T	rs6861421	5	153118443	C	T	0.3549	0.003	GRIA1	0.0250063	0.0536488	0.0237753	0.981899	rs922234	4	0	intronic	7	5	15	1	1	0
1:72901573:C:T	rs1373913	1	72901573	C	T	0.3877	0.002	RPL31P12	2.31532e-05	-0.0955288	0.0224206	0.794477	rs782212	2	134060	intergenic	NA	5	15	0	1	0
1:66454318:AT:ATT	rs567692829	1	66454318	ATT	AT	0.4722	NA	PDE4B	NA	NA	NA	0.945227	rs11208776	1	0	NA	NA	5	15	1	0	0
1:72862542:GT:GTT	rs550349584	1	72862542	GT	GTT	0.3797	NA	RPL31P12	NA	NA	NA	0.817719	rs782212	2	95029	intergenic	NA	9	15	0	1	0
5:78479435:GAA:GAAA	rs564069980	5	78479435	GAAA	GAA	0.3489	NA	DMGDH	NA	NA	NA	0.833472	rs10042338	3	0	NA	NA	5	15	1	1	0
5:78479435:GA:GAAA	rs545692628	5	78479435	GAAA	GA	0.3459	NA	DMGDH	NA	NA	NA	0.833472	rs10042338	3	0	NA	NA	5	15	1	1	0
5:78485579:AACAC:AACACACAC	rs564932405	5	78485579	AACAC	AACACACAC	0.2853	NA	DMGDH	NA	NA	NA	0.675883	rs10042338	3	0	NA	NA	5	15	1	1	1
5:78485579:AACACAC:AACACACACACAC	rs532397235	5	78485579	AACACAC	AACACACACACAC	0.02684	NA	DMGDH	NA	NA	NA	0.675883	rs10042338	3	0	NA	NA	5	15	1	0	1
5:78515794:AT:ATT	rs568811843	5	78515794	AT	ATT	0.335	NA	DMGDH	NA	NA	NA	0.945709	rs10042338	3	0	upstream	NA	5	15	1	1	0
5:78552835:CT:CTT	rs543144630	5	78552835	CTT	CT	0.3598	NA	JMY	NA	NA	NA	0.778628	rs10042338	3	0	intronic	NA	5	5	1	1	0

## Sheet: T3.function.consequence
Table 3. Functional consequences of all candidate variants in the 14 genomic risk loci
This table shows the proportion of all candidate SNPs that have corresponding functional annotation assigned by ANNOVAR.
annot	ref.count	ref.prop	count	prop	enrichment	fisher.P
ncRNA_intronic	2884355	0.114998	10	0.013986	0.121619	3.31972e-25
intergenic	11684523	0.465859	406	0.567832	1.21889	4.99767e-08
ncRNA_exonic	259951	0.0103642	3	0.0041958	0.404837	0.134841
downstream	284177	0.0113301	11	0.0153846	1.35786	0.285882
exonic	254736	0.0101563	4	0.00559441	0.550834	0.345106
UTR3	233824	0.0093225	4	0.00559441	0.600097	0.43212
intronic	9137749	0.36432	269	0.376224	1.03268	0.509087
UTR5	71546	0.00285252	1	0.0013986	0.490304	0.729051
upstream	266686	0.0106327	7	0.00979021	0.920765	1
ncRNA_splicing	1313	5.23489e-05	0	0	0	1
splicing	2830	0.000112831	0	0	0	1

## Sheet: T4.partition.h2
Table 4.Heritability enrichment of 53 functional annotation categories for differential genetic variants.
Annotation categories with p values below Bonferroni-corrected significance (0.05/53=9.43E-04) are highlighted in bold. SNP functional annotations obtained from https://github.com/bulik/ldsc and heritability calculated using LDscore regression. Prop.h2 = SNP-based heritability; H3K9ac = histone acetylation mark of active enhancher/promoter regions; TSS = transcription start site; 3'-UTR = untrans…
Category	Prop._SNPs	Prop._h2	Prop._h2_std_error	Enrichment	Enrichment_std_error	Enrichment_p
H3K27ac_Hnisz.extend.500_0	0.422591	-1.21856	1.13801	-2.88354	2.69293	0.00276106
PromoterFlanking_Hoffman_0	0.00842726	-0.809855	0.546892	-96.0994	64.8956	0.00834885
H3K4me1_Trynka.extend.500_0	0.609157	1.78992	0.78032	2.93836	1.28098	0.041474
Conserved_LindbladToh_0	0.0260625	1.06431	0.886446	40.8369	34.0123	0.0759258
UTR_3_UCSC.extend.500_0	0.0269311	-0.422972	0.352883	-15.7057	13.1032	0.101262
H3K9ac_Trynka.extend.500_0	0.230583	-0.735086	0.822918	-3.18794	3.56885	0.121389
H3K9ac_peaks_Trynka_0	0.0387701	1.08111	0.907238	27.885	23.4004	0.152686
Promoter_UCSC.extend.500_0	0.0386271	-0.333051	0.390243	-8.62223	10.1028	0.195549
UTR_5_UCSC.extend.500_0	0.0278058	-0.371648	0.415389	-13.3658	14.9389	0.204662
TSS_Hoffman.extend.500_0	0.0348255	0.563474	0.519669	16.1799	14.9221	0.210624
TFBS_ENCODE_0	0.132451	1.39703	1.18603	10.5476	8.9545	0.223353
H3K4me3_peaks_Trynka_0	0.0417894	0.961097	0.904352	22.9986	21.6407	0.24595
FetalDHS_Trynka.extend.500_0	0.28501	-0.83414	1.28885	-2.9267	4.52211	0.252141
Transcribed_Hoffman.extend.500_0	0.763062	0.112019	0.738628	0.146802	0.96798	0.283482
DHS_Trynka.extend.500_0	0.498779	-0.582196	1.33219	-1.16724	2.67091	0.290737
Coding_UCSC_0	0.0146582	0.380678	0.403996	25.9704	27.5612	0.294893
Repressed_Hoffman_0	0.461222	-0.643696	1.38285	-1.39563	2.99822	0.347693
Intron_UCSC_0	0.387453	0.0356764	0.451255	0.0920795	1.16467	0.356168
CTCF_Hoffman_0	0.0238288	0.600651	0.703529	25.2069	29.5243	0.365937
WeakEnhancer_Hoffman_0	0.0210925	-0.487027	0.683708	-23.09	32.4147	0.371353
DGF_ENCODE.extend.500_0	0.541501	-0.181294	1.01867	-0.3348	1.8812	0.393886
Enhancer_Hoffman.extend.500_0	0.153929	-0.410882	0.766946	-2.6693	4.98246	0.399188
Coding_UCSC.extend.500_0	0.0645554	-0.221185	0.413088	-3.42628	6.39896	0.409743
TFBS_ENCODE.extend.500_0	0.343444	1.01169	1.01376	2.94571	2.95174	0.45771
UTR_5_UCSC_0	0.00542453	-0.161273	0.255546	-29.7303	47.1094	0.461239
Enhancer_Hoffman_0	0.0633203	0.54939	0.742511	8.67636	11.7263	0.490111
Repressed_Hoffman.extend.500_0	0.719053	0.988252	0.448493	1.37438	0.623728	0.504584
Promoter_UCSC_0	0.0311637	-0.252987	0.486608	-8.118	15.6146	0.504687
Intron_UCSC.extend.500_0	0.39713	0.605448	0.312758	1.52456	0.787546	0.505812
FetalDHS_Trynka_0	0.0847566	0.729716	1.07687	8.60955	12.7054	0.527324
H3K4me1_Trynka_0	0.426568	-0.143728	1.15606	-0.336939	2.71014	0.595656
H3K4me3_Trynka.extend.500_0	0.255482	-0.0600103	0.637989	-0.23489	2.4972	0.607971
H3K9ac_Trynka_0	0.126111	0.49287	0.816027	3.90822	6.4707	0.635372
SuperEnhancer_Hnisz_0	0.16842	0.0320277	0.308472	0.190165	1.83156	0.639893
Transcribed_Hoffman_0	0.345418	0.732047	1.00313	2.11931	2.9041	0.669067
UTR_3_UCSC_0	0.0110542	0.10508	0.238612	9.50587	21.5855	0.681862
Conserved_LindbladToh.extend.500_0	0.332514	0.574669	0.605861	1.72825	1.82206	0.692847
H3K27ac_Hnisz_0	0.391169	0.22301	0.526716	0.570112	1.34652	0.736464
H3K4me1_peaks_Trynka_0	0.171318	-0.180546	1.12757	-1.05387	6.5817	0.740517
SuperEnhancer_Hnisz.extend.500_0	0.171607	0.0804646	0.316451	0.468889	1.84405	0.760828
Enhancer_Andersson_0	0.00433537	-0.0808329	0.297614	-18.645	68.6478	0.769286
Enhancer_Andersson.extend.500_0	0.0190691	0.110234	0.324753	5.78075	17.0303	0.775037
PromoterFlanking_Hoffman.extend.500_0	0.0334715	0.157068	0.462404	4.69261	13.8149	0.78196
DGF_ENCODE_0	0.137594	-0.201185	1.39242	-1.46217	10.1198	0.798381
TSS_Hoffman_0	0.0182189	0.121554	0.452119	6.67187	24.816	0.816172
WeakEnhancer_Hoffman.extend.500_0	0.0889585	-0.0423837	0.602784	-0.476443	6.77602	0.823494
DHS_Trynka_0	0.167755	-0.0808304	1.48506	-0.481836	8.85253	0.862068
H3K27ac_PGC2.extend.500_0	0.336034	0.446282	0.676103	1.32809	2.012	0.870184
H3K27ac_PGC2_0	0.269477	0.168031	0.850576	0.623547	3.1564	0.904285
H3K4me3_Trynka_0	0.133307	0.0462523	0.767902	0.34696	5.76039	0.908688
DHS_peaks_Trynka_0	0.111766	0.0665464	1.2763	0.59541	11.4194	0.971374
CTCF_Hoffman.extend.500_0	0.0710622	0.0580658	0.610529	0.817112	8.59148	0.982941
base_0	1	1	0	1	0	NA

## Sheet: T5.map.genes
Table 5. Genes mapped by differential genetic variants using positional, eQTL and chromotin interaction mapping strategies in FUMA.
Genes mapped by all three strategies are highlighted in bold. Strat bp=start position of one gene; End bp=End position of one gene; pLI=probability of loss of function mutation intolerance (higher scores indicate higher probability); ncRVIS=Non-coding residual variation intolerance score. The higher the score is, the more intolerant to noncoding variants the gene is; posMap SNPs=SNPs mapped to th…
ensg	symbol	chr	start	end	strand	type	entrezID	HUGO	pLI	ncRVIS	Positional mapping	eQTL mapping	CI mapping	posMapSNPs	posMapMaxCADD	eqtlMapSNPs	eqtlMapminP	eqtlMapminQ	eqtlMapts	eqtlDirection	ciMap	ciMapts	minGwasP	IndSigSNPs	GenomicLocus
ENSG00000184588	PDE4B	1	66258197	66840259	1	protein_coding	5142	PDE4B	0.709079	-0.830512	Yes	Yes	Yes	58	12.54	2	6.53966e-05	0.0144337	GTEx/v8/Stomach	-	Yes	Mesendoderm	2.92026e-06	rs11208776	1
ENSG00000172260	NEGR1	1	71861623	72748417	-1	protein_coding	257194	NEGR1	0.951349	-1.71358	Yes	Yes	Yes	5	17.85	110	2.1671e-256	0	eQTLcatalogue/BLUEPRINT_ge_monocyte:eQTLcatalogue/GENCORD_ge_T-cell:DICE/Monocyte_classical:DICE/Monocyte_non_classical:eQTLGen_cis_eQTLs:xQTLServer_eQTLs:GTEx/v8/Brain_Caudate_basal_ganglia:GTEx/v8/Brain_Nucleus_accumbens_basal_ganglia:GTEx/v8/Brain_Putamen_basal_ganglia:GTEx/v8/Lung:GTEx/v7/Whole_Blood:GTEx/v7/Brain_Putamen_basal_ganglia:GTEx/v7/Brain_Spinal_cord_cervical_c-1:GTEx/v7/Esophagus_…	+	Yes	Liver:IMR90:Mesenchymal_Stem_Cell:Mesendoderm:Neural_Progenitor_Cell:hESC	1.64343e-06	rs10789340;rs782212	2
ENSG00000116678	LEPR	1	65886248	66107242	1	protein_coding	3953	LEPR	0.999805	0.927492	No	Yes	Yes	0	0	8	6.3519e-08	0.000271379	eQTLGen_cis_eQTLs	+	Yes	IMR90	1.59504e-05	rs11208776	1
ENSG00000213625	LEPROT	1	65886270	65901690	1	protein_coding	54741	LEPROT	0.0947894	1.26654	No	Yes	Yes	0	0	53	1.8671e-28	0	eQTLGen_cis_eQTLs	-	Yes	IMR90	2.92026e-06	rs11208776	1
ENSG00000113273	ARSB	5	78073032	78281910	-1	protein_coding	411	ARSB	0.00126175	-0.0707597	No	Yes	Yes	0	0	40	1.0816e-11	0	eQTLGen_cis_eQTLs:BIOSQTL/BIOS_eQTL_geneLevel:GTEx/v8/Breast_Mammary_Tissue	+	Yes	Left_Ventricle:Liver:IMR90:Mesenchymal_Stem_Cell:Mesendoderm:Trophoblast-like_Cell:hESC	6.82248e-06	rs10042338	3
ENSG00000152413	HOMER1	5	78668459	78810040	-1	protein_coding	9456	HOMER1	0.995922	-1.82043	No	Yes	Yes	0	0	6	2.34015e-06	0.0153595	GTEx/v7/Small_Intestine_Terminal_Ileum	-	Yes	Adult_Cortex:Fetal_Cortex:GM12878:IMR90:Mesenchymal_Stem_Cell:hESC	6.82248e-06	rs10042338	3
ENSG00000055147	FAM114A2	5	153369688	153418496	-1	protein_coding	10827	FAM114A2	3.0787e-07	0.0931568	No	Yes	Yes	0	0	93	8.50872e-14	0	eQTLcatalogue/BLUEPRINT_ge_neutrophil:PsychENCODE_eQTLs:eQTLGen_cis_eQTLs:BIOSQTL/BIOS_eQTL_geneLevel:CMC_SVA_cis:CMC_NoSVA_cis:GTEx/v8/Adipose_Subcutaneous:GTEx/v8/Adipose_Visceral_Omentum:GTEx/v8/Muscle_Skeletal:GTEx/v7/Adipose_Subcutaneous	+	Yes	Mesenchymal_Stem_Cell:Mesendoderm	6.02546e-07	rs1870738;rs922234	4
ENSG00000037749	MFAP3	5	153418466	153600038	1	protein_coding	4238	MFAP3	0.00844478	-0.539205	No	Yes	Yes	0	0	82	1.92009e-10	0	eQTLcatalogue/BLUEPRINT_ge_neutrophil:PsychENCODE_eQTLs:eQTLGen_cis_eQTLs:BIOSQTL/BIOS_eQTL_geneLevel:GTEx/v8/Adipose_Subcutaneous:GTEx/v8/Adipose_Visceral_Omentum:GTEx/v8/Breast_Mammary_Tissue	+	Yes	Mesenchymal_Stem_Cell:Mesendoderm	6.02546e-07	rs1870738;rs922234;rs7731539	4
ENSG00000077063	CTTNBP2	7	117350705	117514193	-1	protein_coding	83992	CTTNBP2	2.59916e-06	-0.293653	No	Yes	Yes	0	0	27	2.12128e-12	2.72768e-21	GTEx/v8/Adipose_Subcutaneous:GTEx/v8/Muscle_Skeletal:GTEx/v8/Ovary:GTEx/v8/Cells_Cultured_fibroblasts:GTEx/v8/Skin_Sun_Exposed_Lower_leg:GTEx/v8/Spleen:GTEx/v8/Thyroid:GTEx/v7/Ovary:GTEx/v7/Cells_Transformed_fibroblasts:GTEx/v7/Skin_Sun_Exposed_Lower_leg	+	Yes	Trophoblast-like_Cell:hESC	6.42628e-08	rs370682797	5
ENSG00000128534	NAA38	7	117824086	117832878	1	protein_coding	51691	NAA38	0.00827246	0.525164	No	Yes	Yes	0	0	26	1.727e-24	0	eQTLGen_cis_eQTLs	+	Yes	Fetal_Cortex:Trophoblast-like_Cell	3.49185e-07	rs370682797	5
ENSG00000070540	WIPI1	17	66417089	66453654	-1	protein_coding	55062	WIPI1	0.5235	NA	No	Yes	Yes	0	0	1	1.6237e-05	0.0447578	eQTLGen_cis_eQTLs	+	Yes	Mesenchymal_Stem_Cell	8.99073e-08	rs2916138	12
ENSG00000196562	SULF2	20	46285092	46415360	-1	protein_coding	55959	SULF2	0.878046	0.398737	No	Yes	Yes	0	0	23	3.5518e-08	0.000146041	eQTLGen_cis_eQTLs	+	Yes	Left_Ventricle:Spleen:IMR90:Mesenchymal_Stem_Cell:Mesendoderm:Trophoblast-like_Cell:hESC	1.00398e-07	rs4810824	13
ENSG00000162437	RAVER2	1	65210778	65298915	1	protein_coding	55225	RAVER2	1.85996e-06	-0.746777	No	No	Yes	0	0	0	NA	NA	NA	NA	Yes	IMR90:Mesenchymal_Stem_Cell	0.0225063	rs11208776	1
ENSG00000162433	AK4	1	65613232	65697828	1	protein_coding	205	AK4	0.236133	-0.422099	No	No	Yes	0	0	0	NA	NA	NA	NA	Yes	IMR90:Mesenchymal_Stem_Cell	0.0225063	rs11208776	1
ENSG00000118473	SGIP1	1	66999066	67213982	1	protein_coding	84251	SGIP1	0.999651	-0.315319	No	No	Yes	0	0	0	NA	NA	NA	NA	Yes	Left_Ventricle:Liver:GM12878:Mesendoderm:Trophoblast-like_Cell:hESC	0.0225063	rs11208776	1
ENSG00000152760	TCTEX1D1	1	67218142	67244470	1	protein_coding	200132	TCTEX1D1	0.00642468	-0.383983	No	No	Yes	0	0	0	NA	NA	NA	NA	Yes	Left_Ventricle:Mesenchymal_Stem_Cell:Mesendoderm:hESC	0.0225063	rs11208776	1
ENSG00000132485	ZRANB2	1	71528974	71546980	-1	protein_coding	9406	ZRANB2	0.992881	-1.31738	No	No	Yes	0	0	0	NA	NA	NA	NA	Yes	IMR90:Mesenchymal_Stem_Cell:Mesendoderm:hESC	2.79356e-06	rs10789340:rs782212;rs10789340	2
ENSG00000116791	CRYZ	1	75171170	75199092	-1	protein_coding	1429	CRYZ	1.14334e-14	0.982332	No	No	Yes	0	0	0	NA	NA	NA	NA	Yes	IMR90:Mesenchymal_Stem_Cell:Mesendoderm	2.79356e-06	rs782212;rs10789340	2
ENSG00000162623	TYW3	1	75198836	75232362	1	protein_coding	127253	TYW3	0.431872	0.69243	No	No	Yes	0	0	0	NA	NA	NA	NA	Yes	IMR90:Mesenchymal_Stem_Cell:Mesendoderm	2.79356e-06	rs782212;rs10789340	2
ENSG00000162624	LHX8	1	75594119	75627218	1	protein_coding	431707	LHX8	0.663323	-0.679266	No	No	Yes	0	0	0	NA	NA	NA	NA	Yes	Left_Ventricle:IMR90	2.79356e-06	rs782212;rs10789340	2
ENSG00000145708	CRHBP	5	76248538	76276983	1	protein_coding	1393	CRHBP	0.989594	-0.435834	No	No	Yes	0	0	0	NA	NA	NA	NA	Yes	Left_Ventricle	6.82248e-06	rs10042338	3
ENSG00000164309	CMYA5	5	78985700	79096063	1	protein_coding	202333	CMYA5	3.80676e-43	-0.0441894	No	No	Yes	0	0	0	NA	NA	NA	NA	Yes	Fetal_Cortex	0.00821101	rs10042338	3
ENSG00000177034	MTX3	5	79275584	79287082	-1	protein_coding	345778	MTX3	0.100351	-1.07179	No	No	Yes	0	0	0	NA	NA	NA	NA	Yes	Adult_Cortex:Fetal_Cortex:IMR90:Mesenchymal_Stem_Cell:Mesendoderm:Trophoblast-like_Cell:hESC	6.82248e-06	rs10042338	3
ENSG00000113296	THBS4	5	79287134	79379110	1	protein_coding	7060	THBS4	1.74208e-08	NA	No	No	Yes	0	0	0	NA	NA	NA	NA	Yes	Adult_Cortex:Fetal_Cortex:IMR90:Mesenchymal_Stem_Cell:Mesendoderm:Trophoblast-like_Cell:hESC	6.82248e-06	rs10042338	3
ENSG00000164300	SERINC5	5	79407050	79551898	-1	protein_coding	256987	SERINC5	0.000839904	NA	No	No	Yes	0	0	0	NA	NA	NA	NA	Yes	Adult_Cortex:Fetal_Cortex	0.00821101	rs10042338	3
ENSG00000177556	ATOX1	5	151121877	151152093	-1	protein_coding	475	ATOX1	0.177402	-0.489553	No	No	Yes	0	0	0	NA	NA	NA	NA	Yes	Mesenchymal_Stem_Cell:Mesendoderm	5.67161e-06	rs922234	4
ENSG00000145907	G3BP1	5	151150606	151192346	1	protein_coding	10146	G3BP1	0.988391	-0.294066	No	No	Yes	0	0	0	NA	NA	NA	NA	Yes	Mesenchymal_Stem_Cell:Mesendoderm	5.67161e-06	rs922234	4
ENSG00000145888	GLRA1	5	151202074	151304403	-1	protein_coding	2741	GLRA1	0.0764925	-0.170705	No	No	Yes	0	0	0	NA	NA	NA	NA	Yes	Left_Ventricle:Liver:IMR90:Mesenchymal_Stem_Cell:Mesendoderm:Trophoblast-like_Cell:hESC	5.67161e-06	rs1870738:rs922234:rs7731539	4
ENSG00000164576	SAP30L	5	153825517	153840614	1	protein_coding	79685	SAP30L	0.857186	-1.26469	No	No	Yes	0	0	0	NA	NA	NA	NA	Yes	Mesenchymal_Stem_Cell:Mesendoderm:hESC	5.67161e-06	rs922234	4
ENSG00000082516	GEMIN5	5	154266976	154317769	-1	protein_coding	25929	GEMIN5	3.1342e-14	-0.69306	No	No	Yes	0	0	0	NA	NA	NA	NA	Yes	Mesenchymal_Stem_Cell	5.67161e-06	rs922234	4
ENSG00000082515	MRPL22	5	154320630	154348971	1	protein_coding	29093	MRPL22	3.44168e-07	0.276799	No	No	Yes	0	0	0	NA	NA	NA	NA	Yes	Mesendoderm	5.67161e-06	rs922234	4
ENSG00000106013	ANKRD7	7	117854727	117882785	1	protein_coding	56311	ANKRD7	0.00752457	-0.162801	No	No	Yes	0	0	0	NA	NA	NA	NA	Yes	hESC	6.74765e-07	rs370682797	5
ENSG00000155158	TTC39B	9	15163620	15307358	-1	protein_coding	158219	TTC39B	1.06814e-11	0.0562606	No	No	Yes	0	0	0	NA	NA	NA	NA	Yes	IMR90	4.92402e-05	rs7862648	7
ENSG00000107295	SH3GL2	9	17579080	17797127	1	protein_coding	6456	SH3GL2	0.916295	-0.33635	No	No	Yes	0	0	0	NA	NA	NA	NA	Yes	Mesenchymal_Stem_Cell:Mesendoderm:hESC	4.92402e-05	rs7862648	7
ENSG00000178031	ADAMTSL1	9	18473892	18910948	1	protein_coding	92949	ADAMTSL1	8.82649e-05	0.746722	No	No	Yes	0	0	0	NA	NA	NA	NA	Yes	Left_Ventricle:IMR90:Mesenchymal_Stem_Cell:Mesendoderm:Neural_Progenitor_Cell:hESC	4.92402e-05	rs7862648	7
ENSG00000155876	RRAGA	9	19049372	19051019	1	protein_coding	10670	RRAGA	0.291377	-0.488531	No	No	Yes	0	0	0	NA	NA	NA	NA	Yes	Left_Ventricle	4.92402e-05	rs7862648	7
ENSG00000137145	DENND4C	9	19230433	19374139	1	protein_coding	55667	DENND4C	0.406968	NA	No	No	Yes	0	0	0	NA	NA	NA	NA	Yes	IMR90	4.92402e-05	rs7862648	7
ENSG00000188921	PTPLAD2	9	20995306	21031635	-1	protein_coding	401494	PTPLAD2	0.00443276	0.614467	No	No	Yes	0	0	0	NA	NA	NA	NA	Yes	IMR90:Mesenchymal_Stem_Cell	4.92402e-05	rs7862648	7
ENSG00000075429	CACNG5	17	64831235	64881603	1	protein_coding	27091	CACNG5	0.0535604	NA	No	No	Yes	0	0	0	NA	NA	NA	NA	Yes	Mesenchymal_Stem_Cell	8.99073e-08	rs2916138	12
ENSG00000108878	CACNG1	17	65040706	65052909	1	protein_coding	786	CACNG1	4.77505e-07	0.123871	No	No	Yes	0	0	0	NA	NA	NA	NA	Yes	Mesenchymal_Stem_Cell	8.99073e-08	rs2916138	12
ENSG00000130935	NOL11	17	65713949	65740647	1	protein_coding	25926	NOL11	0.0278294	-0.280106	No	No	Yes	0	0	0	NA	NA	NA	NA	Yes	GM12878:IMR90:Mesenchymal_Stem_Cell:Mesendoderm:hESC	8.99073e-08	rs2916138	12
ENSG00000108950	FAM20A	17	66531254	66597530	-1	protein_coding	54757	FAM20A	0.00250112	NA	No	No	Yes	0	0	0	NA	NA	NA	NA	Yes	Mesenchymal_Stem_Cell	8.99073e-08	rs2916138	12
ENSG00000132837	DMGDH	5	78293438	78531861	-1	protein_coding	29958	DMGDH	8.90328e-17	-0.360663	Yes	Yes	No	142	17.37	209	4.59912e-18	0	eQTLcatalogue/BrainSeq_ge_brain:eQTLcatalogue/TwinsUK_ge_fat:PsychENCODE_eQTLs:DICE/T_CD8_naive:DICE/T_CD4_TFH:DICE/T_CD4_TH17:DICE/T_CD4_naive_TREG:BIOSQTL/BIOS_eQTL_geneLevel:CMC_SVA_cis:CMC_NoSVA_cis:GTEx/v8/Adipose_Subcutaneous:GTEx/v8/Adipose_Visceral_Omentum:GTEx/v8/Brain_Caudate_basal_ganglia:GTEx/v8/Brain_Cortex:GTEx/v8/Brain_Frontal_Cortex_BA9:GTEx/v8/Brain_Nucleus_accumbens_basal_gangli…	+	No	NA	4.32504e-06	rs10042338	3
ENSG00000145692	BHMT	5	78407602	78428108	1	protein_coding	635	BHMT	0.000316952	-0.906174	Yes	Yes	No	42	9.645	227	2.90306e-35	6.13708e-41	eQTLcatalogue/BrainSeq_ge_brain:eQTLcatalogue/HipSci_ge_iPSC:eQTLcatalogue/TwinsUK_ge_fat:PsychENCODE_eQTLs:BIOSQTL/BIOS_eQTL_geneLevel:CMC_SVA_cis:CMC_NoSVA_cis:GTEx/v8/Adipose_Subcutaneous:GTEx/v8/Adipose_Visceral_Omentum:GTEx/v8/Adrenal_Gland:GTEx/v8/Artery_Aorta:GTEx/v8/Brain_Amygdala:GTEx/v8/Brain_Anterior_cingulate_cortex_BA24:GTEx/v8/Brain_Caudate_basal_ganglia:GTEx/v8/Brain_Cortex:GTEx/v8…	+	No	NA	4.32504e-06	rs10042338	3
ENSG00000152409	JMY	5	78532012	78623038	1	protein_coding	133746	JMY	0.999723	-1.04523	Yes	Yes	No	110	17.37	232	3.27170000000001e-310	0	eQTLcatalogue/Alasoo_2018_ge_macrophage_naive:eQTLcatalogue/BLUEPRINT_ge_monocyte:eQTLcatalogue/BLUEPRINT_ge_neutrophil:eQTLcatalogue/BLUEPRINT_ge_T-cell:eQTLcatalogue/Fairfax_2012_B-cell_CD19:eQTLcatalogue/Fairfax_2014_IFN24:eQTLcatalogue/Fairfax_2014_LPS24:eQTLcatalogue/Fairfax_2014_naive:eQTLcatalogue/HipSci_ge_iPSC:eQTLcatalogue/Lepik_2017_ge_blood:eQTLcatalogue/Nedelec_2016_ge_macrophage_Lis…	-	No	NA	4.32504e-06	rs10042338	3
ENSG00000155511	GRIA1	5	152869175	153193429	1	protein_coding	2890	GRIA1	0.999436	-1.29549	Yes	Yes	No	97	16.45	104	1.56475e-07	5.48442e-07	GTEx/v8/Brain_Nucleus_accumbens_basal_ganglia:GTEx/v8/Lung:GTEx/v8/Cells_Cultured_fibroblasts:GTEx/v7/Lung	-	No	NA	6.02546e-07	rs922234;rs7731539;rs1870738	4
ENSG00000136982	DSCC1	8	120846216	120868250	-1	protein_coding	79075	DSCC1	0.0227186	-0.460195	Yes	Yes	No	2	4.547	2	4.2211e-87	0	eQTLcatalogue/Alasoo_2018_ge_macrophage_IFNg:eQTLcatalogue/BrainSeq_ge_brain:eQTLcatalogue/Lepik_2017_ge_blood:eQTLcatalogue/TwinsUK_ge_fat:eQTLcatalogue/TwinsUK_ge_skin:PsychENCODE_eQTLs:eQTLGen_cis_eQTLs:BIOSQTL/BIOS_eQTL_geneLevel:CMC_SVA_cis:CMC_NoSVA_cis:BRAINEAC/CRBL:BRAINEAC/FCTX:BRAINEAC/HIPP:BRAINEAC/OCTX:BRAINEAC/WHMT:BRAINEAC/aveALL:GTEx/v8/Adipose_Subcutaneous:GTEx/v8/Adipose_Visceral…	+	No	NA	3.64617e-06	rs72690123	6
ENSG00000139132	FGD4	12	32552463	32798984	1	protein_coding	121512	FGD4	0.335779	1.28478	Yes	Yes	No	5	2.962	2	5.71208e-05	0.0329423	BIOSQTL/BIOS_eQTL_geneLevel	-	No	NA	5.38676e-07	rs112595860	9
ENSG00000116675	DNAJC6	1	65713902	65881552	1	protein_coding	9829	DNAJC6	0.999188	-0.584518	No	Yes	No	0	0	13	2.7482e-05	0.0416841	BRAINEAC/HIPP	NA	No	NA	3.92917e-05	rs11208776	1
ENSG00000132840	BHMT2	5	78365540	78385289	1	protein_coding	23743	BHMT2	2.73917e-12	-0.153333	No	Yes	No	0	0	192	6.88367e-16	2.63002e-39	PsychENCODE_eQTLs:CMC_SVA_cis:CMC_NoSVA_cis:GTEx/v8/Colon_Sigmoid:GTEx/v8/Heart_Atrial_Appendage:GTEx/v8/Muscle_Skeletal:GTEx/v8/Nerve_Tibial:GTEx/v8/Cells_Cultured_fibroblasts:GTEx/v8/Testis:GTEx/v8/Thyroid:GTEx/v7/Heart_Atrial_Appendage:GTEx/v7/Muscle_Skeletal:GTEx/v7/Thyroid:GTEx/v6/Muscle_Skeletal	+	No	NA	4.32504e-06	rs10042338	3
ENSG00000164574	GALNT10	5	153570290	153800544	1	protein_coding	55568	GALNT10	0.00044926	1.46954	No	Yes	No	0	0	83	2.7121e-10	0	DICE/NK:eQTLGen_cis_eQTLs:CMC_SVA_cis:CMC_NoSVA_cis:GTEx/v8/Thyroid	-	No	NA	6.02546e-07	rs1870738;rs922234;rs7731539	4
ENSG00000155506	LARP1	5	154092462	154197167	1	protein_coding	23367	LARP1	0.999952	-1.49172	No	Yes	No	0	0	4	5.15068e-06	0.0257534	eQTLcatalogue/Fairfax_2014_LPS24	-	No	NA	0.000489435	rs7731539	4
ENSG00000136960	ENPP2	8	120569326	120685693	-1	protein_coding	5168	ENPP2	0.0068282	0.00430087	No	Yes	No	0	0	2	2.6579e-33	0	eQTLGen_cis_eQTLs	-	No	NA	3.64617e-06	rs72690123	6
ENSG00000064313	TAF2	8	120743015	120845103	-1	protein_coding	6873	TAF2	0.566087	-0.910048	No	Yes	No	0	0	2	5.558e-42	0	eQTLcatalogue/BLUEPRINT_ge_neutrophil:eQTLcatalogue/BrainSeq_ge_brain:eQTLcatalogue/CEDAR_neutrophil_CD15:eQTLcatalogue/CEDAR_T-cell_CD8:PsychENCODE_eQTLs:eQTLGen_cis_eQTLs:BIOSQTL/BIOS_eQTL_geneLevel:CMC_SVA_cis:GTEx/v8/Artery_Tibial	+	No	NA	3.64617e-06	rs72690123	6
ENSG00000155792	DEPTOR	8	120885957	121063152	1	protein_coding	64798	DEPTOR	0.000777356	0.817703	No	Yes	No	0	0	2	6.073e-17	0	eQTLcatalogue/BLUEPRINT_ge_T-cell:eQTLcatalogue/HipSci_ge_iPSC:eQTLGen_cis_eQTLs:BIOSQTL/BIOS_eQTL_geneLevel:GTEx/v8/Brain_Cerebellum:GTEx/v8/Esophagus_Gastroesophageal_Junction:GTEx/v8/Esophagus_Mucosa:GTEx/v8/Esophagus_Muscularis:GTEx/v7/Esophagus_Mucosa:GTEx/v7/Esophagus_Muscularis:GTEx/v6/Esophagus_Muscularis	-	No	NA	3.64617e-06	rs72690123	6
ENSG00000103111	MON1B	16	77224732	77236302	1	protein_coding	22879	MON1B	0.22974	4.83093	No	Yes	No	0	0	2	2.3271e-31	0	eQTLGen_cis_eQTLs:GTEx/v8/Artery_Tibial:GTEx/v7/Artery_Tibial	-	No	NA	0.000122955	rs118048110	11
ENSG00000205078	SYCE1L	16	77233294	77247112	1	protein_coding	100130958	SYCE1L	0.0721375	0.255445	No	Yes	No	0	0	3	8.93331e-08	2.60559e-115	eQTLGen_cis_eQTLs:GTEx/v8/Adipose_Subcutaneous:GTEx/v8/Artery_Tibial:GTEx/v8/Nerve_Tibial:GTEx/v8/Skin_Not_Sun_Exposed_Suprapubic:GTEx/v8/Thyroid:GTEx/v7/Adipose_Subcutaneous:GTEx/v7/Nerve_Tibial:GTEx/v7/Thyroid:GTEx/v6/Adipose_Subcutaneous	-	No	NA	1.19502e-06	rs118048110	11
ENSG00000140876	NUDT7	16	77756411	77776157	1	protein_coding	283927	NUDT7	0.000107932	0.103256	No	Yes	No	0	0	1	9.6353e-06	0.0273106	eQTLGen_cis_eQTLs	-	No	NA	0.000122955	rs118048110	11
ENSG00000241837	ATP5O	21	35275757	35288284	-1	protein_coding	539	ATP5O	0.434077	-0.502464	No	Yes	No	0	0	3	1.3934e-08	4.64281e-21	PsychENCODE_eQTLs:eQTLGen_cis_eQTLs:GTEx/v8/Whole_Blood:GTEx/v8/Nerve_Tibial:GTEx/v8/Cells_Cultured_fibroblasts:GTEx/v8/Skin_Sun_Exposed_Lower_leg:GTEx/v7/Skin_Sun_Exposed_Lower_leg	-	No	NA	1.05243e-06	rs2298680	14
ENSG00000243927	MRPS6	21	35445524	35515334	1	protein_coding	64968	MRPS6	0.136244	NA	No	Yes	No	0	0	2	3.8046e-27	0	eQTLGen_cis_eQTLs:BIOSQTL/BIOS_eQTL_geneLevel	-	No	NA	1.05243e-06	rs2298680	14
ENSG00000198743	SLC5A3	21	35445870	35478559	1	protein_coding	6526	SLC5A3	0.849465	-1.03909	No	Yes	No	0	0	2	5.4204e-07	0.00174465	eQTLGen_cis_eQTLs	-	No	NA	1.05243e-06	rs2298680	14
ENSG00000159200	RCAN1	21	35885440	35987441	-1	protein_coding	1827	RCAN1	0.557669	-0.673005	No	Yes	No	0	0	3	0.000129062	0.0282976	GTEx/v8/Muscle_Skeletal	-	No	NA	1.05243e-06	rs2298680	14
ENSG00000268012	AC016559.1	5	78523714	78523911	-1	protein_coding	NA	NA	NA	NA	Yes	No	No	24	17.37	0	NA	NA	NA	NA	No	NA	1.3442e-05	rs10042338	3
ENSG00000078328	RBFOX1	16	6069095	7763340	1	protein_coding	54715	RBFOX1	0.935961	1.09605	Yes	No	No	1	0.728	0	NA	NA	NA	NA	No	NA	2.96434e-06	rs111329911	10
ENSG00000154217	PITPNC1	17	65373575	65693372	1	protein_coding	26207	PITPNC1	0.967499	NA	Yes	No	No	18	12.47	0	NA	NA	NA	NA	No	NA	8.99073e-08	rs2916138	12
ENSG00000249209	AP000304.12	21	34956993	35284635	-1	protein_coding	NA	NA	NA	NA	Yes	No	No	3	28.4	0	NA	NA	NA	NA	No	NA	1.05243e-06	rs2298680	14
ENSG00000205726	ITSN1	21	35014706	35272165	1	protein_coding	6453	ITSN1	1	0.560049	Yes	No	No	3	28.4	0	NA	NA	NA	NA	No	NA	1.05243e-06	rs2298680	14

## Sheet: T6.GWGAS
Table 6. Genes identified by genome-wide gene-based association study (GWGAS) in MAGMA.
Genes with an adjusted p-value (FDR) below 0.05 are highlighted in bold. Chr=chromosome; Start Bp=start position of one gene; Stop Bp=stop position of one gene; nSNPs=number of SNPs in the GWAS mapped to the gene; Z=Z-statistic of the gene-based test in MAGMA; P=Two sided gene-based P-value.
Gene name	Gene ID	CHR	START	STOP	NSNPS	NPARAM	N	ZSTAT	P	P(FDR)
NCL	ENSG00000115053	2	232318242	232348352	81	11	65875	4.1054	2.0183e-05	0.368
ST8SIA5	ENSG00000101638	18	44259081	44339220	267	47	65875	3.9226	4.38e-05	0.399
COA4	ENSG00000181924	11	73583712	73588033	10	5	65875	3.7898	7.537e-05	0.399
PDE4B	ENSG00000184588	1	66258197	66840259	1361	75	65875	3.644	0.00013423	0.399
SLBP	ENSG00000163950	4	1694527	1714282	10	3	65875	3.6231	0.00014553	0.399
PGLYRP4	ENSG00000163218	1	153302596	153321316	74	6	65875	3.6037	0.00015685	0.399
ELP3	ENSG00000134014	8	27947190	28048673	229	18	65875	3.5676	0.00018014	0.399
DNAJC6	ENSG00000116675	1	65713902	65881552	445	32	65875	3.5593	0.00018589	0.399
SMOX	ENSG00000088826	20	4101627	4168394	148	25	65875	3.5443	0.00019681	0.399
TSPAN18	ENSG00000157570	11	44748015	44953972	455	53	65875	3.4667	0.00026341	0.406
RAVER1	ENSG00000161847	19	10426888	10444316	54	10	65875	3.4621	0.00026796	0.406
EMC8	ENSG00000131148	16	85805364	85833214	78	7	65875	3.442	0.00028868	0.406
CYP17A1	ENSG00000148795	10	104590288	104597290	16	3	65875	3.4154	0.0003185	0.406
COX4I1	ENSG00000131143	16	85832239	85840650	11	2	65875	3.392	0.00034692	0.406
ANKEF1	ENSG00000132623	20	9966774	10037410	255	24	65875	3.3863	0.00035425	0.406
PCDH9	ENSG00000184226	13	66876967	67804468	1974	124	65875	3.347	0.00040852	0.406
EEF1G	ENSG00000254772	11	62327073	62342401	20	3	65875	3.3403	0.00041839	0.406
NAA11	ENSG00000156269	4	80146848	80247204	177	19	65875	3.3338	0.00042828	0.406
TACC3	ENSG00000013810	4	1723227	1746898	16	4	65875	3.3228	0.00044565	0.406
ZFYVE16	ENSG00000039319	5	79703832	79775169	160	11	65875	3.3225	0.00044604	0.406
ZNF321P	ENSG00000221874	19	53431728	53466076	21	7	65875	3.308	0.00046983	0.408
ANKUB1	ENSG00000206199	3	149478892	149686172	449	28	65875	3.2464	0.00058439	0.447
EML3	ENSG00000149499	11	62369690	62380237	14	2	65875	3.2341	0.00061022	0.447
LAMA2	ENSG00000196569	6	129204342	129837714	1537	66	65875	3.23	0.00061897	0.447
CKB	ENSG00000166165	14	103985996	103989448	5	2	65875	3.2252	0.00062941	0.447
ISL1	ENSG00000016082	5	50678921	50690564	21	7	65875	3.2152	0.00065177	0.447
FAM25A	ENSG00000188100	10	88780063	88784487	6	3	65875	3.2104	0.00066279	0.447
MIR3654	ENSG00000255508	11	62327075	62359003	33	5	65875	3.1794	0.00073792	0.474
ELFN1	ENSG00000225968	7	1727755	1787590	82	13	65875	3.1721	0.0007568	0.474
MTA2	ENSG00000149480	11	62360686	62369312	11	2	65875	3.1633	0.00078005	0.474
CTD-2369P2.12	ENSG00000267303	19	10426147	10431354	14	6	65875	3.1245	0.0008905	0.511
AP003068.23	ENSG00000254614	11	64945077	64949305	9	3	65875	3.1225	0.00089651	0.511
LPPR4	ENSG00000117600	1	99729509	99775146	100	15	65875	3.0578	0.0011147	0.613
STAB2	ENSG00000136011	12	103981051	104160505	577	63	65875	3.0442	0.0011665	0.627
COL4A4	ENSG00000081052	2	227867427	228028829	405	38	65875	3.0244	0.0012457	0.648
HID1	ENSG00000167861	17	72946838	72969261	27	6	65875	3.0154	0.001283	0.648
TMEM167A	ENSG00000174695	5	82348665	82373682	62	7	65875	2.9995	0.001352	0.659
RNF13	ENSG00000082996	3	149530495	149679926	280	19	65875	2.9874	0.0014067	0.659
SLC6A12	ENSG00000111181	12	299243	323736	41	11	65875	2.9873	0.0014075	0.659
PNMAL1	ENSG00000182013	19	46969748	46974820	29	4	65875	2.9774	0.0014534	0.661
MPV17L	ENSG00000156968	16	15489611	15507125	31	7	65875	2.9615	0.0015307	0.67
CDC42EP3	ENSG00000163171	2	37869032	37965611	249	31	65875	2.9567	0.0015547	0.67
RFWD2	ENSG00000143207	1	175913967	176176629	638	26	65875	2.9519	0.0015791	0.67
NEGR1	ENSG00000172260	1	71861623	72748417	1735	89	65875	2.9401	0.0016407	0.679
HTRA3	ENSG00000170801	4	8271492	8308838	44	10	65875	2.9191	0.0017554	0.684
PLEKHB1	ENSG00000021300	11	73357223	73373864	55	12	65875	2.9164	0.0017705	0.684
RP11-73M18.2	ENSG00000256500	14	104029299	104152261	283	17	65875	2.9061	0.0018297	0.684
PXDN	ENSG00000130508	2	1635659	1748624	211	33	65875	2.8966	0.0018859	0.684
UBE2V2	ENSG00000169139	8	48920960	48977268	31	7	65875	2.8928	0.0019093	0.684
XRCC3	ENSG00000126215	14	104163946	104181841	28	7	65875	2.8896	0.0019289	0.684
CEP135	ENSG00000174799	4	56815037	56899529	178	23	65875	2.8854	0.0019549	0.684
ADHFE1	ENSG00000147576	8	67342420	67383836	136	16	65875	2.8825	0.0019724	0.684
C17orf99	ENSG00000187997	17	76142434	76162258	35	12	65875	2.8797	0.0019901	0.684
HSPA12B	ENSG00000132622	20	3713314	3733758	24	8	65875	2.8575	0.0021348	0.71
KLC1	ENSG00000126214	14	104028233	104167888	321	18	65875	2.8547	0.0021539	0.71
WIZ	ENSG00000011451	19	15532319	15560762	17	7	65875	2.8442	0.0022261	0.71
C9orf50	ENSG00000179058	9	132374504	132383055	10	5	65875	2.8414	0.0022455	0.71
CNNM4	ENSG00000158158	2	97426639	97477628	55	5	65875	2.8395	0.0022592	0.71
PRKDC	ENSG00000253729	8	48685669	48872743	120	15	65875	2.832	0.0023126	0.713
STARD13	ENSG00000133121	13	33677272	33924767	718	60	65875	2.8192	0.0024075	0.732
RTCA	ENSG00000137996	1	100731763	100758325	61	5	65875	2.7849	0.0026772	0.75
ATL1	ENSG00000198513	14	50999227	51099786	167	17	65875	2.7831	0.0026925	0.75
KCNK17	ENSG00000124780	6	39266777	39282329	37	13	65875	2.7828	0.0026942	0.75
ARHGEF10L	ENSG00000074964	1	17866330	18024369	239	20	65875	2.7751	0.0027588	0.75
CAPN1	ENSG00000014216	11	64948037	64979477	61	11	65875	2.7691	0.0028103	0.75
KCNH1	ENSG00000143473	1	210856555	211307457	1384	84	65875	2.7674	0.0028255	0.75
PTPN21	ENSG00000070778	14	88932122	89021077	191	12	65875	2.7667	0.0028318	0.75
AKAP8	ENSG00000105127	19	15464196	15490609	41	7	65875	2.7664	0.0028335	0.75
ROM1	ENSG00000149489	11	62379194	62382592	5	1	65875	2.7661	0.0028364	0.75
NIN	ENSG00000100503	14	51186481	51297839	237	40	65875	2.742	0.0030529	0.792
IER3IP1	ENSG00000267228	18	44661027	44702652	144	14	65875	2.7365	0.0031045	0.792
GTSCR1	ENSG00000263417	18	68297755	68317980	61	9	65875	2.7342	0.0031268	0.792
IER3IP1	ENSG00000134049	18	44681413	44702745	59	8	65875	2.7275	0.0031912	0.795
LMAN2L	ENSG00000114988	2	97371666	97405801	33	4	65875	2.7231	0.003234	0.795
GPR35	ENSG00000178623	2	241544848	241570676	14	8	65875	2.7184	0.0032803	0.797
N4BP2L1	ENSG00000139597	13	32974861	33002315	48	11	65875	2.6912	0.0035595	0.852
BATF3	ENSG00000123685	1	212859760	212873327	36	11	65875	2.6872	0.003603	0.852
DYNC2H1	ENSG00000187240	11	102980160	103350591	1654	29	65875	2.6631	0.0038708	0.857
IBSP	ENSG00000029559	4	88720733	88733074	31	9	65875	2.6569	0.0039433	0.857
GPR161	ENSG00000143147	1	168053997	168106821	105	12	65875	2.6564	0.0039489	0.857
RNF19B	ENSG00000116514	1	33402046	33430286	51	7	65875	2.653	0.0039894	0.857
ZIC5	ENSG00000139800	13	100615218	100624163	10	4	65875	2.6496	0.0040289	0.857
GAS2L1	ENSG00000185340	22	29702572	29708774	13	5	65875	2.6458	0.0040747	0.857
TOPAZ1	ENSG00000173769	3	44283378	44373590	179	13	65875	2.6355	0.0042003	0.857
AP001579.1	ENSG00000268856	21	46492796	46492927	1	1	65875	2.6336	0.0042242	0.857
ANAPC16	ENSG00000166295	10	73975787	73995618	42	5	65875	2.6332	0.0042294	0.857
SPTLC1	ENSG00000090054	9	94794281	94877666	301	21	65875	2.6247	0.0043362	0.857
PSD2	ENSG00000146005	5	139175406	139224051	68	8	65875	2.6235	0.0043517	0.857
TMEM129	ENSG00000168936	4	1717679	1723085	4	1	65875	2.6223	0.0043668	0.857
SBF1	ENSG00000100241	22	50883429	50913454	38	9	65875	2.6192	0.0044071	0.857
ABHD15	ENSG00000168792	17	27887565	27894155	1	1	65875	2.6147	0.0044648	0.857
SEPHS2	ENSG00000179918	16	30454952	30457502	1	1	65875	2.613	0.0044875	0.857
XRCC4	ENSG00000152422	5	82373317	82649606	620	25	65875	2.608	0.0045543	0.857
HIBADH	ENSG00000106049	7	27565061	27702614	451	19	65875	2.6026	0.0046265	0.857
SLC7A14	ENSG00000013293	3	170177372	170303863	271	31	65875	2.5993	0.0046704	0.857
RIMBP2	ENSG00000060709	12	130880682	131200826	1032	113	65875	2.5967	0.0047067	0.857
YBX2	ENSG00000006047	17	7191571	7197934	10	2	65875	2.5961	0.0047138	0.857
TMEM30C	ENSG00000235156	3	99904531	99913035	22	4	65875	2.5929	0.0047585	0.857
SPTLC2	ENSG00000100596	14	77972340	78083116	419	44	65875	2.5921	0.0047696	0.857
PTK2	ENSG00000169398	8	141667999	142012315	502	14	65875	2.5786	0.0049594	0.857
C8orf46	ENSG00000169085	8	67372238	67430759	126	20	65875	2.5774	0.0049771	0.857
ZP1	ENSG00000149506	11	60635035	60643166	14	4	65875	2.5763	0.0049928	0.857
CCDC96	ENSG00000173013	4	7042579	7044728	1	1	65875	2.5724	0.0050505	0.857
PALD1	ENSG00000107719	10	72238577	72328205	295	29	65875	2.5616	0.0052088	0.857
ALDH3A1	ENSG00000108602	17	19641297	19652256	13	4	65875	2.5615	0.0052108	0.857
TTC36	ENSG00000172425	11	118398187	118401912	2	1	65875	2.559	0.0052485	0.857
DFNB31	ENSG00000095397	9	117164360	117267730	320	24	65875	2.5588	0.0052519	0.857
LRRC39	ENSG00000122477	1	100614409	100643771	58	12	65875	2.5463	0.0054437	0.857
MAPK4	ENSG00000141639	18	48086448	48258194	366	45	65875	2.5462	0.0054449	0.857
MMS22L	ENSG00000146263	6	97590037	97731093	271	16	65875	2.546	0.005448	0.857
RALA	ENSG00000006451	7	39663082	39747723	173	24	65875	2.5417	0.0055158	0.857
MOG	ENSG00000204655	6	29624758	29640149	9	4	65875	2.5376	0.0055807	0.857
ELF5	ENSG00000135374	11	34500340	34535352	120	13	65875	2.5369	0.0055926	0.857
PPM1B	ENSG00000138032	2	44395108	44471523	100	11	65875	2.5322	0.0056676	0.857
UGT2A2	ENSG00000271271	4	70454135	70505360	226	20	65875	2.5319	0.0056731	0.857
HDHD2	ENSG00000167220	18	44633774	44676891	141	17	65875	2.5192	0.0058809	0.857
ADCY10	ENSG00000143199	1	167778625	167883453	298	41	65875	2.5168	0.0059215	0.857
C7orf76	ENSG00000197851	7	96110938	96132835	44	11	65875	2.5123	0.0059978	0.857
NAB1	ENSG00000138386	2	191511472	191557492	98	14	65875	2.5121	0.0060013	0.857
KIAA1549L	ENSG00000110427	11	33563618	33695648	291	30	65875	2.5064	0.0060982	0.857
NCAM2	ENSG00000154654	21	22370633	22915650	1424	83	65875	2.5055	0.0061135	0.857
HNMT	ENSG00000150540	2	138721590	138773930	81	6	65875	2.5013	0.0061862	0.857
TRIM8	ENSG00000171206	10	104404253	104418164	20	7	65875	2.4986	0.0062346	0.857
ADAT2	ENSG00000189007	6	143743969	143771810	85	4	65875	2.4977	0.0062497	0.857
MAVS	ENSG00000088888	20	3827487	3849280	31	13	65875	2.4972	0.0062594	0.857
CARD18	ENSG00000255501	11	105008448	105010453	4	2	65875	2.4969	0.0062637	0.857
RASGRP4	ENSG00000171777	19	38899695	38916945	41	10	65875	2.4892	0.0064011	0.857
HEATR3	ENSG00000155393	16	50099852	50140298	111	10	65875	2.4875	0.0064323	0.857
PELI2	ENSG00000139946	14	56584532	56768244	591	18	65875	2.4853	0.0064724	0.857
MLK4	ENSG00000143674	1	233463514	233520894	200	22	65875	2.4837	0.0065004	0.857
FBXL2	ENSG00000153558	3	33318517	33445154	257	17	65875	2.4834	0.0065076	0.857
FAM151B	ENSG00000152380	5	79783788	79838382	126	22	65875	2.4814	0.0065437	0.857
EHMT1	ENSG00000181090	9	140513444	140764468	459	31	65875	2.4772	0.0066207	0.857
UGT2A1	ENSG00000173610	4	70454135	70518965	260	17	65875	2.4765	0.0066342	0.857
KIT	ENSG00000157404	4	55524085	55606881	165	24	65875	2.4745	0.0066706	0.857
MEF2C	ENSG00000081189	5	88013975	88199922	336	29	65875	2.4649	0.0068521	0.857
ZNF333	ENSG00000160961	19	14800613	14844558	144	19	65875	2.463	0.0068896	0.857
LILRA1	ENSG00000104974	19	55105047	55113555	57	6	65875	2.4618	0.0069121	0.857
LILRA2	ENSG00000239998	19	55084387	55099027	36	4	65875	2.4602	0.006943	0.857
FHAD1	ENSG00000142621	1	15573768	15726779	375	45	65875	2.459	0.0069658	0.857
RHBDD1	ENSG00000144468	2	227700297	227863931	296	13	65875	2.4586	0.0069735	0.857
KRT6C	ENSG00000170465	12	52862300	52867569	36	4	65875	2.4586	0.0069742	0.857
MARK3	ENSG00000075413	14	103851729	103970168	270	10	65875	2.4585	0.0069766	0.857
ZCCHC7	ENSG00000147905	9	37120536	37358146	298	18	65875	2.4571	0.0070022	0.857
FGF12	ENSG00000114279	3	191857184	192485553	1311	107	65875	2.4565	0.0070144	0.857
GAR1	ENSG00000109534	4	110736666	110745893	21	5	65875	2.4523	0.0070982	0.857
UGT2A1	ENSG00000270386	4	70454912	70518967	259	17	65875	2.45	0.0071434	0.857
NUP210	ENSG00000132182	3	13357737	13461809	320	18	65875	2.4499	0.0071445	0.857
ZNF267	ENSG00000185947	16	31885079	31928668	46	4	65875	2.4484	0.0071737	0.857
CEP250	ENSG00000126001	20	34042985	34099804	89	6	65875	2.4457	0.0072284	0.857
APOPT1	ENSG00000256053	14	104029299	104073860	109	12	65875	2.4451	0.0072405	0.857
NUGGC	ENSG00000189233	8	27879481	27941388	141	29	65875	2.4413	0.0073168	0.857
PDCD5	ENSG00000105185	19	33071974	33078358	11	4	65875	2.4405	0.0073338	0.857
C12orf23	ENSG00000151135	12	107349497	107372556	46	10	65875	2.4402	0.0073393	0.857
SNAI2	ENSG00000019549	8	49830249	49834299	1	1	65875	2.4373	0.007398	0.857
MED6	ENSG00000133997	14	71047974	71067384	68	10	65875	2.4342	0.0074624	0.857
ARVCF	ENSG00000099889	22	19957419	20004331	113	15	65875	2.434	0.0074664	0.857
HHLA1	ENSG00000132297	8	133073733	133123406	185	30	65875	2.4333	0.0074814	0.857
FUK	ENSG00000157353	16	70488324	70514177	20	11	65875	2.4289	0.0075717	0.857
ZNF800	ENSG00000048405	7	126986844	127071978	270	19	65875	2.4253	0.007647	0.857
TIAM1	ENSG00000156299	21	32490734	32932290	1061	88	65875	2.4232	0.0076929	0.857
SEC14L3	ENSG00000100012	22	30843946	30868036	98	10	65875	2.4231	0.0076947	0.857
AL031320.1	ENSG00000268402	6	143759575	143764295	11	3	65875	2.4219	0.0077204	0.857
C5orf66	ENSG00000224186	5	134368970	134691744	600	87	65875	2.4215	0.0077289	0.857
DUOX2	ENSG00000140279	15	45384848	45406542	39	5	65875	2.4202	0.0077568	0.857
C3orf56	ENSG00000214324	3	126911974	126917025	11	5	65875	2.4155	0.0078564	0.863
CDH9	ENSG00000113100	5	26880709	27121257	518	30	65875	2.4129	0.0079139	0.863
TCF4	ENSG00000196628	18	52889562	53332018	697	60	65875	2.409	0.0079973	0.863
AKAP8L	ENSG00000011243	19	15490859	15529952	50	3	65875	2.4089	0.0079997	0.863
GANAB	ENSG00000089597	11	62392298	62414104	17	4	65875	2.4022	0.0081483	0.874
SIL1	ENSG00000120725	5	138282409	138629246	405	22	65875	2.3932	0.00835	0.89
BAI3	ENSG00000135298	6	69345259	70099403	2017	70	65875	2.3805	0.0086437	0.914
DEFA6	ENSG00000164822	8	6782215	6783598	4	2	65875	2.379	0.0086797	0.914
ENPP2	ENSG00000136960	8	120569326	120685693	259	28	65875	2.375	0.0087749	0.915
SPP2	ENSG00000072080	2	234959323	234985778	118	13	65875	2.3721	0.0088437	0.915
FGF10	ENSG00000070193	5	44303646	44389808	154	11	65875	2.368	0.008943	0.915
TMC2	ENSG00000149488	20	2517253	2622430	383	27	65875	2.3669	0.0089698	0.915
NOL11	ENSG00000130935	17	65713949	65740647	74	5	65875	2.3668	0.0089724	0.915
OR10G2	ENSG00000255582	14	22101992	22103096	4	2	65875	2.3654	0.009005	0.915
ASCC1	ENSG00000138303	10	73856278	73976892	194	14	65875	2.3638	0.0090448	0.915
NR3C1	ENSG00000113580	5	142657496	142815077	205	23	65875	2.3617	0.0090951	0.916
CASP12	ENSG00000204403	11	104756445	104769397	5	3	65875	2.3548	0.0092674	0.928
HOMER2	ENSG00000103942	15	83509838	83654661	324	30	65875	2.3469	0.0094639	0.937
WNT8A	ENSG00000061492	5	137419581	137428054	15	5	65875	2.3451	0.0095101	0.937
ECSIT	ENSG00000130159	19	11616731	11639989	46	6	65875	2.3437	0.0095469	0.937
HIST1H2BE	ENSG00000197697	6	26183958	26184454	2	1	65875	2.3353	0.0097629	0.937
FAM160B1	ENSG00000151553	10	116581503	116659591	213	13	65875	2.3327	0.0098315	0.937
GSDMD	ENSG00000104518	8	144635377	144645232	10	3	65875	2.3322	0.0098452	0.937
CNBD2	ENSG00000149646	20	34556512	34618622	80	8	65875	2.3314	0.0098673	0.937
MRPL48	ENSG00000175581	11	73498361	73576178	269	17	65875	2.3284	0.009946	0.937
NRAP	ENSG00000197893	10	115348475	115423886	262	22	65875	2.3267	0.0099902	0.937
MVB12B	ENSG00000196814	9	129089128	129269320	474	37	65875	2.3231	0.010088	0.937
ABAT	ENSG00000183044	16	8768422	8878432	383	61	65875	2.3215	0.010131	0.937
KATNAL2	ENSG00000167216	18	44497455	44627658	337	21	65875	2.3212	0.010138	0.937
ZFP42	ENSG00000179059	4	188916925	188926204	8	5	65875	2.3162	0.010273	0.937
SPATS2L	ENSG00000196141	2	201170604	201346986	378	40	65875	2.3117	0.010397	0.937
AMPH	ENSG00000078053	7	38423305	38671167	1038	63	65875	2.31	0.010444	0.937
DNAJB13	ENSG00000187726	11	73661364	73681411	68	12	65875	2.3056	0.010566	0.937
DSCC1	ENSG00000136982	8	120846216	120868250	82	14	65875	2.3021	0.010666	0.937
OR10D3	ENSG00000197309	11	124055923	124056952	6	2	65875	2.3017	0.010675	0.937
AP3M2	ENSG00000070718	8	42010464	42029191	30	6	65875	2.3014	0.010685	0.937
SERTAD4	ENSG00000082497	1	210406144	210419976	13	5	65875	2.298	0.010782	0.937
ZNF816	ENSG00000180257	19	53430388	53466164	29	6	65875	2.2967	0.010817	0.937
SAE1	ENSG00000142230	19	47616531	47713886	73	12	65875	2.295	0.010866	0.937
PRKACB	ENSG00000142875	1	84543745	84704181	228	21	65875	2.2945	0.010882	0.937
FN3KRP	ENSG00000141560	17	80674559	80688204	44	10	65875	2.2907	0.01099	0.937
AC106873.4	ENSG00000228368	7	116605900	116607526	2	1	65875	2.2899	0.011014	0.937
ST8SIA2	ENSG00000140557	15	92937058	93011958	172	19	65875	2.2896	0.011022	0.937
PPM1L	ENSG00000163590	3	160473390	160796695	775	28	65875	2.2895	0.011024	0.937
RNPEPL1	ENSG00000142327	2	241505221	241520789	5	3	65875	2.2855	0.011143	0.937
AP001024.1	ENSG00000214305	11	107650219	107652316	9	3	65875	2.284	0.011185	0.937
SNED1	ENSG00000162804	2	241938255	242034983	219	33	65875	2.2838	0.01119	0.937
FAM81A	ENSG00000157470	15	59664892	59815748	443	43	65875	2.2837	0.011193	0.937
FUT10	ENSG00000172728	8	33228342	33330940	297	17	65875	2.2822	0.011238	0.937
UTP20	ENSG00000120800	12	101673887	101780394	235	25	65875	2.2775	0.011379	0.937
HK3	ENSG00000160883	5	176307870	176326333	43	13	65875	2.276	0.011424	0.937
SASS6	ENSG00000156876	1	100549119	100598511	121	13	65875	2.2739	0.011486	0.937
SYTL1	ENSG00000142765	1	27668513	27680421	21	6	65875	2.2733	0.011505	0.937
MMP7	ENSG00000137673	11	102391239	102401484	23	4	65875	2.2724	0.011532	0.937
LRP11	ENSG00000120256	6	150139934	150186199	74	5	65875	2.2696	0.011615	0.937
LRRC16A	ENSG00000079691	6	25279306	25620758	1382	72	65875	2.2692	0.011629	0.937
CLEC4D	ENSG00000166527	12	8662071	8674962	30	3	65875	2.2677	0.011674	0.937
GINM1	ENSG00000055211	6	149887430	149912884	18	4	65875	2.265	0.011757	0.937
HLA-A	ENSG00000206503	6	29909037	29913661	44	12	65875	2.2641	0.011785	0.937
PRSS36	ENSG00000178226	16	31150246	31161415	5	3	65875	2.2627	0.011829	0.937
DBT	ENSG00000137992	1	100652475	100715390	132	10	65875	2.2576	0.011986	0.937
SPRR4	ENSG00000184148	1	152943142	152945050	3	1	65875	2.2574	0.011991	0.937
HTATIP2	ENSG00000109854	11	20385231	20405329	46	8	65875	2.2514	0.012182	0.937
SAMD4B	ENSG00000179134	19	39833036	39876350	93	10	65875	2.2476	0.012302	0.937
ARHGEF11	ENSG00000132694	1	156904632	157015162	234	19	65875	2.2467	0.01233	0.937
SEC16B	ENSG00000120341	1	177893091	177953438	194	34	65875	2.2456	0.012365	0.937
SOCS2	ENSG00000120833	12	93963590	93977263	28	6	65875	2.2439	0.012419	0.937
VWA5B2	ENSG00000145198	3	183948217	183960117	21	4	65875	2.2408	0.01252	0.937
CDH19	ENSG00000071991	18	64168320	64271375	209	25	65875	2.2357	0.012687	0.937
TUT1	ENSG00000149016	11	62342517	62359649	13	4	65875	2.2341	0.012738	0.937
C6orf48	ENSG00000204387	6	31802385	31807541	2	1	65875	2.2337	0.012751	0.937
GJA8	ENSG00000121634	1	147374946	147381393	28	8	65875	2.2286	0.012922	0.937
MDGA2	ENSG00000139915	14	47308826	48144157	2364	73	65875	2.227	0.012974	0.937
CYHR1	ENSG00000187954	8	145674965	145691060	6	3	65875	2.2251	0.013036	0.937
DCLK1	ENSG00000133083	13	36345478	36705443	1029	86	65875	2.2234	0.013095	0.937
ACTR3B	ENSG00000133627	7	152456834	152552463	190	14	65875	2.2221	0.013139	0.937
TCEB3B	ENSG00000206181	18	44558943	44561988	9	3	65875	2.2181	0.013273	0.937
PDZRN3	ENSG00000121440	3	73431584	73674091	483	63	65875	2.2144	0.013402	0.937
SEC61B	ENSG00000106803	9	101984346	101992897	25	4	65875	2.2141	0.013411	0.937
IFT43	ENSG00000119650	14	76368479	76550928	381	27	65875	2.2131	0.013444	0.937
RAB27B	ENSG00000041353	18	52385091	52562747	518	26	65875	2.2117	0.013493	0.937
BTG1	ENSG00000133639	12	92536286	92539673	9	4	65875	2.2116	0.013497	0.937
C1orf101	ENSG00000179397	1	244617679	244804479	319	22	65875	2.2112	0.013511	0.937
NOL10	ENSG00000115761	2	10710892	10830101	523	20	65875	2.2101	0.01355	0.937
MCM4	ENSG00000104738	8	48872745	48890720	11	4	65875	2.2079	0.013626	0.937
MDGA2	ENSG00000272781	14	47311134	48143999	2363	72	65875	2.2054	0.013714	0.937
CDK3	ENSG00000250506	17	73996987	74002080	9	4	65875	2.205	0.013729	0.937
SUMF1	ENSG00000144455	3	3742498	4508965	2865	110	65875	2.2049	0.013732	0.937
MAML3	ENSG00000196782	4	140637907	141075338	886	85	65875	2.2039	0.013765	0.937
LCP1	ENSG00000136167	13	46700055	46786006	174	27	65875	2.2022	0.013825	0.937
JMY	ENSG00000152409	5	78532012	78623038	173	15	65875	2.2013	0.013856	0.937
C10orf32	ENSG00000166275	10	104613980	104624718	24	7	65875	2.2006	0.013882	0.937
SAV1	ENSG00000151748	14	51098776	51135049	90	10	65875	2.2	0.013903	0.937
SPRR2G	ENSG00000159516	1	153122058	153123345	4	1	65875	2.1994	0.013924	0.937
MAT1A	ENSG00000151224	10	82031576	82049440	55	12	65875	2.1989	0.013941	0.937
TRAF3IP2	ENSG00000056972	6	111877657	111927481	137	19	65875	2.1976	0.01399	0.937
CD22	ENSG00000012124	19	35810164	35838258	29	12	65875	2.1948	0.014089	0.937
SNAP25	ENSG00000132639	20	10199478	10288066	195	30	65875	2.1946	0.014097	0.937
RRH	ENSG00000180245	4	110749150	110765760	40	4	65875	2.1938	0.014126	0.937
C11orf48	ENSG00000162194	11	62430287	62439727	15	3	65875	2.1917	0.0142	0.937
RP11-187E13.1	ENSG00000258474	14	32414059	32419588	29	4	65875	2.1886	0.014313	0.937
ADAMTS15	ENSG00000166106	11	130318869	130346532	46	12	65875	2.1881	0.014331	0.937
BRD4	ENSG00000141867	19	15347647	15443356	86	11	65875	2.1856	0.014424	0.937
LELP1	ENSG00000203784	1	153175919	153177596	1	1	65875	2.1798	0.014638	0.937
RP11-368I7.4	ENSG00000260259	16	89749028	89752977	20	5	65875	2.1794	0.01465	0.937
METTL12	ENSG00000214756	11	62432781	62435968	5	3	65875	2.1766	0.014754	0.937
2020-09-07	ENSG00000122545	7	35840542	35944917	189	13	65875	2.1745	0.014834	0.937
DEFB129	ENSG00000125903	20	207899	210527	9	2	65875	2.1728	0.014897	0.937
FBXL15	ENSG00000107872	10	104178946	104182893	4	2	65875	2.1696	0.015017	0.937
SETD7	ENSG00000145391	4	140417095	140527853	174	37	65875	2.1696	0.01502	0.937
PGLYRP3	ENSG00000159527	1	153270338	153283194	29	5	65875	2.1686	0.015058	0.937
HIGD2B	ENSG00000175202	15	72968124	72978490	17	6	65875	2.1678	0.015087	0.937
LPO	ENSG00000167419	17	56295909	56345879	78	16	65875	2.1669	0.015123	0.937
PAX5	ENSG00000196092	9	36833272	37034103	667	58	65875	2.1649	0.015199	0.937
HNRNPF	ENSG00000169813	10	43881065	43904614	71	12	65875	2.1629	0.015273	0.937
TUBA1B	ENSG00000123416	12	49521565	49525180	6	1	65875	2.1618	0.015315	0.937
C3AR1	ENSG00000171860	12	8210898	8219067	5	2	65875	2.1612	0.01534	0.937
NOS3	ENSG00000164867	7	150688083	150711676	7	5	65875	2.1602	0.015379	0.937
TIMELESS	ENSG00000111602	12	56810903	56843187	75	6	65875	2.1579	0.015468	0.937
ARL3	ENSG00000138175	10	104433488	104474164	67	12	65875	2.1575	0.015485	0.937
PRDM12	ENSG00000130711	9	133539981	133558368	36	8	65875	2.156	0.01554	0.937
FDX1	ENSG00000137714	11	110300607	110335605	108	9	65875	2.1552	0.015571	0.937
FKSG48	ENSG00000267885	1	33439268	33439642	1	1	65875	2.1532	0.015653	0.937
NUDT19	ENSG00000213965	19	33182867	33204702	60	10	65875	2.1531	0.015657	0.937
SPRR1A	ENSG00000169474	1	152956557	152958289	6	1	65875	2.1525	0.015678	0.937
SLC35F2	ENSG00000110660	11	107661717	107799019	534	30	65875	2.1514	0.015723	0.937
RABGGTA	ENSG00000100949	14	24734744	24740945	20	5	65875	2.1498	0.015787	0.937
WBP1L	ENSG00000166272	10	104503727	104576021	221	26	65875	2.145	0.015975	0.937
APOC1	ENSG00000130208	19	45417504	45422606	7	3	65875	2.1439	0.016022	0.937
MED29	ENSG00000063322	19	39881943	39891277	1	1	65875	2.1436	0.016031	0.937
C18orf8	ENSG00000141452	18	21083473	21111746	48	7	65875	2.1426	0.016072	0.937
OR2A7	ENSG00000243896	7	143955700	143956815	1	1	65875	2.1416	0.016113	0.937
LRRC71	ENSG00000160838	1	156890442	156902886	32	5	65875	2.1413	0.016123	0.937
MICA	ENSG00000204520	6	31371356	31383092	33	11	65875	2.1398	0.016185	0.937
GPR63	ENSG00000112218	6	97242002	97285353	116	15	65875	2.139	0.016216	0.937
RRP7A	ENSG00000189306	22	42905974	42915808	35	4	65875	2.1382	0.01625	0.937
NARS	ENSG00000134440	18	55267888	55289445	66	11	65875	2.1363	0.016328	0.937
C9orf43	ENSG00000157653	9	116172334	116191964	51	6	65875	2.1361	0.016337	0.937
TADA2B	ENSG00000173011	4	7043626	7059679	39	7	65875	2.1358	0.016347	0.937
MYLK2	ENSG00000101306	20	30407111	30422492	37	6	65875	2.1354	0.016364	0.937
LBP	ENSG00000129988	20	36974759	37005665	105	14	65875	2.1354	0.016365	0.937
ZNF79	ENSG00000196152	9	130186661	130207651	49	4	65875	2.1348	0.01639	0.937
ST6GALNAC1	ENSG00000070526	17	74620843	74639920	61	8	65875	2.1336	0.016439	0.937
PFN2	ENSG00000070087	3	149682691	149768575	222	26	65875	2.1329	0.016468	0.937
KRTAP10-2	ENSG00000205445	21	45970240	45971388	1	1	65875	2.1326	0.016479	0.937
FAM114A2	ENSG00000055147	5	153369688	153418496	116	8	65875	2.1322	0.016495	0.937
RPL30	ENSG00000156482	8	99037079	99058697	53	11	65875	2.1305	0.016567	0.937
C11orf83	ENSG00000204922	11	62437745	62441159	6	1	65875	2.1288	0.016634	0.937
GPR114	ENSG00000159618	16	57576333	57625593	162	18	65875	2.1284	0.016653	0.937
RP11-156P1.2	ENSG00000262633	17	45000499	45124520	368	22	65875	2.128	0.01667	0.937
ZNF177	ENSG00000188629	19	9435021	9493293	113	6	65875	2.1253	0.016779	0.937
GSDMA	ENSG00000167914	17	38119226	38134019	45	7	65875	2.1248	0.0168	0.937
NCAPG	ENSG00000109805	4	17812525	17846485	64	8	65875	2.1239	0.016838	0.937
MEPCE	ENSG00000146834	7	100026413	100031741	10	3	65875	2.1225	0.016899	0.937
ZNF559-ZNF177	ENSG00000270011	19	9434850	9493293	114	6	65875	2.1223	0.016908	0.937
DUOXA2	ENSG00000140274	15	45406519	45410619	7	1	65875	2.1217	0.016933	0.937
RNF216	ENSG00000011275	7	5659678	5821370	472	23	65875	2.1197	0.017014	0.937
CNN1	ENSG00000130176	19	11649532	11661138	39	8	65875	2.1192	0.017036	0.937
F10	ENSG00000126218	13	113777128	113803843	18	6	65875	2.1179	0.017091	0.937
FSTL3	ENSG00000070404	19	676392	683385	3	1	65875	2.116	0.017173	0.937
RPS9	ENSG00000170889	19	54704610	54752862	27	8	65875	2.1146	0.017231	0.937
UBAC1	ENSG00000130560	9	138824815	138853226	55	5	65875	2.1132	0.01729	0.937
KATNA1	ENSG00000186625	6	149916009	149970108	105	4	65875	2.1129	0.017304	0.937
AC016757.3	ENSG00000186235	2	239133193	239140318	35	5	65875	2.1126	0.017319	0.937
TOMM70A	ENSG00000154174	3	100082275	100120242	74	13	65875	2.112	0.017343	0.937
NDUFB1	ENSG00000183648	14	92582466	92588261	38	3	65875	2.1101	0.017425	0.937
CCL13	ENSG00000181374	17	32683471	32685629	1	1	65875	2.11	0.017429	0.937
RP11-156E8.1	ENSG00000272195	1	245132652	245134390	4	1	65875	2.1085	0.017492	0.937
HDLBP	ENSG00000115677	2	242166679	242256476	189	20	65875	2.1081	0.01751	0.937
OGDHL	ENSG00000197444	10	50942689	50970425	80	10	65875	2.1064	0.017587	0.937
ARL4D	ENSG00000175906	17	41476327	41478505	5	2	65875	2.1048	0.017653	0.937
VIM	ENSG00000026025	10	17270258	17279592	11	3	65875	2.1047	0.01766	0.937
TAOK1	ENSG00000160551	17	27717482	27878922	286	15	65875	2.1042	0.017681	0.937
LILRB1	ENSG00000104972	19	55085346	55148979	352	17	65875	2.1039	0.017693	0.937
FBXL13	ENSG00000161040	7	102453308	102715286	386	24	65875	2.1034	0.017714	0.937
PITPNC1	ENSG00000154217	17	65373575	65693372	566	84	65875	2.1025	0.017756	0.937
OGDH	ENSG00000105953	7	44646171	44748665	205	24	65875	2.1008	0.017828	0.937
ZNF274	ENSG00000171606	19	58694396	58724928	64	13	65875	2.1006	0.017839	0.937
CNNM3	ENSG00000168763	2	97481982	97499648	18	3	65875	2.0997	0.017878	0.937
KCNV2	ENSG00000168263	9	2717502	2730037	26	7	65875	2.0979	0.017959	0.937
KANSL3	ENSG00000114982	2	97258907	97308524	40	10	65875	2.0955	0.018065	0.937
PSG1	ENSG00000231924	19	43370616	43383974	18	2	65875	2.0952	0.018076	0.937
CMSS1	ENSG00000184220	3	99536678	99897447	429	23	65875	2.0945	0.018108	0.937
FER	ENSG00000151422	5	108083523	108532542	1605	46	65875	2.0927	0.018189	0.937
FSD2	ENSG00000186628	15	83424114	83474822	112	19	65875	2.0926	0.018194	0.937
LATS1	ENSG00000131023	6	149979289	150039392	81	4	65875	2.0912	0.018254	0.937
MRGPRX2	ENSG00000183695	11	19076002	19082228	41	7	65875	2.0891	0.01835	0.937
TMC3	ENSG00000188869	15	81623558	81666554	138	14	65875	2.0874	0.018427	0.937
DCUN1D5	ENSG00000137692	11	102932805	102962944	44	8	65875	2.0865	0.018465	0.937
AC092687.4	ENSG00000232056	2	10987703	10995081	33	7	65875	2.0853	0.018521	0.937
CD27	ENSG00000139193	12	6554033	6560884	12	6	65875	2.0832	0.018615	0.937
RASSF3	ENSG00000153179	12	65004293	65091347	244	22	65875	2.083	0.018627	0.937
SPDYE3	ENSG00000214300	7	99905325	99919819	11	2	65875	2.0808	0.018728	0.937
ZMYM5	ENSG00000132950	13	20397622	20437776	105	5	65875	2.0797	0.018777	0.937
ANAPC2	ENSG00000176248	9	140069236	140082989	16	1	65875	2.0787	0.018821	0.937
TAS2R20	ENSG00000255837	12	11149094	11150474	5	2	65875	2.0779	0.018858	0.937
EXOC3	ENSG00000180104	5	443273	472052	20	3	65875	2.0774	0.018881	0.937
GOSR2	ENSG00000108433	17	45000483	45105003	342	20	65875	2.0772	0.018889	0.937
RASEF	ENSG00000165105	9	85594500	85678092	121	8	65875	2.0771	0.018895	0.937
LAYN	ENSG00000204381	11	111411005	111432264	31	6	65875	2.0746	0.019012	0.937
BBS9	ENSG00000122507	7	33168856	33645680	1355	50	65875	2.0743	0.019024	0.937
ADAM20	ENSG00000134007	14	70989075	71001732	31	6	65875	2.0736	0.019058	0.937
AC011475.1	ENSG00000226104	19	10751715	10752093	1	1	65875	2.072	0.019135	0.937
ALKBH8	ENSG00000137760	11	107373452	107436472	184	18	65875	2.0714	0.019163	0.937
PPP1R3A	ENSG00000154415	7	113516832	113715975	363	12	65875	2.0709	0.019185	0.937
FAM114A1	ENSG00000197712	4	38869298	38947360	249	19	65875	2.0702	0.019217	0.937
ZNF699	ENSG00000196110	19	9404951	9420514	24	4	65875	2.069	0.019271	0.937
TMED4	ENSG00000158604	7	44617493	44621886	15	5	65875	2.0683	0.019305	0.937
PANK2	ENSG00000125779	20	3869486	3907605	84	11	65875	2.0641	0.019503	0.937
RAB39A	ENSG00000179331	11	107799229	107834208	96	16	65875	2.0627	0.01957	0.937
TMEM59L	ENSG00000105696	19	18718240	18731849	26	9	65875	2.0624	0.019587	0.937
POLD3	ENSG00000077514	11	74204896	74380162	561	30	65875	2.0589	0.019754	0.937
LRIT3	ENSG00000183423	4	110769358	110793471	46	6	65875	2.0586	0.019766	0.937
NEURL1	ENSG00000107954	10	105253736	105352309	254	31	65875	2.0581	0.019792	0.937
MFAP4	ENSG00000166482	17	19286755	19290553	3	1	65875	2.0576	0.019816	0.937
DHX8	ENSG00000067596	17	41561233	41621831	97	6	65875	2.0576	0.019816	0.937
POLD2	ENSG00000106628	7	44154286	44163957	21	7	65875	2.0572	0.019832	0.937
NMNAT2	ENSG00000157064	1	183217372	183387737	431	29	65875	2.056	0.019892	0.937
RASD1	ENSG00000108551	17	17397751	17399709	4	2	65875	2.0555	0.019914	0.937
GNA11	ENSG00000088256	19	3094408	3124002	12	2	65875	2.055	0.019937	0.937
TTLL5	ENSG00000119685	14	76099968	76421421	570	23	65875	2.055	0.019939	0.937
FAM181B	ENSG00000182103	11	82443053	82444906	5	2	65875	2.0548	0.019948	0.937
IGSF10	ENSG00000152580	3	151143172	151176497	68	10	65875	2.0509	0.020138	0.942
ZNF559	ENSG00000188321	19	9434448	9461838	53	5	65875	2.0489	0.020234	0.942
SPRR1B	ENSG00000169469	1	153003678	153005376	15	1	65875	2.0478	0.020292	0.942
POLE3	ENSG00000148229	9	116169515	116172952	4	1	65875	2.0467	0.020346	0.942
DNAH14	ENSG00000185842	1	225083964	225586996	1620	29	65875	2.0466	0.020347	0.942
TUBB4A	ENSG00000104833	19	6494330	6502859	1	1	65875	2.0443	0.020461	0.942
DSG4	ENSG00000175065	18	28956740	28994875	77	9	65875	2.0441	0.02047	0.942
2020-03-10	ENSG00000173838	17	60778675	60885705	249	21	65875	2.0417	0.02059	0.942
MMP27	ENSG00000137675	11	102562218	102576537	66	11	65875	2.0393	0.020712	0.942
SELP	ENSG00000174175	1	169558087	169599431	114	23	65875	2.0379	0.020782	0.942
HPCA	ENSG00000121905	1	33351595	33364042	19	6	65875	2.0367	0.020839	0.942
SCARA5	ENSG00000168079	8	27727399	27850244	490	52	65875	2.0361	0.020869	0.942
HLA-F	ENSG00000204642	6	29690552	29706305	52	10	65875	2.036	0.020877	0.942
LILRA3	ENSG00000170866	19	54799854	54809952	1	1	65875	2.0355	0.0209	0.942
C10orf2	ENSG00000107815	10	102747124	102754158	3	2	65875	2.0347	0.020941	0.942
ESCO2	ENSG00000171320	8	27629466	27670157	140	8	65875	2.034	0.020974	0.942
NYAP1	ENSG00000166924	7	100081550	100092422	21	6	65875	2.0335	0.021001	0.942
RP1-4G17.5	ENSG00000262302	17	7150148	7165408	21	3	65875	2.0326	0.021048	0.942
EDDM3B	ENSG00000181552	14	21236586	21239107	17	5	65875	2.0319	0.021082	0.942
FILIP1L	ENSG00000168386	3	99548985	99833357	347	20	65875	2.0313	0.021112	0.942
BCKDHB	ENSG00000083123	6	80816364	81055987	675	22	65875	2.0312	0.021117	0.942
WRN	ENSG00000165392	8	30891317	31031285	261	20	65875	2.0268	0.021339	0.944
AKR1B10	ENSG00000198074	7	134212344	134226160	56	10	65875	2.0244	0.021466	0.944
AGO2	ENSG00000123908	8	141541264	141645718	273	33	65875	2.0225	0.021563	0.944
RAB20	ENSG00000139832	13	111175417	111214080	172	21	65875	2.0223	0.021574	0.944
NPC1	ENSG00000141458	18	21086148	21166862	131	13	65875	2.0219	0.021592	0.944
TRIB1	ENSG00000173334	8	126442563	126450647	3	2	65875	2.0217	0.021601	0.944
CPA6	ENSG00000165078	8	68334360	68658620	681	55	65875	2.0208	0.021649	0.944
CHMP4A	ENSG00000254505	14	24678789	24683075	6	3	65875	2.0174	0.021828	0.944
PLAC8	ENSG00000145287	4	84011201	84058228	57	11	65875	2.017	0.02185	0.944
CDC42EP2	ENSG00000149798	11	65082289	65089900	12	5	65875	2.0157	0.021916	0.944
PGK2	ENSG00000170950	6	49753366	49755053	1	1	65875	2.0152	0.021942	0.944
TAF2	ENSG00000064313	8	120743015	120845103	258	16	65875	2.0129	0.022065	0.944
CTC-326K19.6	ENSG00000269179	19	50412758	50461648	94	18	65875	2.0126	0.022077	0.944
DIRAS3	ENSG00000162595	1	68511645	68517314	7	2	65875	2.0096	0.022237	0.944
STIP1	ENSG00000168439	11	63952744	63972015	37	8	65875	2.0092	0.02226	0.944
RP11-831H9.11	ENSG00000255432	11	62417166	62432650	21	4	65875	2.009	0.022269	0.944
SGSH	ENSG00000181523	17	78180515	78194722	24	8	65875	2.0088	0.022281	0.944
GMFG	ENSG00000130755	19	39818993	39833012	32	8	65875	2.008	0.022321	0.944
GBA2	ENSG00000070610	9	35736863	35749983	12	6	65875	2.0074	0.022356	0.944
CTDNEP1	ENSG00000175826	17	7146910	7155810	6	2	65875	2.0069	0.022382	0.944
ZNF346	ENSG00000113761	5	176449697	176508190	190	13	65875	2.0068	0.022387	0.944
TAX1BP1	ENSG00000106052	7	27778950	27884183	236	32	65875	2.0067	0.022391	0.944
ZCWPW1	ENSG00000078487	7	99998449	100026615	38	4	65875	2.0066	0.022394	0.944
AMHR2	ENSG00000135409	12	53817639	53825318	13	1	65875	2.0048	0.02249	0.944
C21orf62	ENSG00000205929	21	34162985	34186053	57	4	65875	2.0045	0.022509	0.944
GSG2	ENSG00000177602	17	3627211	3630067	9	2	65875	2.0013	0.022678	0.944
CDK10	ENSG00000185324	16	89747145	89762772	59	10	65875	2.0012	0.022688	0.944
SPRR2D	ENSG00000163216	1	153012201	153014407	6	1	65875	2.0011	0.022692	0.944
ADAM12	ENSG00000148848	10	127700950	128077024	1208	101	65875	1.9982	0.022845	0.944
FDXACB1	ENSG00000255561	11	111744780	111751967	8	3	65875	1.9964	0.022946	0.944
SSX2IP	ENSG00000117155	1	85109390	85156486	112	14	65875	1.9962	0.022958	0.944
ALG14	ENSG00000172339	1	95439963	95538501	262	22	65875	1.9955	0.022995	0.944
PTMS	ENSG00000159335	12	6874682	6880116	4	1	65875	1.9954	0.023	0.944
TAS2R1	ENSG00000169777	5	9629109	9712490	179	28	65875	1.994	0.023074	0.944
NKX2-2	ENSG00000125820	20	21491648	21494664	4	2	65875	1.9939	0.023082	0.944
MPHOSPH8	ENSG00000196199	13	20207788	20247599	86	10	65875	1.993	0.023132	0.944
IGF1R	ENSG00000140443	15	99192200	99507759	733	82	65875	1.9927	0.023149	0.944
STEAP4	ENSG00000127954	7	87905744	87936206	47	5	65875	1.9926	0.023151	0.944
SPATA7	ENSG00000042317	14	88851268	88936694	96	14	65875	1.9922	0.023173	0.944
GDF5	ENSG00000125965	20	34021145	34042568	31	8	65875	1.9919	0.023191	0.944
CTBP2	ENSG00000175029	10	126676421	126849739	484	57	65875	1.99	0.023296	0.946
PLA2G5	ENSG00000127472	1	20354672	20417683	190	24	65875	1.9874	0.023441	0.948
FAM86A	ENSG00000118894	16	5134305	5147809	7	4	65875	1.9864	0.023495	0.948
C14orf132	ENSG00000227051	14	96505661	96560417	200	21	65875	1.9849	0.023578	0.948
HIAT1	ENSG00000156875	1	100503653	100548933	129	15	65875	1.9832	0.023673	0.948
TBC1D10A	ENSG00000099992	22	30687979	30723035	61	15	65875	1.9823	0.023725	0.948
ELP5	ENSG00000170291	17	7154735	7163259	12	2	65875	1.9806	0.02382	0.948
CLASP2	ENSG00000163539	3	33537737	33759848	316	22	65875	1.9803	0.023834	0.948
CCDC157	ENSG00000187860	22	30752624	30774647	76	8	65875	1.9755	0.024105	0.948
OC90	ENSG00000258417	8	133036467	133097902	178	24	65875	1.9754	0.024114	0.948
PAWR	ENSG00000177425	12	79968759	80084877	100	8	65875	1.9717	0.024324	0.948
ATP5H	ENSG00000167863	17	73034958	73043080	23	6	65875	1.9707	0.024379	0.948
FLRT1	ENSG00000126500	11	63870660	63886645	47	10	65875	1.9656	0.024675	0.948
CCL26	ENSG00000006606	7	75398851	75419214	67	7	65875	1.9652	0.024696	0.948
RC3H2	ENSG00000056586	9	125606835	125667620	92	11	65875	1.9647	0.024724	0.948
SIM2	ENSG00000159263	21	38071433	38122218	56	12	65875	1.9617	0.024897	0.948
FNDC1	ENSG00000164694	6	159590429	159693141	345	14	65875	1.9612	0.024926	0.948
NPNT	ENSG00000168743	4	106815932	106925184	324	19	65875	1.9599	0.025005	0.948
PIAS2	ENSG00000078043	18	44388353	44500123	271	14	65875	1.9581	0.025111	0.948
APBA1	ENSG00000107282	9	72042446	72287222	598	32	65875	1.9577	0.02513	0.948
LINC01098	ENSG00000231171	4	178649911	178911904	783	53	65875	1.9573	0.025155	0.948
NRP2	ENSG00000118257	2	206546714	206662857	119	37	65875	1.9558	0.025246	0.948
SLC38A2	ENSG00000134294	12	46751972	46766650	21	4	65875	1.9555	0.02526	0.948
TLR6	ENSG00000174130	4	38825336	38858438	134	10	65875	1.9555	0.025262	0.948
TMEM109	ENSG00000110108	11	60681346	60690915	10	3	65875	1.9536	0.025372	0.948
B3GAT3	ENSG00000149541	11	62382768	62389647	6	3	65875	1.9529	0.025419	0.948
LPCAT2	ENSG00000087253	16	55542910	55620582	176	12	65875	1.9518	0.025483	0.948
ZNF286B	ENSG00000249459	17	18561742	18585575	20	5	65875	1.9504	0.025567	0.948
TBL1XR1	ENSG00000177565	3	176737143	176915261	425	33	65875	1.9498	0.025601	0.948
ARMC9	ENSG00000135931	2	232063260	232239548	358	28	65875	1.9493	0.025629	0.948
GRIN2A	ENSG00000183454	16	9852376	10276611	1742	51	65875	1.9493	0.025631	0.948
FXN	ENSG00000165060	9	71650175	71715094	259	15	65875	1.9485	0.025679	0.948
RAB3IP	ENSG00000127328	12	70132461	70216984	238	24	65875	1.948	0.025706	0.948
CEP89	ENSG00000121289	19	33369902	33462897	358	22	65875	1.9468	0.025782	0.948
PBK	ENSG00000168078	8	27667137	27695612	154	5	65875	1.9446	0.02591	0.948
HIST1H3I	ENSG00000182572	6	27839623	27840099	1	1	65875	1.944	0.025947	0.948
PDE3B	ENSG00000152270	11	14665269	14892350	306	22	65875	1.9414	0.026104	0.948
TSC22D4	ENSG00000166925	7	100060982	100076902	19	4	65875	1.9395	0.026219	0.948
ABR	ENSG00000159842	17	906758	1132315	173	33	65875	1.9391	0.026242	0.948
TXNRD2	ENSG00000184470	22	19863040	19929341	210	27	65875	1.9377	0.026329	0.948
TLDC1	ENSG00000140950	16	84511681	84587639	531	40	65875	1.9372	0.026362	0.948
CLEC2B	ENSG00000110852	12	10005583	10022735	25	6	65875	1.9364	0.026409	0.948
SF3A1	ENSG00000099995	22	30727977	30752936	76	12	65875	1.9364	0.026412	0.948
AC074389.6	ENSG00000205971	7	1732446	1733961	3	2	65875	1.9332	0.026603	0.948
NIPAL1	ENSG00000163293	4	47916159	48042188	395	21	65875	1.932	0.026681	0.948
SARDH	ENSG00000123453	9	136528682	136605077	76	12	65875	1.9314	0.026718	0.948
TP53I13	ENSG00000167543	17	27893070	27900175	3	2	65875	1.9302	0.026791	0.948
LMBR1L	ENSG00000139636	12	49490919	49504683	11	3	65875	1.9298	0.026814	0.948
CAPN10	ENSG00000142330	2	241526133	241557122	20	12	65875	1.9293	0.026849	0.948
RBM19	ENSG00000122965	12	114254543	114404176	569	33	65875	1.9264	0.027029	0.948
SON	ENSG00000159140	21	34914924	34949812	28	8	65875	1.9242	0.027164	0.948
HIST1H2BJ	ENSG00000124635	6	27093676	27100541	10	4	65875	1.9222	0.02729	0.948
ALOX5	ENSG00000012779	10	45869661	45941561	221	26	65875	1.9213	0.027348	0.948
ATE1	ENSG00000107669	10	123499939	123688316	592	36	65875	1.9203	0.027411	0.948
C21orf49	ENSG00000205930	21	34144411	34266043	282	21	65875	1.9183	0.027539	0.948
SPIC	ENSG00000166211	12	101869199	101880775	36	10	65875	1.9164	0.027655	0.948
PCMT1	ENSG00000120265	6	150070579	150132556	144	3	65875	1.916	0.027681	0.948
NR2F1	ENSG00000175745	5	92919043	92930321	9	4	65875	1.9158	0.027695	0.948
ENPP6	ENSG00000164303	4	185009859	185142383	378	43	65875	1.9138	0.027823	0.948
NEK1	ENSG00000137601	4	170314426	170533780	517	15	65875	1.9133	0.027857	0.948
HDAC11	ENSG00000163517	3	13521224	13547916	37	9	65875	1.9118	0.02795	0.948
FBXL7	ENSG00000183580	5	15500305	15939900	927	47	65875	1.9116	0.027964	0.948
ATF7IP	ENSG00000171681	12	14518610	14651697	296	17	65875	1.9099	0.028076	0.948
SAMD13	ENSG00000203943	1	84764049	84855640	130	14	65875	1.9093	0.028112	0.948
MPP6	ENSG00000105926	7	24612887	24733812	378	10	65875	1.9092	0.028121	0.948
TAS2R14	ENSG00000212127	12	11090005	11324172	1012	14	65875	1.9082	0.028181	0.948
SHFM1	ENSG00000127922	7	96110938	96339203	498	26	65875	1.9081	0.028192	0.948
RAB6A	ENSG00000175582	11	73386683	73472182	214	22	65875	1.9053	0.02837	0.948
NFIC	ENSG00000141905	19	3359561	3469215	99	17	65875	1.9035	0.028489	0.948
OR2J1	ENSG00000204702	6	29068386	29069658	1	1	65875	1.9032	0.028505	0.948
DERL1	ENSG00000136986	8	124025404	124054663	68	12	65875	1.903	0.028522	0.948
TBC1D16	ENSG00000167291	17	77906142	78009647	145	36	65875	1.9026	0.028548	0.948
DNAJC19	ENSG00000205981	3	180701497	180707562	7	4	65875	1.9023	0.028564	0.948
PKNOX1	ENSG00000160199	21	44394620	44453691	297	16	65875	1.9012	0.028637	0.948
NUP43	ENSG00000120253	6	150045451	150070801	36	3	65875	1.9006	0.028678	0.948
BBS4	ENSG00000140463	15	72978527	73030817	106	18	65875	1.8992	0.028768	0.948
TEN1	ENSG00000257949	17	73975301	73996667	53	12	65875	1.899	0.028784	0.948
SPRR3	ENSG00000163209	1	152974223	152976332	19	2	65875	1.8987	0.0288	0.948
ARHGAP20	ENSG00000137727	11	110447766	110583912	323	20	65875	1.898	0.028848	0.948
TTLL9	ENSG00000131044	20	30458505	30532764	135	22	65875	1.8979	0.028858	0.948
COX5B	ENSG00000135940	2	98262503	98264846	1	1	65875	1.8971	0.028905	0.948
NTN1	ENSG00000065320	17	8924859	9147317	611	62	65875	1.8971	0.028909	0.948
FSTL5	ENSG00000168843	4	162305049	163085187	2454	102	65875	1.8968	0.028929	0.948
ZNF311	ENSG00000197935	6	28962562	28973093	7	2	65875	1.8952	0.02903	0.948
ATG4C	ENSG00000125703	1	63249806	63331184	153	10	65875	1.8944	0.029086	0.948
LRSAM1	ENSG00000148356	9	130213765	130265780	133	11	65875	1.8921	0.029238	0.948
AL118506.1	ENSG00000267848	20	62585007	62585495	1	1	65875	1.8914	0.029283	0.948
PEG10	ENSG00000242265	7	94285637	94299007	15	6	65875	1.8912	0.029302	0.948
OR4D5	ENSG00000171014	11	123810250	123811344	1	1	65875	1.8896	0.029403	0.948
CCK	ENSG00000187094	3	42299317	42307699	17	4	65875	1.8895	0.029411	0.948
SPATA6L	ENSG00000106686	9	4553386	4666674	399	34	65875	1.8889	0.029456	0.948
C11orf1	ENSG00000137720	11	111749659	111756699	11	1	65875	1.8851	0.029711	0.948
MTPN	ENSG00000105887	7	135611509	135662101	133	19	65875	1.8822	0.029902	0.948
NUPR1	ENSG00000176046	16	28548606	28550495	7	2	65875	1.8813	0.029968	0.948
NPC1L1	ENSG00000015520	7	44552134	44580914	46	7	65875	1.8804	0.030026	0.948
DKK1	ENSG00000107984	10	54074056	54077802	5	2	65875	1.8797	0.030076	0.948
BCAP29	ENSG00000075790	7	107220422	107269615	69	10	65875	1.8793	0.030099	0.948
KIF5C	ENSG00000168280	2	149632819	149883273	195	10	65875	1.8792	0.030105	0.948
OR5R1	ENSG00000174942	11	56184734	56185708	1	1	65875	1.8782	0.03018	0.948
EMC6	ENSG00000127774	17	3572109	3572962	1	1	65875	1.877	0.030259	0.948
EFHB	ENSG00000163576	3	19920964	19988517	198	20	65875	1.8756	0.030356	0.948
AC020629.1	ENSG00000269367	12	42624050	42628075	5	3	65875	1.8743	0.030442	0.948
EIF3M	ENSG00000149100	11	32605344	32627808	61	12	65875	1.8736	0.03049	0.948
OBP2A	ENSG00000122136	9	138437985	138441815	20	1	65875	1.8736	0.030493	0.948
LINGO4	ENSG00000213171	1	151772740	151778630	6	2	65875	1.8725	0.030567	0.948
HORMAD2	ENSG00000176635	22	30476163	30573064	194	22	65875	1.8721	0.0306	0.948
DGKI	ENSG00000157680	7	137065783	137531838	750	65	65875	1.8719	0.030608	0.948
RAB31	ENSG00000168461	18	9708162	9862548	415	74	65875	1.8719	0.030608	0.948
SERINC5	ENSG00000164300	5	79407050	79551898	448	51	65875	1.8718	0.030616	0.948
SORCS1	ENSG00000108018	10	108333421	108924292	1479	103	65875	1.8713	0.030652	0.948
SLC9A4	ENSG00000180251	2	103089762	103150431	243	17	65875	1.8705	0.030708	0.948
RRP15	ENSG00000067533	1	218458629	218511325	71	4	65875	1.8688	0.030827	0.948
NDUFB9	ENSG00000147684	8	125551344	125580751	113	19	65875	1.8676	0.030909	0.948
RSRC1	ENSG00000174891	3	157823644	158263519	1387	22	65875	1.8673	0.030931	0.948
SIRT1	ENSG00000096717	10	69644427	69678147	85	11	65875	1.8672	0.03094	0.948
OR8D1	ENSG00000196341	11	124179708	124180733	2	1	65875	1.8669	0.030956	0.948
RNF182	ENSG00000180537	6	13924677	13980533	116	14	65875	1.8668	0.030962	0.948
GPR3	ENSG00000181773	1	27719148	27722318	1	1	65875	1.8661	0.031012	0.948
RABGAP1L	ENSG00000152061	1	174128548	174964445	1796	21	65875	1.8647	0.03111	0.948
ARHGEF35	ENSG00000213214	7	143883176	143991230	2	1	65875	1.8639	0.031169	0.948
DYRK1A	ENSG00000157540	21	38738092	38889753	392	22	65875	1.8635	0.031193	0.948
PPAPDC3	ENSG00000160539	9	134165081	134184649	39	2	65875	1.8627	0.031254	0.948
ANKRD39	ENSG00000213337	2	97502348	97523832	19	2	65875	1.8598	0.031456	0.948
SLC36A1	ENSG00000123643	5	150816607	150871942	170	21	65875	1.8598	0.031456	0.948
CD59	ENSG00000085063	11	33719807	33757991	116	21	65875	1.8598	0.031456	0.948
LRFN1	ENSG00000128011	19	39797208	39805976	11	4	65875	1.8567	0.031678	0.948
TBCD	ENSG00000141556	17	80709940	80900724	646	26	65875	1.8564	0.031696	0.948
SIK2	ENSG00000170145	11	111473115	111601577	159	9	65875	1.8559	0.031732	0.948
IFNA14	ENSG00000228083	9	21239201	21239978	1	1	65875	1.8543	0.031847	0.948
URB2	ENSG00000135763	1	229761981	229795946	61	8	65875	1.8507	0.032106	0.948
SV2C	ENSG00000122012	5	75378997	75649764	852	61	65875	1.8503	0.032132	0.948
C3orf38	ENSG00000179021	3	88198893	88217879	41	4	65875	1.8498	0.032173	0.948
SP8	ENSG00000164651	7	20823906	20826505	2	1	65875	1.8486	0.032256	0.948
KDM4D	ENSG00000186280	11	94706845	94732682	55	11	65875	1.8479	0.032307	0.948
NTMT1	ENSG00000148335	9	132371163	132398209	40	5	65875	1.8478	0.032312	0.948
IL10RB	ENSG00000243646	21	34638663	34669539	68	5	65875	1.8452	0.032503	0.948
OXA1L	ENSG00000155463	14	23235731	23241007	12	5	65875	1.8431	0.03266	0.948
CAMK2N2	ENSG00000163888	3	183977001	183979251	3	1	65875	1.843	0.032667	0.948
AL929472.1	ENSG00000230610	1	38292232	38293886	2	1	65875	1.8423	0.032716	0.948
ANKRD23	ENSG00000163126	2	97490263	97523671	30	3	65875	1.8412	0.032793	0.948
NPBWR1	ENSG00000183729	8	53850991	53853677	10	4	65875	1.8408	0.032824	0.948
ZBTB43	ENSG00000169155	9	129567285	129600489	26	11	65875	1.8404	0.032857	0.948
SOD1	ENSG00000142168	21	33031935	33041244	19	7	65875	1.8391	0.03295	0.948
TAL1	ENSG00000162367	1	47681962	47697892	32	7	65875	1.8387	0.032978	0.948
PILRA	ENSG00000085514	7	99965153	99997719	48	8	65875	1.8373	0.033085	0.948
PTBP2	ENSG00000117569	1	97187221	97289294	203	18	65875	1.836	0.033176	0.948
PIGS	ENSG00000087111	17	26880401	26898890	12	3	65875	1.8347	0.033276	0.948
TPX2	ENSG00000088325	20	30327074	30389608	88	7	65875	1.8329	0.033406	0.948
WDFY4	ENSG00000128815	10	49892921	50191001	978	78	65875	1.8315	0.03351	0.948
C20orf27	ENSG00000101220	20	3734155	3749034	33	12	65875	1.8313	0.033526	0.948
EHBP1	ENSG00000115504	2	62900986	63273622	412	35	65875	1.831	0.033548	0.948
SHCBP1	ENSG00000171241	16	46614466	46655538	24	13	65875	1.8303	0.033602	0.948
M1AP	ENSG00000159374	2	74785010	74875465	52	12	65875	1.8302	0.033613	0.948
RGS5	ENSG00000143248	1	163080911	163291577	812	46	65875	1.8298	0.033637	0.948
ZNF445	ENSG00000185219	3	44481262	44519162	53	10	65875	1.8292	0.033683	0.948
CREG1	ENSG00000143162	1	167498914	167523004	48	14	65875	1.8278	0.03379	0.948
PAQR7	ENSG00000182749	1	26187701	26197744	5	1	65875	1.8262	0.033912	0.948
EDN3	ENSG00000124205	20	57875482	57901047	41	10	65875	1.8258	0.033938	0.948
KRT26	ENSG00000186393	17	38922490	38928414	11	5	65875	1.8253	0.033977	0.948
OVOL3	ENSG00000105261	19	36602104	36604613	7	3	65875	1.8251	0.033993	0.948
CRTC3	ENSG00000140577	15	91073157	91188577	306	18	65875	1.8247	0.034024	0.948
LDOC1L	ENSG00000188636	22	44888452	44894178	23	2	65875	1.8246	0.03403	0.948
ANKRD18A	ENSG00000273170	9	38540566	38577204	7	3	65875	1.8242	0.034057	0.948
ADPGK	ENSG00000159322	15	73043710	73078187	65	11	65875	1.8213	0.034282	0.948
DDX56	ENSG00000136271	7	44605016	44614650	33	7	65875	1.8211	0.0343	0.948
AL589765.1	ENSG00000240510	1	151682909	151702070	34	9	65875	1.8202	0.034367	0.948
RIIAD1	ENSG00000178796	1	151682909	151702281	34	9	65875	1.8202	0.034367	0.948
PCBP2	ENSG00000197111	12	53835525	53874946	31	8	65875	1.8191	0.034445	0.948
HIST1H2BK	ENSG00000197903	6	27106073	27114619	11	4	65875	1.8191	0.034449	0.948
RABGAP1	ENSG00000011454	9	125703112	125867145	255	13	65875	1.8189	0.034461	0.948
CRYZL1	ENSG00000205758	21	34961647	35016232	65	18	65875	1.8178	0.034544	0.948
MAP4K5	ENSG00000012983	14	50885219	51027844	212	22	65875	1.8168	0.034625	0.948
DONSON	ENSG00000159147	21	34931848	34961014	23	7	65875	1.8166	0.034637	0.948
PSMB7	ENSG00000136930	9	127115745	127177723	90	12	65875	1.8166	0.034642	0.948
TMEM229B	ENSG00000198133	14	67913801	68000456	243	38	65875	1.8162	0.034667	0.948
TG	ENSG00000042832	8	133879203	134147147	835	47	65875	1.8162	0.034673	0.948
KIAA1147	ENSG00000257093	7	141356528	141401953	73	9	65875	1.8144	0.03481	0.948
DHFR	ENSG00000228716	5	79922047	79950802	143	6	65875	1.8143	0.034812	0.948
HES6	ENSG00000144485	2	239146908	239149303	9	4	65875	1.8143	0.034816	0.948
GRIA2	ENSG00000120251	4	158125334	158287227	241	25	65875	1.8121	0.034983	0.948
ISG15	ENSG00000187608	1	948803	949920	1	1	65875	1.812	0.034991	0.948
RP1-130H16.18	ENSG00000248751	22	30681227	30695471	28	10	65875	1.8118	0.035012	0.948
GABRA4	ENSG00000109158	4	46920917	46996424	234	22	65875	1.8117	0.035014	0.948
ZNF202	ENSG00000166261	11	123594885	123612383	57	6	65875	1.8117	0.035016	0.948
NOTCH2	ENSG00000134250	1	120454176	120612240	119	9	65875	1.8111	0.035059	0.948
POLI	ENSG00000101751	18	51795774	51847636	155	11	65875	1.8105	0.035111	0.948
RNF215	ENSG00000099999	22	30773835	30817760	124	20	65875	1.8093	0.035201	0.948
EFHD2	ENSG00000142634	1	15736391	15756839	32	13	65875	1.8091	0.035221	0.948
STMN1	ENSG00000117632	1	26210672	26233482	26	5	65875	1.8062	0.035444	0.948
LIPC	ENSG00000166035	15	58702768	58861151	361	52	65875	1.8028	0.035707	0.948
LRRC17	ENSG00000128606	7	102553438	102585396	39	7	65875	1.8011	0.035842	0.948
LCE2B	ENSG00000159455	1	152647771	152659877	34	5	65875	1.7991	0.036001	0.948
ARL5A	ENSG00000162980	2	152645498	152685006	71	11	65875	1.7986	0.036038	0.948
B4GALT6	ENSG00000118276	18	29202210	29265799	104	15	65875	1.7981	0.036078	0.948
KRT6A	ENSG00000205420	12	52880958	52887041	37	5	65875	1.7968	0.036187	0.948
STK11IP	ENSG00000144589	2	220462582	220481173	12	5	65875	1.7958	0.03626	0.948
C20orf173	ENSG00000125975	20	34111014	34117481	10	3	65875	1.7943	0.036381	0.948
NYAP2	ENSG00000144460	2	226265364	226518734	446	39	65875	1.793	0.036489	0.948
NKX3-1	ENSG00000167034	8	23536206	23540440	7	3	65875	1.792	0.036569	0.948
CTC-534A2.2	ENSG00000253251	5	64920592	64926718	17	4	65875	1.7913	0.036623	0.948
PPAP2C	ENSG00000141934	19	281040	291393	6	3	65875	1.7905	0.036684	0.948
PHLPP1	ENSG00000081913	18	60382672	60647666	446	29	65875	1.79	0.036726	0.948
LRP10	ENSG00000197324	14	23340822	23350789	8	4	65875	1.7892	0.036793	0.948
AC110619.2	ENSG00000218416	2	241388732	241396131	6	4	65875	1.7886	0.036839	0.948
TREM1	ENSG00000124731	6	41235664	41254457	52	13	65875	1.7873	0.036942	0.948
DACH1	ENSG00000165659	13	72012098	72441330	463	57	65875	1.7861	0.037039	0.948
PRKD2	ENSG00000105287	19	47177532	47220384	77	13	65875	1.7858	0.037064	0.948
CSAD	ENSG00000139631	12	53551447	53575135	31	4	65875	1.7856	0.037085	0.948
SMR3A	ENSG00000109208	4	71226478	71232875	38	9	65875	1.7852	0.037114	0.948
AC119673.1	ENSG00000268313	1	205682497	205684153	2	1	65875	1.784	0.037211	0.948
ZNF670	ENSG00000135747	1	247108849	247242113	610	25	65875	1.7839	0.037216	0.948
UNC5C	ENSG00000182168	4	96083655	96470357	1001	99	65875	1.7834	0.03726	0.948
LEPROT	ENSG00000213625	1	65886270	65901690	35	9	65875	1.782	0.037377	0.948
RPL12	ENSG00000197958	9	130209953	130213684	7	1	65875	1.781	0.037458	0.948
RP1	ENSG00000104237	8	55528627	55543394	15	4	65875	1.7799	0.037549	0.948
STRN3	ENSG00000196792	14	31363005	31495607	307	19	65875	1.7796	0.037572	0.948
PPM1A	ENSG00000100614	14	60712470	60765805	93	8	65875	1.7791	0.037614	0.948
TDRD12	ENSG00000173809	19	33210659	33320483	277	18	65875	1.7789	0.03763	0.948
SLC35A3	ENSG00000117620	1	100435345	100492535	173	14	65875	1.7789	0.037631	0.948
PANX3	ENSG00000154143	11	124481386	124490252	9	3	65875	1.7786	0.037653	0.948
TARBP2	ENSG00000139546	12	53894705	53900215	2	1	65875	1.7775	0.037739	0.948
SIK3	ENSG00000160584	11	116714118	116969153	902	27	65875	1.777	0.037786	0.948
SH3BGRL2	ENSG00000198478	6	80341000	80413372	183	26	65875	1.7766	0.037815	0.948
MFAP3	ENSG00000037749	5	153418466	153600038	479	34	65875	1.7763	0.037838	0.948
TPM3	ENSG00000143549	1	154127784	154167124	55	9	65875	1.7762	0.03785	0.948
SRRM2	ENSG00000167978	16	2802330	2822539	25	7	65875	1.7759	0.037879	0.948
C10orf53	ENSG00000178645	10	50887697	50918307	94	10	65875	1.775	0.037953	0.948
DNAH7	ENSG00000118997	2	196602427	196933536	636	26	65875	1.7746	0.037985	0.948
IL37	ENSG00000125571	2	113670548	113676459	39	3	65875	1.7734	0.038081	0.948
EVPL	ENSG00000167880	17	74000583	74023533	23	9	65875	1.7716	0.038233	0.948
TCAIM	ENSG00000179152	3	44379611	44450943	144	14	65875	1.7715	0.038241	0.948
POLA2	ENSG00000014138	11	65029233	65073060	44	8	65875	1.7693	0.038424	0.948
CD74	ENSG00000019582	5	149781200	149792492	13	4	65875	1.7692	0.038428	0.948
SNX10	ENSG00000086300	7	26331541	26413949	239	31	65875	1.7684	0.038496	0.948
JAGN1	ENSG00000171135	3	9932238	9936033	10	3	65875	1.7677	0.038557	0.948
SPIDR	ENSG00000164808	8	48173167	48648868	342	23	65875	1.7674	0.038578	0.948
DNAJC30	ENSG00000176410	7	73095299	73097783	10	2	65875	1.7663	0.038676	0.948
TWIST1	ENSG00000122691	7	19060614	19157295	211	12	65875	1.766	0.038698	0.948
RFX1	ENSG00000132005	19	14072350	14117851	6	3	65875	1.7657	0.038719	0.948
POLR1E	ENSG00000137054	9	37485932	37503694	110	4	65875	1.7648	0.038799	0.948
CPZ	ENSG00000109625	4	8594387	8621488	90	15	65875	1.764	0.038862	0.948
WAPAL	ENSG00000062650	10	88195013	88281572	235	24	65875	1.7629	0.038959	0.948
C10orf76	ENSG00000120029	10	103605356	103815950	290	27	65875	1.7625	0.038991	0.948
GSC	ENSG00000133937	14	95234553	95236562	1	1	65875	1.7605	0.039165	0.948
AP000679.2	ENSG00000176984	11	120039685	120042387	12	4	65875	1.7602	0.039189	0.948
ICAM5	ENSG00000105376	19	10400657	10407454	13	5	65875	1.7595	0.039248	0.948
SPAG9	ENSG00000008294	17	49039535	49198226	113	19	65875	1.7583	0.039347	0.948
TMPRSS3	ENSG00000160183	21	43791999	43816955	90	26	65875	1.757	0.039455	0.948
UIMC1	ENSG00000087206	5	176332006	176449634	368	13	65875	1.7549	0.039637	0.948
UBXN1	ENSG00000162191	11	62443970	62446567	2	1	65875	1.7548	0.039647	0.948
TMEM63B	ENSG00000137216	6	44094651	44123256	101	16	65875	1.7543	0.039692	0.948
NDUFS5	ENSG00000168653	1	39491990	39500308	35	5	65875	1.7531	0.039794	0.948
PHF23	ENSG00000040633	17	7138347	7143041	4	2	65875	1.7531	0.039797	0.948
KCTD2	ENSG00000180901	17	73028670	73061984	95	14	65875	1.7527	0.039828	0.948
PDRG1	ENSG00000088356	20	30532758	30539895	6	2	65875	1.7515	0.039928	0.948
C2orf83	ENSG00000042304	2	228474806	228498036	176	18	65875	1.7512	0.039957	0.948
NKPD1	ENSG00000179846	19	45653008	45663408	18	7	65875	1.7507	0.039996	0.948
PDZD7	ENSG00000186862	10	102767440	102790890	34	13	65875	1.7507	0.04	0.948
GAS6	ENSG00000183087	13	114523522	114567046	102	9	65875	1.7503	0.040033	0.948
RYR1	ENSG00000196218	19	38924339	39078204	486	41	65875	1.7497	0.040084	0.948
TTC39C	ENSG00000168234	18	21572737	21715574	309	34	65875	1.7488	0.040167	0.948
PLEKHF2	ENSG00000175895	8	96146032	96168912	66	7	65875	1.7478	0.040251	0.948
KISS1	ENSG00000170498	1	204159469	204165614	21	3	65875	1.7474	0.040285	0.948
AC005544.1	ENSG00000214167	17	65027509	65028198	1	1	65875	1.7473	0.040289	0.948
TMEM125	ENSG00000179178	1	43735665	43739673	5	2	65875	1.7472	0.040299	0.948
ZSCAN2	ENSG00000176371	15	85144217	85171027	49	11	65875	1.7472	0.0403	0.948
PLCXD2	ENSG00000240891	3	111393523	111565294	606	42	65875	1.7464	0.04037	0.948
INPP1	ENSG00000151689	2	191208196	191236391	82	6	65875	1.7463	0.040376	0.948
ATP8A1	ENSG00000124406	4	42410390	42659122	741	34	65875	1.7459	0.040416	0.948
FGF17	ENSG00000158815	8	21899909	21906320	6	3	65875	1.7455	0.040453	0.948
TSPAN12	ENSG00000106025	7	120427376	120498456	106	13	65875	1.7446	0.040524	0.948
OR11G2	ENSG00000196832	14	20665495	20666605	4	2	65875	1.7438	0.040593	0.948
IL17RE	ENSG00000163701	3	9944296	9958086	33	3	65875	1.7427	0.040696	0.948
AL160274.1	ENSG00000268482	9	35361056	35361262	1	1	65875	1.7425	0.04071	0.948
AJAP1	ENSG00000196581	1	4714792	4852594	516	65	65875	1.7424	0.040723	0.948
CTA-299D3.8	ENSG00000219016	22	48934712	48943199	15	3	65875	1.7416	0.040791	0.948
AC090427.1	ENSG00000268550	19	14834747	14835121	2	1	65875	1.7396	0.040969	0.948
TWSG1	ENSG00000128791	18	9334765	9402418	200	16	65875	1.7382	0.041089	0.948
FAM172A	ENSG00000113391	5	92953775	93447404	664	22	65875	1.738	0.041106	0.948
PGF	ENSG00000119630	14	75408537	75422487	11	4	65875	1.7361	0.041274	0.948
RP4-539M6.19	ENSG00000249590	22	30805244	30824977	41	11	65875	1.7357	0.041311	0.948
RTTN	ENSG00000176225	18	67671029	67873181	427	15	65875	1.7357	0.041312	0.948
SNAI3	ENSG00000185669	16	88744090	88752901	2	1	65875	1.7353	0.041347	0.948
TMEM54	ENSG00000121900	1	33360195	33367039	7	2	65875	1.7348	0.041386	0.948
KIR3DL3	ENSG00000242019	19	55235984	55248003	4	1	65875	1.7331	0.041535	0.948
SLC44A5	ENSG00000137968	1	75667816	76076801	1041	39	65875	1.7331	0.041543	0.948
ANKRD18B	ENSG00000230453	9	33524392	33573007	11	7	65875	1.733	0.041552	0.948
CPLX2	ENSG00000145920	5	175223313	175311023	194	30	65875	1.7324	0.041599	0.948
POTEC	ENSG00000183206	18	14507338	14543584	36	4	65875	1.732	0.041641	0.948
LYZL1	ENSG00000120563	10	29577990	29607257	163	20	65875	1.7317	0.041661	0.948
C1orf65	ENSG00000178395	1	223566715	223568812	5	1	65875	1.7316	0.041675	0.948
PSD3	ENSG00000156011	8	18384811	18942240	2620	150	65875	1.73	0.041817	0.948
CGA	ENSG00000135346	6	87795216	87804824	31	5	65875	1.7298	0.041829	0.948
SEMA4C	ENSG00000168758	2	97525453	97536494	5	3	65875	1.7291	0.041896	0.948
LEPR	ENSG00000116678	1	65886248	66107242	565	24	65875	1.728	0.041991	0.948
SMTN	ENSG00000183963	22	31460091	31500743	133	16	65875	1.7276	0.042034	0.948
ITGB7	ENSG00000139626	12	53585102	53601091	33	9	65875	1.7261	0.042163	0.948
SOX5	ENSG00000134532	12	23682440	24103966	846	114	65875	1.7251	0.042254	0.948
CWC15	ENSG00000150316	11	94695787	94706776	28	7	65875	1.7244	0.042322	0.948
RB1CC1	ENSG00000023287	8	53535016	53658403	145	25	65875	1.7233	0.042416	0.948
HINT1	ENSG00000169567	5	130494720	130507428	42	3	65875	1.7215	0.042581	0.948
LCE4A	ENSG00000187170	1	152680636	152681967	1	1	65875	1.7209	0.04263	0.948
UGGT2	ENSG00000102595	13	96453834	96705736	479	25	65875	1.7201	0.042708	0.948
HFM1	ENSG00000162669	1	91726323	91870426	338	22	65875	1.72	0.04272	0.948
FAM178B	ENSG00000168754	2	97541620	97684175	284	20	65875	1.7191	0.042797	0.948
NSL1	ENSG00000117697	1	212899495	212965124	288	13	65875	1.7182	0.042878	0.948
KCNIP2	ENSG00000120049	10	103585731	103603677	27	9	65875	1.7181	0.042887	0.948
ELOF1	ENSG00000130165	19	11661962	11670051	18	5	65875	1.7172	0.042973	0.948
GRIK4	ENSG00000149403	11	120382468	120859613	1149	111	65875	1.7172	0.042974	0.948
OR4C13	ENSG00000258817	11	49973943	49974971	5	3	65875	1.7169	0.042995	0.948
EMR3	ENSG00000131355	19	14729929	14800839	236	34	65875	1.7167	0.043019	0.948
SFRP1	ENSG00000104332	8	41119481	41167016	83	9	65875	1.7139	0.043276	0.948
UNC5A	ENSG00000113763	5	176237478	176307897	46	11	65875	1.7127	0.043388	0.948
SUSD5	ENSG00000173705	3	33191537	33260707	233	26	65875	1.7123	0.043425	0.948
FMO3	ENSG00000007933	1	171060018	171086959	103	12	65875	1.7103	0.043608	0.948
AC013449.1	ENSG00000268412	2	26251074	26251481	1	1	65875	1.7092	0.043711	0.948
SERINC4	ENSG00000184716	15	44086360	44092419	5	2	65875	1.7082	0.043795	0.948
GNA14	ENSG00000156049	9	80037995	80263223	560	73	65875	1.7082	0.043799	0.948
TM4SF4	ENSG00000169903	3	149191761	149221068	197	19	65875	1.7078	0.043833	0.948
ALG3	ENSG00000214160	3	183960089	183967336	12	5	65875	1.7078	0.043834	0.948
OR2B11	ENSG00000177535	1	247614255	247615308	1	1	65875	1.7061	0.043999	0.948
ADAM22	ENSG00000008277	7	87563458	87832204	441	25	65875	1.7049	0.044108	0.948
FAT2	ENSG00000086570	5	150883654	150948505	149	23	65875	1.7044	0.044154	0.948
RNASE8	ENSG00000173431	14	21525981	21526614	1	1	65875	1.704	0.044195	0.948
DCAF16	ENSG00000163257	4	17802278	17812381	12	2	65875	1.7034	0.044251	0.948
ZNF266	ENSG00000174652	19	9523272	9546254	77	3	65875	1.702	0.044375	0.948
FBXO3	ENSG00000110429	11	33762485	33796089	93	13	65875	1.702	0.044378	0.948
NKX6-3	ENSG00000165066	8	41502697	41508855	17	5	65875	1.702	0.044381	0.948
ASAP3	ENSG00000088280	1	23755056	23811061	110	13	65875	1.7014	0.044438	0.948
ALG2	ENSG00000119523	9	101978708	101984238	8	2	65875	1.7012	0.044451	0.948
NBPF6	ENSG00000186086	1	108918421	109013624	7	2	65875	1.701	0.044472	0.948
NMB	ENSG00000197696	15	85198360	85201794	9	3	65875	1.699	0.044663	0.948
UGGT1	ENSG00000136731	2	128848774	128953251	254	15	65875	1.6987	0.044691	0.948
ACSL5	ENSG00000197142	10	114133776	114188138	98	12	65875	1.6951	0.045033	0.948
WIPF1	ENSG00000115935	2	175424300	175547644	172	27	65875	1.695	0.045035	0.948
ODF3B	ENSG00000177989	22	50968139	50971009	1	1	65875	1.695	0.045035	0.948
TP53TG5	ENSG00000124251	20	44002526	44036529	67	6	65875	1.694	0.045131	0.948
WBSCR22	ENSG00000071462	7	73097355	73119491	55	7	65875	1.6939	0.045141	0.948
RAD21L1	ENSG00000244588	20	1206700	1277065	122	15	65875	1.6937	0.045158	0.948
RP11-793H13.10	ENSG00000267281	12	53900472	54019763	197	16	65875	1.6923	0.045291	0.948
ODF3L1	ENSG00000182950	15	76016318	76020029	3	2	65875	1.6921	0.045318	0.948
ATF7	ENSG00000170653	12	53901640	54020199	196	16	65875	1.6918	0.045344	0.948
FAHD2B	ENSG00000144199	2	97749320	97760619	17	2	65875	1.6915	0.045369	0.948
SAA1	ENSG00000173432	11	18287721	18291524	17	6	65875	1.6885	0.045662	0.948
SAP30L	ENSG00000164576	5	153825517	153840614	20	11	65875	1.6874	0.045766	0.948
DUOXA1	ENSG00000140254	15	45409569	45422136	20	6	65875	1.6871	0.04579	0.948
NIT2	ENSG00000114021	3	100053545	100075710	57	11	65875	1.6866	0.045838	0.948
C17orf59	ENSG00000196544	17	8091652	8093564	2	1	65875	1.6857	0.045926	0.948
SCRN1	ENSG00000136193	7	29959719	30029905	170	20	65875	1.6853	0.045966	0.948
OR6J1	ENSG00000255804	14	23102673	23103716	14	3	65875	1.685	0.04599	0.948
PSPC1	ENSG00000121390	13	20248896	20357142	187	16	65875	1.6847	0.046024	0.948
TRIM27	ENSG00000204713	6	28870779	28891766	13	5	65875	1.6847	0.046026	0.948
NDUFS4	ENSG00000164258	5	52856463	52979168	368	23	65875	1.6843	0.046061	0.948
HTR1A	ENSG00000178394	5	63256183	63258334	1	1	65875	1.6836	0.046128	0.948
UQCRFS1	ENSG00000169021	19	29698173	29704448	15	3	65875	1.683	0.046184	0.948
YRDC	ENSG00000196449	1	38268616	38273857	12	3	65875	1.6829	0.0462	0.948
LPAR1	ENSG00000198121	9	113635543	113800981	457	38	65875	1.6825	0.046233	0.948
MAB21L2	ENSG00000181541	4	151503077	151505843	2	1	65875	1.6819	0.046294	0.948
DDX19B	ENSG00000157349	16	70323566	70369186	32	13	65875	1.6813	0.046352	0.948
ZNF85	ENSG00000105750	19	21106028	21133503	141	8	65875	1.6808	0.046396	0.948
C10orf32-ASMT	ENSG00000270316	10	104614029	104661656	140	16	65875	1.6799	0.046485	0.948
MLST8	ENSG00000167965	16	2254249	2259417	1	1	65875	1.6787	0.046604	0.948
KRT2	ENSG00000172867	12	53038342	53045948	11	5	65875	1.6785	0.046625	0.948
EPB41L1	ENSG00000088367	20	34679426	34820721	137	16	65875	1.6768	0.046792	0.948
OR4N2	ENSG00000176294	14	20187174	20296531	1	1	65875	1.6757	0.046897	0.948
SLC2A4	ENSG00000181856	17	7184986	7191576	6	3	65875	1.6752	0.046948	0.948
SYS1-DBNDD2	ENSG00000254806	20	43991840	44039250	88	6	65875	1.6748	0.046985	0.948
PRNP	ENSG00000171867	20	4666882	4682236	29	6	65875	1.6743	0.047036	0.948
CAPN2	ENSG00000162909	1	223889295	223963720	205	13	65875	1.6742	0.047043	0.948
MTERFD2	ENSG00000122085	2	242011584	242041747	67	9	65875	1.6738	0.047083	0.948
ACSM5	ENSG00000183549	16	20420856	20452658	189	12	65875	1.6737	0.047092	0.948
CFHR5	ENSG00000134389	1	196946667	196978804	59	10	65875	1.6735	0.047111	0.948
LGI2	ENSG00000153012	4	25000469	25032501	99	15	65875	1.6734	0.047124	0.948
KAZN	ENSG00000189337	1	14925200	15444539	1110	137	65875	1.6722	0.047247	0.948
SLC15A5	ENSG00000188991	12	16341419	16430619	338	16	65875	1.6715	0.047311	0.948
RFX6	ENSG00000185002	6	117198375	117253326	153	13	65875	1.6711	0.04735	0.948
TCN2	ENSG00000185339	22	31002825	31023265	108	17	65875	1.6703	0.047427	0.948
C1orf180	ENSG00000180869	1	85093913	85100703	11	4	65875	1.6699	0.047474	0.948
TRPV3	ENSG00000167723	17	3413796	3461289	151	27	65875	1.6687	0.047593	0.948
TATDN3	ENSG00000203705	1	212965170	212989968	109	8	65875	1.6678	0.047678	0.948
CD33	ENSG00000105383	19	51728320	51747115	24	7	65875	1.6677	0.04769	0.948
TLR1	ENSG00000174125	4	38792298	38858438	242	17	65875	1.6674	0.047714	0.948
STRBP	ENSG00000165209	9	125871779	126030855	151	20	65875	1.6667	0.047792	0.948
U2AF2	ENSG00000063244	19	56165512	56186081	40	6	65875	1.6661	0.047843	0.948
MICB	ENSG00000204516	6	31462658	31478901	146	16	65875	1.6658	0.04788	0.948
FOXI1	ENSG00000168269	5	169532901	169536727	18	7	65875	1.6658	0.047881	0.948
GRIA1	ENSG00000155511	5	152869175	153193429	1092	55	65875	1.6651	0.047944	0.948
TOX4	ENSG00000092203	14	21944756	21967319	59	7	65875	1.6651	0.04795	0.948
SCP2D1	ENSG00000132631	20	18794370	18795033	1	1	65875	1.6648	0.04798	0.948
TNFSF11	ENSG00000120659	13	43136872	43182149	117	14	65875	1.6647	0.04799	0.948
ZBTB26	ENSG00000171448	9	125677845	125693779	25	6	65875	1.6646	0.047992	0.948
TRIM28	ENSG00000130726	19	59055458	59062089	7	3	65875	1.6642	0.048035	0.948
PANX2	ENSG00000073150	22	50609160	50618723	13	8	65875	1.6629	0.048161	0.948
CGGBP1	ENSG00000163320	3	88101094	88199035	207	6	65875	1.6622	0.048233	0.948
SEC14L1	ENSG00000129657	17	75082798	75213179	479	49	65875	1.6622	0.048233	0.948
TRAF7	ENSG00000131653	16	2205699	2228130	3	2	65875	1.6619	0.048267	0.948
SMIM15	ENSG00000188725	5	60453536	60458301	5	3	65875	1.6596	0.048496	0.948
RP11-159G9.5	ENSG00000229729	3	88108424	88188123	168	5	65875	1.6585	0.048608	0.948
VAV1	ENSG00000141968	19	6772725	6857377	85	18	65875	1.657	0.048763	0.948
POU5F2	ENSG00000248483	5	93070508	93077343	6	2	65875	1.6567	0.048789	0.948
EPHA4	ENSG00000116106	2	222282747	222438922	378	35	65875	1.6567	0.048794	0.948
CNTN6	ENSG00000134115	3	1134260	1445901	1113	98	65875	1.6566	0.048801	0.948
HIST1H2BD	ENSG00000158373	6	26158349	26171577	15	4	65875	1.6545	0.049011	0.948
ADIRF	ENSG00000148671	10	88727949	88743691	53	9	65875	1.6528	0.049186	0.948
C12orf5	ENSG00000078237	12	4430371	4462338	89	13	65875	1.6525	0.049218	0.948
TBX1	ENSG00000184058	22	19744226	19771116	29	6	65875	1.6523	0.049239	0.948
HERC4	ENSG00000148634	10	69681665	69835105	265	16	65875	1.6518	0.049291	0.948
CNN3	ENSG00000117519	1	95362507	95392834	115	26	65875	1.6508	0.049393	0.948
FAM63B	ENSG00000128923	15	59063391	59154099	193	20	65875	1.6506	0.049413	0.948
GOLT1A	ENSG00000174567	1	204167288	204183220	34	9	65875	1.65	0.049469	0.948
APOH	ENSG00000091583	17	64208151	64252643	163	20	65875	1.6496	0.049514	0.948
PSAPL1	ENSG00000178597	4	7432022	7436700	24	5	65875	1.6495	0.049527	0.948
CTD-3193O13.9	ENSG00000183248	19	7933605	7939326	2	1	65875	1.6492	0.049558	0.948
CTD-2369P2.10	ENSG00000167807	19	10416103	10426685	30	6	65875	1.649	0.049579	0.948
FDX1L	ENSG00000267673	19	10416103	10426691	30	6	65875	1.649	0.049579	0.948
PPARD	ENSG00000112033	6	35310335	35395968	192	24	65875	1.6486	0.049612	0.948
CAPZA3	ENSG00000177938	12	18891045	18892121	1	1	65875	1.6483	0.049645	0.948
RP11-1102P16.1	ENSG00000253379	8	72315675	72504260	429	41	65875	1.6481	0.049667	0.948
TNFRSF10A	ENSG00000104689	8	23047965	23082639	97	15	65875	1.6477	0.049707	0.948
SEMA5A	ENSG00000112902	5	9035138	9546187	1322	114	65875	1.6468	0.049803	0.948
PSMD12	ENSG00000197170	17	65334032	65362743	59	13	65875	1.6467	0.04981	0.948
EMP1	ENSG00000134531	12	13349650	13369708	14	7	65875	1.6456	0.04992	0.948
RAB40B	ENSG00000141542	17	80612849	80656604	74	17	65875	1.6454	0.049942	0.948
UGT2B11	ENSG00000213759	4	70065669	70080449	55	10	65875	1.6453	0.049953	0.948
THAP2	ENSG00000173451	12	72056789	72074419	22	5	65875	1.6452	0.049968	0.948
KLK11	ENSG00000167757	19	51525472	51531295	2	1	65875	1.6447	0.050016	0.948
IL24	ENSG00000162892	1	207070788	207077484	10	2	65875	1.6436	0.050134	0.948
RNF175	ENSG00000145428	4	154631277	154681387	187	12	65875	1.643	0.050194	0.948
LNP1	ENSG00000206535	3	100120037	100175163	73	16	65875	1.6424	0.05025	0.948
BCL2L1	ENSG00000171552	20	30252255	30311792	81	7	65875	1.6424	0.050258	0.948
LRP6	ENSG00000070018	12	12268959	12419946	316	20	65875	1.6416	0.050341	0.948
DEFB136	ENSG00000205884	8	11831446	11832108	5	2	65875	1.6412	0.050378	0.948
PRRX2	ENSG00000167157	9	132427920	132484875	183	24	65875	1.6405	0.05045	0.948
ZFC3H1	ENSG00000133858	12	72003252	72061505	94	10	65875	1.6403	0.050473	0.948
HLA-C	ENSG00000204525	6	31236526	31239907	16	3	65875	1.6403	0.050474	0.948
TMEM139	ENSG00000178826	7	142977050	142985141	3	2	65875	1.6403	0.050476	0.948
NRXN1	ENSG00000179915	2	50145643	51259674	3450	130	65875	1.6399	0.050516	0.948
COL6A6	ENSG00000206384	3	130279178	130396999	169	25	65875	1.6396	0.050547	0.948
BIRC6	ENSG00000115760	2	32582096	32843966	376	32	65875	1.6392	0.050583	0.948
GPRIN1	ENSG00000169258	5	176022803	176037134	15	6	65875	1.6387	0.050634	0.948
CCDC33	ENSG00000140481	15	74509613	74628813	254	27	65875	1.6383	0.050679	0.948
AP000695.1	ENSG00000267976	21	37858165	37860058	6	3	65875	1.6382	0.05069	0.948
OR8B2	ENSG00000204293	11	124252291	124253258	1	1	65875	1.6382	0.050693	0.948
ZNF248	ENSG00000198105	10	38091751	38147034	179	11	65875	1.6373	0.050786	0.948
PSMA6	ENSG00000100902	14	35747839	35786699	117	14	65875	1.6371	0.050805	0.948
PSG5	ENSG00000204941	19	43670408	43690688	113	12	65875	1.6367	0.050845	0.948
SLC2A8	ENSG00000136856	9	130159421	130170703	25	5	65875	1.6349	0.05103	0.948
CDH13	ENSG00000140945	16	82660408	83830204	5941	321	65875	1.6343	0.051103	0.948
TMEM50B	ENSG00000142188	21	34804792	34852318	152	10	65875	1.6323	0.051304	0.948
PRR4	ENSG00000111215	12	10977559	11324212	1268	17	65875	1.6323	0.051307	0.948
MLF1	ENSG00000178053	3	158288952	158325041	118	13	65875	1.6318	0.051358	0.948
RETNLB	ENSG00000163515	3	108462271	108476231	37	7	65875	1.631	0.051446	0.948
GPR137	ENSG00000173264	11	64037534	64056972	23	9	65875	1.6303	0.05152	0.948
CEBPB	ENSG00000172216	20	48807376	48809212	1	1	65875	1.6292	0.05164	0.948
ADAM30	ENSG00000134249	1	120436156	120439118	3	1	65875	1.6281	0.051756	0.948
ZNF638	ENSG00000075292	2	71503691	71662199	467	25	65875	1.6277	0.051791	0.948
KCNE3	ENSG00000175538	11	74165886	74178774	32	8	65875	1.6277	0.051791	0.948
TMEM117	ENSG00000139173	12	44229770	44783545	1362	38	65875	1.6273	0.051831	0.948
TNS1	ENSG00000079308	2	218664512	218867718	420	65	65875	1.6263	0.051938	0.948
HADHA	ENSG00000084754	2	26413504	26467594	102	4	65875	1.6253	0.052045	0.948
NDUFAF2	ENSG00000164182	5	60240956	60448853	466	20	65875	1.6253	0.05205	0.948
DCAF11	ENSG00000100897	14	24583404	24594451	20	4	65875	1.6248	0.052106	0.948
AC015987.2	ENSG00000236338	7	135611542	135613214	1	1	65875	1.6245	0.052133	0.948
AGR3	ENSG00000173467	7	16899029	16921611	24	12	65875	1.6232	0.052276	0.948
RNF122	ENSG00000133874	8	33405273	33424643	46	6	65875	1.6217	0.05243	0.948
MKNK1	ENSG00000079277	1	47023090	47082515	112	13	65875	1.6215	0.052459	0.948
SLC35C2	ENSG00000080189	20	44978167	44993043	11	2	65875	1.6213	0.052474	0.948
GAD2	ENSG00000136750	10	26505236	26593487	196	12	65875	1.6211	0.052495	0.948
RP11-180C1.1	ENSG00000250038	4	28363901	28404486	139	17	65875	1.6198	0.052639	0.948
LRFN5	ENSG00000165379	14	42076773	42373752	998	39	65875	1.6198	0.052639	0.948
HTR1E	ENSG00000168830	6	87647024	87726349	164	16	65875	1.6196	0.052664	0.948
FAM216B	ENSG00000179813	13	43355686	43365683	31	6	65875	1.6196	0.052664	0.948
LRCH1	ENSG00000136141	13	47127303	47327175	513	30	65875	1.6195	0.052666	0.948
KRT7	ENSG00000135480	12	52626304	52645970	36	8	65875	1.6195	0.052674	0.948
MAP2K6	ENSG00000108984	17	67410839	67539472	218	31	65875	1.6183	0.052801	0.948
TMEM132E	ENSG00000181291	17	32907768	32966337	51	12	65875	1.6181	0.052823	0.948
TBL3	ENSG00000183751	16	2022038	2032934	8	2	65875	1.6179	0.052839	0.948
NUP62	ENSG00000213024	19	50410082	50433020	65	12	65875	1.6179	0.052843	0.948
GMDS	ENSG00000112699	6	1624041	2245926	1353	97	65875	1.6179	0.052844	0.948
GFRA1	ENSG00000151892	10	117816444	118032979	537	50	65875	1.6167	0.052969	0.948
CLTC	ENSG00000141367	17	57697219	57773671	112	7	65875	1.6163	0.05301	0.948
KCNK4	ENSG00000182450	11	64058774	64067503	6	2	65875	1.6159	0.053063	0.948
C19orf80	ENSG00000130173	19	11348178	11352619	4	2	65875	1.6152	0.053136	0.948
PAAF1	ENSG00000175575	11	73587744	73638790	143	15	65875	1.6138	0.053284	0.948
CLTA	ENSG00000122705	9	36190853	36304778	308	23	65875	1.6125	0.053428	0.948
GPR20	ENSG00000204882	8	142366600	142377367	5	3	65875	1.6119	0.053492	0.948
EPOR	ENSG00000187266	19	11488236	11495018	5	2	65875	1.6117	0.053509	0.948
GPLD1	ENSG00000112293	6	24424793	24495433	464	31	65875	1.6116	0.053528	0.948
ZNF648	ENSG00000179930	1	182023705	182030847	5	2	65875	1.6109	0.053596	0.948
ZSCAN23	ENSG00000187987	6	28399707	28411279	30	5	65875	1.6107	0.053625	0.948
TUBA1A	ENSG00000167552	12	49578579	49583107	4	1	65875	1.6081	0.053904	0.948
ASTN2	ENSG00000148219	9	119187504	120177348	3010	159	65875	1.6063	0.054108	0.948
PLA2G2A	ENSG00000188257	1	20301925	20306932	9	5	65875	1.6057	0.054169	0.948
ZDHHC3	ENSG00000163812	3	44956749	45017677	66	8	65875	1.6052	0.054227	0.948
LIPM	ENSG00000173239	10	90562487	90580303	37	12	65875	1.6047	0.054282	0.948
CNNM2	ENSG00000148842	10	104678050	104849978	421	22	65875	1.6042	0.054332	0.948
GPR78	ENSG00000155269	4	8560452	8621486	121	20	65875	1.6037	0.054387	0.948
SLC47A2	ENSG00000180638	17	19581601	19622292	72	14	65875	1.6034	0.054423	0.948
TM7SF2	ENSG00000149809	11	64879317	64883856	6	1	65875	1.603	0.054467	0.948
F13B	ENSG00000143278	1	197008321	197036397	54	8	65875	1.6017	0.05461	0.948
FERMT3	ENSG00000149781	11	63974150	63991354	34	9	65875	1.6017	0.05461	0.948
RAB10	ENSG00000084733	2	26256976	26360323	189	9	65875	1.6017	0.054612	0.948
ZKSCAN2	ENSG00000155592	16	25247322	25269252	47	7	65875	1.6016	0.054623	0.948
EBLN1	ENSG00000223601	10	22497743	22498950	1	1	65875	1.6013	0.05466	0.948
ZNF488	ENSG00000165388	10	48355024	48373866	5	2	65875	1.6012	0.054667	0.948
PLBD1	ENSG00000121316	12	14656595	14721283	108	17	65875	1.6011	0.054677	0.948
ADAM10	ENSG00000137845	15	58887403	59042177	271	15	65875	1.6004	0.054755	0.948
COMT	ENSG00000093010	22	19929130	19957498	62	14	65875	1.5999	0.054812	0.948
TGFB3	ENSG00000119699	14	76424442	76449334	49	8	65875	1.5997	0.054831	0.948
ACTL7B	ENSG00000148156	9	111616871	111619239	11	4	65875	1.5994	0.054863	0.948
SSRP1	ENSG00000149136	11	57093459	57103351	20	4	65875	1.598	0.055017	0.948
CENPO	ENSG00000138092	2	25016005	25045245	94	16	65875	1.5973	0.055094	0.948
MACROD1	ENSG00000133315	11	63766030	63933578	287	39	65875	1.5969	0.055144	0.948
MEPE	ENSG00000152595	4	88742563	88767969	90	15	65875	1.5969	0.055147	0.948
FANCM	ENSG00000187790	14	45605143	45670093	94	11	65875	1.5963	0.055213	0.948
LMO2	ENSG00000135363	11	33880122	33913836	84	16	65875	1.5958	0.055264	0.948
TCOF1	ENSG00000070814	5	149737202	149779871	61	10	65875	1.5953	0.055325	0.948
HMGCLL1	ENSG00000146151	6	55299167	55444012	640	28	65875	1.5952	0.055334	0.948
ARHGAP35	ENSG00000160007	19	47421933	47508334	90	13	65875	1.5951	0.055341	0.948
OSR1	ENSG00000143867	2	19551246	19558414	12	4	65875	1.5949	0.055362	0.948
SDK1	ENSG00000146555	7	3341080	4308632	3393	100	65875	1.5945	0.055411	0.948
H1FNT	ENSG00000187166	12	48722763	48724062	3	1	65875	1.5943	0.055437	0.948
KIF15	ENSG00000163808	3	44803209	44914868	120	15	65875	1.5942	0.055443	0.948
LSR	ENSG00000105699	19	35739233	35758867	55	11	65875	1.5941	0.055458	0.948
XPO7	ENSG00000130227	8	21777180	21864096	174	13	65875	1.5937	0.055497	0.948
ZNF776	ENSG00000152443	19	58258164	58269527	18	6	65875	1.5936	0.055507	0.948
ZSCAN20	ENSG00000121903	1	33938246	33962107	49	6	65875	1.5931	0.05557	0.948
CNGA1	ENSG00000198515	4	47937994	48018689	274	14	65875	1.5925	0.055631	0.948
MED12L	ENSG00000144893	3	150803484	151154860	825	42	65875	1.5924	0.055646	0.948
KLHL12	ENSG00000117153	1	202860228	202897764	73	7	65875	1.5919	0.055705	0.948
RNF157	ENSG00000141576	17	74138534	74236454	209	27	65875	1.5912	0.055781	0.948
PON3	ENSG00000105852	7	94989256	95025680	62	12	65875	1.5908	0.05583	0.948
DUS4L	ENSG00000105865	7	107203929	107218906	17	4	65875	1.5896	0.055962	0.948
EIF5A	ENSG00000132507	17	7210318	7215774	10	3	65875	1.5895	0.055978	0.948
RPRML	ENSG00000179673	17	45055523	45056614	1	1	65875	1.5888	0.056058	0.948
ZNF487	ENSG00000243660	10	43932282	43991517	180	18	65875	1.5874	0.056214	0.948
ZNF852	ENSG00000178917	3	44540462	44552128	8	3	65875	1.5873	0.056225	0.948
FAM133B	ENSG00000234545	7	92190107	92219708	58	9	65875	1.5868	0.056283	0.948
ZDHHC1	ENSG00000159714	16	67428322	67450736	34	8	65875	1.5862	0.056346	0.948
SLMO2	ENSG00000101166	20	57608200	57617964	14	5	65875	1.5859	0.056378	0.948
NT5C2	ENSG00000076685	10	104845940	104953056	237	19	65875	1.5853	0.056445	0.948
ZNF66	ENSG00000160229	19	20959110	20991922	263	11	65875	1.5851	0.05647	0.948
CFI	ENSG00000205403	4	110661852	110723335	147	12	65875	1.585	0.05648	0.948
IFI6	ENSG00000126709	1	27992572	27998729	8	1	65875	1.5848	0.056505	0.948
NFKBIA	ENSG00000100906	14	35870717	35873955	5	3	65875	1.5841	0.056584	0.948
ITGAE	ENSG00000083457	17	3617922	3704537	211	26	65875	1.5837	0.056629	0.948
SGCE	ENSG00000127990	7	94214542	94285521	89	9	65875	1.5828	0.056729	0.948
NR4A3	ENSG00000119508	9	102584137	102629173	37	8	65875	1.5824	0.056777	0.948
RTF1	ENSG00000137815	15	41700606	41775761	111	12	65875	1.5812	0.056913	0.948
WNT5A	ENSG00000114251	3	55499743	55523973	50	13	65875	1.5812	0.056919	0.948
MSX1	ENSG00000163132	4	4861393	4865663	6	2	65875	1.5803	0.057013	0.948
HOXB9	ENSG00000170689	17	46698518	46703839	14	4	65875	1.5795	0.057112	0.948
DYDC1	ENSG00000170788	10	82095861	82116511	50	10	65875	1.5793	0.057135	0.948
ZNF805	ENSG00000204524	19	57751973	57766503	72	9	65875	1.579	0.057173	0.948
PLEKHJ1	ENSG00000104886	19	2230002	2237703	7	1	65875	1.578	0.05728	0.948
ZDHHC21	ENSG00000175893	9	14611069	14693469	328	34	65875	1.5773	0.057363	0.948
RNASEH2A	ENSG00000104889	19	12917394	12924452	25	4	65875	1.5772	0.057378	0.948
DYDC2	ENSG00000133665	10	82104501	82127829	81	10	65875	1.5771	0.057392	0.948
ELMO2	ENSG00000062598	20	44994688	45061704	68	7	65875	1.5769	0.057408	0.948
AC011484.1	ENSG00000204850	19	46997765	46999755	3	2	65875	1.5767	0.057436	0.948
RNF26	ENSG00000173456	11	119205237	119208023	3	1	65875	1.5766	0.057448	0.948
PLCG2	ENSG00000197943	16	81772702	81991899	974	97	65875	1.574	0.057748	0.948
FOXRED1	ENSG00000110074	11	126138950	126148026	18	7	65875	1.5739	0.057754	0.948
KLHL28	ENSG00000179454	14	45393522	45511525	214	11	65875	1.5739	0.057755	0.948
PASK	ENSG00000115687	2	242045514	242089679	186	19	65875	1.5736	0.057792	0.948
GPR55	ENSG00000135898	2	231772033	231825781	95	20	65875	1.5731	0.057849	0.948
MLF2	ENSG00000089693	12	6857170	6876641	30	5	65875	1.5727	0.057895	0.948
CARD14	ENSG00000141527	17	78143791	78183130	93	26	65875	1.5719	0.057986	0.948
C2orf43	ENSG00000118961	2	20883788	21022882	216	27	65875	1.5714	0.058043	0.948
IDE	ENSG00000119912	10	94211441	94333833	289	24	65875	1.5709	0.058098	0.948
PDIA4	ENSG00000155660	7	148700154	148725733	69	6	65875	1.5706	0.058141	0.948
NOXRED1	ENSG00000165555	14	77860364	77889860	54	8	65875	1.5704	0.058156	0.948
TMEM151A	ENSG00000179292	11	66059341	66064135	9	6	65875	1.5702	0.058179	0.948
SP1	ENSG00000185591	12	53773960	53810230	68	7	65875	1.5698	0.058233	0.948
PRPF19	ENSG00000110107	11	60658202	60674060	29	6	65875	1.5696	0.058259	0.948
CEP170	ENSG00000143702	1	243287730	243418650	182	18	65875	1.5677	0.058481	0.948
GUCA2B	ENSG00000044012	1	42619092	42621495	7	3	65875	1.5671	0.05854	0.948
DUSP6	ENSG00000139318	12	89741009	89747048	27	6	65875	1.5664	0.05863	0.948
MTMR3	ENSG00000100330	22	30279144	30426855	342	23	65875	1.5662	0.05865	0.948
MRFAP1	ENSG00000179010	4	6641818	6644472	6	2	65875	1.5654	0.05874	0.948
WTIP	ENSG00000142279	19	34971874	34997258	42	13	65875	1.5646	0.058841	0.948
MTRNR2L6	ENSG00000270672	7	142374104	142375550	6	1	65875	1.5644	0.058856	0.948
SIGLECL1	ENSG00000179213	19	51749603	51772584	68	10	65875	1.5632	0.058998	0.948
AC005481.5	ENSG00000222012	7	157406715	157411457	8	3	65875	1.5631	0.059014	0.948
QRICH2	ENSG00000129646	17	74270130	74303761	115	13	65875	1.5626	0.05907	0.948
SCOC	ENSG00000153130	4	141178440	141306880	295	31	65875	1.5625	0.059087	0.948
GH1	ENSG00000259384	17	61994560	61996179	2	1	65875	1.5619	0.059155	0.948
ZFP62	ENSG00000196670	5	180274611	180288286	31	4	65875	1.5614	0.059218	0.948
ZBTB6	ENSG00000186130	9	125670335	125675609	8	3	65875	1.5612	0.059235	0.948
AL109659.1	ENSG00000269709	1	48569306	48569878	1	1	65875	1.5605	0.059322	0.948
TRAPPC6A	ENSG00000007255	19	45666186	45681495	14	3	65875	1.5602	0.059357	0.948
ESD	ENSG00000139684	13	47345391	47371367	35	5	65875	1.56	0.059378	0.948
BAG5	ENSG00000166170	14	104022881	104029168	9	2	65875	1.56	0.059384	0.948
RP1-27O5.3	ENSG00000254553	1	32930658	33066393	241	8	65875	1.5599	0.059392	0.948
DDX52	ENSG00000141141	17	35969787	36003493	44	7	65875	1.5597	0.059413	0.948
GCNT4	ENSG00000176928	5	74323289	74326724	9	4	65875	1.5592	0.059472	0.948
MTHFD1	ENSG00000100714	14	64854749	64926722	191	25	65875	1.5586	0.059549	0.948
PILRB	ENSG00000121716	7	99933737	99965356	58	5	65875	1.5585	0.059561	0.948
TSPAN33	ENSG00000158457	7	128784712	128808671	62	6	65875	1.5582	0.059591	0.948
PRDM5	ENSG00000138738	4	121606074	121844025	911	37	65875	1.558	0.059616	0.948
RPL23	ENSG00000125691	17	37004118	37010096	12	6	65875	1.5575	0.059674	0.948
ZNF460	ENSG00000197714	19	57791419	57804937	48	9	65875	1.5569	0.059752	0.948
P2RY14	ENSG00000174944	3	150929905	150996255	145	15	65875	1.5568	0.059762	0.948
C6orf10	ENSG00000204296	6	32256303	32339684	47	14	65875	1.556	0.059853	0.948
AP1B1	ENSG00000100280	22	29723669	29819168	186	26	65875	1.5557	0.059895	0.948
MCAM	ENSG00000076706	11	119179241	119192231	5	3	65875	1.5556	0.0599	0.948
ST3GAL6	ENSG00000064225	3	98451080	98540045	216	24	65875	1.5552	0.059951	0.948
BTG3	ENSG00000154640	21	18965971	18985265	19	5	65875	1.5548	0.059993	0.948
TRMT10B	ENSG00000165275	9	37753804	37778969	48	8	65875	1.5545	0.060028	0.948
SYS1	ENSG00000204070	20	43990577	44005438	28	3	65875	1.554	0.060094	0.948
RBPJ	ENSG00000168214	4	26165077	26436541	385	42	65875	1.5537	0.060123	0.948
IL13	ENSG00000169194	5	131991955	131996802	6	2	65875	1.5532	0.060191	0.948
BCL2L12	ENSG00000126453	19	50168823	50177173	10	4	65875	1.5532	0.060192	0.948
LARGE	ENSG00000133424	22	33558212	34318829	2392	175	65875	1.5525	0.060276	0.948
VTI1A	ENSG00000151532	10	114206756	114578503	606	64	65875	1.5523	0.06029	0.948
TLR10	ENSG00000174123	4	38773860	38784611	73	9	65875	1.551	0.060455	0.948
KCND3	ENSG00000171385	1	112313284	112531777	606	78	65875	1.55	0.060574	0.948
IFNGR2	ENSG00000159128	21	34775202	34851655	210	16	65875	1.5494	0.060647	0.948
SPO11	ENSG00000054796	20	55904815	55919050	35	3	65875	1.5479	0.060825	0.948
IL2	ENSG00000109471	4	123372625	123377880	6	3	65875	1.5465	0.060997	0.948
CCDC73	ENSG00000186714	11	32623792	32816204	573	21	65875	1.5458	0.061072	0.948
LCMT2	ENSG00000168806	15	43619974	43622803	3	2	65875	1.5448	0.061194	0.948
KBTBD2	ENSG00000170852	7	32907784	32933743	51	7	65875	1.5444	0.061244	0.948
TNFRSF11B	ENSG00000164761	8	119935796	119964439	111	17	65875	1.5432	0.061387	0.948
ZNF653	ENSG00000161914	19	11594242	11616738	71	6	65875	1.5431	0.061405	0.948
BAD	ENSG00000002330	11	64037302	64052176	18	7	65875	1.5409	0.061671	0.948
AC017104.2	ENSG00000233538	2	232316906	232317864	3	2	65875	1.5404	0.061735	0.948
GAREML	ENSG00000157833	2	26395960	26412532	33	6	65875	1.5402	0.061759	0.948
CLDN7	ENSG00000181885	17	7163222	7167302	6	3	65875	1.5397	0.061815	0.948
EPN1	ENSG00000063245	19	56186592	56221224	86	12	65875	1.5396	0.061825	0.948
PTRH2	ENSG00000141378	17	57751997	57784987	43	7	65875	1.5392	0.061884	0.948
FN3K	ENSG00000167363	17	80693451	80709073	53	8	65875	1.538	0.062029	0.948
DBNDD2	ENSG00000244274	20	44034697	44039250	3	1	65875	1.5378	0.062054	0.948
SNX19	ENSG00000120451	11	130745331	130786404	212	13	65875	1.5378	0.062055	0.948
NMD3	ENSG00000169251	3	160822484	160971320	330	21	65875	1.5369	0.06216	0.948
ARMC2	ENSG00000118690	6	109169619	109295186	317	26	65875	1.5365	0.062205	0.948
PDS5B	ENSG00000083642	13	33160564	33352157	353	9	65875	1.5365	0.06221	0.948
MSANTD2	ENSG00000120458	11	124636394	124670569	42	8	65875	1.536	0.062273	0.948
SF3A3	ENSG00000183431	1	38422647	38456593	86	10	65875	1.5355	0.06233	0.948
NTN5	ENSG00000142233	19	49164664	49176338	12	4	65875	1.5345	0.062448	0.948
CYP11A1	ENSG00000140459	15	74630100	74660081	42	8	65875	1.5342	0.062494	0.948
CAMLG	ENSG00000164615	5	134074191	134087847	9	4	65875	1.5339	0.062529	0.948
MED8	ENSG00000159479	1	43849588	43855479	4	2	65875	1.5333	0.062598	0.948
GRIN2B	ENSG00000273079	12	13693165	14133053	1337	89	65875	1.5333	0.062601	0.948
CCDC152	ENSG00000198865	5	42756903	42802462	131	15	65875	1.5329	0.062652	0.948
GTF2H1	ENSG00000110768	11	18343842	18388591	89	11	65875	1.5323	0.062722	0.948
UBP1	ENSG00000153560	3	33429828	33482863	123	13	65875	1.5322	0.06274	0.948
AC026202.1	ENSG00000268509	3	5229227	5229982	1	1	65875	1.5321	0.062752	0.948
ARHGAP40	ENSG00000124143	20	37230577	37279678	120	23	65875	1.5315	0.062817	0.948
SETDB2	ENSG00000136169	13	50018429	50069138	143	16	65875	1.5308	0.062913	0.948
NEIL3	ENSG00000109674	4	178230990	178284097	84	16	65875	1.5304	0.062962	0.948
GFY	ENSG00000261949	19	49927006	49932075	2	1	65875	1.5301	0.063001	0.948
GH2	ENSG00000136487	17	61957578	61959295	1	1	65875	1.53	0.063014	0.948
SMTNL2	ENSG00000188176	17	4487294	4511614	35	12	65875	1.5297	0.063051	0.948
ISOC1	ENSG00000066583	5	128430444	128449721	62	12	65875	1.5291	0.063116	0.948
C12orf79	ENSG00000257242	12	92378756	92536690	285	44	65875	1.5288	0.063163	0.948
RNF217	ENSG00000146373	6	125283691	125413779	225	37	65875	1.528	0.063257	0.948
RSPH4A	ENSG00000111834	6	116937642	116954148	45	10	65875	1.5279	0.063273	0.948
HIST1H4I	ENSG00000198339	6	27107076	27108418	1	1	65875	1.5278	0.063285	0.948
KLHL22	ENSG00000099910	22	20783528	20850170	114	9	65875	1.5266	0.063434	0.948
NME1-NME2	ENSG00000243678	17	49230920	49249108	52	11	65875	1.5265	0.063437	0.948
NME2	ENSG00000011052	17	49230951	49249105	52	11	65875	1.5265	0.063437	0.948
EPSTI1	ENSG00000133106	13	43460524	43566407	304	38	65875	1.5255	0.063567	0.948
CHRNA2	ENSG00000120903	8	27317279	27337400	72	14	65875	1.5251	0.063617	0.948
SKOR2	ENSG00000215474	18	44746293	44775554	68	10	65875	1.5244	0.063701	0.948
HSPH1	ENSG00000120694	13	31710762	31736525	54	7	65875	1.5244	0.063709	0.948
KLF7	ENSG00000118263	2	207938861	208031991	277	37	65875	1.524	0.06376	0.948
2020-09-14	ENSG00000154997	7	55861237	55930482	210	26	65875	1.5224	0.063954	0.948
VAMP1	ENSG00000139190	12	6571403	6580153	27	5	65875	1.522	0.06401	0.948
WDR73	ENSG00000177082	15	85185999	85197574	24	5	65875	1.5209	0.064148	0.948
ZNF33A	ENSG00000189180	10	38299578	38354016	138	13	65875	1.5206	0.064185	0.948
ADAMTS9	ENSG00000163638	3	64501333	64673676	398	34	65875	1.5194	0.064328	0.948
CFTR	ENSG00000001626	7	117105838	117356025	402	24	65875	1.5192	0.064354	0.948
MSTN	ENSG00000138379	2	190920423	190927455	14	2	65875	1.5192	0.064358	0.948
AIRE	ENSG00000160224	21	45705721	45718531	5	3	65875	1.519	0.064376	0.948
GLIS3	ENSG00000107249	9	3824127	4348392	1910	161	65875	1.5187	0.064414	0.948
TNFRSF14	ENSG00000157873	1	2487078	2496821	16	3	65875	1.5185	0.064439	0.948
PPWD1	ENSG00000113593	5	64859063	64883376	70	8	65875	1.5185	0.064441	0.948
ZBTB8A	ENSG00000160062	1	33005028	33071540	144	6	65875	1.5176	0.064562	0.948
WHAMM	ENSG00000156232	15	83478380	83503611	78	17	65875	1.516	0.064755	0.948
HYPK	ENSG00000242028	15	44088340	44095241	6	3	65875	1.5159	0.064777	0.948
OR7A17	ENSG00000185385	19	14991138	14992264	7	3	65875	1.5153	0.064842	0.948
F2	ENSG00000180210	11	46740730	46761056	48	7	65875	1.5137	0.065056	0.948
CAT	ENSG00000121691	11	34460472	34493609	81	11	65875	1.5136	0.065061	0.948
RP11-738G5.2	ENSG00000253206	8	50448945	50466973	25	2	65875	1.5121	0.065252	0.948
TRAK1	ENSG00000182606	3	42055294	42267381	578	40	65875	1.5121	0.065257	0.948
RP11-293M10.1	ENSG00000258740	14	75705319	75735986	65	14	65875	1.512	0.065262	0.948
TLR2	ENSG00000137462	4	154622652	154626851	7	4	65875	1.511	0.065391	0.948
CECR2	ENSG00000099954	22	17840837	18037850	601	65	65875	1.5108	0.065421	0.948
ZNF740	ENSG00000139651	12	53574484	53584596	21	3	65875	1.5107	0.065439	0.948
DDX11	ENSG00000013573	12	31226779	31257725	149	7	65875	1.5103	0.065481	0.948
CTC-398G3.6	ENSG00000267477	19	11577055	11616513	102	10	65875	1.5096	0.065578	0.948
SIX3	ENSG00000138083	2	45168902	45173216	14	5	65875	1.509	0.065648	0.948
REV3L	ENSG00000009413	6	111620234	111804918	371	23	65875	1.5083	0.065742	0.948
FMO6P	ENSG00000117507	1	171106879	171130707	92	9	65875	1.506	0.066034	0.948
DTHD1	ENSG00000197057	4	36283244	36347378	185	32	65875	1.5057	0.066069	0.948
AC127496.1	ENSG00000175911	17	78977135	78978932	1	1	65875	1.5047	0.066206	0.948
ALG9	ENSG00000258529	11	111657010	111750149	100	12	65875	1.5045	0.066227	0.948
PTPLB	ENSG00000206527	3	123209667	123304032	248	19	65875	1.5043	0.06625	0.948
SFXN2	ENSG00000156398	10	104474295	104503249	53	12	65875	1.5035	0.06636	0.948
KCNA2	ENSG00000177301	1	111136202	111174096	99	12	65875	1.5034	0.066366	0.948
B4GALT7	ENSG00000027847	5	177027101	177037348	30	7	65875	1.5032	0.066393	0.948
RP11-542P2.1	ENSG00000205301	4	141363416	141419531	183	16	65875	1.5028	0.066449	0.948
AC025263.3	ENSG00000258052	12	70195449	70249143	178	21	65875	1.502	0.066545	0.948
COTL1	ENSG00000103187	16	84599200	84651683	129	14	65875	1.5018	0.066577	0.948
WDR5	ENSG00000196363	9	137000487	137025093	91	4	65875	1.5014	0.066629	0.948
PRPF4B	ENSG00000112739	6	4021501	4065217	122	12	65875	1.5012	0.06665	0.948
SHANK2	ENSG00000162105	11	70313961	70963623	1561	131	65875	1.5004	0.066754	0.948
RHBDD3	ENSG00000100263	22	29655841	29664198	7	4	65875	1.4997	0.066842	0.948
ZDHHC6	ENSG00000023041	10	114190058	114206672	24	6	65875	1.4995	0.066869	0.948
SLC7A9	ENSG00000021488	19	33321415	33360672	171	21	65875	1.4993	0.066902	0.948
UNC119B	ENSG00000175970	12	121148238	121161443	44	9	65875	1.4985	0.066996	0.948
NME1	ENSG00000239672	17	49230897	49239789	34	6	65875	1.4984	0.06701	0.948
SRSF10	ENSG00000188529	1	24291294	24307417	1	1	65875	1.498	0.067068	0.948
FAM179B	ENSG00000198718	14	45431411	45543634	194	13	65875	1.4972	0.067174	0.948
FKRP	ENSG00000181027	19	47249303	47280245	42	7	65875	1.497	0.067202	0.948
CCR2	ENSG00000121807	3	46395225	46402419	18	5	65875	1.4965	0.067267	0.948
PAN3	ENSG00000152520	13	28712643	28869475	198	14	65875	1.495	0.067458	0.948
SCAND1	ENSG00000171222	20	34541539	34547394	15	4	65875	1.4948	0.067486	0.948
APOL2	ENSG00000128335	22	36622256	36636000	50	9	65875	1.4936	0.067638	0.948
PKIG	ENSG00000168734	20	43160426	43252888	135	13	65875	1.4926	0.06777	0.948
TTI2	ENSG00000129696	8	33330904	33371119	121	10	65875	1.4924	0.067803	0.948
LRRC18	ENSG00000165383	10	50117528	50143242	126	18	65875	1.4916	0.067904	0.948
CRYBA4	ENSG00000196431	22	27017928	27026636	32	5	65875	1.4914	0.067927	0.948
PTCHD4	ENSG00000244694	6	47845764	48036425	557	41	65875	1.4911	0.06797	0.948
ACVRL1	ENSG00000139567	12	52300692	52317145	41	11	65875	1.4905	0.068051	0.948
FAM154A	ENSG00000155875	9	18927656	19033251	564	24	65875	1.4897	0.068146	0.948
PAMR1	ENSG00000149090	11	35453370	35551848	297	32	65875	1.4892	0.068219	0.948
MIPOL1	ENSG00000151338	14	37667118	38021566	673	20	65875	1.4879	0.068389	0.948
AC008948.1	ENSG00000268424	5	101569696	101571279	4	2	65875	1.4866	0.068557	0.948
TMEM183A	ENSG00000163444	1	202976514	202993976	25	5	65875	1.4864	0.068582	0.948
EXD1	ENSG00000178997	15	41474923	41522941	193	11	65875	1.4863	0.068596	0.948
STRIP2	ENSG00000128578	7	129074274	129128240	107	12	65875	1.4857	0.068685	0.948
DUSP26	ENSG00000133878	8	33448856	33457624	16	3	65875	1.4855	0.068711	0.948
AL136218.1	ENSG00000215462	13	50007495	50020554	30	7	65875	1.4852	0.068752	0.948
RAMP1	ENSG00000132329	2	238767536	238820756	42	11	65875	1.4846	0.068823	0.948
CRYBB3	ENSG00000100053	22	25595817	25603330	23	11	65875	1.4846	0.068827	0.948
NDUFV1	ENSG00000167792	11	67374323	67380006	4	2	65875	1.4836	0.068951	0.948
ESR2	ENSG00000140009	14	64550950	64804830	592	40	65875	1.483	0.069034	0.948
FBXW4	ENSG00000107829	10	103370423	103455052	104	13	65875	1.4829	0.06905	0.948
DNAJC28	ENSG00000177692	21	34860497	34864027	5	2	65875	1.4828	0.069063	0.948
KIAA1109	ENSG00000138688	4	123073488	123283913	285	21	65875	1.4828	0.069067	0.948
SIX2	ENSG00000170577	2	45232300	45236569	11	5	65875	1.4827	0.069074	0.948
MCM5	ENSG00000100297	22	35796056	35821423	66	14	65875	1.4826	0.069095	0.948
RNF24	ENSG00000101236	20	3907956	3996229	235	20	65875	1.4814	0.069256	0.948
FAR2	ENSG00000064763	12	29302036	29493913	601	29	65875	1.4809	0.069322	0.948
PPP2R5C	ENSG00000078304	14	102228135	102394326	464	47	65875	1.4806	0.069351	0.948
PROKR1	ENSG00000169618	2	68870721	68882708	33	12	65875	1.4801	0.069422	0.948
HDHD3	ENSG00000119431	9	116135699	116139279	18	5	65875	1.4799	0.069445	0.948
CELA3B	ENSG00000219073	1	22303514	22325135	193	20	65875	1.479	0.069565	0.948
PLLP	ENSG00000102934	16	57290004	57318599	86	12	65875	1.4789	0.069589	0.948
PRR22	ENSG00000212123	19	5782971	5784776	5	2	65875	1.4785	0.069643	0.948
CPNE2	ENSG00000140848	16	57126449	57181878	190	38	65875	1.4784	0.069655	0.948
NEK6	ENSG00000119408	9	127019885	127115586	206	22	65875	1.4776	0.069755	0.948
HEG1	ENSG00000173706	3	124684554	124774802	233	23	65875	1.4776	0.069761	0.948
SLC2A10	ENSG00000197496	20	45338126	45364965	61	9	65875	1.4775	0.069766	0.948
OC90	ENSG00000253117	8	133036467	133071627	127	14	65875	1.4774	0.069785	0.948
OR6F1	ENSG00000169214	1	247875045	247876105	3	1	65875	1.4772	0.069811	0.948
FCHSD1	ENSG00000197948	5	141018869	141030986	45	12	65875	1.4768	0.069864	0.948
LIF	ENSG00000128342	22	30636436	30642840	10	4	65875	1.4758	0.070004	0.948
PRPF40A	ENSG00000196504	2	153508107	153574511	147	17	65875	1.4739	0.070249	0.948
NEU3	ENSG00000162139	11	74699179	74729938	50	11	65875	1.4723	0.070469	0.948
KY	ENSG00000174611	3	134321980	134370478	109	6	65875	1.4718	0.070543	0.948
C1orf227	ENSG00000185523	1	213003483	213020991	84	13	65875	1.4712	0.070623	0.948
OR6Q1	ENSG00000172381	11	57798402	57799403	2	1	65875	1.4711	0.070632	0.948
FAM212A	ENSG00000185614	3	49840687	49842463	2	1	65875	1.4707	0.070692	0.948
PRMT6	ENSG00000198890	1	107599267	107601916	2	1	65875	1.4694	0.070869	0.948
RIC8B	ENSG00000111785	12	107168373	107283090	158	22	65875	1.4694	0.070869	0.948
ETV4	ENSG00000175832	17	41605212	41656988	101	9	65875	1.469	0.070911	0.948
CNTLN	ENSG00000044459	9	17134980	17503921	1291	35	65875	1.4685	0.070978	0.948
ALG1L	ENSG00000189366	3	125648118	125655882	27	2	65875	1.4684	0.071004	0.948
DMRTA2	ENSG00000142700	1	50883222	50889172	2	1	65875	1.4671	0.071177	0.948
ZNF197	ENSG00000186448	3	44626380	44689963	77	10	65875	1.4667	0.071222	0.948
MPO	ENSG00000005381	17	56347217	56358296	12	6	65875	1.4654	0.071399	0.948
TRA2A	ENSG00000164548	7	23544399	23571660	50	11	65875	1.465	0.071464	0.948
GMPR2	ENSG00000100938	14	24701628	24708448	6	3	65875	1.4646	0.071515	0.948
MAK16	ENSG00000198042	8	33342268	33358778	47	7	65875	1.4642	0.071574	0.948
ZAR1L	ENSG00000189167	13	32877837	32889481	53	6	65875	1.4626	0.071795	0.948
FOXO6	ENSG00000204060	1	41827594	41849262	56	13	65875	1.4623	0.071827	0.948
AICDA	ENSG00000111732	12	8754762	8765467	2	1	65875	1.4615	0.071934	0.948
FOLH1	ENSG00000086205	11	49168187	49230222	202	17	65875	1.461	0.07201	0.948
AC007773.3	ENSG00000269093	19	32895915	32896466	3	2	65875	1.4603	0.072105	0.948
MAPT	ENSG00000186868	17	43971748	44105700	72	7	65875	1.459	0.072283	0.948
TTC7B	ENSG00000165914	14	91006932	91282823	808	63	65875	1.4586	0.072339	0.948
APOLD1	ENSG00000178878	12	12878851	12982909	177	31	65875	1.4578	0.072445	0.948
ESPL1	ENSG00000135476	12	53662083	53687427	37	6	65875	1.4578	0.072449	0.948
SLC7A7	ENSG00000155465	14	23242431	23299029	98	15	65875	1.4575	0.072493	0.948
POR	ENSG00000127948	7	75528518	75616173	139	29	65875	1.4573	0.072519	0.948
KDM4E	ENSG00000235268	11	94758422	94760760	4	2	65875	1.4572	0.072532	0.948
PVRL2	ENSG00000130202	19	45349432	45392485	142	21	65875	1.4565	0.072625	0.948
ZBTB41	ENSG00000177888	1	197122810	197169672	82	11	65875	1.4547	0.07288	0.948
HNRNPC	ENSG00000092199	14	21677295	21737653	117	12	65875	1.4546	0.072887	0.948
TRIM29	ENSG00000137699	11	119981983	120056237	153	23	65875	1.4544	0.07292	0.948
EHMT2	ENSG00000204371	6	31847536	31865464	17	9	65875	1.4542	0.072946	0.948
MTERFD3	ENSG00000120832	12	107371069	107380944	19	7	65875	1.454	0.072967	0.948
RASL10A	ENSG00000100276	22	29708922	29715668	6	4	65875	1.4533	0.073068	0.948
LGALS2	ENSG00000100079	22	37966255	37978623	36	5	65875	1.4529	0.073126	0.948
RPL27A	ENSG00000166441	11	8703958	8736306	72	15	65875	1.4516	0.073308	0.948
ARMC10	ENSG00000170632	7	102715328	102740205	26	9	65875	1.4511	0.07338	0.948
NFE2L3	ENSG00000050344	7	26191860	26226745	98	14	65875	1.4507	0.073435	0.948
CASP4	ENSG00000196954	11	104813593	104840163	50	10	65875	1.4506	0.073445	0.948
STK17B	ENSG00000081320	2	196998290	197041227	128	9	65875	1.4504	0.073473	0.948
CNTROB	ENSG00000170037	17	7835419	7853236	39	3	65875	1.449	0.073665	0.948
LMO3	ENSG00000048540	12	16701307	16763528	23	11	65875	1.4484	0.073749	0.948
CBY1	ENSG00000100211	22	39052641	39069859	67	4	65875	1.4483	0.073769	0.948
AL354808.2	ENSG00000269591	13	20268547	20269240	2	1	65875	1.4475	0.07388	0.948
ARSI	ENSG00000183876	5	149675906	149718870	90	14	65875	1.4472	0.073926	0.948
ZNF451	ENSG00000112200	6	56951642	57035105	102	9	65875	1.4468	0.073974	0.948
UGT2A3	ENSG00000135220	4	69794181	69817509	12	4	65875	1.4458	0.074112	0.948
AGAP6	ENSG00000204149	10	51748078	51770259	1	1	65875	1.4456	0.07414	0.948
HAPLN4	ENSG00000187664	19	19366450	19373605	16	2	65875	1.4456	0.074144	0.948
KIAA1143	ENSG00000163807	3	44779153	44803154	30	8	65875	1.4453	0.074184	0.948
INTS5	ENSG00000185085	11	62414320	62420774	4	2	65875	1.4448	0.074253	0.948
ATP6V1C2	ENSG00000143882	2	10861775	10925236	153	24	65875	1.4448	0.074263	0.948
FBXO8	ENSG00000164117	4	175157809	175205415	81	16	65875	1.4446	0.074289	0.948
RNF214	ENSG00000167257	11	117103341	117157161	128	16	65875	1.4442	0.074339	0.948
LLGL2	ENSG00000073350	17	73521161	73571289	136	23	65875	1.4441	0.074356	0.948
KHDRBS2	ENSG00000112232	6	62389865	62996132	1507	36	65875	1.442	0.074651	0.948
ENTPD4	ENSG00000197217	8	23243296	23315208	206	25	65875	1.4418	0.074684	0.948
OR51B4	ENSG00000183251	11	5322244	5323226	2	1	65875	1.4417	0.07469	0.948
BBS2	ENSG00000125124	16	56500748	56554195	113	13	65875	1.4417	0.074699	0.948
AKR1C2	ENSG00000151632	10	5029967	5060223	80	12	65875	1.441	0.074786	0.948
SLIRP	ENSG00000119705	14	78174414	78227447	207	20	65875	1.4407	0.074839	0.948
C1orf229	ENSG00000221953	1	247273462	247275719	13	4	65875	1.4405	0.074862	0.948
PTGIR	ENSG00000160013	19	47123725	47128375	2	1	65875	1.4403	0.074894	0.948
LMAN2	ENSG00000169223	5	176758563	176778853	28	4	65875	1.4396	0.07499	0.948
ARHGAP17	ENSG00000140750	16	24930706	25026987	168	15	65875	1.4389	0.07509	0.948
SAMD15	ENSG00000100583	14	77843032	77857840	33	5	65875	1.4388	0.0751	0.948
MSH3	ENSG00000113318	5	79950467	80172279	627	27	65875	1.4388	0.075106	0.948
CABP7	ENSG00000100314	22	30116073	30127828	23	7	65875	1.4387	0.075123	0.948
TAPBPL	ENSG00000139192	12	6560856	6575683	41	5	65875	1.4378	0.07524	0.948
FCN3	ENSG00000142748	1	27695603	27701315	2	1	65875	1.4369	0.075377	0.948
RNF151	ENSG00000179580	16	2016824	2018976	7	1	65875	1.4363	0.075457	0.948
OR8U1	ENSG00000172199	11	56143100	56144029	2	1	65875	1.4359	0.075515	0.948
NOC3L	ENSG00000173145	10	96075004	96122716	114	12	65875	1.4358	0.075532	0.948
TDRD7	ENSG00000196116	9	100174232	100258407	154	15	65875	1.4353	0.075605	0.948
STX11	ENSG00000135604	6	144471663	144509507	68	12	65875	1.4343	0.07574	0.948
LBR	ENSG00000143815	1	225589204	225616627	68	12	65875	1.4343	0.075749	0.948
YPEL3	ENSG00000090238	16	30103635	30108236	4	2	65875	1.4339	0.075794	0.948
WNT3	ENSG00000108379	17	44839872	44910520	65	9	65875	1.4339	0.075802	0.948
HADHB	ENSG00000138029	2	26466038	26513336	78	8	65875	1.4337	0.075834	0.948
PPP4R2	ENSG00000163605	3	73045936	73118350	251	11	65875	1.4335	0.075852	0.948
ICAM2	ENSG00000108622	17	62079954	62097994	3	2	65875	1.4331	0.075913	0.948
PTRHD1	ENSG00000184924	2	25012603	25016251	12	4	65875	1.433	0.075932	0.948
SNTN	ENSG00000188817	3	63638344	63664696	116	14	65875	1.4323	0.076031	0.948
YAE1D1	ENSG00000241127	7	39605975	39649919	147	19	65875	1.4321	0.076057	0.948
AP3S1	ENSG00000177879	5	115177178	115249778	107	18	65875	1.432	0.076072	0.948
ARHGEF7	ENSG00000102606	13	111766906	111958084	561	47	65875	1.4317	0.076108	0.948
ATF5	ENSG00000169136	19	50431959	50437192	20	6	65875	1.4312	0.076183	0.948
ANKS1B	ENSG00000185046	12	99120235	100378432	2762	152	65875	1.4306	0.076272	0.948
TRAPPC13	ENSG00000113597	5	64920543	64962060	125	10	65875	1.4305	0.076293	0.948
NCOA5	ENSG00000124160	20	44689624	44718591	51	9	65875	1.4295	0.076425	0.948
MBOAT2	ENSG00000143797	2	8992820	9143942	221	15	65875	1.4295	0.076436	0.948
UHRF1BP1L	ENSG00000111647	12	100422233	100536626	256	17	65875	1.429	0.076508	0.948
IRF3	ENSG00000126456	19	50162826	50169132	10	2	65875	1.4285	0.076577	0.948
C21orf54	ENSG00000229086	21	34537776	34542541	13	6	65875	1.4283	0.076609	0.948
HRH2	ENSG00000113749	5	175085033	175113245	10	4	65875	1.4282	0.076611	0.948
MAN2A1	ENSG00000112893	5	109025067	109205326	614	26	65875	1.4282	0.076619	0.948
EVC	ENSG00000072840	4	5712924	5830772	428	59	65875	1.4276	0.076705	0.948
IL20RB	ENSG00000174564	3	136665072	136729927	125	11	65875	1.4274	0.076736	0.948
ALG9	ENSG00000086848	11	111652919	111742305	94	12	65875	1.4272	0.076766	0.948
PCDH17	ENSG00000118946	13	58205944	58303445	173	22	65875	1.4267	0.076828	0.948
CXCL10	ENSG00000169245	4	76942273	76944650	8	1	65875	1.4265	0.076858	0.948
SRPR	ENSG00000182934	11	126132814	126139039	15	4	65875	1.425	0.077074	0.948
TMED9	ENSG00000184840	5	177019159	177023125	11	5	65875	1.4247	0.077126	0.948
ASPG	ENSG00000166183	14	104552016	104579098	3	2	65875	1.4238	0.077256	0.948
CHST14	ENSG00000169105	15	40763160	40765353	1	1	65875	1.4233	0.07732	0.948
PAPPA2	ENSG00000116183	1	176432307	176814735	752	38	65875	1.4224	0.077454	0.948
CADM3	ENSG00000162706	1	159141399	159173103	53	13	65875	1.4223	0.077472	0.948
NPFFR2	ENSG00000056291	4	72897521	73013784	294	11	65875	1.4221	0.077502	0.948
TRIM49B	ENSG00000182053	11	49050504	49059579	31	3	65875	1.4217	0.077552	0.948
DVL2	ENSG00000004975	17	7128660	7137864	8	3	65875	1.4207	0.077702	0.948
ZFAND4	ENSG00000172671	10	46111043	46168228	165	8	65875	1.4201	0.077786	0.948
CHRFAM7A	ENSG00000166664	15	30653443	30686052	1	1	65875	1.42	0.07781	0.948
ABCA5	ENSG00000154265	17	67240452	67323385	130	13	65875	1.4185	0.078028	0.948
TMPO	ENSG00000120802	12	98909290	98944157	87	15	65875	1.4182	0.078063	0.948
TIGD7	ENSG00000140993	16	3348832	3355729	5	2	65875	1.4177	0.078145	0.948
SDCBP2	ENSG00000125775	20	1290619	1309883	54	19	65875	1.4173	0.078198	0.948
REM2	ENSG00000139890	14	23352374	23356895	6	3	65875	1.4172	0.07821	0.948
EIF2B2	ENSG00000119718	14	75469614	75476292	7	1	65875	1.4172	0.078219	0.948
C11orf74	ENSG00000166352	11	36616051	36694823	289	11	65875	1.4169	0.078249	0.948
CENPQ	ENSG00000031691	6	49431091	49460820	60	9	65875	1.4168	0.078271	0.948
PEX1	ENSG00000127980	7	92116334	92157845	52	7	65875	1.4167	0.07829	0.948
RBM12B-AS1	ENSG00000212998	8	94752349	94753001	1	1	65875	1.4163	0.078337	0.948
PPIF	ENSG00000108179	10	81107225	81115093	19	6	65875	1.4158	0.078415	0.948
C2CD4D	ENSG00000225556	1	151810295	151813033	2	1	65875	1.4157	0.078437	0.948
ANKRD18A	ENSG00000180071	9	38540566	38620657	15	8	65875	1.4156	0.078439	0.948
LECT2	ENSG00000145826	5	135257968	135290723	130	17	65875	1.4151	0.078524	0.948
UCHL1	ENSG00000154277	4	41258430	41270472	44	9	65875	1.415	0.078527	0.948
UBASH3A	ENSG00000160185	21	43824008	43867791	170	20	65875	1.415	0.078538	0.948
ADAMTS20	ENSG00000173157	12	43747669	43945724	608	31	65875	1.4149	0.078544	0.948
TMEM74B	ENSG00000125895	20	1161205	1166059	2	1	65875	1.4136	0.078741	0.948
OR4C5	ENSG00000176540	11	48387037	48388017	2	1	65875	1.4136	0.078742	0.948
SLA	ENSG00000155926	8	134048973	134115298	251	19	65875	1.4134	0.078774	0.948
DGKB	ENSG00000136267	7	14184674	15014402	2378	137	65875	1.413	0.078834	0.948
IGSF9B	ENSG00000080854	11	133778459	133826880	127	25	65875	1.4125	0.078908	0.948
NPLOC4	ENSG00000182446	17	79523913	79615495	380	15	65875	1.412	0.078973	0.948
ABCA7	ENSG00000064687	19	1040102	1065571	7	1	65875	1.4119	0.078988	0.948
CAMK2N1	ENSG00000162545	1	20808884	20812713	3	2	65875	1.4119	0.078992	0.948
C14orf164	ENSG00000215277	14	23654525	23742686	261	24	65875	1.4113	0.079084	0.948
NUP188	ENSG00000095319	9	131709978	131769375	52	5	65875	1.4107	0.079169	0.948
GABARAP	ENSG00000170296	17	7143333	7146089	3	2	65875	1.4102	0.079237	0.948
CTD-2545G14.7	ENSG00000262526	17	7143746	7147954	3	2	65875	1.4102	0.079237	0.948
SUGP1	ENSG00000105705	19	19386827	19431653	95	12	65875	1.41	0.079276	0.948
KLHL3	ENSG00000146021	5	136953189	137071779	248	25	65875	1.4098	0.079294	0.948
SREK1	ENSG00000153914	5	65435799	65479443	60	8	65875	1.4088	0.07945	0.948
ZNF277	ENSG00000198839	7	111846643	111983151	227	21	65875	1.4087	0.07946	0.948
SLC2A4RG	ENSG00000125520	20	62371214	62374858	9	2	65875	1.408	0.079563	0.948
MAG	ENSG00000105695	19	35783028	35804707	16	5	65875	1.4078	0.079597	0.948
FLOT2	ENSG00000132589	17	27206353	27224697	20	5	65875	1.4069	0.079734	0.948
RMND5B	ENSG00000145916	5	177557997	177577566	46	5	65875	1.4057	0.079907	0.948
FURIN	ENSG00000140564	15	91411822	91426688	24	5	65875	1.4052	0.079988	0.948
MLLT6	ENSG00000108292	17	36861795	36886056	21	9	65875	1.4049	0.080019	0.948
NOS1	ENSG00000089250	12	117645947	117889975	593	54	65875	1.4048	0.080038	0.948
C1orf116	ENSG00000182795	1	207191866	207206101	10	5	65875	1.4041	0.080149	0.948
OR5L2	ENSG00000205030	11	55594695	55595630	5	2	65875	1.404	0.080161	0.948
TEKT5	ENSG00000153060	16	10721358	10788802	346	32	65875	1.404	0.080164	0.948
AS3MT	ENSG00000214435	10	104629273	104661656	105	12	65875	1.4034	0.080242	0.948
RAD51B	ENSG00000182185	14	68286496	69196935	1809	98	65875	1.4033	0.080267	0.948
ELOVL3	ENSG00000119915	10	103986085	103989346	3	1	65875	1.4032	0.080286	0.948
VAMP8	ENSG00000118640	2	85788685	85809154	68	9	65875	1.4021	0.08045	0.948
AL049840.1	ENSG00000224997	14	104177607	104179149	1	1	65875	1.402	0.080464	0.948
MGEA5	ENSG00000198408	10	103544200	103578696	42	8	65875	1.4018	0.080485	0.948
CSF2RB	ENSG00000100368	22	37309670	37336491	92	8	65875	1.4018	0.080492	0.948
TOMM22	ENSG00000100216	22	39077953	39080818	7	2	65875	1.4016	0.080519	0.948
RUFY3	ENSG00000018189	4	71569921	71673032	293	10	65875	1.4014	0.080549	0.948
SPRED1	ENSG00000166068	15	38544527	38649450	343	10	65875	1.401	0.080609	0.948
PRC1	ENSG00000198901	15	91509270	91538859	98	12	65875	1.4003	0.080716	0.948
CEBPZ-AS1	ENSG00000218739	2	37423631	37443336	41	12	65875	1.4001	0.080745	0.948
PROZ	ENSG00000126231	13	113812968	113826694	20	2	65875	1.3999	0.080776	0.948
CCDC106	ENSG00000173581	19	56152428	56164527	14	3	65875	1.3998	0.080785	0.948
MOCS3	ENSG00000124217	20	49575363	49577820	2	1	65875	1.3989	0.080919	0.948
LAPTM5	ENSG00000162511	1	31205316	31230667	35	10	65875	1.398	0.081054	0.948
MYL4	ENSG00000198336	17	45277812	45301045	46	12	65875	1.3968	0.081233	0.948
XKR4	ENSG00000206579	8	56014949	56454613	1185	76	65875	1.3968	0.081244	0.948
AC092811.1	ENSG00000203691	1	225600404	225602040	4	2	65875	1.3967	0.081249	0.948
GJD4	ENSG00000177291	10	35894338	35897863	11	3	65875	1.396	0.081351	0.948
FAM211A	ENSG00000181350	17	16344891	16395467	128	14	65875	1.396	0.08136	0.948
TAS2R43	ENSG00000255374	12	11243886	11244912	3	1	65875	1.3959	0.08137	0.948
DGKH	ENSG00000102780	13	42614176	42830714	788	36	65875	1.3959	0.081372	0.948
CELF3	ENSG00000159409	1	151674880	151689290	26	6	65875	1.3954	0.081451	0.948
RP11-296A16.1	ENSG00000262560	15	44064815	44091331	33	5	65875	1.3951	0.08149	0.948
PLCH1	ENSG00000114805	3	155093369	155462856	1004	36	65875	1.3946	0.081563	0.948
XKR7	ENSG00000260903	20	30555805	30591190	56	20	65875	1.3944	0.081597	0.948
SEC22A	ENSG00000121542	3	122920774	122992977	236	6	65875	1.394	0.081651	0.948
GPRC5D	ENSG00000111291	12	13093709	13105081	18	6	65875	1.3933	0.081761	0.948
OR10A4	ENSG00000170782	11	6897856	6898850	2	1	65875	1.3933	0.081765	0.948
ERC2	ENSG00000187672	3	55542336	56502391	2702	90	65875	1.3932	0.081781	0.948
RAG2	ENSG00000175097	11	36597124	36619829	60	7	65875	1.3929	0.081818	0.948
PACRGL	ENSG00000163138	4	20697905	20754530	207	18	65875	1.3923	0.081923	0.948
MOB3C	ENSG00000142961	1	47073387	47082563	15	3	65875	1.3919	0.08198	0.948
BOC	ENSG00000144857	3	112929850	113006303	215	32	65875	1.3918	0.081989	0.948
SNW1	ENSG00000100603	14	78183942	78227550	163	18	65875	1.3914	0.082051	0.948
FMO4	ENSG00000076258	1	171283347	171311223	33	8	65875	1.3903	0.082216	0.948
AC110084.1	ENSG00000268656	2	27998851	28009186	9	3	65875	1.3901	0.082248	0.948
AP003774.4	ENSG00000181908	11	64216546	64219126	3	2	65875	1.3901	0.082249	0.948
PKNOX2	ENSG00000165495	11	125034583	125303285	600	63	65875	1.39	0.08227	0.948
MCHR2	ENSG00000152034	6	100367786	100442123	186	26	65875	1.3898	0.082296	0.948
NT5DC1	ENSG00000178425	6	116422012	116570660	330	25	65875	1.3893	0.082372	0.948
MFSD1	ENSG00000118855	3	158449987	158547508	249	29	65875	1.3887	0.082465	0.948
PARD3B	ENSG00000116117	2	205410516	206484886	2480	135	65875	1.3886	0.082481	0.948
ST6GALNAC3	ENSG00000184005	1	76540404	77100286	1491	134	65875	1.386	0.082875	0.948
MAEA	ENSG00000090316	4	1283639	1333935	248	13	65875	1.386	0.08288	0.948
PRSS23	ENSG00000150687	11	86502101	86663952	525	50	65875	1.3856	0.082937	0.948
RPS27A	ENSG00000143947	2	55459039	55462989	12	5	65875	1.3855	0.082957	0.948
HNRNPA2B1	ENSG00000122566	7	26229547	26241149	24	6	65875	1.3852	0.08299	0.948
SLC22A15	ENSG00000163393	1	116519119	116612675	212	23	65875	1.3843	0.083139	0.948
HIST1H4A	ENSG00000196176	6	26021907	26022278	1	1	65875	1.3841	0.083159	0.948
AC011294.3	ENSG00000233539	7	46713383	46799449	295	26	65875	1.3841	0.083169	0.948
KIAA0391	ENSG00000258790	14	35591755	35786680	584	25	65875	1.3838	0.083217	0.948
RAB11FIP3	ENSG00000090565	16	475619	573011	125	11	65875	1.3837	0.083225	0.948
TRMT13	ENSG00000122435	1	100598706	100616053	40	9	65875	1.3831	0.08331	0.948
LYRM7	ENSG00000186687	5	130506503	130541119	68	7	65875	1.3831	0.083317	0.948
LIMCH1	ENSG00000064042	4	41361624	41702061	689	64	65875	1.3831	0.083318	0.948
ZNF75A	ENSG00000162086	16	3355406	3368852	21	3	65875	1.3823	0.083439	0.948
VGLL4	ENSG00000144560	3	11597544	11762220	512	43	65875	1.3822	0.083453	0.948
SSB	ENSG00000138385	2	170648443	170668574	55	12	65875	1.3812	0.08361	0.948
FAM107A	ENSG00000168309	3	58549844	58613337	228	32	65875	1.3808	0.083677	0.948
DOCK6	ENSG00000130158	19	11309971	11373157	134	19	65875	1.3806	0.083703	0.948
EXOSC3	ENSG00000107371	9	37766975	37801434	87	10	65875	1.3801	0.083785	0.948
PNISR	ENSG00000132424	6	99845927	99873207	51	8	65875	1.3798	0.083825	0.948
NDUFAF4	ENSG00000123545	6	97337189	97345757	28	7	65875	1.3785	0.084025	0.948
GADD45A	ENSG00000116717	1	68150744	68154021	8	3	65875	1.378	0.084106	0.948
FZD1	ENSG00000157240	7	90893783	90898123	4	1	65875	1.3772	0.084222	0.948
AP001816.1	ENSG00000254531	4	102268937	102270040	2	1	65875	1.3769	0.084269	0.948
IFI27L2	ENSG00000119632	14	94594116	94596590	5	3	65875	1.3761	0.084393	0.948
TPPP	ENSG00000171368	5	660883	693510	21	6	65875	1.376	0.084407	0.948
CLCA1	ENSG00000016490	1	86934051	86965972	92	20	65875	1.3759	0.084419	0.948
MTFP1	ENSG00000242114	22	30821518	30825045	6	2	65875	1.3759	0.084429	0.948
MUT	ENSG00000146085	6	49398073	49430904	66	8	65875	1.3758	0.084441	0.948
LST1	ENSG00000204482	6	31553901	31556686	8	4	65875	1.3756	0.084472	0.948
ASAP2	ENSG00000151693	2	9346894	9545812	355	19	65875	1.3744	0.084659	0.948
OR51G1	ENSG00000176879	11	4944531	4945637	3	2	65875	1.3741	0.084711	0.948
FANCC	ENSG00000158169	9	97861336	98079991	215	21	65875	1.374	0.084716	0.948
LHX8	ENSG00000162624	1	75594119	75627218	58	12	65875	1.3738	0.084758	0.948
SNX7	ENSG00000162627	1	99127236	99226056	330	20	65875	1.3734	0.084818	0.948
AC008964.1	ENSG00000269215	5	39105358	39107350	3	2	65875	1.3733	0.084835	0.948
C1orf168	ENSG00000187889	1	57184477	57285369	242	46	65875	1.3725	0.08495	0.948
OTUD3	ENSG00000169914	1	20209006	20239438	68	13	65875	1.3724	0.084964	0.948
DDO	ENSG00000203797	6	110712974	110736765	76	15	65875	1.3716	0.085097	0.948
GNG3	ENSG00000162188	11	62475130	62476673	1	1	65875	1.3714	0.085129	0.948
FADS2	ENSG00000134824	11	61560452	61634826	141	16	65875	1.3713	0.085148	0.948
SPTBN1	ENSG00000115306	2	54683422	54896812	655	29	65875	1.3712	0.085156	0.948
FOXB1	ENSG00000171956	15	60296421	60353929	131	19	65875	1.3712	0.085161	0.948
NANOS3	ENSG00000187556	19	13972877	13991571	12	3	65875	1.3708	0.085223	0.948
SOCS5	ENSG00000171150	2	46926091	46990268	235	26	65875	1.3707	0.085239	0.948
RP11-796G6.2	ENSG00000258512	14	102196774	102198859	7	1	65875	1.3705	0.08527	0.948
MTF1	ENSG00000188786	1	38275239	38325292	79	15	65875	1.3704	0.08528	0.948
KIAA1614	ENSG00000135835	1	180882290	180920750	48	15	65875	1.3704	0.085289	0.948
CCL21	ENSG00000137077	9	34709002	34710121	1	1	65875	1.3699	0.085354	0.948
MMRN1	ENSG00000138722	4	90800683	90875780	162	17	65875	1.3694	0.08544	0.948
NFX1	ENSG00000086102	9	33290509	33371155	103	16	65875	1.369	0.085493	0.948
RPH3AL	ENSG00000181031	17	62293	236045	124	25	65875	1.3687	0.085542	0.948
C1orf195	ENSG00000204464	1	15490840	15497813	26	7	65875	1.3686	0.085568	0.948
POU6F2	ENSG00000106536	7	39017598	39532694	1519	66	65875	1.3678	0.085687	0.948
PLEKHM1	ENSG00000225190	17	43513266	43568115	73	7	65875	1.3676	0.08572	0.948
ITCH	ENSG00000078747	20	32951041	33099198	191	10	65875	1.3674	0.08575	0.948
C1orf86	ENSG00000162585	1	2115903	2144159	6	2	65875	1.3672	0.085786	0.948
ZNF14	ENSG00000105708	19	19821280	19843906	59	12	65875	1.3666	0.08588	0.948
LCORL	ENSG00000178177	4	17842822	18023499	399	16	65875	1.3661	0.085959	0.948
CDK15	ENSG00000138395	2	202655184	202760273	189	32	65875	1.3657	0.086012	0.948
OR8B4	ENSG00000198657	11	124293807	124294789	2	1	65875	1.3653	0.086076	0.948
STXBP4	ENSG00000166263	17	53046088	53241646	488	23	65875	1.3652	0.086099	0.948
ZNF841	ENSG00000197608	19	52567719	52599018	96	8	65875	1.3651	0.086115	0.948
SP7	ENSG00000170374	12	53720362	53739099	27	6	65875	1.365	0.086128	0.948
GGCX	ENSG00000115486	2	85771846	85788670	43	10	65875	1.3645	0.086206	0.948
SHMT2	ENSG00000182199	12	57623110	57628718	5	3	65875	1.3645	0.086206	0.948
DCBLD2	ENSG00000057019	3	98514785	98620533	263	16	65875	1.3639	0.086302	0.948
RP11-542C16.2	ENSG00000261915	17	7215980	7222493	11	5	65875	1.3639	0.086304	0.948
AF131215.5	ENSG00000215346	8	10983980	10987745	11	3	65875	1.3635	0.086363	0.948
FAM21C	ENSG00000172661	10	46222648	46288409	48	2	65875	1.3632	0.086414	0.948
AC011897.1	ENSG00000265629	2	14775215	14790933	8	3	65875	1.3624	0.086542	0.948
HINFP	ENSG00000172273	11	118992297	119006752	35	3	65875	1.3612	0.086721	0.948
FAM84A	ENSG00000162981	2	14772810	14790933	10	4	65875	1.3612	0.086724	0.948
GORASP2	ENSG00000115806	2	171784974	171823639	79	9	65875	1.3608	0.086781	0.948
FAM78B	ENSG00000188859	1	166026674	166136206	306	20	65875	1.3608	0.086784	0.948
TRMT61A	ENSG00000166166	14	103995521	104003410	12	3	65875	1.3606	0.086821	0.948
ERI3	ENSG00000117419	1	44686742	44820932	203	21	65875	1.3605	0.086834	0.948
RPP21	ENSG00000241370	6	30312908	30314661	1	1	65875	1.3605	0.086835	0.948
NLRP13	ENSG00000173572	19	56403065	56443702	141	17	65875	1.3602	0.086883	0.948
AEBP1	ENSG00000106624	7	44143960	44154161	25	8	65875	1.3601	0.086907	0.948
BIRC8	ENSG00000163098	19	53792856	53794875	4	2	65875	1.3596	0.086983	0.948
UCP3	ENSG00000175564	11	73711326	73720480	21	5	65875	1.3594	0.087016	0.948
OLIG1	ENSG00000184221	21	34442450	34444726	1	1	65875	1.3593	0.087019	0.948
ZIM3	ENSG00000141946	19	57645464	57656570	52	9	65875	1.3592	0.087038	0.948
IL5	ENSG00000113525	5	131877136	131892530	10	2	65875	1.359	0.087071	0.948
ANK1	ENSG00000029534	8	41510739	41754280	636	60	65875	1.3587	0.087123	0.948
GSR	ENSG00000104687	8	30535583	30585443	120	13	65875	1.3574	0.087328	0.948
TSSK4	ENSG00000139908	14	24674903	24677568	2	1	65875	1.3573	0.087344	0.948
ATG16L1	ENSG00000085978	2	234118697	234204320	169	13	65875	1.3571	0.087368	0.948
PLAT	ENSG00000104368	8	42032236	42065242	53	11	65875	1.3571	0.087369	0.948
GSTZ1	ENSG00000100577	14	77787227	77797940	38	11	65875	1.3569	0.087413	0.948
IL4I1	ENSG00000104951	19	50392911	50432796	88	19	65875	1.3569	0.087414	0.948
TBCEL	ENSG00000154114	11	120894781	120961484	102	10	65875	1.3563	0.08751	0.948
TMEM132A	ENSG00000006118	11	60691935	60704631	43	5	65875	1.3561	0.087534	0.948
SEC14L2	ENSG00000100003	22	30792846	30821305	73	13	65875	1.3552	0.087677	0.948
HCRTR2	ENSG00000137252	6	55039050	55147418	324	21	65875	1.3549	0.087722	0.948
NLGN2	ENSG00000169992	17	7308193	7323179	14	7	65875	1.3549	0.087724	0.948
ZGPAT	ENSG00000197114	20	62338817	62367494	73	6	65875	1.3546	0.08777	0.948
GABRA2	ENSG00000151834	4	46250444	46477247	496	31	65875	1.3541	0.087853	0.948
TTPAL	ENSG00000124120	20	43104526	43123244	23	5	65875	1.3541	0.087857	0.948
HIST1H2BN	ENSG00000233822	6	27806323	27823487	28	6	65875	1.3537	0.087922	0.948
FRMD1	ENSG00000153303	6	168456425	168482237	14	5	65875	1.3525	0.088105	0.948
SLC35B2	ENSG00000157593	6	44221833	44225291	2	1	65875	1.3523	0.088137	0.948
C19orf71	ENSG00000183397	19	3539152	3544028	2	1	65875	1.352	0.088187	0.948
P2RY13	ENSG00000181631	3	151044100	151047336	9	3	65875	1.3518	0.088225	0.948
C21orf37	ENSG00000232560	21	18811208	18821503	14	2	65875	1.3512	0.088313	0.948
LOX	ENSG00000113083	5	121398890	121413980	18	3	65875	1.3512	0.088314	0.948
LTF	ENSG00000012223	3	46477136	46526724	160	21	65875	1.3511	0.088331	0.948
OR4E2	ENSG00000221977	14	22133297	22134238	2	1	65875	1.3504	0.088442	0.948
ZSWIM8	ENSG00000214655	10	75545340	75561551	5	2	65875	1.3501	0.088488	0.948
LCE3D	ENSG00000163202	1	152551857	152552980	2	1	65875	1.35	0.088504	0.948
CLEC4E	ENSG00000166523	12	8685901	8693559	11	2	65875	1.3497	0.088549	0.948
FAM24B	ENSG00000213185	10	124608594	124639157	32	11	65875	1.3494	0.088604	0.948
CYP2A6	ENSG00000255974	19	41349443	41356352	21	4	65875	1.3494	0.088606	0.948
ZNF768	ENSG00000169957	16	30535325	30538142	2	1	65875	1.3487	0.088718	0.948
NHLRC2	ENSG00000196865	10	115614420	115676953	50	13	65875	1.3487	0.088722	0.948
MMACHC	ENSG00000132763	1	45965725	45976739	18	4	65875	1.3479	0.088838	0.948
CLSPN	ENSG00000092853	1	36185819	36235568	40	5	65875	1.3478	0.088864	0.948
LOXHD1	ENSG00000167210	18	44056935	44236996	537	59	65875	1.3478	0.088864	0.948
GPS2	ENSG00000132522	17	7214643	7218883	6	3	65875	1.3474	0.088932	0.948
SIPA1L3	ENSG00000105738	19	38397868	38699012	807	45	65875	1.3472	0.08896	0.948
MIP	ENSG00000135517	12	56843286	56862950	29	9	65875	1.3464	0.089085	0.948
SPATA33	ENSG00000167523	16	89724210	89737680	57	13	65875	1.3458	0.089178	0.948
KCNQ4	ENSG00000117013	1	41249684	41306124	125	31	65875	1.3457	0.089198	0.948
DNPEP	ENSG00000123992	2	220238268	220264744	51	8	65875	1.345	0.089305	0.948
RBM48	ENSG00000127993	7	92158087	92167319	17	4	65875	1.345	0.089314	0.948
HCN1	ENSG00000164588	5	45259349	45696253	491	30	65875	1.3448	0.089348	0.948
C2CD5	ENSG00000111731	12	22601517	22697480	146	5	65875	1.3446	0.089381	0.948
ATP6V0A2	ENSG00000185344	12	124196865	124246302	141	8	65875	1.3443	0.089433	0.948
POLR2H	ENSG00000163882	3	184079506	184086384	2	1	65875	1.3441	0.089462	0.948
C18orf64	ENSG00000265944	18	6511415	6590652	242	43	65875	1.3441	0.089462	0.948
C8orf82	ENSG00000213563	8	145751117	145754516	1	1	65875	1.3431	0.089619	0.948
IGSF6	ENSG00000140749	16	21652609	21663981	12	5	65875	1.3425	0.089723	0.948
GPR158	ENSG00000151025	10	25463991	25891155	1657	54	65875	1.3424	0.089731	0.948
LILRB4	ENSG00000186818	19	55155340	55181810	86	10	65875	1.3419	0.089815	0.948
ZNF747	ENSG00000261459	16	30537244	30546173	3	2	65875	1.341	0.089957	0.948
ZNF747	ENSG00000169955	16	30537244	30546668	3	2	65875	1.341	0.089957	0.948
2020-09-02	ENSG00000168385	2	242254515	242293442	84	13	65875	1.3402	0.090086	0.948
ITPKC	ENSG00000086544	19	41223008	41246765	60	10	65875	1.3401	0.090111	0.948
SLITRK6	ENSG00000184564	13	86366925	86373623	22	3	65875	1.3397	0.09017	0.948
PLCZ1	ENSG00000139151	12	18836103	18890991	193	24	65875	1.3396	0.090191	0.948
SPATA22	ENSG00000141255	17	3343313	3417146	245	22	65875	1.3395	0.090207	0.948
SERF2	ENSG00000140264	15	44069285	44094787	32	5	65875	1.3394	0.090226	0.948
ELL3	ENSG00000128886	15	44064798	44069741	4	1	65875	1.3388	0.090321	0.948
ZNF25	ENSG00000175395	10	38238500	38265561	71	11	65875	1.3385	0.090366	0.948
HOXC5	ENSG00000172789	12	54426637	54429142	3	1	65875	1.3383	0.090403	0.948
AC004824.2	ENSG00000269468	1	17655507	17676070	136	12	65875	1.3381	0.090433	0.948
CEP63	ENSG00000182923	3	134204585	134293859	194	6	65875	1.3376	0.09052	0.948
ARL8B	ENSG00000134108	3	5163905	5222596	129	10	65875	1.3367	0.090662	0.948
SLC26A11	ENSG00000181045	17	78193498	78227299	150	22	65875	1.3364	0.090707	0.948
SPCS1	ENSG00000114902	3	52738971	52742182	5	3	65875	1.3358	0.0908	0.948
BACE1	ENSG00000186318	11	117156402	117186975	56	17	65875	1.3356	0.090838	0.948
WDTC1	ENSG00000142784	1	27561007	27635110	98	11	65875	1.3353	0.090883	0.948
PRDX2	ENSG00000167815	19	12907634	12912694	15	4	65875	1.3347	0.090981	0.948
DNMT1	ENSG00000130816	19	10244021	10341962	164	20	65875	1.3344	0.091037	0.948
C1orf173	ENSG00000178965	1	75033795	75139422	128	13	65875	1.3343	0.091051	0.948
SERPINB8	ENSG00000166401	18	61637159	61672278	46	13	65875	1.3341	0.091092	0.948
EPCAM	ENSG00000119888	2	47572297	47614740	125	22	65875	1.3338	0.091133	0.948
AC117395.1	ENSG00000268175	3	149689066	149690535	2	1	65875	1.3332	0.091232	0.948
RWDD1	ENSG00000111832	6	116892530	116918838	63	11	65875	1.3326	0.091333	0.948
POLR1B	ENSG00000125630	2	113299492	113334635	96	11	65875	1.332	0.091423	0.948
ALDH5A1	ENSG00000112294	6	24495080	24537435	180	24	65875	1.3309	0.09161	0.948
RNF149	ENSG00000163162	2	101887681	101925163	59	12	65875	1.3307	0.091636	0.948
GOT2	ENSG00000125166	16	58741035	58768261	100	12	65875	1.33	0.091752	0.948
GRAMD1B	ENSG00000023171	11	123396344	123498482	270	41	65875	1.3289	0.091934	0.948
SFRP2	ENSG00000145423	4	154701744	154710272	11	3	65875	1.3286	0.091986	0.948
PDE8B	ENSG00000113231	5	76506274	76725632	561	38	65875	1.3283	0.092042	0.948
USP24	ENSG00000162402	1	55532032	55680786	237	19	65875	1.3275	0.092172	0.948
BSPH1	ENSG00000188334	19	48471303	48495427	52	6	65875	1.3275	0.092178	0.948
PRKG1	ENSG00000185532	10	52750945	54058110	3836	208	65875	1.3269	0.092266	0.948
ALPI	ENSG00000163295	2	233320833	233324742	11	3	65875	1.3264	0.092361	0.948
CCNDBP1	ENSG00000166946	15	43477316	43487396	10	4	65875	1.3259	0.092429	0.948
C7orf61	ENSG00000185955	7	100054238	100061894	5	2	65875	1.3258	0.092447	0.948
AC006372.1	ENSG00000236669	7	157318477	157320019	3	2	65875	1.3258	0.092451	0.948
BRAT1	ENSG00000106009	7	2577511	2595361	7	4	65875	1.3255	0.092495	0.948
MYCL	ENSG00000116990	1	40361098	40367928	12	6	65875	1.3254	0.092527	0.948
PITX3	ENSG00000107859	10	103989943	104001231	19	3	65875	1.325	0.09258	0.948
SHISA4	ENSG00000198892	1	201857808	201861434	4	2	65875	1.3248	0.092616	0.948
KRTAP9-2	ENSG00000239886	17	39382900	39383904	2	1	65875	1.3234	0.092859	0.948
CHCHD5	ENSG00000125611	2	113341817	113346852	12	4	65875	1.3231	0.092905	0.948
ZNF324	ENSG00000083812	19	58978423	58984945	3	2	65875	1.3229	0.092941	0.948
ZNF212	ENSG00000170260	7	148936742	148952700	42	9	65875	1.3225	0.093002	0.948
MICAL2	ENSG00000133816	11	12115543	12285334	502	60	65875	1.3212	0.093218	0.948
SLC30A6	ENSG00000152683	2	32390933	32449448	115	12	65875	1.319	0.09359	0.948
OR2T8	ENSG00000177462	1	248084320	248085258	3	1	65875	1.3189	0.093603	0.948
PTCD3	ENSG00000132300	2	86333305	86369280	89	10	65875	1.3189	0.093604	0.948
IFRD2	ENSG00000214706	3	50325163	50330349	3	2	65875	1.3188	0.093625	0.948
AK8	ENSG00000165695	9	135600965	135754164	365	29	65875	1.3182	0.093719	0.948
ZKSCAN3	ENSG00000189298	6	28317691	28336947	60	12	65875	1.3181	0.093733	0.948
TBPL1	ENSG00000028839	6	134273308	134311570	80	8	65875	1.318	0.093751	0.948
PHACTR1	ENSG00000112137	6	12717893	13288645	1266	63	65875	1.3176	0.093815	0.948
HPS5	ENSG00000110756	11	18300223	18343745	105	12	65875	1.3175	0.093841	0.948
PLA2G2D	ENSG00000117215	1	20438432	20446050	6	4	65875	1.3149	0.094278	0.948
ACER3	ENSG00000078124	11	76571911	76737841	436	9	65875	1.3137	0.09447	0.948
SCAF11	ENSG00000139218	12	46312914	46385903	80	14	65875	1.3137	0.09448	0.948
SSR3	ENSG00000114850	3	156257929	156272973	46	7	65875	1.3131	0.094569	0.948
VPS52	ENSG00000223501	6	33218049	33239824	5	3	65875	1.313	0.094594	0.948
RP4-583P15.15	ENSG00000273154	20	62340216	62370456	78	5	65875	1.3126	0.094663	0.948
B3GNT6	ENSG00000198488	11	76745385	76753096	14	4	65875	1.3124	0.094701	0.948
MKS1	ENSG00000011143	17	56282803	56296966	19	6	65875	1.3122	0.094727	0.948
CLPTM1	ENSG00000104853	19	45457842	45496599	107	14	65875	1.3113	0.09487	0.948
TGIF1	ENSG00000177426	18	3411606	3458409	34	7	65875	1.3112	0.094902	0.948
OR51B6	ENSG00000176239	11	5372738	5373676	6	3	65875	1.311	0.094932	0.948
CXCL11	ENSG00000169248	4	76954835	76962568	48	3	65875	1.3104	0.095031	0.948
LRGUK	ENSG00000155530	7	133812052	133949343	356	13	65875	1.3099	0.095115	0.948
WDR76	ENSG00000092470	15	44119161	44160617	53	4	65875	1.3095	0.095175	0.948
HLA-DQB2	ENSG00000232629	6	32723875	32731311	4	2	65875	1.3087	0.095321	0.948
KLHL38	ENSG00000175946	8	124657767	124665190	41	8	65875	1.3085	0.095352	0.948
TMEM186	ENSG00000184857	16	8874241	8891505	92	14	65875	1.3085	0.095359	0.948
GLB1	ENSG00000170266	3	33038100	33138722	338	28	65875	1.3083	0.095391	0.948
DUS3L	ENSG00000141994	19	5784843	5791249	21	4	65875	1.3082	0.095398	0.948
FUCA1	ENSG00000179163	1	24171567	24194784	44	5	65875	1.308	0.095432	0.948
PDXDC1	ENSG00000179889	16	15068448	15233196	210	29	65875	1.3078	0.095475	0.948
PRDX1	ENSG00000117450	1	45976708	45988719	37	4	65875	1.3068	0.095632	0.948
LTC4S	ENSG00000213316	5	179220981	179223648	7	3	65875	1.3058	0.095805	0.948
ACADVL	ENSG00000072778	17	7120444	7128592	11	3	65875	1.3051	0.09593	0.948
STRN4	ENSG00000090372	19	47222764	47250251	45	9	65875	1.3047	0.095993	0.948
DHTKD1	ENSG00000181192	10	12110971	12165224	152	15	65875	1.3043	0.096058	0.948
SLC1A3	ENSG00000079215	5	36606457	36688436	154	37	65875	1.3037	0.096175	0.948
FERMT1	ENSG00000101311	20	6055492	6104191	225	26	65875	1.302	0.096456	0.948
IFNA16	ENSG00000147885	9	21216372	21217310	9	1	65875	1.3015	0.09655	0.948
ZHX1-C8ORF76	ENSG00000259305	8	124238431	124279627	20	12	65875	1.3013	0.096579	0.948
PAXBP1	ENSG00000159086	21	34106210	34144169	47	12	65875	1.3007	0.096687	0.948
RBP7	ENSG00000162444	1	10057264	10076078	38	5	65875	1.3006	0.096704	0.948
FLVCR1	ENSG00000162769	1	213031597	213072705	236	14	65875	1.3005	0.096709	0.948
SCAF4	ENSG00000156304	21	33043346	33104388	118	15	65875	1.3001	0.09679	0.948
MAU2	ENSG00000129933	19	19431490	19469563	80	10	65875	1.2994	0.096897	0.948
ACSL3	ENSG00000123983	2	223725652	223809357	234	21	65875	1.2985	0.097055	0.948
ZSCAN9	ENSG00000137185	6	28192664	28201260	27	7	65875	1.2983	0.097099	0.948
MYOT	ENSG00000120729	5	137203480	137223540	16	6	65875	1.2977	0.097189	0.948
MTRNR2L3	ENSG00000256222	20	55933496	55934878	8	1	65875	1.2976	0.097206	0.948
RNF168	ENSG00000163961	3	196195654	196230639	107	11	65875	1.2973	0.097269	0.948
ARSJ	ENSG00000180801	4	114821440	114900883	200	17	65875	1.2972	0.097289	0.948
ANKRD61	ENSG00000157999	7	6071007	6076017	13	4	65875	1.2964	0.097414	0.948
HSD11B2	ENSG00000176387	16	67464555	67471456	11	4	65875	1.2957	0.097543	0.948
RHAG	ENSG00000112077	6	49572871	49604552	119	15	65875	1.2956	0.097557	0.948
REEP1	ENSG00000068615	2	86441116	86565206	412	19	65875	1.2953	0.097601	0.948
OXSM	ENSG00000151093	3	25824408	25836025	12	3	65875	1.2952	0.097619	0.948
KLF1	ENSG00000105610	19	12995237	12997995	2	1	65875	1.295	0.097653	0.948
AZIN1	ENSG00000155096	8	103838585	103906092	180	17	65875	1.2945	0.097753	0.948
C2orf40	ENSG00000119147	2	106679702	106694615	34	13	65875	1.2944	0.097759	0.948
PDC	ENSG00000116703	1	186412698	186430254	24	4	65875	1.2944	0.09776	0.948
GRAMD1C	ENSG00000178075	3	113547029	113666021	225	33	65875	1.2941	0.097819	0.948
PRMT8	ENSG00000111218	12	3490515	3703139	336	55	65875	1.294	0.097825	0.948
CUL3	ENSG00000036257	2	225334867	225450110	285	17	65875	1.2936	0.0979	0.948
ASPM	ENSG00000066279	1	197053258	197115824	93	8	65875	1.2933	0.097949	0.948
ARFRP1	ENSG00000101246	20	62329996	62339377	15	2	65875	1.2927	0.098062	0.948
C15orf56	ENSG00000176753	15	40542865	40545170	3	1	65875	1.2924	0.098116	0.948
LRRTM3	ENSG00000198739	10	68685764	68859588	422	36	65875	1.2921	0.098153	0.948
CENPK	ENSG00000123219	5	64813593	64858998	155	13	65875	1.2919	0.098192	0.948
HLA-DMB	ENSG00000242574	6	32902406	32908847	5	3	65875	1.2919	0.098192	0.948
DCDC2	ENSG00000146038	6	24171984	24358280	719	44	65875	1.2916	0.098241	0.948
ANAPC13	ENSG00000129055	3	134196548	134205558	19	2	65875	1.2915	0.098258	0.948
LIPF	ENSG00000182333	10	90424198	90438571	37	10	65875	1.2913	0.098303	0.948
SLC44A2	ENSG00000129353	19	10713133	10755235	102	11	65875	1.2912	0.09832	0.948
UNC13A	ENSG00000130477	19	17712137	17799401	99	22	65875	1.2907	0.098399	0.948
NR1I2	ENSG00000144852	3	119499331	119537332	129	23	65875	1.2901	0.0985	0.948
FOXK1	ENSG00000164916	7	4683388	4811074	231	36	65875	1.29	0.098518	0.948
CHRAC1	ENSG00000104472	8	141521397	141527236	9	3	65875	1.2898	0.09856	0.948
GEM	ENSG00000164949	8	95261481	95274578	31	6	65875	1.2895	0.098604	0.948
PCED1A	ENSG00000132635	20	2815960	2821836	13	5	65875	1.2895	0.098605	0.948
SETX	ENSG00000107290	9	135136743	135230372	348	15	65875	1.2889	0.098719	0.948
LYSMD1	ENSG00000163155	1	151132224	151138424	3	1	65875	1.2886	0.098762	0.948
FNDC7	ENSG00000143107	1	109255279	109285365	60	15	65875	1.2881	0.098859	0.948
VIPAS39	ENSG00000151445	14	77893018	77924295	59	10	65875	1.2876	0.098947	0.948
MSH2	ENSG00000095002	2	47630108	47789450	428	28	65875	1.2867	0.099091	0.948
CLIP2	ENSG00000106665	7	73703805	73820273	160	7	65875	1.2866	0.099114	0.948
TNFRSF6B	ENSG00000243509	20	62328021	62330037	7	1	65875	1.2857	0.099274	0.948
TMEM200C	ENSG00000206432	18	5882071	5895954	18	3	65875	1.2855	0.099312	0.948
C2orf16	ENSG00000221843	2	27799389	27805588	3	2	65875	1.2854	0.099333	0.948
GARNL3	ENSG00000136895	9	129986544	130155939	274	22	65875	1.2853	0.09934	0.948
PPP1R1A	ENSG00000135447	12	54969171	54982443	26	5	65875	1.2849	0.099414	0.948
KIAA1586	ENSG00000168116	6	56911347	56920023	7	4	65875	1.2848	0.099437	0.948
C16orf3	ENSG00000221819	16	90095316	90096309	6	2	65875	1.2837	0.099619	0.948
DTX1	ENSG00000135144	12	113494514	113535833	101	20	65875	1.2833	0.099685	0.948
ABCC10	ENSG00000124574	6	43395104	43418168	44	12	65875	1.2833	0.099701	0.948
ERVV-1	ENSG00000269526	19	53517174	53519375	1	1	65875	1.2827	0.099797	0.948
APEX1	ENSG00000100823	14	20923350	20925927	1	1	65875	1.2823	0.099876	0.948
ASTN1	ENSG00000152092	1	176826438	177134109	682	60	65875	1.2821	0.099912	0.948
KIAA0020	ENSG00000080608	9	2720469	2844241	288	32	65875	1.2819	0.099946	0.948
TAF10	ENSG00000166337	11	6627526	6633898	16	3	65875	1.2815	0.10001	0.948
RAB34	ENSG00000109113	17	27041299	27045447	3	2	65875	1.2812	0.10007	0.948
CD34	ENSG00000174059	1	208057594	208084747	71	12	65875	1.2792	0.10041	0.948
L2HGDH	ENSG00000087299	14	50704281	50779266	163	14	65875	1.2788	0.10048	0.948
SDR39U1	ENSG00000100445	14	24908972	24912111	15	2	65875	1.2785	0.10054	0.948
ERGIC3	ENSG00000125991	20	34129770	34145405	32	6	65875	1.2784	0.10055	0.948
XPA	ENSG00000136936	9	100437191	100459639	24	9	65875	1.2783	0.10058	0.948
LRRC55	ENSG00000183908	11	56949221	56959191	26	6	65875	1.2782	0.10059	0.948
AKAP3	ENSG00000111254	12	4724674	4758213	135	15	65875	1.2777	0.10068	0.948
GOLGA5	ENSG00000066455	14	93260576	93306308	159	12	65875	1.2773	0.10074	0.948
RP11-529K1.3	ENSG00000260537	16	70333097	70400163	60	19	65875	1.2767	0.10086	0.948
NUDT21	ENSG00000167005	16	56463045	56486111	40	10	65875	1.2766	0.10087	0.948
CNGB3	ENSG00000170289	8	87566205	87755903	544	45	65875	1.275	0.10115	0.948
PRSS57	ENSG00000185198	19	685521	695460	11	2	65875	1.2737	0.10138	0.948
MAPK11	ENSG00000185386	22	50702142	50709196	8	5	65875	1.2735	0.10142	0.948
B3GALTL	ENSG00000187676	13	31774073	31906413	280	20	65875	1.2733	0.10145	0.948
ANKRD33	ENSG00000167612	12	52281744	52285448	15	6	65875	1.272	0.10168	0.948
EPPIN-WFDC6	ENSG00000249139	20	44165625	44176065	8	4	65875	1.2718	0.10172	0.948
NTPCR	ENSG00000135778	1	233086351	233119628	73	9	65875	1.2717	0.10173	0.948
NR4A2	ENSG00000153234	2	157180944	157198860	13	4	65875	1.2716	0.10175	0.948
FAM221A	ENSG00000188732	7	23719749	23742868	77	14	65875	1.2713	0.10181	0.948
ZNF581	ENSG00000171425	19	56146825	56156988	17	5	65875	1.2711	0.10185	0.948
KIR2DL4	ENSG00000189013	19	55236002	55325972	12	3	65875	1.271	0.10186	0.948
CTTNBP2	ENSG00000077063	7	117350705	117514193	301	34	65875	1.2699	0.10205	0.948
KRT19	ENSG00000171345	17	39679869	39684560	6	1	65875	1.2698	0.10208	0.948
SLC52A2	ENSG00000185803	8	145577795	145584932	1	1	65875	1.2697	0.10209	0.948
MAP3K9	ENSG00000006432	14	71189243	71276251	308	23	65875	1.2697	0.10209	0.948
KIF1B	ENSG00000054523	1	10270863	10441661	513	15	65875	1.268	0.10241	0.948
CASP7	ENSG00000165806	10	115438942	115490662	161	19	65875	1.2675	0.10249	0.948
METTL3	ENSG00000165819	14	21966277	21979517	34	6	65875	1.2668	0.10262	0.948
CUZD1	ENSG00000138161	10	124591665	124639146	47	15	65875	1.2661	0.10274	0.948
MYH10	ENSG00000133026	17	8377523	8534079	204	11	65875	1.2661	0.10274	0.948
CTC-490E21.12	ENSG00000268797	19	41307202	41404187	306	33	65875	1.2656	0.10283	0.948
ANKRD34B	ENSG00000189127	5	79852574	79866307	37	10	65875	1.2655	0.10285	0.948
KRT15	ENSG00000171346	17	39669995	39678781	15	2	65875	1.2651	0.10292	0.948
CTB-54O9.9	ENSG00000267157	19	5784016	5785630	7	3	65875	1.2646	0.103	0.948
OR5D14	ENSG00000186113	11	55563032	55563976	1	1	65875	1.2643	0.10307	0.948
MRPS30	ENSG00000112996	5	44809027	44820530	15	3	65875	1.2632	0.10326	0.948
BZRAP1	ENSG00000005379	17	56378592	56406152	73	14	65875	1.2617	0.10353	0.948
TRIM23	ENSG00000113595	5	64885507	64921802	113	12	65875	1.2613	0.1036	0.948
PPP2CB	ENSG00000104695	8	30631973	30671830	97	10	65875	1.2613	0.1036	0.948
FLVCR2	ENSG00000119686	14	76044960	76129557	158	29	65875	1.2613	0.1036	0.948
GINS3	ENSG00000181938	16	58328984	58440048	306	30	65875	1.2613	0.10361	0.948
PEX6	ENSG00000124587	6	42931608	42946958	50	8	65875	1.2611	0.10364	0.948
VPS51	ENSG00000149823	11	64856796	64879332	35	10	65875	1.261	0.10365	0.948
SEPP1	ENSG00000250722	5	42799982	42887494	233	24	65875	1.261	0.10366	0.948
COMMD6	ENSG00000188243	13	76099350	76123575	76	12	65875	1.261	0.10366	0.948
TLK1	ENSG00000198586	2	171847333	172087824	547	18	65875	1.2607	0.10371	0.948
AP000295.9	ENSG00000249624	21	34619079	34655517	55	14	65875	1.2607	0.10371	0.948
ZNF263	ENSG00000006194	16	3313743	3351401	28	4	65875	1.2606	0.10372	0.948
CEP19	ENSG00000174007	3	196433148	196439164	9	2	65875	1.2606	0.10373	0.948
AL359195.1	ENSG00000204038	10	82009466	82013395	32	5	65875	1.2601	0.10383	0.948
VEZF1	ENSG00000136451	17	56048910	56065620	24	5	65875	1.2596	0.10391	0.948
TMEM213	ENSG00000214128	7	138482695	138522846	39	6	65875	1.2584	0.10413	0.948
MBD2	ENSG00000134046	18	51679079	51751158	123	15	65875	1.2581	0.10418	0.948
NLRP9	ENSG00000185792	19	56219798	56249768	42	12	65875	1.2574	0.1043	0.948
GTPBP1	ENSG00000100226	22	39101728	39134304	59	9	65875	1.2574	0.10431	0.948
ERCC5	ENSG00000134899	13	103497194	103528345	66	9	65875	1.257	0.10437	0.948
ADCK2	ENSG00000133597	7	140372953	140396061	35	5	65875	1.2565	0.10447	0.948
SLC9A8	ENSG00000197818	20	48429250	48508779	242	23	65875	1.2563	0.1045	0.948
KIF12	ENSG00000136883	9	116848406	116861507	29	8	65875	1.2559	0.10457	0.948
EPPIN	ENSG00000101448	20	44165625	44176391	9	4	65875	1.2558	0.10459	0.948
GATAD2B	ENSG00000143614	1	153777201	153895451	195	17	65875	1.2557	0.10461	0.948
ZNF440	ENSG00000171295	19	11925099	11946016	72	4	65875	1.2557	0.10461	0.948
C14orf28	ENSG00000179476	14	45366498	45376460	22	4	65875	1.2555	0.10465	0.948
CORIN	ENSG00000145244	4	47596015	47840123	618	35	65875	1.255	0.10473	0.948
ATP6V1A	ENSG00000114573	3	113465866	113530903	78	4	65875	1.2547	0.10479	0.948
DFNA5	ENSG00000105928	7	24737972	24809244	264	21	65875	1.2539	0.10494	0.948
CD1D	ENSG00000158473	1	158149737	158154686	5	1	65875	1.2536	0.10499	0.948
AC019294.1	ENSG00000256530	15	76030311	76031568	3	1	65875	1.2536	0.105	0.948
ALDH9A1	ENSG00000143149	1	165631453	165668100	126	14	65875	1.2526	0.10517	0.948
ZFP82	ENSG00000181007	19	36874022	36909558	68	7	65875	1.2511	0.10545	0.948
PPP1R16A	ENSG00000160972	8	145703352	145727504	2	1	65875	1.2505	0.10556	0.948
THEG	ENSG00000105549	19	361750	376013	7	2	65875	1.2503	0.1056	0.948
NCBP1	ENSG00000136937	9	100395908	100436030	31	11	65875	1.2499	0.10567	0.948
HIVEP1	ENSG00000095951	6	12008995	12165232	398	37	65875	1.2498	0.10568	0.948
ELL2	ENSG00000118985	5	95220802	95297775	155	7	65875	1.2495	0.10573	0.948
ECD	ENSG00000122882	10	74889913	74928813	83	1	65875	1.2495	0.10575	0.948
RP11-1021N1.1	ENSG00000261130	16	15489611	15609205	151	25	65875	1.2489	0.10585	0.948
OGFOD1	ENSG00000087263	16	56485402	56513012	62	9	65875	1.2488	0.10587	0.948
AL133373.1	ENSG00000268657	14	92038788	92041383	5	2	65875	1.2486	0.1059	0.948
ARHGAP39	ENSG00000147799	8	145754563	145911194	151	6	65875	1.2485	0.10592	0.948
KPNA5	ENSG00000196911	6	117002350	117063029	104	13	65875	1.2482	0.10598	0.948
COPS2	ENSG00000166200	15	49398268	49447858	127	17	65875	1.248	0.10602	0.948
IFNL3	ENSG00000197110	19	39734246	39735646	6	2	65875	1.2474	0.10613	0.948
CCDC126	ENSG00000169193	7	23636998	23684327	76	11	65875	1.2473	0.10615	0.948
FGF8	ENSG00000107831	10	103529899	103535854	3	2	65875	1.2466	0.10627	0.948
C11orf88	ENSG00000183644	11	111385510	111407756	29	5	65875	1.2466	0.10627	0.948
UBLCP1	ENSG00000164332	5	158690089	158713044	38	8	65875	1.2465	0.10629	0.948
MZB1	ENSG00000170476	5	138723169	138725770	1	1	65875	1.2453	0.1065	0.948
PCGF6	ENSG00000156374	10	105062553	105110891	60	13	65875	1.2453	0.10651	0.948
TMEM244	ENSG00000203756	6	130152389	130182692	193	20	65875	1.2452	0.10652	0.948
LIN9	ENSG00000183814	1	226418850	226497570	136	21	65875	1.2444	0.10667	0.948
DEDD2	ENSG00000160570	19	42702750	42724292	19	2	65875	1.2443	0.1067	0.948
CXXC4	ENSG00000168772	4	105389469	105416058	42	9	65875	1.2436	0.10682	0.948
SLC13A5	ENSG00000141485	17	6588032	6616886	62	16	65875	1.2433	0.10688	0.948
TOMM40L	ENSG00000158882	1	161195793	161200408	3	2	65875	1.2431	0.10692	0.948
SPRR2A	ENSG00000241794	1	153028589	153030013	2	1	65875	1.243	0.10694	0.948
KCNK10	ENSG00000100433	14	88649113	88793251	466	54	65875	1.2428	0.10698	0.948
AC061992.1	ENSG00000268965	17	76422409	76422834	1	1	65875	1.2421	0.10709	0.948
USP36	ENSG00000055483	17	76783463	76837523	108	15	65875	1.2421	0.10711	0.948
C3orf20	ENSG00000131379	3	14716606	14814541	214	32	65875	1.2418	0.10716	0.948
TNFAIP8L2	ENSG00000163154	1	151129105	151132225	3	1	65875	1.2417	0.10718	0.948
UBA2	ENSG00000126261	19	34919257	34960853	83	14	65875	1.2414	0.10722	0.948
PRR14L	ENSG00000183530	22	32072242	32146126	161	18	65875	1.2409	0.10732	0.948
POFUT2	ENSG00000186866	21	46683843	46707813	60	6	65875	1.2409	0.10733	0.948
ONECUT1	ENSG00000169856	15	53049637	53083273	63	16	65875	1.2397	0.10754	0.948
ZNF93	ENSG00000184635	19	20011722	20046384	102	15	65875	1.2396	0.10756	0.948
SPRR2B	ENSG00000196805	1	153042700	153113927	147	19	65875	1.2395	0.10758	0.948
APOA5	ENSG00000110243	11	116660083	116663136	6	3	65875	1.2393	0.10762	0.948
OR6C76	ENSG00000185821	12	55820038	55820976	1	1	65875	1.2389	0.10769	0.948
KIAA0391	ENSG00000100890	14	35591052	35743271	456	25	65875	1.2389	0.10769	0.948
SCNM1	ENSG00000163156	1	151129140	151142773	8	4	65875	1.2386	0.10774	0.948
PHF21A	ENSG00000135365	11	45950871	46142985	315	16	65875	1.2382	0.10782	0.948
GOLGA1	ENSG00000136935	9	127640646	127710771	102	11	65875	1.2379	0.10787	0.948
N4BP2L2	ENSG00000244754	13	33006554	33112970	151	18	65875	1.2374	0.10796	0.948
ASAH2	ENSG00000188611	10	51942538	52008370	50	6	65875	1.2374	0.10797	0.948
KIRREL3	ENSG00000149571	11	126293254	126873355	1683	127	65875	1.237	0.10805	0.948
COL27A1	ENSG00000196739	9	116917840	117074791	386	69	65875	1.2366	0.10811	0.948
NUMB	ENSG00000133961	14	73741815	73930348	452	28	65875	1.2361	0.10822	0.948
RP11-861L17.3	ENSG00000264472	18	66567018	66569492	6	2	65875	1.2356	0.10831	0.948
DCAF4L2	ENSG00000176566	8	88882973	88886296	5	3	65875	1.2354	0.10834	0.948
DAAM2	ENSG00000146122	6	39760142	39872648	305	36	65875	1.2354	0.10835	0.948
ATAD1	ENSG00000138138	10	89511269	89601100	128	7	65875	1.2354	0.10835	0.948
AC009892.10	ENSG00000224730	19	55147173	55150343	22	4	65875	1.2353	0.10837	0.948
ECE2	ENSG00000145194	3	183967438	184010819	82	13	65875	1.2347	0.10847	0.948
YWHAB	ENSG00000166913	20	43514317	43537173	45	6	65875	1.2346	0.10848	0.948
CXXC5	ENSG00000171604	5	139026884	139063467	53	9	65875	1.2341	0.10858	0.948
ZNF547	ENSG00000152433	19	57874845	57890933	41	9	65875	1.2334	0.10872	0.948
PWWP2A	ENSG00000170234	5	159488808	159546430	86	11	65875	1.2333	0.10873	0.948
SESN1	ENSG00000080546	6	109307640	109416022	178	7	65875	1.2331	0.10876	0.948
TYK2	ENSG00000105397	19	10461209	10491352	81	14	65875	1.2331	0.10877	0.948
PPP2CA	ENSG00000113575	5	133530025	133561833	92	6	65875	1.2323	0.10892	0.948
SOX11	ENSG00000176887	2	5832799	5841516	7	4	65875	1.2322	0.10894	0.948
RND1	ENSG00000172602	12	49250928	49259681	13	5	65875	1.232	0.10898	0.948
MTRNR2L2	ENSG00000271043	5	79945819	79946855	3	1	65875	1.2304	0.10928	0.948
SAP25	ENSG00000205307	7	100169855	100171270	2	1	65875	1.2303	0.10928	0.948
TFB2M	ENSG00000162851	1	246703862	246729626	102	14	65875	1.2298	0.10939	0.948
SDCCAG8	ENSG00000054282	1	243419320	243663394	381	32	65875	1.2294	0.10946	0.948
PRSS58	ENSG00000258223	7	141951963	141957878	35	6	65875	1.2291	0.10952	0.948
C9orf3	ENSG00000148120	9	97488983	97849441	679	25	65875	1.229	0.10953	0.948
HIST1H2BL	ENSG00000185130	6	27775257	27775709	1	1	65875	1.2275	0.10981	0.948
PRAM1	ENSG00000133246	19	8554940	8567996	12	5	65875	1.2274	0.10983	0.948
OR8H1	ENSG00000181693	11	56057529	56058566	2	1	65875	1.2266	0.10999	0.948
C19orf33	ENSG00000167644	19	38794801	38795649	4	2	65875	1.2257	0.11016	0.948
RAE1	ENSG00000101146	20	55926066	55954267	95	7	65875	1.2254	0.11021	0.948
CDH3	ENSG00000062038	16	68670092	68756519	245	22	65875	1.2253	0.11024	0.948
IL12RB2	ENSG00000081985	1	67773047	67862583	202	17	65875	1.2248	0.11032	0.948
ZNF439	ENSG00000171291	19	11959541	11994565	108	16	65875	1.2248	0.11032	0.948
CCDC71	ENSG00000177352	3	49199968	49203754	4	1	65875	1.2247	0.11034	0.948
TRMT10C	ENSG00000174173	3	101280706	101285290	10	4	65875	1.2247	0.11035	0.948
TMEM51	ENSG00000171729	1	15479028	15546976	338	27	65875	1.2245	0.11039	0.948
SEPSECS	ENSG00000109618	4	25121627	25162204	71	14	65875	1.2233	0.11061	0.948
FABP9	ENSG00000205186	8	82370576	82373814	6	3	65875	1.2232	0.11063	0.948
TAS2R31	ENSG00000256436	12	11182986	11184006	7	2	65875	1.2231	0.11065	0.948
C16orf90	ENSG00000215131	16	3543484	3545480	5	2	65875	1.2225	0.11075	0.948
GDF2	ENSG00000128802	10	48413092	48416853	1	1	65875	1.2225	0.11076	0.948
KIFC2	ENSG00000167702	8	145691426	145699585	2	1	65875	1.2223	0.1108	0.948
DMGDH	ENSG00000132837	5	78293438	78531861	600	31	65875	1.2222	0.11081	0.948
NUDT13	ENSG00000166321	10	74870217	74891586	41	2	65875	1.2221	0.11083	0.948
PAM16	ENSG00000217930	16	4381550	4405608	29	12	65875	1.2218	0.11089	0.948
ZNF35	ENSG00000169981	3	44690219	44702283	12	7	65875	1.2215	0.11095	0.948
CDC42EP1	ENSG00000128283	22	37956454	37965412	7	2	65875	1.221	0.11104	0.948
KCTD14	ENSG00000151364	11	77726761	77757237	118	12	65875	1.221	0.11105	0.948
ANGPTL6	ENSG00000130812	19	10203014	10213472	3	1	65875	1.2208	0.11108	0.948
CTD-2410N18.5	ENSG00000272772	5	133502861	133561762	147	10	65875	1.2205	0.11114	0.948
TRIM39-RPP21	ENSG00000248167	6	30297359	30314631	5	3	65875	1.2204	0.11115	0.948
TM9SF3	ENSG00000077147	10	98277866	98347209	153	12	65875	1.2203	0.11118	0.948
SPTSSB	ENSG00000196542	3	161062580	161090668	97	14	65875	1.2199	0.11126	0.948
PLCB3	ENSG00000149782	11	64018995	64036622	25	9	65875	1.2193	0.11136	0.948
DPM1	ENSG00000000419	20	49551404	49575092	21	5	65875	1.2193	0.11137	0.948
PPP1R7	ENSG00000115685	2	242088991	242123067	83	11	65875	1.2192	0.11139	0.948
ZFP36	ENSG00000128016	19	39897453	39900052	2	1	65875	1.2192	0.11139	0.948
DDX10	ENSG00000178105	11	108535752	108811657	479	22	65875	1.2181	0.11159	0.948
HIST1H1B	ENSG00000184357	6	27834570	27835359	4	2	65875	1.2178	0.11164	0.948
RABGGTB	ENSG00000137955	1	76251879	76260764	20	7	65875	1.2174	0.11173	0.948
ANKRD36	ENSG00000135976	2	97779233	97930258	122	7	65875	1.2173	0.11174	0.948
ZNF18	ENSG00000154957	17	11880756	11900827	36	6	65875	1.2166	0.11188	0.948
TDP2	ENSG00000111802	6	24650205	24667261	50	8	65875	1.2154	0.11211	0.948
RAB11FIP2	ENSG00000107560	10	119764427	119806114	30	9	65875	1.2154	0.11211	0.948
RP11-159D12.5	ENSG00000266086	17	56066399	56082614	27	5	65875	1.2152	0.11215	0.948
FRMPD1	ENSG00000070601	9	37650997	37746901	313	36	65875	1.214	0.11237	0.948
T	ENSG00000164458	6	166571144	166582188	50	8	65875	1.2137	0.11243	0.948
FOXD2	ENSG00000186564	1	47901689	47906363	6	2	65875	1.2133	0.11251	0.948
ADCYAP1R1	ENSG00000078549	7	31092076	31151089	71	14	65875	1.2131	0.11254	0.948
OR9Q1	ENSG00000186509	11	57791353	57949088	536	25	65875	1.2131	0.11254	0.948
HTR3B	ENSG00000149305	11	113775399	113817287	121	18	65875	1.2125	0.11266	0.948
ZSCAN29	ENSG00000140265	15	43650370	43663223	23	4	65875	1.2121	0.11273	0.948
CELF5	ENSG00000161082	19	3224701	3297074	102	9	65875	1.2113	0.11288	0.948
NECAB2	ENSG00000103154	16	84002237	84036381	224	21	65875	1.2112	0.1129	0.948
RP11-458D21.5	ENSG00000255168	1	145209145	145319796	1	1	65875	1.2109	0.11296	0.948
CORO2A	ENSG00000106789	9	100883257	100954922	173	34	65875	1.2108	0.11299	0.948
GOLGA6A	ENSG00000159289	15	74362198	74374891	1	1	65875	1.2108	0.11299	0.948
ABCB1	ENSG00000085563	7	87133175	87342611	410	36	65875	1.2103	0.11309	0.948
LOR	ENSG00000203782	1	153232176	153234598	7	4	65875	1.2099	0.11317	0.948
RNASEH1	ENSG00000171865	2	3592383	3606206	30	7	65875	1.2095	0.11324	0.948
PNMAL2	ENSG00000204851	19	46990163	46999755	30	9	65875	1.2089	0.11335	0.948
CNIH3	ENSG00000143786	1	224622362	224928251	778	36	65875	1.2087	0.11338	0.948
TUBA1C	ENSG00000167553	12	49582519	49667114	130	25	65875	1.2085	0.11342	0.948
DEF6	ENSG00000023892	6	35265595	35289548	46	8	65875	1.208	0.11352	0.948
PARK2	ENSG00000185345	6	161768452	163148803	4515	221	65875	1.2071	0.11369	0.948
SMIM21	ENSG00000206026	18	73121431	73139658	68	10	65875	1.207	0.11372	0.948
RP11-574K11.31	ENSG00000272916	10	75556272	75571409	12	3	65875	1.2069	0.11373	0.948
AP001024.2	ENSG00000214306	11	107643129	107647344	17	6	65875	1.2043	0.11423	0.948
ACADS	ENSG00000122971	12	121163538	121177811	36	6	65875	1.2042	0.11426	0.948
PDIA5	ENSG00000065485	3	122785909	122944074	424	39	65875	1.2041	0.11428	0.948
DOK1	ENSG00000115325	2	74776153	74784681	8	2	65875	1.204	0.11429	0.948
ZNF654	ENSG00000175105	3	88188254	88193815	8	2	65875	1.2039	0.11431	0.948
NAPEPLD	ENSG00000161048	7	102740223	102790007	67	11	65875	1.2031	0.11446	0.948
OR10A5	ENSG00000166363	11	6866883	6867936	1	1	65875	1.2031	0.11447	0.948
MAP3K7CL	ENSG00000156265	21	30449792	30548210	298	16	65875	1.2026	0.11456	0.948
AC073569.1	ENSG00000269531	12	80198742	80202321	4	2	65875	1.2025	0.11458	0.948
PHYHD1	ENSG00000175287	9	131683174	131704320	38	2	65875	1.2025	0.11459	0.948
MRPL1	ENSG00000169288	4	78783674	78873944	207	17	65875	1.2024	0.1146	0.948
DECR1	ENSG00000104325	8	91013633	91064320	116	11	65875	1.2024	0.1146	0.948
ZNF99	ENSG00000213973	19	22939007	22966909	138	7	65875	1.2019	0.1147	0.948
ERO1LB	ENSG00000086619	1	236378855	236445319	338	11	65875	1.2016	0.11475	0.948
GP9	ENSG00000169704	3	128779610	128781249	1	1	65875	1.2012	0.11484	0.948
YKT6	ENSG00000106636	7	44240567	44253893	18	6	65875	1.2008	0.11492	0.948
TMCO2	ENSG00000188800	1	40711619	40717363	7	4	65875	1.2007	0.11493	0.948
TRAF6	ENSG00000175104	11	36508577	36531822	46	9	65875	1.2006	0.11495	0.948
SLC16A14	ENSG00000163053	2	230899698	230933715	91	15	65875	1.2004	0.11499	0.948
ATP5S	ENSG00000125375	14	50779044	50802276	65	4	65875	1.2003	0.11502	0.948
IPO4	ENSG00000196497	14	24649425	24658170	13	5	65875	1.1996	0.11514	0.948
RP11-468E2.2	ENSG00000259522	14	24649601	24659622	13	5	65875	1.1996	0.11514	0.948
CT62	ENSG00000225362	15	71402583	71407833	8	2	65875	1.1996	0.11514	0.948
PRRT4	ENSG00000224940	7	127990379	128001739	13	5	65875	1.1994	0.11518	0.948
NDST2	ENSG00000166507	10	75561669	75571589	9	3	65875	1.1993	0.1152	0.948
CRTAP	ENSG00000170275	3	33155471	33189265	66	11	65875	1.1992	0.11522	0.948
TSTA3	ENSG00000104522	8	144694788	144700218	2	1	65875	1.1987	0.11532	0.948
CD1A	ENSG00000158477	1	158223927	158228059	11	4	65875	1.1984	0.11537	0.948
DYNLRB1	ENSG00000125971	20	33104214	33128762	20	5	65875	1.1978	0.11549	0.948
SERTAD2	ENSG00000179833	2	64858755	64978139	148	15	65875	1.1977	0.11552	0.948
AC073343.1	ENSG00000198580	7	6713376	6715991	10	4	65875	1.1976	0.11555	0.948
DHH	ENSG00000139549	12	49483204	49488602	6	3	65875	1.1974	0.11558	0.948
KLK4	ENSG00000167749	19	51409608	51413994	7	3	65875	1.1973	0.1156	0.948
FKBP3	ENSG00000100442	14	45584803	45604522	21	4	65875	1.1968	0.11569	0.948
CLDN11	ENSG00000013297	3	170136653	170578169	1166	72	65875	1.1965	0.11575	0.948
HOXD3	ENSG00000128652	2	177001340	177037830	65	11	65875	1.1964	0.11576	0.948
SLC29A3	ENSG00000198246	10	73079015	73123142	127	18	65875	1.1962	0.11581	0.948
EIF4H	ENSG00000106682	7	73588575	73611431	15	4	65875	1.1959	0.11587	0.948
RBMS2	ENSG00000076067	12	56915713	56984745	166	17	65875	1.1951	0.11603	0.948
ARRDC5	ENSG00000205784	19	4890449	4902879	4	2	65875	1.1947	0.11611	0.948
ACP6	ENSG00000162836	1	147101453	147142618	122	17	65875	1.1944	0.11615	0.948
ZNF131	ENSG00000172262	5	43065278	43192123	405	24	65875	1.1939	0.11626	0.948
N4BP3	ENSG00000145911	5	177540444	177553088	19	6	65875	1.1937	0.1163	0.948
TRIM44	ENSG00000166326	11	35684353	35829775	170	26	65875	1.1929	0.11645	0.948
NUDCD3	ENSG00000015676	7	44418720	44530479	224	9	65875	1.1928	0.11648	0.948
TCF19	ENSG00000137310	6	31126319	31134936	4	2	65875	1.1924	0.11656	0.948
NRP1	ENSG00000099250	10	33466420	33625190	573	53	65875	1.1923	0.11658	0.948
ABCF2	ENSG00000033050	7	150904923	150924316	66	10	65875	1.1922	0.1166	0.948
FAM155A	ENSG00000204442	13	107820883	108519083	2085	190	65875	1.1913	0.11676	0.948
C7orf65	ENSG00000221845	7	47694842	47701246	9	4	65875	1.1909	0.11685	0.948
MRPS16	ENSG00000182180	10	75006510	75012451	17	2	65875	1.1904	0.11695	0.948
FKBP9	ENSG00000122642	7	32997017	33046543	96	17	65875	1.1903	0.11696	0.948
SAG	ENSG00000130561	2	234216462	234255701	132	18	65875	1.1898	0.11706	0.948
CEACAM21	ENSG00000007129	19	42055886	42093197	76	10	65875	1.1898	0.11706	0.948
LZTR1	ENSG00000099949	22	21333751	21353327	18	4	65875	1.1896	0.11711	0.948
LRRC10	ENSG00000198812	12	70002351	70004942	5	3	65875	1.1892	0.11718	0.948
CHP1	ENSG00000187446	15	41523037	41574043	115	12	65875	1.1891	0.1172	0.948
FAM149B1	ENSG00000138286	10	74927924	75004262	142	2	65875	1.1891	0.11721	0.948
DAW1	ENSG00000123977	2	228735770	228789060	222	17	65875	1.1883	0.11736	0.948
BAG2	ENSG00000112208	6	57037124	57054631	18	4	65875	1.1883	0.11737	0.948
AC099552.4	ENSG00000217825	7	154988273	154990165	16	5	65875	1.1881	0.1174	0.948
B3GNT5	ENSG00000176597	3	182971032	183016292	90	4	65875	1.187	0.11761	0.948
DRD2	ENSG00000149295	11	113280318	113346413	161	24	65875	1.1866	0.1177	0.948
EIF2B5	ENSG00000145191	3	183852826	184402546	1413	135	65875	1.1864	0.11773	0.948
LOXL2	ENSG00000134013	8	23154702	23282841	652	40	65875	1.1863	0.11774	0.948
NDUFV3	ENSG00000160194	21	44299754	44333414	144	14	65875	1.1864	0.11774	0.948
OR5D16	ENSG00000205029	11	55606228	55607214	4	2	65875	1.1863	0.11775	0.948
ZPBP2	ENSG00000186075	17	38024417	38034149	32	3	65875	1.1863	0.11776	0.948
RABAC1	ENSG00000105404	19	42460833	42463542	3	1	65875	1.1862	0.11777	0.948
OLFML1	ENSG00000183801	11	7506619	7532608	100	12	65875	1.1861	0.11779	0.948
LRRC27	ENSG00000148814	10	134145614	134195010	159	14	65875	1.1861	0.1178	0.948
SUMO3	ENSG00000184900	21	46225532	46238694	42	11	65875	1.1845	0.1181	0.948
EIF3A	ENSG00000107581	10	120794356	120840316	53	6	65875	1.184	0.11821	0.948
SNX3	ENSG00000112335	6	108532426	108582464	78	11	65875	1.1839	0.11822	0.948
ITGB8	ENSG00000105855	7	20370325	20455377	303	19	65875	1.1838	0.11825	0.948
MKKS	ENSG00000125863	20	10381657	10414870	119	9	65875	1.1834	0.11832	0.948
IQGAP3	ENSG00000183856	1	156495197	156542396	80	9	65875	1.1831	0.11838	0.948
TMEM56	ENSG00000152078	1	95582894	95663163	224	27	65875	1.1828	0.11843	0.948
GSTA4	ENSG00000170899	6	52842751	52860176	85	13	65875	1.1829	0.11843	0.948
PRPF39	ENSG00000185246	14	45553302	45585485	40	4	65875	1.1829	0.11843	0.948
PCOLCE	ENSG00000106333	7	100199800	100205798	3	2	65875	1.1828	0.11845	0.948
CBLN3	ENSG00000139899	14	24895738	24900160	14	3	65875	1.1823	0.11855	0.948
HOOK2	ENSG00000095066	19	12873817	12983554	215	24	65875	1.1814	0.11872	0.948
C11orf72	ENSG00000184224	11	67370351	67374177	7	2	65875	1.1807	0.11887	0.948
ZNF282	ENSG00000170265	7	148892577	148923339	95	14	65875	1.1802	0.11896	0.948
CSF1R	ENSG00000182578	5	149432854	149492935	147	29	65875	1.1799	0.11902	0.948
ARL5C	ENSG00000141748	17	37313147	37323737	41	8	65875	1.1799	0.11902	0.948
IRAK1BP1	ENSG00000146243	6	79577189	79656157	139	16	65875	1.1795	0.1191	0.948
ZNF556	ENSG00000172000	19	2867333	2878515	1	1	65875	1.179	0.1192	0.948
STARD5	ENSG00000172345	15	81601394	81616524	43	11	65875	1.1788	0.11924	0.948
DEPTOR	ENSG00000155792	8	120885957	121063152	725	29	65875	1.1783	0.11934	0.948
AK3	ENSG00000147853	9	4711155	4742043	98	10	65875	1.1782	0.11936	0.948
KRTAP2-2	ENSG00000214518	17	39210750	39211482	2	1	65875	1.1781	0.11938	0.948
ZSCAN12	ENSG00000158691	6	28346732	28367511	59	8	65875	1.1777	0.11946	0.948
RABIF	ENSG00000183155	1	202848085	202858263	25	6	65875	1.1774	0.11951	0.948
ZNF462	ENSG00000148143	9	109625378	109775915	207	35	65875	1.1773	0.11954	0.948
POLR3C	ENSG00000186141	1	145592605	145611025	4	2	65875	1.1772	0.11956	0.948
OR4A47	ENSG00000237388	11	48510269	48511332	3	2	65875	1.177	0.11961	0.948
NEURL1B	ENSG00000214357	5	172068269	172118543	133	22	65875	1.1769	0.11962	0.948
PAX8	ENSG00000125618	2	113973574	114036527	206	23	65875	1.1766	0.11968	0.948
KAT7	ENSG00000136504	17	47865917	47906458	29	11	65875	1.1761	0.11977	0.948
FBXO5	ENSG00000112029	6	153291664	153304714	37	6	65875	1.1759	0.11982	0.948
RBKS	ENSG00000171174	2	28004231	28113965	176	11	65875	1.1756	0.11987	0.948
RP13-512J5.1	ENSG00000255767	2	3579574	3595547	45	10	65875	1.1755	0.11989	0.948
AC010646.3	ENSG00000269095	19	17346749	17366257	47	14	65875	1.1754	0.11992	0.948
[truncated: 16,225 more rows]

## Sheet: T7.tissue.53
Table 7.Tissue enrichment analysis for genes differentially associated with the two disorders (performed in 53 general tissue types in GTEx using MAGMA)
Tissues with an adjusted p-value below 0.05 (FDR) are highlighted in bold.
Name	Coefficient	Coefficient_std_error	Coefficient_P_value	P(FDR)
Breast_Mammary_Tissue	5.2697e-09	2.80245e-09	0.0300273	0.781
Adipose_Subcutaneous	5.39521e-09	2.98134e-09	0.0351743	0.781
Prostate	5.29411e-09	3.3344e-09	0.0561743	0.781
Cells_Transformed_fibroblasts	5.1398e-09	3.30737e-09	0.0600869	0.781
Nerve_Tibial	3.72243e-09	2.57281e-09	0.0739713	0.781
Heart_Atrial_Appendage	2.91206e-09	2.62386e-09	0.133534	0.781
Brain_Substantia_nigra	3.08057e-09	2.80566e-09	0.136105	0.781
Small_Intestine_Terminal_Ileum	3.23477e-09	3.30899e-09	0.164143	0.781
Pituitary	3.09019e-09	3.21313e-09	0.168091	0.781
Whole_Blood	2.99293e-09	3.27284e-09	0.180234	0.781
Brain_Frontal_Cortex_(BA9)	1.86301e-09	2.56847e-09	0.234122	0.781
Stomach	2.05593e-09	3.07646e-09	0.251978	0.781
Cells_EBV-transformed_lymphocytes	1.97505e-09	2.98097e-09	0.253809	0.781
Brain_Nucleus_accumbens_(basal_ganglia)	1.57211e-09	2.4592e-09	0.261322	0.781
Cervix_Ectocervix	1.88686e-09	2.9647e-09	0.262244	0.781
Adipose_Visceral_(Omentum)	1.96796e-09	3.15676e-09	0.266507	0.781
Pancreas	1.77567e-09	2.86876e-09	0.267969	0.781
Minor_Salivary_Gland	1.74591e-09	2.87361e-09	0.271737	0.781
Artery_Coronary	1.54278e-09	2.64902e-09	0.28015	0.781
Brain_Cerebellar_Hemisphere	1.24868e-09	2.49609e-09	0.308448	0.792
Brain_Cortex	1.1565e-09	2.50465e-09	0.322134	0.792
Testis	8.05707e-10	2.75367e-09	0.384916	0.792
Uterus	8.16723e-10	2.97572e-09	0.391865	0.792
Fallopian_Tube	6.40263e-10	3.15285e-09	0.419539	0.792
Brain_Putamen_(basal_ganglia)	4.50903e-10	2.56061e-09	0.430111	0.792
Spleen	6.45009e-10	3.67799e-09	0.430395	0.792
Brain_Amygdala	4.02399e-10	2.52816e-09	0.436769	0.792
Brain_Cerebellum	2.41359e-10	2.5368e-09	0.462101	0.792
Heart_Left_Ventricle	2.26285e-10	2.69929e-09	0.466595	0.792
Kidney_Cortex	8.69188e-11	2.5937e-09	0.486633	0.792
Brain_Caudate_(basal_ganglia)	3.78756e-11	2.47801e-09	0.493903	0.792
Cervix_Endocervix	-7.73905e-12	2.96238e-09	0.501042	0.792
Artery_Tibial	-6.66819e-11	2.59669e-09	0.510244	0.792
Brain_Hippocampus	-2.35584e-10	2.65559e-09	0.535345	0.792
Brain_Spinal_cord_(cervical_c-1)	-3.79974e-10	2.84604e-09	0.553105	0.792
Ovary	-4.35935e-10	3.04688e-09	0.556885	0.792
Brain_Anterior_cingulate_cortex_(BA24)	-3.79004e-10	2.5117e-09	0.559971	0.792
Liver	-4.78311e-10	2.81153e-09	0.567544	0.792
Bladder	-6.06349e-10	2.73449e-09	0.587742	0.798
Adrenal_Gland	-7.90849e-10	3.0512e-09	0.602257	0.798
Colon_Sigmoid	-9.93883e-10	2.84082e-09	0.636777	0.813
Colon_Transverse	-1.16137e-09	3.13741e-09	0.644371	0.813
Brain_Hypothalamus	-1.65091e-09	2.53239e-09	0.742774	0.916
Lung	-2.11517e-09	2.9387e-09	0.764164	0.92
Artery_Aorta	-2.20036e-09	2.50234e-09	0.810386	0.942
Esophagus_Mucosa	-2.84104e-09	3.08928e-09	0.821121	0.942
Esophagus_Gastroesophageal_Junction	-2.805e-09	2.87423e-09	0.835446	0.942
Vagina	-3.79823e-09	3.11726e-09	0.888474	0.977
Thyroid	-3.63574e-09	2.8002e-09	0.902923	0.977
Skin_Sun_Exposed_(Lower_leg)	-5.73835e-09	3.29355e-09	0.959272	0.984
Esophagus_Muscularis	-4.70046e-09	2.6926e-09	0.959568	0.984
Skin_Not_Sun_Exposed_(Suprapubic)	-5.96926e-09	3.21488e-09	0.968327	0.984
Muscle_Skeletal	-5.78845e-09	2.68896e-09	0.984328	0.984

## Sheet: T8.brain.13
Table 8. Tissue enrichment analysis within 13 GTEx brain regions
Regions with an adjusted p-value (FDR) below 0.05 are highlighted in bold. This is a competitive analysis comapring each brain regions against others. For example, for the first row, the results are computed for cortex versus other brain regions instead of cortex versus other tissues in GTEx (as in the last table).
Name	Coefficient	Coefficient_std_error	Coefficient_P_value	P(FDR)
Brain_Amygdala	5.55322e-09	2.74535e-09	0.0215482	0.187
Brain_Hippocampus	5.24317e-09	2.7604e-09	0.0287543	0.187
Brain_Cerebellar_Hemisphere	1.97646e-09	2.93933e-09	0.250658	0.991
Brain_Putamen_(basal_ganglia)	3.7522e-10	3.16476e-09	0.452811	0.991
Brain_Spinal_cord_(cervical_c-1)	2.84604e-10	2.9299e-09	0.461308	0.991
Brain_Hypothalamus	-1.81499e-10	2.60331e-09	0.527791	0.991
Brain_Caudate_(basal_ganglia)	-5.28338e-10	2.81615e-09	0.574409	0.991
Brain_Frontal_Cortex_(BA9)	-1.52379e-09	2.46313e-09	0.731924	0.991
Brain_Anterior_cingulate_cortex_(BA24)	-1.49758e-09	2.27776e-09	0.744563	0.991
Brain_Cerebellum	-2.25217e-09	3.16655e-09	0.761532	0.991
Brain_Substantia_nigra	-2.94609e-09	2.80191e-09	0.853475	0.996
Brain_Nucleus_accumbens_(basal_ganglia)	-3.62967e-09	2.36714e-09	0.937406	0.996
Brain_Cortex	-7.17191e-09	2.70131e-09	0.996034	0.996

## Sheet: T9.cell.type
Table 9. Cell-type enrichment analysis for genes differentially associated with the two disorders (performed in 166 cell types using MAGMA)
Cell types with an adjusted p-value (false discovery rate) within one dataset below 0.05 are highlighted in bold.
Dataset	brain_region	Cell_type	Cell type_Full name	NGENES	BETA	BETA_STD	SE	P	P (FDR) within one dataset	P (FDR) across all datasets
Linnarsson_GSE101601_Human_Temporal_cortex	Temporal cortex	GABA_1	GABAergic neurons	16935	0.26703	0.025099	0.14169	0.029754	0.166056	0.564695
Linnarsson_GSE101601_Human_Temporal_cortex	Temporal cortex	GABA_5	GABAergic neurons	16935	0.38823	0.039933	0.20671	0.030192	0.166056	0.564695
GSE67835_Human_Cortex	Cortex	OPC	oligodendrocyte precursor cells	16439	0.015677	0.025698	0.0081304	0.026922	0.242298	0.564695
Linnarsson_GSE101601_Human_Temporal_cortex	Temporal cortex	GABA_4	GABAergic neurons	16935	0.20226	0.02866	0.13987	0.074089	0.27166	0.925148
Allen_Human_MTG_level2	Middle Temporal Gyrus	Inh_L1.4_LAMP5_LCP2	GABAergic neurons	17130	0.022509	0.046978	0.0093864	0.0082464	0.30924	0.564695
Allen_Human_MTG_level2	Middle Temporal Gyrus	Inh_L2.6_LAMP5_CA1	GABAergic neurons	17130	0.023959	0.051131	0.0095457	0.0060427	0.30924	0.564695
Allen_Human_MTG_level1	Middle Temporal Gyrus	GABAergic	GABAergic neurons	17130	0.017271	0.034061	0.014771	0.12117	0.36351	0.925148
Allen_Human_MTG_level2	Middle Temporal Gyrus	Inh_L1_SST_NMBR	GABAergic neurons	17130	0.021494	0.043511	0.009875	0.014762	0.364931	0.564695
Allen_Human_MTG_level2	Middle Temporal Gyrus	Inh_L1.2_SST_BAGE2	GABAergic neurons	17130	0.021449	0.041001	0.010386	0.019463	0.364931	0.564695
GSE67835_Human_Cortex_woFetal	Cortex	OPC	oligodendrocyte precursor cells	16439	0.013607	0.022305	0.0084218	0.053086	0.371602	0.881228
Allen_Human_MTG_level2	Middle Temporal Gyrus	Inh_L1_SST_CHRNA4	GABAergic neurons	17130	0.017225	0.03463	0.0089134	0.026661	0.3827	0.564695
Allen_Human_MTG_level2	Middle Temporal Gyrus	Inh_L1.2_GAD1_MC4R	GABAergic neurons	17130	0.017345	0.033838	0.0092658	0.030616	0.3827	0.564695
Linnarsson_GSE101601_Human_Temporal_cortex	Temporal cortex	GABA_3	GABAergic neurons	16935	0.16957	0.018591	0.19073	0.18698	0.514195	0.928035
Linnarsson_GSE101601_Human_Temporal_cortex	Temporal cortex	GABA_2	GABAergic neurons	16935	0.10455	0.011914	0.18258	0.28345	0.5709	0.928035
Linnarsson_GSE101601_Human_Temporal_cortex	Temporal cortex	Glut_1	glutamatergic neurons	16935	0.070586	0.010057	0.20187	0.3633	0.5709	0.928035
Linnarsson_GSE101601_Human_Temporal_cortex	Temporal cortex	Glut_3	glutamatergic neurons	16935	0.059553	0.0093598	0.1703	0.36328	0.5709	0.928035
Allen_Human_MTG_level2	Middle Temporal Gyrus	Inh_L1.2_VIP_TSPAN12	GABAergic neurons	17130	0.011638	0.023786	0.0089834	0.097587	0.633808	0.925148
Allen_Human_MTG_level2	Middle Temporal Gyrus	Inh_L1.3_VIP_ADAMTSL1	GABAergic neurons	17130	0.01239	0.025791	0.010095	0.10986	0.633808	0.925148
Allen_Human_MTG_level2	Middle Temporal Gyrus	Inh_L1.4_VIP_CHRNA6	GABAergic neurons	17130	0.01143	0.023857	0.0085315	0.090178	0.633808	0.925148
Allen_Human_MTG_level2	Middle Temporal Gyrus	Inh_L2.5_VIP_SERPINF1	GABAergic neurons	17130	0.013425	0.026616	0.0092592	0.073553	0.633808	0.925148
Allen_Human_MTG_level2	Middle Temporal Gyrus	Inh_L3.6_SST_HPGD	GABAergic neurons	17130	0.012568	0.027481	0.010067	0.10596	0.633808	0.925148
Allen_Human_MTG_level2	Middle Temporal Gyrus	Inh_L4.5_PVALB_MEPE	GABAergic neurons	17130	0.012349	0.02795	0.0088677	0.081883	0.633808	0.925148
Allen_Human_MTG_level2	Middle Temporal Gyrus	Inh_L4.6_PVALB_SULF1	GABAergic neurons	17130	0.013768	0.029027	0.010325	0.091198	0.633808	0.925148
GSE104276_Human_Prefrontal_cortex_all_ages	Prefrontal cortex	Astrocytes	Astrocytes	17073	0.0015061	0.0029264	0.010332	0.44205	0.663075	0.928035
GSE104276_Human_Prefrontal_cortex_all_ages	Prefrontal cortex	GABAergic_neurons	GABAergic neurons	17073	0.00994	0.015671	0.015669	0.26292	0.663075	0.928035
GSE104276_Human_Prefrontal_cortex_all_ages	Prefrontal cortex	Microglia	microglia	17073	0.0077026	0.013908	0.0081616	0.17265	0.663075	0.928035
GSE104276_Human_Prefrontal_cortex_all_ages	Prefrontal cortex	OPC	oligodendrocyte precursor cells	17073	0.0059839	0.010695	0.015998	0.35419	0.663075	0.928035
Allen_Human_LGN_level1	Lateral Geniculate Nucleus	GABAergic	GABAergic neurons	17130	0.0068109	0.01466	0.010468	0.25765	0.71865	0.928035
Allen_Human_LGN_level1	Lateral Geniculate Nucleus	Glutamatergic	glutamatergic neurons	17130	-0.0054287	-0.013031	0.0093783	0.71865	0.71865	0.934749
Allen_Human_LGN_level1	Lateral Geniculate Nucleus	Non.Neuronal	Non.Neuronal	17130	-0.00042502	-0.00065187	0.0081906	0.52069	0.71865	0.928035
Allen_Human_LGN_level2	Lateral Geniculate Nucleus	LGN_Inh_LAMP5	GABAergic neurons	17130	0.0077	0.016909	0.0063255	0.11176	0.73566	0.925148
Allen_Human_LGN_level2	Lateral Geniculate Nucleus	OPC_PDGFRA	oligodendrocyte precursor cells	17130	0.0081957	0.013514	0.0070525	0.12261	0.73566	0.925148
Allen_Human_MTG_level1	Middle Temporal Gyrus	Non.neuronal	Non.neuronal	17130	-0.00039161	-0.0005522	0.0096809	0.51613	0.774195	0.928035
Allen_Human_MTG_level2	Middle Temporal Gyrus	Inh_L2.5_PVALB_SCUBE3	GABAergic neurons	17130	0.0084192	0.017847	0.0079484	0.14476	0.7755	0.928035
Linnarsson_GSE76381_Human_Midbrain	Midbrain	DA1	dopaminergic neurons	14630	-0.0074796	-0.0025542	0.044537	0.56668	0.797597	0.928035
Linnarsson_GSE76381_Human_Midbrain	Midbrain	DA2	dopaminergic neurons	14630	0.027014	0.0078328	0.053028	0.30523	0.797597	0.928035
Linnarsson_GSE76381_Human_Midbrain	Midbrain	Endo	endothelial cell	14630	-0.00056003	-0.00021127	0.029578	0.50755	0.797597	0.928035
Linnarsson_GSE76381_Human_Midbrain	Midbrain	Gaba	GABAergic neurons	14630	0.0095354	0.0024031	0.050902	0.4257	0.797597	0.928035
Linnarsson_GSE76381_Human_Midbrain	Midbrain	Mgl	microglia	14630	-0.0064785	-0.001992	0.034596	0.57427	0.797597	0.928035
Linnarsson_GSE76381_Human_Midbrain	Midbrain	NbGaba	GABAergic neurons neuroblasts	14630	0.034521	0.0095903	0.043278	0.21254	0.797597	0.928035
Linnarsson_GSE76381_Human_Midbrain	Midbrain	NbML1	mediolateral neuroblasts	14630	0.047438	0.014769	0.067719	0.24181	0.797597	0.928035
Linnarsson_GSE76381_Human_Midbrain	Midbrain	NbML5	mediolateral neuroblasts	14630	0.049974	0.013025	0.066035	0.2246	0.797597	0.928035
Linnarsson_GSE76381_Human_Midbrain	Midbrain	OMTN	oculomotor and trochlear nucleus	14630	-0.0097514	-0.0036673	0.057738	0.56706	0.797597	0.928035
Linnarsson_GSE76381_Human_Midbrain	Midbrain	Peric	pericytes	14630	0.0063419	0.0021755	0.035572	0.42925	0.797597	0.928035
Linnarsson_GSE76381_Human_Midbrain	Midbrain	ProgBP	progenitor basal plate	14630	0.034864	0.010623	0.063865	0.29257	0.797597	0.928035
Linnarsson_GSE76381_Human_Midbrain	Midbrain	ProgFPL	progenitor lateral floorplate	14630	0.01783	0.0072277	0.043508	0.34097	0.797597	0.928035
Linnarsson_GSE76381_Human_Midbrain	Midbrain	ProgFPM	progenitor medial floorplate	14630	0.012109	0.0038146	0.053018	0.40967	0.797597	0.928035
Linnarsson_GSE76381_Human_Midbrain	Midbrain	ProgM	progenitor midline	14630	-0.01064	-0.0035438	0.058407	0.57227	0.797597	0.928035
Linnarsson_GSE76381_Human_Midbrain	Midbrain	Rgl1	radial glia-like cells	14630	0.038201	0.012927	0.053694	0.23841	0.797597	0.928035
Linnarsson_GSE76381_Human_Midbrain	Midbrain	Rgl2a	radial glia-like cells	14630	-0.0022504	-0.00082882	0.048949	0.51833	0.797597	0.928035
Linnarsson_GSE76381_Human_Midbrain	Midbrain	Rgl2b	radial glia-like cells	14630	0.02042	0.0057207	0.064005	0.37485	0.797597	0.928035
Linnarsson_GSE76381_Human_Midbrain	Midbrain	Rgl3	radial glia-like cells	14630	0.039937	0.015122	0.040156	0.15999	0.797597	0.928035
Linnarsson_GSE101601_Human_Temporal_cortex	Temporal cortex	Glut_5	glutamatergic neurons	16935	-0.053827	-0.0062574	0.22362	0.59511	0.818276	0.928035
Linnarsson_GSE76381_Human_Midbrain	Midbrain	NProg	neuronal progenitor	14630	-0.02774	-0.0072037	0.080437	0.6349	0.835395	0.928035
GSE67835_Human_Cortex_woFetal	Cortex	astrocytes	Astrocytes	16439	-0.006194	-0.010429	0.0074778	0.79625	0.8402	0.944246
GSE67835_Human_Cortex_woFetal	Cortex	endothelial	endothelial cell	16439	-0.0030444	-0.0045543	0.0076514	0.65464	0.8402	0.928035
GSE67835_Human_Cortex_woFetal	Cortex	hybrid	hybrid	16439	-0.01058	-0.020059	0.010629	0.8402	0.8402	0.947014
GSE67835_Human_Cortex_woFetal	Cortex	microglia	microglia	16439	0.0019581	0.0024895	0.0071951	0.39276	0.8402	0.928035
GSE67835_Human_Cortex_woFetal	Cortex	neurons	neurons	16439	-0.0036061	-0.0069177	0.007639	0.68156	0.8402	0.928035
GSE67835_Human_Cortex_woFetal	Cortex	oligodendrocytes	oligodendrocytes	16439	0.0038825	0.0066495	0.0078965	0.31148	0.8402	0.928035
Allen_Human_MTG_level1	Middle Temporal Gyrus	Glutamatergic	glutamatergic neurons	17130	-0.011539	-0.0257	0.011516	0.84182	0.84182	0.947014
Linnarsson_GSE101601_Human_Temporal_cortex	Temporal cortex	Glut_2	glutamatergic neurons	16935	-0.10498	-0.022874	0.12521	0.7991	0.84377	0.944246
Linnarsson_GSE101601_Human_Temporal_cortex	Temporal cortex	Glut_4	glutamatergic neurons	16935	-0.126	-0.026199	0.12474	0.84377	0.84377	0.947014
Linnarsson_GSE101601_Human_Temporal_cortex	Temporal cortex	Glut_6	glutamatergic neurons	16935	-0.079873	-0.012518	0.094084	0.80204	0.84377	0.944246
Linnarsson_GSE76381_Human_Midbrain	Midbrain	DA0	dopaminergic neurons	14630	-0.041272	-0.0098736	0.071345	0.71853	0.847636	0.934749
Linnarsson_GSE76381_Human_Midbrain	Midbrain	OPC	oligodendrocyte precursor cells	14630	-0.032127	-0.010493	0.048551	0.74592	0.847636	0.944246
Linnarsson_GSE76381_Human_Midbrain	Midbrain	RN	red nucleus	14630	-0.033625	-0.009532	0.061071	0.70904	0.847636	0.934749
Allen_Human_LGN_level2	Lateral Geniculate Nucleus	Astro_LGR6	Astrocytes	17130	-0.00014413	-0.00025615	0.0057895	0.50993	0.849585	0.928035
Allen_Human_LGN_level2	Lateral Geniculate Nucleus	LGN_Exc_BTNL9	glutamatergic neurons	17130	-0.0012607	-0.0030462	0.0075402	0.56639	0.849585	0.928035
Allen_Human_LGN_level2	Lateral Geniculate Nucleus	LGN_Inh_CTXN3	GABAergic neurons	17130	0.0043962	0.0098659	0.0079812	0.29088	0.849585	0.928035
Allen_Human_LGN_level2	Lateral Geniculate Nucleus	LGN_Inh_TRPC4	GABAergic neurons	17130	0.00012192	0.0002706	0.0087988	0.49447	0.849585	0.928035
Allen_Human_LGN_level2	Lateral Geniculate Nucleus	Micro_C1QB	microglia	17130	2.608e-05	3.3753e-05	0.0066019	0.49842	0.849585	0.928035
Allen_Human_LGN_level2	Lateral Geniculate Nucleus	Oligo_MAG	oligodendrocyte	17130	0.00026316	0.00046001	0.0057353	0.4817	0.849585	0.928035
Allen_Human_LGN_level2	Lateral Geniculate Nucleus	LGN_Inh_NTRK1	GABAergic neurons	17130	-0.0027487	-0.0064108	0.0075699	0.64173	0.85564	0.928035
Linnarsson_GSE76381_Human_Midbrain	Midbrain	NbM	medial neuroblast	14630	-0.064919	-0.018887	0.073557	0.81126	0.86144	0.947014
Linnarsson_GSE76381_Human_Midbrain	Midbrain	Rgl2c	radial glia-like cells	14630	-0.048145	-0.016783	0.046398	0.85028	0.86144	0.947014
Linnarsson_GSE76381_Human_Midbrain	Midbrain	Sert	serotonergic neurons	14630	-0.033037	-0.013989	0.030397	0.86144	0.86144	0.947014
Allen_Human_LGN_level2	Lateral Geniculate Nucleus	Astro_CPAMD8	Astrocytes	17130	-0.0036909	-0.0059732	0.0063076	0.72077	0.864924	0.934749
GSE67835_Human_Cortex	Cortex	astrocytes	Astrocytes	16439	-0.0032539	-0.0054787	0.0071461	0.67556	0.868577	0.928035
GSE67835_Human_Cortex	Cortex	endothelial	endothelial cell	16439	-0.00056813	-0.00084991	0.0074917	0.53022	0.868577	0.928035
GSE67835_Human_Cortex	Cortex	hybrid	hybrid	16439	-0.004181	-0.0079272	0.010476	0.6551	0.868577	0.928035
GSE67835_Human_Cortex	Cortex	microglia	microglia	16439	0.003481	0.0044256	0.0070652	0.31112	0.868577	0.928035
GSE67835_Human_Cortex	Cortex	neurons	neurons	16439	-0.00050795	-0.00097443	0.0078249	0.52588	0.868577	0.928035
GSE67835_Human_Cortex	Cortex	oligodendrocytes	oligodendrocytes	16439	0.0063595	0.010892	0.0075368	0.1994	0.868577	0.928035
Allen_Human_LGN_level2	Lateral Geniculate Nucleus	LGN_Exc_PRKCG_BCHE	glutamatergic neurons	17130	-0.0062056	-0.014877	0.0074688	0.79697	0.869422	0.944246
Allen_Human_LGN_level2	Lateral Geniculate Nucleus	LGN_Exc_PRKCG_GRB14	glutamatergic neurons	17130	-0.0089648	-0.02133	0.0072642	0.89141	0.89141	0.967151
Allen_Human_MTG_level2	Middle Temporal Gyrus	Astro_L1.2_FGFR3_GFAP	Astrocytes	17130	0.0021946	0.0034303	0.0056702	0.34937	0.899845	0.928035
Allen_Human_MTG_level2	Middle Temporal Gyrus	Astro_L1.6_FGFR3_SLC14A1	Astrocytes	17130	0.002203	0.0038787	0.0052734	0.33807	0.899845	0.928035
Allen_Human_MTG_level2	Middle Temporal Gyrus	Exc_L2_LAMP5_LTK	glutamatergic neurons	17130	0.0023756	0.0051297	0.0091308	0.39737	0.899845	0.928035
Allen_Human_MTG_level2	Middle Temporal Gyrus	Exc_L2.3_LINC00507_FREM3	glutamatergic neurons	17130	-0.0024461	-0.00568	0.0095744	0.60082	0.899845	0.928035
Allen_Human_MTG_level2	Middle Temporal Gyrus	Exc_L2.4_LINC00507_GLP2R	glutamatergic neurons	17130	0.0017807	0.0039286	0.0096787	0.42702	0.899845	0.928035
Allen_Human_MTG_level2	Middle Temporal Gyrus	Exc_L3.4_RORB_CARM1P1	glutamatergic neurons	17130	0.0006408	0.0015033	0.0090482	0.47177	0.899845	0.928035
Allen_Human_MTG_level2	Middle Temporal Gyrus	Exc_L3.5_RORB_COL22A1	glutamatergic neurons	17130	-0.0028868	-0.0060919	0.0089369	0.62666	0.899845	0.928035
Allen_Human_MTG_level2	Middle Temporal Gyrus	Exc_L3.5_RORB_ESR1	glutamatergic neurons	17130	-0.0049075	-0.010558	0.0098577	0.6907	0.899845	0.931581
Allen_Human_MTG_level2	Middle Temporal Gyrus	Exc_L3.5_RORB_FILIP1L	glutamatergic neurons	17130	0.001198	0.0026808	0.0096255	0.45048	0.899845	0.928035
Allen_Human_MTG_level2	Middle Temporal Gyrus	Exc_L4.6_FEZF2_IL26	glutamatergic neurons	17130	-0.0036019	-0.0080448	0.0088507	0.65798	0.899845	0.928035
Allen_Human_MTG_level2	Middle Temporal Gyrus	Exc_L4.6_RORB_C1R	glutamatergic neurons	17130	-0.0040195	-0.0089537	0.0094385	0.66489	0.899845	0.928035
Allen_Human_MTG_level2	Middle Temporal Gyrus	Exc_L5.6_FEZF2_ABO	glutamatergic neurons	17130	-0.0041545	-0.0096179	0.0087752	0.68205	0.899845	0.928035
Allen_Human_MTG_level2	Middle Temporal Gyrus	Exc_L5.6_RORB_TTC12	glutamatergic neurons	17130	-0.00085836	-0.0020123	0.0089848	0.53805	0.899845	0.928035
Allen_Human_MTG_level2	Middle Temporal Gyrus	Exc_L5.6_THEMIS_C1QL3	glutamatergic neurons	17130	-0.0047183	-0.011136	0.0092045	0.69588	0.899845	0.931581
Allen_Human_MTG_level2	Middle Temporal Gyrus	Exc_L6_FEZF2_OR2T8	glutamatergic neurons	17130	-0.0026924	-0.0065236	0.0071256	0.64722	0.899845	0.928035
Allen_Human_MTG_level2	Middle Temporal Gyrus	Inh_L1.2_LAMP5_DBP	GABAergic neurons	17130	0.0065243	0.013747	0.0076182	0.19589	0.899845	0.928035
Allen_Human_MTG_level2	Middle Temporal Gyrus	Inh_L1.2_PAX6_CDH12	GABAergic neurons	17130	-0.0042706	-0.0088067	0.0092969	0.67701	0.899845	0.928035
Allen_Human_MTG_level2	Middle Temporal Gyrus	Inh_L1.2_VIP_LBH	GABAergic neurons	17130	0.00087251	0.0018795	0.0099017	0.46489	0.899845	0.928035
Allen_Human_MTG_level2	Middle Temporal Gyrus	Inh_L1.2_VIP_PCDH20	GABAergic neurons	17130	-0.0021708	-0.0043375	0.0096523	0.58897	0.899845	0.928035
Allen_Human_MTG_level2	Middle Temporal Gyrus	Inh_L1.3_PAX6_SYT6	GABAergic neurons	17130	0.0046169	0.010358	0.0089364	0.30271	0.899845	0.928035
Allen_Human_MTG_level2	Middle Temporal Gyrus	Inh_L1.3_SST_CALB1	GABAergic neurons	17130	0.0033762	0.0063707	0.010857	0.37792	0.899845	0.928035
Allen_Human_MTG_level2	Middle Temporal Gyrus	Inh_L1.3_VIP_CCDC184	GABAergic neurons	17130	0.0036592	0.0077468	0.0096325	0.35202	0.899845	0.928035
Allen_Human_MTG_level2	Middle Temporal Gyrus	Inh_L1.3_VIP_CHRM2	GABAergic neurons	17130	-0.0022527	-0.0044505	0.010393	0.5858	0.899845	0.928035
Allen_Human_MTG_level2	Middle Temporal Gyrus	Inh_L1.3_VIP_GGH	GABAergic neurons	17130	-0.00096408	-0.0018622	0.0094461	0.54065	0.899845	0.928035
Allen_Human_MTG_level2	Middle Temporal Gyrus	Inh_L1.4_VIP_OPRM1	GABAergic neurons	17130	0.0015243	0.0030226	0.0096057	0.43696	0.899845	0.928035
Allen_Human_MTG_level2	Middle Temporal Gyrus	Inh_L1.4_VIP_PENK	GABAergic neurons	17130	0.0048567	0.010568	0.0078932	0.26918	0.899845	0.928035
Allen_Human_MTG_level2	Middle Temporal Gyrus	Inh_L2.3_VIP_CASC6	GABAergic neurons	17130	0.0014617	0.0032662	0.0091496	0.43654	0.899845	0.928035
Allen_Human_MTG_level2	Middle Temporal Gyrus	Inh_L2.4_PVALB_WFDC2	GABAergic neurons	17130	0.0072675	0.015899	0.0098439	0.23018	0.899845	0.928035
Allen_Human_MTG_level2	Middle Temporal Gyrus	Inh_L2.4_SST_FRZB	GABAergic neurons	17130	-0.0039065	-0.0081401	0.0098169	0.65466	0.899845	0.928035
Allen_Human_MTG_level2	Middle Temporal Gyrus	Inh_L2.4_VIP_CBLN1	GABAergic neurons	17130	0.00075429	0.0014659	0.0097053	0.46903	0.899845	0.928035
Allen_Human_MTG_level2	Middle Temporal Gyrus	Inh_L2.4_VIP_SPAG17	GABAergic neurons	17130	0.00097699	0.0019657	0.0089927	0.45674	0.899845	0.928035
Allen_Human_MTG_level2	Middle Temporal Gyrus	Inh_L2.5_VIP_TYR	GABAergic neurons	17130	0.0044769	0.0090625	0.0093249	0.31558	0.899845	0.928035
Allen_Human_MTG_level2	Middle Temporal Gyrus	Inh_L3.5_SST_ADGRG6	GABAergic neurons	17130	0.00061803	0.001245	0.010262	0.47599	0.899845	0.928035
Allen_Human_MTG_level2	Middle Temporal Gyrus	Inh_L3.6_SST_NPY	GABAergic neurons	17130	-0.0027837	-0.0062202	0.0072971	0.64857	0.899845	0.928035
Allen_Human_MTG_level2	Middle Temporal Gyrus	Inh_L4.5_SST_STK32A	GABAergic neurons	17130	-0.0013413	-0.0025836	0.0096714	0.55515	0.899845	0.928035
Allen_Human_MTG_level2	Middle Temporal Gyrus	Inh_L4.6_SST_GXYLT2	GABAergic neurons	17130	-0.00065642	-0.0014261	0.0093057	0.52812	0.899845	0.928035
Allen_Human_MTG_level2	Middle Temporal Gyrus	Inh_L5.6_GAD1_GLP1R	GABAergic neurons	17130	0.004919	0.010872	0.0085582	0.28273	0.899845	0.928035
Allen_Human_MTG_level2	Middle Temporal Gyrus	Inh_L5.6_PVALB_LGR5	GABAergic neurons	17130	0.0036549	0.0076895	0.0089004	0.34067	0.899845	0.928035
Allen_Human_MTG_level2	Middle Temporal Gyrus	Inh_L5.6_SST_KLHDC8A	GABAergic neurons	17130	0.0061398	0.013397	0.009199	0.25225	0.899845	0.928035
Allen_Human_MTG_level2	Middle Temporal Gyrus	Inh_L5.6_SST_MIR548F2	GABAergic neurons	17130	0.0076461	0.01695	0.0096858	0.21494	0.899845	0.928035
Allen_Human_MTG_level2	Middle Temporal Gyrus	Inh_L5.6_SST_NPM1P10	GABAergic neurons	17130	0.0049676	0.010486	0.010511	0.31824	0.899845	0.928035
Allen_Human_MTG_level2	Middle Temporal Gyrus	Micro_L1.3_TYROBP	microglia	17130	-0.002272	-0.0029899	0.006066	0.646	0.899845	0.928035
Allen_Human_MTG_level2	Middle Temporal Gyrus	Oligo_L1.6_OPALIN	oligodendrocyte	17130	0.0022766	0.0034046	0.0058045	0.34745	0.899845	0.928035
Allen_Human_MTG_level2	Middle Temporal Gyrus	OPC_L1.6_PDGFRA	oligodendrocyte precursor cells	17130	-0.0027974	-0.0045029	0.0071379	0.65244	0.899845	0.928035
DroNc_Human_Hippocampus	Hippocampus	ASC1	Astrocytes	16761	-0.1994	-0.0081485	0.25377	0.78399	0.904604	0.944246
DroNc_Human_Hippocampus	Hippocampus	END	endothelial cell	16761	-0.06242	-0.0049158	0.096793	0.74049	0.904604	0.944246
DroNc_Human_Hippocampus	Hippocampus	exCA1	pyramidal neurons (Hip CA)	16761	0.061408	0.0058801	0.17414	0.36218	0.904604	0.928035
DroNc_Human_Hippocampus	Hippocampus	exCA3	pyramidal neurons (Hip CA)	16761	-0.063237	-0.0049237	0.18423	0.63429	0.904604	0.928035
DroNc_Human_Hippocampus	Hippocampus	exDG	granule neurons (Hip dentate gyrus)	16761	0.27498	0.021805	0.17762	0.0608	0.904604	0.917527
DroNc_Human_Hippocampus	Hippocampus	exPFC1	glutamatergic neurons (prefrontal cortex)	16761	-0.1584	-0.013005	0.20722	0.77769	0.904604	0.944246
DroNc_Human_Hippocampus	Hippocampus	exPFC2	glutamatergic neurons (prefrontal cortex)	16761	-0.05841	-0.0080581	0.13802	0.66392	0.904604	0.928035
DroNc_Human_Hippocampus	Hippocampus	GABA1	GABAergic interneurons	16761	0.035523	0.002671	0.2009	0.42982	0.904604	0.928035
DroNc_Human_Hippocampus	Hippocampus	GABA2	GABAergic interneurons	16761	0.036159	0.0026676	0.20176	0.42889	0.904604	0.928035
DroNc_Human_Hippocampus	Hippocampus	MG	microglia	16761	0.063999	0.0021445	0.26137	0.40328	0.904604	0.928035
DroNc_Human_Hippocampus	Hippocampus	NSC	neuronal stem cells	16761	-0.01594	-0.0013407	0.09449	0.56698	0.904604	0.928035
DroNc_Human_Hippocampus	Hippocampus	ODC1	oligodendrocytes	16761	0.086462	0.0031155	0.24092	0.35985	0.904604	0.928035
DroNc_Human_Hippocampus	Hippocampus	ODC2	oligodendrocytes	16761	0.019049	0.00081346	0.20188	0.46241	0.904604	0.928035
DroNc_Human_Hippocampus	Hippocampus	ASC2	Astrocytes	16761	-0.3173	-0.0139	0.2254	0.92038	0.92038	0.972697
DroNc_Human_Hippocampus	Hippocampus	OPC	oligodendrocyte precursor cells	16761	-0.35189	-0.012031	0.30486	0.8758	0.92038	0.956466
GSE67835_Human_Cortex	Cortex	fetal_replicating	fetal_replicating	16439	-0.0074196	-0.011459	0.0079887	0.82348	0.926415	0.947014
GSE104276_Human_Prefrontal_cortex_all_ages	Prefrontal cortex	Neurons	Neurons	17073	-0.022944	-0.040963	0.015414	0.93168	0.93168	0.972697
GSE104276_Human_Prefrontal_cortex_all_ages	Prefrontal cortex	Stem_cells	stem cells	17073	-0.012533	-0.024121	0.01158	0.86043	0.93168	0.947014
Allen_Human_MTG_level2	Middle Temporal Gyrus	Inh_L1.2_PAX6_TNFAIP8L3	GABAergic neurons	17130	-0.0046313	-0.01058	0.0072634	0.73814	0.938314	0.944246
Allen_Human_MTG_level2	Middle Temporal Gyrus	Endo_L2.6_NOSTRIN	endothelial cell	17130	-0.0044982	-0.0063055	0.0055882	0.78957	0.939964	0.944246
Allen_Human_MTG_level2	Middle Temporal Gyrus	Exc_L3.5_RORB_TWIST2	glutamatergic neurons	17130	-0.0072131	-0.01549	0.0093317	0.78022	0.939964	0.944246
Allen_Human_MTG_level2	Middle Temporal Gyrus	Inh_L4.6_SST_B3GAT2	GABAergic neurons	17130	-0.0085104	-0.017036	0.010865	0.78326	0.939964	0.944246
Allen_Human_MTG_level2	Middle Temporal Gyrus	Inh_L5.6_SST_TH	GABAergic neurons	17130	-0.0062059	-0.013732	0.0083604	0.77104	0.939964	0.944246
GSE67835_Human_Cortex	Cortex	fetal_quiescent	fetal_quiescent	16439	-0.01365	-0.021619	0.0083457	0.94902	0.94902	0.984608
Allen_Human_MTG_level2	Middle Temporal Gyrus	Exc_L4.5_RORB_DAPK2	glutamatergic neurons	17130	-0.0093354	-0.020335	0.01003	0.824	0.965625	0.947014
Allen_Human_MTG_level2	Middle Temporal Gyrus	Inh_L3.6_VIP_HS3ST3A1	GABAergic neurons	17130	-0.010278	-0.021152	0.0099892	0.84823	0.978727	0.947014
Allen_Human_MTG_level2	Middle Temporal Gyrus	Exc_L4.5_FEZF2_SCN4B	glutamatergic neurons	17130	-0.0099905	-0.024107	0.0075417	0.90735	0.9931	0.970068
Allen_Human_MTG_level2	Middle Temporal Gyrus	Exc_L4.5_RORB_FOLH1B	glutamatergic neurons	17130	-0.018722	-0.044299	0.0092002	0.97906	0.9931	0.9931
Allen_Human_MTG_level2	Middle Temporal Gyrus	Exc_L4.6_RORB_SEMA3E	glutamatergic neurons	17130	-0.019914	-0.043916	0.010532	0.97067	0.9931	0.9931
Allen_Human_MTG_level2	Middle Temporal Gyrus	Exc_L5.6_FEZF2_EFTUD1P1	glutamatergic neurons	17130	-0.012523	-0.02949	0.0085542	0.92838	0.9931	0.972697
Allen_Human_MTG_level2	Middle Temporal Gyrus	Exc_L5.6_SLC17A7_IL15	glutamatergic neurons	17130	-0.020905	-0.047824	0.0085654	0.99266	0.9931	0.9931
Allen_Human_MTG_level2	Middle Temporal Gyrus	Exc_L5.6_THEMIS_CRABP1	glutamatergic neurons	17130	-0.010348	-0.024182	0.0076604	0.91163	0.9931	0.970068
Allen_Human_MTG_level2	Middle Temporal Gyrus	Exc_L5.6_THEMIS_DCSTAMP	glutamatergic neurons	17130	-0.017782	-0.042535	0.0072209	0.9931	0.9931	0.9931
Allen_Human_MTG_level2	Middle Temporal Gyrus	Exc_L5.6_THEMIS_FGF10	glutamatergic neurons	17130	-0.013759	-0.032629	0.0075938	0.96499	0.9931	0.9931
Allen_Human_MTG_level2	Middle Temporal Gyrus	Exc_L6_FEZF2_SCUBE1	glutamatergic neurons	17130	-0.017388	-0.040501	0.0076734	0.98827	0.9931	0.9931
Allen_Human_MTG_level2	Middle Temporal Gyrus	Inh_L2.6_VIP_QPCT	GABAergic neurons	17130	-0.011268	-0.023072	0.0086751	0.903	0.9931	0.970068

## Sheet: T10.rg42
Table 10. Genetic correlation analysis with 42 related traits.
Genetic correlations with an adjusted p-value below 0.05 are highlighted in bold. P (FDR): FDR method was employed to adjust for multiple testing.
Generally, rg reflects how much the non-shared or unique genetic component of the 1st disorder is genetically correlated with a specific trait, when compared to the 2nd disorder in the pair.
trait1	trait2	PMID	Category	ethnicity	note	rg	se	z	p	P(FDR)	h2_obs	h2_obs_se	h2_int	h2_int_se	gcov_int	gcov_int_se
mddvs.sa	Neuroticism	27089181	personality	European	SNPs from the MHC (chr6 26M~34M) region was removed for this traits	0.6952	0.1594	4.3608	1.2957e-05	0.000507	0.0911	0.0081	0.9797	0.0153	0.0262	0.0073
mddvs.sa	Subjective well being	27089181	psychiatric	European	SNPs from the MHC (chr6 26M~34M) region was removed for this traits	-0.6805	0.1752	-3.8846	0.0001	0.00195	0.0244	0.0023	1.0032	0.009	-0.0133	0.0064
mddvs.sa	PGC cross-disorder analysis	23453885	psychiatric	European	SNPs from the MHC (chr6 26M~34M) region was removed for this traits	0.6117	0.1732	3.5316	0.0004	0.0052	0.1738	0.0131	1.011	0.012	0.0588	0.0066
mddvs.sa	Schizophrenia	25056061	psychiatric	Mixed	Caution: using this data may yield less robust results due to minor departure of the LD structure; SNPs from the MHC (chr6 26M~34M) region was removed for this traits	0.374	0.1246	3.0028	0.0027	0.026	0.461	0.0196	1.0471	0.0148	0.0115	0.0081
mddvs.sa	Insomnia	27992416	sleeping	European	SNPs from the MHC (chr6 26M~34M) region was removed for this traits	0.4347	0.1501	2.8963	0.0038	0.026	0.1372	0.0125	0.9974	0.009	0.0038	0.0057
mddvs.sa	Intelligence	28530673	cognitive	European	SNPs from the MHC (chr6 26M~34M) region was removed for this traits	0.2792	0.0969	2.8803	0.004	0.026	0.1985	0.0111	0.9927	0.0099	-0.0092	0.0054
mddvs.sa	Neuroticism	24828478	personality	European	SNPs from the MHC (chr6 26M~34M) region was removed for this traits	0.6122	0.226	2.7091	0.0067	0.0373	0.0135	0.0034	1.013	0.0074	0.0075	0.0058
mddvs.sa	Autism spectrum disorder	0	psychiatric	European	SNPs from the MHC (chr6 26M~34M) region was removed for this traits	0.4334	0.1654	2.6201	0.0088	0.0429	0.4903	0.0565	0.9582	0.0078	-0.0049	0.0051
mddvs.sa	Years of schooling 2016	27225129	education	European	SNPs from the MHC (chr6 26M~34M) region was removed for this traits	0.1816	0.0716	2.5378	0.0112	0.0485	0.1256	0.005	0.9268	0.0125	-0.0006	0.0056
mddvs.sa	Attention deficit hyperactivity disorder (No GC)	27663945	psychiatric	European	Caution: using this data may yield results outside bounds due to relative low Z score of the SNP heritability of the trait; SNPs from the MHC (chr6 26M~34M) region was removed for this traits	0.7773	0.3502	2.2199	0.0264	0.093	0.0735	0.0297	1.0066	0.0082	-0.0152	0.0062
mddvs.sa	Attention deficit hyperactivity disorder (GC)	27663945	psychiatric	European	Caution: using this data may yield results outside bounds due to relative low Z score of the SNP heritability of the trait; SNPs from the MHC (chr6 26M~34M) region was removed for this traits	0.7792	0.3514	2.2172	0.0266	0.093	0.0723	0.0292	0.9921	0.008	-0.0151	0.0061
mddvs.sa	Bipolar disorder	21926972	psychiatric	European	SNPs from the MHC (chr6 26M~34M) region was removed for this traits	0.2802	0.128	2.1888	0.0286	0.093	0.4255	0.0383	1.0233	0.0084	0.0243	0.0057
mddvs.sa	Insomnia	28604731	sleeping	European	SNPs from the MHC (chr6 26M~34M) region was removed for this traits	0.3251	0.161	2.0193	0.0435	0.131	0.0479	0.0052	1.001	0.008	0.003	0.0054
mddvs.sa	Years of schooling 2013	23722424	education	European	SNPs from the MHC (chr6 26M~34M) region was removed for this traits	0.2154	0.1179	1.8271	0.0677	0.189	0.0865	0.0068	1.0105	0.0108	-0.001	0.006
mddvs.sa	Years of schooling (proxy cognitive performance)	25201988	education	European	SNPs from the MHC (chr6 26M~34M) region was removed for this traits	0.1893	0.1096	1.7273	0.0841	0.203	0.1079	0.0082	1.0224	0.0109	0.0004	0.006
mddvs.sa	Excessive daytime sleepiness	27992416	sleeping	European	SNPs from the MHC (chr6 26M~34M) region was removed for this traits	0.2666	0.1563	1.7063	0.088	0.203	0.0516	0.0053	1.01	0.0085	0.0037	0.0058
mddvs.sa	Chronotype	27494321	sleeping	European	SNPs from the MHC (chr6 26M~34M) region was removed for this traits	-0.1818	0.1067	-1.7037	0.0884	0.203	0.1048	0.0063	1.0052	0.0094	-0.0025	0.0057
mddvs.sa	Mean Caudate	25607358	brain_volume	European	SNPs from the MHC (chr6 26M~34M) region was removed for this traits	0.2856	0.1821	1.5679	0.1169	0.254	0.2526	0.0414	0.966	0.0076	-0.0084	0.0048
mddvs.sa	College completion	23722424	education	European	SNPs from the MHC (chr6 26M~34M) region was removed for this traits	0.1809	0.1232	1.4679	0.1421	0.291	0.0788	0.0062	1.0202	0.0098	0.0035	0.0066
mddvs.sa	Childhood IQ	23358156	education	European	SNPs from the MHC (chr6 26M~34M) region was removed for this traits	0.257	0.1849	1.3904	0.1644	0.32	0.2835	0.0479	0.9985	0.0106	-0.0098	0.0065
mddvs.sa	Mean Hippocampus	25607358	brain_volume	European	SNPs from the MHC (chr6 26M~34M) region was removed for this traits	-0.2888	0.2665	-1.0834	0.2786	0.512	0.1347	0.0434	0.989	0.0078	0.0028	0.0058
mddvs.sa	Amyotrophic lateral sclerosis	27455348	neurological	European	Caution: using this data may yield results outside bounds due to relative low Z score of the SNP heritability of the trait; SNPs from the MHC (chr6 26M~34M) region was removed for this traits	0.2571	0.2425	1.0602	0.289	0.512	0.0546	0.0135	0.9893	0.007	0.0018	0.0057
mddvs.sa	Parkinsons disease	19915575	neurological	European	SNPs from the MHC (chr6 26M~34M) region was removed for this traits	-0.181	0.1817	-0.9962	0.3191	0.541	0.3183	0.1357	1.1299	0.0113	0.0044	0.0051
mddvs.sa	Fathers age at death	27015805	aging	European	SNPs from the MHC (chr6 26M~34M) region was removed for this traits	-0.1726	0.1917	-0.9004	0.3679	0.598	0.0402	0.0071	1.0157	0.0079	0.0067	0.0051
mddvs.sa	Mean Putamen	25607358	brain_volume	European	SNPs from the MHC (chr6 26M~34M) region was removed for this traits	0.1379	0.1776	0.7767	0.4374	0.654	0.2836	0.0498	0.9517	0.0081	-0.0012	0.0054
mddvs.sa	Neo-conscientiousness	21173776	personality	European	Caution: using this data may yield results outside bounds due to relative low Z score of the SNP heritability of the trait; SNPs from the MHC (chr6 26M~34M) region was removed for this traits	-0.2254	0.2964	-0.7606	0.4469	0.654	0.0809	0.0329	0.9982	0.0087	-0.0067	0.0059
mddvs.sa	Mothers age at death	27015805	aging	European	SNPs from the MHC (chr6 26M~34M) region was removed for this traits	0.1522	0.2127	0.7154	0.4744	0.654	0.0379	0.0079	1.0083	0.008	0.0002	0.0057
mddvs.sa	Alzheimers disease	24162737	neurological	European	SNPs from the MHC (chr6 26M~34M) region was removed for this traits	0.1617	0.2299	0.7033	0.4819	0.654	0.0436	0.0195	1.0662	0.0282	0.0065	0.0058
mddvs.sa	Coronary artery disease	26343387	cardiometabolic	Mixed	Caution: using this data may yield less robust results due to minor departure of the LD structure; SNPs from the MHC (chr6 26M~34M) region was removed for this traits	-0.0652	0.0937	-0.6962	0.4863	0.654	0.0789	0.0056	1.0333	0.0112	0.0098	0.0057
mddvs.sa	Anorexia Nervosa	24514567	psychiatric	European	SNPs from the MHC (chr6 26M~34M) region was removed for this traits	0.0659	0.1192	0.5529	0.5803	0.732	0.4451	0.0336	0.9393	0.0086	0.0115	0.0057
mddvs.sa	Parents age at death	27015805	aging	European	SNPs from the MHC (chr6 26M~34M) region was removed for this traits	-0.1215	0.2208	-0.5504	0.5821	0.732	0.0296	0.0073	1.0139	0.0073	0.0069	0.0055
mddvs.sa	Mean Accumbens	25607358	brain_volume	European	Caution: using this data may yield results outside bounds due to relative low Z score of the SNP heritability of the trait; SNPs from the MHC (chr6 26M~34M) region was removed for this traits	0.1101	0.3179	0.3462	0.7292	0.847	0.0893	0.0391	0.9775	0.0075	0.0026	0.0053
mddvs.sa	Sleep duration	27494321	sleeping	European	SNPs from the MHC (chr6 26M~34M) region was removed for this traits	0.0442	0.1278	0.3462	0.7292	0.847	0.0559	0.0052	1.0187	0.0085	0.0006	0.0056
mddvs.sa	Attention deficit hyperactivity disorder	20732625	psychiatric	European	Caution: using this data may yield results outside bounds due to relative low Z score of the SNP heritability of the trait; SNPs from the MHC (chr6 26M~34M) region was removed for this traits	-0.0869	0.2599	-0.3342	0.7382	0.847	0.2289	0.0984	1.0079	0.0077	0.0041	0.0053
mddvs.sa	Neo-openness to experience	21173776	personality	European	SNPs from the MHC (chr6 26M~34M) region was removed for this traits	0.0631	0.2368	0.2664	0.7899	0.865	0.1168	0.0282	0.9887	0.0078	0.0034	0.0055
mddvs.sa	Mean Pallidum	25607358	brain_volume	European	SNPs from the MHC (chr6 26M~34M) region was removed for this traits	0.0528	0.213	0.248	0.8041	0.865	0.1607	0.0449	0.9761	0.0084	0.0008	0.0053
mddvs.sa	Mean Thalamus	25607358	brain_volume	European	SNPs from the MHC (chr6 26M~34M) region was removed for this traits	0.0522	0.2314	0.2257	0.8214	0.865	0.1386	0.0393	0.9802	0.0076	0.0059	0.005
mddvs.sa	Adiponectin	22479202	cardiometabolic	Mixed	Caution: using this data may yield less robust results due to minor departure of the LD structure; SNPs from the MHC (chr6 26M~34M) region was removed for this traits	-0.0169	0.165	-0.1024	0.9184	0.942	0.1246	0.0247	1.0154	0.0126	0.0008	0.0054
mddvs.sa	ICV	25607358	brain_volume	European	SNPs from the MHC (chr6 26M~34M) region was removed for this traits	0.0127	0.2609	0.0486	0.9613	0.961	0.153	0.0473	1.0054	0.0076	0.0019	0.0054
mddvs.sa	Ischemic stroke	26935894	cardiometabolic	Mixed	Caution: using these data may yield less robust results due to minor departure of the LD structure; SNPs from the MHC (chr6 26M-34M) region were removed for this trait	NA	NA	NA	NA	NA	NA	NA	NA	NA	NA	NA
