# Supplementary material for: Analysis of genetic differences between psychiatric disorders: exploring pathways and cell types/tissues involved and ability to differentiate the disorders by polygenic scores
Source: Transl Psychiatry. 2021 Aug 13;11:426. doi: 10.1038/s41398-021-01545-x (PMC8363629; doi:10.1038/s41398-021-01545-x)
Supplement: Supplementary file 2 — Supplementary Dataset [file 41398_2021_1545_MOESM2_ESM.zip › Supp_dataset_genetic_diff_psy/ST11_mdd2018.vs.cannabis2018_overall.xlsx]

## Sheet: T1.sig_snps
Table 1.Single nucleotide polymorphisms that passed genome-wide significance (5E-08) in SNP-based analysis
a1: effect allele; a2: non-effect allele; se: standand error.
snpid	a1	a2	chr	bpos	beta	se	pval
rs9435794	T	C	1	18131916	0.0895019	0.0136186	4.9626e-11
rs4141983	T	C	1	18122009	0.0825007	0.0129784	2.06066e-10
rs5011520	A	G	10	104697516	-0.133104	0.0216933	8.47831e-10
rs2335349	T	C	13	23404504	-0.0736007	0.0120561	1.02895e-09
rs9578502	C	G	13	23403923	-0.0734953	0.0120561	1.08679e-09
rs11191499	T	C	10	104764271	0.1312	0.0215619	1.16635e-09
rs11191479	T	C	10	104723620	0.131003	0.0215619	1.23463e-09
rs10509759	A	T	10	104689665	0.130897	0.0215619	1.27302e-09
rs77602510	A	G	10	104682602	-0.130597	0.0215619	1.38819e-09
rs1576605	A	G	13	23402928	-0.0729958	0.0120561	1.40695e-09
rs112314091	A	G	10	104694654	-0.130501	0.0215619	1.42706e-09
rs17879819	T	C	10	104662215	-0.130102	0.0214965	1.42845e-09
rs11191474	A	C	10	104713113	0.130405	0.0215619	1.46723e-09
rs2297787	A	T	10	104680137	-0.129501	0.0214207	1.48875e-09
rs12413409	A	G	10	104719096	-0.130297	0.0215619	1.51324e-09
rs11191502	T	G	10	104765494	0.130602	0.0216376	1.58107e-09
rs113554404	T	C	10	104766120	-0.130501	0.0216376	1.62717e-09
rs6780346	T	C	3	85593584	0.0747987	0.0124043	1.63907e-09
rs2335351	C	G	13	23404715	0.0726985	0.0120561	1.63941e-09
rs1463205	A	G	3	85596432	0.0755963	0.0125376	1.64382e-09
rs11191472	A	T	10	104707016	0.130002	0.0215619	1.64702e-09
rs112699822	A	C	10	104692633	-0.129999	0.0215619	1.64851e-09
rs11191475	T	C	10	104713162	-0.129997	0.0215619	1.64943e-09
rs10883808	A	T	10	104721126	0.129996	0.0215619	1.6498e-09
rs7614148	A	G	3	85529628	0.0746962	0.0124043	1.72505e-09
rs1433714	T	G	3	85504949	-0.0742973	0.0123384	1.72657e-09
rs78821730	A	G	10	104684544	-0.129802	0.0215619	1.74461e-09
rs10883806	T	C	10	104713076	-0.129797	0.0215619	1.74678e-09
rs11713902	T	C	3	85604425	-0.0857036	0.0142489	1.80164e-09
rs6549039	A	G	3	85606003	-0.0754022	0.0125376	1.80887e-09
rs6774985	T	C	3	85513000	-0.0741951	0.0123384	1.81717e-09
rs78260931	C	G	10	104721962	-0.1296	0.0215619	1.84842e-09
rs4770315	C	G	13	23400484	0.0727955	0.0121137	1.8625e-09
rs4568943	A	C	10	104661881	-0.1291	0.0214965	1.90615e-09
rs11191505	T	C	10	104766891	-0.129895	0.0216376	1.93447e-09
rs77180047	A	G	10	104666757	-0.131903	0.0219757	1.94624e-09
rs10883798	A	G	10	104660688	0.128897	0.0214965	2.02035e-09
rs11191453	T	C	10	104659852	0.128897	0.0214965	2.02035e-09
rs17884001	T	C	10	104661245	-0.128798	0.0214965	2.07814e-09
rs12411886	A	C	10	104685299	-0.129102	0.0215619	2.13098e-09
rs74444347	A	C	10	104769275	0.129498	0.0216376	2.16568e-09
rs77787671	T	C	10	104776205	-0.129903	0.0217136	2.19633e-09
rs11191517	A	G	10	104780038	-0.129899	0.0217136	2.19909e-09
rs11127895	T	G	3	85539810	-0.0742011	0.0124043	2.20587e-09
rs1368750	T	C	3	85519411	-0.0741986	0.0124043	2.20863e-09
rs1821351	T	C	3	85488325	0.0738018	0.0123384	2.21117e-09
rs2117153	A	G	3	85504452	0.0737975	0.0123384	2.21587e-09
rs113970872	T	C	10	104778812	-0.129803	0.0217136	2.25931e-09
rs62250467	T	C	3	85609303	-0.0741038	0.0124043	2.31467e-09
rs10883815	T	C	10	104739179	0.128802	0.0215619	2.32051e-09
rs62250711	A	T	3	85510543	-0.0737024	0.0123384	2.3232e-09
rs6762695	A	G	3	85500389	-0.0737024	0.0123384	2.3232e-09
rs4856573	A	G	3	85508953	0.0736975	0.0123384	2.32885e-09
rs66625173	A	G	3	85585091	-0.0740031	0.0124043	2.43274e-09
rs4856588	A	G	3	85611420	0.0739968	0.0124043	2.44024e-09
rs7609594	A	G	3	85482595	0.0735982	0.0123384	2.44664e-09
rs993716	T	C	3	85502591	0.0735982	0.0123384	2.44664e-09
rs112390216	T	C	10	104741031	-0.128504	0.0215619	2.52572e-09
rs12221193	A	C	10	104665267	0.128102	0.0214965	2.53453e-09
rs56041930	A	G	1	18110105	-0.080304	0.0134774	2.54724e-09
rs993137	T	C	3	85499035	0.0734955	0.0123384	2.57452e-09
rs11191484	A	G	10	104729249	-0.128396	0.0215619	2.60433e-09
rs12221335	A	T	10	104769392	-0.128803	0.0216376	2.63721e-09
rs17516580	C	G	3	85585144	0.0738025	0.0124043	2.68565e-09
rs11191454	A	G	10	104660004	0.127899	0.0214965	2.68569e-09
rs17457050	T	C	3	85585277	0.0737975	0.0124043	2.69229e-09
rs1155666	T	C	3	85521017	-0.0737962	0.0124043	2.69405e-09
rs67336646	A	T	3	85524474	0.0737043	0.0124043	2.81874e-09
rs17457426	A	C	3	85588962	-0.0737024	0.0124043	2.82132e-09
rs2167047	A	T	3	85586835	-0.0737017	0.0124043	2.82224e-09
rs67544605	A	T	3	85585340	-0.0737017	0.0124043	2.82224e-09
rs17517273	A	C	3	85593146	-0.0737011	0.0124043	2.82316e-09
rs9510356	T	G	13	23395356	-0.0715026	0.012047	2.93281e-09
rs1449407	A	G	3	85600384	-0.073604	0.0124043	2.9611e-09
rs1551043	T	G	3	85544210	0.0736031	0.0124043	2.96243e-09
rs1449410	C	G	3	85603219	-0.0736011	0.0124043	2.9654e-09
rs17516683	A	G	3	85585431	0.0735995	0.0124043	2.96774e-09
rs6790699	A	G	3	85624189	-0.0735986	0.0124043	2.96909e-09
rs62250750	T	C	3	85550969	-0.0735974	0.0124043	2.97084e-09
rs993136	T	C	3	85499333	-0.0732011	0.0123384	2.97819e-09
rs2196097	T	C	3	85470645	-0.0845031	0.0142489	3.02012e-09
rs11191514	T	C	10	104773364	-0.128698	0.0217136	3.08359e-09
rs10511076	A	G	3	85583193	-0.0735045	0.0124043	3.10944e-09
rs17515196	A	G	3	85532119	0.0735043	0.0124043	3.10976e-09
rs1449391	T	G	3	85554582	0.0735037	0.0124043	3.11062e-09
rs1449383	A	G	3	85613831	-0.0735017	0.0124043	3.11361e-09
rs62252466	A	G	3	85574742	-0.0735004	0.0124043	3.1156e-09
rs62252512	A	T	3	85584478	-0.0735004	0.0124043	3.1156e-09
rs17517238	C	G	3	85591586	0.0735001	0.0124043	3.1161e-09
rs6762267	A	C	3	85513115	0.0735001	0.0124043	3.1161e-09
rs1449374	T	C	3	85608487	0.0734995	0.0124043	3.11707e-09
rs62252495	A	G	3	85578129	0.0734995	0.0124043	3.11707e-09
rs1449370	T	C	3	85607161	0.0734988	0.0124043	3.11805e-09
rs62252467	C	G	3	85574780	0.0734988	0.0124043	3.11805e-09
rs7618429	A	G	3	85549020	-0.0734968	0.0124043	3.12122e-09
rs1433708	T	C	3	85481979	-0.0731038	0.0123384	3.1247e-09
rs2217720	T	G	3	85485230	0.0730962	0.0123384	3.13645e-09
rs2196096	T	C	3	85470642	0.0843975	0.0142489	3.15944e-09
rs77860422	A	G	10	104748009	-0.127703	0.0215619	3.1685e-09
rs62250500	T	C	3	85627691	0.0739018	0.0124795	3.1836e-09
rs6762535	A	G	3	85628688	0.0739018	0.0124795	3.1836e-09
rs4770322	A	G	13	23410116	0.0722004	0.0121972	3.2311e-09
rs7475853	A	G	10	104673097	-0.127605	0.0215619	3.2572e-09
rs59770976	A	G	3	85583542	-0.0734038	0.0124043	3.26682e-09
rs62253964	T	C	3	85597009	0.073402	0.0124043	3.26974e-09
rs62253965	A	G	3	85597014	0.073402	0.0124043	3.26974e-09
rs17457642	T	C	3	85591363	0.0734007	0.0124043	3.27169e-09
rs6790090	A	T	3	85592750	0.0734007	0.0124043	3.27169e-09
rs7620313	T	C	3	85591981	0.0734007	0.0124043	3.27169e-09
rs1449373	A	G	3	85608461	0.0734001	0.0124043	3.27269e-09
rs2029133	A	G	3	85602808	0.0733995	0.0124043	3.27371e-09
rs17517142	A	C	3	85591229	-0.0733992	0.0124043	3.27419e-09
rs66922686	A	T	3	85591785	-0.0733992	0.0124043	3.27419e-09
rs12221064	T	C	10	104677126	-0.127195	0.0214965	3.27859e-09
rs6549043	A	T	3	85632126	-0.0733958	0.0124043	3.27957e-09
rs9814919	C	G	3	85432315	-0.0818035	0.0138254	3.28024e-09
rs1865252	A	G	3	85488740	-0.0730031	0.0123384	3.28368e-09
rs2196099	C	G	3	85485087	0.0729962	0.0123384	3.29489e-09
rs6762733	A	G	3	85628865	0.0738018	0.0124795	3.3425e-09
rs6549042	A	G	3	85629255	-0.073798	0.0124795	3.34861e-09
rs62263910	T	G	3	85647614	0.0745995	0.0126207	3.40274e-09
rs2326313	A	T	3	85434357	-0.0817035	0.0138254	3.42756e-09
rs17516346	A	G	3	85582680	-0.0733031	0.0124043	3.43193e-09
rs17517121	A	G	3	85591108	0.073302	0.0124043	3.43383e-09
rs1900918	A	C	3	85592342	0.0733013	0.0124043	3.43485e-09
rs7629091	T	G	3	85615298	-0.0733011	0.0124043	3.43529e-09
rs7993362	T	C	13	23402114	0.0707977	0.0119807	3.43571e-09
rs17459563	A	G	3	85609365	0.0733007	0.0124043	3.43588e-09
rs56777875	A	G	3	85577006	0.0733007	0.0124043	3.43588e-09
rs4856593	T	C	3	85612767	-0.0733004	0.0124043	3.43638e-09
rs1530740	A	G	3	85610487	0.0733001	0.0124043	3.43693e-09
rs2029132	A	C	3	85602746	0.0733001	0.0124043	3.43693e-09
rs2167044	T	C	3	85609095	0.0733001	0.0124043	3.43693e-09
rs1530738	A	G	3	85610083	-0.0732998	0.0124043	3.43745e-09
rs2167043	T	C	3	85609072	-0.0732998	0.0124043	3.43745e-09
rs59073108	A	G	3	85609289	-0.0732998	0.0124043	3.43745e-09
rs17457217	A	T	3	85586521	-0.0732992	0.0124043	3.4385e-09
rs4856583	A	G	3	85577269	-0.0732992	0.0124043	3.4385e-09
rs4856589	A	G	3	85611560	-0.0732992	0.0124043	3.4385e-09
rs9810724	A	G	3	85615144	0.0841968	0.0142489	3.44173e-09
rs67018424	A	G	3	85582713	0.0732968	0.0124043	3.44242e-09
rs6549044	A	G	3	85632432	-0.0732958	0.0124043	3.44414e-09
rs11191519	T	C	10	104784918	-0.128303	0.0217136	3.44417e-09
rs7650284	T	C	3	85472227	-0.0729024	0.0123384	3.4505e-09
rs7627044	A	G	3	85493225	0.0728982	0.0123384	3.45768e-09
rs62263912	A	G	3	85648246	0.0741048	0.0125455	3.48672e-09
rs6549041	C	G	3	85629183	-0.0736966	0.0124795	3.51806e-09
rs17115213	A	G	10	104681143	0.127299	0.0215619	3.55008e-09
rs1821349	A	G	3	85438564	0.0816043	0.0138254	3.58014e-09
rs11127896	T	C	3	85539816	0.0732048	0.0124043	3.60088e-09
rs9552721	A	G	13	23397674	-0.0707034	0.0119807	3.60379e-09
rs6777456	T	G	3	85592983	0.073202	0.0124043	3.60594e-09
rs6777458	A	G	3	85592988	0.073202	0.0124043	3.60594e-09
rs1449378	T	C	3	85609795	0.0732007	0.0124043	3.60808e-09
rs1449380	T	C	3	85611903	0.0732007	0.0124043	3.60808e-09
rs17519241	T	C	3	85610649	0.0732007	0.0124043	3.60808e-09
rs1900914	A	G	3	85611791	0.0732007	0.0124043	3.60808e-09
rs2122233	A	G	3	85611068	0.0732007	0.0124043	3.60808e-09
rs7653790	T	G	3	85607605	0.0732007	0.0124043	3.60808e-09
rs62250472	A	C	3	85612748	0.0732001	0.0124043	3.60918e-09
rs67999244	A	T	3	85614670	0.0731995	0.0124043	3.6103e-09
rs17457454	T	C	3	85589010	-0.0731992	0.0124043	3.61083e-09
rs4856271	A	G	3	85589897	-0.0731992	0.0124043	3.61083e-09
rs61586601	A	T	3	85590444	-0.0731992	0.0124043	3.61083e-09
rs62252518	A	T	3	85589022	-0.0731992	0.0124043	3.61083e-09
rs6779501	T	C	3	85589580	-0.0731992	0.0124043	3.61083e-09
rs1449389	A	G	3	85577537	-0.0731986	0.0124043	3.61192e-09
rs59225869	A	G	3	85575986	-0.0731986	0.0124043	3.61192e-09
rs59967234	A	G	3	85575844	-0.0731986	0.0124043	3.61192e-09
rs66505109	A	C	3	85576458	-0.0731986	0.0124043	3.61192e-09
rs10511075	A	G	3	85583403	0.0731975	0.0124043	3.61375e-09
rs1375546	A	G	3	85604405	0.0731955	0.0124043	3.61737e-09
rs6780968	C	G	3	85469041	-0.0728017	0.0123384	3.62555e-09
rs1368743	A	G	3	85438709	0.0814975	0.0138254	3.75167e-09
rs9819830	T	C	3	85430137	0.0814965	0.0138254	3.75334e-09
rs62250501	C	G	3	85634216	-0.0735045	0.0124707	3.76586e-09
rs17456263	A	C	3	85575723	0.073102	0.0124043	3.78642e-09
rs4856580	A	T	3	85573333	0.073102	0.0124043	3.78642e-09
rs62252463	A	G	3	85574559	0.073102	0.0124043	3.78642e-09
rs62252496	A	G	3	85578180	0.073102	0.0124043	3.78642e-09
rs62252513	T	C	3	85587537	0.073102	0.0124043	3.78642e-09
rs17516470	C	G	3	85583882	-0.0731017	0.0124043	3.78681e-09
rs56779213	A	G	3	85583745	-0.0731017	0.0124043	3.78681e-09
rs2122235	T	C	3	85586921	0.0731013	0.0124043	3.78754e-09
rs59211082	T	C	3	85619644	-0.0731004	0.0124043	3.78922e-09
rs9510367	A	G	13	23401427	-0.0706034	0.0119807	3.7907e-09
rs62250496	T	G	3	85620621	0.0730995	0.0124043	3.79099e-09
rs17456820	A	T	3	85582939	0.0730982	0.0124043	3.79339e-09
rs10511083	A	G	3	85570959	-0.073098	0.0124043	3.79382e-09
rs58828944	T	C	3	85574072	-0.073098	0.0124043	3.79382e-09
rs62252464	A	G	3	85574694	-0.073098	0.0124043	3.79382e-09
rs6764988	A	C	3	85571253	-0.073098	0.0124043	3.79382e-09
rs6804845	A	C	3	85563846	-0.073098	0.0124043	3.79382e-09
rs7427346	T	C	3	85575519	-0.073098	0.0124043	3.79382e-09
rs1368742	A	G	3	85442208	-0.0727004	0.0123384	3.81042e-09
rs11191522	A	G	10	104789580	-0.1279	0.0217136	3.85457e-09
rs13077660	A	C	3	85616260	0.0838982	0.0142489	3.90784e-09
rs11712915	A	C	3	85596665	0.0838975	0.0142489	3.90894e-09
rs62253966	A	G	3	85599325	0.0730048	0.0124043	3.97013e-09
rs1542248	A	G	3	85527334	0.0730031	0.0124043	3.97341e-09
rs62250754	T	G	3	85557571	0.0730031	0.0124043	3.97341e-09
rs1470635	T	C	3	85575365	0.0730025	0.0124043	3.97454e-09
rs1868532	T	C	3	85571883	0.0730025	0.0124043	3.97454e-09
rs62252462	A	G	3	85574420	0.0730025	0.0124043	3.97454e-09
rs62252465	T	C	3	85574699	0.0730025	0.0124043	3.97454e-09
rs1449393	T	C	3	85572549	0.073002	0.0124043	3.97569e-09
rs1449394	T	C	3	85572912	0.073002	0.0124043	3.97569e-09
rs62252516	T	C	3	85588494	0.073002	0.0124043	3.97569e-09
rs62252519	A	T	3	85589246	0.073002	0.0124043	3.97569e-09
rs6549040	T	G	3	85606061	0.0730013	0.0124043	3.97686e-09
rs59491876	C	G	3	85583506	-0.0730011	0.0124043	3.97737e-09
rs59835020	A	G	3	85621205	-0.0729998	0.0124043	3.97986e-09
rs17023032	A	C	3	85622242	0.0729995	0.0124043	3.98048e-09
rs58919842	A	G	3	85583471	0.0729988	0.0124043	3.98173e-09
rs17457377	T	G	3	85588375	-0.072998	0.0124043	3.98345e-09
rs17516857	A	C	3	85587710	-0.072998	0.0124043	3.98345e-09
rs4856579	T	C	3	85573086	-0.072998	0.0124043	3.98345e-09
rs62250503	A	T	3	85634410	0.0729975	0.0124043	3.98428e-09
rs2069123	T	G	3	85522794	-0.0729956	0.0124043	3.98797e-09
rs1463203	A	T	3	85594864	-0.0729951	0.0124043	3.98905e-09
rs9510362	A	G	13	23397856	0.0705004	0.0119807	3.99315e-09
rs11922956	A	G	3	85497807	-0.0725992	0.0123384	4.00438e-09
rs11191548	T	C	10	104846178	0.1277	0.021703	4.00464e-09
rs6549035	T	C	3	85599067	-0.0738013	0.0125455	4.0369e-09
rs9309977	T	C	3	85442709	-0.0813015	0.0138254	4.08756e-09
rs9838811	A	C	3	85512824	-0.0813001	0.0138254	4.09006e-09
rs59825726	A	G	3	85574282	0.0729031	0.0124043	4.17176e-09
rs1449382	A	G	3	85612053	0.0729025	0.0124043	4.17295e-09
rs67277278	A	C	3	85606962	0.0729025	0.0124043	4.17295e-09
rs6766493	A	G	3	85589275	0.0729025	0.0124043	4.17295e-09
rs35701422	T	C	3	85575775	-0.0729011	0.0124043	4.17591e-09
rs4856596	T	G	3	85624386	0.0729007	0.0124043	4.17662e-09
rs17516504	T	C	3	85583945	-0.0729004	0.0124043	4.17723e-09
rs17456763	T	C	3	85582643	0.0728995	0.0124043	4.17918e-09
rs57756567	A	T	3	85583927	0.0728995	0.0124043	4.17918e-09
rs72615726	A	G	3	85604765	0.0728995	0.0124043	4.17918e-09
rs35738543	T	G	3	85575690	-0.0728968	0.0124043	4.1847e-09
rs11127900	A	G	3	85594599	-0.0728962	0.0124043	4.18587e-09
rs17457669	T	C	3	85591451	-0.0728962	0.0124043	4.18587e-09
rs62253970	C	G	3	85600771	0.072896	0.0124043	4.18636e-09
rs1551045	A	C	3	85594846	-0.0728951	0.0124043	4.18816e-09
rs1865250	T	C	3	85481412	-0.0725045	0.0123384	4.19444e-09
rs9863488	A	G	3	85487465	0.0725007	0.0123384	4.20212e-09
rs1375557	T	G	3	85635126	0.073304	0.0124795	4.25566e-09
rs6772956	C	G	3	85631845	0.073304	0.0124795	4.25566e-09
rs1375558	A	G	3	85635190	-0.0732958	0.0124795	4.27248e-09
rs1463207	T	C	3	85596704	0.0728048	0.0124043	4.37614e-09
rs66631011	A	G	3	85605046	0.0728025	0.0124043	4.38098e-09
rs4441668	A	G	3	85607142	-0.0728017	0.0124043	4.38269e-09
rs62252509	T	C	3	85582245	0.0727995	0.0124043	4.38752e-09
rs67904150	A	G	3	85625231	-0.0727986	0.0124043	4.38948e-09
rs4543024	T	C	3	85607003	-0.0727974	0.0124043	4.39205e-09
rs17517080	C	G	3	85590701	-0.0727968	0.0124043	4.3933e-09
rs1449408	C	G	3	85600940	0.0727965	0.0124043	4.39393e-09
rs7621381	C	G	3	85526866	-0.0727956	0.0124043	4.39574e-09
rs4856571	C	G	3	85474868	0.0723962	0.0123384	4.42258e-09
rs1368739	T	C	3	85508582	0.0810999	0.0138254	4.46366e-09
rs1375552	T	G	3	85618447	-0.084798	0.0144564	4.46997e-09
rs956281	T	G	3	85649198	-0.0739951	0.0126207	4.54592e-09
rs11191521	T	G	10	104789475	0.1273	0.0217136	4.5537e-09
rs12637461	T	G	3	85488353	0.0730975	0.0124707	4.58621e-09
rs1463204	T	C	3	85595133	-0.072704	0.0124043	4.59575e-09
rs6765991	A	G	3	85596323	-0.072704	0.0124043	4.59575e-09
rs6792295	T	C	3	85598481	-0.072704	0.0124043	4.59575e-09
rs1449405	T	C	3	85600077	-0.0727035	0.0124043	4.59693e-09
rs1449406	A	C	3	85600212	-0.0727035	0.0124043	4.59693e-09
rs17458574	T	G	3	85599868	-0.0727035	0.0124043	4.59693e-09
rs62250465	T	C	3	85605437	0.0727025	0.0124043	4.59909e-09
rs56778912	T	C	3	85576104	0.0727007	0.0124043	4.60314e-09
rs2167045	A	G	3	85610976	0.0726995	0.0124043	4.60595e-09
rs1449386	T	G	3	85619079	-0.0726974	0.0124043	4.6107e-09
rs6549036	T	G	3	85600590	0.0726965	0.0124043	4.61267e-09
rs1551048	T	G	3	85595945	0.072696	0.0124043	4.61384e-09
rs1463206	A	T	3	85596597	0.0726954	0.0124043	4.61504e-09
rs13353478	T	C	3	85621395	-0.0834992	0.0142489	4.62741e-09
rs9866089	T	C	3	85413995	0.0814031	0.0138914	4.63015e-09
rs11127891	T	C	3	85510183	0.0810007	0.0138254	4.66068e-09
rs12633762	T	C	3	85509991	0.0810003	0.0138254	4.66156e-09
rs9835441	A	G	3	85502083	-0.0810001	0.0138254	4.66195e-09
rs9309980	A	G	3	85505874	0.0809999	0.0138254	4.66246e-09
rs9309981	A	G	3	85505944	0.0809999	0.0138254	4.66246e-09
rs9309982	T	C	3	85507231	0.0809999	0.0138254	4.66246e-09
rs6765881	A	G	3	85596219	-0.0726035	0.0124043	4.82549e-09
rs9873400	A	G	3	85590097	-0.0833998	0.0142489	4.82578e-09
rs62250719	T	G	3	85531850	0.0726031	0.0124043	4.8264e-09
rs1449375	T	G	3	85608568	0.0726001	0.0124043	4.83346e-09
rs62252503	C	G	3	85581758	0.0726001	0.0124043	4.83346e-09
rs62252505	T	C	3	85581779	0.0726001	0.0124043	4.83346e-09
rs1375544	A	G	3	85604158	-0.0725998	0.0124043	4.83419e-09
rs1449372	T	G	3	85608199	-0.0725998	0.0124043	4.83419e-09
rs1530739	A	T	3	85610114	0.0725995	0.0124043	4.83494e-09
rs68001049	A	G	3	85640418	-0.0725992	0.0124043	4.83566e-09
rs60427790	T	C	3	85576091	-0.0725986	0.0124043	4.8371e-09
rs1551046	C	G	3	85595397	0.0725965	0.0124043	4.84199e-09
rs1463208	A	C	3	85596712	0.072596	0.0124043	4.84322e-09
rs66499081	A	G	3	85607285	-0.0725956	0.0124043	4.84399e-09
rs66781790	A	G	3	85585646	-0.0725956	0.0124043	4.84399e-09
rs10511085	A	C	3	85531887	0.0725954	0.0124043	4.84447e-09
rs9865191	T	C	3	85422587	-0.0812968	0.0138914	4.84848e-09
rs2053108	A	C	3	85467972	0.0721975	0.0123384	4.87279e-09
rs79668541	T	C	10	104793904	-0.127401	0.0217787	4.92154e-09
rs75970938	T	C	10	104793648	0.127398	0.0217787	4.92548e-09
rs1375547	A	G	3	85608137	-0.0854027	0.0146065	5.00829e-09
rs13068434	A	G	3	85508814	0.0833043	0.0142489	5.02427e-09
rs2196098	A	G	3	85505246	0.0833043	0.0142489	5.02427e-09
rs13092437	A	T	3	85595726	0.0833013	0.0142489	5.03046e-09
rs4279114	C	G	3	85421737	0.0812037	0.0138914	5.04773e-09
rs17458609	T	C	3	85599977	0.0725048	0.0124043	5.0619e-09
rs1375566	A	G	3	85642479	0.0725037	0.0124043	5.06464e-09
rs11127899	A	G	3	85594562	-0.0725035	0.0124043	5.0651e-09
rs62253971	A	G	3	85600794	-0.0725035	0.0124043	5.0651e-09
rs4603966	T	C	3	85596855	-0.072503	0.0124043	5.06637e-09
rs56187922	A	C	3	85578725	0.0725013	0.0124043	5.07042e-09
rs6794866	A	T	3	85639548	0.0725013	0.0124043	5.07042e-09
rs17516284	A	G	3	85581386	0.0725007	0.0124043	5.07192e-09
rs2122234	A	G	3	85611139	0.0725007	0.0124043	5.07192e-09
rs1375545	T	G	3	85604320	0.0725001	0.0124043	5.07345e-09
rs4856277	A	G	3	85606747	-0.0724998	0.0124043	5.07421e-09
rs4508796	A	G	3	85636628	-0.0724992	0.0124043	5.07576e-09
rs1433711	T	C	3	85428963	-0.0808046	0.0138254	5.07582e-09
rs57671246	C	G	3	85577691	-0.0724986	0.0124043	5.07727e-09
rs67955391	C	G	3	85640136	-0.0724986	0.0124043	5.07727e-09
rs62253969	A	G	3	85599792	0.0724975	0.0124043	5.0799e-09
rs1449371	T	C	3	85607323	-0.0724951	0.0124043	5.08586e-09
rs724304	A	C	3	85608139	-0.0724951	0.0124043	5.08586e-09
rs10511087	A	G	3	85439136	-0.0720986	0.0123384	5.11342e-09
rs6807666	A	C	3	85594428	-0.0733011	0.0125455	5.13297e-09
rs1449404	C	G	3	85594359	0.083202	0.0142489	5.24566e-09
rs13085170	A	C	3	85429172	-0.0807046	0.0138254	5.30109e-09
rs73133800	T	C	3	85605183	0.0724031	0.0124043	5.31726e-09
rs17457189	A	G	3	85585860	0.0724025	0.0124043	5.31876e-09
rs7634761	A	G	3	85636421	0.072402	0.0124043	5.32029e-09
rs6788098	A	T	3	85624131	-0.0724004	0.0124043	5.32418e-09
rs6766690	T	C	3	85624561	0.0724001	0.0124043	5.32502e-09
rs17460541	T	G	3	85618112	0.0723995	0.0124043	5.32665e-09
rs1449379	T	C	3	85609879	-0.0723992	0.0124043	5.32744e-09
rs12639564	A	G	3	85619783	-0.0723986	0.0124043	5.32903e-09
rs62250463	T	G	3	85603872	-0.0723986	0.0124043	5.32903e-09
rs6549037	A	G	3	85600708	0.072398	0.0124043	5.3305e-09
rs4502590	T	C	3	85596479	0.0723975	0.0124043	5.33178e-09
rs2326309	T	G	3	85477017	-0.0720031	0.0123384	5.35649e-09
rs4856569	A	G	3	85464125	-0.0720024	0.0123384	5.35826e-09
rs13084531	C	G	3	85553994	0.0838995	0.0143818	5.41973e-09
rs9841144	A	T	3	85531199	0.083102	0.0142489	5.47119e-09
rs68049270	T	C	3	85605061	0.0723048	0.0124043	5.57602e-09
rs1470636	A	C	3	85575441	-0.072303	0.0124043	5.58093e-09
rs11919099	T	G	3	85641825	0.0723025	0.0124043	5.58215e-09
rs77657121	A	G	3	85581231	0.0723025	0.0124043	5.58215e-09
rs55939743	A	G	3	85578077	0.072302	0.0124043	5.58375e-09
rs62250468	T	C	3	85610695	0.072302	0.0124043	5.58375e-09
rs62252507	T	C	3	85582078	0.072302	0.0124043	5.58375e-09
rs66544515	A	G	3	85607393	0.0723013	0.0124043	5.58537e-09
rs57276248	A	G	3	85621010	-0.0722998	0.0124043	5.58955e-09
rs7616458	T	C	3	85621931	-0.0722998	0.0124043	5.58955e-09
rs1551047	T	G	3	85595857	0.072298	0.0124043	5.59446e-09
rs17519262	A	G	3	85610725	-0.072298	0.0124043	5.59455e-09
rs62252506	T	C	3	85582026	-0.072298	0.0124043	5.59455e-09
rs17515586	A	G	3	85569172	-0.0722974	0.0124043	5.59616e-09
rs62250715	A	G	3	85515996	0.072297	0.0124043	5.59715e-09
rs9841829	T	G	3	85569361	0.0826047	0.0141739	5.61138e-09
rs2163971	T	C	3	85428726	-0.071905	0.0123384	5.61785e-09
rs2875907	A	G	3	85518580	-0.0730974	0.0125455	5.65803e-09
rs113282265	A	G	10	104657248	0.124798	0.0214207	5.67672e-09
rs10433500	A	G	3	85546798	0.0727047	0.0124795	5.68004e-09
rs9822731	T	C	3	85405501	0.0830025	0.0142489	5.70472e-09
rs10430665	T	C	10	104848430	-0.126	0.0216376	5.774e-09
rs12217501	T	C	10	104851889	0.125995	0.0216376	5.78088e-09
rs10865610	A	G	3	85594695	-0.0722046	0.0124043	5.85246e-09
rs2326320	T	C	3	85613473	0.0722037	0.0124043	5.85494e-09
rs1375560	T	G	3	85565728	0.0722031	0.0124043	5.85656e-09
rs7617323	T	G	3	85625852	0.0722025	0.0124043	5.85821e-09
rs62250491	T	G	3	85616009	0.0722007	0.0124043	5.86332e-09
rs17460701	T	C	3	85623271	0.0722001	0.0124043	5.86509e-09
rs4856273	A	G	3	85598260	0.0721985	0.0124043	5.86974e-09
rs62250714	A	G	3	85515776	0.0721975	0.0124043	5.87251e-09
rs17518584	T	C	3	85604923	0.072196	0.0124043	5.87687e-09
rs35894540	T	C	3	85475647	-0.0718017	0.0123384	5.90655e-09
rs9844512	A	C	3	85544070	-0.0828974	0.0142489	5.9624e-09
rs9880919	A	G	3	85461302	-0.0804015	0.0138254	6.04483e-09
rs12220743	T	C	10	104851912	-0.125795	0.0216376	6.1099e-09
rs17516256	A	G	3	85580588	0.0721037	0.0124043	6.1441e-09
rs17459906	T	C	3	85612700	-0.0721024	0.0124043	6.14793e-09
rs7617356	T	C	3	85626054	0.0721007	0.0124043	6.15289e-09
rs12638040	C	G	3	85624773	-0.0720992	0.0124043	6.15752e-09
rs4856585	A	T	3	85598244	0.0720989	0.0124043	6.15821e-09
rs68028504	A	G	3	85607010	-0.0720974	0.0124043	6.16292e-09
rs10883832	T	G	10	104871279	0.1257	0.0216275	6.17153e-09
rs10154865	T	C	3	85409299	-0.0828025	0.0142489	6.20447e-09
rs1330919	T	G	13	23396326	-0.069598	0.0119807	6.27873e-09
rs7650834	A	C	3	85451804	-0.0803035	0.0138254	6.30634e-09
rs9879025	T	C	3	85436125	-0.080302	0.0138254	6.31048e-09
rs11127890	T	C	3	85496631	-0.080301	0.0138254	6.3131e-09
rs35125602	A	G	10	104656039	-0.124405	0.0214207	6.33446e-09
rs11191515	A	G	10	104776527	-0.126101	0.0217136	6.34205e-09
rs732998	T	C	10	104897901	0.125197	0.0215619	6.3825e-09
rs4856581	A	G	3	85577166	0.0720025	0.0124043	6.45073e-09
rs67568006	T	G	3	85605206	0.072002	0.0124043	6.45257e-09
rs62250490	T	C	3	85614934	0.0719982	0.0124043	6.46428e-09
rs1375565	A	G	3	85642881	-0.0719968	0.0124043	6.46869e-09
rs73133799	T	C	3	85605180	-0.0719968	0.0124043	6.46869e-09
rs13076830	T	C	3	85409979	-0.082702	0.0142489	6.47133e-09
rs62250758	T	G	3	85564863	0.0719954	0.0124043	6.47289e-09
rs9846211	A	C	3	85413937	-0.0826956	0.0142489	6.48861e-09
rs74233296	T	C	10	104655350	0.124303	0.0214207	6.51628e-09
rs11191557	C	G	10	104864614	0.125097	0.0215619	6.56136e-09
rs11191558	A	G	10	104864678	-0.125097	0.0215619	6.56227e-09
rs13092627	T	C	3	85485110	-0.0802025	0.0138254	6.58744e-09
rs9851444	T	C	3	85576706	0.0821982	0.0141739	6.66062e-09
rs12412038	A	G	10	104856162	-0.125003	0.0215619	6.73508e-09
rs12218148	A	C	10	104657469	-0.122603	0.0211494	6.75112e-09
rs7638953	A	G	3	85472462	0.0719037	0.0124043	6.7647e-09
rs58889493	A	T	3	85622699	0.0719025	0.0124043	6.76846e-09
rs17519948	A	C	3	85616118	-0.0719017	0.0124043	6.77107e-09
rs6801823	A	T	3	85617287	-0.0719017	0.0124043	6.77107e-09
rs1375554	A	G	3	85618419	-0.0719011	0.0124043	6.77321e-09
rs7617306	T	C	3	85615183	0.0718975	0.0124043	6.78482e-09
rs4856572	T	C	3	85494419	-0.0718956	0.0124043	6.791e-09
rs11918899	A	G	3	85458577	-0.071498	0.0123384	6.84187e-09
rs2326319	A	G	3	85597135	0.0726982	0.0125455	6.84247e-09
rs11191555	A	C	10	104857523	0.124897	0.0215619	6.93434e-09
rs4856598	A	C	3	85650790	-0.073101	0.0126207	6.94885e-09
rs17094683	T	G	10	104851301	-0.125303	0.0216376	6.99819e-09
rs9826458	C	G	3	85640815	0.0825043	0.0142489	7.02936e-09
rs12714629	T	C	3	85598424	0.082502	0.0142489	7.03616e-09
rs744580	A	T	3	85475597	-0.0812024	0.0140248	7.04276e-09
rs62252497	T	C	3	85578463	0.0718037	0.0124043	7.09745e-09
rs1449385	T	C	3	85613991	-0.0718004	0.0124043	7.10857e-09
rs62250489	A	C	3	85614746	0.0717995	0.0124043	7.11185e-09
rs17518082	T	C	3	85599825	0.0717985	0.0124043	7.1153e-09
rs4301022	T	G	3	85599391	0.071797	0.0124043	7.12035e-09
rs11191564	T	C	10	104878543	-0.124801	0.0215619	7.12082e-09
rs2033526	A	C	3	85496758	-0.0717968	0.0124043	7.1211e-09
rs17458504	A	G	3	85599711	0.0717965	0.0124043	7.12211e-09
rs12494446	A	G	3	85622663	0.0717954	0.0124043	7.12572e-09
rs2326310	A	G	3	85477032	0.0713968	0.0123384	7.18397e-09
rs11191447	T	C	10	104652323	-0.123896	0.0214207	7.29777e-09
rs11191568	A	G	10	104886374	-0.1247	0.0215619	7.32309e-09
rs12219027	T	C	10	104811203	0.125997	0.0217897	7.36298e-09
rs11191551	A	G	10	104850835	0.125103	0.0216376	7.39355e-09
rs4856590	A	G	3	85612528	0.0717025	0.0124043	7.45022e-09
rs1449390	A	G	3	85577703	0.0717013	0.0124043	7.4545e-09
rs10511081	C	G	3	85615981	-0.0717004	0.0124043	7.45775e-09
rs59417256	T	G	3	85620481	-0.0717004	0.0124043	7.45775e-09
rs6804626	A	G	3	85593673	-0.0716992	0.0124043	7.46208e-09
rs62250712	T	C	3	85513716	0.071696	0.0124043	7.4738e-09
rs6808400	T	C	3	85468059	-0.0716951	0.0124043	7.47696e-09
rs12492753	A	T	3	85601440	0.0725001	0.0125455	7.51648e-09
rs62250685	A	G	3	85457240	-0.0713004	0.0123384	7.52565e-09
rs9633712	C	G	10	104873761	-0.124598	0.0215619	7.53085e-09
rs2029134	T	G	3	85603262	-0.0724958	0.0125455	7.53176e-09
rs28732378	A	G	3	85403892	-0.0789951	0.0136754	7.63008e-09
rs13070166	A	T	3	85517507	-0.0823011	0.0142489	7.65131e-09
rs11191560	T	C	10	104869038	0.124895	0.0216275	7.70214e-09
rs35438712	T	C	3	85588205	-0.071603	0.0124043	7.814e-09
rs10433498	A	G	3	85471818	-0.079803	0.0138254	7.8233e-09
rs1449384	A	T	3	85613855	0.0716001	0.0124043	7.8248e-09
rs7640828	A	G	3	85603371	0.0724047	0.0125455	7.86378e-09
rs1813696	A	G	3	85534767	-0.0727951	0.0126207	8.02591e-09
rs1368740	A	G	3	85508499	0.0801045	0.0138914	8.09513e-09
rs12220375	T	C	10	104901491	0.124303	0.0215619	8.16857e-09
rs10883835	T	C	10	104884208	0.124301	0.0215619	8.17282e-09
rs1030721	T	C	3	85458861	0.0796989	0.0138254	8.18054e-09
rs6549024	T	C	3	85466452	0.079697	0.0138254	8.1874e-09
rs1865251	A	C	3	85489069	-0.0715046	0.0124043	8.19062e-09
rs6783138	C	G	3	85599920	-0.0715035	0.0124043	8.19478e-09
rs61316596	T	C	3	85619857	0.0715001	0.0124043	8.20812e-09
rs1597315	T	C	3	85616809	0.0714968	0.0124043	8.22093e-09
rs6809805	A	C	3	85553096	-0.0820974	0.0142489	8.32886e-09
rs943037	T	C	10	104835919	-0.1251	0.0217136	8.34399e-09
rs35344466	A	C	3	85633021	0.0828955	0.0143901	8.38181e-09
rs11191575	T	C	10	104898337	-0.124198	0.0215619	8.40715e-09
rs77732644	T	C	5	45266078	-0.231603	0.040222	8.50588e-09
rs2117151	A	C	3	85458683	-0.0796006	0.0138254	8.53284e-09
rs7628948	T	C	3	85594169	-0.0815974	0.0141739	8.56852e-09
rs2082556	A	G	3	85490947	0.0714031	0.0124043	8.59728e-09
rs62250492	T	C	3	85616014	-0.0713986	0.0124043	8.61606e-09
rs112913898	A	G	10	104958900	-0.125298	0.0217686	8.61846e-09
rs1449381	A	G	3	85612042	-0.0713974	0.0124043	8.621e-09
rs1897699	A	T	3	85489304	-0.0713968	0.0124043	8.62342e-09
rs11191607	T	G	10	104959188	-0.125295	0.0217686	8.62438e-09
rs6783137	T	C	3	85599918	0.0713965	0.0124043	8.62463e-09
rs11191531	C	G	10	104806898	-0.125399	0.0217897	8.66683e-09
rs1991872	A	G	3	85443793	0.0710037	0.0123384	8.67944e-09
rs34495106	A	G	3	85651136	-0.072602	0.0126207	8.78735e-09
rs11191574	T	C	10	104898126	-0.1244	0.0216275	8.82299e-09
rs79993475	A	G	10	104901031	0.123997	0.0215619	8.88397e-09
rs12413046	A	G	10	104871204	0.123995	0.0215619	8.88866e-09
rs6549033	A	T	3	85599014	-0.071298	0.0124043	9.03947e-09
rs17023019	A	G	3	85614272	-0.0721045	0.0125455	9.06147e-09
rs12637798	A	G	3	85446776	-0.0708962	0.0123384	9.13851e-09
rs71626887	T	G	3	85449777	-0.0793992	0.0138254	9.30045e-09
rs79082900	T	C	10	104877302	0.123799	0.0215619	9.37984e-09
rs9828679	T	C	3	85497198	0.0818025	0.0142489	9.41334e-09
rs11716233	T	C	3	85481659	-0.0817968	0.0142489	9.43591e-09
rs11127898	C	G	3	85587729	-0.0719998	0.0125455	9.51933e-09
rs77420391	A	G	10	104945823	-0.124899	0.0217686	9.60513e-09
rs1025533	T	C	3	85480184	-0.0793015	0.0138254	9.6968e-09
rs9865745	A	T	3	85473932	-0.0793015	0.0138254	9.6968e-09
rs11191580	T	C	10	104906211	0.123604	0.0215619	9.89308e-09
rs11191587	T	C	10	104929716	0.123603	0.0215619	9.8974e-09
rs2029130	A	T	3	85644047	0.0719031	0.0125455	9.96213e-09
rs7618494	A	G	3	85603309	-0.0719031	0.0125455	9.96232e-09
rs9821041	T	C	3	85494267	-0.079201	0.0138254	1.01214e-08
rs1972994	A	T	3	85631142	-0.0722951	0.0126207	1.01443e-08
rs9820228	T	C	3	85493753	-0.0815962	0.0142489	1.02529e-08
rs35827242	A	G	3	85482661	0.0709975	0.0124043	1.04285e-08
rs11127893	T	C	3	85524170	0.0718048	0.0125455	1.04329e-08
rs4856274	C	G	3	85606462	-0.0718017	0.0125455	1.0448e-08
rs7652683	T	C	3	85603462	-0.071798	0.0125455	1.04666e-08
rs11921010	T	C	3	85434260	-0.0706025	0.0123384	1.05162e-08
rs12638482	T	C	3	85454815	0.0705965	0.0123384	1.05465e-08
rs9849399	A	C	3	85537665	0.0810965	0.0141739	1.05565e-08
rs9813512	T	G	3	85488646	0.0790994	0.0138254	1.05693e-08
rs10458729	T	C	10	104841479	-0.124195	0.0217136	1.06713e-08
rs12219304	C	G	10	104931584	-0.124497	0.0217686	1.07087e-08
rs11191534	A	G	10	104815827	0.124604	0.0217897	1.07481e-08
rs60541362	A	G	3	85610855	-0.0717011	0.0125455	1.09532e-08
rs6808159	T	C	3	85476898	-0.079004	0.0138254	1.10071e-08
rs11191543	A	G	10	104824387	-0.125297	0.0219307	1.10803e-08
rs12219901	A	G	10	104840967	0.124399	0.0217787	1.11683e-08
rs12416331	A	T	10	104928914	-0.123497	0.0216275	1.12835e-08
rs7627971	T	C	3	85414291	-0.0769031	0.0134678	1.12882e-08
rs1375551	T	C	3	85613501	-0.0707968	0.0124043	1.14697e-08
rs62250687	A	T	3	85469353	0.0707954	0.0124043	1.14771e-08
rs79680647	A	G	10	104910959	-0.123399	0.0216275	1.15901e-08
rs9863620	T	C	3	85448493	0.079202	0.0138914	1.18762e-08
rs60311538	T	G	3	85470687	-0.070704	0.0124043	1.19842e-08
rs7636243	T	C	3	85472033	0.0707007	0.0124043	1.20029e-08
rs11191582	A	G	10	104913653	-0.1237	0.021703	1.20046e-08
rs12493461	A	G	3	85468919	0.0787975	0.0138254	1.20164e-08
rs7652808	T	G	3	85603643	-0.0714956	0.0125455	1.2059e-08
rs9874740	A	G	3	85489906	-0.0791006	0.0138914	1.23957e-08
rs7614552	A	T	3	85545179	0.0714031	0.0125455	1.25915e-08
rs9854869	A	C	3	85420724	-0.0810962	0.0142489	1.26001e-08
rs4637303	T	C	3	85552787	0.071396	0.0125455	1.26338e-08
rs13081230	A	G	3	85476094	-0.0786015	0.0138254	1.3057e-08
rs62252508	A	G	3	85582231	0.0712982	0.0125455	1.32234e-08
rs10433525	T	C	3	85545866	-0.0712968	0.0125455	1.32322e-08
rs6549030	T	C	3	85550080	-0.0712968	0.0125455	1.32322e-08
rs1025531	A	T	3	85486931	-0.078498	0.0138254	1.36415e-08
rs9866761	T	C	3	85650217	0.0816982	0.0143901	1.36764e-08
rs1060240	A	G	10	104883337	0.122403	0.0215619	1.37206e-08
rs11191593	T	C	10	104939215	0.122402	0.0215619	1.3724e-08
rs10433499	T	C	3	85546701	0.0712037	0.0125455	1.38186e-08
rs79237883	T	C	10	104940946	0.122803	0.0216376	1.38342e-08
rs62253968	T	C	3	85599601	-0.0712004	0.0125455	1.38396e-08
rs62253967	A	G	3	85599588	0.0711995	0.0125455	1.38458e-08
rs57755423	A	C	3	85540764	-0.0711962	0.0125455	1.3867e-08
rs67416405	T	C	3	85539234	-0.0711962	0.0125455	1.3867e-08
rs56031423	T	C	3	85614034	0.0711962	0.0125455	1.38672e-08
rs1551042	A	C	3	85630551	-0.0716011	0.0126207	1.40063e-08
rs726610	T	C	3	85551403	0.0716003	0.0126207	1.40117e-08
rs74233809	T	C	10	104913940	0.122697	0.0216275	1.40145e-08
rs11191559	T	C	10	104867686	-0.122297	0.0215619	1.41198e-08
rs6791236	T	C	3	85462587	0.0808048	0.0142489	1.42005e-08
rs9870448	A	G	3	85416384	0.0808048	0.0142489	1.42005e-08
rs11127887	A	G	3	85414856	-0.079203	0.0139665	1.42036e-08
rs12637791	T	G	3	85525323	-0.0711035	0.0125455	1.44782e-08
rs12633657	A	C	3	85578841	0.0710995	0.0125455	1.45054e-08
rs1551044	T	C	3	85544283	-0.0710956	0.0125455	1.45314e-08
rs9866322	T	C	3	85650004	0.0814995	0.0143901	1.48244e-08
rs12491722	T	C	3	85575797	-0.0709998	0.0125455	1.51931e-08
rs10511078	A	G	3	85578035	0.0709995	0.0125455	1.51954e-08
rs6782190	A	G	3	85639672	0.0709988	0.0125455	1.51999e-08
rs1375555	T	C	3	85618308	-0.0701968	0.0124043	1.52208e-08
rs7323761	A	G	13	107515660	0.0685986	0.0121219	1.52215e-08
rs1947221	A	T	3	85646525	0.0709954	0.0125455	1.52241e-08
rs3740390	T	C	10	104638480	-0.120795	0.0213555	1.54569e-08
rs3887138	T	G	3	85648957	-0.0813962	0.0143901	1.54575e-08
rs11929525	T	C	3	85487482	-0.070502	0.0124707	1.57304e-08
rs2077839	T	C	3	85536314	0.0709048	0.0125455	1.58779e-08
rs12638798	T	C	3	85551820	-0.0708956	0.0125455	1.59457e-08
rs7618124	A	G	3	85548686	-0.0708956	0.0125455	1.59457e-08
rs12498010	T	C	3	85406367	-0.078802	0.0139665	1.67887e-08
rs11923525	A	G	3	85581099	0.0703003	0.0124707	1.7281e-08
rs12629607	T	C	3	85583608	-0.070704	0.0125455	1.74254e-08
rs17455991	T	C	3	85565494	-0.070698	0.0125455	1.74746e-08
rs11127897	T	C	3	85561808	-0.0706974	0.0125455	1.74794e-08
rs3781285	C	G	10	104825665	0.123501	0.0219307	1.78749e-08
rs7647981	A	G	3	85539078	-0.0706035	0.0125455	1.82543e-08
rs67584463	A	T	3	85604963	0.0706001	0.0125455	1.8283e-08
rs62250537	C	G	3	85638325	-0.0705992	0.0125455	1.82909e-08
rs1549979	T	C	3	85460131	0.0698007	0.0124043	1.83233e-08
rs1955596	T	C	14	88820021	-0.139497	0.0248179	1.9005e-08
rs1900915	C	G	3	85613422	0.0696989	0.0124043	1.92152e-08
rs6776114	A	G	3	85426840	0.0798003	0.0142194	1.99927e-08
rs12054328	T	C	3	85644911	-0.071198	0.0126868	2.0001e-08
rs4856584	A	T	3	85580328	-0.0703968	0.0125455	2.00811e-08
rs2044723	A	G	3	85646002	-0.0710974	0.0126868	2.09384e-08
rs6772991	A	G	3	85473317	0.0778039	0.0138914	2.13307e-08
rs113351222	A	C	3	85581991	-0.0694037	0.0124043	2.20473e-08
rs62250540	T	C	3	85645057	0.0706024	0.0126207	2.21673e-08
rs77436149	A	G	5	45284775	0.226498	0.0405207	2.27467e-08
rs34747231	T	G	10	104942244	0.121499	0.0217686	2.38593e-08
rs9861451	A	G	3	85409353	-0.0750992	0.0134596	2.41098e-08
rs1992967	A	G	3	85569068	0.069996	0.0125455	2.41416e-08
rs13076632	T	C	3	85409884	-0.0779006	0.0139665	2.43773e-08
rs9868427	T	C	3	85488462	-0.0773958	0.0138914	2.52599e-08
rs13099750	A	T	3	85410088	-0.0778006	0.0139665	2.54006e-08
rs9301166	A	G	13	107518761	0.0671041	0.012047	2.54446e-08
rs1449401	T	C	3	85646850	0.0706048	0.0126868	2.61791e-08
rs1449402	A	G	3	85646828	0.0706048	0.0126868	2.61791e-08
rs62250713	A	G	3	85513793	-0.0697951	0.0125455	2.6466e-08
rs10865611	C	G	3	85644366	0.0705007	0.0126868	2.74393e-08
rs9824178	A	G	3	85409313	0.0746982	0.0134596	2.86014e-08
rs2044725	T	C	3	85645873	0.0695003	0.0126868	4.29723e-08
rs1900916	T	G	3	85646426	-0.0694974	0.0126868	4.30287e-08
rs35608699	A	T	3	85581105	0.0681964	0.0124707	4.53817e-08

## Sheet: T2.annotation
Table 2. Functional annotation of all candidate SNPs in the 7 genomic risk loci that are in LD (r2>=0.6) with the corresponding independent significant SNPs.
SNPs that passed the deleterious suggestive threshold of CADD (12.37) are highlighted in bold. CADD = Combined Annotation-Dependent depletion score, a marker of deleteriousness of SNP's effect on a protein product (higher scores are more deleterious); Chr=chromosome; Bp=basepair position; r2=r2 of rsID with IndSigSNP; IndSigSNPs=independent (r2 < 0.6) genome-wide significant SNPs in the same geno…
rsID	chr	pos	r2	IndSigSNP	CADD	nearestGene	func	dist	gwasP	beta	se	GenomicLocus	non_effect_allele	effect_allele	MAF	RDB	minChrState	commonChrState	posMapFilt	eqtlMapFilt	ciMapFilt
rs2029130	3	85644047	0.991147	rs6780346	20.6	CADM2	intronic	0	9.96213e-09	0.0719031	0.0125455	2	T	A	0.3698	5	2	15	1	1	1
rs1463205	3	85596432	0.995554	rs6780346	20.4	CADM2	intronic	0	1.64382e-09	0.0755963	0.0125376	2	G	A	0.3708	7	5	15	1	1	0
rs34495106	3	85651136	0.986711	rs6780346	19.94	CADM2	intronic	0	8.78735e-09	-0.072602	0.0126207	2	G	A	0.3688	5	5	15	1	1	1
rs12638798	3	85551820	0.916249	rs6780346	19.91	CADM2	intronic	0	1.59457e-08	-0.0708956	0.0125455	2	C	T	0.3519	5	1	15	1	1	0
rs9826458	3	85640815	0.994309	rs11713902	19.52	CADM2	intronic	0	7.02936e-09	0.0825043	0.0142489	2	G	C	0.2316	5	5	15	1	1	1
rs139878143	3	85597699	0.991088	rs6780346	18.35	CADM2	intronic	0	NA	NA	NA	2	GAAT	G	0.3718	NA	14	15	1	1	0
rs35827242	3	85482661	0.952342	rs6780346	18.26	CADM2	intronic	0	1.04285e-08	0.0709975	0.0124043	2	G	A	0.3807	1f	7	15	1	1	0
rs4502590	3	85596479	0.995554	rs6780346	18.25	CADM2	intronic	0	5.33178e-09	0.0723975	0.0124043	2	C	T	0.3708	NA	5	15	1	1	0
rs2033526	3	85496758	0.952342	rs6780346	18.19	CADM2	intronic	0	7.1211e-09	-0.0717968	0.0124043	2	C	A	0.3807	2b	9	15	1	1	0
rs72456156	10	104814347	0.975728	rs5011520	18.07	CNNM2	intronic	0	NA	NA	NA	4	GTGTTTTGTTTTTTTTGTTTTTT	G	0.08946	NA	1	5	1	1	1
rs2875908	3	85597693	0.995554	rs6780346	17.78	CADM2	intronic	0	0.000675548	-0.0790006	0.0232401	2	C	T	0.3708	6	14	15	1	1	0
rs17456820	3	85582939	0.995554	rs6780346	17.58	CADM2	intronic	0	3.79339e-09	0.0730982	0.0124043	2	T	A	0.3708	5	14	15	1	1	0
rs76658884	3	85640568	0.912416	rs6780346	17.47	CADM2	intronic	0	NA	NA	NA	2	AAC	A	0.3509	NA	5	15	1	1	1
rs77436149	5	45284775	1	rs77732644	16.54	HCN1	intronic	0	2.27467e-08	0.226498	0.0405207	3	G	A	0.02286	7	5	15	1	0	1
rs17459563	3	85609365	0.995554	rs6780346	16.44	CADM2	intronic	0	3.43588e-09	0.0733007	0.0124043	2	G	A	0.3708	5	7	15	1	1	1
rs76034006	3	85584234	0.995554	rs6780346	16.34	CADM2	intronic	0	NA	NA	NA	2	GA	G	0.3708	NA	7	15	1	1	0
rs62252512	3	85584478	0.995554	rs6780346	15.87	CADM2	intronic	0	3.1156e-09	-0.0735004	0.0124043	2	T	A	0.3708	7	7	15	1	1	0
rs9866089	3	85413995	0.821515	rs11713902	15.78	CADM2	intronic	0	4.63015e-09	0.0814031	0.0138914	2	C	T	0.2455	7	9	15	1	1	1
rs72615727	3	85609398	0.991088	rs6780346	15.71	CADM2	intronic	0	0.000473344	0.0796037	0.0227738	2	G	C	0.3718	5	7	15	1	1	1
rs2163971	3	85428726	0.738149	rs6780346	15.62	CADM2	intronic	0	5.61785e-09	-0.071905	0.0123384	2	C	T	0.4354	NA	5	15	1	1	1
rs6549040	3	85606061	0.995554	rs6780346	15.6	CADM2	intronic	0	3.97686e-09	0.0730013	0.0124043	2	G	T	0.3708	7	14	15	1	1	1
rs7609594	3	85482595	0.952342	rs6780346	15.46	CADM2	intronic	0	2.44664e-09	0.0735982	0.0123384	2	G	A	0.3807	1f	5	15	1	1	0
rs6794866	3	85639548	0.991147	rs6780346	15.28	CADM2	intronic	0	5.07042e-09	0.0725013	0.0124043	2	T	A	0.3698	6	5	15	1	1	1
rs77852438	3	85609412	0.995554	rs6780346	15.19	CADM2	intronic	0	0.000288512	0.0870965	0.024024	2	C	T	0.3708	5	2	15	1	1	1
rs12492753	3	85601440	0.912027	rs6780346	15.16	CADM2	intronic	0	7.51648e-09	0.0725001	0.0125455	2	T	A	0.3509	6	14	15	1	1	1
rs17023019	3	85614272	0.916249	rs6780346	15.07	CADM2	intronic	0	9.06147e-09	-0.0721045	0.0125455	2	G	A	0.3519	6	14	15	1	1	1
rs1375547	3	85608137	0.94424	rs11713902	15.03	CADM2	intronic	0	5.00829e-09	-0.0854027	0.0146065	2	G	A	0.2227	6	14	15	1	1	1
rs68001049	3	85640418	0.991147	rs6780346	14.98	CADM2	intronic	0	4.83566e-09	-0.0725992	0.0124043	2	G	A	0.3698	7	5	15	1	1	1
rs11191447	10	104652323	1	rs5011520	14.9	C10orf32-ASMT:AS3MT	intronic	0	7.29777e-09	-0.123896	0.0214207	4	C	T	0.08946	6	4	15	1	1	1
rs724304	3	85608139	0.995554	rs6780346	14.8	CADM2	intronic	0	5.08586e-09	-0.0724951	0.0124043	2	C	A	0.3708	NA	14	15	1	1	1
rs34467301	3	85588070	0.995554	rs6780346	14.51	CADM2	intronic	0	0.00114061	-0.0750004	0.0230534	2	C	T	0.3708	6	5	15	1	1	0
rs6804845	3	85563846	0.995554	rs6780346	14.29	CADM2	intronic	0	3.79382e-09	-0.073098	0.0124043	2	C	A	0.3708	6	5	15	1	1	0
rs9834708	3	85718170	0.72899	rs11713902	14.22	CADM2	intronic	0	4.28384e-07	-0.0698995	0.0138254	2	G	A	0.2475	7	5	15	1	1	0
rs139750202	3	85588062	0.995554	rs6780346	14.21	CADM2	intronic	0	NA	NA	NA	2	TAA	T	0.3708	NA	5	15	1	1	0
rs74384786	3	85584686	0.995554	rs6780346	13.82	CADM2	intronic	0	NA	NA	NA	2	C	CT	0.3708	NA	7	15	1	1	0
rs11191548	10	104846178	0.987818	rs5011520	13.5	CNNM2:NT5C2	UTR3	0	4.00464e-09	0.1277	0.021703	4	C	T	0.08847	1f	4	4	1	1	1
rs34266527	3	85509064	0.869948	rs11713902	13.22	CADM2	intronic	0	NA	NA	NA	2	AT	A	0.2465	NA	5	15	1	1	0
rs1463206	3	85596597	0.995554	rs6780346	13.04	CADM2	intronic	0	4.61504e-09	0.0726954	0.0124043	2	T	A	0.3708	5	5	15	1	1	0
rs13094105	3	85412537	0.6005	rs11713902	12.85	CADM2	intronic	0	0.000512416	0.0445992	0.0128373	2	G	A	0.3111	6	9	15	1	1	1
rs17515586	3	85569172	0.995554	rs6780346	12.53	CADM2	intronic	0	5.59616e-09	-0.0722974	0.0124043	2	G	A	0.3708	7	7	15	1	1	0
rs10883832	10	104871279	0.975695	rs5011520	12.48	NT5C2	intronic	0	6.17153e-09	0.1257	0.0216275	4	G	T	0.08748	1f	1	7	1	1	1
rs12714629	3	85598424	1	rs11713902	12.47	CADM2	intronic	0	7.03616e-09	0.082502	0.0142489	2	C	T	0.2326	6	14	15	1	1	0
rs10601879	13	107523461	0.725811	rs7323761	12.44	PPIAP24	intergenic	6826	NA	NA	NA	6	T	TGTTAA	0.495	NA	5	15	0	0	1
rs6762535	3	85628688	0.991147	rs6780346	12.43	CADM2	intronic	0	3.1836e-09	0.0739018	0.0124795	2	G	A	0.3698	5	5	15	1	1	1
rs12637791	3	85525323	0.916249	rs6780346	11.94	CADM2	intronic	0	1.44782e-08	-0.0711035	0.0125455	2	G	T	0.3519	6	5	15	1	1	0
rs62250715	3	85515996	0.995554	rs6780346	11.93	CADM2	intronic	0	5.59715e-09	0.072297	0.0124043	2	G	A	0.3708	7	5	15	1	1	0
rs4856585	3	85598244	0.991147	rs6780346	11.9	CADM2	intronic	0	6.15821e-09	0.0720989	0.0124043	2	T	A	0.3698	6	14	15	1	1	0
rs11191580	10	104906211	0.975695	rs5011520	11.89	NT5C2	intronic	0	9.89308e-09	0.123604	0.0215619	4	C	T	0.08748	1f	4	5	1	1	1
rs62250750	3	85550969	0.995554	rs6780346	11.75	CADM2	intronic	0	2.97084e-09	-0.0735974	0.0124043	2	C	T	0.3708	6	1	15	1	1	0
rs3824754	10	104614350	0.954101	rs5011520	11.72	C10orf32:C10orf32-ASMT	intronic	0	8.17597e-08	-0.1111	0.0207152	4	C	T	0.09344	NA	1	1	1	1	1
rs9814516	3	85407980	0.845769	rs11713902	11.5	CADM2	intronic	0	1.12314e-07	-0.0741006	0.0139665	2	G	T	0.2406	6	5	15	1	1	1
rs59417256	3	85620481	0.995554	rs6780346	11.41	CADM2	intronic	0	7.45775e-09	-0.0717004	0.0124043	2	G	T	0.3708	7	5	15	1	1	1
rs79237883	10	104940946	0.975695	rs5011520	11.41	NT5C2	intronic	0	1.38342e-08	0.122803	0.0216376	4	C	T	0.08748	5	1	5	1	1	1
rs66922686	3	85591785	0.995554	rs6780346	11.25	CADM2	intronic	0	3.27419e-09	-0.0733992	0.0124043	2	T	A	0.3708	6	5	15	1	1	0
rs78288623	3	85609413	0.995554	rs6780346	11.22	CADM2	intronic	0	0.000277468	0.086998	0.0239303	2	C	A	0.3708	5	2	15	1	1	1
rs59073108	3	85609289	0.995554	rs6780346	11.11	CADM2	intronic	0	3.43745e-09	-0.0732998	0.0124043	2	G	A	0.3708	7	7	15	1	1	1
rs9846211	3	85413937	0.92649	rs11713902	11.1	CADM2	intronic	0	6.48861e-09	-0.0826956	0.0142489	2	C	A	0.2256	6	9	15	1	1	1
rs112699822	10	104692633	1	rs5011520	11.02	CNNM2	intronic	0	1.64851e-09	-0.129999	0.0215619	4	C	A	0.08946	6	5	15	1	1	1
rs35489310	3	85486209	0.971753	rs11713902	10.85	CADM2	intronic	0	NA	NA	NA	2	GT	G	0.2276	NA	7	15	1	1	0
rs17457217	3	85586521	0.995554	rs6780346	10.85	CADM2	intronic	0	3.4385e-09	-0.0732992	0.0124043	2	T	A	0.3708	6	5	15	1	1	0
rs12639564	3	85619783	0.978034	rs6780346	10.73	CADM2	intronic	0	5.32903e-09	-0.0723986	0.0124043	2	G	A	0.3668	7	5	15	1	1	1
rs4856600	3	85657658	0.681972	rs6780346	10.69	CADM2	intronic	0	3.44541e-07	-0.063997	0.0125551	2	C	A	0.3499	5	14	15	1	1	1
rs6776114	3	85426840	0.641752	rs11713902	10.68	CADM2	intronic	0	1.99927e-08	0.0798003	0.0142194	2	G	A	0.2972	7	5	15	1	1	1
rs12413409	10	104719096	1	rs5011520	10.58	CNNM2	intronic	0	1.51324e-09	-0.130297	0.0215619	4	G	A	0.08946	1f	5	15	1	1	1
rs560704998	3	85595989	0.995554	rs6780346	10.57	CADM2	intronic	0	NA	NA	NA	2	CA	C	0.3708	NA	5	15	1	1	0
rs6549039	3	85606003	0.995554	rs6780346	10.54	CADM2	intronic	0	1.80887e-09	-0.0754022	0.0125376	2	G	A	0.3708	5	14	15	1	1	1
rs62252513	3	85587537	0.995554	rs6780346	10.5	CADM2	intronic	0	3.78642e-09	0.073102	0.0124043	2	C	T	0.3708	7	5	15	1	1	0
rs60311538	3	85470687	0.952342	rs6780346	10.41	CADM2	intronic	0	1.19842e-08	-0.070704	0.0124043	2	G	T	0.3807	6	5	15	1	1	0
rs7650834	3	85451804	0.869948	rs11713902	10.38	CADM2	intronic	0	6.30634e-09	-0.0803035	0.0138254	2	C	A	0.2465	5	5	15	1	1	0
rs4141983	1	18122009	0.744097	rs9435794	10.21	ACTL8	intronic	0	2.06066e-10	0.0825007	0.0129784	1	C	T	0.329	4	5	14	1	1	1
rs80285517	3	85467372	0.952342	rs6780346	10.04	CADM2	intronic	0	NA	NA	NA	2	CATT	C	0.3807	NA	15	15	1	1	0
rs4856573	3	85508953	0.952342	rs6780346	9.984	CADM2	intronic	0	2.32885e-09	0.0736975	0.0123384	2	G	A	0.3807	7	5	15	1	1	0
rs144888873	3	85520967	1	rs11713902	9.96	CADM2	intronic	0	NA	NA	NA	2	TTTG	T	0.2326	NA	5	15	1	1	0
rs17457189	3	85585860	0.995554	rs6780346	9.905	CADM2	intronic	0	5.31876e-09	0.0724025	0.0124043	2	G	A	0.3708	6	5	15	1	1	0
rs11191514	10	104773364	0.987913	rs5011520	9.868	CNNM2	intronic	0	3.08359e-09	-0.128698	0.0217136	4	C	T	0.09046	1f	2	15	1	1	1
rs62252518	3	85589022	0.995554	rs6780346	9.801	CADM2	intronic	0	3.61083e-09	-0.0731992	0.0124043	2	T	A	0.3708	7	5	15	1	1	0
rs62250712	3	85513716	0.948101	rs6780346	9.779	CADM2	intronic	0	7.4738e-09	0.071696	0.0124043	2	C	T	0.3817	7	5	15	1	1	0
rs2167047	3	85586835	0.986819	rs6780346	9.743	CADM2	intronic	0	2.82224e-09	-0.0737017	0.0124043	2	T	A	0.3728	6	5	15	1	1	0
rs11191474	10	104713113	1	rs5011520	9.735	CNNM2	intronic	0	1.46723e-09	0.130405	0.0215619	4	C	A	0.08946	6	5	15	1	1	1
rs62250467	3	85609303	0.995554	rs6780346	9.71	CADM2	intronic	0	2.31467e-09	-0.0741038	0.0124043	2	C	T	0.3708	5	7	15	1	1	1
rs956281	3	85649198	0.991147	rs6780346	9.709	CADM2	intronic	0	4.54592e-09	-0.0739951	0.0126207	2	G	T	0.3698	7	5	15	1	1	1
rs77180047	10	104666757	1	rs5011520	9.626	C10orf32-ASMT:AS3MT	intergenic	5100:5100	1.94624e-09	-0.131903	0.0219757	4	G	A	0.08946	5	5	15	1	1	1
rs9301166	13	107518761	0.987509	rs7323761	9.608	PPIAP24	intergenic	2126	2.54446e-08	0.0671041	0.012047	6	G	A	0.4404	4	2	15	0	0	1
rs71108293	3	85509429	0.850158	rs11713902	9.59	CADM2	intronic	0	NA	NA	NA	2	G	GA	0.2505	NA	5	15	1	1	0
rs11191587	10	104929716	0.975695	rs5011520	9.476	NT5C2	intronic	0	9.8974e-09	0.123603	0.0215619	4	C	T	0.08748	6	4	5	1	1	1
rs11191531	10	104806898	0.987818	rs5011520	9.398	CNNM2	intronic	0	8.66683e-09	-0.125399	0.0217897	4	G	C	0.08847	6	5	15	1	1	1
rs1449404	3	85594359	1	rs11713902	9.393	CADM2	intronic	0	5.24566e-09	0.083202	0.0142489	2	G	C	0.2326	7	5	15	1	1	0
rs17457642	3	85591363	0.995554	rs6780346	9.384	CADM2	intronic	0	3.27169e-09	0.0734007	0.0124043	2	C	T	0.3708	7	5	15	1	1	0
rs288696	13	107532989	0.724247	rs7323761	9.322	PPIAP24	intergenic	16354	4.81251e-05	0.0486963	0.0119807	6	G	A	0.493	NA	5	15	0	0	1
rs1449402	3	85646828	0.912416	rs6780346	9.312	CADM2	intronic	0	2.61791e-08	0.0706048	0.0126868	2	G	A	0.3509	NA	5	15	1	1	1
rs12413046	10	104871204	0.975695	rs5011520	9.181	NT5C2	intronic	0	8.88866e-09	0.123995	0.0215619	4	G	A	0.08748	1f	1	7	1	1	1
rs9841144	3	85531199	1	rs11713902	9.115	CADM2	intronic	0	5.47119e-09	0.083102	0.0142489	2	T	A	0.2326	5	1	15	1	1	0
rs1551048	3	85595945	0.995554	rs6780346	9.109	CADM2	intronic	0	4.61384e-09	0.072696	0.0124043	2	G	T	0.3708	5	5	15	1	1	0
rs11191425	10	104625970	0.965276	rs5011520	9.015	C10orf32-ASMT	intronic	0	1.04037e-07	-0.110195	0.0207152	4	C	T	0.09245	7	4	5	1	1	1
rs7612213	3	85789854	0.60117	rs11713902	8.992	CADM2	intronic	0	2.98777e-06	-0.0681951	0.0145976	2	G	A	0.2217	7	5	15	1	1	0
rs1449370	3	85607161	0.995554	rs6780346	8.929	CADM2	intronic	0	3.11805e-09	0.0734988	0.0124043	2	C	T	0.3708	5	14	15	1	1	1
rs66625173	3	85585091	0.995554	rs6780346	8.852	CADM2	intronic	0	2.43274e-09	-0.0740031	0.0124043	2	G	A	0.3708	5	5	15	1	1	0
rs1551046	3	85595397	0.995554	rs6780346	8.781	CADM2	intronic	0	4.84199e-09	0.0725965	0.0124043	2	G	C	0.3708	7	5	15	1	1	0
rs80017474	5	45763911	0.774541	rs77732644	8.76	HCN1	intergenic	67657	1.33902e-07	0.250697	0.0475398	3	C	T	0.01789	6	9	15	0	0	1
rs10786736	10	104849116	0.712987	rs5011520	8.744	CNNM2:NT5C2	UTR3	0	1.70924e-07	-0.102302	0.0195663	4	G	C	0.1163	6	4	4	1	1	1
rs1992967	3	85569068	0.916249	rs6780346	8.589	CADM2	intronic	0	2.41416e-08	0.069996	0.0125455	2	G	A	0.3519	7	7	15	1	1	0
rs4441668	3	85607142	0.995554	rs6780346	8.532	CADM2	intronic	0	4.38269e-09	-0.0728017	0.0124043	2	G	A	0.3708	NA	14	15	1	1	1
rs17094683	10	104851301	0.987818	rs5011520	8.482	NT5C2	intronic	0	6.99819e-09	-0.125303	0.0216376	4	G	T	0.08847	6	4	4	1	1	1
rs10883808	10	104721126	1	rs5011520	8.454	CNNM2	intronic	0	1.6498e-09	0.129996	0.0215619	4	T	A	0.08946	1f	5	15	1	1	1
rs74444347	10	104769275	1	rs5011520	8.419	CNNM2	intronic	0	2.16568e-09	0.129498	0.0216376	4	C	A	0.08946	7	5	15	1	1	1
rs1865252	3	85488740	0.952342	rs6780346	8.355	CADM2	intronic	0	3.28368e-09	-0.0730031	0.0123384	2	G	A	0.3807	NA	9	15	1	1	0
rs56779213	3	85583745	0.995554	rs6780346	8.353	CADM2	intronic	0	3.78681e-09	-0.0731017	0.0124043	2	G	A	0.3708	7	7	15	1	1	0
rs10458729	10	104841479	0.987818	rs5011520	8.313	CNNM2	UTR3	0	1.06713e-08	-0.124195	0.0217136	4	C	T	0.08847	5	4	5	1	1	1
rs6782190	3	85639672	0.912416	rs6780346	8.303	CADM2	intronic	0	1.51999e-08	0.0709988	0.0125455	2	G	A	0.3509	6	5	15	1	1	1
rs1375557	3	85635126	0.991147	rs6780346	8.301	CADM2	intronic	0	4.25566e-09	0.073304	0.0124795	2	G	T	0.3698	5	5	15	1	1	1
rs6783138	3	85599920	0.995554	rs6780346	8.297	CADM2	intronic	0	8.19478e-09	-0.0715035	0.0124043	2	G	C	0.3708	7	14	15	1	1	0
rs6766493	3	85589275	0.995554	rs6780346	8.27	CADM2	intronic	0	4.17295e-09	0.0729025	0.0124043	2	G	A	0.3708	6	5	15	1	1	0
rs77092137	5	45634661	0.954533	rs77732644	8.245	HCN1	intronic	0	3.25915e-07	-0.208702	0.0408593	3	C	T	0.02187	6	5	15	1	0	0
rs9819476	3	85682273	0.748775	rs11713902	8.217	CADM2	intronic	0	1.72085e-07	0.0734001	0.0140419	2	C	A	0.2495	7	14	15	1	1	0
rs7629091	3	85615298	0.995554	rs6780346	8.182	CADM2	intronic	0	3.43529e-09	-0.0733011	0.0124043	2	G	T	0.3708	5	14	15	1	1	1
rs66499081	3	85607285	0.995554	rs6780346	8.163	CADM2	intronic	0	4.84399e-09	-0.0725956	0.0124043	2	G	A	0.3708	5	14	15	1	1	1
rs1485626	13	107530597	0.719933	rs7323761	8.143	PPIAP24	intergenic	13962	0.00015461	-0.0459013	0.0121318	6	G	A	0.495	NA	5	15	0	0	1
rs2082556	3	85490947	0.952342	rs6780346	8.14	CADM2	intronic	0	8.59728e-09	0.0714031	0.0124043	2	G	A	0.3807	6	9	15	1	1	0
rs2196099	3	85485087	0.952342	rs6780346	8.136	CADM2	intronic	0	3.29489e-09	0.0729962	0.0123384	2	G	C	0.3807	7	9	15	1	1	0
rs17457454	3	85589010	0.995554	rs6780346	8.109	CADM2	intronic	0	3.61083e-09	-0.0731992	0.0124043	2	C	T	0.3708	6	5	15	1	1	0
rs6808159	3	85476898	0.864949	rs11713902	8.027	CADM2	intronic	0	1.10071e-08	-0.079004	0.0138254	2	C	T	0.2475	6	7	15	1	1	0
rs6549044	3	85632432	0.991147	rs6780346	8.02	CADM2	intronic	0	3.44414e-09	-0.0732958	0.0124043	2	G	A	0.3698	6	5	15	1	1	1
rs2326320	3	85613473	0.995554	rs6780346	7.946	CADM2	intronic	0	5.85494e-09	0.0722037	0.0124043	2	C	T	0.3708	6	14	15	1	1	1
rs1551047	3	85595857	0.995554	rs6780346	7.88	CADM2	intronic	0	5.59446e-09	0.072298	0.0124043	2	G	T	0.3708	6	5	15	1	1	0
rs9510356	13	23395356	0.937105	rs2335349	7.86	IPMKP1	intergenic	15808	2.93281e-09	-0.0715026	0.012047	5	G	T	0.4433	6	9	15	0	0	1
rs2167043	3	85609072	0.995554	rs6780346	7.849	CADM2	intronic	0	3.43745e-09	-0.0732998	0.0124043	2	C	T	0.3708	7	7	15	1	1	1
rs1813696	3	85534767	0.916249	rs6780346	7.83	CADM2	intronic	0	8.02591e-09	-0.0727951	0.0126207	2	G	A	0.3519	7	5	15	1	1	0
rs1449385	3	85613991	0.995554	rs6780346	7.794	CADM2	intronic	0	7.10857e-09	-0.0718004	0.0124043	2	C	T	0.3708	7	14	15	1	1	1
rs12221064	10	104677126	1	rs5011520	7.788	CNNM2	upstream	923	3.27859e-09	-0.127195	0.0214965	4	C	T	0.08946	2b	1	2	1	1	1
rs67018424	3	85582713	0.995554	rs6780346	7.769	CADM2	intronic	0	3.44242e-09	0.0732968	0.0124043	2	G	A	0.3708	5	14	15	1	1	0
rs3887138	3	85648957	0.994309	rs11713902	7.769	CADM2	intronic	0	1.54575e-08	-0.0813962	0.0143901	2	G	T	0.2316	NA	5	15	1	1	1
rs9309982	3	85507231	0.869948	rs11713902	7.702	CADM2	intronic	0	4.66246e-09	0.0809999	0.0138254	2	C	T	0.2465	6	7	15	1	1	0
rs1865251	3	85489069	0.952342	rs6780346	7.692	CADM2	intronic	0	8.19062e-09	-0.0715046	0.0124043	2	C	A	0.3807	NA	9	15	1	1	0
rs4856581	3	85577166	0.995554	rs6780346	7.678	CADM2	intronic	0	6.45073e-09	0.0720025	0.0124043	2	G	A	0.3708	7	14	15	1	1	0
rs139666855	3	85586640	0.991147	rs6780346	7.603	CADM2	intronic	0	NA	NA	NA	2	T	TTGTTTGTGTG	0.3698	NA	5	15	1	1	0
rs17456263	3	85575723	0.995554	rs6780346	7.601	CADM2	intronic	0	3.78642e-09	0.073102	0.0124043	2	C	A	0.3708	5	5	15	1	1	0
rs1449372	3	85608199	0.995554	rs6780346	7.597	CADM2	intronic	0	4.83419e-09	-0.0725998	0.0124043	2	G	T	0.3708	6	14	15	1	1	1
rs2196098	3	85505246	0.971753	rs11713902	7.591	CADM2	intronic	0	5.02427e-09	0.0833043	0.0142489	2	G	A	0.2276	NA	7	15	1	1	0
rs61631319	13	107526460	0.722075	rs7323761	7.535	PPIAP24	intergenic	9825	NA	NA	NA	6	G	GT	0.494	NA	2	15	0	0	1
rs1375546	3	85604405	0.995554	rs6780346	7.52	CADM2	intronic	0	3.61737e-09	0.0731955	0.0124043	2	G	A	0.3708	6	9	15	1	1	1
rs80354530	5	45968819	0.956337	rs77732644	7.477	CTD-2013M15.1	intergenic	72746	6.38322e-07	-0.192904	0.0387416	3	C	T	0.02386	6	9	9	0	0	1
rs4856583	3	85577269	0.995554	rs6780346	7.469	CADM2	intronic	0	3.4385e-09	-0.0732992	0.0124043	2	G	A	0.3708	6	14	15	1	1	0
rs1449405	3	85600077	0.995554	rs6780346	7.421	CADM2	intronic	0	4.59693e-09	-0.0727035	0.0124043	2	C	T	0.3708	7	14	15	1	1	1
rs67132870	13	107544046	0.725223	rs7323761	7.372	PPIAP24	intergenic	27411	NA	NA	NA	6	A	AGCACC	0.4185	NA	5	15	0	0	1
rs1449380	3	85611903	0.995554	rs6780346	7.329	CADM2	intronic	0	3.60808e-09	0.0732007	0.0124043	2	C	T	0.3708	6	5	15	1	1	1
rs17516546	3	85585025	0.978391	rs6780346	7.311	CADM2	intronic	0	0.000665333	-0.0790974	0.0232401	2	G	A	0.3748	5	5	15	1	1	0
rs78661387	3	85587878	0.995554	rs6780346	7.298	CADM2	intronic	0	NA	NA	NA	2	CA	C	0.3708	NA	5	15	1	1	0
rs17519262	3	85610725	0.995554	rs6780346	7.164	CADM2	intronic	0	5.59455e-09	-0.072298	0.0124043	2	G	A	0.3708	7	5	15	1	1	1
rs528787247	5	44940434	0.864164	rs77732644	7.139	RP11-357F12.1	intergenic	94866	NA	NA	NA	3	C	CACA	0.01988	NA	5	15	0	0	1
rs10511087	3	85439136	0.934347	rs6780346	7.134	CADM2	intronic	0	5.11342e-09	-0.0720986	0.0123384	2	G	A	0.3787	7	5	15	1	1	1
rs1449381	3	85612042	0.995554	rs6780346	7.119	CADM2	intronic	0	8.621e-09	-0.0713974	0.0124043	2	G	A	0.3708	6	5	15	1	1	1
rs60541362	3	85610855	0.916249	rs6780346	7.116	CADM2	intronic	0	1.09532e-08	-0.0717011	0.0125455	2	G	A	0.3519	6	5	15	1	1	1
rs115176648	5	46146805	0.864164	rs77732644	7.113	CTD-2013M15.1	intergenic	250732	3.50017e-06	-0.194204	0.0418628	3	G	T	0.01988	7	8	9	0	0	1
rs13097865	3	85691434	0.72899	rs11713902	7.083	CADM2	intronic	0	3.31104e-07	0.0712967	0.0139665	2	G	A	0.2475	6	14	15	1	1	0
rs62250472	3	85612748	0.995554	rs6780346	7.081	CADM2	intronic	0	3.60918e-09	0.0732001	0.0124043	2	C	A	0.3708	6	5	15	1	1	1
rs145267701	10	104954777	0.963601	rs5011520	6.942	NT5C2	intergenic	1720	NA	NA	NA	4	TG	T	0.08847	NA	5	5	1	1	1
rs11191551	10	104850835	0.987818	rs5011520	6.934	NT5C2	intronic	0	7.39355e-09	0.125103	0.0216376	4	G	A	0.08847	7	4	4	1	1	1
rs71626890	3	85784084	0.724537	rs11713902	6.924	CADM2	intronic	0	9.12725e-07	-0.0682011	0.0138914	2	C	A	0.2485	6	9	15	1	1	0
rs4856579	3	85573086	0.995554	rs6780346	6.909	CADM2	intronic	0	3.98345e-09	-0.072998	0.0124043	2	C	T	0.3708	6	14	15	1	1	0
rs11191475	10	104713162	1	rs5011520	6.871	CNNM2	intronic	0	1.64943e-09	-0.129997	0.0215619	4	C	T	0.08946	5	5	15	1	1	1
rs11191555	10	104857523	0.975695	rs5011520	6.871	NT5C2	intronic	0	6.93434e-09	0.124897	0.0215619	4	C	A	0.08748	6	4	4	1	1	1
rs9814919	3	85432315	0.83194	rs11713902	6.816	CADM2	intronic	0	3.28024e-09	-0.0818035	0.0138254	2	G	C	0.2455	5	5	15	1	1	1
rs2196096	3	85470642	0.971753	rs11713902	6.816	CADM2	intronic	0	3.15944e-09	0.0843975	0.0142489	2	C	T	0.2276	7	5	15	1	1	0
rs113970872	10	104778812	1	rs5011520	6.784	CNNM2	intronic	0	2.25931e-09	-0.129803	0.0217136	4	C	T	0.08946	7	5	15	1	1	1
rs9301167	13	107518851	0.811608	rs7323761	6.73	PPIAP24	intergenic	2216	3.08359e-06	0.056597	0.0121318	6	G	A	0.4851	4	2	15	0	0	1
rs6765991	3	85596323	0.995554	rs6780346	6.672	CADM2	intronic	0	4.59575e-09	-0.072704	0.0124043	2	G	A	0.3708	6	5	15	1	1	0
rs147687891	10	104828026	0.987818	rs5011520	6.648	CNNM2	intronic	0	NA	NA	NA	4	GGAGGCCAAGACAGT	G	0.08847	NA	4	5	1	1	1
rs71626887	3	85449777	0.864949	rs11713902	6.581	CADM2	intronic	0	9.30045e-09	-0.0793992	0.0138254	2	G	T	0.2475	7	5	15	1	1	0
rs1060240	10	104883337	0.975695	rs5011520	6.568	NT5C2	intronic	0	1.37206e-08	0.122403	0.0215619	4	G	A	0.08748	NA	2	5	1	1	1
rs5850691	3	85596646	0.995554	rs6780346	6.54	CADM2	intronic	0	NA	NA	NA	2	G	GA	0.3708	NA	5	15	1	1	0
rs79731454	5	44438277	0.864164	rs77732644	6.447	FGF10-AS1	intergenic	24185	1.65815e-05	0.162601	0.0377567	3	G	A	0.01988	7	5	15	0	0	1
rs4568943	10	104661881	1	rs5011520	6.414	C10orf32-ASMT:AS3MT	downstream	224:224	1.90615e-09	-0.1291	0.0214965	4	C	A	0.08946	7	4	15	1	1	1
rs11929525	3	85487482	0.952342	rs6780346	6.413	CADM2	intronic	0	1.57304e-08	-0.070502	0.0124707	2	C	T	0.3807	6	9	15	1	1	0
rs17516504	3	85583945	0.995554	rs6780346	6.365	CADM2	intronic	0	4.17723e-09	-0.0729004	0.0124043	2	C	T	0.3708	6	7	15	1	1	0
rs1449379	3	85609879	0.995554	rs6780346	6.356	CADM2	intronic	0	5.32744e-09	-0.0723992	0.0124043	2	C	T	0.3708	3a	5	15	1	1	1
rs1449383	3	85613831	0.995554	rs6780346	6.314	CADM2	intronic	0	3.11361e-09	-0.0735017	0.0124043	2	G	A	0.3708	7	14	15	1	1	1
rs76082881	5	46212367	0.812872	rs77732644	6.302	CTD-2013M15.1	intergenic	316294	3.23521e-06	0.1864	0.0400405	3	C	T	0.02783	7	8	9	0	0	1
rs11191521	10	104789475	0.987818	rs5011520	6.302	CNNM2	intronic	0	4.5537e-09	0.1273	0.0217136	4	G	T	0.08847	6	5	15	1	1	1
rs1897699	3	85489304	0.952342	rs6780346	6.21	CADM2	intronic	0	8.62342e-09	-0.0713968	0.0124043	2	T	A	0.3807	6	9	15	1	1	0
rs74233296	10	104655350	1	rs5011520	6.204	C10orf32-ASMT:AS3MT	intronic	0	6.51628e-09	0.124303	0.0214207	4	C	T	0.08946	7	4	15	1	1	1
rs10511083	3	85570959	0.995554	rs6780346	6.199	CADM2	intronic	0	3.79382e-09	-0.073098	0.0124043	2	G	A	0.3708	NA	1	15	1	1	0
rs13068434	3	85508814	0.971753	rs11713902	6.152	CADM2	intronic	0	5.02427e-09	0.0833043	0.0142489	2	G	A	0.2276	7	5	15	1	1	0
rs6799195	3	85665501	0.685039	rs6780346	6.125	CADM2	intronic	0	3.29414e-07	-0.0641036	0.0125551	2	C	T	0.3509	6	14	15	1	1	1
rs60427790	3	85576091	0.995554	rs6780346	6.119	CADM2	intronic	0	4.8371e-09	-0.0725986	0.0124043	2	C	T	0.3708	6	9	15	1	1	0
rs17521052	3	85668239	0.712057	rs6780346	6.119	CADM2	intronic	0	1.73959e-07	-0.0656029	0.0125551	2	G	A	0.3608	7	9	15	1	1	1
rs12221335	10	104769392	1	rs5011520	6.109	CNNM2	intronic	0	2.63721e-09	-0.128803	0.0216376	4	T	A	0.08946	7	5	15	1	1	1
rs17458574	3	85599868	0.995554	rs6780346	6.089	CADM2	intronic	0	4.59693e-09	-0.0727035	0.0124043	2	G	T	0.3708	6	14	15	1	1	0
rs57755423	3	85540764	0.916249	rs6780346	6.075	CADM2	intronic	0	1.3867e-08	-0.0711962	0.0125455	2	C	A	0.3519	6	14	15	1	1	0
rs1463204	3	85595133	0.995554	rs6780346	6.055	CADM2	intronic	0	4.59575e-09	-0.072704	0.0124043	2	C	T	0.3708	6	5	15	1	1	0
rs2326310	3	85477032	0.952342	rs6780346	6.032	CADM2	intronic	0	7.18397e-09	0.0713968	0.0123384	2	G	A	0.3807	7	9	15	1	1	0
rs62252464	3	85574694	0.995554	rs6780346	6.016	CADM2	intronic	0	3.79382e-09	-0.073098	0.0124043	2	G	A	0.3708	7	7	15	1	1	0
rs1463203	3	85594864	0.995554	rs6780346	5.988	CADM2	intronic	0	3.98905e-09	-0.0729951	0.0124043	2	T	A	0.3708	5	5	15	1	1	0
rs62253968	3	85599601	0.916249	rs6780346	5.982	CADM2	intronic	0	1.38396e-08	-0.0712004	0.0125455	2	C	T	0.3519	7	14	15	1	1	0
rs58796643	3	85590253	0.991147	rs6780346	5.966	CADM2	intronic	0	0.000485187	-0.0801036	0.0229602	2	T	A	0.3718	6	5	15	1	1	0
rs4543024	3	85607003	0.995554	rs6780346	5.963	CADM2	intronic	0	4.39205e-09	-0.0727974	0.0124043	2	C	T	0.3708	NA	14	15	1	1	1
rs9578502	13	23403923	0.995959	rs2335349	5.96	IPMKP1	intergenic	7241	1.08679e-09	-0.0734953	0.0120561	5	G	C	0.4563	7	5	15	0	0	1
rs1449400	3	85659379	0.712057	rs6780346	5.94	CADM2	intronic	0	1.67085e-07	0.0656965	0.0125551	2	T	A	0.3608	7	14	15	1	1	1
rs9851444	3	85576706	1	rs11713902	5.899	CADM2	intronic	0	6.66062e-09	0.0821982	0.0141739	2	C	T	0.2326	6	9	15	1	1	0
rs11191558	10	104864678	0.975695	rs5011520	5.881	NT5C2	intronic	0	6.56227e-09	-0.125097	0.0215619	4	G	A	0.08748	1f	4	5	1	1	1
rs9861451	3	85409353	0.667224	rs11713902	5.875	CADM2	intronic	0	2.41098e-08	-0.0750992	0.0134596	2	G	A	0.2913	6	5	15	1	1	1
rs75970938	10	104793648	0.987818	rs5011520	5.866	CNNM2	intronic	0	4.92548e-09	0.127398	0.0217787	4	C	T	0.08847	7	5	15	1	1	1
rs9865745	3	85473932	0.869948	rs11713902	5.864	CADM2	intronic	0	9.6968e-09	-0.0793015	0.0138254	2	T	A	0.2465	5	5	15	1	1	0
rs11127899	3	85594562	0.995554	rs6780346	5.861	CADM2	intronic	0	5.0651e-09	-0.0725035	0.0124043	2	G	A	0.3708	6	5	15	1	1	0
rs9520238	13	107526188	0.722075	rs7323761	5.852	PPIAP24	intergenic	9553	0.000118601	0.0464039	0.0120561	6	G	C	0.494	7	5	15	0	0	1
rs1449371	3	85607323	0.995554	rs6780346	5.846	CADM2	intronic	0	5.08586e-09	-0.0724951	0.0124043	2	C	T	0.3708	5	14	15	1	1	1
rs112523595	3	85650341	0.982294	rs6780346	5.839	CADM2	intronic	0	0.00214738	-0.0722951	0.0235562	2	C	T	0.3698	6	5	15	1	1	1
rs17878846	10	104630412	0.921832	rs5011520	5.827	C10orf32-ASMT:AS3MT	intronic	0	2.12582e-07	0.106401	0.0205091	4	T	A	0.09642	5	1	5	1	1	1
rs17457426	3	85588962	0.995554	rs6780346	5.826	CADM2	intronic	0	2.82132e-09	-0.0737024	0.0124043	2	C	A	0.3708	7	5	15	1	1	0
rs1449378	3	85609795	0.995554	rs6780346	5.789	CADM2	intronic	0	3.60808e-09	0.0732007	0.0124043	2	C	T	0.3708	3a	2	15	1	1	1
rs1375544	3	85604158	0.995554	rs6780346	5.78	CADM2	intronic	0	4.83419e-09	-0.0725998	0.0124043	2	G	A	0.3708	6	9	15	1	1	1
rs77602510	10	104682602	1	rs5011520	5.75	CNNM2	intronic	0	1.38819e-09	-0.130597	0.0215619	4	G	A	0.08946	5	1	5	1	1	1
rs9841829	3	85569361	1	rs11713902	5.685	CADM2	intronic	0	5.61138e-09	0.0826047	0.0141739	2	G	T	0.2326	6	14	15	1	1	0
rs116475073	5	44384206	0.820774	rs77732644	5.672	FGF10	intronic	0	1.21158e-05	-0.172503	0.0394249	3	T	A	0.02087	7	1	15	1	0	1
rs62252495	3	85578129	0.995554	rs6780346	5.671	CADM2	intronic	0	3.11707e-09	0.0734995	0.0124043	2	G	A	0.3708	6	14	15	1	1	0
rs9840636	3	85706554	0.72899	rs11713902	5.61	CADM2	intronic	0	2.4092e-07	0.0714028	0.0138254	2	C	A	0.2475	6	5	15	1	1	0
rs112390216	10	104741031	1	rs5011520	5.605	CNNM2	intronic	0	2.52572e-09	-0.128504	0.0215619	4	C	T	0.08946	6	5	15	1	1	1
rs17455991	3	85565494	0.916249	rs6780346	5.591	CADM2	intronic	0	1.74746e-08	-0.070698	0.0125455	2	C	T	0.3519	6	5	15	1	1	0
rs9826759	3	85671119	0.685039	rs6780346	5.586	CADM2	intronic	0	4.06717e-07	-0.0636014	0.0125551	2	C	T	0.3509	7	14	15	1	1	1
rs10511075	3	85583403	0.995554	rs6780346	5.548	CADM2	intronic	0	3.61375e-09	0.0731975	0.0124043	2	G	A	0.3708	NA	7	15	1	1	0
rs13096280	3	85731444	0.723955	rs11713902	5.53	CADM2	intronic	0	5.56975e-07	0.0692037	0.0138254	2	G	A	0.2465	7	5	15	1	1	0
rs76897734	14	89050312	0.890197	rs1955596	5.527	ZC3H14	intronic	0	3.42024e-07	-0.126204	0.0247523	7	G	A	0.04672	5	4	5	1	1	1
rs4856596	3	85624386	0.991147	rs6780346	5.488	CADM2	intronic	0	4.17662e-09	0.0729007	0.0124043	2	G	T	0.3698	6	5	15	1	1	1
rs145535890	10	104696990	1	rs5011520	5.47	CNNM2	intronic	0	NA	NA	NA	4	ATGATAGCCC	A	0.08946	NA	5	15	1	1	1
rs11191582	10	104913653	0.963601	rs5011520	5.453	NT5C2	intronic	0	1.20046e-08	-0.1237	0.021703	4	G	A	0.08847	1f	1	5	1	1	1
rs144059553	3	85471325	0.952342	rs6780346	5.43	CADM2	intronic	0	NA	NA	NA	2	A	AAC	0.3807	NA	5	15	1	1	0
rs3740390	10	104638480	1	rs5011520	5.365	C10orf32-ASMT:AS3MT	intronic	0	1.54569e-08	-0.120795	0.0213555	4	C	T	0.08946	NA	4	15	1	1	1
3:85640077:A:AT	3	85640077	0.982314	rs6780346	5.35	CADM2	NA	0	NA	NA	NA	2	A	AT	0.01988	NA	5	15	1	0	1
rs17115213	10	104681143	1	rs5011520	5.348	CNNM2	intronic	0	3.55008e-09	0.127299	0.0215619	4	G	A	0.08946	1f	1	7	1	1	1
rs2069123	3	85522794	0.995554	rs6780346	5.342	CADM2	intronic	0	3.98797e-09	-0.0729956	0.0124043	2	G	T	0.3708	7	5	15	1	1	0
rs7323761	13	107515660	1	rs7323761	5.338	PPIAP24	downstream	503	1.52215e-08	0.0685986	0.0121219	6	G	A	0.4394	7	5	15	0	0	1
rs732998	10	104897901	0.975695	rs5011520	5.327	NT5C2	intronic	0	6.3825e-09	0.125197	0.0215619	4	C	T	0.08748	NA	4	5	1	1	1
rs112913898	10	104958900	0.963601	rs5011520	5.323	NT5C2	intergenic	5843	8.61846e-09	-0.125298	0.0217686	4	G	A	0.08847	7	2	15	1	1	1
rs61586601	3	85590444	0.991147	rs6780346	5.308	CADM2	intronic	0	3.61083e-09	-0.0731992	0.0124043	2	T	A	0.3718	7	5	15	1	1	0
rs12637027	3	85658601	0.708781	rs6780346	5.283	CADM2	intronic	0	2.07114e-07	-0.0651965	0.0125551	2	G	C	0.3598	6	14	15	1	1	1
rs5850699	3	85610384	0.995554	rs6780346	5.278	CADM2	intronic	0	NA	NA	NA	2	G	GTTTA	0.3708	NA	5	15	1	1	1
rs7618494	3	85603309	0.916249	rs6780346	5.264	CADM2	intronic	0	9.96232e-09	-0.0719031	0.0125455	2	G	A	0.3519	6	9	15	1	1	1
3:85640077:A:ATTT	3	85640077	0.982314	rs6780346	5.231	CADM2	intronic	0	NA	NA	NA	2	ATTT	A	0.3718	NA	5	15	1	1	1
rs13076632	3	85409884	0.845769	rs11713902	5.205	CADM2	intronic	0	2.43773e-08	-0.0779006	0.0139665	2	C	T	0.2406	4	2	15	1	1	1
rs11191472	10	104707016	1	rs5011520	5.191	CNNM2	intronic	0	1.64702e-09	0.130002	0.0215619	4	T	A	0.08946	6	5	15	1	1	1
rs17459906	3	85612700	0.995554	rs6780346	5.187	CADM2	intronic	0	6.14793e-09	-0.0721024	0.0124043	2	C	T	0.3708	6	5	15	1	1	1
rs71886235	10	104570152	0.636454	rs5011520	5.181	WBP1L	intronic	0	NA	NA	NA	4	C	CTCTT	0.1213	NA	4	4	1	1	1
rs9813512	3	85488646	0.869948	rs11713902	5.166	CADM2	intronic	0	1.05693e-08	0.0790994	0.0138254	2	G	T	0.2465	6	9	15	1	1	0
rs7652683	3	85603462	0.904848	rs6780346	5.155	CADM2	intronic	0	1.04666e-08	-0.071798	0.0125455	2	C	T	0.3489	4	9	15	1	1	1
rs11191593	10	104939215	0.975695	rs5011520	5.138	NT5C2	intronic	0	1.3724e-08	0.122402	0.0215619	4	C	T	0.08748	6	3	5	1	1	1
rs993136	3	85499333	0.952342	rs6780346	5.123	CADM2	intronic	0	2.97819e-09	-0.0732011	0.0123384	2	C	T	0.3807	6	14	15	1	1	0
rs1368742	3	85442208	0.938751	rs6780346	5.087	CADM2	intronic	0	3.81042e-09	-0.0727004	0.0123384	2	G	A	0.3797	NA	5	15	1	1	0
rs17516346	3	85582680	0.995554	rs6780346	5.065	CADM2	intronic	0	3.43193e-09	-0.0733031	0.0124043	2	G	A	0.3708	1f	14	15	1	1	0
rs35701422	3	85575775	0.995554	rs6780346	5.061	CADM2	intronic	0	4.17591e-09	-0.0729011	0.0124043	2	C	T	0.3708	6	5	15	1	1	0
rs11191416	10	104604916	0.940895	rs5011520	5.056	PFN1P11	ncRNA_intronic	0	7.74992e-08	0.1113	0.0207152	4	G	T	0.09245	6	5	15	1	1	1
rs12637798	3	85446776	0.952123	rs6780346	5.051	CADM2	intronic	0	9.13851e-09	-0.0708962	0.0123384	2	G	A	0.3807	5	5	15	1	1	0
rs1368739	3	85508582	0.869948	rs11713902	5.049	CADM2	intronic	0	4.46366e-09	0.0810999	0.0138254	2	C	T	0.2465	NA	5	15	1	1	0
rs1551043	3	85544210	0.995554	rs6780346	5.015	CADM2	intronic	0	2.96243e-09	0.0736031	0.0124043	2	G	T	0.3708	5	5	15	1	1	0
rs62263910	3	85647614	0.991147	rs6780346	5	CADM2	intronic	0	3.40274e-09	0.0745995	0.0126207	2	G	T	0.3698	6	5	15	1	1	1
rs4856273	3	85598260	0.991147	rs6780346	4.995	CADM2	intronic	0	5.86974e-09	0.0721985	0.0124043	2	G	A	0.3698	7	14	15	1	1	0
rs572510752	10	104749244	0.975728	rs5011520	4.981	CNNM2	intronic	0	NA	NA	NA	4	T	TA	0.08946	NA	1	15	1	1	1
rs284861	10	104572276	0.648738	rs5011520	4.978	WBP1L	intronic	0	1.35394e-06	-0.0893996	0.0185028	4	G	A	0.1193	NA	2	4	1	1	1
rs67584463	3	85604963	0.911987	rs6780346	4.958	CADM2	intronic	0	1.8283e-08	0.0706001	0.0125455	2	T	A	0.3529	6	14	15	1	1	1
rs284853	10	104574642	0.648738	rs5011520	4.934	WBP1L	UTR3	0	4.2328e-06	0.084803	0.018437	4	T	A	0.1193	3a	2	6	1	1	1
rs4306872	3	85717062	0.72899	rs11713902	4.915	CADM2	intronic	0	3.81854e-07	-0.0702022	0.0138254	2	G	A	0.2475	NA	5	15	1	1	0
rs2167046	3	85586806	0.986819	rs6780346	4.912	CADM2	intronic	0	0.000817172	0.0780954	0.0233336	2	G	A	0.3728	6	5	15	1	1	0
rs7628948	3	85594169	1	rs11713902	4.893	CADM2	intronic	0	8.56852e-09	-0.0815974	0.0141739	2	C	T	0.2326	7	5	15	1	1	0
rs56777875	3	85577006	0.995554	rs6780346	4.88	CADM2	intronic	0	3.43588e-09	0.0733007	0.0124043	2	G	A	0.3708	6	14	15	1	1	0
rs568187754	3	85491766	0.971753	rs11713902	4.862	CADM2	intronic	0	NA	NA	NA	2	A	G	0.2276	NA	9	15	1	1	0
rs11712915	3	85596665	1	rs11713902	4.86	CADM2	intronic	0	3.90894e-09	0.0838975	0.0142489	2	C	A	0.2326	5	5	15	1	1	0
rs1530740	3	85610487	0.995554	rs6780346	4.859	CADM2	intronic	0	3.43693e-09	0.0733001	0.0124043	2	G	A	0.3708	6	5	15	1	1	1
rs1368743	3	85438709	0.83194	rs11713902	4.836	CADM2	intronic	0	3.75167e-09	0.0814975	0.0138254	2	G	A	0.2455	NA	5	15	1	1	1
rs56048593	13	107536311	0.719933	rs7323761	4.823	PPIAP24	intergenic	19676	NA	NA	NA	6	GT	G	0.495	NA	5	15	0	0	1
rs6801823	3	85617287	0.995554	rs6780346	4.786	CADM2	intronic	0	6.77107e-09	-0.0719017	0.0124043	2	T	A	0.3708	6	5	15	1	1	1
rs9552721	13	23397674	0.987932	rs2335349	4.784	IPMKP1	intergenic	13490	3.60379e-09	-0.0707034	0.0119807	5	G	A	0.4563	5	9	15	0	0	1
rs1926032	10	104829469	0.777279	rs5011520	4.782	CNNM2	intronic	0	2.18159e-07	-0.126496	0.0244052	4	C	T	0.07058	NA	2	5	1	1	1
rs77732644	5	45266078	1	rs77732644	4.781	HCN1	intronic	0	8.50588e-09	-0.231603	0.040222	3	C	T	0.02286	7	5	15	1	0	1
rs1449374	3	85608487	0.995554	rs6780346	4.731	CADM2	intronic	0	3.11707e-09	0.0734995	0.0124043	2	C	T	0.3708	6	14	15	1	1	1
rs35882540	3	85586757	0.986819	rs6780346	4.708	CADM2	intronic	0	NA	NA	NA	2	G	GCTATTTAACATGTCATGA	0.3728	NA	5	15	1	1	0
rs140717279	3	85419571	0.92649	rs11713902	4.697	CADM2	intronic	0	NA	NA	NA	2	CAAAAT	C	0.2256	NA	5	15	1	1	1
rs17519948	3	85616118	0.995554	rs6780346	4.697	CADM2	intronic	0	6.77107e-09	-0.0719017	0.0124043	2	C	A	0.3708	7	7	15	1	1	1
rs4856276	3	85606693	0.995554	rs6780346	4.671	CADM2	intronic	0	0.000239062	-0.0886011	0.0241177	2	T	A	0.3708	6	14	15	1	1	1
rs1470635	3	85575365	0.995554	rs6780346	4.657	CADM2	intronic	0	3.97454e-09	0.0730025	0.0124043	2	C	T	0.3708	7	5	15	1	1	0
rs3215816	10	104856764	0.975695	rs5011520	4.638	NT5C2	intronic	0	NA	NA	NA	4	CAA	C	0.08748	NA	4	4	1	1	1
rs11191453	10	104659852	1	rs5011520	4.626	C10orf32-ASMT:AS3MT	intronic	0	2.02035e-09	0.128897	0.0214965	4	C	T	0.08946	6	4	15	1	1	1
rs62253969	3	85599792	0.995554	rs6780346	4.623	CADM2	intronic	0	5.0799e-09	0.0724975	0.0124043	2	G	A	0.3708	7	14	15	1	1	0
rs62250492	3	85616014	0.995554	rs6780346	4.616	CADM2	intronic	0	8.61606e-09	-0.0713986	0.0124043	2	C	T	0.3708	7	7	15	1	1	1
rs74233809	10	104913940	0.963601	rs5011520	4.587	NT5C2	intronic	0	1.40145e-08	0.122697	0.0216275	4	C	T	0.08847	4	1	5	1	1	1
rs1865250	3	85481412	0.952342	rs6780346	4.582	CADM2	intronic	0	4.19444e-09	-0.0725045	0.0123384	2	C	T	0.3807	NA	7	15	1	1	0
rs11191454	10	104660004	1	rs5011520	4.56	C10orf32-ASMT:AS3MT	intronic	0	2.68569e-09	0.127899	0.0214965	4	G	A	0.08946	1f	4	15	1	1	1
rs73137879	3	85617711	0.995554	rs6780346	4.548	CADM2	intronic	0	0.000382636	0.0826012	0.0232563	2	C	A	0.3708	6	5	15	1	1	1
rs10883815	10	104739179	1	rs5011520	4.543	CNNM2	intronic	0	2.32051e-09	0.128802	0.0215619	4	C	T	0.08946	6	5	15	1	1	1
rs55994690	3	85538956	0.797851	rs6780346	4.529	CADM2	intronic	0	0.00280887	0.0843989	0.0282468	2	T	A	0.4066	7	14	15	1	1	0
rs112314091	10	104694654	1	rs5011520	4.528	CNNM2	intronic	0	1.42706e-09	-0.130501	0.0215619	4	G	A	0.08946	7	5	15	1	1	1
rs142343184	3	85596244	0.927575	rs6780346	4.51	CADM2	intronic	0	NA	NA	NA	2	AAT	A	0.3887	NA	5	15	1	1	0
rs9858244	3	85787399	0.605827	rs11713902	4.509	CADM2	intronic	0	2.19583e-06	-0.0687986	0.0145313	2	G	A	0.2207	7	5	15	1	1	0
rs9510362	13	23397856	0.98387	rs2335349	4.507	IPMKP1	intergenic	13308	3.99315e-09	0.0705004	0.0119807	5	G	A	0.4553	6	9	15	0	0	1
rs11191505	10	104766891	1	rs5011520	4.498	CNNM2	intronic	0	1.93447e-09	-0.129895	0.0216376	4	C	T	0.08946	5	5	15	1	1	1
rs4856587	3	85606696	0.995554	rs6780346	4.489	CADM2	intronic	0	0.000405189	0.0852965	0.0241177	2	G	T	0.3708	6	14	15	1	1	1
rs59211082	3	85619644	0.995554	rs6780346	4.477	CADM2	intronic	0	3.78922e-09	-0.0731004	0.0124043	2	C	T	0.3708	7	5	15	1	1	1
rs62250490	3	85614934	0.995554	rs6780346	4.474	CADM2	intronic	0	6.46428e-09	0.0719982	0.0124043	2	C	T	0.3708	7	14	15	1	1	1
rs67999244	3	85614670	0.995554	rs6780346	4.467	CADM2	intronic	0	3.6103e-09	0.0731995	0.0124043	2	T	A	0.3708	7	14	15	1	1	1
rs56031423	3	85614034	0.916249	rs6780346	4.451	CADM2	intronic	0	1.38672e-08	0.0711962	0.0125455	2	C	T	0.3519	6	14	15	1	1	1
rs9833314	3	85446558	0.848811	rs11713902	4.45	CADM2	intronic	0	5.25113e-08	-0.0797006	0.0146439	2	G	A	0.2465	7	5	15	1	1	0
rs6792295	3	85598481	0.991147	rs6780346	4.445	CADM2	intronic	0	4.59575e-09	-0.072704	0.0124043	2	C	T	0.3698	7	14	15	1	1	0
rs17517142	3	85591229	0.995554	rs6780346	4.438	CADM2	intronic	0	3.27419e-09	-0.0733992	0.0124043	2	C	A	0.3708	7	5	15	1	1	0
rs6549046	3	85669779	0.712057	rs6780346	4.435	CADM2	intronic	0	1.52772e-07	0.065904	0.0125551	2	G	T	0.3608	7	14	15	1	1	1
rs62250752	3	85552238	0.995554	rs6780346	4.413	CADM2	intronic	0	NA	NA	NA	2	A	T	0.3708	6	1	15	1	1	0
rs1810844	13	107548086	0.730174	rs7323761	4.407	PPIAP24	intergenic	31451	0.0452746	0.0520001	0.0259729	6	C	T	0.4195	6	5	15	0	0	1
rs2167045	3	85610976	0.995554	rs6780346	4.403	CADM2	intronic	0	4.60595e-09	0.0726995	0.0124043	2	G	A	0.3708	6	5	15	1	1	1
rs67277278	3	85606962	0.995554	rs6780346	4.382	CADM2	intronic	0	4.17295e-09	0.0729025	0.0124043	2	C	A	0.3708	7	14	15	1	1	1
rs62250500	3	85627691	0.991147	rs6780346	4.372	CADM2	intronic	0	3.1836e-09	0.0739018	0.0124795	2	C	T	0.3698	5	5	15	1	1	1
rs113282265	10	104657248	1	rs5011520	4.347	C10orf32-ASMT:AS3MT	intronic	0	5.67672e-09	0.124798	0.0214207	4	G	A	0.08946	7	5	15	1	1	1
rs66632973	3	85585552	0.995554	rs6780346	4.342	CADM2	intronic	0	0.000339475	-0.0834019	0.0232761	2	T	A	0.3708	6	5	15	1	1	0
rs17457377	3	85588375	0.995554	rs6780346	4.338	CADM2	intronic	0	3.98345e-09	-0.072998	0.0124043	2	G	T	0.3708	7	5	15	1	1	0
rs6804626	3	85593673	0.991088	rs6780346	4.304	CADM2	intronic	0	7.46208e-09	-0.0716992	0.0124043	2	G	A	0.3718	7	5	15	1	1	0
rs67544605	3	85585340	0.995554	rs6780346	4.301	CADM2	intronic	0	2.82224e-09	-0.0737017	0.0124043	2	T	A	0.3708	7	5	15	1	1	0
rs1470636	3	85575441	0.995554	rs6780346	4.292	CADM2	intronic	0	5.58093e-09	-0.072303	0.0124043	2	C	A	0.3708	6	5	15	1	1	0
rs73130366	3	85585036	0.978391	rs6780346	4.27	CADM2	intronic	0	0.000686526	0.0821955	0.0242114	2	G	A	0.3748	5	5	15	1	1	0
rs10883798	10	104660688	0.988292	rs5011520	4.245	C10orf32-ASMT:AS3MT	UTR3	0	2.02035e-09	0.128897	0.0214965	4	G	A	0.09046	6	4	15	1	1	1
rs1900919	3	85592384	0.982413	rs6780346	4.241	CADM2	intronic	0	NA	NA	NA	2	T	A	0.3738	6	5	15	1	1	0
rs1004467	10	104594507	0.943139	rs5011520	4.231	CYP17A1	intronic	0	1.42585e-07	0.108603	0.0206395	4	G	A	0.09443	4	3	15	1	1	1
rs28732378	3	85403892	0.709259	rs11713902	4.141	CADM2	intronic	0	7.63008e-09	-0.0789951	0.0136754	2	G	A	0.2813	6	5	15	1	1	1
rs1375565	3	85642881	0.991147	rs6780346	4.127	CADM2	intronic	0	6.46869e-09	-0.0719968	0.0124043	2	G	A	0.3698	NA	5	15	1	1	1
rs7618429	3	85549020	0.995554	rs6780346	4.074	CADM2	intronic	0	3.12122e-09	-0.0734968	0.0124043	2	G	A	0.3708	7	5	15	1	1	0
rs9816536	3	85669226	0.685039	rs6780346	4.064	CADM2	intronic	0	2.35547e-07	-0.0648953	0.0125551	2	G	A	0.3509	7	9	15	1	1	1
rs59225869	3	85575986	0.995554	rs6780346	4.047	CADM2	intronic	0	3.61192e-09	-0.0731986	0.0124043	2	G	A	0.3708	6	5	15	1	1	0
rs58889493	3	85622699	0.995554	rs6780346	4.014	CADM2	intronic	0	6.76846e-09	0.0719025	0.0124043	2	T	A	0.3708	7	5	15	1	1	1
rs6808400	3	85468059	0.952342	rs6780346	3.986	CADM2	intronic	0	7.47696e-09	-0.0716951	0.0124043	2	C	T	0.3807	5	15	15	1	1	0
rs1375549	3	85613378	0.991147	rs6780346	3.976	CADM2	intronic	0	0.00112739	-0.0754984	0.0231829	2	C	T	0.3718	6	7	15	1	1	1
rs4856584	3	85580328	0.916249	rs6780346	3.972	CADM2	intronic	0	2.00811e-08	-0.0703968	0.0125455	2	T	A	0.3519	6	14	15	1	1	0
rs35894540	3	85475647	0.952342	rs6780346	3.959	CADM2	intronic	0	5.90655e-09	-0.0718017	0.0123384	2	C	T	0.3807	6	14	15	1	1	0
rs6790090	3	85592750	0.995554	rs6780346	3.943	CADM2	intronic	0	3.27169e-09	0.0734007	0.0124043	2	T	A	0.3708	6	5	15	1	1	0
rs1375554	3	85618419	0.995554	rs6780346	3.913	CADM2	intronic	0	6.77321e-09	-0.0719011	0.0124043	2	G	A	0.3708	NA	5	15	1	1	1
rs3824755	10	104595849	0.943139	rs5011520	3.905	CYP17A1	intronic	0	1.56518e-07	-0.108304	0.0206501	4	G	C	0.09443	5	1	15	1	1	1
rs7652808	3	85603643	0.904848	rs6780346	3.898	CADM2	intronic	0	1.2059e-08	-0.0714956	0.0125455	2	G	T	0.3489	6	9	15	1	1	1
rs10865610	3	85594695	0.991147	rs6780346	3.893	CADM2	intronic	0	5.85246e-09	-0.0722046	0.0124043	2	G	A	0.3698	6	5	15	1	1	0
rs2167044	3	85609095	0.995554	rs6780346	3.888	CADM2	intronic	0	3.43693e-09	0.0733001	0.0124043	2	C	T	0.3708	7	7	15	1	1	1
rs79993475	10	104901031	0.975695	rs5011520	3.868	NT5C2	intronic	0	8.88397e-09	0.123997	0.0215619	4	G	A	0.08748	7	4	5	1	1	1
rs6777458	3	85592988	0.995554	rs6780346	3.862	CADM2	intronic	0	3.60594e-09	0.073202	0.0124043	2	G	A	0.3708	7	5	15	1	1	0
rs62252519	3	85589246	0.995554	rs6780346	3.857	CADM2	intronic	0	3.97569e-09	0.073002	0.0124043	2	T	A	0.3708	6	5	15	1	1	0
rs9520226	13	107517075	0.808193	rs7323761	3.847	PPIAP24	upstream	440	2.32443e-06	-0.057298	0.0121318	6	C	T	0.4861	7	5	15	0	0	1
rs6762695	3	85500389	0.952342	rs6780346	3.846	CADM2	intronic	0	2.3232e-09	-0.0737024	0.0123384	2	G	A	0.3807	7	14	15	1	1	0
rs2029132	3	85602746	0.995554	rs6780346	3.841	CADM2	intronic	0	3.43693e-09	0.0733001	0.0124043	2	C	A	0.3708	7	13	15	1	1	1
rs450580	13	107528843	0.724247	rs7323761	3.831	PPIAP24	intergenic	12208	5.34249e-05	-0.0484035	0.0119807	6	C	A	0.493	6	5	15	0	0	1
rs1900914	3	85611791	0.995554	rs6780346	3.781	CADM2	intronic	0	3.60808e-09	0.0732007	0.0124043	2	G	A	0.3708	7	5	15	1	1	1
rs67416405	3	85539234	0.916249	rs6780346	3.769	CADM2	intronic	0	1.3867e-08	-0.0711962	0.0125455	2	C	T	0.3519	6	14	15	1	1	0
rs68049270	3	85605061	0.991147	rs6780346	3.766	CADM2	intronic	0	5.57602e-09	0.0723048	0.0124043	2	C	T	0.3718	7	14	15	1	1	1
rs17516470	3	85583882	0.995554	rs6780346	3.759	CADM2	intronic	0	3.78681e-09	-0.0731017	0.0124043	2	G	C	0.3708	6	7	15	1	1	0
rs9866322	3	85650004	0.982952	rs11713902	3.756	CADM2	intronic	0	1.48244e-08	0.0814995	0.0143901	2	C	T	0.2316	6	5	15	1	1	1
rs66505109	3	85576458	0.995554	rs6780346	3.729	CADM2	intronic	0	3.61192e-09	-0.0731986	0.0124043	2	C	A	0.3708	7	9	15	1	1	0
rs1155666	3	85521017	0.995554	rs6780346	3.725	CADM2	intronic	0	2.69405e-09	-0.0737962	0.0124043	2	C	T	0.3708	6	5	15	1	1	0
rs2029134	3	85603262	0.916249	rs6780346	3.725	CADM2	intronic	0	7.53176e-09	-0.0724958	0.0125455	2	G	T	0.3519	7	9	15	1	1	1
rs11127900	3	85594599	0.995554	rs6780346	3.717	CADM2	intronic	0	4.18587e-09	-0.0728962	0.0124043	2	G	A	0.3708	6	5	15	1	1	0
rs17516284	3	85581386	0.995554	rs6780346	3.712	CADM2	intronic	0	5.07192e-09	0.0725007	0.0124043	2	G	A	0.3708	6	15	15	1	1	0
rs77335224	10	104636276	0.911475	rs5011520	3.704	C10orf32-ASMT:AS3MT	intronic	0	1.94138e-07	-0.108895	0.0209218	4	C	T	0.09742	7	4	15	1	1	1
rs62253967	3	85599588	0.916249	rs6780346	3.701	CADM2	intronic	0	1.38458e-08	0.0711995	0.0125455	2	G	A	0.3519	7	14	15	1	1	0
rs9844512	3	85544070	1	rs11713902	3.7	CADM2	intronic	0	5.9624e-09	-0.0828974	0.0142489	2	C	A	0.2326	7	5	15	1	1	0
rs1375555	3	85618308	0.995554	rs6780346	3.697	CADM2	intronic	0	1.52208e-08	-0.0701968	0.0124043	2	C	T	0.3708	NA	5	15	1	1	1
rs61316596	3	85619857	0.995554	rs6780346	3.694	CADM2	intronic	0	8.20812e-09	0.0715001	0.0124043	2	C	T	0.3708	7	5	15	1	1	1
rs57400427	3	85614376	0.995554	rs6780346	3.691	CADM2	intronic	0	NA	NA	NA	2	A	AG	0.3708	NA	14	15	1	1	1
rs4856588	3	85611420	0.995554	rs6780346	3.689	CADM2	intronic	0	2.44024e-09	0.0739968	0.0124043	2	G	A	0.3708	6	5	15	1	1	1
rs58919842	3	85583471	0.995554	rs6780346	3.671	CADM2	intronic	0	3.98173e-09	0.0729988	0.0124043	2	G	A	0.3708	6	7	15	1	1	0
rs77288822	3	85552244	0.995554	rs6780346	3.67	CADM2	intronic	0	NA	NA	NA	2	A	T	0.3708	7	1	15	1	1	0
rs77420391	10	104945823	0.975695	rs5011520	3.66	NT5C2	intronic	0	9.60513e-09	-0.124899	0.0217686	4	G	A	0.08748	5	2	5	1	1	1
rs17457669	3	85591451	0.995554	rs6780346	3.655	CADM2	intronic	0	4.18587e-09	-0.0728962	0.0124043	2	C	T	0.3708	6	5	15	1	1	0
rs62250686	3	85468446	0.952342	rs6780346	3.645	CADM2	intronic	0	0.00790334	0.0658975	0.0248092	2	T	A	0.3807	6	15	15	1	1	0
rs11127893	3	85524170	0.916249	rs6780346	3.643	CADM2	intronic	0	1.04329e-08	0.0718048	0.0125455	2	C	T	0.3519	7	5	15	1	1	0
rs1449382	3	85612053	0.995554	rs6780346	3.59	CADM2	intronic	0	4.17295e-09	0.0729025	0.0124043	2	G	A	0.3708	6	5	15	1	1	1
rs547374225	3	85592388	0.982413	rs6780346	3.589	CADM2	intronic	0	NA	NA	NA	2	T	A	0.3738	NA	5	15	1	1	0
rs6783137	3	85599918	0.995554	rs6780346	3.587	CADM2	intronic	0	8.62463e-09	0.0713965	0.0124043	2	C	T	0.3708	7	14	15	1	1	0
rs2196097	3	85470645	0.971753	rs11713902	3.574	CADM2	intronic	0	3.02012e-09	-0.0845031	0.0142489	2	C	T	0.2276	7	5	15	1	1	0
rs6549037	3	85600708	0.995554	rs6780346	3.547	CADM2	intronic	0	5.3305e-09	0.072398	0.0124043	2	G	A	0.3708	7	14	15	1	1	1
rs62250465	3	85605437	0.995554	rs6780346	3.547	CADM2	intronic	0	4.59909e-09	0.0727025	0.0124043	2	C	T	0.3708	7	14	15	1	1	1
rs28475482	3	85690918	0.72175	rs11713902	3.531	CADM2	intronic	0	0.0123956	0.0668985	0.0267521	2	C	T	0.2495	6	14	15	1	1	0
rs572731260	10	104810293	0.607179	rs5011520	3.53	CNNM2	intronic	0	NA	NA	NA	4	CA	C	0.1312	NA	4	15	1	1	1
rs17458609	3	85599977	0.995554	rs6780346	3.509	CADM2	intronic	0	5.0619e-09	0.0725048	0.0124043	2	C	T	0.3708	7	14	15	1	1	0
rs12633762	3	85509991	0.869948	rs11713902	3.501	CADM2	intronic	0	4.66156e-09	0.0810003	0.0138254	2	C	T	0.2465	6	5	15	1	1	0
rs73130364	3	85585035	0.978391	rs6780346	3.489	CADM2	intronic	0	0.000696085	-0.0821038	0.0242114	2	C	T	0.3748	5	5	15	1	1	0
rs7617306	3	85615183	0.995554	rs6780346	3.476	CADM2	intronic	0	6.78482e-09	0.0718975	0.0124043	2	C	T	0.3708	6	14	15	1	1	1
rs56187922	3	85578725	0.995554	rs6780346	3.464	CADM2	intronic	0	5.07042e-09	0.0725013	0.0124043	2	C	A	0.3708	7	14	15	1	1	0
rs199819893	5	45331628	1	rs77732644	3.454	HCN1	intronic	0	NA	NA	NA	3	CTT	C	0.02286	NA	9	15	1	0	1
rs12412038	10	104856162	0.975695	rs5011520	3.428	NT5C2	intronic	0	6.73508e-09	-0.125003	0.0215619	4	G	A	0.08748	1f	4	4	1	1	1
rs62252466	3	85574742	0.995554	rs6780346	3.414	CADM2	intronic	0	3.1156e-09	-0.0735004	0.0124043	2	G	A	0.3708	6	7	15	1	1	0
rs7650284	3	85472227	0.952342	rs6780346	3.381	CADM2	intronic	0	3.4505e-09	-0.0729024	0.0123384	2	C	T	0.3807	7	5	15	1	1	0
rs442404	13	107525206	0.719415	rs7323761	3.369	PPIAP24	intergenic	8571	4.32135e-05	0.0489963	0.0119807	6	C	T	0.492	NA	5	15	0	0	1
rs5011520	10	104697516	1	rs5011520	3.36	CNNM2	intronic	0	8.47831e-10	-0.133104	0.0216933	4	G	A	0.08946	7	5	15	1	1	1
rs530949414	3	85491764	0.971753	rs11713902	3.347	CADM2	intronic	0	NA	NA	NA	2	A	G	0.2276	NA	9	15	1	1	0
rs4637303	3	85552787	0.916249	rs6780346	3.337	CADM2	intronic	0	1.26338e-08	0.071396	0.0125455	2	C	T	0.3519	NA	1	15	1	1	0
rs1449410	3	85603219	0.995554	rs6780346	3.327	CADM2	intronic	0	2.9654e-09	-0.0736011	0.0124043	2	G	C	0.3708	7	9	15	1	1	1
rs1821349	3	85438564	0.847992	rs11713902	3.314	CADM2	intronic	0	3.58014e-09	0.0816043	0.0138254	2	G	A	0.2465	NA	5	15	1	1	1
rs62250463	3	85603872	0.995554	rs6780346	3.311	CADM2	intronic	0	5.32903e-09	-0.0723986	0.0124043	2	G	T	0.3708	7	9	15	1	1	1
rs6777456	3	85592983	0.995554	rs6780346	3.296	CADM2	intronic	0	3.60594e-09	0.073202	0.0124043	2	G	T	0.3708	6	5	15	1	1	0
rs11921010	3	85434260	0.89823	rs6780346	3.29	CADM2	intronic	0	1.05162e-08	-0.0706025	0.0123384	2	C	T	0.3877	6	5	15	1	1	1
rs1551044	3	85544283	0.916249	rs6780346	3.266	CADM2	intronic	0	1.45314e-08	-0.0710956	0.0125455	2	C	T	0.3519	5	5	15	1	1	0
rs55939743	3	85578077	0.995554	rs6780346	3.254	CADM2	intronic	0	5.58375e-09	0.072302	0.0124043	2	G	A	0.3708	7	14	15	1	1	0
rs11191559	10	104867686	0.975695	rs5011520	3.25	NT5C2	intronic	0	1.41198e-08	-0.122297	0.0215619	4	C	T	0.08748	6	4	5	1	1	1
rs142262917	3	85590429	0.991147	rs6780346	3.214	CADM2	intronic	0	NA	NA	NA	2	CAT	C	0.3718	NA	5	15	1	1	0
rs139331653	5	45939294	1	rs77732644	3.213	CTD-2013M15.1	intergenic	43221	2.21591e-07	0.210101	0.0405582	3	G	A	0.02286	7	9	15	0	0	1
rs13076830	3	85409979	0.92649	rs11713902	3.212	CADM2	intronic	0	6.47133e-09	-0.082702	0.0142489	2	C	T	0.2256	4	2	15	1	1	1
rs4856275	3	85606520	0.995554	rs6780346	3.191	CADM2	intronic	0	0.000300169	0.085497	0.0236496	2	C	A	0.3708	6	14	15	1	1	1
rs75558549	5	45442849	0.670062	rs77732644	3.172	HCN1	intronic	0	7.27698e-07	-0.171303	0.0345799	3	C	T	0.02783	5	9	15	1	0	1
rs17460701	3	85623271	0.995554	rs6780346	3.16	CADM2	intronic	0	5.86509e-09	0.0722001	0.0124043	2	C	T	0.3708	6	1	15	1	1	1
rs11705775	3	85406938	0.6005	rs11713902	3.15	CADM2	intronic	0	0.000446706	-0.0453004	0.012903	2	G	T	0.3111	6	5	15	1	1	1
rs1375553	3	85618445	0.994311	rs11713902	3.14	CADM2	intronic	0	0.000635943	0.0944982	0.027665	2	C	T	0.2316	NA	5	15	1	1	1
rs7427346	3	85575519	0.995554	rs6780346	3.13	CADM2	intronic	0	3.79382e-09	-0.073098	0.0124043	2	C	T	0.3708	7	5	15	1	1	0
rs62250468	3	85610695	0.995554	rs6780346	3.096	CADM2	intronic	0	5.58375e-09	0.072302	0.0124043	2	C	T	0.3708	6	5	15	1	1	1
rs62250714	3	85515776	0.995554	rs6780346	3.077	CADM2	intronic	0	5.87251e-09	0.0721975	0.0124043	2	G	A	0.3708	6	5	15	1	1	0
rs13077660	3	85616260	1	rs11713902	3.077	CADM2	intronic	0	3.90784e-09	0.0838982	0.0142489	2	C	A	0.2326	3a	7	15	1	1	1
rs139528938	3	85546181	0.916249	rs6780346	3.068	CADM2	intronic	0	NA	NA	NA	2	A	ACACC	0.3519	NA	5	15	1	1	0
rs2326318	3	85592549	0.995554	rs6780346	3.051	CADM2	intronic	0	0.000768039	-0.0784956	0.0233336	2	G	C	0.3708	7	5	15	1	1	0
rs13353478	3	85621395	1	rs11713902	3.045	CADM2	intronic	0	4.62741e-09	-0.0834992	0.0142489	2	C	T	0.2326	7	5	15	1	1	1
rs12494446	3	85622663	0.978034	rs6780346	3.038	CADM2	intronic	0	7.12572e-09	0.0717954	0.0124043	2	G	A	0.3668	6	5	15	1	1	1
rs1433711	3	85428963	0.826451	rs11713902	3.037	CADM2	intronic	0	5.07582e-09	-0.0808046	0.0138254	2	C	T	0.2445	NA	5	15	1	1	1
rs9868427	3	85488462	0.869948	rs11713902	3.028	CADM2	intronic	0	2.52599e-08	-0.0773958	0.0138914	2	C	T	0.2465	7	9	15	1	1	0
rs10511073	3	85653460	0.685039	rs6780346	3.009	CADM2	intronic	0	2.94962e-07	-0.0647017	0.0126207	2	G	A	0.3509	NA	5	15	1	1	1
rs11127891	3	85510183	0.869948	rs11713902	3.008	CADM2	intronic	0	4.66068e-09	0.0810007	0.0138254	2	C	T	0.2465	6	5	15	1	1	0
rs62252507	3	85582078	0.995554	rs6780346	3.005	CADM2	intronic	0	5.58375e-09	0.072302	0.0124043	2	C	T	0.3708	6	14	15	1	1	0
rs17115100	10	104591393	0.954101	rs5011520	2.995	CYP17A1	intronic	0	1.25169e-07	-0.109496	0.0207152	4	G	T	0.09344	5	2	15	1	1	1
rs66631011	3	85605046	0.991147	rs6780346	2.991	CADM2	intronic	0	4.38098e-09	0.0728025	0.0124043	2	G	A	0.3718	6	14	15	1	1	1
rs35326689	3	85677837	0.732615	rs11713902	2.989	CADM2	intronic	0	3.38423e-07	0.0709036	0.0139008	2	G	A	0.2535	6	5	15	1	1	1
rs58828944	3	85574072	0.995554	rs6780346	2.987	CADM2	intronic	0	3.79382e-09	-0.073098	0.0124043	2	C	T	0.3708	6	7	15	1	1	0
rs1449390	3	85577703	0.995554	rs6780346	2.981	CADM2	intronic	0	7.4545e-09	0.0717013	0.0124043	2	G	A	0.3708	7	14	15	1	1	0
rs2875907	3	85518580	0.916249	rs6780346	2.967	CADM2	intronic	0	5.65803e-09	-0.0730974	0.0125455	2	G	A	0.3519	5	5	15	1	1	0
rs11191607	10	104959188	0.963601	rs5011520	2.956	NT5C2	intergenic	6131	8.62438e-09	-0.125295	0.0217686	4	G	T	0.08847	7	2	15	1	1	1
rs17516256	3	85580588	0.995554	rs6780346	2.955	CADM2	intronic	0	6.1441e-09	0.0721037	0.0124043	2	G	A	0.3708	6	15	15	1	1	0
rs7993362	13	23402114	0.987932	rs2335349	2.955	IPMKP1	intergenic	9050	3.43571e-09	0.0707977	0.0119807	5	C	T	0.4563	6	7	15	0	0	1
rs2122233	3	85611068	0.995554	rs6780346	2.944	CADM2	intronic	0	3.60808e-09	0.0732007	0.0124043	2	G	A	0.3708	6	5	15	1	1	1
rs1375551	3	85613501	0.995554	rs6780346	2.932	CADM2	intronic	0	1.14697e-08	-0.0707968	0.0124043	2	C	T	0.3708	6	14	15	1	1	1
rs11191479	10	104723620	1	rs5011520	2.926	CNNM2	intronic	0	1.23463e-09	0.131003	0.0215619	4	C	T	0.08946	1f	2	15	1	1	1
rs57756567	3	85583927	0.995554	rs6780346	2.924	CADM2	intronic	0	4.17918e-09	0.0728995	0.0124043	2	T	A	0.3708	6	7	15	1	1	0
rs4856277	3	85606747	0.995554	rs6780346	2.92	CADM2	intronic	0	5.07421e-09	-0.0724998	0.0124043	2	G	A	0.3708	6	14	15	1	1	1
rs4856569	3	85464125	0.952342	rs6780346	2.907	CADM2	intronic	0	5.35826e-09	-0.0720024	0.0123384	2	G	A	0.3807	4	15	15	1	1	0
rs6762267	3	85513115	0.952342	rs6780346	2.858	CADM2	intronic	0	3.1161e-09	0.0735001	0.0124043	2	C	A	0.3807	7	5	15	1	1	0
rs60597959	3	85590266	0.991147	rs6780346	2.846	CADM2	intronic	0	0.00114088	0.0746955	0.0229602	2	T	A	0.3718	6	5	15	1	1	0
rs67904150	3	85625231	0.991147	rs6780346	2.807	CADM2	intronic	0	4.38948e-09	-0.0727986	0.0124043	2	G	A	0.3698	5	5	15	1	1	1
rs12416331	10	104928914	0.975695	rs5011520	2.755	NT5C2	intronic	0	1.12835e-08	-0.123497	0.0216275	4	T	A	0.08748	3a	2	5	1	1	1
rs11127898	3	85587729	0.916249	rs6780346	2.754	CADM2	intronic	0	9.51933e-09	-0.0719998	0.0125455	2	G	C	0.3519	7	5	15	1	1	0
rs11716233	3	85481659	0.966207	rs11713902	2.75	CADM2	intronic	0	9.43591e-09	-0.0817968	0.0142489	2	C	T	0.2266	6	7	15	1	1	0
rs17516683	3	85585431	0.995554	rs6780346	2.721	CADM2	intronic	0	2.96774e-09	0.0735995	0.0124043	2	G	A	0.3708	7	5	15	1	1	0
rs6774985	3	85513000	0.952342	rs6780346	2.702	CADM2	intronic	0	1.81717e-09	-0.0741951	0.0123384	2	C	T	0.3807	7	5	15	1	1	0
rs4770322	13	23410116	0.959783	rs2335349	2.694	IPMKP1	intergenic	1048	3.2311e-09	0.0722004	0.0121972	5	G	A	0.4533	5	5	15	0	0	1
rs13099750	3	85410088	0.845769	rs11713902	2.684	CADM2	intronic	0	2.54006e-08	-0.0778006	0.0139665	2	T	A	0.2406	4	2	15	1	1	1
rs11191575	10	104898337	0.975695	rs5011520	2.684	NT5C2	intronic	0	8.40715e-09	-0.124198	0.0215619	4	C	T	0.08748	7	4	4	1	1	1
rs10716596	3	85542595	0.995554	rs6780346	2.681	CADM2	intronic	0	NA	NA	NA	2	C	CT	0.3708	NA	9	15	1	1	0
rs6779501	3	85589580	0.995554	rs6780346	2.677	CADM2	intronic	0	3.61083e-09	-0.0731992	0.0124043	2	C	T	0.3708	7	5	15	1	1	0
rs11923343	3	85668570	0.708781	rs6780346	2.676	CADM2	intronic	0	3.03614e-07	-0.064297	0.0125551	2	G	A	0.3598	6	9	15	1	1	1
rs10511085	3	85531887	0.995554	rs6780346	2.671	CADM2	intronic	0	4.84447e-09	0.0725954	0.0124043	2	C	A	0.3708	NA	5	15	1	1	0
rs4856590	3	85612528	0.995554	rs6780346	2.641	CADM2	intronic	0	7.45022e-09	0.0717025	0.0124043	2	G	A	0.3708	6	5	15	1	1	1
rs76917541	5	45844894	0.916167	rs77732644	2.639	CTD-2013M15.1	intergenic	45423	1.00944e-07	-0.218101	0.0409577	3	G	A	0.02485	6	5	15	0	0	1
rs11191574	10	104898126	0.963601	rs5011520	2.608	NT5C2	intronic	0	8.82299e-09	-0.1244	0.0216275	4	C	T	0.08847	6	4	4	1	1	1
rs7640828	3	85603371	0.916249	rs6780346	2.606	CADM2	intronic	0	7.86378e-09	0.0724047	0.0125455	2	G	A	0.3519	7	9	15	1	1	1
rs7636243	3	85472033	0.952342	rs6780346	2.598	CADM2	intronic	0	1.20029e-08	0.0707007	0.0124043	2	C	T	0.3807	7	5	15	1	1	0
rs111795093	3	85766025	0.72899	rs11713902	2.589	CADM2	intronic	0	NA	NA	NA	2	A	T	0.2475	6	14	15	1	1	0
rs55667839	3	85552233	0.995554	rs6780346	2.576	CADM2	intronic	0	NA	NA	NA	2	T	A	0.3708	6	1	15	1	1	0
rs138172222	10	104902430	0.975695	rs5011520	2.573	NT5C2	intronic	0	NA	NA	NA	4	G	GA	0.08748	NA	4	5	1	1	1
rs4770315	13	23400484	0.987932	rs2335349	2.572	IPMKP1	intergenic	10680	1.8625e-09	0.0727955	0.0121137	5	G	C	0.4563	7	9	15	0	0	1
rs59835020	3	85621205	0.995554	rs6780346	2.568	CADM2	intronic	0	3.97986e-09	-0.0729998	0.0124043	2	G	A	0.3708	4	5	15	1	1	1
rs17516857	3	85587710	0.995554	rs6780346	2.567	CADM2	intronic	0	3.98345e-09	-0.072998	0.0124043	2	C	A	0.3708	7	5	15	1	1	0
rs2335349	13	23404504	1	rs2335349	2.56	IPMKP1	intergenic	6660	1.02895e-09	-0.0736007	0.0120561	5	C	T	0.4553	7	5	15	0	0	1
rs541745677	10	104749705	0.951562	rs5011520	2.558	CNNM2	intronic	0	NA	NA	NA	4	C	CTT	0.08549	NA	2	15	1	1	1
rs12219304	10	104931584	0.975695	rs5011520	2.556	NT5C2	intronic	0	1.07087e-08	-0.124497	0.0217686	4	G	C	0.08748	7	4	5	1	1	1
rs9809258	3	85406931	0.6005	rs11713902	2.547	CADM2	intronic	0	0.000563018	-0.0445004	0.012903	2	G	C	0.3111	6	5	15	1	1	1
rs726610	3	85551403	0.904848	rs6780346	2.534	CADM2	intronic	0	1.40117e-08	0.0716003	0.0126207	2	C	T	0.3489	1f	1	15	1	1	0
rs7637527	3	85599081	0.995554	rs6780346	2.528	CADM2	intronic	0	0.000874833	-0.0761004	0.022867	2	C	T	0.3708	7	14	15	1	1	0
rs9309981	3	85505944	0.869948	rs11713902	2.523	CADM2	intronic	0	4.66246e-09	0.0809999	0.0138254	2	G	A	0.2465	7	14	15	1	1	0
rs59967234	3	85575844	0.995554	rs6780346	2.522	CADM2	intronic	0	3.61192e-09	-0.0731986	0.0124043	2	G	A	0.3708	7	5	15	1	1	0
rs56041930	1	18110105	1	rs56041930	2.516	ACTL8	intronic	0	2.54724e-09	-0.080304	0.0134774	1	G	A	0.327	5	5	14	1	0	1
rs744580	3	85475597	0.869948	rs11713902	2.509	CADM2	intronic	0	7.04276e-09	-0.0812024	0.0140248	2	T	A	0.2465	6	7	15	1	1	0
rs2878395	13	23390487	0.629428	rs2335349	2.507	RPL7AP73	intergenic	12699	4.96178e-05	0.0509025	0.0125455	5	G	A	0.3648	6	14	15	0	0	1
rs288701	13	107538568	0.725533	rs7323761	2.503	PPIAP24	intergenic	21933	4.92488e-05	-0.0492049	0.0121219	6	G	A	0.4165	NA	5	15	0	0	1
rs12491722	3	85575797	0.916249	rs6780346	2.483	CADM2	intronic	0	1.51931e-08	-0.0709998	0.0125455	2	C	T	0.3519	6	5	15	1	1	0
rs11127890	3	85496631	0.869948	rs11713902	2.482	CADM2	intronic	0	6.3131e-09	-0.080301	0.0138254	2	C	T	0.2465	7	9	15	1	1	0
rs116111000	5	44743528	0.864164	rs77732644	2.474	RP11-53O19.1	intergenic	1473	6.82833e-05	0.1698	0.0426398	3	C	T	0.01988	6	14	15	0	0	1
rs12217501	10	104851889	0.987818	rs5011520	2.474	NT5C2	intronic	0	5.78088e-09	0.125995	0.0216376	4	C	T	0.08847	6	4	4	1	1	1
rs1530739	3	85610114	0.995554	rs6780346	2.471	CADM2	intronic	0	4.83494e-09	0.0725995	0.0124043	2	T	A	0.3708	7	5	15	1	1	1
rs11191502	10	104765494	1	rs5011520	2.468	CNNM2	intronic	0	1.58107e-09	0.130602	0.0216376	4	G	T	0.08946	6	5	15	1	1	1
rs551425186	10	104938590	0.821031	rs5011520	2.466	NT5C2	intronic	0	NA	NA	NA	4	C	CA	0.07853	NA	4	5	1	1	1
rs62250687	3	85469353	0.952342	rs6780346	2.464	CADM2	intronic	0	1.14771e-08	0.0707954	0.0124043	2	T	A	0.3807	6	15	15	1	1	0
rs62252497	3	85578463	0.995554	rs6780346	2.459	CADM2	intronic	0	7.09745e-09	0.0718037	0.0124043	2	C	T	0.3708	6	14	15	1	1	0
rs11127896	3	85539816	0.995554	rs6780346	2.45	CADM2	intronic	0	3.60088e-09	0.0732048	0.0124043	2	C	T	0.3708	7	14	15	1	1	0
rs10433498	3	85471818	0.864949	rs11713902	2.446	CADM2	intronic	0	7.8233e-09	-0.079803	0.0138254	2	G	A	0.2475	6	5	15	1	1	0
rs62250489	3	85614746	0.995554	rs6780346	2.426	CADM2	intronic	0	7.11185e-09	0.0717995	0.0124043	2	C	A	0.3708	6	14	15	1	1	1
rs62250685	3	85457240	0.948365	rs6780346	2.402	CADM2	intronic	0	7.52565e-09	-0.0713004	0.0123384	2	G	A	0.3817	6	5	15	1	1	0
rs7098825	10	104628234	0.921832	rs5011520	2.402	C10orf32-ASMT:RNU6-372P	ncRNA_exonic	0	2.68804e-07	0.105501	0.0205091	4	C	T	0.09642	7	5	5	1	1	1
rs7634761	3	85636421	0.986779	rs6780346	2.4	CADM2	intronic	0	5.32029e-09	0.072402	0.0124043	2	G	A	0.3688	7	5	15	1	1	1
rs570682061	3	85552239	0.995554	rs6780346	2.394	CADM2	intronic	0	NA	NA	NA	2	AT	A	0.3708	NA	1	15	1	1	0
rs12495758	3	85554262	0.904848	rs6780346	2.394	CADM2	intronic	0	0.00807951	0.071802	0.0271081	2	G	A	0.3489	3a	1	15	1	1	0
rs62252509	3	85582245	0.995554	rs6780346	2.369	CADM2	intronic	0	4.38752e-09	0.0727995	0.0124043	2	C	T	0.3708	6	14	15	1	1	0
rs62252465	3	85574699	0.995554	rs6780346	2.35	CADM2	intronic	0	3.97454e-09	0.0730025	0.0124043	2	C	T	0.3708	7	7	15	1	1	0
rs1368740	3	85508499	0.870589	rs11713902	2.349	CADM2	intronic	0	8.09513e-09	0.0801045	0.0138914	2	G	A	0.2485	NA	5	15	1	1	0
rs74664784	3	85475292	0.923022	rs6780346	2.339	CADM2	intronic	0	NA	NA	NA	2	C	T	0.3817	6	5	15	1	0	0
rs9863488	3	85487465	0.952342	rs6780346	2.337	CADM2	intronic	0	4.20212e-09	0.0725007	0.0123384	2	G	A	0.3807	7	9	15	1	1	0
rs9580442	13	23392658	0.655203	rs2335349	2.323	RPL7AP73	intergenic	14870	2.95457e-05	-0.0524019	0.0125455	5	C	T	0.3618	7	14	15	0	0	1
rs59770976	3	85583542	0.995554	rs6780346	2.313	CADM2	intronic	0	3.26682e-09	-0.0734038	0.0124043	2	G	A	0.3708	7	7	15	1	1	0
rs1549979	3	85460131	0.943674	rs6780346	2.309	CADM2	intronic	0	1.83233e-08	0.0698007	0.0124043	2	C	T	0.3807	6	9	15	1	1	0
rs11191560	10	104869038	0.975695	rs5011520	2.303	NT5C2	intronic	0	7.70214e-09	0.124895	0.0216275	4	C	T	0.08748	6	4	5	1	1	1
rs35125602	10	104656039	1	rs5011520	2.294	C10orf32-ASMT:AS3MT	intronic	0	6.33446e-09	-0.124405	0.0214207	4	G	A	0.08946	7	4	15	1	1	1
rs7627780	3	85669683	0.685039	rs6780346	2.293	CADM2	intronic	0	3.30502e-07	-0.0640958	0.0125551	2	G	A	0.3509	6	14	15	1	1	1
rs62253964	3	85597009	0.995554	rs6780346	2.275	CADM2	intronic	0	3.26974e-09	0.073402	0.0124043	2	C	T	0.3708	7	5	15	1	1	0
rs57401290	3	85509883	0.752518	rs6780346	2.271	CADM2	intronic	0	NA	NA	NA	2	GGTGTGT	G	0.4404	NA	5	15	1	0	0
rs62263912	3	85648246	0.991147	rs6780346	2.261	CADM2	intronic	0	3.48672e-09	0.0741048	0.0125455	2	G	A	0.3698	6	5	15	1	1	1
rs2297787	10	104680137	0.964458	rs5011520	2.254	CNNM2	intronic	0	1.48875e-09	-0.129501	0.0214207	4	T	A	0.09245	2a	1	1	1	1	1
rs9865191	3	85422587	0.821515	rs11713902	2.253	CADM2	intronic	0	4.84848e-09	-0.0812968	0.0138914	2	C	T	0.2455	5	5	15	1	1	1
rs4129299	3	85724064	0.723955	rs11713902	2.252	CADM2	intronic	0	4.45595e-07	0.0697955	0.0138254	2	G	A	0.2465	6	5	15	1	1	0
rs10430665	10	104848430	0.987818	rs5011520	2.234	CNNM2:NT5C2	UTR3	0	5.774e-09	-0.126	0.0216376	4	C	T	0.08847	7	4	4	1	1	1
rs62253971	3	85600794	0.995554	rs6780346	2.231	CADM2	intronic	0	5.0651e-09	-0.0725035	0.0124043	2	G	A	0.3708	7	14	15	1	1	1
rs10547651	3	85739485	0.723955	rs11713902	2.229	CADM2	intronic	0	NA	NA	NA	2	CTT	C	0.2465	NA	14	15	1	1	0
rs17517273	3	85593146	0.995554	rs6780346	2.224	CADM2	intronic	0	2.82316e-09	-0.0737011	0.0124043	2	C	A	0.3708	7	5	15	1	1	0
rs10511081	3	85615981	0.995554	rs6780346	2.22	CADM2	intronic	0	7.45775e-09	-0.0717004	0.0124043	2	G	C	0.3708	7	14	15	1	1	1
rs6549036	3	85600590	0.995554	rs6780346	2.215	CADM2	intronic	0	4.61267e-09	0.0726965	0.0124043	2	G	T	0.3708	6	14	15	1	1	1
rs78821730	10	104684544	1	rs5011520	2.211	CNNM2	intronic	0	1.74461e-09	-0.129802	0.0215619	4	G	A	0.08946	6	5	5	1	1	1
rs7627971	3	85414291	0.667224	rs11713902	2.19	CADM2	intronic	0	1.12882e-08	-0.0769031	0.0134678	2	C	T	0.2913	6	9	15	1	1	1
rs2029131	3	85602474	0.995554	rs6780346	2.179	CADM2	intronic	0	0.000887306	-0.0757006	0.0227738	2	C	A	0.3708	6	13	15	1	1	1
rs34740808	3	85561942	0.995554	rs6780346	2.166	CADM2	intronic	0	NA	NA	NA	2	T	TAATA	0.3708	NA	5	15	1	1	0
rs1330919	13	23396326	0.98387	rs2335349	2.16	IPMKP1	intergenic	14838	6.27873e-09	-0.069598	0.0119807	5	G	T	0.4553	6	9	15	0	0	1
rs62250501	3	85634216	0.973752	rs6780346	2.144	CADM2	intronic	0	3.76586e-09	-0.0735045	0.0124707	2	G	C	0.3658	4	2	15	1	1	1
rs35438712	3	85588205	0.995554	rs6780346	2.126	CADM2	intronic	0	7.814e-09	-0.071603	0.0124043	2	C	T	0.3708	6	5	15	1	1	0
rs9309986	3	85702336	0.72899	rs11713902	2.117	CADM2	intronic	0	2.71129e-07	0.0710967	0.0138254	2	C	T	0.2475	7	5	15	1	1	0
rs1449393	3	85572549	0.995554	rs6780346	2.108	CADM2	intronic	0	3.97569e-09	0.073002	0.0124043	2	C	T	0.3708	6	14	15	1	1	0
rs7653790	3	85607605	0.995554	rs6780346	2.107	CADM2	intronic	0	3.60808e-09	0.0732007	0.0124043	2	G	T	0.3708	7	14	15	1	1	1
rs79093540	3	85552243	0.995554	rs6780346	2.091	CADM2	intronic	0	NA	NA	NA	2	A	C	0.3708	7	1	15	1	1	0
rs112438529	3	85604025	0.991088	rs6780346	2.085	CADM2	intronic	0	NA	NA	NA	2	A	T	0.3718	6	9	15	1	1	1
rs1972994	3	85631142	0.901112	rs6780346	2.059	CADM2	intronic	0	1.01443e-08	-0.0722951	0.0126207	2	T	A	0.3479	6	5	15	1	1	1
rs145010450	10	104737697	1	rs5011520	2.043	CNNM2	intronic	0	NA	NA	NA	4	T	TG	0.08946	NA	5	15	1	1	1
rs6807456	3	85476219	0.869948	rs11713902	2.041	CADM2	intronic	0	0.000807441	0.0846975	0.0252811	2	G	C	0.2465	6	9	15	1	1	0
rs57276248	3	85621010	0.995554	rs6780346	2.041	CADM2	intronic	0	5.58955e-09	-0.0722998	0.0124043	2	G	A	0.3708	5	5	15	1	1	1
rs17460541	3	85618112	0.995554	rs6780346	2.018	CADM2	intronic	0	5.32665e-09	0.0723995	0.0124043	2	G	T	0.3708	6	5	15	1	1	1
rs80039138	3	85552242	0.995554	rs6780346	2.017	CADM2	intronic	0	NA	NA	NA	2	A	C	0.3708	7	1	15	1	1	0
rs57872438	3	85535856	0.995554	rs6780346	2.016	CADM2	intronic	0	0.00108695	0.074402	0.0227738	2	G	A	0.3708	6	5	15	1	1	0
rs62253965	3	85597014	0.995554	rs6780346	2.012	CADM2	intronic	0	3.26974e-09	0.073402	0.0124043	2	G	A	0.3708	7	5	15	1	1	0
rs6549043	3	85632126	0.991147	rs6780346	2.005	CADM2	intronic	0	3.27957e-09	-0.0733958	0.0124043	2	T	A	0.3698	6	5	15	1	1	1
rs1030721	3	85458861	0.869948	rs11713902	1.999	CADM2	intronic	0	8.18054e-09	0.0796989	0.0138254	2	C	T	0.2465	NA	14	15	1	1	0
rs13081230	3	85476094	0.869948	rs11713902	1.973	CADM2	intronic	0	1.3057e-08	-0.0786015	0.0138254	2	G	A	0.2465	5	9	15	1	1	0
rs9831610	3	85671909	0.685039	rs6780346	1.945	CADM2	intronic	0	3.73686e-07	-0.0638036	0.0125551	2	C	T	0.3509	6	7	15	1	1	1
rs17517121	3	85591108	0.995554	rs6780346	1.94	CADM2	intronic	0	3.43383e-09	0.073302	0.0124043	2	G	A	0.3708	6	5	15	1	1	0
rs4409766	10	104616663	0.954101	rs5011520	1.936	C10orf32:C10orf32-ASMT	intronic	0	1.15385e-07	0.109804	0.0207152	4	C	T	0.09344	1d	2	5	1	1	1
rs9825885	3	85788565	0.605827	rs11713902	1.921	CADM2	intronic	0	3.39348e-06	0.0675043	0.0145313	2	G	A	0.2207	6	5	15	1	1	0
rs3848029	13	107522943	0.725811	rs7323761	1.916	PPIAP24	intergenic	6308	0.000107376	-0.0466967	0.0120561	6	C	T	0.495	7	5	15	0	0	1
rs11191426	10	104627230	0.965276	rs5011520	1.914	C10orf32-ASMT	intronic	0	8.17438e-08	-0.111101	0.0207152	4	G	T	0.09245	7	5	5	1	1	1
rs4464471	3	85719757	0.72899	rs11713902	1.905	CADM2	intronic	0	4.12299e-07	-0.0700004	0.0138254	2	G	A	0.2475	NA	5	15	1	1	0
rs13061681	3	85662558	0.748153	rs11713902	1.903	CADM2	intronic	0	2.14387e-07	0.0720952	0.0139008	2	G	C	0.2475	7	14	15	1	1	1
rs12219901	10	104840967	0.987818	rs5011520	1.892	CNNM2	UTR3	0	1.11683e-08	0.124399	0.0217787	4	G	A	0.08847	2b	4	5	1	1	1
rs9863620	3	85448493	0.864949	rs11713902	1.875	CADM2	intronic	0	1.18762e-08	0.079202	0.0138914	2	C	T	0.2475	7	5	15	1	1	0
rs11919099	3	85641825	0.991147	rs6780346	1.866	CADM2	intronic	0	5.58215e-09	0.0723025	0.0124043	2	G	T	0.3698	7	5	15	1	1	1
rs17884001	10	104661245	0.987913	rs5011520	1.86	C10orf32-ASMT:AS3MT	UTR3	0	2.07814e-09	-0.128798	0.0214965	4	C	T	0.09046	4	4	15	1	1	1
rs67177333	3	85499852	0.869948	rs11713902	1.856	CADM2	intronic	0	NA	NA	NA	2	TTAAA	T	0.2465	NA	14	15	1	1	0
rs62253107	3	85404030	0.660159	rs11713902	1.853	CADM2	intronic	0	1.49157e-07	-0.0747031	0.0142194	2	G	T	0.2932	6	7	15	1	1	1
rs7632056	3	85659025	0.712057	rs6780346	1.846	CADM2	intronic	0	1.34441e-07	-0.066199	0.0125551	2	G	A	0.3608	6	14	15	1	1	1
rs34747231	10	104942244	0.975695	rs5011520	1.843	NT5C2	intronic	0	2.38593e-08	0.121499	0.0217686	4	G	T	0.08748	6	4	5	1	1	1
rs1025533	3	85480184	0.869948	rs11713902	1.835	CADM2	intronic	0	9.6968e-09	-0.0793015	0.0138254	2	C	T	0.2465	NA	9	15	1	1	0
rs1449395	3	85667683	0.734707	rs11713902	1.825	CADM2	intronic	0	1.62976e-07	-0.0728021	0.0139008	2	C	A	0.2505	NA	9	15	1	1	1
rs11069670	13	107519385	0.6325	rs7323761	1.825	PPIAP24	intergenic	2750	NA	NA	NA	6	A	G	0.4751	6	5	15	0	0	1
rs7627044	3	85493225	0.952342	rs6780346	1.817	CADM2	intronic	0	3.45768e-09	0.0728982	0.0123384	2	G	A	0.3807	7	9	15	1	1	0
rs116430301	5	44855090	0.730005	rs77732644	1.815	RP11-53O19.3	intergenic	26395	3.96828e-07	-0.195602	0.0385768	3	G	A	0.0169	7	15	15	0	0	1
rs11708632	3	85766667	0.726154	rs11713902	1.798	CADM2	intronic	0	8.39339e-07	-0.0681036	0.0138254	2	T	A	0.2485	7	14	15	1	1	0
rs12714636	3	85771247	0.724537	rs11713902	1.794	CADM2	intronic	0	9.1325e-07	-0.0681996	0.0138914	2	G	A	0.2485	5	7	15	1	1	0
rs62253970	3	85600771	0.995554	rs6780346	1.788	CADM2	intronic	0	4.18636e-09	0.072896	0.0124043	2	G	C	0.3708	6	14	15	1	1	1
rs9838811	3	85512824	0.869948	rs11713902	1.787	CADM2	intronic	0	4.09006e-09	-0.0813001	0.0138254	2	C	A	0.2465	7	5	15	1	1	0
rs6762733	3	85628865	0.991147	rs6780346	1.785	CADM2	intronic	0	3.3425e-09	0.0738018	0.0124795	2	G	A	0.3698	6	5	15	1	1	1
rs4856572	3	85494419	0.952342	rs6780346	1.774	CADM2	intronic	0	6.791e-09	-0.0718956	0.0124043	2	C	T	0.3807	6	9	15	1	1	0
rs10580985	3	85577476	0.871491	rs6780346	1.767	CADM2	intronic	0	NA	NA	NA	2	G	GCACACT	0.4085	NA	14	15	1	1	0
rs78867021	3	85510809	0.952342	rs6780346	1.755	CADM2	intronic	0	NA	NA	NA	2	T	TATG	0.3807	NA	5	15	1	1	0
rs7647981	3	85539078	0.916249	rs6780346	1.745	CADM2	intronic	0	1.82543e-08	-0.0706035	0.0125455	2	G	A	0.3519	7	14	15	1	1	0
rs10539989	13	107519384	0.6325	rs7323761	1.745	PPIAP24	intergenic	2749	NA	NA	NA	6	G	A	0.4751	6	5	15	0	0	1
rs10433525	3	85545866	0.916249	rs6780346	1.73	CADM2	intronic	0	1.32322e-08	-0.0712968	0.0125455	2	C	T	0.3519	6	5	15	1	1	0
rs1449406	3	85600212	0.991147	rs6780346	1.729	CADM2	intronic	0	4.59693e-09	-0.0727035	0.0124043	2	C	A	0.3698	6	14	15	1	1	1
rs2122235	3	85586921	0.995554	rs6780346	1.727	CADM2	intronic	0	3.78754e-09	0.0731013	0.0124043	2	C	T	0.3708	7	5	15	1	1	0
rs7617356	3	85626054	0.991147	rs6780346	1.716	CADM2	intronic	0	6.15289e-09	0.0721007	0.0124043	2	C	T	0.3698	5	5	15	1	1	1
rs112069021	3	85617685	0.995554	rs6780346	1.715	CADM2	intronic	0	0.000307167	-0.0836008	0.0231634	2	C	T	0.3708	6	5	15	1	1	1
rs56816351	3	85535855	0.995554	rs6780346	1.708	CADM2	intronic	0	NA	NA	NA	2	GA	G	0.3708	NA	5	15	1	1	0
rs6772956	3	85631845	0.991147	rs6780346	1.706	CADM2	intronic	0	4.25566e-09	0.073304	0.0124795	2	G	C	0.3698	7	5	15	1	1	1
rs7910601	10	104583395	0.655017	rs5011520	1.706	CYP17A1	intergenic	6892	1.63334e-05	-0.0788979	0.0183062	4	G	T	0.1183	7	5	15	1	1	1
rs9633712	10	104873761	0.975695	rs5011520	1.705	NT5C2	intronic	0	7.53085e-09	-0.124598	0.0215619	4	G	C	0.08748	1e	4	5	1	1	1
rs9520236	13	107520766	0.730377	rs7323761	1.69	PPIAP24	intergenic	4131	2.43705e-05	-0.0512029	0.0121318	6	G	T	0.5	7	5	15	0	0	1
rs140473396	10	104795885	0.909699	rs5011520	1.685	CNNM2	intronic	0	NA	NA	NA	4	G	GAC	0.09742	NA	5	15	1	1	1
rs62252467	3	85574780	0.995554	rs6780346	1.683	CADM2	intronic	0	3.11805e-09	0.0734988	0.0124043	2	G	C	0.3708	7	7	15	1	1	0
rs2044725	3	85645873	0.901112	rs6780346	1.676	CADM2	intronic	0	4.29723e-08	0.0695003	0.0126868	2	C	T	0.3479	NA	5	15	1	1	1
rs9880919	3	85461302	0.889694	rs11713902	1.671	CADM2	intronic	0	6.04483e-09	-0.0804015	0.0138254	2	G	A	0.2425	7	9	15	1	1	0
rs68116173	13	107535966	0.719933	rs7323761	1.668	PPIAP24	intergenic	19331	NA	NA	NA	6	A	ATAATG	0.495	NA	5	15	0	0	1
rs1449391	3	85554582	0.995554	rs6780346	1.653	CADM2	intronic	0	3.11062e-09	0.0735037	0.0124043	2	G	T	0.3708	4	1	15	1	1	0
rs1955596	14	88820021	1	rs1955596	1.651	KCNK10	intergenic	26769	1.9005e-08	-0.139497	0.0248179	7	C	T	0.04573	6	5	15	0	1	1
rs562752749	10	104565199	0.720846	rs5011520	1.641	WBP1L	intronic	0	NA	NA	NA	4	C	CT	0.0835	NA	4	5	1	1	1
rs2163972	3	85404960	0.6005	rs11713902	1.635	CADM2	intronic	0	0.000374664	-0.0459002	0.012903	2	G	A	0.3111	NA	1	15	1	1	1
rs6772991	3	85473317	0.869948	rs11713902	1.616	CADM2	intronic	0	2.13307e-08	0.0778039	0.0138914	2	G	A	0.2465	6	5	15	1	1	0
rs1449384	3	85613855	0.995554	rs6780346	1.616	CADM2	intronic	0	7.8248e-09	0.0716001	0.0124043	2	T	A	0.3708	6	14	15	1	1	1
rs2326309	3	85477017	0.952342	rs6780346	1.571	CADM2	intronic	0	5.35649e-09	-0.0720031	0.0123384	2	G	T	0.3807	7	9	15	1	1	0
rs73133800	3	85605183	0.991147	rs6780346	1.57	CADM2	intronic	0	5.31726e-09	0.0724031	0.0124043	2	C	T	0.3718	6	14	15	1	1	1
rs62252516	3	85588494	0.995554	rs6780346	1.568	CADM2	intronic	0	3.97569e-09	0.073002	0.0124043	2	C	T	0.3708	6	5	15	1	1	0
rs11127895	3	85539810	0.995554	rs6780346	1.563	CADM2	intronic	0	2.20587e-09	-0.0742011	0.0124043	2	G	T	0.3708	7	14	15	1	1	0
rs1449389	3	85577537	0.995554	rs6780346	1.559	CADM2	intronic	0	3.61192e-09	-0.0731986	0.0124043	2	G	A	0.3708	7	14	15	1	1	0
rs62263918	3	85667938	0.712057	rs6780346	1.559	CADM2	intronic	0	1.98191e-07	-0.0652993	0.0125551	2	G	A	0.3608	7	9	15	1	1	1
rs2029133	3	85602808	0.995554	rs6780346	1.547	CADM2	intronic	0	3.27371e-09	0.0733995	0.0124043	2	G	A	0.3708	7	13	15	1	1	1
rs1375552	3	85618447	1	rs11713902	1.538	CADM2	intronic	0	4.46997e-09	-0.084798	0.0144564	2	G	T	0.2326	NA	5	15	1	1	1
rs35608699	3	85581105	0.995554	rs6780346	1.527	CADM2	intronic	0	4.53817e-08	0.0681964	0.0124707	2	T	A	0.3708	6	15	15	1	1	0
rs11127887	3	85414856	0.845769	rs11713902	1.521	CADM2	intronic	0	1.42036e-08	-0.079203	0.0139665	2	G	A	0.2406	7	14	15	1	1	1
rs11376660	3	85491624	0.952342	rs6780346	1.517	CADM2	intronic	0	NA	NA	NA	2	AG	A	0.3807	NA	9	15	1	1	0
rs7638953	3	85472462	0.952342	rs6780346	1.512	CADM2	intronic	0	6.7647e-09	0.0719037	0.0124043	2	G	A	0.3807	6	5	15	1	1	0
rs13087042	3	85755008	0.724537	rs11713902	1.512	CADM2	intronic	0	6.73539e-07	-0.068696	0.0138254	2	G	A	0.2485	6	5	15	1	1	0
rs6764988	3	85571253	0.995554	rs6780346	1.51	CADM2	intronic	0	3.79382e-09	-0.073098	0.0124043	2	C	A	0.3708	6	14	15	1	1	0
rs66544515	3	85607393	0.995554	rs6780346	1.507	CADM2	intronic	0	5.58537e-09	0.0723013	0.0124043	2	G	A	0.3708	6	14	15	1	1	1
rs11288859	3	85557073	0.916249	rs6780346	1.497	CADM2	intronic	0	NA	NA	NA	2	T	TA	0.3519	NA	1	15	1	1	0
rs6549034	3	85599066	0.995554	rs6780346	1.497	CADM2	intronic	0	0.000479947	-0.0804958	0.0230534	2	G	C	0.3708	6	14	15	1	1	0
rs149173192	13	107525254	0.722075	rs7323761	1.491	PPIAP24	intergenic	8619	NA	NA	NA	6	AT	A	0.494	NA	5	15	0	0	1
rs78260931	10	104721962	1	rs5011520	1.474	CNNM2	intronic	0	1.84842e-09	-0.1296	0.0215619	4	G	C	0.08946	5	5	15	1	1	1
rs145394945	3	85503999	0.952342	rs6780346	1.471	CADM2	intronic	0	NA	NA	NA	2	CAT	C	0.3807	NA	7	15	1	1	0
rs13092437	3	85595726	1	rs11713902	1.467	CADM2	intronic	0	5.03046e-09	0.0833013	0.0142489	2	T	A	0.2326	5	5	15	1	1	0
rs11191557	10	104864614	0.975695	rs5011520	1.459	NT5C2	intronic	0	6.56136e-09	0.125097	0.0215619	4	G	C	0.08748	1f	4	5	1	1	1
rs9880010	3	85666617	0.734707	rs11713902	1.457	CADM2	intronic	0	1.34185e-07	-0.0732994	0.0139008	2	C	T	0.2505	7	9	15	1	1	1
rs11922956	3	85497807	0.947925	rs6780346	1.455	CADM2	intronic	0	4.00438e-09	-0.0725992	0.0123384	2	G	A	0.3797	7	14	15	1	1	0
rs149984670	3	85781721	0.724537	rs11713902	1.424	CADM2	intronic	0	NA	NA	NA	2	G	GCA	0.2485	NA	9	15	1	1	0
rs62250540	3	85645057	0.991147	rs6780346	1.423	CADM2	intronic	0	2.21673e-08	0.0706024	0.0126207	2	C	T	0.3698	6	5	15	1	1	1
rs11918899	3	85458577	0.952342	rs6780346	1.412	CADM2	intronic	0	6.84187e-09	-0.071498	0.0123384	2	G	A	0.3807	7	14	15	1	1	0
rs4508796	3	85636628	0.991147	rs6780346	1.409	CADM2	intronic	0	5.07576e-09	-0.0724992	0.0124043	2	G	A	0.3698	NA	5	15	1	1	1
rs9874491	3	85489907	0.954749	rs11713902	1.403	CADM2	intronic	0	NA	NA	NA	2	C	T	0.2266	6	9	15	1	1	0
rs66781790	3	85585646	0.995554	rs6780346	1.401	CADM2	intronic	0	4.84399e-09	-0.0725956	0.0124043	2	G	A	0.3708	6	5	15	1	1	0
rs12637461	3	85488353	0.952342	rs6780346	1.396	CADM2	intronic	0	4.58621e-09	0.0730975	0.0124707	2	G	T	0.3807	7	9	15	1	1	0
rs11917490	3	85409470	0.663681	rs11713902	1.385	CADM2	intronic	0	2.26401e-07	0.0736031	0.0142194	2	G	A	0.2922	7	5	15	1	1	1
rs12635683	3	85657089	0.734707	rs11713902	1.381	CADM2	intronic	0	1.50929e-07	-0.0729989	0.0139008	2	G	A	0.2505	6	14	15	1	1	1
rs9828679	3	85497198	0.971753	rs11713902	1.38	CADM2	intronic	0	9.41334e-09	0.0818025	0.0142489	2	C	T	0.2276	7	9	15	1	1	0
rs6549041	3	85629183	0.991147	rs6780346	1.361	CADM2	intronic	0	3.51806e-09	-0.0736966	0.0124795	2	G	C	0.3698	6	5	15	1	1	1
rs10154865	3	85409299	0.921022	rs11713902	1.357	CADM2	intronic	0	6.20447e-09	-0.0828025	0.0142489	2	C	T	0.2247	6	5	15	1	1	1
rs200739311	3	85650323	0.84009	rs6780346	1.355	CADM2	intronic	0	NA	NA	NA	2	C	T	0.3817	6	5	15	1	1	1
rs9520240	13	107531824	0.724247	rs7323761	1.342	PPIAP24	intergenic	15189	9.69027e-05	0.0469973	0.0120561	6	G	A	0.493	7	5	15	0	0	1
rs62250496	3	85620621	0.995554	rs6780346	1.341	CADM2	intronic	0	3.79099e-09	0.0730995	0.0124043	2	G	T	0.3708	6	5	15	1	1	1
rs13070166	3	85517507	0.972416	rs11713902	1.337	CADM2	intronic	0	7.65131e-09	-0.0823011	0.0142489	2	T	A	0.2376	6	5	15	1	1	0
rs9873400	3	85590097	1	rs11713902	1.336	CADM2	intronic	0	4.82578e-09	-0.0833998	0.0142489	2	G	A	0.2326	7	5	15	1	1	0
rs11920427	3	85477685	0.952342	rs6780346	1.324	CADM2	intronic	0	0.00340969	-0.0681961	0.0232897	2	G	C	0.3807	6	15	15	1	1	0
rs7620313	3	85591981	0.995554	rs6780346	1.313	CADM2	intronic	0	3.27169e-09	0.0734007	0.0124043	2	C	T	0.3708	7	5	15	1	1	0
rs4856586	3	85606521	0.995554	rs6780346	1.313	CADM2	intronic	0	0.00026745	-0.0862015	0.0236496	2	G	T	0.3708	6	14	15	1	1	1
rs6779752	3	85663849	0.708781	rs6780346	1.313	CADM2	intronic	0	1.28933e-07	0.0662953	0.0125551	2	G	A	0.3598	6	14	15	1	1	1
rs12633657	3	85578841	0.916249	rs6780346	1.303	CADM2	intronic	0	1.45054e-08	0.0710995	0.0125455	2	C	A	0.3519	7	14	15	1	1	0
rs6549042	3	85629255	0.991147	rs6780346	1.283	CADM2	intronic	0	3.34861e-09	-0.073798	0.0124795	2	G	A	0.3698	6	5	15	1	1	1
rs3848030	13	107523075	0.725811	rs7323761	1.269	PPIAP24	intergenic	6440	7.59261e-05	0.0477049	0.0120561	6	G	A	0.495	7	5	15	0	0	1
rs12414028	10	104957629	0.88034	rs5011520	1.266	NT5C2	intergenic	4572	5.15753e-08	-0.116297	0.0213555	4	T	A	0.08946	6	2	15	1	1	1
3:85539217:C:CATTAT	3	85539217	0.904848	rs6780346	1.243	CADM2	intronic	0	NA	NA	NA	2	CATTAT	C	0.3489	NA	14	15	1	1	0
rs11713902	3	85604425	1	rs11713902	1.24	CADM2	intronic	0	1.80164e-09	-0.0857036	0.0142489	2	C	T	0.2326	6	9	15	1	1	1
rs35614735	3	85487514	0.881204	rs6780346	1.232	CADM2	intronic	0	NA	NA	NA	2	G	GA	0.3728	NA	9	15	1	0	0
rs1375545	3	85604320	0.995554	rs6780346	1.23	CADM2	intronic	0	5.07345e-09	0.0725001	0.0124043	2	G	T	0.3708	6	9	15	1	1	1
rs288695	13	107532185	0.724247	rs7323761	1.218	PPIAP24	intergenic	15550	5.16976e-05	-0.0484958	0.0119807	6	G	C	0.493	6	5	15	0	0	1
rs1375550	3	85613380	0.991147	rs6780346	1.216	CADM2	intronic	0	0.0011103	-0.0755988	0.0231829	2	G	A	0.3718	6	7	15	1	1	1
rs6780968	3	85469041	0.952342	rs6780346	1.212	CADM2	intronic	0	3.62555e-09	-0.0728017	0.0123384	2	G	C	0.3807	6	15	15	1	1	0
3:85705121:C:CT	3	85705121	0.687398	rs11713902	1.191	CADM2	NA	0	NA	NA	NA	2	C	CT	0.2545	NA	5	15	1	0	0
rs55897272	3	85538984	0.995554	rs6780346	1.19	CADM2	intronic	0	0.000876498	0.0763985	0.0229602	2	G	A	0.3708	7	14	15	1	1	0
rs5850698	3	85608848	0.995554	rs6780346	1.189	CADM2	intronic	0	NA	NA	NA	2	A	ATC	0.3708	NA	14	15	1	1	1
rs17458504	3	85599711	0.995554	rs6780346	1.176	CADM2	intronic	0	7.12211e-09	0.0717965	0.0124043	2	G	A	0.3708	7	14	15	1	1	0
rs2217720	3	85485230	0.952342	rs6780346	1.173	CADM2	intronic	0	3.13645e-09	0.0730962	0.0123384	2	G	T	0.3807	NA	9	15	1	1	0
rs62250713	3	85513793	0.891768	rs6780346	1.172	CADM2	intronic	0	2.6466e-08	-0.0697951	0.0125455	2	G	A	0.3668	6	5	15	1	1	0
rs10511076	3	85583193	0.995554	rs6780346	1.172	CADM2	intronic	0	3.10944e-09	-0.0735045	0.0124043	2	G	A	0.3708	NA	7	15	1	1	0
rs943037	10	104835919	0.987818	rs5011520	1.17	CNNM2	exonic	0	8.34399e-09	-0.1251	0.0217136	4	C	T	0.08847	NA	4	5	1	1	1
3:85705121:C:CTT	3	85705121	0.687398	rs11713902	1.16	CADM2	intronic	0	NA	NA	NA	2	C	CTT	0.2197	NA	5	15	1	0	0
rs2117151	3	85458683	0.869948	rs11713902	1.159	CADM2	intronic	0	8.53284e-09	-0.0796006	0.0138254	2	C	A	0.2465	NA	14	15	1	1	0
rs34107103	3	85575301	0.916249	rs6780346	1.159	CADM2	intronic	0	NA	NA	NA	2	GA	G	0.3519	NA	5	15	1	1	0
rs77657121	3	85581231	0.995554	rs6780346	1.141	CADM2	intronic	0	5.58215e-09	0.0723025	0.0124043	2	G	A	0.3708	7	15	15	1	1	0
rs10433500	3	85546798	0.894085	rs6780346	1.132	CADM2	intronic	0	5.68004e-09	0.0727047	0.0124795	2	G	A	0.3489	7	5	15	1	1	0
rs4856571	3	85474868	0.952342	rs6780346	1.126	CADM2	intronic	0	4.42258e-09	0.0723962	0.0123384	2	G	C	0.3807	7	5	15	1	1	0
rs62250758	3	85564863	0.995554	rs6780346	1.124	CADM2	intronic	0	6.47289e-09	0.0719954	0.0124043	2	G	T	0.3708	6	5	15	1	1	0
rs6549033	3	85599014	0.995554	rs6780346	1.124	CADM2	intronic	0	9.03947e-09	-0.071298	0.0124043	2	T	A	0.3708	7	14	15	1	1	0
rs10511078	3	85578035	0.916249	rs6780346	1.121	CADM2	intronic	0	1.51954e-08	0.0709995	0.0125455	2	G	A	0.3519	NA	14	15	1	1	0
rs13082188	3	85674658	0.73542	rs11713902	1.121	CADM2	intronic	0	2.13678e-07	0.0721038	0.0139008	2	C	T	0.2525	7	7	15	1	1	1
rs13076821	3	85761880	0.72899	rs11713902	1.115	CADM2	intronic	0	5.56799e-07	0.0692046	0.0138254	2	G	T	0.2475	7	14	15	1	1	0
rs142415661	3	85593983	0.995554	rs6780346	1.114	CADM2	intronic	0	NA	NA	NA	2	A	AAAG	0.3708	NA	5	15	1	1	0
rs13084531	3	85553994	1	rs11713902	1.113	CADM2	intronic	0	5.41973e-09	0.0838995	0.0143818	2	G	C	0.2326	4	1	15	1	1	0
rs551626927	5	45744506	0.685653	rs77732644	1.111	HCN1	intergenic	48252	NA	NA	NA	3	T	G	0.0159	NA	15	15	0	0	1
rs531972825	10	104778443	0.987913	rs5011520	1.101	CNNM2	intronic	0	NA	NA	NA	4	CTTTTT	C	0.09046	NA	5	15	1	1	1
rs9879025	3	85436125	0.83194	rs11713902	1.1	CADM2	intronic	0	6.31048e-09	-0.080302	0.0138254	2	C	T	0.2455	7	5	15	1	1	1
rs1947221	3	85646525	0.991147	rs6780346	1.098	CADM2	intronic	0	1.52241e-08	0.0709954	0.0125455	2	T	A	0.3698	7	5	15	1	1	1
rs62250503	3	85634410	0.986779	rs6780346	1.084	CADM2	intronic	0	3.98428e-09	0.0729975	0.0124043	2	T	A	0.3688	5	5	15	1	1	1
rs13092627	3	85485110	0.869948	rs11713902	1.083	CADM2	intronic	0	6.58744e-09	-0.0802025	0.0138254	2	C	T	0.2465	6	9	15	1	1	0
rs1375558	3	85635190	0.991147	rs6780346	1.078	CADM2	intronic	0	4.27248e-09	-0.0732958	0.0124795	2	G	A	0.3698	7	5	15	1	1	1
rs7621381	3	85526866	0.995554	rs6780346	1.066	CADM2	intronic	0	4.39574e-09	-0.0727956	0.0124043	2	G	C	0.3708	6	5	15	1	1	0
rs2044723	3	85646002	0.912416	rs6780346	1.065	CADM2	intronic	0	2.09384e-08	-0.0710974	0.0126868	2	G	A	0.3509	NA	5	15	1	1	1
rs11191534	10	104815827	0.987818	rs5011520	1.064	CNNM2	intronic	0	1.07481e-08	0.124604	0.0217897	4	G	A	0.08847	7	4	5	1	1	1
rs9510367	13	23401427	0.987932	rs2335349	1.057	IPMKP1	intergenic	9737	3.7907e-09	-0.0706034	0.0119807	5	G	A	0.4563	7	9	15	0	0	1
rs6766690	3	85624561	0.991147	rs6780346	1.056	CADM2	intronic	0	5.32502e-09	0.0724001	0.0124043	2	C	T	0.3698	7	5	15	1	1	1
rs1375560	3	85565728	0.995554	rs6780346	1.055	CADM2	intronic	0	5.85656e-09	0.0722031	0.0124043	2	G	T	0.3708	7	5	15	1	1	0
rs9880272	3	85687785	0.72899	rs11713902	1.055	CADM2	intronic	0	1.69745e-07	0.0726976	0.0139008	2	G	T	0.2475	6	14	15	1	1	0
rs7618124	3	85548686	0.916249	rs6780346	1.045	CADM2	intronic	0	1.59457e-08	-0.0708956	0.0125455	2	G	A	0.3519	6	5	15	1	1	0
rs62252463	3	85574559	0.995554	rs6780346	1.042	CADM2	intronic	0	3.78642e-09	0.073102	0.0124043	2	G	A	0.3708	5	7	15	1	1	0
rs11337112	3	85576749	0.986642	rs6780346	1.038	CADM2	intronic	0	NA	NA	NA	2	G	GA	0.3728	NA	9	15	1	1	0
rs62250711	3	85510543	0.952342	rs6780346	1.037	CADM2	intronic	0	2.3232e-09	-0.0737024	0.0123384	2	T	A	0.3807	7	5	15	1	1	0
rs17519241	3	85610649	0.995554	rs6780346	1.035	CADM2	intronic	0	3.60808e-09	0.0732007	0.0124043	2	C	T	0.3708	7	5	15	1	1	1
rs62252505	3	85581779	0.991147	rs6780346	1.033	CADM2	intronic	0	4.83346e-09	0.0726001	0.0124043	2	C	T	0.3718	6	9	15	1	1	0
rs72615726	3	85604765	0.995554	rs6780346	1.02	CADM2	intronic	0	4.17918e-09	0.0728995	0.0124043	2	G	A	0.3708	6	14	15	1	1	1
rs11923525	3	85581099	0.995554	rs6780346	1.018	CADM2	intronic	0	1.7281e-08	0.0703003	0.0124707	2	G	A	0.3708	7	15	15	1	1	0
rs5850695	3	85604220	0.991108	rs6780346	1.018	CADM2	intronic	0	NA	NA	NA	2	G	GA	0.3698	NA	9	15	1	1	1
rs2774204	13	107544383	0.728507	rs7323761	1.011	PPIAP24	intergenic	27748	9.2041e-05	0.0476993	0.0121972	6	G	A	0.4175	NA	5	15	0	0	1
rs146275697	3	85631061	0.969228	rs6780346	1	CADM2	intronic	0	NA	NA	NA	2	T	TTTTTG	0.3668	NA	5	15	1	1	1
rs2077839	3	85536314	0.916249	rs6780346	0.999	CADM2	intronic	0	1.58779e-08	0.0709048	0.0125455	2	C	T	0.3519	7	5	15	1	1	0
rs9866761	3	85650217	0.982952	rs11713902	0.993	CADM2	intronic	0	1.36764e-08	0.0816982	0.0143901	2	C	T	0.2316	6	5	15	1	1	1
rs17457050	3	85585277	0.995554	rs6780346	0.988	CADM2	intronic	0	2.69229e-09	0.0737975	0.0124043	2	C	T	0.3708	6	5	15	1	1	0
rs62253966	3	85599325	0.995554	rs6780346	0.982	CADM2	intronic	0	3.97013e-09	0.0730048	0.0124043	2	G	A	0.3708	7	14	15	1	1	0
rs144662567	10	104648482	1	rs5011520	0.98	C10orf32-ASMT:AS3MT	intronic	0	NA	NA	NA	4	CTT	C	0.08946	NA	5	15	1	1	1
rs288698	13	107534767	0.838796	rs7323761	0.979	PPIAP24	intergenic	18132	6.30178e-06	-0.054105	0.0119807	6	G	A	0.4394	NA	2	15	0	0	1
rs6807666	3	85594428	0.916249	rs6780346	0.975	CADM2	intronic	0	5.13297e-09	-0.0733011	0.0125455	2	C	A	0.3519	6	5	15	1	1	0
rs11425226	3	85789703	0.605827	rs11713902	0.973	CADM2	intronic	0	NA	NA	NA	2	C	CT	0.2207	NA	5	15	1	1	0
rs34133544	3	85517748	0.911576	rs6780346	0.97	CADM2	intronic	0	NA	NA	NA	2	GA	G	0.3529	NA	5	15	1	1	0
rs284851	10	104578531	0.655017	rs5011520	0.97	WBP1L	intergenic	2509	5.21593e-06	0.0845987	0.018569	4	G	C	0.1183	1f	2	15	1	1	1
rs12493461	3	85468919	0.869948	rs11713902	0.969	CADM2	intronic	0	1.20164e-08	0.0787975	0.0138254	2	G	A	0.2465	6	15	15	1	1	0
rs4856271	3	85589897	0.995554	rs6780346	0.967	CADM2	intronic	0	3.61083e-09	-0.0731992	0.0124043	2	G	A	0.3708	7	5	15	1	1	0
rs7616458	3	85621931	0.995554	rs6780346	0.967	CADM2	intronic	0	5.58955e-09	-0.0722998	0.0124043	2	C	T	0.3708	5	5	15	1	1	1
rs13083873	3	85701442	0.722363	rs11713902	0.963	CADM2	intronic	0	2.70453e-07	-0.0711031	0.0138254	2	G	A	0.2465	6	5	15	1	1	0
rs570995629	10	104619327	0.799595	rs5011520	0.956	C10orf32:C10orf32-ASMT	intronic	0	NA	NA	NA	4	C	CT	0.0825	NA	4	5	1	1	1
3:85420143:A:ATTTTTTTT	3	85420143	0.831083	rs11713902	0.938	CADM2	intronic	0	NA	NA	NA	2	A	ATTTTTTTT	0.2455	NA	5	15	1	0	1
rs6765881	3	85596219	0.995554	rs6780346	0.925	CADM2	intronic	0	4.82549e-09	-0.0726035	0.0124043	2	G	A	0.3708	6	5	15	1	1	0
rs6809805	3	85553096	1	rs11713902	0.923	CADM2	intronic	0	8.32886e-09	-0.0820974	0.0142489	2	C	A	0.2326	4	1	15	1	1	0
rs1375566	3	85642479	0.973752	rs6780346	0.91	CADM2	intronic	0	5.06464e-09	0.0725037	0.0124043	2	G	A	0.3658	NA	5	15	1	1	1
rs62252506	3	85582026	0.995554	rs6780346	0.905	CADM2	intronic	0	5.59455e-09	-0.072298	0.0124043	2	C	T	0.3708	6	14	15	1	1	0
rs1449401	3	85646850	0.912416	rs6780346	0.899	CADM2	intronic	0	2.61791e-08	0.0706048	0.0126868	2	C	T	0.3509	NA	5	15	1	1	1
rs35738543	3	85575690	0.995554	rs6780346	0.896	CADM2	intronic	0	4.1847e-09	-0.0728968	0.0124043	2	G	T	0.3708	5	5	15	1	1	0
rs58175373	3	85552230	0.995554	rs6780346	0.894	CADM2	intronic	0	NA	NA	NA	2	CCA	C	0.3708	NA	1	15	1	1	0
rs9822731	3	85405501	0.94333	rs11713902	0.889	CADM2	intronic	0	5.70472e-09	0.0830025	0.0142489	2	C	T	0.2266	7	5	15	1	1	1
rs62250753	3	85552240	0.995554	rs6780346	0.887	CADM2	intronic	0	NA	NA	NA	2	G	C	0.3708	7	1	15	1	1	0
rs146748241	10	104792250	0.987818	rs5011520	0.887	CNNM2	intronic	0	NA	NA	NA	4	CAG	C	0.08847	NA	5	15	1	1	1
rs144639200	3	85603949	0.991088	rs6780346	0.886	CADM2	intronic	0	NA	NA	NA	2	TCCTCCTACCTCAA	T	0.3718	NA	9	15	1	1	1
rs993716	3	85502591	0.952342	rs6780346	0.884	CADM2	intronic	0	2.44664e-09	0.0735982	0.0123384	2	C	T	0.3807	NA	14	15	1	1	0
rs9810724	3	85615144	1	rs11713902	0.884	CADM2	intronic	0	3.44173e-09	0.0841968	0.0142489	2	G	A	0.2326	6	14	15	1	1	1
rs12638040	3	85624773	0.991147	rs6780346	0.884	CADM2	intronic	0	6.15752e-09	-0.0720992	0.0124043	2	G	C	0.3698	6	5	15	1	1	1
rs551414092	3	85491756	0.971753	rs11713902	0.878	CADM2	intronic	0	NA	NA	NA	2	A	G	0.2276	NA	9	15	1	1	0
rs1449396	3	85667586	0.734707	rs11713902	0.874	CADM2	intronic	0	1.56575e-07	-0.0729048	0.0139008	2	G	A	0.2505	NA	9	15	1	1	1
rs11191564	10	104878543	0.975695	rs5011520	0.874	NT5C2	intronic	0	7.12082e-09	-0.124801	0.0215619	4	C	T	0.08748	6	4	5	1	1	1
rs7628237	3	85576648	0.995554	rs6780346	0.858	CADM2	intronic	0	0.000789475	-0.0780046	0.0232401	2	G	A	0.3708	6	9	15	1	1	0
rs550634599	10	104739677	0.920233	rs5011520	0.852	CNNM2	intronic	0	NA	NA	NA	4	A	AT	0.09642	NA	5	15	1	1	1
rs72585634	3	85602434	0.916249	rs6780346	0.835	CADM2	intronic	0	NA	NA	NA	2	A	ATC	0.3519	NA	13	15	1	1	1
rs12221193	10	104665267	1	rs5011520	0.832	C10orf32-ASMT:AS3MT	intergenic	3610:3610	2.53453e-09	0.128102	0.0214965	4	C	A	0.08946	6	5	15	1	1	1
rs5850702	3	85660399	0.698864	rs6780346	0.829	CADM2	intronic	0	NA	NA	NA	2	G	GT	0.3658	NA	14	15	1	0	1
rs151233488	5	45537784	0.712587	rs77732644	0.829	HCN1	intronic	0	1.08128e-06	0.171803	0.0352326	3	C	T	0.02883	7	9	15	1	0	1
rs1433708	3	85481979	0.952342	rs6780346	0.826	CADM2	intronic	0	3.1247e-09	-0.0731038	0.0123384	2	C	T	0.3807	NA	7	15	1	1	0
rs62263917	3	85667928	0.681972	rs6780346	0.825	CADM2	intronic	0	3.58497e-07	-0.0639025	0.0125551	2	G	A	0.3499	7	9	15	1	1	1
rs529049131	10	104879855	0.928773	rs5011520	0.824	NT5C2	intronic	0	NA	NA	NA	4	C	CA	0.09145	NA	4	5	1	1	1
rs569833454	3	85620559	0.947682	rs6780346	0.823	CADM2	intronic	0	NA	NA	NA	2	GT	G	0.3817	NA	5	15	1	0	1
rs7614148	3	85529628	0.995554	rs6780346	0.82	CADM2	intronic	0	1.72505e-09	0.0746962	0.0124043	2	G	A	0.3708	5	5	15	1	1	0
rs2326319	3	85597135	0.916249	rs6780346	0.816	CADM2	intronic	0	6.84247e-09	0.0726982	0.0125455	2	G	A	0.3519	7	5	15	1	1	0
rs9821041	3	85494267	0.869948	rs11713902	0.812	CADM2	intronic	0	1.01214e-08	-0.079201	0.0138254	2	C	T	0.2465	6	9	15	1	1	0
rs993137	3	85499035	0.952342	rs6780346	0.797	CADM2	intronic	0	2.57452e-09	0.0734955	0.0123384	2	C	T	0.3807	NA	14	15	1	1	0
rs199951226	10	104642862	0.911475	rs5011520	0.797	C10orf32-ASMT:AS3MT	intronic	0	NA	NA	NA	4	GT	G	0.09742	NA	4	15	1	1	1
rs62250502	3	85634325	0.986671	rs6780346	0.795	CADM2	intronic	0	0.000712096	-0.0810011	0.0239303	2	G	A	0.3708	4	2	15	1	1	1
rs116660113	5	44748062	0.864164	rs77732644	0.784	RP11-53O19.1	ncRNA_intronic	0	4.41175e-05	-0.172098	0.0421314	3	T	A	0.01988	6	5	15	0	0	1
rs3781285	10	104825665	0.987818	rs5011520	0.778	CNNM2	intronic	0	1.78749e-08	0.123501	0.0219307	4	G	C	0.08847	1f	1	5	1	1	1
rs79082900	10	104877302	0.975695	rs5011520	0.778	NT5C2	intronic	0	9.37984e-09	0.123799	0.0215619	4	C	T	0.08748	5	4	5	1	1	1
rs201575845	10	104861271	0.741259	rs5011520	0.768	NT5C2	intronic	0	NA	NA	NA	4	AT	A	0.1093	NA	4	4	1	1	1
rs62253961	3	85590271	0.991147	rs6780346	0.762	CADM2	intronic	0	0.00115686	0.0746047	0.0229602	2	C	T	0.3718	7	5	15	1	1	0
rs138932359	3	85538893	0.904387	rs6780346	0.754	CADM2	intronic	0	NA	NA	NA	2	C	CGT	0.3509	NA	14	15	1	1	0
rs62252499	3	85579606	0.995554	rs6780346	0.751	CADM2	intronic	0	0.043877	-0.0624984	0.0310125	2	G	A	0.3708	6	14	15	1	1	0
rs10509759	10	104689665	1	rs5011520	0.748	CNNM2	intronic	0	1.27302e-09	0.130897	0.0215619	4	T	A	0.08946	6	5	15	1	1	1
rs4856592	3	85612730	0.995554	rs6780346	0.745	CADM2	intronic	0	0.000653526	0.0773043	0.0226807	2	G	A	0.3708	7	5	15	1	1	1
rs11127897	3	85561808	0.916249	rs6780346	0.738	CADM2	intronic	0	1.74794e-08	-0.0706974	0.0125455	2	C	T	0.3519	6	5	15	1	1	0
rs1463207	3	85596704	0.991108	rs6780346	0.733	CADM2	intronic	0	4.37614e-09	0.0728048	0.0124043	2	C	T	0.3698	5	5	15	1	1	0
rs376830009	3	85579584	0.991088	rs6780346	0.729	CADM2	intronic	0	NA	NA	NA	2	C	CA	0.3718	NA	14	15	1	1	0
rs569822025	3	85491757	0.971753	rs11713902	0.727	CADM2	intronic	0	NA	NA	NA	2	T	A	0.2276	NA	9	15	1	1	0
rs12411886	10	104685299	1	rs5011520	0.727	CNNM2	intronic	0	2.13098e-09	-0.129102	0.0215619	4	C	A	0.08946	1f	5	5	1	1	1
rs12638482	3	85454815	0.952342	rs6780346	0.726	CADM2	intronic	0	1.05465e-08	0.0705965	0.0123384	2	C	T	0.3807	6	5	15	1	1	0
rs144441152	10	104815871	0.987818	rs5011520	0.713	CNNM2	intronic	0	NA	NA	NA	4	AAAAAG	A	0.08847	NA	4	5	1	1	1
rs62250754	3	85557571	0.995554	rs6780346	0.708	CADM2	intronic	0	3.97341e-09	0.0730031	0.0124043	2	G	T	0.3708	4	2	15	1	1	0
rs9309985	3	85657402	0.734707	rs11713902	0.707	CADM2	intronic	0	1.14679e-07	-0.0736989	0.0139008	2	G	C	0.2505	7	14	15	1	1	1
rs55920597	1	18109837	0.945737	rs56041930	0.702	ACTL8	intronic	0	0.00206319	0.116297	0.0377466	1	G	T	0.339	6	5	14	1	0	1
rs4856274	3	85606462	0.916249	rs6780346	0.702	CADM2	intronic	0	1.0448e-08	-0.0718017	0.0125455	2	G	C	0.3519	6	14	15	1	1	1
rs543511529	3	85606631	0.995554	rs6780346	0.698	CADM2	intronic	0	NA	NA	NA	2	GT	G	0.3708	NA	14	15	1	1	1
rs74790525	5	45675231	1	rs77732644	0.694	HCN1	intronic	0	5.35505e-07	-0.204697	0.0408322	3	G	A	0.02286	7	9	15	1	0	1
rs4856580	3	85573333	0.995554	rs6780346	0.688	CADM2	intronic	0	3.78642e-09	0.073102	0.0124043	2	T	A	0.3708	6	14	15	1	1	0
rs11191568	10	104886374	0.975695	rs5011520	0.688	NT5C2	intronic	0	7.32309e-09	-0.1247	0.0215619	4	G	A	0.08748	7	4	5	1	1	1
rs17204115	14	89101254	0.825666	rs1955596	0.678	EML5	intronic	0	5.71366e-06	0.118102	0.0260325	7	G	A	0.04573	5	5	15	1	1	1
rs7611991	3	85759558	0.682808	rs11713902	0.672	CADM2	intronic	0	1.54306e-07	-0.0722017	0.0137597	2	G	A	0.2525	7	7	15	1	1	0
rs67391933	3	85668052	0.681972	rs6780346	0.653	CADM2	intronic	0	3.73686e-07	-0.0638036	0.0125551	2	G	A	0.3499	7	9	15	1	1	1
rs75523851	1	18109859	0.951164	rs56041930	0.644	ACTL8	intronic	0	NA	NA	NA	1	TA	T	0.338	NA	5	14	1	0	1
rs2629858	13	107541783	0.724254	rs7323761	0.644	PPIAP24	intergenic	25148	0.00010511	-0.0476002	0.0122729	6	C	T	0.4185	NA	5	15	0	0	1
rs11191499	10	104764271	1	rs5011520	0.64	CNNM2	intronic	0	1.16635e-09	0.1312	0.0215619	4	C	T	0.08946	1f	5	15	1	1	1
rs17515196	3	85532119	0.995554	rs6780346	0.638	CADM2	intronic	0	3.10976e-09	0.0735043	0.0124043	2	G	A	0.3708	5	5	15	1	1	0
rs1449375	3	85608568	0.995554	rs6780346	0.637	CADM2	intronic	0	4.83346e-09	0.0726001	0.0124043	2	G	T	0.3708	6	14	15	1	1	1
rs34418561	3	85538846	1	rs11713902	0.63	CADM2	intronic	0	NA	NA	NA	2	CA	C	0.2326	NA	14	15	1	1	0
rs5850693	3	85602457	0.991088	rs6780346	0.63	CADM2	intronic	0	NA	NA	NA	2	CT	C	0.3718	NA	13	15	1	1	1
rs1530738	3	85610083	0.995554	rs6780346	0.63	CADM2	intronic	0	3.43745e-09	-0.0732998	0.0124043	2	G	A	0.3708	5	5	15	1	1	1
rs1485627	13	107530384	0.724247	rs7323761	0.628	PPIAP24	intergenic	13749	0.000131339	0.0461017	0.0120561	6	C	T	0.493	NA	5	15	0	0	1
rs1900916	3	85646426	0.912416	rs6780346	0.627	CADM2	intronic	0	4.30287e-08	-0.0694974	0.0126868	2	G	T	0.3509	NA	5	15	1	1	1
rs1433714	3	85504949	0.952342	rs6780346	0.615	CADM2	intronic	0	1.72657e-09	-0.0742973	0.0123384	2	G	T	0.3807	NA	7	15	1	1	0
rs57813006	3	85590652	0.991147	rs6780346	0.611	CADM2	intronic	0	NA	NA	NA	2	TA	T	0.3718	NA	5	15	1	1	0
rs74343554	3	85617919	0.995554	rs6780346	0.607	CADM2	intronic	0	NA	NA	NA	2	A	ATT	0.3708	NA	5	15	1	1	1
rs75964821	3	85475281	0.92971	rs6780346	0.592	CADM2	intronic	0	NA	NA	NA	2	C	CT	0.3777	NA	5	15	1	1	0
rs145231815	10	104639651	0.964458	rs5011520	0.592	C10orf32-ASMT:AS3MT	intronic	0	NA	NA	NA	4	GTATA	G	0.09245	NA	4	15	1	1	1
rs62252501	3	85579638	0.995554	rs6780346	0.587	CADM2	intronic	0	0.00652523	-0.0679961	0.0249972	2	G	A	0.3708	6	14	15	1	1	0
rs201571665	10	104675802	0.987913	rs5011520	0.583	RP11-724N1.1	downstream	640	NA	NA	NA	4	AATATATATATAT	A	0.09046	NA	5	15	1	1	1
rs57630146	3	85508427	0.952342	rs6780346	0.572	CADM2	intronic	0	0.00156252	0.0735043	0.0232401	2	G	A	0.3807	7	5	15	1	1	0
rs5850688	3	85495754	0.606698	rs6780346	0.57	CADM2	intronic	0	NA	NA	NA	2	GT	G	0.4761	NA	14	15	1	0	0
rs9514588	13	107519960	0.811017	rs7323761	0.57	PPIAP24	intergenic	3325	2.42114e-06	-0.0571974	0.0121318	6	C	T	0.4831	4	1	15	0	0	1
rs112468006	10	104613020	0.954101	rs5011520	0.569	C10orf32	upstream	959	7.95112e-08	-0.111204	0.0207152	4	G	A	0.09344	7	5	15	1	1	1
rs17456763	3	85582643	0.995554	rs6780346	0.568	CADM2	intronic	0	4.17918e-09	0.0728995	0.0124043	2	C	T	0.3708	5	14	15	1	1	0
rs57671246	3	85577691	0.995554	rs6780346	0.562	CADM2	intronic	0	5.07727e-09	-0.0724986	0.0124043	2	G	C	0.3708	7	14	15	1	1	0
rs76105429	3	85587603	0.995554	rs6780346	0.557	CADM2	intronic	0	NA	NA	NA	2	C	CT	0.3708	NA	5	15	1	1	0
rs1368750	3	85519411	0.995554	rs6780346	0.556	CADM2	intronic	0	2.20863e-09	-0.0741986	0.0124043	2	C	T	0.3708	7	5	15	1	1	0
rs72615728	3	85650356	0.982294	rs6780346	0.555	CADM2	intronic	0	0.00245022	-0.0707958	0.0233694	2	G	C	0.3698	7	5	15	1	1	1
rs9860769	3	85482287	0.952342	rs6780346	0.55	CADM2	intronic	0	4.12892e-05	-0.0839988	0.0204868	2	T	C	0.3807	7	5	15	1	1	0
rs149492977	3	85592383	0.94849	rs6780346	0.546	CADM2	intronic	0	NA	NA	NA	2	T	TATTTATTTATTTATTTATTTTTTATTTTTA	0.3638	NA	5	15	1	1	0
rs11191543	10	104824387	0.976161	rs5011520	0.542	CNNM2	intronic	0	1.10803e-08	-0.125297	0.0219307	4	G	A	0.08946	6	4	5	1	1	1
rs17879819	10	104662215	1	rs5011520	0.541	C10orf32-ASMT:AS3MT	downstream	558:558	1.42845e-09	-0.130102	0.0214965	4	C	T	0.08946	7	4	15	1	1	1
rs145225651	3	85604028	0.749772	rs6780346	0.54	CADM2	intronic	0	NA	NA	NA	2	T	TTTTA	0.3012	NA	9	15	1	0	1
rs9813436	3	85680716	0.745826	rs11713902	0.538	CADM2	intronic	0	2.08866e-07	0.072504	0.0139665	2	G	A	0.2505	6	14	15	1	1	0
rs2053108	3	85467972	0.952342	rs6780346	0.526	CADM2	intronic	0	4.87279e-09	0.0721975	0.0123384	2	C	A	0.3807	6	15	15	1	1	0
rs6791236	3	85462587	0.971753	rs11713902	0.524	CADM2	intronic	0	1.42005e-08	0.0808048	0.0142489	2	C	T	0.2276	5	9	15	1	1	0
rs2326313	3	85434357	0.847992	rs11713902	0.522	CADM2	intronic	0	3.42756e-09	-0.0817035	0.0138254	2	T	A	0.2465	6	5	15	1	1	1
rs17518584	3	85604923	0.991147	rs6780346	0.522	CADM2	intronic	0	5.87687e-09	0.072196	0.0124043	2	C	T	0.3718	6	14	15	1	1	1
rs4856589	3	85611560	0.995554	rs6780346	0.522	CADM2	intronic	0	3.4385e-09	-0.0732992	0.0124043	2	G	A	0.3708	6	5	15	1	1	1
rs12218148	10	104657469	1	rs5011520	0.52	C10orf32-ASMT:AS3MT	intronic	0	6.75112e-09	-0.122603	0.0211494	4	C	A	0.08946	6	5	15	1	1	1
rs12054328	3	85644911	0.912416	rs6780346	0.515	CADM2	intronic	0	2.0001e-08	-0.071198	0.0126868	2	C	T	0.3509	6	5	15	1	1	1
rs17023032	3	85622242	0.973752	rs6780346	0.514	CADM2	intronic	0	3.98048e-09	0.0729995	0.0124043	2	C	A	0.3658	7	5	15	1	1	1
rs9820228	3	85493753	0.966153	rs11713902	0.511	CADM2	intronic	0	1.02529e-08	-0.0815962	0.0142489	2	C	T	0.2266	5	9	15	1	1	0
rs13085170	3	85429172	0.83194	rs11713902	0.499	CADM2	intronic	0	5.30109e-09	-0.0807046	0.0138254	2	C	A	0.2455	6	5	15	1	1	1
rs6549024	3	85466452	0.869948	rs11713902	0.498	CADM2	intronic	0	8.1874e-09	0.079697	0.0138254	2	C	T	0.2465	6	15	15	1	1	0
rs4279114	3	85421737	0.837466	rs11713902	0.497	CADM2	intronic	0	5.04773e-09	0.0812037	0.0138914	2	G	C	0.2465	6	5	15	1	1	1
rs67336646	3	85524474	0.995554	rs6780346	0.493	CADM2	intronic	0	2.81874e-09	0.0737043	0.0124043	2	T	A	0.3708	5	5	15	1	1	0
rs4603966	3	85596855	0.995554	rs6780346	0.493	CADM2	intronic	0	5.06637e-09	-0.072503	0.0124043	2	C	T	0.3708	NA	5	15	1	1	0
rs79269550	3	85586644	0.991147	rs6780346	0.492	CADM2	intronic	0	NA	NA	NA	2	G	T	0.3718	6	5	15	1	1	0
rs9825916	3	85610382	1	rs11713902	0.492	CADM2	intronic	0	NA	NA	NA	2	C	A	0.2326	6	5	15	1	1	1
rs9812845	3	85656222	0.734707	rs11713902	0.49	CADM2	intronic	0	1.10254e-07	0.0737987	0.0139008	2	C	A	0.2505	6	9	15	1	1	1
rs1448602	3	85780454	0.724537	rs11713902	0.486	CADM2	intronic	0	7.59664e-07	0.0686995	0.0138914	2	G	A	0.2485	6	15	15	1	1	0
rs10883806	10	104713076	1	rs5011520	0.482	CNNM2	intronic	0	1.74678e-09	-0.129797	0.0215619	4	C	T	0.08946	6	5	15	1	1	1
rs411784	13	107527507	0.722075	rs7323761	0.475	PPIAP24	intergenic	10872	6.38913e-05	0.0478985	0.0119807	6	G	T	0.494	5	5	15	0	0	1
rs1900915	3	85613422	0.991147	rs6780346	0.452	CADM2	intronic	0	1.92152e-08	0.0696989	0.0124043	2	G	C	0.3718	7	14	15	1	1	1
rs288702	13	107538710	0.725533	rs7323761	0.451	PPIAP24	intergenic	22075	4.59822e-05	0.0493988	0.0121219	6	G	A	0.4165	NA	5	15	0	0	1
rs17517080	3	85590701	0.991147	rs6780346	0.449	CADM2	intronic	0	4.3933e-09	-0.0727968	0.0124043	2	G	C	0.3718	7	5	15	1	1	0
rs11293900	3	85489878	0.869948	rs11713902	0.446	CADM2	intronic	0	NA	NA	NA	2	AT	A	0.2465	NA	9	15	1	1	0
rs9854869	3	85420724	0.92649	rs11713902	0.44	CADM2	intronic	0	1.26001e-08	-0.0810962	0.0142489	2	C	A	0.2256	6	5	15	1	1	1
rs1868532	3	85571883	0.995554	rs6780346	0.424	CADM2	intronic	0	3.97454e-09	0.0730025	0.0124043	2	C	T	0.3708	7	14	15	1	1	0
rs77860422	10	104748009	1	rs5011520	0.414	CNNM2	intronic	0	3.1685e-09	-0.127703	0.0215619	4	G	A	0.08946	6	2	15	1	1	1
rs4856591	3	85612550	0.781425	rs6780346	0.41	CADM2	intronic	0	0.000734452	-0.0838029	0.0248203	2	G	T	0.3837	6	5	15	1	1	1
rs7617323	3	85625852	0.973752	rs6780346	0.407	CADM2	intronic	0	5.85821e-09	0.0722025	0.0124043	2	G	T	0.3658	7	5	15	1	1	1
rs12629607	3	85583608	0.904848	rs6780346	0.406	CADM2	intronic	0	1.74254e-08	-0.070704	0.0125455	2	C	T	0.3489	7	7	15	1	1	0
rs11127903	3	85662925	0.734707	rs11713902	0.405	CADM2	intronic	0	1.19074e-07	-0.0736035	0.0139008	2	G	T	0.2505	6	14	15	1	1	1
rs150786824	10	104612941	0.954101	rs5011520	0.396	C10orf32	intergenic	1038	7.34136e-08	-0.111502	0.0207152	4	G	A	0.09344	7	5	15	1	1	1
rs5850694	3	85602677	0.995554	rs6780346	0.394	CADM2	intronic	0	NA	NA	NA	2	A	AT	0.3708	NA	13	15	1	1	1
rs6780346	3	85593584	1	rs6780346	0.39	CADM2	intronic	0	1.63907e-09	0.0747987	0.0124043	2	C	T	0.3718	7	5	15	1	1	0
rs11191484	10	104729249	1	rs5011520	0.38	CNNM2	intronic	0	2.60433e-09	-0.128396	0.0215619	4	G	A	0.08946	7	5	15	1	1	1
rs1551045	3	85594846	0.995554	rs6780346	0.376	CADM2	intronic	0	4.18816e-09	-0.0728951	0.0124043	2	C	A	0.3708	5	5	15	1	1	0
rs6549045	3	85663539	0.704275	rs6780346	0.372	CADM2	intronic	0	2.07224e-07	-0.0651953	0.0125551	2	G	C	0.3588	6	14	15	1	1	1
rs4301022	3	85599391	0.995554	rs6780346	0.368	CADM2	intronic	0	7.12035e-09	0.071797	0.0124043	2	G	T	0.3708	NA	14	15	1	1	0
rs76084961	3	85604041	0.973426	rs6780346	0.367	CADM2	intronic	0	NA	NA	NA	2	G	T	0.3757	6	9	15	1	1	1
rs2326316	3	85592445	0.995554	rs6780346	0.363	CADM2	intronic	0	NA	NA	NA	2	G	C	0.3708	7	5	15	1	1	0
rs62252496	3	85578180	0.995554	rs6780346	0.362	CADM2	intronic	0	3.78642e-09	0.073102	0.0124043	2	G	A	0.3708	6	14	15	1	1	0
rs556819846	10	104646044	1	rs5011520	0.351	C10orf32-ASMT:AS3MT	NA	0	NA	NA	NA	4	T	TCCTC	0.03082	NA	4	15	1	0	1
rs6549030	3	85550080	0.916249	rs6780346	0.348	CADM2	intronic	0	1.32322e-08	-0.0712968	0.0125455	2	C	T	0.3519	7	5	15	1	1	0
rs2117153	3	85504452	0.952342	rs6780346	0.345	CADM2	intronic	0	2.21587e-09	0.0737975	0.0123384	2	G	A	0.3807	6	5	15	1	1	0
rs2122234	3	85611139	0.995554	rs6780346	0.34	CADM2	intronic	0	5.07192e-09	0.0725007	0.0124043	2	G	A	0.3708	6	5	15	1	1	1
rs11191522	10	104789580	0.987818	rs5011520	0.334	CNNM2	intronic	0	3.85457e-09	-0.1279	0.0217136	4	G	A	0.08847	6	5	15	1	1	1
rs11191511	10	104769709	1	rs5011520	0.332	CNNM2	intronic	0	NA	NA	NA	4	T	C	0.08946	6	5	15	1	1	1
rs148921522	3	85588405	0.991147	rs6780346	0.327	CADM2	intronic	0	NA	NA	NA	2	TTAAC	T	0.3718	NA	5	15	1	1	0
rs12629036	3	85488299	0.952342	rs6780346	0.325	CADM2	intronic	0	0.0022751	-0.0691046	0.0226442	2	C	T	0.3807	6	9	15	1	1	0
rs13101056	3	85707484	0.72899	rs11713902	0.325	CADM2	intronic	0	2.92184e-07	-0.0709022	0.0138254	2	G	T	0.2475	6	5	15	1	1	0
rs7475853	10	104673097	1	rs5011520	0.324	RP11-724N1.1	intergenic	1244	3.2572e-09	-0.127605	0.0215619	4	G	A	0.08946	6	5	15	1	1	1
rs11191517	10	104780038	1	rs5011520	0.324	CNNM2	intronic	0	2.19909e-09	-0.129899	0.0217136	4	G	A	0.08946	6	5	15	1	1	1
rs1576605	13	23402928	0.991957	rs2335349	0.32	IPMKP1	intergenic	8236	1.40695e-09	-0.0729958	0.0120561	5	G	A	0.4573	7	5	15	0	0	1
rs1449407	3	85600384	0.995554	rs6780346	0.318	CADM2	intronic	0	2.9611e-09	-0.073604	0.0124043	2	G	A	0.3708	7	14	15	1	1	1
rs67568006	3	85605206	0.991147	rs6780346	0.313	CADM2	intronic	0	6.45257e-09	0.072002	0.0124043	2	G	T	0.3718	7	14	15	1	1	1
rs113979048	3	85650284	0.899707	rs6780346	0.313	CADM2	intronic	0	NA	NA	NA	2	G	A	0.3499	6	5	15	1	0	1
rs1375564	3	85656311	0.712057	rs6780346	0.307	CADM2	intronic	0	1.46539e-07	0.0660003	0.0125551	2	C	T	0.3608	NA	9	15	1	1	1
rs5850689	3	85586903	0.991088	rs6780346	0.303	CADM2	intronic	0	NA	NA	NA	2	TG	T	0.3718	NA	5	15	1	1	0
rs144641573	10	104646044	1	rs5011520	0.302	C10orf32-ASMT:AS3MT	intronic	0	NA	NA	NA	4	TCCTCCCTC	T	0.08946	NA	4	15	1	1	1
rs12220375	10	104901491	0.975695	rs5011520	0.302	NT5C2	intronic	0	8.16857e-09	0.124303	0.0215619	4	C	T	0.08748	6	4	5	1	1	1
rs1542248	3	85527334	0.995554	rs6780346	0.299	CADM2	intronic	0	3.97341e-09	0.0730031	0.0124043	2	G	A	0.3708	6	5	15	1	1	0
rs9435794	1	18131916	1	rs9435794	0.298	ACTL8	intronic	0	4.9626e-11	0.0895019	0.0136186	1	C	T	0.2932	7	9	14	1	1	1
rs77787671	10	104776205	1	rs5011520	0.291	CNNM2	intronic	0	2.19633e-09	-0.129903	0.0217136	4	C	T	0.08946	7	5	15	1	1	1
rs78015688	3	85610907	0.995554	rs6780346	0.289	CADM2	intronic	0	0.000519493	-0.0834974	0.0240592	2	G	T	0.3708	6	5	15	1	1	1
rs1025531	3	85486931	0.869948	rs11713902	0.283	CADM2	intronic	0	1.36415e-08	-0.078498	0.0138254	2	T	A	0.2465	6	9	15	1	1	0
rs62263916	3	85667846	0.708781	rs6780346	0.282	CADM2	intronic	0	2.45537e-07	0.0647977	0.0125551	2	G	T	0.3598	6	9	15	1	1	1
rs6788098	3	85624131	0.991147	rs6780346	0.275	CADM2	intronic	0	5.32418e-09	-0.0724004	0.0124043	2	T	A	0.3698	7	5	15	1	1	1
rs78955704	5	45525347	0.755486	rs77732644	0.274	HCN1	intronic	0	8.91254e-07	0.171401	0.0348785	3	T	A	0.02982	6	5	15	1	0	1
rs79668541	10	104793904	0.987818	rs5011520	0.274	CNNM2	intronic	0	4.92154e-09	-0.127401	0.0217787	4	C	T	0.08847	6	5	15	1	1	1
rs9520235	13	107520644	0.768624	rs7323761	0.274	PPIAP24	intergenic	4009	8.15215e-05	-0.0477979	0.0121318	6	G	A	0.495	7	5	15	0	0	1
rs11365329	13	107539675	0.725963	rs7323761	0.274	PPIAP24	intergenic	23040	NA	NA	NA	6	C	CA	0.4205	NA	5	15	0	0	1
rs35344466	3	85633021	0.994309	rs11713902	0.273	CADM2	intronic	0	8.38181e-09	0.0828955	0.0143901	2	C	A	0.2316	6	5	15	1	1	1
rs11191515	10	104776527	0.987913	rs5011520	0.266	CNNM2	intronic	0	6.34205e-09	-0.126101	0.0217136	4	G	A	0.09046	1f	5	15	1	1	1
rs12498010	3	85406367	0.845769	rs11713902	0.258	CADM2	intronic	0	1.67887e-08	-0.078802	0.0139665	2	C	T	0.2406	7	5	15	1	1	1
rs12486239	3	85498227	0.897937	rs6780346	0.258	CADM2	intronic	0	0.00248905	0.0744001	0.0245978	2	G	A	0.3688	6	14	15	1	1	0
rs10883835	10	104884208	0.975695	rs5011520	0.257	NT5C2	intronic	0	8.17282e-09	0.124301	0.0215619	4	C	T	0.08748	3a	4	5	1	1	1
rs4856593	3	85612767	0.995554	rs6780346	0.256	CADM2	intronic	0	3.43638e-09	-0.0733004	0.0124043	2	C	T	0.3708	6	5	15	1	1	1
rs67955391	3	85640136	0.991147	rs6780346	0.256	CADM2	intronic	0	5.07727e-09	-0.0724986	0.0124043	2	G	C	0.3698	7	5	15	1	1	1
rs74420518	3	85585610	0.995554	rs6780346	0.255	CADM2	intronic	0	NA	NA	NA	2	T	TG	0.3708	NA	5	15	1	1	0
rs17517238	3	85591586	0.995554	rs6780346	0.253	CADM2	intronic	0	3.1161e-09	0.0735001	0.0124043	2	G	C	0.3708	6	5	15	1	1	0
rs75142626	3	85615034	0.991088	rs6780346	0.243	CADM2	intronic	0	NA	NA	NA	2	C	CT	0.3718	NA	14	15	1	1	1
rs62252503	3	85581758	0.991147	rs6780346	0.234	CADM2	intronic	0	4.83346e-09	0.0726001	0.0124043	2	G	C	0.3718	7	9	15	1	1	0
rs62250537	3	85638325	0.912416	rs6780346	0.225	CADM2	intronic	0	1.82909e-08	-0.0705992	0.0125455	2	G	C	0.3509	5	5	15	1	1	1
rs7614552	3	85545179	0.916249	rs6780346	0.223	CADM2	intronic	0	1.25915e-08	0.0714031	0.0125455	2	T	A	0.3519	6	5	15	1	1	0
rs11365888	3	85507138	0.952342	rs6780346	0.22	CADM2	intronic	0	NA	NA	NA	2	C	CT	0.3807	NA	14	15	1	1	0
rs9819830	3	85430137	0.847992	rs11713902	0.213	CADM2	intronic	0	3.75334e-09	0.0814965	0.0138254	2	C	T	0.2465	7	5	15	1	1	1
rs62724860	3	85668194	0.642458	rs11713902	0.213	CADM2	intronic	0	NA	NA	NA	2	G	GA	0.2704	NA	9	15	1	0	1
rs9836967	3	85672935	0.734707	rs11713902	0.213	CADM2	intronic	0	2.49476e-07	-0.0717016	0.0139008	2	C	A	0.2505	7	5	15	1	1	1
3:85498709:G:GT	3	85498709	0.938593	rs11713902	0.208	CADM2	NA	0	NA	NA	NA	2	G	GT	0.159	NA	14	15	1	0	0
3:85498709:G:GTT	3	85498709	0.938593	rs11713902	0.202	CADM2	intronic	0	NA	NA	NA	2	G	GTT	0.2217	NA	14	15	1	1	0
rs73133799	3	85605180	0.991147	rs6780346	0.201	CADM2	intronic	0	6.46869e-09	-0.0719968	0.0124043	2	C	T	0.3718	6	14	15	1	1	1
rs1449394	3	85572912	0.995554	rs6780346	0.2	CADM2	intronic	0	3.97569e-09	0.073002	0.0124043	2	C	T	0.3708	7	14	15	1	1	0
rs9309980	3	85505874	0.869948	rs11713902	0.195	CADM2	intronic	0	4.66246e-09	0.0809999	0.0138254	2	G	A	0.2465	7	14	15	1	1	0
rs1449386	3	85619079	0.978034	rs6780346	0.194	CADM2	intronic	0	4.6107e-09	-0.0726974	0.0124043	2	G	T	0.3668	NA	5	15	1	1	1
rs1448608	3	85769671	0.724537	rs11713902	0.193	CADM2	intronic	0	7.80551e-07	-0.0682996	0.0138254	2	G	A	0.2485	7	9	15	1	1	0
rs72050190	10	104735236	1	rs5011520	0.177	CNNM2	intronic	0	NA	NA	NA	4	A	AC	0.08946	NA	5	15	1	1	1
rs7912206	10	104604563	0.943139	rs5011520	0.171	PFN1P11	ncRNA_intronic	0	1.37325e-07	-0.108801	0.0206501	4	C	T	0.09443	7	5	15	1	1	1
rs1900918	3	85592342	0.995554	rs6780346	0.168	CADM2	intronic	0	3.43485e-09	0.0733013	0.0124043	2	C	A	0.3708	7	5	15	1	1	0
rs11452955	3	85648846	0.973752	rs6780346	0.168	CADM2	intronic	0	NA	NA	NA	2	TA	T	0.3658	NA	5	15	1	1	1
rs12219027	10	104811203	0.987818	rs5011520	0.167	CNNM2	intronic	0	7.36298e-09	0.125997	0.0217897	4	C	T	0.08847	6	5	15	1	1	1
rs1991872	3	85443793	0.952123	rs6780346	0.165	CADM2	intronic	0	8.67944e-09	0.0710037	0.0123384	2	G	A	0.3807	NA	5	15	1	1	0
rs113554404	10	104766120	1	rs5011520	0.162	CNNM2	intronic	0	1.62717e-09	-0.130501	0.0216376	4	C	T	0.08946	6	5	15	1	1	1
rs9824178	3	85409313	0.667224	rs11713902	0.152	CADM2	intronic	0	2.86014e-08	0.0746982	0.0134596	2	G	A	0.2913	6	5	15	1	1	1
rs59491876	3	85583506	0.995554	rs6780346	0.142	CADM2	intronic	0	3.97737e-09	-0.0730011	0.0124043	2	G	C	0.3708	6	7	15	1	1	0
rs4856598	3	85650790	0.969367	rs6780346	0.141	CADM2	intronic	0	6.94885e-09	-0.073101	0.0126207	2	C	A	0.3648	6	5	15	1	1	1
rs6549035	3	85599067	0.916249	rs6780346	0.138	CADM2	intronic	0	4.0369e-09	-0.0738013	0.0125455	2	C	T	0.3519	6	14	15	1	1	0
rs56088977	3	85538811	1	rs11713902	0.133	CADM2	intronic	0	NA	NA	NA	2	GA	G	0.2326	NA	14	15	1	1	0
rs9870448	3	85416384	0.94333	rs11713902	0.132	CADM2	intronic	0	1.42005e-08	0.0808048	0.0142489	2	G	A	0.2266	6	5	15	1	1	1
rs1821351	3	85488325	0.952342	rs6780346	0.132	CADM2	intronic	0	2.21117e-09	0.0738018	0.0123384	2	C	T	0.3807	NA	9	15	1	1	0
rs138009835	10	104598995	0.954101	rs5011520	0.132	PFN1P11	ncRNA_intronic	0	7.34155e-08	-0.111502	0.0207152	4	G	A	0.09344	6	5	15	1	1	1
rs9309977	3	85442709	0.837466	rs11713902	0.131	CADM2	intronic	0	4.08756e-09	-0.0813015	0.0138254	2	C	T	0.2465	7	5	15	1	1	0
rs113351222	3	85581991	0.995554	rs6780346	0.12	CADM2	intronic	0	2.20473e-08	-0.0694037	0.0124043	2	C	A	0.3708	6	9	15	1	1	0
rs1449408	3	85600940	0.995554	rs6780346	0.116	CADM2	intronic	0	4.39393e-09	0.0727965	0.0124043	2	G	C	0.3708	5	14	15	1	1	1
rs17516580	3	85585144	0.995554	rs6780346	0.115	CADM2	intronic	0	2.68565e-09	0.0738025	0.0124043	2	G	C	0.3708	5	5	15	1	1	0
rs12220743	10	104851912	0.987818	rs5011520	0.111	NT5C2	intronic	0	6.1099e-09	-0.125795	0.0216376	4	C	T	0.08847	7	4	4	1	1	1
rs1449373	3	85608461	0.995554	rs6780346	0.108	CADM2	intronic	0	3.27269e-09	0.0734001	0.0124043	2	G	A	0.3708	6	14	15	1	1	1
rs4919680	10	104570118	0.607629	rs5011520	0.108	WBP1L	intronic	0	NA	NA	NA	4	C	T	0.1243	6	4	4	1	1	1
rs11191519	10	104784918	1	rs5011520	0.108	CNNM2	intronic	0	3.44417e-09	-0.128303	0.0217136	4	C	T	0.08946	6	5	15	1	1	1
rs9520239	13	107528239	0.722075	rs7323761	0.106	PPIAP24	intergenic	11604	0.000155341	0.0456006	0.0120561	6	G	C	0.494	6	5	15	0	0	1
rs9849399	3	85537665	1	rs11713902	0.102	CADM2	intronic	0	1.05565e-08	0.0810965	0.0141739	2	C	A	0.2326	6	9	15	1	1	0
rs68028504	3	85607010	0.995554	rs6780346	0.099	CADM2	intronic	0	6.16292e-09	-0.0720974	0.0124043	2	G	A	0.3708	7	14	15	1	1	1
rs62263915	3	85663097	0.712057	rs6780346	0.096	CADM2	intronic	0	2.25593e-07	0.0649965	0.0125551	2	C	T	0.3608	6	14	15	1	1	1
rs62250719	3	85531850	0.995554	rs6780346	0.092	CADM2	intronic	0	4.8264e-09	0.0726031	0.0124043	2	G	T	0.3708	7	5	15	1	1	0
rs10433499	3	85546701	0.916249	rs6780346	0.091	CADM2	intronic	0	1.38186e-08	0.0712037	0.0125455	2	C	T	0.3519	6	5	15	1	1	0
rs62250491	3	85616009	0.995554	rs6780346	0.089	CADM2	intronic	0	5.86332e-09	0.0722007	0.0124043	2	G	T	0.3708	7	7	15	1	1	1
rs1433715	3	85501729	0.922788	rs6780346	0.087	CADM2	intronic	0	0.00147753	0.0726955	0.022867	2	C	A	0.3837	NA	14	15	1	1	0
rs9520241	13	107531979	0.720541	rs7323761	0.087	PPIAP24	intergenic	15344	0.000100022	-0.0469047	0.0120561	6	G	C	0.492	6	5	15	0	0	1
rs17518082	3	85599825	0.995554	rs6780346	0.08	CADM2	intronic	0	7.1153e-09	0.0717985	0.0124043	2	C	T	0.3708	7	14	15	1	1	0
rs144247499	3	85616790	0.991088	rs6780346	0.077	CADM2	intronic	0	NA	NA	NA	2	CAGAT	C	0.3718	NA	5	15	1	1	1
rs62252462	3	85574420	0.995554	rs6780346	0.076	CADM2	intronic	0	3.97454e-09	0.0730025	0.0124043	2	G	A	0.3708	6	7	15	1	1	0
rs10049108	3	85702021	0.72899	rs11713902	0.073	CADM2	intronic	0	2.70453e-07	-0.0711031	0.0138254	2	G	T	0.2475	6	5	15	1	1	0
rs4308294	3	85447830	0.952123	rs6780346	0.072	CADM2	intronic	0	NA	NA	NA	2	T	A	0.3807	6	5	15	1	1	0
rs1597315	3	85616809	0.995554	rs6780346	0.063	CADM2	intronic	0	8.22093e-09	0.0714968	0.0124043	2	C	T	0.3708	NA	5	15	1	1	1
rs10865611	3	85644366	0.912416	rs6780346	0.063	CADM2	intronic	0	2.74393e-08	0.0705007	0.0126868	2	G	C	0.3509	7	5	15	1	1	1
rs79680647	10	104910959	0.975695	rs5011520	0.062	NT5C2	intronic	0	1.15901e-08	-0.123399	0.0216275	4	G	A	0.08748	7	4	5	1	1	1
rs113642272	3	85579472	0.969198	rs6780346	0.053	CADM2	intronic	0	NA	NA	NA	2	T	G	0.3648	6	14	15	1	1	0
rs2335351	13	23404715	1	rs2335349	0.049	IPMKP1	intergenic	6449	1.63941e-09	0.0726985	0.0120561	5	G	C	0.4553	5	5	15	0	0	1
rs549942803	3	85491765	0.971753	rs11713902	0.048	CADM2	intronic	0	NA	NA	NA	2	T	A	0.2276	NA	9	15	1	1	0
rs59825726	3	85574282	0.995554	rs6780346	0.045	CADM2	intronic	0	4.17176e-09	0.0729031	0.0124043	2	G	A	0.3708	7	7	15	1	1	0
rs2326317	3	85592498	0.995554	rs6780346	0.044	CADM2	intronic	0	NA	NA	NA	2	G	A	0.3708	7	5	15	1	1	0
rs9874740	3	85489906	0.869948	rs11713902	0.043	CADM2	intronic	0	1.23957e-08	-0.0791006	0.0138914	2	G	A	0.2465	7	9	15	1	1	0
rs5850692	3	85601160	0.995554	rs6780346	0.038	CADM2	intronic	0	NA	NA	NA	2	A	AG	0.3708	NA	14	15	1	1	1
rs7643091	3	85674372	0.731026	rs11713902	0.038	CADM2	intronic	0	3.79308e-07	-0.0706029	0.0139008	2	G	A	0.2535	6	5	15	1	1	1
rs1463208	3	85596712	0.991108	rs6780346	0.032	CADM2	intronic	0	4.84322e-09	0.072596	0.0124043	2	C	A	0.3698	5	5	15	1	1	0
rs6790699	3	85624189	0.986711	rs6780346	0.031	CADM2	intronic	0	2.96909e-09	-0.0735986	0.0124043	2	G	A	0.3688	6	5	15	1	1	1
rs116677508	5	45586613	0.712587	rs77732644	0.027	HCN1	intronic	0	6.48628e-07	0.175402	0.0352485	3	G	A	0.02883	7	5	15	1	0	1
rs62252508	3	85582231	0.916249	rs6780346	0.021	CADM2	intronic	0	1.32234e-08	0.0712982	0.0125455	2	G	A	0.3519	6	14	15	1	1	0
rs34171248	3	85541934	0.916249	rs6780346	0.019	CADM2	intronic	0	NA	NA	NA	2	C	CT	0.3519	NA	14	15	1	1	0
rs1551042	3	85630551	0.912416	rs6780346	0.013	CADM2	intronic	0	1.40063e-08	-0.0716011	0.0126207	2	C	A	0.3509	NA	5	15	1	1	1
rs9835441	3	85502083	0.869948	rs11713902	0.007	CADM2	intronic	0	4.66195e-09	-0.0810001	0.0138254	2	G	A	0.2465	7	14	15	1	1	0
rs56778912	3	85576104	0.995554	rs6780346	0.004	CADM2	intronic	0	4.60314e-09	0.0727007	0.0124043	2	C	T	0.3708	7	9	15	1	1	0
rs553890444	3	85468120	0.844218	rs6780346	NA	CADM2	intronic	0	NA	NA	NA	2	GAAA	GAA	0.4076	NA	15	15	1	0	0
rs558441540	3	85482290	0.952342	rs6780346	NA	CADM2	intronic	0	NA	NA	NA	2	CTTTT	CTTT	0.2465	NA	5	15	1	0	0
rs561704308	3	85482290	0.952342	rs6780346	NA	CADM2	intronic	0	NA	NA	NA	2	CTTTTT	CTTTT	0.3807	NA	5	15	1	1	0
rs200031720	3	85526120	0.911576	rs6780346	NA	CADM2	intronic	0	NA	NA	NA	2	ATCTCC	A	0.3529	NA	5	15	1	1	0
rs552993757	3	85617919	0.995554	rs6780346	NA	CADM2	intronic	0	NA	NA	NA	2	ATT	AT	0.000994	NA	5	15	1	0	1
rs538240560	3	85631061	0.969228	rs6780346	NA	CADM2	intronic	0	NA	NA	NA	2	TTTTTG	TTTTTGTTTTG	0.001988	NA	5	15	1	0	1
rs533973612	10	104639651	0.964458	rs5011520	NA	C10orf32-ASMT:AS3MT	NA	0	NA	NA	NA	4	GTATA	GTA	0.2734	NA	4	15	1	1	1
rs555056006	10	104861271	0.741259	rs5011520	NA	NT5C2	NA	0	NA	NA	NA	4	AT	ATT	0.3052	NA	4	4	1	1	1

## Sheet: T3.variant_consequence
Table 3. Functional consequences of all candidate variants in the 7 genomic risk loci
This table shows the proportion of all candidate SNPs that have corresponding functional annotation assigned by ANNOVAR.
annot	ref.count	ref.prop	count	prop	enrichment	fisher.P
intronic	9137749	0.36432	853	0.90456	2.48288	7.82588e-265
intergenic	11684523	0.465859	69	0.0731707	0.157066	1.35608e-155
UTR3	233824	0.0093225	8	0.00848356	0.91001	1
downstream	284177	0.0113301	4	0.00424178	0.374383	0.0428058
ncRNA_intronic	2884355	0.114998	4	0.00424178	0.0368856	1.83862e-43
upstream	266686	0.0106327	3	0.00318134	0.299203	0.0239985
exonic	254736	0.0101563	1	0.00106045	0.104413	0.00159018
ncRNA_exonic	259951	0.0103642	1	0.00106045	0.102318	0.00107095
UTR5	71546	0.00285252	0	0	0	0.123281
ncRNA_splicing	1313	5.23489e-05	0	0	0	1
splicing	2830	0.000112831	0	0	0	1

## Sheet: T4.partition.h2
Table 4.Heritability enrichment of 53 functional annotation categories for differential genetic variants.
Annotation categories with p values below Bonferroni-corrected significance (0.05/53=9.43E-04) are highlighted in bold. SNP functional annotations obtained from https://github.com/bulik/ldsc and heritability calculated using LDscore regression. Prop.h2 = SNP-based heritability; H3K9ac = histone acetylation mark of active enhancher/promoter regions; TSS = transcription start site; 3'-UTR = untrans…
Category	Prop._SNPs	Prop._h2	Prop._h2_std_error	Enrichment	Enrichment_std_error	Enrichment_p
DHS_Trynka.extend.500_0	0.498779	1.06308	0.123612	2.13137	0.247829	8.41701e-06
TSS_Hoffman.extend.500_0	0.0348255	0.226984	0.0466217	6.51775	1.33872	7.42022e-05
FetalDHS_Trynka.extend.500_0	0.28501	0.750073	0.123899	2.63174	0.434716	0.00017745
Conserved_LindbladToh.extend.500_0	0.332514	0.610319	0.0861628	1.83547	0.259125	0.00116764
H3K4me1_Trynka_0	0.426568	0.766124	0.116442	1.79602	0.272974	0.00366312
Conserved_LindbladToh_0	0.0260625	0.26963	0.082572	10.3455	3.16823	0.0039299
H3K9ac_Trynka.extend.500_0	0.230583	0.461517	0.0795025	2.00152	0.344788	0.00426764
WeakEnhancer_Hoffman.extend.500_0	0.0889585	0.282866	0.0679211	3.17975	0.763515	0.00448134
H3K4me3_peaks_Trynka_0	0.0417894	0.255517	0.0782267	6.1144	1.87193	0.00565038
Repressed_Hoffman.extend.500_0	0.719053	0.611262	0.0486334	0.850093	0.0676353	0.0278167
Enhancer_Hoffman.extend.500_0	0.153929	0.311082	0.0771361	2.02094	0.501114	0.0420832
DHS_Trynka_0	0.167755	-0.195433	0.194931	-1.16499	1.162	0.0601506
TSS_Hoffman_0	0.0182189	0.105917	0.048078	5.81361	2.63891	0.0704399
Transcribed_Hoffman_0	0.345418	0.151388	0.112537	0.438273	0.325798	0.0913911
DHS_peaks_Trynka_0	0.111766	-0.160972	0.163497	-1.44026	1.46286	0.0953542
UTR_3_UCSC_0	0.0110542	0.0551084	0.027421	4.98528	2.48059	0.105269
Intron_UCSC.extend.500_0	0.39713	0.459019	0.0383172	1.15584	0.0964853	0.105977
DGF_ENCODE_0	0.137594	-0.111273	0.161347	-0.808709	1.17264	0.120597
SuperEnhancer_Hnisz_0	0.16842	0.213452	0.0315717	1.26738	0.187458	0.154527
Coding_UCSC_0	0.0146582	0.0712607	0.0401855	4.86151	2.74151	0.163786
WeakEnhancer_Hoffman_0	0.0210925	0.106147	0.0671979	5.03245	3.18586	0.205394
H3K4me1_peaks_Trynka_0	0.171318	0.369802	0.154921	2.15857	0.904287	0.205432
PromoterFlanking_Hoffman_0	0.00842726	0.0654682	0.0454619	7.76861	5.39462	0.205996
SuperEnhancer_Hnisz.extend.500_0	0.171607	0.209275	0.0305221	1.2195	0.177861	0.222411
UTR_5_UCSC.extend.500_0	0.0278058	0.0709164	0.0358914	2.55041	1.29079	0.228925
CTCF_Hoffman_0	0.0238288	-0.0595395	0.0702589	-2.49863	2.94848	0.233523
PromoterFlanking_Hoffman.extend.500_0	0.0334715	0.0944687	0.0525096	2.82237	1.56879	0.248293
H3K27ac_Hnisz.extend.500_0	0.422591	0.499504	0.0681618	1.182	0.161295	0.261441
H3K9ac_peaks_Trynka_0	0.0387701	0.134271	0.0868044	3.46325	2.23895	0.272685
H3K9ac_Trynka_0	0.126111	0.222345	0.0899131	1.76309	0.712967	0.285982
H3K4me3_Trynka.extend.500_0	0.255482	0.335988	0.0796125	1.31511	0.311617	0.315833
Coding_UCSC.extend.500_0	0.0645554	0.105749	0.0472374	1.63811	0.731734	0.380247
Promoter_UCSC.extend.500_0	0.0386271	0.0676541	0.0342291	1.75147	0.886142	0.399817
TFBS_ENCODE.extend.500_0	0.343444	0.444767	0.12052	1.29502	0.350915	0.402569
H3K27ac_Hnisz_0	0.391169	0.434666	0.0560127	1.1112	0.143193	0.440775
Promoter_UCSC_0	0.0311637	0.0730601	0.0551784	2.3444	1.7706	0.450321
FetalDHS_Trynka_0	0.0847566	-0.0122894	0.130148	-0.144996	1.53555	0.452146
H3K27ac_PGC2_0	0.269477	0.335522	0.0903457	1.24509	0.335263	0.466547
H3K4me1_Trynka.extend.500_0	0.609157	0.656841	0.0658063	1.07828	0.108028	0.473477
UTR_5_UCSC_0	0.00542453	0.0242552	0.0270529	4.4714	4.98714	0.489036
H3K4me3_Trynka_0	0.133307	0.0795062	0.0858341	0.596413	0.643881	0.530192
H3K27ac_PGC2.extend.500_0	0.336034	0.386435	0.0849859	1.14999	0.252908	0.553101
Repressed_Hoffman_0	0.461222	0.536666	0.143783	1.16357	0.311743	0.600852
UTR_3_UCSC.extend.500_0	0.0269311	0.0416184	0.0301701	1.54536	1.12027	0.626217
Enhancer_Andersson.extend.500_0	0.0190691	0.0345609	0.0363266	1.8124	1.905	0.669854
TFBS_ENCODE_0	0.132451	0.0914587	0.130698	0.690511	0.986771	0.753714
Enhancer_Hoffman_0	0.0633203	0.0386727	0.0839282	0.610747	1.32545	0.768733
Intron_UCSC_0	0.387453	0.39854	0.046704	1.02862	0.120541	0.811721
Enhancer_Andersson_0	0.00433537	-0.00134948	0.032107	-0.311271	7.40583	0.859627
CTCF_Hoffman.extend.500_0	0.0710622	0.0594447	0.0695207	0.836517	0.978307	0.86746
DGF_ENCODE.extend.500_0	0.541501	0.546513	0.107382	1.00926	0.198304	0.962712
Transcribed_Hoffman.extend.500_0	0.763062	0.759889	0.0756909	0.995842	0.0991937	0.966562
base_0	1	1	1.76051e-08	1	1.76051e-08	NA

## Sheet: T5.mapping_genes
Table 5. Genes mapped by differential genetic variants using positional, eQTL and chromotin interaction mapping strategies in FUMA.
Genes mapped by all three strategies are highlighted in bold. Strat bp=start position of one gene; End bp=End position of one gene; pLI=probability of loss of function mutation intolerance (higher scores indicate higher probability); ncRVIS=Non-coding residual variation intolerance score. The higher the score is, the more intolerant to noncoding variants the gene is; posMap SNPs=SNPs mapped to th…
Gene_name	entrezID	chr	start	end	Positional_mapping	eQTL_mapping	CI_mapping	minGwasP	pLI	ncRVIS	strand	posMapMaxCADD	eqtlMapminP	eqtlMapminQ	eqtlMapts	eqtlDirection	ciMapts	IndSigSNPs	GenomicLocus
ACTL8	81569	1	18081808	18153558	Yes	Yes	Yes	4.9626e-11	0.0771442	-0.499703	1	10.21	1.79285e-10	3.30602e-06	GTEx/v8/Colon_Transverse:GTEx/v7/Colon_Transverse:GTEx/v6/Colon_Transverse	+	Left_Ventricle:Liver:Pancreas:Spleen:IMR90:Mesenchymal_Stem_Cell:Mesendoderm:Trophoblast-like_Cell:hESC	rs56041930;rs9435794	1
CADM2	253559	3	85008132	86123579	Yes	Yes	Yes	1.63907e-09	0.984669	0.117806	1	20.6	6.87422e-29	0	eQTLcatalogue/TwinsUK_ge_fat:PsychENCODE_eQTLs:DICE/B_cell_naive:DICE/T_CD4_naive:DICE/T_CD8_naive:DICE/NK:DICE/T_CD4_TFH:DICE/T_CD4_TH1:DICE/T_CD4_TH17:DICE/T_CD4_TH1_17:DICE/T_CD4_TH2:DICE/T_CD4_memory_TREG:DICE/T_CD4_naive_TREG:eQTLGen_cis_eQTLs:BIOSQTL/BIOS_eQTL_geneLevel:GTEx/v8/Adipose_Subcutaneous:GTEx/v8/Adipose_Visceral_Omentum:GTEx/v8/Artery_Tibial:GTEx/v8/Brain_Hippocampus:GTEx/v8/Brai…	-	Mesendoderm:hESC	rs11713902;rs6780346;rs11713902:rs6780346	2
WBP1L	54838	10	104503727	104576021	Yes	Yes	Yes	8.47831e-10	0.909387	0.61464	1	5.181	2.24483e-13	0	eQTLGen_cis_eQTLs:CMC_SVA_cis:GTEx/v8/Adipose_Subcutaneous:GTEx/v8/Artery_Tibial:GTEx/v8/Colon_Transverse:GTEx/v8/Esophagus_Mucosa:GTEx/v8/Muscle_Skeletal:GTEx/v8/Testis:GTEx/v8/Thyroid:GTEx/v7/Artery_Tibial:GTEx/v7/Nerve_Tibial:GTEx/v7/Thyroid:GTEx/v6/Thyroid	+	Promoter_anchored_loops:Adult_Cortex:Fetal_Cortex:Adrenal:Aorta:Hippocampus:Left_Ventricle:Liver:Right_Ventricle:Spleen:GM12878:IMR90:Mesenchymal_Stem_Cell:Mesendoderm:Trophoblast-like_Cell:hESC	rs5011520	4
CYP17A1	1586	10	104590288	104597290	Yes	Yes	Yes	8.47831e-10	0.0350306	0.086682	-1	5.056	1.268e-09	6.11322e-06	eQTLGen_cis_eQTLs:BIOSQTL/BIOS_eQTL_geneLevel	-	Adult_Cortex:Left_Ventricle:Liver:GM12878:IMR90:Mesenchymal_Stem_Cell:Mesendoderm:Trophoblast-like_Cell:hESC	rs5011520	4
C10orf32	119032	10	104613980	104624718	Yes	Yes	Yes	8.47831e-10	0.0316379	0.490358	1	11.72	1.2414e-65	0	eQTLcatalogue/Alasoo_2018_ge_macrophage_IFNg_Salmonella:eQTLcatalogue/Alasoo_2018_ge_macrophage_IFNg:eQTLcatalogue/CEDAR_B-cell_CD19:eQTLcatalogue/CEDAR_ileum:eQTLcatalogue/CEDAR_monocyte_CD14:eQTLcatalogue/CEDAR_neutrophil_CD15:eQTLcatalogue/CEDAR_rectum:eQTLcatalogue/CEDAR_T-cell_CD4:eQTLcatalogue/CEDAR_T-cell_CD8:eQTLcatalogue/CEDAR_transverse_colon:eQTLcatalogue/Fairfax_2012_B-cell_CD19:eQTLc…	-	Promoter_anchored_loops:Left_Ventricle:Liver:IMR90:Mesenchymal_Stem_Cell:Mesendoderm:Trophoblast-like_Cell:hESC	rs5011520	4
AS3MT	57412	10	104629273	104661656	Yes	Yes	Yes	8.47831e-10	5.09138e-07	0.726881	1	14.9	3.4674e-58	0	eQTLcatalogue/HipSci_ge_iPSC:eQTLGen_cis_eQTLs:BIOSQTL/BIOS_eQTL_geneLevel:GTEx/v8/Whole_Blood:GTEx/v8/Brain_Cerebellar_Hemisphere:GTEx/v8/Brain_Cerebellum:GTEx/v8/Brain_Hypothalamus:GTEx/v8/Esophagus_Gastroesophageal_Junction:GTEx/v8/Esophagus_Muscularis:GTEx/v8/Muscle_Skeletal:GTEx/v8/Pancreas:GTEx/v8/Pituitary:GTEx/v8/Skin_Not_Sun_Exposed_Suprapubic:GTEx/v8/Skin_Sun_Exposed_Lower_leg:GTEx/v8/T…	+	Adult_Cortex:Fetal_Cortex:Left_Ventricle:Liver:IMR90:Mesenchymal_Stem_Cell:Mesendoderm:Trophoblast-like_Cell:hESC	rs5011520	4
CNNM2	54805	10	104678050	104849978	Yes	Yes	Yes	8.47831e-10	0.994106	-0.511524	1	18.07	1.12934e-10	0	eQTLcatalogue/CEDAR_rectum:eQTLcatalogue/Nedelec_2016_ge_macrophage_Salmonella:PsychENCODE_eQTLs:DICE/T_CD4_TH17:DICE/T_CD4_memory_TREG:eQTLGen_cis_eQTLs:CMC_SVA_cis:GTEx/v8/Artery_Tibial:GTEx/v8/Brain_Cerebellum:GTEx/v8/Brain_Frontal_Cortex_BA9	-	Promoter_anchored_loops:Left_Ventricle:Liver:GM12878:IMR90:Mesenchymal_Stem_Cell:Mesendoderm:Trophoblast-like_Cell:hESC	rs5011520	4
NT5C2	22978	10	104845940	104953056	Yes	Yes	Yes	8.47831e-10	0.0521979	0.0483286	-1	13.5	3.27170000000001e-310	0	eQTLcatalogue/BLUEPRINT_ge_neutrophil:eQTLcatalogue/BLUEPRINT_ge_T-cell:eQTLcatalogue/CEDAR_neutrophil_CD15:eQTLcatalogue/Lepik_2017_ge_blood:eQTLcatalogue/Naranbhai_2015_neutrophil_CD16:eQTLcatalogue/TwinsUK_ge_blood:PsychENCODE_eQTLs:DICE/T_CD8_naive_activated:eQTLGen_cis_eQTLs:BIOSQTL/BIOS_eQTL_geneLevel:CMC_SVA_cis:GTEx/v8/Whole_Blood:GTEx/v8/Artery_Tibial:GTEx/v8/Brain_Cortex:GTEx/v8/Brain_H…	-	Adult_Cortex:Fetal_Cortex:IMR90:Mesenchymal_Stem_Cell	rs5011520	4
TMEM180	79847	10	104221149	104236802	No	Yes	Yes	8.47831e-10	0.000178664	2.88275	1	0	7.6161e-104	0	eQTLcatalogue/Fairfax_2014_IFN24:eQTLcatalogue/Fairfax_2014_LPS24:eQTLcatalogue/Fairfax_2014_LPS2:eQTLcatalogue/HipSci_ge_iPSC:eQTLcatalogue/Lepik_2017_ge_blood:eQTLcatalogue/TwinsUK_ge_LCL:DICE/T_CD8_naive:eQTLGen_cis_eQTLs:GTEx/v8/Cells_Cultured_fibroblasts:GTEx/v8/Thyroid:GTEx/v7/Thyroid:GTEx/v6/Adipose_Visceral_Omentum	+	Promoter_anchored_loops	rs5011520	4
ACTR1A	10121	10	104238986	104262482	No	Yes	Yes	8.47831e-10	0.941234	-0.272535	-1	0	1.8474e-13	0	eQTLGen_cis_eQTLs	-	Adult_Cortex:Fetal_Cortex:Left_Ventricle:IMR90:Mesenchymal_Stem_Cell	rs5011520	4
TRIM8	81603	10	104404253	104418164	No	Yes	Yes	1.42845e-09	0.992012	-0.52129	1	0	1.2027e-06	0.00363448	eQTLGen_cis_eQTLs	+	IMR90:Mesenchymal_Stem_Cell:Trophoblast-like_Cell	rs5011520	4
ARL3	403	10	104433488	104474164	No	Yes	Yes	8.47831e-10	0.716101	-0.600026	-1	0	5.83777e-08	5.79514e-19	eQTLcatalogue/TwinsUK_ge_fat:eQTLGen_cis_eQTLs:CMC_SVA_cis:CMC_NoSVA_cis:GTEx/v8/Adipose_Subcutaneous:GTEx/v8/Adipose_Visceral_Omentum:GTEx/v8/Artery_Aorta:GTEx/v8/Artery_Coronary:GTEx/v8/Artery_Tibial:GTEx/v8/Brain_Cerebellum:GTEx/v8/Esophagus_Mucosa:GTEx/v8/Lung:GTEx/v8/Muscle_Skeletal:GTEx/v8/Nerve_Tibial:GTEx/v8/Cells_Cultured_fibroblasts:GTEx/v7/Brain_Cerebellum:GTEx/v7/Esophagus_Mucosa:GTEx…	+	Adult_Cortex:Fetal_Cortex:GM12878:IMR90:Mesenchymal_Stem_Cell:Trophoblast-like_Cell	rs5011520	4
SFXN2	118980	10	104474295	104503249	No	Yes	Yes	8.47831e-10	0.00108457	-0.837011	1	0	5.6305e-84	0	eQTLcatalogue/GENCORD_ge_LCL:eQTLcatalogue/GEUVADIS_ge_LCL:eQTLcatalogue/HipSci_ge_iPSC:eQTLcatalogue/Lepik_2017_ge_blood:eQTLcatalogue/Nedelec_2016_ge_macrophage_naive:eQTLcatalogue/TwinsUK_ge_LCL:eQTLGen_cis_eQTLs:BIOSQTL/BIOS_eQTL_geneLevel:GTEx/v8/Adipose_Subcutaneous:GTEx/v8/Adipose_Visceral_Omentum:GTEx/v8/Cells_EBV-transformed_lymphocytes:GTEx/v8/Breast_Mammary_Tissue:GTEx/v8/Colon_Sigmoid…	+	Adult_Cortex:Fetal_Cortex:GM12878:IMR90:Mesenchymal_Stem_Cell:Trophoblast-like_Cell	rs5011520	4
INA	9118	10	105036920	105050108	No	Yes	Yes	8.47831e-10	0.292917	-0.860661	1	0	1.58418e-12	4.66057e-10	PsychENCODE_eQTLs:CMC_SVA_cis	-	EP_correlation_cell_type_oneway:Adult_Cortex:Fetal_Cortex:Aorta:Left_Ventricle:Liver:Right_Ventricle:Spleen:GM12878:IMR90:Mesenchymal_Stem_Cell:Mesendoderm:Neural_Progenitor_Cell:Trophoblast-like_Cell:hESC	rs5011520	4
USMG5	84833	10	105148798	105156223	No	Yes	Yes	8.47831e-10	0.243352	-0.219458	-1	0	1.5155e-288	0	eQTLcatalogue/CEDAR_B-cell_CD19:eQTLcatalogue/CEDAR_ileum:eQTLcatalogue/CEDAR_monocyte_CD14:eQTLcatalogue/CEDAR_neutrophil_CD15:eQTLcatalogue/CEDAR_platelet:eQTLcatalogue/CEDAR_rectum:eQTLcatalogue/CEDAR_T-cell_CD4:eQTLcatalogue/CEDAR_T-cell_CD8:eQTLcatalogue/CEDAR_transverse_colon:eQTLcatalogue/Fairfax_2012_B-cell_CD19:eQTLcatalogue/Fairfax_2014_IFN24:eQTLcatalogue/Fairfax_2014_LPS24:eQTLcatalog…	+	Fetal_Cortex:IMR90:Mesenchymal_Stem_Cell:Mesendoderm:hESC	rs5011520	4
PDCD11	22984	10	105156405	105206049	No	Yes	Yes	8.47831e-10	0.468449	-0.805378	1	0	3.35222e-07	7.28725e-18	GTEx/v8/Adipose_Subcutaneous:GTEx/v8/Nerve_Tibial:GTEx/v7/Adipose_Subcutaneous	+	Fetal_Cortex:IMR90:Mesenchymal_Stem_Cell:Mesendoderm:hESC	rs5011520	4
CALHM2	51063	10	105206543	105212660	No	Yes	Yes	8.47831e-10	5.29268e-07	-0.689941	-1	0	5.9343e-09	4.25165e-08	eQTLGen_cis_eQTLs:GTEx/v8/Adipose_Subcutaneous:GTEx/v8/Artery_Aorta:GTEx/v8/Colon_Sigmoid	-	Adult_Cortex:Fetal_Cortex:GM12878:IMR90	rs5011520	4
SH3PXD2A	9644	10	105348285	105615301	No	Yes	No	8.47831e-10	0.232738	-1.21155	-1	0	3.5162e-17	0	eQTLGen_cis_eQTLs	+	NA	rs5011520	4
SPATA7	55812	14	88851268	88936694	No	Yes	Yes	1.9005e-08	3.13904e-09	-0.419309	1	0	2.734e-17	0	eQTLcatalogue/BLUEPRINT_ge_neutrophil:eQTLcatalogue/BrainSeq_ge_brain:eQTLGen_cis_eQTLs:GTEx/v8/Brain_Anterior_cingulate_cortex_BA24:GTEx/v8/Brain_Cerebellar_Hemisphere:GTEx/v8/Pancreas:GTEx/v8/Skin_Not_Sun_Exposed_Suprapubic:GTEx/v8/Testis:GTEx/v7/Skin_Not_Sun_Exposed_Suprapubic:GTEx/v7/Testis	-	IMR90:Mesenchymal_Stem_Cell:Mesendoderm:hESC	rs1955596	7
PTPN21	11099	14	88932122	89021077	No	Yes	Yes	1.9005e-08	2.3618e-07	0.361113	-1	0	3.32629e-12	0	BIOSQTL/BIOS_eQTL_geneLevel	+	IMR90:Mesenchymal_Stem_Cell:Mesendoderm:Trophoblast-like_Cell:hESC	rs1955596	7
ARHGEF10L	55160	1	17866330	18024369	No	No	Yes	4.9626e-11	0.0383063	NA	1	0	NA	NA	NA	NA	Mesendoderm	rs9435794	1
IGSF21	84966	1	18434240	18704977	No	No	Yes	4.9626e-11	0.547299	NA	1	0	NA	NA	NA	NA	IMR90:Mesenchymal_Stem_Cell:Mesendoderm:hESC	rs56041930:rs9435794	1
PAX7	5081	1	18957500	19075360	No	No	Yes	4.9626e-11	0.629829	NA	1	0	NA	NA	NA	NA	IMR90:Mesenchymal_Stem_Cell:Trophoblast-like_Cell	rs56041930:rs9435794	1
TAS1R2	80834	1	19166093	19186176	No	No	Yes	4.9626e-11	6.17507e-13	0.736713	-1	0	NA	NA	NA	NA	IMR90:Mesenchymal_Stem_Cell:Mesendoderm:Trophoblast-like_Cell:hESC	rs56041930:rs9435794	1
PLA2G2C	391013	1	20487746	20503917	No	No	Yes	2.54724e-09	0.000569563	NA	-1	0	NA	NA	NA	NA	IMR90	rs56041930	1
UBXN10	127733	1	20512578	20522541	No	No	Yes	2.54724e-09	0.000293935	-1.34815	1	0	NA	NA	NA	NA	IMR90	rs56041930	1
CHMP2B	25978	3	87276421	87304698	No	No	Yes	3.40274e-09	0.0130803	-0.213418	1	0	NA	NA	NA	NA	Mesendoderm	rs6780346:rs11713902	2
PLCXD3	345557	5	41307056	41510730	No	No	Yes	1.21158e-05	0.0484887	-0.319159	-1	0	NA	NA	NA	NA	Mesenchymal_Stem_Cell	rs77732644	3
CCDC152	100129792	5	42756903	42802462	No	No	Yes	NA	NA	0.0213411	1	0	NA	NA	NA	NA	IMR90	rs77732644	3
HMGCS1	3157	5	43289497	43313614	No	No	Yes	6.38322e-07	0.972849	-0.325172	-1	0	NA	NA	NA	NA	Mesenchymal_Stem_Cell	rs77732644	3
C5orf28	64417	5	43444354	43483995	No	No	Yes	2.21591e-07	1.49355e-05	-1.55804	-1	0	NA	NA	NA	NA	Mesendoderm	rs77732644	3
C5orf34	375444	5	43486803	43515247	No	No	Yes	2.21591e-07	9.91327e-11	0.515217	-1	0	NA	NA	NA	NA	Mesendoderm	rs77732644	3
PAIP1	10605	5	43526369	43557860	No	No	Yes	3.96828e-07	0.994279	NA	-1	0	NA	NA	NA	NA	Mesenchymal_Stem_Cell:Mesendoderm:Trophoblast-like_Cell:hESC	rs77732644	3
NNT	23530	5	43602794	43707507	No	No	Yes	8.50588e-09	0.99955	0.254438	1	0	NA	NA	NA	NA	Aorta:IMR90:Mesenchymal_Stem_Cell:Mesendoderm:Neural_Progenitor_Cell:Trophoblast-like_Cell:hESC	rs77732644	3
FGF10	2255	5	44303646	44389808	No	No	Yes	6.38322e-07	0.858815	-0.198267	-1	5.672	NA	NA	NA	NA	Mesenchymal_Stem_Cell:Mesendoderm:hESC	rs77732644	3
MRPS30	10884	5	44809027	44820530	No	No	Yes	2.27467e-08	5.58148e-05	-0.210522	1	0	NA	NA	NA	NA	Left_Ventricle:IMR90:Mesenchymal_Stem_Cell:Mesendoderm:Neural_Progenitor_Cell:Trophoblast-like_Cell:hESC	rs77732644	3
HCN1	348980	5	45259349	45696253	Yes	No	Yes	8.50588e-09	0.953139	-1.22713	-1	16.54	NA	NA	NA	NA	Promoter_anchored_loops:Aorta:Left_Ventricle:Mesenchymal_Stem_Cell:Mesendoderm:Neural_Progenitor_Cell:Trophoblast-like_Cell:hESC	rs77732644	3
MGEA5	10724	10	103544200	103578696	No	No	Yes	6.3825e-09	0.714104	-1.58404	-1	0	NA	NA	NA	NA	Left_Ventricle	rs5011520	4
LDB1	8861	10	103867317	103880210	No	No	Yes	7.74992e-08	0.879454	NA	-1	0	NA	NA	NA	NA	Fetal_Cortex	rs5011520	4
CUEDC2	79004	10	104183002	104192418	No	No	Yes	8.47831e-10	0.0719074	-0.180116	-1	0	NA	NA	NA	NA	Promoter_anchored_loops	rs5011520	4 days, 0:00:00
SUFU	51684	10	104263744	104393292	No	No	Yes	1.16635e-09	0.999161	0.12486	1	0	NA	NA	NA	NA	Adult_Cortex:Fetal_Cortex:Left_Ventricle:IMR90:Mesenchymal_Stem_Cell	rs5011520	4
C10orf32-ASMT	100528007	10	104614029	104661656	Yes	No	Yes	1.16635e-09	NA	NA	1	14.9	NA	NA	NA	NA	Promoter_anchored_loops:Left_Ventricle:Liver:IMR90:Mesenchymal_Stem_Cell:Mesendoderm:Trophoblast-like_Cell:hESC	rs5011520	4
RPEL1	729020	10	105005644	105007773	No	No	Yes	8.47831e-10	0.00239907	NA	1	0	NA	NA	NA	NA	Promoter_anchored_loops:Adult_Cortex:Aorta:Left_Ventricle:Liver:Right_Ventricle:Spleen:GM12878:IMR90:Mesenchymal_Stem_Cell:Mesendoderm:Neural_Progenitor_Cell:Trophoblast-like_Cell:hESC	rs5011520	4
PCGF6	84108	10	105062553	105110891	No	No	Yes	1.27302e-09	0.000251716	-0.491785	-1	0	1.3502e-05	0.0377287	eQTLGen_cis_eQTLs	-	Adult_Cortex:Fetal_Cortex:IMR90:Mesenchymal_Stem_Cell	rs5011520	4
TAF5	6877	10	105127724	105148822	No	No	Yes	4.00464e-09	0.999555	-0.333196	1	0	NA	NA	NA	NA	Promoter_anchored_loops:IMR90:Mesenchymal_Stem_Cell:Mesendoderm:hESC	rs5011520	4
CALHM1	255022	10	105213144	105218645	No	No	Yes	1.27302e-09	9.35702e-05	0.209561	-1	0	NA	NA	NA	NA	Adult_Cortex:Fetal_Cortex:GM12878:IMR90	rs5011520	4
CALHM3	119395	10	105232561	105238997	No	No	Yes	1.27302e-09	NA	-0.0520148	-1	0	NA	NA	NA	NA	Adult_Cortex:GM12878:IMR90	rs5011520	4
NEURL1	9148	10	105253736	105352309	No	No	Yes	1.54569e-08	0.53757	0.420609	1	0	NA	NA	NA	NA	EP_correlation_cell_type_oneway:EP_correlation_organ_oneway:Adult_Cortex	rs5011520	4
SAP18	10284	13	21714653	21723221	No	No	Yes	2.93281e-09	0.0457562	-0.47278	1	0	NA	NA	NA	NA	IMR90:Mesendoderm:Trophoblast-like_Cell:hESC	rs2335349	5
SKA3	221150	13	21727734	21750741	No	No	Yes	2.93281e-09	2.99579e-07	2.57932	-1	0	NA	NA	NA	NA	Trophoblast-like_Cell	rs2335349	5
MRP63	78988	13	21750784	21753223	No	No	Yes	2.93281e-09	0.14993	-1.18054	1	0	NA	NA	NA	NA	Trophoblast-like_Cell	rs2335349	5
MICU2	221154	13	22066836	22178353	No	No	Yes	1.02895e-09	2.60206e-13	0.606595	-1	0	NA	NA	NA	NA	Aorta:Left_Ventricle:Liver:GM12878:IMR90:Mesenchymal_Stem_Cell:Mesendoderm:Neural_Progenitor_Cell:Trophoblast-like_Cell:hESC	rs2335349	5
FGF9	2254	13	22245522	22278637	No	No	Yes	1.02895e-09	0.910716	-0.652471	1	0	NA	NA	NA	NA	Left_Ventricle:GM12878:IMR90:Mesenchymal_Stem_Cell:Mesendoderm:Neural_Progenitor_Cell:Trophoblast-like_Cell:hESC	rs2335349	5
SGCG	6445	13	23755091	23899304	No	No	Yes	1.02895e-09	0.00637038	1.25376	1	0	NA	NA	NA	NA	IMR90:Mesenchymal_Stem_Cell:Mesendoderm:hESC	rs2335349	5
TNFRSF19	55504	13	24144509	24250232	No	No	Yes	2.93281e-09	0.0198825	NA	1	0	NA	NA	NA	NA	Mesendoderm	rs2335349	5
ATP12A	479	13	25254549	25285921	No	No	Yes	2.93281e-09	9.71337e-10	NA	1	0	NA	NA	NA	NA	IMR90	rs2335349	5
EFNB2	1948	13	107142079	107187462	No	No	Yes	1.52215e-08	0.938927	-1.32656	-1	0	NA	NA	NA	NA	Adult_Cortex:Fetal_Cortex	rs7323761	6
ARGLU1	55082	13	107194021	107220512	No	No	Yes	1.52215e-08	0.992267	-1.2208	-1	0	NA	NA	NA	NA	Adult_Cortex:Fetal_Cortex:Left_Ventricle:Mesenchymal_Stem_Cell:Mesendoderm:Neural_Progenitor_Cell:Trophoblast-like_Cell:hESC	rs7323761	6
LIG4	3981	13	108859787	108870716	No	No	Yes	1.52215e-08	0.00210124	2.11817	-1	0	NA	NA	NA	NA	Mesenchymal_Stem_Cell	rs7323761	6
ABHD13	84945	13	108870727	108886603	No	No	Yes	1.52215e-08	0.637357	-0.320395	1	0	NA	NA	NA	NA	Mesenchymal_Stem_Cell	rs7323761	6
GALC	2581	14	88304164	88460009	No	No	Yes	1.9005e-08	6.28347e-07	1.01402	-1	0	NA	NA	NA	NA	Left_Ventricle:Liver:GM12878:IMR90:Mesenchymal_Stem_Cell:Mesendoderm:Trophoblast-like_Cell:hESC	rs1955596	7
GPR65	8477	14	88471468	88478419	No	No	Yes	1.9005e-08	0.505441	-0.382022	1	0	NA	NA	NA	NA	Left_Ventricle:Liver:GM12878:IMR90:Mesenchymal_Stem_Cell:Mesendoderm:Trophoblast-like_Cell:hESC	rs1955596	7
KCNK10	54207	14	88649113	88793251	No	No	Yes	1.9005e-08	0.00757969	-0.630128	-1	0	NA	NA	NA	NA	IMR90:Mesenchymal_Stem_Cell:Mesendoderm:Neural_Progenitor_Cell:Trophoblast-like_Cell:hESC	rs1955596	7
ZC3H14	79882	14	89029253	89079853	No	No	Yes	3.42024e-07	0.999785	-1.12614	1	5.527	NA	NA	NA	NA	IMR90:Mesenchymal_Stem_Cell:Mesendoderm:Trophoblast-like_Cell:hESC	rs1955596	7
EML5	161436	14	89078775	89259096	No	No	No	5.71366e-06	0.158419	-0.95967	-1	0.678	NA	NA	NA	NA	NA	rs1955596	7
TTC8	123016	14	89290497	89344335	No	No	Yes	3.42024e-07	0.345393	-0.235789	1	0	NA	NA	NA	NA	Liver:IMR90:Mesenchymal_Stem_Cell:Mesendoderm:Trophoblast-like_Cell:hESC	rs1955596	7
FOXN3	1112	14	89591215	90085493	No	No	Yes	3.42024e-07	0.907799	-2.96401	-1	0	NA	NA	NA	NA	IMR90	rs1955596	7
RP11-944C7.1	105370616	14	90095265	90109015	No	No	Yes	3.42024e-07	NA	NA	-1	0	NA	NA	NA	NA	IMR90	rs1955596	7 days, 0:00:00
EFCAB11	90141	14	90261013	90421121	No	No	Yes	3.42024e-07	0.0202623	0.879911	-1	0	NA	NA	NA	NA	Left_Ventricle:Liver:GM12878:IMR90:Mesenchymal_Stem_Cell:Mesendoderm:Trophoblast-like_Cell:hESC	rs1955596	7
TDP1	55775	14	90421283	90511106	No	No	Yes	3.42024e-07	1.1121e-11	1.45784	1	0	NA	NA	NA	NA	Left_Ventricle:Liver:GM12878:IMR90:Mesenchymal_Stem_Cell:Mesendoderm:Trophoblast-like_Cell:hESC	rs1955596	7
KCNK13	56659	14	90528109	90652201	No	No	Yes	3.42024e-07	0.258008	NA	1	0	NA	NA	NA	NA	IMR90:Mesenchymal_Stem_Cell	rs1955596	7
PSMC1	5700	14	90722839	90738968	No	No	Yes	3.42024e-07	0.995729	-0.0218939	1	0	NA	NA	NA	NA	Mesenchymal_Stem_Cell	rs1955596	7
NRDE2	55051	14	90742580	90798481	No	No	Yes	3.42024e-07	6.49344e-10	0.366059	-1	0	NA	NA	NA	NA	Left_Ventricle:IMR90:Mesenchymal_Stem_Cell	rs1955596	7
GPR68	8111	14	91698876	91720269	No	No	Yes	1.9005e-08	0.000219037	-0.474604	-1	0	NA	NA	NA	NA	IMR90:Mesenchymal_Stem_Cell	rs1955596	7
CCDC88C	440193	14	91737667	91884188	No	No	Yes	5.71366e-06	2.17323e-06	-0.118605	-1	0	NA	NA	NA	NA	Mesenchymal_Stem_Cell	rs1955596	7
SMEK1	55671	14	91923955	91976898	No	No	Yes	3.42024e-07	0.998772	-0.582548	-1	0	NA	NA	NA	NA	Mesenchymal_Stem_Cell	rs1955596	7
AL133373.1	NA	14	92038788	92041383	No	No	Yes	5.71366e-06	NA	NA	-1	0	NA	NA	NA	NA	Mesenchymal_Stem_Cell	rs1955596	7

## Sheet: T6.GWGAS
Table 6. Genes identified by genome-wide gene-based association study (GWGAS) in MAGMA.
Genes with an adjusted p-value (FDR) below 0.05 are highlighted in bold. Chr=chromosome; Start Bp=start position of one gene; Stop Bp=stop position of one gene; nSNPs=number of SNPs in the GWAS mapped to the gene; Z=Z-statistic of the gene-based test in MAGMA; P=Two sided gene-based P-value.
Gene_name	CHR	START	STOP	nSNPs	Z	P	P(FDR)
CADM2	3	85008132	86123579	3416	6.8644	3.3391e-12	6.29053e-08
C10orf32-ASMT	10	104614029	104661656	159	5.4887	2.025e-08	0.000185721
AS3MT	10	104629273	104661656	121	5.4214	2.9575e-08	0.000185721
ACTL8	1	18081808	18153558	213	5.1256	1.483e-07	0.000698456
ARID1B	6	157099063	157531913	1132	4.9455	3.7978e-07	0.00143094
MSANTD1	4	3246096	3273465	126	4.7463	1.0361e-06	0.00324757
TMPO	12	98909290	98944157	110	4.7153	1.2067e-06	0.00324757
CNNM2	10	104678050	104849978	469	4.5448	2.7489e-06	0.00575406
NT5C2	10	104845940	104953056	269	4.5615	2.5397e-06	0.00575406
C10orf32	10	104613980	104624718	26	4.5053	3.3145e-06	0.00624419
NYAP2	2	226265364	226518734	521	4.2304	1.1664e-05	0.0199762
LRRC45	17	79981178	79989027	10	4.1904	1.3922e-05	0.0218564
PTPN1	20	49126891	49201299	197	4.1512	1.6535e-05	0.0239618
CYP17A1	10	104590288	104597290	21	4.12	1.8945e-05	0.0244769
CUX2	12	111471828	111788358	503	4.1135	1.9489e-05	0.0244769
DBNDD1	16	90071273	90086536	62	4.038	2.6949e-05	0.0298642
NLRP2	19	55464498	55512510	245	4.0408	2.6639e-05	0.0298642
CAMK1G	1	209757062	209787283	108	4.0035	3.1205e-05	0.0309406
TNRC6B	22	40440821	40731812	556	4.0088	3.0518e-05	0.0309406
NEFH	22	29876219	29887379	37	3.8861	5.0931e-05	0.0479745
SPCS1	3	52738971	52742182	9	3.842	6.1019e-05	0.048541
ZPBP	7	49890017	50160925	776	3.8688	5.4692e-05	0.048541
ATAD1	10	89511269	89601100	216	3.8389	6.18e-05	0.048541
PLD2	17	4710391	4726729	52	3.8387	6.1839e-05	0.048541
PLEKHM2	1	16010827	16061264	167	3.7497	8.854e-05	0.055851
FLJ20373	2	102508955	102511150	3	3.7475	8.9309e-05	0.055851
RGS7BP	5	63802084	63908139	285	3.7771	7.9332e-05	0.055851
FAM172A	5	92953775	93447404	847	3.76	8.4949e-05	0.055851
WSCD2	12	108523248	108644314	362	3.7403	9.1904e-05	0.055851
WNT3	17	44839872	44910520	94	3.7508	8.8145e-05	0.055851
TCF4	18	52889562	53332018	861	3.7861	7.6528e-05	0.055851
ITGA2B	17	42449548	42466873	22	3.7313	9.5246e-05	0.0560731
KIAA1462	10	30301729	30404423	313	3.7228	9.8497e-05	0.0562298
C7orf72	7	50135632	50199426	253	3.704	0.00010611	0.0587943
C12orf65	12	123717463	123742506	76	3.688	0.00011299	0.0608177
CHRM2	7	136553416	136705002	484	3.6801	0.00011658	0.061007
ASIC5	4	156750881	156787425	153	3.6564	0.00012789	0.0632942
DEF8	16	90014333	90034468	101	3.6502	0.00013103	0.0632942
DCXR	17	79993012	79995608	13	3.6626	0.00012482	0.0632942
MON1A	3	49946302	49967606	33	3.624	0.00014504	0.0669658
HIST1H2AB	6	26033320	26033796	3	3.6228	0.00014574	0.0669658
HIST1H1T	6	26107640	26108364	3	3.6073	0.00015471	0.0693948
LRRTM4	2	76974845	77820445	3471	3.568	0.00017982	0.0738371
RNF123	3	49726932	49758962	61	3.5734	0.00017618	0.0738371
GHR	5	42423879	42721979	724	3.5596	0.00018572	0.0738371
FAM181B	11	82443053	82444906	8	3.5728	0.00017658	0.0738371
MPHOSPH9	12	123636867	123728561	269	3.5644	0.00018236	0.0738371
TCF20	22	42556019	42739622	450	3.5562	0.00018813	0.0738371
HADHB	2	26466038	26513336	88	3.5463	0.00019537	0.0751138
PTK2	8	141667999	142012315	640	3.5246	0.00021209	0.0799113
CRTC2	1	153920145	153931101	13	3.4921	0.00023959	0.0825011
GABRA1	5	161274197	161326975	158	3.5022	0.0002307	0.0825011
HIST1H4C	6	26104104	26104518	2	3.4907	0.00024086	0.0825011
KIAA0195	17	73437240	73496171	157	3.496	0.00023616	0.0825011
STRA13	17	79976578	79981983	18	3.5005	0.00023219	0.0825011
LRFN5	14	42076773	42373752	1075	3.4788	0.00025187	0.0847318
PTCH1	9	98205262	98279339	190	3.4694	0.00026077	0.0861868
MAD1L1	7	1855429	2272878	2169	3.4353	0.00029597	0.0961341
DENND4B	1	153901977	153919172	22	3.4156	0.00031822	0.0978415
CACNA1E	1	181382238	181777219	1183	3.401	0.00033576	0.0978415
PTPRN	2	220154345	220174370	54	3.3831	0.00035838	0.0978415
IP6K1	3	49761727	49823975	109	3.3983	0.00033904	0.0978415
POU5F2	5	93070508	93077343	7	3.3844	0.0003567	0.0978415
HIST1H3B	6	26031817	26032288	2	3.3974	0.00034017	0.0978415
MICB	6	31462658	31478901	164	3.3924	0.00034643	0.0978415
BEND6	6	56819773	56892140	165	3.3816	0.00036036	0.0978415
CYTH3	7	6201407	6312275	303	3.3739	0.0003705	0.0978415
NTRK2	9	87283466	87638505	1079	3.4074	0.00032796	0.0978415
LMX1B	9	129376722	129463311	296	3.3676	0.00037913	0.0978415
RP11-793H13.10	12	53900472	54019763	253	3.3711	0.00037429	0.0978415
EML5	14	89078775	89259096	401	3.3911	0.00034812	0.0978415
RAC3	17	79989500	79992080	4	3.3692	0.00037693	0.0978415
HAUS8	19	17160539	17186435	112	3.3842	0.00035691	0.0978415
ATF7	12	53901640	54020199	252	3.3638	0.0003844	0.097861
MAPKAPK5	12	112279782	112334343	130	3.3572	0.00039368	0.0988872
PPEF2	4	76781020	76823724	152	3.3485	0.00040628	0.100709
TCTA	3	49449639	49453908	9	3.3404	0.00041826	0.101854
ZNF467	7	149461271	149470568	28	3.3381	0.00042171	0.101854
HADHA	2	26413504	26467594	112	3.3153	0.00045777	0.106783
CCDC83	11	85566144	85631064	256	3.3129	0.00046163	0.106783
TMEM116	12	112369086	112450970	159	3.3143	0.00045938	0.106783
ACSF3	16	89154783	89222254	404	3.311	0.00046479	0.106783
NICN1	3	49460379	49466759	8	3.2985	0.00048598	0.110139
TGFBR1	9	101866320	101916474	116	3.294	0.00049393	0.110139
TCF25	16	89940000	89977792	170	3.2923	0.00049694	0.110139
TIPIN	15	66628544	66679084	144	3.289	0.0005028	0.110142
CFH	1	196621008	196716634	346	3.2699	0.00053786	0.115145
CALHM2	10	105206543	105212660	9	3.2706	0.00053656	0.115145
2011-09-01	4	77870856	77961537	259	3.2631	0.00055104	0.115345
KMT2A	11	118307205	118397539	95	3.2648	0.00054771	0.115345
DDI2	1	15943995	15995539	123	3.2441	0.00058908	0.117363
SETD5	3	9439299	9520924	183	3.2454	0.00058634	0.117363
NCAPG	4	17812525	17846485	71	3.2544	0.00056822	0.117363
AXIN1	16	337440	402673	247	3.2467	0.00058367	0.117363
LSM4	19	18417040	18434084	41	3.2428	0.00059183	0.117363
GPX1	3	49394609	49396033	2	3.2269	0.0006258	0.117757
TRAIP	3	49866034	49894007	48	3.2256	0.00062851	0.117757
KCNMB3	3	178957530	178984790	153	3.2272	0.00062496	0.117757
DIAPH1	5	140894583	140998622	281	3.2278	0.00062378	0.117757
C6orf195	6	2622147	2634837	53	3.2273	0.00062484	0.117757
ATXN2L	16	28834356	28848558	30	3.2243	0.00063132	0.117757
CLVS2	6	123317116	123394072	215	3.2201	0.00064066	0.118327
BSN	3	49591922	49708978	192	3.196	0.00069667	0.118399
PCNP	3	101292939	101313281	58	3.2006	0.00068581	0.118399
VWC2	7	49813257	49961546	413	3.2012	0.00068429	0.118399
DGKI	7	137065783	137531838	1176	3.2005	0.00068595	0.118399
ZDHHC21	9	14611069	14693469	386	3.2071	0.00067044	0.118399
CCSER2	10	86088342	86278273	610	3.2019	0.00068272	0.118399
PAPSS2	10	89419370	89507462	323	3.1977	0.00069257	0.118399
PITPNM2	12	123468027	123634562	244	3.1956	0.00069761	0.118399
SRR	17	2206677	2228554	44	3.2108	0.00066178	0.118399
SLC39A1	1	153931575	153940188	16	3.1905	0.00071008	0.118576
C3orf58	3	143690640	143767561	225	3.185	0.00072383	0.118576
FREM1	9	14734664	14910993	814	3.1868	0.00071925	0.118576
LTN1	21	30300466	30365270	134	3.1892	0.00071345	0.118576
ADSL	22	40742507	40786467	59	3.1782	0.00074099	0.120341
RP11-162P23.2	12	112191694	112229222	37	3.1751	0.00074892	0.120589
HIST1H2AC	6	26124373	26139344	63	3.1722	0.00075646	0.120771
PTGIS	20	48120411	48184683	130	3.1684	0.00076645	0.121337
CCDC152	5	42756903	42802462	142	3.1658	0.00077331	0.121403
FCGR2A	1	161475220	161493803	66	3.1569	0.0007973	0.122117
PRRC2C	1	171454651	171562650	303	3.1612	0.00078564	0.122117
PLEKHM1	17	43513266	43568115	60	3.1586	0.00079268	0.122117
CAMKV	3	49895421	49907655	20	3.1496	0.00081745	0.124193
NEO1	15	73344051	73597547	668	3.1469	0.00082493	0.124327
CDK10	16	89747145	89762772	81	3.1431	0.00083582	0.124968
RP11-181C3.1	12	98879322	98897633	67	3.1365	0.00085482	0.125812
TUBB3	16	89985573	90002500	71	3.137	0.00085332	0.125812
PCDHGC5	5	140868808	140892546	75	3.1285	0.00087854	0.125847
TSKU	11	76493295	76509198	45	3.1302	0.00087351	0.125847
DRD2	11	113280318	113346413	206	3.1274	0.00088178	0.125847
ALDH2	12	112204691	112247782	54	3.1321	0.00086772	0.125847
HIST1H2BC	6	26115101	26124154	40	3.1232	0.00089434	0.12668
STAG1	3	136055077	136471220	772	3.1111	0.00093201	0.13006
TNXB	6	32008931	32083111	178	3.1123	0.00092832	0.13006
PLXNA1	3	126707437	126756235	170	3.0992	0.00097023	0.133417
SPAG8	9	35808042	35812269	7	3.1011	0.00096391	0.133417
ITIH1	3	52811603	52826078	41	3.0858	0.0010151	0.136416
RAB23	6	57053607	57087078	37	3.0841	0.001021	0.136416
LRRD1	7	91741473	91808845	111	3.0877	0.0010084	0.136416
DIS3L	15	66585555	66626236	122	3.0844	0.00102	0.136416
MKNK1	1	47023090	47082515	132	3.0735	0.0010579	0.137447
PCDHGC4	5	140864741	140892546	82	3.075	0.0010525	0.137447
SCGB3A2	5	147250245	147261754	74	3.0749	0.0010528	0.137447
YWHAZ	8	101928753	101965616	98	3.0769	0.0010458	0.137447
RP11-368I7.4	16	89749028	89752977	28	3.0676	0.0010789	0.139215
MIER1	1	67390578	67454302	152	3.0524	0.0011352	0.140684
GATAD2B	1	153777201	153895451	215	3.048	0.0011519	0.140684
MSL2	3	135867764	135916083	68	3.057	0.0011177	0.140684
PCCB	3	135969148	136056738	175	3.0597	0.0011077	0.140684
FBXL5	4	15606162	15683302	250	3.045	0.0011634	0.140684
MAFK	7	1570350	1582679	36	3.0509	0.0011408	0.140684
OR5D14	11	55563032	55563976	6	3.0464	0.001158	0.140684
NCAM1	11	112831997	113149158	1038	3.0408	0.0011799	0.140684
B3GALTL	13	31774073	31906413	347	3.0486	0.0011494	0.140684
TUFM	16	28853732	28857729	7	3.0531	0.0011326	0.140684
RFNG	17	80005778	80009707	17	3.0417	0.0011762	0.140684
MAP3K7CL	21	30449792	30548210	328	3.0431	0.0011707	0.140684
BDH2	4	104000592	104021040	48	3.035	0.0012027	0.140699
CYP51A1	7	91741465	91772266	59	3.0338	0.0012075	0.140699
BRAP	12	112079950	112123790	52	3.0332	0.0012099	0.140699
GAS8	16	90086037	90111383	137	3.0333	0.0012095	0.140699
TRMT10C	3	101280706	101285290	13	3.0312	0.0012181	0.140784
TMEM64	8	91634223	91803860	382	3.0233	0.0012503	0.143624
SFXN2	10	104474295	104503249	53	3.02	0.0012638	0.144295
ZCCHC7	9	37120536	37358146	387	3.0157	0.001282	0.145492
KIF5B	10	32297938	32345359	101	3.0132	0.0012924	0.145794
FASN	17	80036214	80056208	45	3.0101	0.001306	0.146451
HIST1H1E	6	26156559	26157343	1	3.0004	0.0013483	0.148542
KAT7	17	47865917	47906458	51	3.0006	0.0013474	0.148542
BACE2	21	42539728	42654445	348	3.0013	0.0013441	0.148542
TANK	2	161993419	162092732	196	2.9969	0.0013636	0.149354
PIK3AP1	10	98353069	98480271	404	2.9945	0.0013746	0.149688
APOBR	16	28505970	28510291	9	2.9918	0.0013869	0.15016
FAM110D	1	26485511	26489119	10	2.9839	0.0014231	0.151468
NAALADL2	3	174156363	175523428	4987	2.9848	0.0014186	0.151468
PTPN21	14	88932122	89021077	224	2.9848	0.0014188	0.151468
RHOA	3	49396578	49450431	106	2.98	0.0014412	0.15168
CDHR4	3	49828165	49837268	21	2.9801	0.0014406	0.15168
PCDHGC3	5	140855580	140892542	108	2.9711	0.0014838	0.15499
ADAT3	19	1905377	1913444	31	2.97	0.0014891	0.15499
TRIT1	1	40306723	40349183	132	2.9683	0.0014975	0.155008
CREB3L4	1	153940010	153946839	12	2.9603	0.0015365	0.155624
ATF6B	6	32065953	32096030	56	2.963	0.0015231	0.155624
LMBR1	7	156461646	156685924	864	2.9607	0.0015349	0.155624
PPP3CC	8	22298332	22398652	242	2.9616	0.00153	0.155624
HYLS1	11	125753509	125770543	51	2.958	0.0015481	0.155961
WNT4	1	22443798	22470462	103	2.9537	0.0015699	0.157061
ZWILCH	15	66797297	66842115	150	2.9526	0.0015757	0.157061
TPD52	8	80870571	81143467	849	2.9388	0.0016473	0.160568
JMJD1C	10	64926981	65225722	845	2.9434	0.0016233	0.160568
WBP1L	10	104503727	104576021	218	2.9377	0.0016534	0.160568
ACAD10	12	112123857	112194903	86	2.9399	0.0016417	0.160568
CAPN15	16	577717	604636	22	2.9377	0.0016535	0.160568
NUP210L	1	153965161	154127592	244	2.935	0.0016676	0.161107
OGFOD2	12	123459127	123464590	8	2.93	0.0016946	0.16288
ZC2HC1B	6	144185573	144259483	195	2.9204	0.0017477	0.166544
GPHN	14	66974125	67648520	2210	2.92	0.0017504	0.166544
CEP57	11	95523129	95565857	163	2.9157	0.0017742	0.166599
SETDB2	13	50018429	50069138	160	2.917	0.0017673	0.166599
ENPP7	17	77704681	77716021	30	2.9152	0.0017775	0.166599
ERAP2	5	96211643	96255420	235	2.9124	0.0017932	0.167238
HSPH1	13	31710762	31736525	62	2.9104	0.0018047	0.167481
TULP1	6	35465651	35480715	58	2.9053	0.0018343	0.16793
NUTM2A	10	88985205	88996665	3	2.9023	0.0018519	0.16793
TAOK3	12	118587606	118810750	510	2.902	0.0018541	0.16793
MAPT	17	43971748	44105700	85	2.9042	0.001841	0.16793
OTOP2	17	72920370	72930007	8	2.9076	0.0018212	0.16793
AGTRAP	1	11796141	11814859	52	2.8975	0.0018805	0.168328
PDIA2	16	333152	337215	21	2.8978	0.0018787	0.168328
FMNL1	17	43298811	43324687	58	2.8967	0.0018853	0.168328
DENND1A	9	126141933	126692431	1576	2.894	0.0019019	0.169009
RSC1A1	1	15986364	15988217	4	2.8894	0.0019302	0.170343
HEATR3	16	50099852	50140298	117	2.8886	0.001935	0.170343
DCAF16	4	17802278	17812381	14	2.8775	0.0020041	0.175606
EYA2	20	45523263	45817492	1029	2.8748	0.0020217	0.176328
PIK3CA	3	178865902	178957881	263	2.8622	0.0021037	0.182634
RESP18	2	220192131	220197899	20	2.8558	0.0021461	0.184614
UGT3A1	5	35951112	36001130	126	2.8565	0.002142	0.184614
CYP21A2	6	32006042	32009447	11	2.8533	0.0021635	0.185262
SPATA7	14	88851268	88936694	119	2.8519	0.0021733	0.185262
AKAP9	7	91570181	91739987	346	2.8494	0.0021901	0.185853
AMT	3	49454211	49460186	10	2.8462	0.0022119	0.186861
JMJD7	15	42120283	42129779	42	2.8417	0.0022439	0.188718
SLC7A14	3	170177372	170303863	322	2.8346	0.0022945	0.192116
DAG1	3	49506146	49573048	127	2.8313	0.0023181	0.192382
MAP3K1	5	56111401	56191979	222	2.8324	0.0023101	0.192382
EAF1	3	15468862	15484120	41	2.8216	0.0023893	0.193185
EMB	5	49692026	49739082	88	2.8251	0.0023636	0.193185
PDCD11	10	105156405	105206049	97	2.8253	0.002362	0.193185
JAKMIP3	10	133918175	133998313	397	2.8278	0.0023434	0.193185
ATP2A1	16	28889726	28915830	35	2.8219	0.0023871	0.193185
SCAMP4	19	1905213	1926016	60	2.8224	0.0023831	0.193185
ZNF853	7	6655248	6663921	29	2.8166	0.0024269	0.195386
CTD-2330K9.3	3	49941278	49954370	14	2.8129	0.002455	0.196807
ASPSCR1	17	79934683	79975282	54	2.8109	0.0024702	0.197187
C8orf74	8	10530147	10558103	52	2.8032	0.0025302	0.201124
HFE	6	26087509	26098571	35	2.8017	0.0025413	0.201158
CLDN11	3	170136653	170578169	1304	2.7973	0.0025767	0.203106
TUBB3	16	89987800	90005169	78	2.7885	0.0026475	0.207818
MAML3	4	140637907	141075338	1194	2.7845	0.0026804	0.208661
SPATA20	17	48620419	48633213	58	2.7847	0.0026792	0.208661
TREX1	3	48506445	48509044	4	2.7816	0.0027048	0.209368
FAM171A2	17	42430583	42441243	15	2.7807	0.0027117	0.209368
MTA3	2	42721709	42984087	673	2.7719	0.0027864	0.210815
RGS12	4	3294755	3441640	481	2.7749	0.0027612	0.210815
PARP8	5	49961733	50142356	364	2.7756	0.0027551	0.210815
OR8B2	11	124252291	124253258	2	2.7719	0.0027863	0.210815
SPECC1	17	19912657	20222339	781	2.7723	0.0027833	0.210815
RPL4	15	66790355	66816870	95	2.768	0.0028198	0.212489
SPC25	2	169690642	169769881	241	2.7628	0.002865	0.214181
AKAP10	17	19807615	19881656	132	2.7632	0.0028623	0.214181
ACP6	1	147101453	147142618	129	2.758	0.002908	0.214838
CENPBD1	16	90036206	90038942	9	2.7589	0.0029	0.214838
KCNB1	20	47980414	48099184	449	2.7584	0.0029046	0.214838
PER3	1	7844380	7905237	257	2.7442	0.003033	0.219244
RERE	1	8412457	8877702	807	2.7438	0.0030371	0.219244
FETUB	3	186353758	186370930	51	2.7454	0.0030218	0.219244
ZHX2	8	123793633	123986750	562	2.7425	0.0030491	0.219244
SLC25A51	9	37879400	37904350	58	2.7474	0.0030035	0.219244
TMEM216	11	61159159	61166335	11	2.7457	0.0030192	0.219244
RP11-17M16.1	18	74207477	74210045	3	2.7425	0.0030487	0.219244
LCORL	4	17842822	18023499	462	2.7401	0.0030708	0.219965
FAM117A	17	47787694	47866542	110	2.7381	0.0030897	0.220481
2010-03-01	17	60778675	60885705	271	2.7361	0.0031083	0.220971
AL136218.1	13	50007495	50020554	35	2.7343	0.0031259	0.221387
TDO2	4	156775890	156841558	308	2.7322	0.003146	0.221976
NSF	17	44668035	44834830	72	2.7293	0.0031736	0.223088
JTB	1	153946745	153950164	2	2.7217	0.0032475	0.226619
GLT8D1	3	52728505	52740048	21	2.7216	0.0032479	0.226619
RNPC3	1	104068313	104097861	48	2.7156	0.003308	0.226783
EFCAB2	1	245133007	245290466	466	2.7091	0.0033731	0.226783
MST1R	3	49924435	49941299	30	2.708	0.0033843	0.226783
VWA5B2	3	183948217	183960117	25	2.7109	0.0033553	0.226783
ASZ1	7	117003276	117068177	98	2.7119	0.0033454	0.226783
CDC42BPG	11	64590859	64612041	51	2.7125	0.0033385	0.226783
CKMT1A	15	43985084	43991420	6	2.7071	0.0033941	0.226783
MAP2K1	15	66679155	66784650	334	2.708	0.0033844	0.226783
SH2B1	16	28857921	28885526	52	2.7083	0.0033816	0.226783
RABEP2	16	28915742	28947847	34	2.7136	0.0033274	0.226783
ST3GAL2	16	70413338	70473140	66	2.707	0.0033947	0.226783
PCMTD2	20	62887094	62926855	88	2.72	0.0032638	0.226783
MC1R	16	89978527	89987385	37	2.7043	0.003422	0.227799
RPEL1	10	105005644	105007773	6	2.7016	0.0034505	0.228887
SLC22A2	6	160592093	160698670	370	2.6992	0.0034749	0.229697
C1ORF220	1	178511950	178517579	26	2.6919	0.0035528	0.230494
AC092782.1	1	243388058	243395911	17	2.6866	0.0036093	0.230494
RBM6	3	49977440	50137478	328	2.6874	0.0036009	0.230494
KIT	4	55524085	55606881	217	2.6935	0.0035356	0.230494
ANK2	4	113739265	114304896	1836	2.6875	0.0035998	0.230494
FBXL17	5	107194736	107717799	1361	2.6882	0.0035923	0.230494
ACVRL1	12	52300692	52317145	54	2.6943	0.0035269	0.230494
C16orf3	16	90095316	90096309	7	2.6867	0.0036084	0.230494
POLR2A	17	7387685	7417933	130	2.6874	0.0036002	0.230494
CHD3	17	7788124	7816078	44	2.6891	0.0035819	0.230494
LNPEP	5	96271098	96373219	328	2.6853	0.003623	0.230587
CDH6	5	31193857	31329253	335	2.6802	0.0036784	0.232554
ZNF724P	19	23404401	23433192	72	2.6802	0.0036786	0.232554
FAM83F	22	40390953	40439533	110	2.6743	0.0037443	0.235916
DGUOK	2	74153953	74186088	90	2.6713	0.0037783	0.236476
MTMR2	11	95566046	95658479	283	2.6723	0.0037661	0.236476
TMEM42	3	44903361	44907162	4	2.6694	0.0037996	0.237022
RALGAPB	20	37101459	37207504	191	2.6662	0.0038354	0.238466
SLC35D1	1	67465015	67519782	165	2.6611	0.0038944	0.239219
METTL13	1	171750788	171783163	106	2.6558	0.0039556	0.239219
RAB10	2	26256976	26360323	278	2.6532	0.0039872	0.239219
GAREML	2	26395960	26412532	39	2.6617	0.0038868	0.239219
SPDYA	2	29005383	29073477	141	2.6533	0.0039856	0.239219
NFIB	9	14081842	14398982	879	2.6544	0.0039727	0.239219
LRRK2	12	40590546	40763087	634	2.6569	0.0039427	0.239219
CHMP1A	16	89710839	89724253	88	2.6541	0.0039766	0.239219
RP11-159D12.5	17	56066399	56082614	35	2.658	0.0039297	0.239219
CELF4	18	34823010	35146000	950	2.6586	0.0039232	0.239219
SCN1B	19	35521588	35531352	24	2.6606	0.0039005	0.239219
OCM	7	5919458	5925993	37	2.6497	0.0040276	0.240114
DPYSL4	10	134000404	134019280	61	2.6502	0.0040227	0.240114
OR4C13	11	49973943	49974971	4	2.6417	0.0041244	0.245109
DOK6	18	67068291	67516323	1793	2.6399	0.0041469	0.245671
EPHA6	3	96533425	97471304	1783	2.6384	0.0041647	0.245952
GRHL3	1	24645812	24690972	115	2.6345	0.0042134	0.247339
NUDCD2	5	162873532	162887146	26	2.6323	0.0042407	0.247339
MGMT	10	131265448	131566271	1308	2.633	0.0042321	0.247339
PDIA3	15	44038590	44065477	50	2.6338	0.0042221	0.247339
TAF5	10	105127724	105148822	29	2.6309	0.0042574	0.247547
FAM168B	2	131805449	131851033	56	2.6274	0.0043023	0.249388
C1orf220	1	178511887	178518024	31	2.6238	0.0043473	0.250468
SDCCAG8	1	243419320	243663394	480	2.6213	0.00438	0.250468
MTRNR2L2	5	79945819	79946855	4	2.6238	0.004348	0.250468
TSR1	17	2225797	2240801	31	2.6197	0.0044007	0.250468
SOX18	20	62679076	62680994	1	2.6219	0.0043725	0.250468
TMPRSS3	21	43791999	43816955	119	2.6203	0.0043931	0.250468
SPATA2L	16	89762751	89768113	20	2.6176	0.0044271	0.251211
HIST1H3C	6	26045639	26046097	3	2.6161	0.0044475	0.251611
NTM	11	131240373	132206716	3383	2.6116	0.0045061	0.254163
TM7SF2	11	64879317	64883856	10	2.6089	0.0045421	0.255429
DNAJB1	19	14625582	14640582	32	2.6076	0.0045587	0.255599
RTN4	2	55199325	55339757	527	2.6061	0.0045793	0.255992
EXD2	14	69658228	69709075	102	2.6041	0.0046056	0.256701
DRAXIN	1	11751786	11785914	99	2.5959	0.0047174	0.258916
HSPG2	1	22148738	22263790	394	2.5967	0.0047066	0.258916
DNAJB6	7	157128075	157210133	311	2.5977	0.0046928	0.258916
LCTL	15	66839517	66858317	52	2.596	0.0047155	0.258916
SLC7A5	16	87863629	87903094	206	2.5996	0.004667	0.258916
SGSM3	22	40766595	40806293	70	2.5951	0.0047278	0.258916
PPP2R2A	8	26149007	26230196	217	2.594	0.0047436	0.259028
RBM43	2	152104454	152118393	38	2.5914	0.0047799	0.260256
TTC8	14	89290497	89344335	141	2.59	0.0047994	0.260565
MAP4K4	2	102313312	102511149	423	2.5825	0.0049048	0.263053
WNT7A	3	13857755	13921618	256	2.58	0.0049401	0.263053
MST1	3	49721380	49726934	10	2.5818	0.0049144	0.263053
NSG2	5	173472607	173670504	707	2.5794	0.0049492	0.263053
FAM160B1	10	116581503	116659591	272	2.5814	0.0049206	0.263053
NOXRED1	14	77860364	77889860	80	2.5778	0.0049709	0.263053
MFAP1	15	44096690	44117000	33	2.5783	0.0049639	0.263053
BCAT2	19	49298319	49314286	38	2.5791	0.0049522	0.263053
SLC16A8	22	38474141	38480100	15	2.5823	0.0049067	0.263053
HGFAC	4	3443614	3451211	35	2.5753	0.0050076	0.264253
MMAB	12	109991542	110011679	93	2.5737	0.0050302	0.264704
C1orf109	1	38147242	38157914	46	2.5681	0.0051124	0.267974
RPS6KA5	14	91336799	91526980	515	2.5676	0.0051208	0.267974
ROBO2	3	75955846	77699115	5871	2.5659	0.0051449	0.26849
MPPE1	18	11882621	11909222	121	2.5634	0.0051829	0.269726
ZNF462	9	109625378	109775915	283	2.5619	0.0052048	0.270119
ABR	17	906758	1132315	834	2.557	0.0052789	0.273212
TRAFD1	12	112563305	112591407	40	2.5554	0.0053029	0.273702
TRMT61B	2	29072687	29093167	36	2.551	0.00537	0.276408
VIPAS39	14	77893018	77924295	106	2.5495	0.0053935	0.276861
SUN5	20	31571579	31592239	110	2.5477	0.0054224	0.277589
UBE2E3	2	181831975	181941312	434	2.5443	0.0054744	0.279209
ECI1	16	2289396	2302301	31	2.5437	0.0054837	0.279209
TMED2	12	124069078	124083116	45	2.5403	0.0055374	0.281184
NGF	1	115828539	115880857	200	2.536	0.0056061	0.282474
DNMT3A	2	25455845	25565459	224	2.535	0.0056228	0.282474
ARIH1	15	72766667	72879692	167	2.5353	0.005618	0.282474
DTD1	20	18568537	18744561	738	2.5368	0.005593	0.282474
RSRC1	3	157823644	158263519	1396	2.5337	0.0056431	0.28274
NXPE3	3	101498046	101547073	102	2.5323	0.0056665	0.28316
ADIG	20	37209838	37217106	10	2.528	0.0057351	0.285829
SLC25A34	1	16062900	16067891	7	2.5092	0.0060502	0.286381
EPHB2	1	23037332	23241818	486	2.5251	0.0057834	0.286381
PDZK1IP1	1	47649265	47656716	16	2.5129	0.0059877	0.286381
ATP8B2	1	154298029	154323783	61	2.5251	0.0057831	0.286381
KLHDC8A	1	205305220	205326218	109	2.5144	0.0059623	0.286381
PPP1CB	2	28974506	29025806	133	2.5195	0.0058767	0.286381
GSK3B	3	119540170	119813264	529	2.5112	0.0060167	0.286381
C6orf15	6	31079000	31080336	19	2.5204	0.0058616	0.286381
KIF6	6	39297766	39693181	1238	2.5177	0.0059058	0.286381
NFE2L3	7	26191860	26226745	98	2.521	0.0058518	0.286381
HTR5A-AS1	7	154858777	154863267	18	2.5124	0.0059959	0.286381
OR5L1	11	55578854	55579952	5	2.516	0.0059353	0.286381
NARS2	11	78147007	78285919	423	2.517	0.0059177	0.286381
FAM76B	11	95502106	95523573	77	2.5099	0.0060391	0.286381
NCOR2	12	124808961	125052135	757	2.514	0.0059694	0.286381
TDRD9	14	104394799	104519004	444	2.5203	0.0058621	0.286381
WDR76	15	44119161	44160617	75	2.5098	0.0060399	0.286381
DDX19A	16	70380732	70407286	30	2.521	0.0058513	0.286381
FLJ00418	16	70695570	70699739	12	2.5228	0.0058214	0.286381
LRRC8E	19	7953390	7966901	41	2.5141	0.0059675	0.286381
MYOC	1	171604557	171621823	83	2.5052	0.006119	0.286591
ADAM32	8	38964509	39142430	426	2.5045	0.0061307	0.286591
RNF40	16	30773066	30787628	16	2.507	0.0060879	0.286591
ZNF568	19	37407231	37489602	406	2.5063	0.0061005	0.286591
CCT8	21	30428126	30446118	33	2.5071	0.0060865	0.286591
KNG1	3	186435065	186461743	162	2.4972	0.0062588	0.289528
STK19	6	31938868	31950598	20	2.4981	0.0062429	0.289528
NRBF2	10	64893050	64914783	53	2.4978	0.0062491	0.289528
PATE3	11	125658006	125661495	10	2.4952	0.0062943	0.289528
HEXA	15	72635775	72668817	61	2.4948	0.0063011	0.289528
CLN3	16	28477983	28506896	26	2.4973	0.0062579	0.289528
CRHR1	17	43699267	43913194	309	2.4951	0.0062956	0.289528
IFNGR1	6	137518621	137540586	43	2.4913	0.0063641	0.291113
SLFN12	17	33738079	33760302	76	2.4912	0.0063665	0.291113
TLR10	4	38773860	38784611	87	2.4902	0.0063841	0.291211
SPIB	19	50922195	50934570	43	2.4892	0.0064017	0.291308
SRP9	1	225965531	225978168	37	2.4864	0.0064517	0.29229
PTPN4	2	120517207	120741394	470	2.4863	0.0064543	0.29229
ZBTB11	3	101367733	101396339	59	2.4836	0.006504	0.293834
RNPEP	1	201951500	201975275	134	2.4811	0.0065495	0.294477
RBPJ	4	26165077	26436541	622	2.4818	0.0065354	0.294477
UBAP2L	1	154192655	154243986	101	2.4778	0.0066098	0.295563
PBRM1	3	52579368	52719933	399	2.477	0.0066249	0.295563
FUS	16	31191431	31203127	12	2.4764	0.0066364	0.295563
VEZF1	17	56048910	56065620	29	2.4765	0.0066332	0.295563
WDR5B	3	122130715	122134882	8	2.4719	0.0067205	0.2979
MMP21	10	127455022	127464390	12	2.4726	0.0067063	0.2979
SYBU	8	110586207	110704020	349	2.4699	0.006757	0.298815
AMN	14	103388993	103399933	25	2.4687	0.0067797	0.299117
ELL3	15	44064798	44069741	7	2.4651	0.0068487	0.301455
CLEC4G	19	7793843	7798792	18	2.4642	0.0068657	0.301499
CTD-2260A17.2	5	96149731	96271513	623	2.4608	0.0069308	0.30365
CAMK2N2	3	183977001	183979251	4	2.4588	0.0069707	0.304143
AC004017.1	19	58203868	58204128	1	2.4579	0.0069883	0.304143
MYT1	20	62783144	62873604	297	2.4578	0.0069905	0.304143
TRIM51	11	55650773	55659286	20	2.4557	0.00703	0.305157
TMED5	1	93615299	93646285	70	2.4539	0.0070652	0.30598
SAMD11	1	860260	879955	3	2.4476	0.0071904	0.306995
OR14C36	1	248512077	248513015	5	2.4482	0.0071778	0.306995
ZNF80	3	113953483	113956425	14	2.4479	0.0071851	0.306995
FAM200B	4	15683285	15707188	71	2.4463	0.0072174	0.306995
PCDHGA12	5	140810185	140892546	275	2.4462	0.007219	0.306995
PYCARD	16	31212806	31214771	1	2.4489	0.0071651	0.306995
C16orf98	16	31213206	31214773	1	2.4489	0.0071651	0.306995
USP29	19	57630506	57643294	44	2.4506	0.0071303	0.306995
BACH2	6	90636248	91006627	774	2.442	0.0073021	0.30959
FAM189A2	9	71939488	72007371	259	2.4415	0.0073129	0.30959
UAP1L1	9	139971953	139978991	9	2.4377	0.0073904	0.31217
FAM120A	9	96214004	96328397	356	2.4368	0.0074091	0.31226
RBM5	3	50126341	50156454	33	2.4344	0.0074586	0.313644
TDGF1	3	46616045	46668033	252	2.4315	0.0075182	0.313711
PCDHGA10	5	140792743	140892546	328	2.4318	0.0075121	0.313711
KIFC1	6	33359313	33377701	20	2.4323	0.0075013	0.313711
TSG101	11	18489883	18548779	164	2.4311	0.0075268	0.313711
PTGS2	1	186640923	186649559	18	2.4283	0.0075839	0.314827
RBX1	22	41347351	41369313	21	2.4282	0.007587	0.314827
QDPR	4	17461884	17513857	270	2.4266	0.0076213	0.315555
WNT2	7	116916685	116963343	101	2.4249	0.0076564	0.316313
AC131097.4	2	242836136	242844702	49	2.422	0.007717	0.317425
AACS	12	125549925	125627873	248	2.4224	0.0077092	0.317425
FAM120AOS	9	96208776	96215874	25	2.4212	0.0077344	0.317447
NOLC1	10	103911933	103923627	17	2.4196	0.0077687	0.318162
GNL3	3	52715172	52728508	33	2.4138	0.007893	0.319401
SLC44A4	6	31830969	31846823	62	2.4133	0.0079038	0.319401
TMEM184A	7	1581871	1600457	57	2.4115	0.0079428	0.319401
OR13C3	9	107298030	107299137	3	2.4108	0.0079589	0.319401
DDIT4	10	74033678	74035794	6	2.4146	0.0078767	0.319401
YBX3	12	10851683	10875911	80	2.4143	0.0078835	0.319401
CCDC85C	14	99977603	100070363	372	2.4143	0.0078837	0.319401
CACNA1G	17	48638429	48704835	165	2.4133	0.007904	0.319401
TP53INP2	20	33292094	33301243	12	2.4112	0.007951	0.319401
CSE1L	20	47662849	47713489	136	2.4104	0.0079685	0.319401
SHC1	1	154934774	154946871	15	2.4093	0.0079915	0.319643
KDM4B	19	4969125	5153606	624	2.4064	0.0080555	0.32152
TMEM68	8	56608983	56685966	199	2.4051	0.0080839	0.321972
PCDHGA9	5	140782520	140892546	353	2.4002	0.0081939	0.325664
DEFA6	8	6782215	6783598	8	2.3979	0.0082445	0.326986
AC106876.2	2	233877324	233880595	5	2.3962	0.008282	0.327096
GATA2	3	128198270	128212028	39	2.3963	0.0082812	0.327096
RP11-286N22.8	11	61196692	61253294	109	2.3947	0.0083176	0.327814
GTSF1	12	54849734	54867386	53	2.3897	0.00843	0.331551
PCLO	7	82383329	82792246	1249	2.3879	0.0084714	0.331794
PGPEP1	19	18451397	18480760	97	2.388	0.0084699	0.331794
SFMBT1	3	52937588	53080766	336	2.3845	0.0085503	0.332367
CCDC170	6	151815165	151942328	569	2.3843	0.0085559	0.332367
CDK2AP1	12	123745528	123756881	35	2.3843	0.0085566	0.332367
CDKL1	14	50796310	50883179	266	2.3847	0.0085465	0.332367
LDLRAD1	1	54474412	54483856	26	2.3763	0.0087444	0.33415
THBS4	5	79287134	79379110	245	2.3769	0.0087287	0.33415
PCDHGA11	5	140800762	140891835	306	2.3806	0.0086419	0.33415
CCNG1	5	162864575	162873157	11	2.379	0.0086798	0.33415
OR5W2	11	55681126	55682058	9	2.3786	0.0086903	0.33415
CLN3	16	28477974	28503333	21	2.3769	0.0087306	0.33415
CASKIN2	17	73496342	73511664	47	2.3768	0.0087316	0.33415
MYO9B	19	17186591	17325346	587	2.3799	0.0086577	0.33415
B3GNT4	12	122688090	122693499	15	2.3751	0.0087713	0.334284
RP11-296A16.1	15	44064815	44091331	52	2.3746	0.0087834	0.334284
EIF2B5	3	183852826	184402546	1973	2.3694	0.0089084	0.335225
CPEB2	4	15004298	15071777	168	2.3718	0.0088503	0.335225
SLC22A1	6	160542821	160579750	122	2.3698	0.0088981	0.335225
DNMBP	10	101635334	101769676	466	2.3703	0.0088869	0.335225
NRL	14	24549316	24584223	55	2.3723	0.0088384	0.335225
BTBD3	20	11871371	11907257	109	2.3691	0.0089149	0.335225
SCAMP1	5	77656339	77776562	363	2.3658	0.0089959	0.337597
SAMD13	1	84764049	84855640	219	2.363	0.0090642	0.338069
BAI1	8	143530791	143626370	200	2.3644	0.0090297	0.338069
GPR26	10	125425871	125454123	90	2.3625	0.0090754	0.338069
RILPL1	12	123955925	124018265	173	2.3618	0.0090932	0.338069
ADAL	15	43622872	43646096	69	2.3616	0.0090982	0.338069
SGIP1	1	66999066	67213982	796	2.3589	0.0091658	0.33833
CEP170	1	243287730	243418650	211	2.3557	0.0092434	0.33833
GPR113	2	26531041	26569685	122	2.3555	0.0092489	0.33833
APEH	3	49711435	49721396	10	2.3601	0.0091356	0.33833
C1GALT1	7	7196565	7288282	491	2.3591	0.0091598	0.33833
MTMR7	8	17155539	17271037	663	2.3557	0.009243	0.33833
FAM109A	12	111798455	111806925	15	2.356	0.0092354	0.33833
TSEN54	17	73512141	73520820	50	2.3577	0.0091936	0.33833
REPS1	6	139224630	139309398	303	2.3537	0.0092935	0.339047
ASCL1	12	103351464	103354294	4	2.3533	0.0093045	0.339047
NACC2	9	138898383	138987131	285	2.3526	0.0093225	0.339047
SAMD4B	19	39833036	39876350	129	2.3501	0.009384	0.340627
RPL24	3	101399935	101405626	14	2.3467	0.0094707	0.343113
NFYC	1	41157320	41237275	222	2.344	0.009538	0.344844
OVOL1	11	65554493	65564690	28	2.3434	0.0095551	0.344844
TLL2	10	98124363	98273675	494	2.3415	0.009602	0.345874
BCL9	1	147013182	147098017	272	2.3395	0.009654	0.347083
MFSD10	4	2932288	2936586	14	2.3381	0.0096913	0.347263
POLR3D	8	22102617	22112113	28	2.3373	0.0097117	0.347263
PRDM4	12	108126643	108155049	83	2.3372	0.0097143	0.347263
KLHL17	1	895967	901095	7	2.3334	0.0098139	0.349472
IMP4	2	131099798	131105383	10	2.3278	0.0099602	0.349472
NOSTRIN	2	169643049	169722024	235	2.3244	0.010051	0.349472
ZNF445	3	44481262	44519162	72	2.3228	0.010095	0.349472
FHIT	3	59735036	61237133	7032	2.3256	0.010019	0.349472
ALG3	3	183960089	183967336	15	2.3224	0.010105	0.349472
ECE2	3	183967438	184010819	101	2.325	0.010036	0.349472
AFAP1	4	7760441	7941653	1048	2.3236	0.010074	0.349472
LST1	6	31553901	31556686	8	2.3288	0.0099343	0.349472
ENTPD2	9	139942550	139948497	16	2.3222	0.01011	0.349472
REEP3	10	65281123	65384883	301	2.3278	0.0099625	0.349472
IFITM2	11	307631	315272	13	2.326	0.01001	0.349472
ATP5L	11	118271869	118302211	61	2.3304	0.0098924	0.349472
DAOA	13	106118216	106143383	129	2.3268	0.0099867	0.349472
AL358333.1	14	52436014	52436247	2	2.3282	0.0099499	0.349472
SERF2	15	44069285	44094787	51	2.3273	0.0099759	0.349472
MAP2K5	15	67835047	68099461	650	2.3307	0.0098849	0.349472
HBZ	16	202686	204502	1	2.3287	0.0099363	0.349472
CUL4A	13	113862552	113919399	131	2.3213	0.010136	0.349729
PHF2	9	96338689	96441869	496	2.3204	0.01016	0.349916
STPG1	1	24683489	24743424	177	2.3134	0.010351	0.351639
FLAD1	1	154955814	154965587	15	2.3175	0.010239	0.351639
TMEM163	2	135213330	135476570	751	2.3127	0.010369	0.351639
HYAL1	3	50337320	50349812	18	2.3143	0.010324	0.351639
NEK4	3	52744800	52804965	158	2.3136	0.010344	0.351639
FOXP1	3	71003844	71633140	1554	2.3124	0.010378	0.351639
C1QTNF7	4	15341442	15447790	327	2.3164	0.010267	0.351639
FITM1	14	24600484	24602058	3	2.3146	0.010316	0.351639
PLEK2	14	67853700	67878917	88	2.3152	0.010302	0.351639
ACAP2	3	194995465	195163807	511	2.3089	0.010475	0.352645
PEBP1	12	118573663	118583389	32	2.3098	0.01045	0.352645
OR6S1	14	21108855	21109850	7	2.3074	0.010516	0.352645
SMPD3	16	68392231	68482591	188	2.3087	0.010481	0.352645
SPATA33	16	89724210	89737680	71	2.3073	0.01052	0.352645
CD300LG	17	41924516	41940997	38	2.3073	0.01052	0.352645
INPP5B	1	38326369	38412729	228	2.3056	0.010568	0.352997
ZBTB4	17	7362685	7387582	62	2.3059	0.010558	0.352997
TRIM71	3	32859510	32939318	195	2.3042	0.010606	0.353015
GCAT	22	38203912	38213183	26	2.3047	0.010593	0.353015
CPNE2	16	57126449	57181878	225	2.3025	0.010654	0.353987
CXXC11	2	242811752	242815975	20	2.3016	0.010679	0.354193
GMNC	3	190570666	190610218	131	2.2999	0.010727	0.354537
EPSTI1	13	43460524	43566407	359	2.3002	0.010719	0.354537
UBXN7	3	196074533	196159345	153	2.2967	0.010817	0.355254
RPS10	6	34385231	34393902	26	2.297	0.010808	0.355254
GCLC	6	53362139	53481768	423	2.2984	0.01077	0.355254
PATE4	11	125703211	125709964	34	2.2963	0.01083	0.355254
PPIP5K1	15	43825660	43882430	48	2.2958	0.010843	0.355254
BLOC1S5	6	8013800	8064647	222	2.2944	0.010883	0.355753
SFTA3	14	36942493	36983034	69	2.294	0.010896	0.355753
SHCBP1	16	46614466	46655538	39	2.2926	0.010936	0.356054
PRDM7	16	90122974	90158480	121	2.2923	0.010943	0.356054
ASPRV1	2	70187226	70189397	4	2.2914	0.01097	0.356317
TM4SF19	3	196046213	196065374	74	2.2898	0.011017	0.357067
TRPV2	17	16318856	16340317	64	2.2893	0.011031	0.357067
NOC2L	1	879584	894689	16	2.2806	0.011285	0.358574
KCNG3	2	42669157	42721237	152	2.2851	0.011152	0.358574
OXER1	2	42989642	42991401	8	2.2805	0.011289	0.358574
AL355531.2	10	131308884	131309525	4	2.2793	0.011325	0.358574
OR4A5	11	51411378	51412448	4	2.2808	0.011279	0.358574
HSPA8	11	122928197	122933938	33	2.2856	0.01114	0.358574
GTF3A	13	27998681	28009958	40	2.2832	0.011208	0.358574
PHF11	13	50069746	50103123	108	2.2848	0.011161	0.358574
EIF2S1	14	67826714	67853233	75	2.2829	0.011217	0.358574
STRC	15	43891596	44010458	133	2.2841	0.011183	0.358574
GOSR2	17	45000483	45105003	367	2.2819	0.011249	0.358574
MRC2	17	60704762	60770958	120	2.28	0.011305	0.358574
CCDC57	17	80059336	80170706	470	2.2795	0.011318	0.358574
IHH	2	219919142	219925189	13	2.2765	0.011407	0.358757
C5orf64	5	60933535	61047590	390	2.2779	0.011366	0.358757
ATG9B	7	150709297	150721586	28	2.2759	0.011426	0.358757
EGR3	8	22545172	22550815	6	2.2761	0.01142	0.358757
TUBGCP4	15	43661419	43699293	66	2.2768	0.011398	0.358757
PPP2R3A	3	135684515	135866733	353	2.2724	0.011531	0.359713
ISL1	5	50678921	50690564	22	2.2714	0.011562	0.359713
PCDHGA8	5	140772381	140892546	394	2.2714	0.011561	0.359713
FGFR1OP	6	167412670	167466201	278	2.2719	0.011545	0.359713
ASPH	8	62413116	62627155	578	2.2716	0.011557	0.359713
ZFP28	19	57050317	57068169	52	2.2711	0.011571	0.359713
HSPA12A	10	118430703	118502085	285	2.2698	0.011611	0.359986
STK4	20	43595115	43708600	322	2.2695	0.011618	0.359986
PLAGL1	6	144261437	144385735	343	2.2666	0.011708	0.362179
NF2	22	29999545	30094587	213	2.2659	0.011729	0.362234
DENND2D	1	111729796	111747157	48	2.2652	0.011751	0.362319
TAS1R2	1	19166093	19186176	116	2.2614	0.011866	0.363007
CD1E	1	158323254	158327343	5	2.2584	0.01196	0.363007
WFS1	4	6271576	6304992	180	2.2594	0.011931	0.363007
FKBP9	7	32997017	33046543	166	2.263	0.011817	0.363007
A2ML1	12	8975068	9039597	238	2.2619	0.011851	0.363007
FAM71D	14	67656110	67695267	118	2.261	0.011879	0.363007
MKS1	17	56282803	56296966	24	2.2583	0.011965	0.363007
TMIGD2	19	4292229	4302428	38	2.2582	0.011966	0.363007
PGLYRP2	19	15579456	15609767	95	2.2587	0.011951	0.363007
FAM210B	20	54933971	54943719	38	2.2623	0.01184	0.363007
RP11-529K1.3	16	70333097	70400163	69	2.2563	0.012025	0.364211
MCHR1	22	41074754	41078818	17	2.2538	0.012105	0.366045
PRSS55	8	10383056	10411676	186	2.2524	0.012147	0.366461
UEVLD	11	18551156	18610294	181	2.2503	0.012216	0.366461
MRPL49	11	64889655	64894843	9	2.2514	0.012181	0.366461
TIGD7	16	3348832	3355729	8	2.252	0.012163	0.366461
GRAMD1A	19	35485688	35517375	108	2.2506	0.012207	0.366461
SPICE1	3	113161565	113234034	348	2.2469	0.012322	0.369053
PLA2G2C	1	20487746	20503917	58	2.2451	0.01238	0.370201
PSMB6	17	4699439	4701790	9	2.2444	0.012405	0.370361
PCDHGA2	5	140718539	140892546	565	2.2436	0.01243	0.37052
UTS2	1	7903143	7913572	41	2.237	0.012643	0.373739
AC093802.1	2	240684554	240724577	261	2.2394	0.012564	0.373739
AC112205.1	5	162866447	162873821	14	2.2366	0.012657	0.373739
BAG2	6	57037124	57054631	22	2.2379	0.012613	0.373739
DYNLL2	17	56160776	56172897	17	2.2366	0.012657	0.373739
ST13	22	41220539	41253026	50	2.2378	0.012618	0.373739
BCMO1	16	81272053	81324747	194	2.2348	0.012715	0.374864
NPY5R	4	164265091	164273086	25	2.2264	0.012993	0.375684
PCDHGA3	5	140723601	140892546	547	2.2314	0.012828	0.375684
PCDHGB4	5	140767452	140892546	403	2.2319	0.01281	0.375684
PCDHGB7	5	140797427	140892546	320	2.2261	0.013004	0.375684
RNF182	6	13924677	13980533	126	2.2267	0.012982	0.375684
SAPCD2	9	139956581	139965040	24	2.2269	0.012976	0.375684
NEBL	10	21068902	21463116	1169	2.2283	0.012931	0.375684
ERP29	12	112451120	112461255	18	2.2256	0.013022	0.375684
THTPA	14	24025216	24029480	3	2.2324	0.012795	0.375684
SLC35G6	17	7384721	7386383	7	2.2264	0.012994	0.375684
RP11-156P1.2	17	45000499	45124520	386	2.2292	0.0129	0.375684
MMP24	20	33814457	33864801	103	2.2262	0.012999	0.375684
PLA2G6	22	38507502	38601697	380	2.2262	0.013	0.375684
WBP2NL	22	42394729	42454460	136	2.2289	0.012911	0.375684
PCDHGB6	5	140787770	140892546	338	2.2244	0.013062	0.375687
MSRA	8	9911778	10286401	1933	2.2244	0.013061	0.375687
DDX55	12	124086624	124105488	80	2.2224	0.013127	0.376981
UBASH3B	11	122526383	122685181	573	2.221	0.013176	0.377812
BCL11A	2	60678302	60780702	181	2.2185	0.01326	0.379643
TM4SF19	3	196042953	196065244	80	2.2165	0.01333	0.379825
KIAA0232	4	6783102	6885897	128	2.216	0.013347	0.379825
MAP1LC3B	16	87417601	87438385	82	2.2166	0.013327	0.379825
RASL10A	22	29708922	29715668	8	2.2174	0.013299	0.379825
KPNA1	3	122140796	122233792	232	2.2127	0.013459	0.381859
MAN1B1	9	139981379	140003635	37	2.2129	0.013451	0.381859
TRAF6	11	36508577	36531822	46	2.211	0.013516	0.382607
PPP6R1	19	55741148	55770363	63	2.2108	0.013526	0.382607
FAM131A	3	184053714	184064063	24	2.2083	0.01361	0.383831
PNMA2	8	26362202	26371608	19	2.2084	0.013607	0.383831
TEX35	1	178482212	178517734	104	2.2023	0.013824	0.385255
CCDC80	3	112323407	112368377	131	2.2037	0.013772	0.385255
EEF1E1-BLOC1S5	6	8015959	8102763	363	2.2041	0.013759	0.385255
CSMD3	8	113235157	114449328	3129	2.2041	0.013758	0.385255
LRRC18	10	50117528	50143242	156	2.2013	0.013857	0.385255
MRPL28	16	417384	420527	15	2.2022	0.013826	0.385255
MINK1	17	4736683	4801356	207	2.2011	0.013865	0.385255
ACE	17	61554422	61599205	106	2.2043	0.013753	0.385255
ADARB1	21	46493768	46646478	519	2.2016	0.013848	0.385255
KIAA0930	22	45586219	45636650	208	2.2056	0.013705	0.385255
ALDH1L1	3	125822412	125916837	442	2.1995	0.01392	0.385293
PCDHGA4	5	140734768	140892546	514	2.1965	0.01403	0.385293
PCDHGB3	5	140749831	140892546	472	2.1978	0.013981	0.385293
DST	6	56322785	56819426	1088	2.1969	0.014016	0.385293
CAPZA2	7	116451124	116562103	208	2.1999	0.013906	0.385293
CCNJ	10	97803151	97820627	51	2.1976	0.013988	0.385293
SDHAF2	11	61197514	61215001	34	2.1973	0.013998	0.385293
C19orf10	19	4641386	4670382	119	2.1984	0.013961	0.385293
ADRM1	20	60877149	60883918	18	2.1953	0.014071	0.385857
FAM53A	4	1619642	1686029	242	2.1942	0.014109	0.386104
SEPP1	5	42799982	42887494	290	2.1939	0.014121	0.386104
SSBP3	1	54691105	54879152	574	2.1932	0.014145	0.386199
CAMKMT	2	44589089	44999731	1243	2.1885	0.014318	0.38709
PCDHGA5	5	140743898	140892546	490	2.1898	0.014269	0.38709
BLOC1S5-TXNDC5	6	7881755	8064597	795	2.1881	0.014333	0.38709
HTR5A	7	154862034	154877459	77	2.189	0.014299	0.38709
RHOBTB1	10	62629196	62761198	317	2.189	0.014298	0.38709
GRK5	10	120967101	121215131	886	2.1878	0.014342	0.38709
KRT71	12	52937693	52946931	47	2.1908	0.014234	0.38709
IFI27L1	14	94547628	94570192	113	2.1902	0.014255	0.38709
ZNF660	3	44619715	44641186	45	2.1855	0.014427	0.387718
RCAN2	6	46188475	46459709	576	2.1864	0.014393	0.387718
SCYL2	12	100660918	100735502	143	2.1858	0.014416	0.387718
TNR	1	175284330	175712906	1403	2.1848	0.014453	0.387863
HTT	4	3076408	3245676	591	2.1828	0.014524	0.388468
ZNF12	7	6728064	6746554	48	2.1825	0.014535	0.388468
ZNF365	10	64133951	64431771	1051	2.1821	0.01455	0.388468
ZFHX2	14	23990066	24025401	44	2.1819	0.014558	0.388468
LAMB2	3	49158547	49170551	13	2.1809	0.014596	0.388887
HAND1	5	153854532	153857824	10	2.1804	0.014615	0.388887
OR2V2	5	180581943	180582890	1	2.1798	0.014636	0.388896
EPHA10	1	38179552	38230805	209	2.1777	0.014712	0.389816
PCDHGA6	5	140753651	140892546	459	2.1778	0.014709	0.389816
FAM129A	1	184759858	184943682	539	2.1765	0.014759	0.390512
PNLIP	10	118305443	118327367	31	2.1745	0.014835	0.391424
ADNP2	18	77866915	77905406	134	2.1745	0.014834	0.391424
C5orf46	5	147260289	147286101	92	2.1726	0.014906	0.392747
NEURL1	10	105253736	105352309	281	2.1701	0.014999	0.394645
TSC22D2	3	150126122	150184218	154	2.1659	0.015159	0.396268
HRG	3	186378005	186396029	87	2.1655	0.015175	0.396268
MAD2L1	4	120976763	120988229	38	2.1639	0.015237	0.396268
PCDHGA1	5	140710252	140892546	585	2.1659	0.015158	0.396268
GINS4	8	41386725	41402565	60	2.163	0.015271	0.396268
OR5F1	11	55761157	55762101	10	2.1657	0.015168	0.396268
SDR9C7	12	57316938	57328189	36	2.1633	0.015259	0.396268
CATSPER2	15	43920701	43960316	70	2.1648	0.015203	0.396268
FSCN2	17	79495422	79504156	12	2.1643	0.015219	0.396268
KLF16	19	1852399	1863567	20	2.1641	0.015227	0.396268
SLC25A25	9	130830480	130871524	126	2.1597	0.015399	0.39904
CEP85L	6	118781935	119031238	773	2.1586	0.01544	0.399552
PCDHGB1	5	140729828	140892546	532	2.1579	0.015468	0.399728
DALRD3	3	49052921	49059726	11	2.1554	0.015566	0.400612
NAP1L5	4	89617066	89619386	6	2.1559	0.015545	0.400612
MTX3	5	79275584	79287082	30	2.1555	0.015562	0.400612
TPRG1L	1	3541566	3546691	11	2.1521	0.015695	0.401772
DBI	2	120124497	120130126	27	2.1497	0.01579	0.401772
PCDHGB2	5	140739703	140892546	498	2.153	0.015661	0.401772
MEGF9	9	123363091	123476748	154	2.1514	0.015721	0.401772
NLRC5	16	57023397	57117443	408	2.1496	0.015795	0.401772
ARHGAP27	17	43471275	43511787	14	2.1524	0.015685	0.401772
KANSL1	17	44107282	44302733	116	2.1494	0.015801	0.401772
CTD-2207O23.12	19	7571938	7584508	36	2.1517	0.015711	0.401772
TARM1	19	54573149	54584634	59	2.1494	0.015803	0.401772
KIAA0825	5	93488671	93954309	837	2.1413	0.016123	0.402905
PCDHGA7	5	140762467	140892546	425	2.1451	0.015974	0.402905
MNX1	7	156786745	156803345	56	2.1413	0.016126	0.402905
BNIP3L	8	26240414	26363152	541	2.1416	0.016111	0.402905
RBM12B	8	94741584	94753245	23	2.1408	0.016147	0.402905
PLEKHA1	10	124134212	124191867	174	2.1414	0.01612	0.402905
RP11-770J1.5	11	118267810	118272610	7	2.1464	0.015919	0.402905
MLEC	12	121124672	121139667	56	2.143	0.016055	0.402905
TTC9	14	71108504	71142077	109	2.1412	0.016128	0.402905
MAPKBP1	15	42066632	42120053	106	2.1411	0.016132	0.402905
MEGF11	15	66187417	66546085	1305	2.1412	0.016128	0.402905
NOTUM	17	79910388	79919716	23	2.1419	0.016101	0.402905
TUBB4A	19	6494330	6502859	17	2.1426	0.016072	0.402905
C19orf45	19	7557862	7573336	67	2.1459	0.01594	0.402905
SEC24C	10	75504120	75531919	41	2.1391	0.016214	0.403423
OR8B12	11	124412578	124413575	1	2.1392	0.01621	0.403423
NIPSNAP1	22	29950797	29977326	85	2.1387	0.016232	0.403423
UTRN	6	144606837	145174170	1444	2.138	0.01626	0.403586
TIGD2	4	90033968	90036050	5	2.1369	0.016305	0.403714
MOB3B	9	27325207	27529779	780	2.1368	0.016308	0.403714
PARP1	1	226548392	226595780	130	2.135	0.016382	0.403954
METTL6	3	15422782	15482073	175	2.1352	0.016372	0.403954
ELMOD2	4	141445312	141474924	49	2.1359	0.016346	0.403954
CCSAP	1	229456758	229479041	61	2.1343	0.016409	0.40403
ASPDH	19	51014857	51017947	9	2.1338	0.016428	0.40403
RP11-514O12.4	6	167271582	167369612	313	2.1331	0.016458	0.40424
LCE1A	1	152799949	152800573	1	2.1306	0.016561	0.404685
PARP9	3	122246771	122283424	98	2.1302	0.016577	0.404685
HDAC3	5	141000443	141016437	42	2.1295	0.016605	0.404685
NSD1	5	176560026	176727216	401	2.1307	0.016555	0.404685
FOXN4	12	109715784	109747025	70	2.1314	0.016527	0.404685
NDUFA11	19	5891287	5904017	61	2.1298	0.016596	0.404685
P2RX6	22	21364097	21383119	78	2.1286	0.016642	0.405063
THRA	17	38214543	38250120	76	2.1275	0.01669	0.405707
ZC3H18	16	88636789	88698374	244	2.1267	0.016722	0.405961
CTSO	4	156845270	156875069	141	2.1257	0.016762	0.406408
USP42	7	6144515	6201195	215	2.1217	0.016931	0.409978
HNRNPA2B1	7	26229547	26241149	27	2.1196	0.017021	0.411101
CTD-2545M3.6	19	50919056	50931666	46	2.1197	0.017016	0.411101
SNX18	5	53813589	53842415	131	2.1184	0.017072	0.411354
FECH	18	55215515	55254004	138	2.1178	0.017097	0.411354
RUNX1	21	36160098	37376965	4149	2.1181	0.017083	0.411354
SERPINA4	14	95027428	95036250	37	2.1169	0.017136	0.41141
TMEM202	15	72690614	72700370	17	2.1167	0.017143	0.41141
CLP1	11	57416465	57429340	19	2.1158	0.017179	0.41175
CRADD	12	94071151	94288616	605	2.1145	0.017238	0.412115
AP000350.4	22	24236613	24241117	25	2.1149	0.017221	0.412115
AHCTF1	1	247002400	247095280	241	2.1126	0.017318	0.413146
RORB	9	77112281	77308093	508	2.1124	0.017325	0.413146
R3HCC1L	10	99894387	100004654	216	2.1111	0.017383	0.413697
GMFG	19	39818993	39833012	33	2.1109	0.017392	0.413697
PATE2	11	125646008	125648714	11	2.1103	0.017417	0.413769
ITPR1	3	4535032	4889524	1339	2.1035	0.017713	0.420271
EPN3	17	48609904	48621111	41	2.1027	0.017746	0.420524
TRNAU1AP	1	28879597	28905051	51	2.1003	0.01785	0.422069
N6AMT1	21	30244513	30257693	62	2.1002	0.017856	0.422069
LIMCH1	4	41361624	41702061	965	2.0984	0.017935	0.422384
AC110781.3	7	1878222	1889567	87	2.0992	0.017898	0.422384
KRTAP5-7	11	71238313	71239210	2	2.0979	0.017959	0.422384
MBTD1	17	49254786	49337524	223	2.098	0.017951	0.422384
ZNF878	19	12154620	12167127	28	2.097	0.017995	0.422703
TACC3	4	1723227	1746898	143	2.0962	0.018031	0.423021
PTPN11	12	112856155	112947717	116	2.0957	0.018055	0.423057
SH3BP5	3	15296360	15382875	299	2.0935	0.018154	0.424849
HSBP1	16	83841448	83853342	44	2.0927	0.018186	0.42507
TMEM129	4	1717679	1723085	24	2.0912	0.018257	0.4262
AFM	4	74347400	74369691	56	2.089	0.018354	0.427615
MRPL23	11	1968508	2005752	138	2.0888	0.018363	0.427615
DOCK3	3	50712672	51421629	1415	2.0853	0.018523	0.429219
TRIM34	11	5640994	5665628	92	2.0863	0.018478	0.429219
PATE1	11	125616188	125619762	24	2.0853	0.018522	0.429219
RILPL2	12	123899936	123921264	55	2.0854	0.018515	0.429219
SKOR1	15	68112042	68126899	38	2.0838	0.018588	0.430196
CENPO	2	25016005	25045245	93	2.0826	0.018643	0.430939
CTBP2	10	126676421	126849739	731	2.0821	0.018667	0.430965
KRIT1	7	91828283	91875480	63	2.0804	0.018743	0.432007
SNAPC5	15	66782473	66790151	16	2.0801	0.018758	0.432007
CKS1B	1	154947129	154951725	3	2.0765	0.018925	0.432155
KCNK16	6	39282474	39290744	47	2.0785	0.018833	0.432155
PLN	6	118869461	118881893	24	2.0771	0.018895	0.432155
ZDHHC5	11	57435219	57468659	68	2.078	0.018855	0.432155
SPG20OS	13	36920568	36943738	65	2.0766	0.018917	0.432155
RHCG	15	89998680	90039844	64	2.0791	0.018805	0.432155
CDH1	16	68771128	68869451	361	2.0775	0.018876	0.432155
ALDOB	9	104182860	104198105	51	2.0742	0.019031	0.433138
C10orf131	10	97667360	97698480	124	2.0747	0.019008	0.433138
C14orf2	14	104378625	104394606	70	2.0741	0.019037	0.433138
TIE1	1	43766664	43788779	35	2.0698	0.019237	0.436494
ACTR1B	2	98272431	98280570	16	2.0701	0.019221	0.436494
OSBPL2	20	60813580	60871268	180	2.0694	0.019254	0.436494
CAPRIN2	12	30862486	30907885	151	2.0685	0.019297	0.436943
BLVRA	7	43798279	43846939	100	2.0657	0.019429	0.438876
PRKCDBP	11	6340176	6341877	8	2.0659	0.019417	0.438876
CLCA4	1	87012761	87046437	84	2.0636	0.019527	0.440562
IL27	16	28510683	28523372	22	2.0619	0.019609	0.441883
THOC5	22	29901868	29951205	178	2.0611	0.019646	0.442188
DNAJC16	1	15853308	15918874	229	2.0602	0.019689	0.442627
SLC9B2	4	103941025	104006986	89	2.0574	0.019825	0.442694
TMEM8C	9	136379708	136393734	36	2.0583	0.019782	0.442694
UROS	10	127477146	127511817	80	2.0588	0.019758	0.442694
FOXI2	10	129535499	129539450	10	2.0588	0.019758	0.442694
MYO16	13	109248500	109860355	2549	2.0582	0.019788	0.442694
CEACAM18	19	51979838	51994206	80	2.0572	0.019833	0.442694
RNF216	7	5659678	5821370	645	2.0552	0.019928	0.443239
RBM12B-AS1	8	94752349	94753001	1	2.0556	0.019909	0.443239
PHACTR3	20	58152564	58422766	995	2.0561	0.019885	0.443239
KIAA1143	3	44779153	44803154	38	2.05	0.020184	0.445512
SLC6A18	5	1225470	1246304	86	2.0504	0.020164	0.445512
NR4A3	9	102584137	102629173	49	2.0517	0.020098	0.445512
AC136297.1	11	1295809	1296033	1	2.0526	0.020055	0.445512
C12orf4	12	4596894	4647674	53	2.0491	0.020228	0.445512
JAG1	20	10618332	10654694	122	2.0498	0.020191	0.445512
EFCAB8	20	31446729	31549006	353	2.0497	0.020197	0.445512
FAM65C	20	49202645	49308065	356	2.0502	0.020174	0.445512
PICK1	22	38452318	38471708	38	2.0488	0.020243	0.445512
AC073343.1	7	6713376	6715991	10	2.0473	0.020316	0.44582
DUSP13	10	76854192	76868979	47	2.0474	0.020309	0.44582
SULT1A2	16	28603264	28608430	25	2.047	0.020328	0.44582
PUS3	11	125763381	125773116	36	2.0463	0.020363	0.446068
OTUD6B	8	92082424	92099323	30	2.0444	0.020457	0.447607
RAB4A	1	229406822	229441641	82	2.043	0.020524	0.448552
HK3	5	176307870	176326333	57	2.0414	0.020606	0.448782
FERD3L	7	19184405	19185044	1	2.0415	0.020603	0.448782
NR1H4	12	100867486	100958191	228	2.0418	0.020587	0.448782
TMEM18	2	667335	677439	29	2.0374	0.020804	0.451117
UBA7	3	49842640	49851379	13	2.0373	0.020809	0.451117
SMIM4	3	52568029	52613253	122	2.0379	0.020782	0.451117
CEP97	3	101442769	101489406	87	2.0384	0.020756	0.451117
C1orf43	1	154179182	154193104	29	2.036	0.020873	0.451984
ZNF593	1	26496362	26498551	11	2.0315	0.021103	0.452712
CEP68	2	65283500	65314138	112	2.0297	0.021195	0.452712
CCDC115	2	131095814	131099922	5	2.0326	0.021048	0.452712
CAB39	2	231577560	231685790	199	2.0314	0.021106	0.452712
SNAI2	8	49830249	49834299	2	2.0337	0.02099	0.452712
CTSC	11	88026760	88070955	173	2.033	0.021027	0.452712
SLC25A15	13	41363548	41384247	94	2.0344	0.020957	0.452712
GP2	16	20320894	20339130	55	2.0305	0.021152	0.452712
MTSS1L	16	70695107	70719969	85	2.034	0.020976	0.452712
CTU2	16	88772871	88781794	61	2.0307	0.021143	0.452712
RBFOX3	17	77085427	77613550	1907	2.0299	0.021184	0.452712
RANBP3	19	5916150	5978153	111	2.0292	0.021219	0.452712
ZNF260	19	37001597	37019562	47	2.0298	0.02119	0.452712
CCDC93	2	118673054	118771709	358	2.0277	0.021294	0.453113
SLBP	4	1694527	1714282	54	2.0273	0.021315	0.453113
TNFRSF21	6	47199268	47277641	167	2.0281	0.021275	0.453113
FEZ1	11	125315646	125366213	169	2.027	0.021334	0.453113
NELFE	6	31919864	31926887	10	2.0254	0.021412	0.454258
LTF	3	46477136	46526724	190	2.0234	0.021514	0.454375
VPS51	11	64856796	64879332	41	2.0239	0.021488	0.454375
KCTD5	16	2732476	2759031	44	2.0245	0.02146	0.454375
CTD-3105H18.18	19	12543917	12595630	253	2.0238	0.021497	0.454375
FAM222A	12	110152033	110208312	144	2.0228	0.021547	0.454562
MYO1A	12	57422301	57444982	63	2.0221	0.021584	0.454833
OPN4	10	88414314	88426605	53	2.0215	0.021613	0.454936
DECR1	8	91013633	91064320	154	2.0209	0.021643	0.455059
CLRN1	3	150643950	150690786	160	2.019	0.021744	0.456458
NDST2	10	75561669	75571589	12	2.0187	0.021758	0.456458
WRAP73	1	3547331	3569325	36	2.0147	0.02197	0.457229
ERO1LB	1	236378855	236445319	366	2.0143	0.021991	0.457229
SUPT7L	2	27873679	27886676	23	2.0141	0.021999	0.457229
THSD7B	2	137523115	138435287	3525	2.0171	0.02184	0.457229
ZNF197	3	44626380	44689963	111	2.0125	0.022086	0.457229
KALRN	3	123798870	124445172	2392	2.0133	0.022044	0.457229
C7orf26	7	6629648	6648357	62	2.0133	0.022043	0.457229
OR10G3	14	22037934	22038875	11	2.0154	0.021929	0.457229
SPIRE2	16	89884587	89937727	213	2.0146	0.021974	0.457229
ASIC2	17	31340105	32501983	4265	2.0147	0.021966	0.457229
ARFGEF2	20	47538427	47653230	301	2.0126	0.022078	0.457229
MAFF	22	38597889	38612518	34	2.0137	0.022021	0.457229
MTERF	7	91321323	91510034	387	2.0103	0.022197	0.45856
MS4A6A	11	59939081	59952139	38	2.0103	0.022199	0.45856
CDCA8	1	38158090	38175391	56	2.0075	0.02235	0.459162
FOXN2	2	48541776	48606433	241	2.0083	0.022307	0.459162
RP11-574K11.31	10	75556272	75571409	15	2.0081	0.022318	0.459162
RP11-770J1.4	11	118303836	118305921	1	2.0087	0.022287	0.459162
C17orf105	17	41857803	41864980	22	2.0077	0.022339	0.459162
C9orf89	9	95858500	95875565	56	2.0059	0.022435	0.460406
CD1A	1	158223927	158228059	17	2.0049	0.022489	0.460511
CTD-2006C1.10	19	12128703	12163782	79	2.0052	0.022471	0.460511
KIF3C	2	26149471	26205618	175	2.0028	0.0226	0.460762
SERPINI1	3	167453031	167543356	307	2.0023	0.022624	0.460762
TECRL	4	65140975	65275186	524	2.0019	0.022648	0.460762
SMLR1	6	131148546	131158275	47	2.0027	0.022603	0.460762
GEM	8	95261481	95274578	44	2.0022	0.022631	0.460762
IFNL1	19	39786965	39789313	2	2.0025	0.022615	0.460762
HPS5	11	18300223	18343745	120	2.0007	0.022712	0.461068
CD300A	17	72462555	72480933	89	2.0008	0.022706	0.461068
MYH11	16	15797029	15950890	619	1.9998	0.022759	0.461525
TADA1	1	166825747	166845564	69	1.9953	0.023005	0.463013
SPHKAP	2	228844666	229046361	751	1.9964	0.022947	0.463013
FRK	6	116252312	116381921	341	1.9949	0.023029	0.463013
SERGEF	11	17809595	18034709	478	1.9965	0.022938	0.463013
PAPD5	16	50186829	50269221	180	1.998	0.022858	0.463013
CTD-2207O23.10	19	7598481	7604945	18	1.9959	0.022975	0.463013
CST1	20	23728190	23731905	29	1.9957	0.022981	0.463013
C22orf23	22	38339528	38349676	12	1.9954	0.023002	0.463013
DPH5	1	101455179	101491644	54	1.994	0.023077	0.46309
PPP2R5C	14	102228135	102394326	545	1.9939	0.023082	0.46309
DDX27	20	47835884	47860614	92	1.9926	0.02315	0.46396
HTR1D	1	23516993	23521222	10	1.9915	0.023215	0.464769
FUOM	10	135168658	135171529	8	1.9909	0.023248	0.464935
TMEM161B	5	87485450	87565293	157	1.9899	0.023303	0.465527
RNPS1	16	2303117	2318413	19	1.9894	0.023327	0.465527
UCHL3	13	76123619	76180085	171	1.9885	0.023379	0.466071
AMY2B	1	104096437	104122156	36	1.9856	0.023537	0.468429
TAF4	20	60528525	60640866	375	1.9855	0.023547	0.468429
AL590708.2	9	130890612	130891481	2	1.9836	0.023649	0.468479
TOX3	16	52471917	52581714	279	1.9847	0.02359	0.468479
UNC45B	17	33474836	33516364	121	1.9842	0.023616	0.468479
EDEM2	20	33703167	33865928	412	1.984	0.023627	0.468479
NMI	2	152126979	152146571	81	1.9821	0.023737	0.469728
KCNA3	1	111214310	111217655	1	1.9796	0.023875	0.470975
MRE11A	11	94152895	94227074	215	1.9796	0.023875	0.470975
UTP20	12	101673887	101780394	333	1.9804	0.023827	0.470975
TGM4	3	44916100	44956482	178	1.9785	0.023937	0.471211
VMAC	19	5904869	5910864	27	1.9786	0.023933	0.471211
GNG12	1	68167149	68299150	380	1.9744	0.024166	0.471833
KDM3A	2	86667770	86719839	119	1.9743	0.024175	0.471833
PDK1	2	173420101	173489823	229	1.9771	0.024016	0.471833
ZNF311	6	28962562	28973093	13	1.9766	0.024043	0.471833
BRAT1	7	2577511	2595361	68	1.9766	0.024044	0.471833
UBE3B	12	109915207	109974507	167	1.9751	0.024127	0.471833
VPS33A	12	122714111	122751068	88	1.9751	0.024127	0.471833
HDGFRP2	19	4472284	4502223	107	1.974	0.024194	0.471833
SAE1	19	47616531	47713886	102	1.9758	0.024086	0.471833
CELA2B	1	15792404	15817895	88	1.9734	0.024223	0.47191
CCDC110	4	186366336	186392913	102	1.9725	0.024278	0.472005
ZIM3	19	57645464	57656570	65	1.9728	0.02426	0.472005
MOB3C	1	47073387	47082563	18	1.9716	0.02433	0.472529
RP11-894J14.5	3	53003135	53133469	363	1.9699	0.024427	0.473436
PTCHD4	6	47845764	48036425	704	1.97	0.024422	0.473436
RCC1	1	28832455	28865812	84	1.9682	0.024523	0.473483
SLC5A9	1	48688357	48714316	63	1.9669	0.024599	0.473483
TMEM131	2	98372799	98612388	573	1.9652	0.024693	0.473483
GRM7	3	6811688	7783215	3667	1.965	0.024706	0.473483
XCR1	3	46058516	46069234	26	1.9654	0.024682	0.473483
MKLN1	7	130794855	131181395	1077	1.9656	0.024672	0.473483
FAM92A1	8	94710789	94743755	70	1.9654	0.024682	0.473483
PNLIPRP1	10	118349897	118368687	71	1.967	0.024591	0.473483
TH	11	2185159	2193107	20	1.9658	0.024661	0.473483
RP11-552I14.1	12	103545620	103562087	54	1.9646	0.024731	0.473483
RASL11A	13	27844464	27847827	7	1.9682	0.024524	0.473483
NANOS3	19	13972877	13991571	22	1.9684	0.024509	0.473483
FBXL16	16	742500	755829	17	1.9633	0.024803	0.474379
GPR31	6	167569759	167571817	4	1.9618	0.024894	0.475613
TFF1	21	43782391	43786703	28	1.9614	0.024918	0.475613
TFAP2D	6	50681541	50740701	111	1.9608	0.024951	0.475761
COL16A1	1	32117848	32169920	119	1.957	0.025176	0.475817
SIRT1	10	69644427	69678147	103	1.9556	0.025255	0.475817
PCGF6	10	105062553	105110891	84	1.9594	0.025034	0.475817
SORCS3	10	106400859	107024993	2243	1.9579	0.025119	0.475817
TMEM262	11	64852451	64856847	7	1.9558	0.025246	0.475817
SIDT2	11	117049449	117068160	71	1.9556	0.025257	0.475817
KCNA5	12	5153085	5155949	7	1.9562	0.025222	0.475817
ACOT6	14	74077649	74086592	26	1.9569	0.025179	0.475817
CACNG3	16	24266874	24374122	405	1.9561	0.025229	0.475817
AARS	16	70286198	70323446	46	1.9568	0.025185	0.475817
ACE	17	61562184	61599209	95	1.9569	0.025177	0.475817
HSPBP1	19	55773599	55791749	37	1.9595	0.025025	0.475817
TPD52L3	9	6328349	6331900	12	1.9541	0.025344	0.476979
RNF103-CHMP3	2	86732791	86948245	476	1.9533	0.025389	0.477349
C11orf86	11	66742748	66744475	2	1.9529	0.025417	0.477399
CHMP3	2	86730554	86948245	481	1.9511	0.025525	0.477997
CYP4F31P	2	132044330	132050127	5	1.9513	0.025508	0.477997
C15orf41	15	36871812	37102449	620	1.9511	0.025522	0.477997
FANCA	16	89803957	89883065	514	1.9495	0.025615	0.479207
NHEJ1	2	219940039	220025587	178	1.9481	0.025704	0.479443
MYEOV	11	69061605	69182494	199	1.9488	0.02566	0.479443
HSD17B14	19	49316274	49339935	60	1.9483	0.02569	0.479443
ZNF276	16	89786808	89807311	136	1.9473	0.02575	0.479826
IGF1	12	102789645	102874423	168	1.9462	0.025813	0.480525
FBXO4	5	41925356	41941845	29	1.9443	0.025929	0.480784
TIMM23	10	51592080	51623365	2	1.9448	0.025897	0.480784
RP11-512M8.5	12	122692326	122750970	134	1.945	0.025888	0.480784
FAM96A	15	64364758	64386217	80	1.9444	0.025921	0.480784
PRMT3	11	20409076	20530840	374	1.9435	0.025978	0.481219
RNPEPL1	2	241505221	241520789	46	1.9419	0.026076	0.48256
GPR137B	1	236305832	236385165	287	1.9402	0.026177	0.482588
HTR3D	3	183749332	183757157	39	1.9403	0.026174	0.482588
ARHGEF40	14	21538429	21558399	52	1.941	0.026126	0.482588
UQCRFS1	19	29698173	29704448	25	1.9402	0.02618	0.482588
OR5I1	11	55702932	55703876	8	1.9381	0.026303	0.483908
LSS	21	47608055	47648738	154	1.9383	0.026292	0.483908
RP1-139D8.6	6	42123279	42131156	50	1.9352	0.026483	0.485797
GNAT3	7	80087987	80141336	136	1.9353	0.026479	0.485797
IGHMBP2	11	68671310	68708070	141	1.9357	0.02645	0.485797
TAF12	1	28915835	28969597	83	1.9346	0.026518	0.485966
SLC23A3	2	219940051	220035549	193	1.9328	0.026628	0.486561
TRIM48	11	55029658	55038595	40	1.9331	0.026614	0.486561
KMT2B	19	36208921	36229779	44	1.9332	0.026607	0.486561
UBE2Q1	1	154521053	154531504	17	1.932	0.026679	0.486914
OR8G5	11	124134723	124135763	9	1.9317	0.026699	0.486914
TCTEX1D1	1	67218142	67244470	79	1.9277	0.026945	0.487624
CRISP2	6	49660073	49681274	63	1.9294	0.026839	0.487624
DYNC1H1	14	102430865	102517129	207	1.9291	0.026861	0.487624
PLA2G4B	15	42120283	42140345	77	1.9278	0.026941	0.487624
JMJD7-PLA2G4B	15	42120293	42140353	77	1.9278	0.026941	0.487624
TGM7	15	43568478	43594453	56	1.9287	0.026887	0.487624
DCAKD	17	43100708	43138473	116	1.9291	0.026859	0.487624
RNF125	18	29598335	29653176	138	1.9286	0.026892	0.487624
KRT74	12	52959566	52967609	61	1.9272	0.026979	0.487628
LRRC25	19	18501954	18508427	22	1.9269	0.026997	0.487628
E2F2	1	23832922	23857712	51	1.9254	0.027091	0.488858
RP11-944L7.5	3	44607051	44635665	74	1.9247	0.027131	0.489111
C12orf44	12	52463030	52471278	25	1.9236	0.027203	0.48994
AL136115.1	1	32379174	32380745	1	1.9191	0.027487	0.493236
SFT2D3	2	128458597	128461385	11	1.9195	0.027461	0.493236
TLR4	9	120466610	120479149	29	1.9164	0.027657	0.493236
POLR2G	11	62529016	62534182	6	1.9182	0.027543	0.493236
KRTAP5-10	11	71276609	71279980	25	1.9161	0.027674	0.493236
UBE4A	11	118230300	118269926	63	1.9195	0.027462	0.493236
ZSCAN29	15	43650370	43663223	29	1.9162	0.027668	0.493236
TUBG1	17	40761694	40767252	3	1.9168	0.02763	0.493236
HRH3	20	60790026	60795323	9	1.9165	0.027648	0.493236
SPATC1L	21	47581062	47604390	169	1.9172	0.027608	0.493236
BAIAP2L2	22	38480896	38506677	66	1.9173	0.027602	0.493236
AC005779.2	19	45683080	45705702	93	1.9156	0.027706	0.49334
WDR43	2	29117509	29171088	188	1.9144	0.027787	0.493848
LDLRAD3	11	35965531	36253686	1051	1.9147	0.027762	0.493848
RASSF6	4	74437267	74486348	161	1.9137	0.027828	0.494111
APOBEC1	12	7801996	7818499	82	1.9132	0.027859	0.494196
GALNT3	2	166604101	166651192	85	1.9104	0.02804	0.49458
TENM2	5	166711804	167691162	2515	1.9071	0.028254	0.49458
KIAA1191	5	175773064	175788971	32	1.9066	0.028285	0.49458
C6ORF50	6	3982909	3984372	5	1.906	0.028327	0.49458
OR2J1	6	29068386	29069658	1	1.9105	0.028036	0.49458
C7orf13	7	156431057	156433348	8	1.9074	0.028235	0.49458
PAX5	9	36833272	37034103	825	1.9071	0.028252	0.49458
CTNNA3	10	67672276	69455927	7400	1.9088	0.028145	0.49458
PTPRR	12	71031853	71314623	988	1.9093	0.028113	0.49458
HECTD4	12	112597992	112819896	359	1.9094	0.028108	0.49458
MMP17	12	132312938	132336328	119	1.9061	0.02832	0.49458
EBPL	13	50234859	50265611	162	1.9074	0.028236	0.49458
PTGR2	14	74318547	74353530	153	1.9103	0.028049	0.49458
HYPK	15	44088340	44095241	11	1.9097	0.028086	0.49458
UTP18	17	49337889	49375297	107	1.9106	0.028029	0.49458
RFXANK	19	19303008	19312678	18	1.909	0.028132	0.49458
U2AF1L4	19	36233365	36236346	11	1.9091	0.028123	0.49458
AC024592.12	19	5866182	5903798	202	1.9055	0.028356	0.494628
AL357673.1	1	54635333	54637997	12	1.9038	0.028466	0.495579
ARGFX	3	121289551	121305481	73	1.9029	0.028526	0.495579
NLGN1	3	173114074	174004434	2622	1.9031	0.028513	0.495579
SNX11	17	46180719	46200436	77	1.9027	0.028542	0.495579
ZNF709	19	12571998	12624668	184	1.9033	0.0285	0.495579
SLC1A4	2	65215611	65250999	105	1.9022	0.028575	0.495695
TMEM106B	7	12250867	12282993	224	1.8993	0.02876	0.496249
ENTPD8	9	140328816	140336268	12	1.8993	0.028765	0.496249
STK32C	10	134020996	134145351	581	1.8993	0.028765	0.496249
ARL6IP4	12	123464607	123467456	2	1.9002	0.028705	0.496249
CDC42EP4	17	71279763	71308314	88	1.8993	0.028763	0.496249
PSG1	19	43370616	43383974	69	1.8996	0.028743	0.496249
CNR2	1	24197016	24285549	221	1.8978	0.02886	0.496505
KCNIP4	4	20730239	21950422	5185	1.8969	0.028923	0.496505
ACO1	9	32384618	32454767	208	1.8973	0.028891	0.496505
C16orf45	16	15528152	15718885	429	1.8983	0.028828	0.496505
CASP14	19	15160195	15169104	48	1.8971	0.028906	0.496505
B9D2	19	41860326	41870078	25	1.8966	0.028938	0.496505
SAMD15	14	77843032	77857840	50	1.896	0.028982	0.496808
CCDC101	16	28565236	28603111	99	1.8948	0.029062	0.497274
AC139100.2	18	77905807	77936315	106	1.8951	0.029042	0.497274
RP11-166N6.3	3	150600784	150659530	182	1.8935	0.029148	0.497391
FUT11	10	75532049	75540009	10	1.8935	0.029143	0.497391
HEATR4	14	73945189	74025651	169	1.8942	0.029102	0.497391
CCDC18	1	93645476	93744287	243	1.8887	0.029465	0.49784
DTX3L	3	122283085	122294050	29	1.8908	0.029327	0.49784
GRID1	10	87359312	88126250	2660	1.8909	0.029316	0.49784
NAA25	12	112464500	112546826	142	1.8903	0.029359	0.49784
IRG1	13	77522632	77532777	27	1.8915	0.02928	0.49784
ZNF280D	15	56922379	57210769	690	1.8891	0.029442	0.49784
VAC14	16	70721342	70835064	368	1.8891	0.02944	0.49784
PIEZO1	16	88781751	88851619	390	1.8895	0.029414	0.49784
FUT5	19	5865837	5903798	205	1.8907	0.029335	0.49784
ZNF490	19	12688775	12750912	158	1.889	0.029445	0.49784
ZNFX1	20	47854483	47894963	143	1.8926	0.029207	0.49784
MTL5	11	68474908	68519032	86	1.8873	0.029557	0.498947
AC013449.1	2	26251074	26251481	2	1.8861	0.029642	0.49904
EPT1	2	26531415	26618759	257	1.8865	0.029611	0.49904
MYF5	12	81110691	81113452	7	1.8864	0.029622	0.49904
RHBG	1	156339003	156355011	49	1.883	0.02985	0.500653
RP11-156E8.1	1	245132652	245134390	5	1.8827	0.029871	0.500653
KIF15	3	44803209	44914868	199	1.884	0.029781	0.500653
CHDH	3	53846362	53880417	119	1.8808	0.030001	0.500653
ANAPC13	3	134196548	134205558	21	1.8794	0.030096	0.500653
OXCT1	5	41730167	41870621	225	1.8784	0.030163	0.500653
COA1	7	43648055	43769316	383	1.8805	0.030018	0.500653
ZFAT	8	135490031	135725292	868	1.8794	0.030093	0.500653
CPN1	10	101801950	101841634	139	1.879	0.030124	0.500653
OR5AR1	11	56431138	56432163	4	1.8827	0.029872	0.500653
DCAF5	14	69517598	69619867	185	1.8799	0.030062	0.500653
C14orf159	14	91526677	91691976	492	1.881	0.029984	0.500653
CCDC64B	16	3077683	3086927	27	1.8787	0.030145	0.500653
SALL1	16	51169886	51185278	18	1.883	0.029848	0.500653
ATP9B	18	76829285	77138283	1252	1.8805	0.030023	0.500653
SPATA2	20	48519928	48532080	44	1.8809	0.029995	0.500653
PIWIL2	8	22132810	22215076	225	1.8775	0.030224	0.501224
AC009065.1	16	2303738	2312343	6	1.876	0.030327	0.502489
FOXA2	20	22561643	22566093	6	1.8739	0.03047	0.504415
AC002985.3	19	19017822	19045206	65	1.8727	0.030552	0.505328
ARAP2	4	35949843	36246131	917	1.8691	0.030807	0.508653
TXNDC5	6	7881483	8026646	630	1.8674	0.030923	0.508653
CYP2W1	7	1022835	1029276	22	1.8671	0.030942	0.508653
GNAI1	7	79763271	79848718	230	1.8686	0.030836	0.508653
SPG20	13	36875775	36944317	177	1.8679	0.030886	0.508653
GJC1	17	42875816	42908184	70	1.8679	0.03089	0.508653
RPS19BP1	22	39925098	39928860	4	1.8679	0.030888	0.508653
COL11A2	6	33130458	33160276	104	1.8652	0.031078	0.510443
TMEM86B	19	55738007	55741647	13	1.8637	0.031182	0.511705
DNAJB11	3	186285192	186315061	91	1.863	0.03123	0.51188
ADRA1D	20	4201329	4229721	106	1.8628	0.031247	0.51188
PSORS1C2	6	31105313	31107127	22	1.8624	0.031275	0.511894
GPR1	2	207040040	207082771	135	1.861	0.031371	0.513019
C12orf57	12	7052141	7055166	11	1.8583	0.031561	0.515226
SLC16A3	17	80186273	80219005	35	1.858	0.031588	0.515226
BPIFB2	20	31595406	31611515	47	1.8585	0.03155	0.515226
FEZF2	3	62355356	62359999	3	1.8574	0.031625	0.515384
RPL6	12	112842994	112856642	15	1.8568	0.031671	0.515687
OR11H6	14	20691791	20692964	11	1.8559	0.031731	0.515789
RRN3	16	15153879	15188174	88	1.8559	0.031732	0.515789
ASB4	7	95107756	95169544	212	1.8542	0.031855	0.517342
CTC-236F12.4	5	55753622	55777773	123	1.8525	0.031975	0.517975
C7orf50	7	1036622	1177896	790	1.8532	0.031925	0.517975
AGR3	7	16899029	16921611	83	1.8521	0.032004	0.517975
OVOL3	19	36602104	36604613	9	1.8521	0.032004	0.517975
AJAP1	1	4714792	4852594	739	1.8497	0.032179	0.519914
TBCCD1	3	186263862	186288332	60	1.8499	0.032163	0.519914
SNX2	5	122110691	122165803	238	1.848	0.032298	0.52139
FANK1	10	127585108	127698161	324	1.8476	0.032332	0.521492
ALS2	2	202565277	202645912	270	1.8468	0.032387	0.521932
HMMR	5	162887209	162918947	94	1.846	0.032447	0.522199
TMEM259	19	1009647	1021117	65	1.8458	0.032459	0.522199
LCE2C	1	152647771	152649050	4	1.8439	0.032602	0.523368
GZMK	5	54320081	54330398	24	1.8437	0.032615	0.523368
DUSP3	17	41843489	41856356	34	1.8443	0.03257	0.523368
FDFT1	8	11653082	11696818	308	1.8421	0.032727	0.524718
WDR41	5	76721795	76916436	784	1.8408	0.032823	0.524917
PSORS1C1	6	31082527	31107869	201	1.8411	0.032803	0.524917
POLG	15	89859534	89878092	47	1.8412	0.032795	0.524917
PDE3A	12	20522179	20837315	1127	1.84	0.032885	0.525463
IQCF2	3	51895645	51897440	4	1.8391	0.032951	0.526071
AGMAT	1	15898848	15911605	60	1.8385	0.032991	0.526264
EPX	17	56270098	56282535	28	1.8378	0.03305	0.526759
ZBTB8B	1	32930670	32962287	30	1.8321	0.033465	0.526884
PHC2	1	33789224	33896653	333	1.8332	0.033386	0.526884
OR2T8	1	248084320	248085258	7	1.8344	0.033297	0.526884
TTC21B	2	166713985	166810353	262	1.8299	0.033635	0.526884
COLQ	3	15491640	15563258	256	1.8279	0.033785	0.526884
CCDC37	3	126113782	126155399	184	1.8338	0.03334	0.526884
PRSS12	4	119201193	119274158	200	1.8309	0.03356	0.526884
ISOC1	5	128430444	128449721	72	1.8372	0.033087	0.526884
MRAP2	6	84743475	84800600	171	1.8347	0.033274	0.526884
AKIRIN2	6	88384790	88411927	84	1.8304	0.033593	0.526884
NCOA7	6	126102307	126252266	356	1.8283	0.03375	0.526884
TSRM	7	113091127	113091457	1	1.8323	0.033451	0.526884
LACTB2	8	71547553	71581409	116	1.8342	0.033313	0.526884
IFNK	9	27524312	27526496	15	1.8368	0.033122	0.526884
TOPORS	9	32540542	32552551	20	1.8285	0.033738	0.526884
MEIG1	10	15001438	15030049	191	1.8346	0.033285	0.526884
TM9SF3	10	98277866	98347209	183	1.8333	0.033379	0.526884
TAS2R50	12	11138512	11139511	3	1.8299	0.033632	0.526884
WDR24	16	734622	740444	12	1.828	0.033778	0.526884
HAGH	16	1845621	1877195	307	1.8299	0.03363	0.526884
PITPNM3	17	6354584	6459814	377	1.8306	0.033581	0.526884
MRPS23	17	55916842	55927417	26	1.829	0.033698	0.526884
NT5C	17	73126320	73127890	4	1.8339	0.033334	0.526884
DDX49	19	19030484	19039436	24	1.8297	0.033646	0.526884
ZNF471	19	57019212	57041590	82	1.8324	0.033446	0.526884
CEBPB	20	48807376	48809212	1	1.8286	0.033727	0.526884
METRN	16	765115	769655	6	1.8273	0.03383	0.527149
KCNC4	1	110753965	110825722	243	1.8266	0.033879	0.527476
ZNF619	3	40518604	40531727	33	1.8245	0.034035	0.528843
ZNF622	5	16451628	16465901	35	1.8243	0.034051	0.528843
ADAMTSL3	15	84322838	84708594	1152	1.8245	0.034035	0.528843
GNL2	1	38032417	38061536	81	1.8235	0.034111	0.529283
RIMS3	1	41086351	41131329	127	1.8226	0.034185	0.529283
LAMC2	1	183155373	183214035	234	1.8218	0.034246	0.529283
DOCK10	2	225629807	225907162	841	1.8225	0.034193	0.529283
TEC	4	48137800	48271881	517	1.8214	0.034276	0.529283
ZNF488	10	48355024	48373866	8	1.8214	0.03427	0.529283
AC018512.1	15	44075041	44075231	2	1.8222	0.034209	0.529283
PPP1R1C	2	182818968	182996125	493	1.8204	0.034349	0.529976
LDB1	10	103867317	103880210	26	1.8196	0.03441	0.530483
PIGW	17	34890847	34895159	5	1.819	0.034458	0.530788
C3orf84	3	49215065	49229291	23	1.8169	0.034615	0.532771
MS4A2	11	59855734	59863444	27	1.8153	0.034736	0.533838
ZNF433	19	12125547	12146556	45	1.8153	0.034741	0.533838
HAX1	1	154244987	154248351	3	1.8138	0.034853	0.534139
TEX264	3	51696709	51738339	47	1.8143	0.034819	0.534139
KCNV1	8	110975874	110988076	20	1.8143	0.034815	0.534139
RP11-1021N1.1	16	15489611	15609205	294	1.8135	0.034874	0.534139
ACTL6B	7	100240720	100254084	18	1.8129	0.034924	0.534471
BLOC1S2	10	102033713	102046469	29	1.8086	0.035256	0.535635
NRXN2	11	64373646	64490660	175	1.8092	0.03521	0.535635
AP000974.1	11	85563600	85565986	12	1.8088	0.035243	0.535635
ARHGAP42	11	100558384	100862668	1402	1.8088	0.035242	0.535635
ATP6V1D	14	67761088	67826982	231	1.8111	0.035066	0.535635
CKMT1B	15	43885252	43897099	23	1.8108	0.035089	0.535635
NLGN2	17	7308193	7323179	33	1.8089	0.035236	0.535635
ZNF763	19	12035890	12090105	206	1.8113	0.035043	0.535635
XPNPEP3	22	41253081	41363838	109	1.8088	0.035239	0.535635
MFAP5	12	8789942	8815484	80	1.808	0.0353	0.535872
LAMC1	1	182992595	183114727	482	1.8074	0.035348	0.536168
XCL1	1	168545711	168551315	21	1.8058	0.035475	0.537517
AC010327.2	19	55738587	55741647	10	1.8056	0.035494	0.537517
CENPE	4	104026963	104119566	208	1.8043	0.035592	0.538568
VIL1	2	219283815	219318018	54	1.8031	0.035683	0.539512
AP1S1	7	100797678	100804877	31	1.8027	0.035716	0.539578
TCEA2	20	62681189	62703700	71	1.8022	0.03576	0.53981
IFNA2	9	21384254	21385396	2	1.8	0.035929	0.540628
WDR11	10	122610687	122669036	227	1.8011	0.035845	0.540628
OR4A47	11	48510269	48511332	5	1.8006	0.035886	0.540628
RHBDF2	17	74466973	74497872	124	1.8001	0.03592	0.540628
ARHGAP11B	15	30916697	31065196	259	1.7993	0.035985	0.541039
DMAP1	1	44679127	44686353	16	1.7981	0.036083	0.541216
IMPG2	3	100941390	101039404	213	1.7982	0.036071	0.541216
CPNE6	14	24540046	24547309	11	1.7983	0.036063	0.541216
DPEP1	16	89679716	89704839	88	1.797	0.036171	0.542105
SLC18A1	8	20002366	20040717	207	1.7955	0.036287	0.542133
SDCBP	8	59465483	59495419	97	1.7955	0.036288	0.542133
CPSF7	11	61170121	61197503	41	1.7963	0.036225	0.542133
FAM96B	16	66965959	66968326	5	1.7957	0.036273	0.542133
ESCO2	8	27629466	27670157	145	1.7938	0.036422	0.543407
GGT7	20	33432523	33460663	52	1.7937	0.036431	0.543407
CHST8	19	34112861	34264414	568	1.7932	0.036474	0.543487
TMEM211	22	25331077	25342662	22	1.7929	0.036494	0.543487
OR4C15	11	55321783	55322895	10	1.7919	0.036575	0.543909
MBNL2	13	97873688	98046374	409	1.7915	0.036609	0.543909
AC002553.1	17	15943505	15943994	1	1.7915	0.036603	0.543909
KBTBD12	3	127634075	127706514	179	1.7892	0.036794	0.546227
TMEM194A	12	57449426	57481846	59	1.7883	0.036864	0.546835
FDXR	17	72858619	72869156	34	1.7878	0.036901	0.546954
ITPK1	14	93403259	93582665	567	1.7868	0.036983	0.547323
ZNF763	19	12035890	12091196	214	1.7868	0.036984	0.547323
SF3A3	1	38422647	38456593	103	1.7841	0.037201	0.547758
LRRC2	3	46556913	46621589	257	1.7846	0.037166	0.547758
TMA16	4	164415594	164441691	74	1.7836	0.037246	0.547758
INA	10	105036920	105050108	39	1.7853	0.037107	0.547758
DPPA3	12	7864050	7870155	16	1.7836	0.037244	0.547758
ITM2B	13	48807294	48837063	54	1.7839	0.037223	0.547758
MEX3C	18	48700920	48744674	100	1.7836	0.037241	0.547758
ZSCAN5A	19	56732681	56879752	507	1.7857	0.037076	0.547758
CCDC25	8	27590835	27630170	148	1.7829	0.037305	0.54777
MVK	12	110011060	110035067	73	1.7829	0.037298	0.54777
MDS2	1	23907985	23967058	112	1.7813	0.037435	0.549251
LAMB3	1	209788215	209825811	155	1.7804	0.037503	0.549464
VARS2	6	30876019	30894236	8	1.7803	0.037513	0.549464
PSG6	19	43406231	43423715	65	1.78	0.037537	0.549464
HIST1H1C	6	26055968	26056699	8	1.7776	0.037739	0.551143
PHACTR2	6	143857982	144152322	1040	1.7768	0.037798	0.551143
NPS	10	129347613	129350935	35	1.7774	0.03775	0.551143
RCN1	11	31833939	32127301	772	1.7768	0.037797	0.551143
CDK2AP2	11	67273968	67276120	1	1.7782	0.037687	0.551143
SLC4A1AP	2	27886338	27917840	63	1.7765	0.037828	0.551154
ANKK1	11	113258513	113271140	46	1.7752	0.037929	0.552198
BHLHE40	3	5020801	5027008	17	1.7734	0.038083	0.552543
SIDT1	3	113251143	113348425	376	1.7728	0.038127	0.552543
CHST2	3	142838173	142841800	4	1.7742	0.038014	0.552543
SORCS2	4	7194265	7744554	3223	1.773	0.038115	0.552543
ASAH2	10	51942538	52008370	51	1.7739	0.038041	0.552543
RP11-468E2.6	14	24590560	24601038	21	1.7725	0.038158	0.552543
RBFOX1	16	6069095	7763340	11485	1.7725	0.038155	0.552543
CYP8B1	3	42897497	42917633	53	1.7716	0.038229	0.552722
HSBP1L1	18	77724561	77730822	23	1.7716	0.038228	0.552722
OSGIN2	8	90914087	90940116	66	1.7707	0.038306	0.552922
TAC3	12	57403784	57422667	32	1.7705	0.03832	0.552922
NOVA1	14	26912299	27066960	308	1.7694	0.038412	0.552922
MPP5	14	67707826	67802536	316	1.7693	0.038418	0.552922
CDH8	16	61681146	62070939	1048	1.77	0.038366	0.552922
FBL	19	40325098	40337054	23	1.7693	0.038419	0.552922
DCLRE1B	1	114447763	114456708	14	1.7657	0.038723	0.553072
NUCKS1	1	205681947	205719404	98	1.7667	0.038642	0.553072
UBXN2B	8	59323823	59364060	114	1.7677	0.038552	0.553072
CBL	11	119076752	119178859	137	1.7672	0.038599	0.553072
RDH16	12	57345219	57353158	19	1.7662	0.038684	0.553072
TP53BP1	15	43699407	43802926	236	1.7663	0.038675	0.553072
CTF1	16	30907928	30914881	9	1.7676	0.038562	0.553072
ADPRM	17	10600911	10614550	37	1.7668	0.038628	0.553072
TMEM220	17	10602332	10633633	120	1.766	0.038699	0.553072
ZSWIM7	17	15879874	15903031	58	1.7682	0.038515	0.553072
ZFP69B	1	40915774	40929390	57	1.7651	0.03877	0.553324
NCK2	2	106361354	106510730	597	1.7642	0.03885	0.554046
EDF1	9	139756571	139760738	5	1.7627	0.038972	0.555366
OGFRL1	6	71998506	72018653	79	1.7591	0.039281	0.558237
CHRNB3	8	42552519	42592550	194	1.7598	0.039221	0.558237
CAPN3	15	42640301	42704516	252	1.759	0.039292	0.558237
MAP1S	19	17830051	17845325	62	1.759	0.039288	0.558237
XCL2	1	168510003	168513235	20	1.757	0.039456	0.559723
FAM24A	10	124670217	124672627	5	1.7573	0.039431	0.559723
GPR55	2	231772033	231825781	181	1.7553	0.039604	0.560556
CCDC153	11	119060347	119067479	12	1.7559	0.039554	0.560556
SYNJ2BP	14	70838148	70883778	200	1.7556	0.039578	0.560556
HLA-DQA1	6	32595956	32614839	683	1.754	0.039712	0.561662
IL1R1	2	102681004	102796334	442	1.7533	0.039771	0.562075
RP11-422N16.3	8	110656344	110660313	18	1.7516	0.039922	0.563786
HIBADH	7	27565061	27702614	489	1.7495	0.040099	0.565367
TAF10	11	6627526	6633898	18	1.749	0.040141	0.565367
RP11-794P6.2	11	111322064	111328876	30	1.749	0.040146	0.565367
C19orf68	19	48673949	48700877	95	1.7489	0.040154	0.565367
COPG2	7	130146089	130353598	263	1.7478	0.040251	0.565887
DUS1L	17	80015382	80023763	16	1.748	0.040235	0.565887
ZNF700	19	12035883	12061588	87	1.7473	0.040291	0.566027
SIGIRR	11	405716	417455	26	1.7459	0.040418	0.567388
GMEB1	1	28995244	29045865	80	1.743	0.040667	0.567673
HPCAL4	1	40144320	40157361	77	1.7416	0.040788	0.567673
KIRREL	1	157963063	158070052	382	1.744	0.040579	0.567673
HDAC11	3	13521224	13547916	73	1.7414	0.040809	0.567673
GABRB1	4	46995740	47428461	1265	1.7441	0.040572	0.567673
PPP2R2B	5	145967936	146464347	1200	1.7414	0.040805	0.567673
MDGA1	6	37600284	37667082	342	1.7434	0.040635	0.567673
CALB1	8	91070836	91107703	81	1.7439	0.040589	0.567673
C1QL3	10	16555742	16564004	31	1.7439	0.040592	0.567673
MMP20	11	102447566	102496063	271	1.7411	0.04083	0.567673
PLCG2	16	81772702	81991899	1488	1.7431	0.040661	0.567673
ZNF584	19	58912871	58929694	74	1.7415	0.040796	0.567673
SYNGR1	22	39745930	39781593	133	1.7417	0.040781	0.567673
C2orf53	2	27359723	27362278	5	1.7391	0.041005	0.569265
AIMP2	7	6048876	6063465	80	1.7392	0.040996	0.569265
PLA2G2D	1	20438432	20446050	26	1.7379	0.041115	0.569953
FGF11	17	7341592	7348256	9	1.7381	0.041096	0.569953
EGFL8	6	32132360	32136058	6	1.7368	0.041208	0.570721
SYVN1	11	64889252	64902004	19	1.7366	0.041231	0.570721
NBAS	2	15307032	15701454	1090	1.7358	0.041304	0.571311
HNRNPC	14	21677295	21737653	131	1.7344	0.041421	0.572509
GMCL1	2	70056774	70108528	93	1.734	0.041462	0.572656
AC092964.1	3	172034218	172039513	11	1.7287	0.041935	0.573509
SLIT2	4	20254883	20622184	1104	1.732	0.04164	0.573509
SPARC	5	151040657	151066726	70	1.7296	0.041847	0.573509
GRIA1	5	152869175	153193429	1310	1.7298	0.041833	0.573509
CEP57L1	6	109416313	109485135	87	1.7286	0.041937	0.573509
OPTN	10	13141449	13180291	123	1.7297	0.041844	0.573509
CDC42EP2	11	65082289	65089900	15	1.7285	0.04195	0.573509
PCNX	14	71374122	71582099	637	1.7326	0.04158	0.573509
SENP8	15	72406599	72433311	49	1.7299	0.041825	0.573509
PML	15	74287014	74340153	148	1.7303	0.041791	0.573509
CES2	16	66968347	66978999	17	1.7324	0.041604	0.573509
DDX19B	16	70323566	70369186	40	1.7307	0.04175	0.573509
ATP1B2	17	7549945	7561086	32	1.7303	0.041791	0.573509
ADRBK2	22	25960816	26125261	414	1.7289	0.041914	0.573509
CYP2D6	22	42522501	42526908	17	1.7281	0.041981	0.573517
EPB41L1	20	34679426	34820721	210	1.7278	0.042013	0.573538
CD1B	1	158297741	158301321	10	1.7246	0.042298	0.57533
PDZRN3	3	73431584	73674091	673	1.724	0.042358	0.57533
LSAMP	3	115521235	117716095	7261	1.7246	0.042297	0.57533
DFNB31	9	117164360	117267730	372	1.7246	0.042298	0.57533
KCNA4	11	30031288	30038570	10	1.7252	0.042249	0.57533
PIK3R2	19	18263928	18281350	34	1.724	0.042357	0.57533
LIME1	20	62366815	62370456	9	1.724	0.042351	0.57533
SLC30A6	2	32390933	32449448	170	1.7223	0.042509	0.57607
EIF4G1	3	184032283	184053146	35	1.7211	0.04262	0.57607
CDKN1A	6	36644305	36655116	42	1.72	0.042719	0.57607
HSP90AB1	6	44214824	44221620	22	1.7222	0.04252	0.57607
TRRAP	7	98475556	98610866	309	1.7195	0.042758	0.57607
KRBA1	7	149411872	149431664	63	1.72	0.042719	0.57607
PDLIM2	8	22435792	22455538	53	1.7228	0.042463	0.57607
NR2C1	12	95414005	95467479	140	1.7205	0.04267	0.57607
ENOX1	13	43787654	44361044	1577	1.719	0.04281	0.57607
PCK2	14	24563262	24579807	32	1.7216	0.042569	0.57607
SLC5A11	16	24857162	24922949	234	1.719	0.042804	0.57607
GRIN2D	19	48898132	48948188	127	1.7196	0.042753	0.57607
RNF114	20	48552948	48570429	53	1.7201	0.042703	0.57607
ASXL2	2	25956622	26101385	387	1.7185	0.042851	0.57621
SHE	1	154442248	154474589	40	1.7173	0.042966	0.576698
ITIH5	10	7601232	7708961	476	1.7162	0.043063	0.576698
FBXW4	10	103370423	103455052	145	1.7163	0.043049	0.576698
TPH1	11	18039111	18063973	45	1.7163	0.043053	0.576698
STT3A	11	125461607	125495110	153	1.7163	0.043054	0.576698
RP5-1021I20.4	14	74318674	74398981	328	1.7161	0.043071	0.576698
STOML2	9	35099888	35103154	5	1.715	0.043172	0.57723
HOXC4	12	54447661	54449814	4	1.7151	0.04316	0.57723
TRAPPC3	1	36602173	36615098	32	1.713	0.043353	0.577884
PPP1R7	2	242088991	242123067	143	1.7137	0.043294	0.577884
WDR1	4	10075963	10118573	206	1.7118	0.043465	0.577884
FGFR4	5	176513887	176525145	31	1.7122	0.043428	0.577884
DPYSL2	8	26371791	26515694	687	1.7115	0.043497	0.577884
ARFIP2	11	6496910	6502666	9	1.7139	0.043272	0.577884
LYRM1	16	20911190	20936328	34	1.7117	0.043478	0.577884
SCO1	17	10583654	10601692	30	1.7132	0.04334	0.577884
ZNF709	19	12572373	12662288	272	1.7127	0.043386	0.577884
INPP4A	2	99061317	99210853	284	1.7069	0.043924	0.578238
RP11-9B6.1	4	93218402	93225329	9	1.7076	0.043855	0.578238
SYNGAP1	6	33387847	33421466	62	1.7082	0.043804	0.578238
ZSWIM8	10	75545340	75561551	6	1.7062	0.043982	0.578238
TMEM138	11	61129473	61136981	9	1.7084	0.043777	0.578238
PTPRO	12	15475331	15750333	787	1.7062	0.043984	0.578238
LHX5	12	113899839	113910085	23	1.7087	0.04375	0.578238
MAP1A	15	43803156	43823818	25	1.7068	0.043933	0.578238
RP11-321F6.1	15	66874528	66978132	484	1.7065	0.043959	0.578238
PPCDC	15	75315896	75409803	279	1.7072	0.043893	0.578238
TRIM72	16	31225342	31236510	12	1.7103	0.043603	0.578238
NCOR1	17	15932471	16121499	394	1.7106	0.043574	0.578238
USP16	21	30396950	30426809	47	1.7075	0.043865	0.578238
PRDM15	21	43218385	43299591	442	1.7082	0.043801	0.578238
AC006946.15	22	17602476	17612994	52	1.7097	0.043664	0.578238
FAM205A	9	34723052	34729464	29	1.7058	0.044024	0.57836
ZNF470	19	57078880	57100279	77	1.7049	0.044107	0.579047
PLTP	20	44527399	44540794	40	1.7039	0.044196	0.579811
RNF152	18	59475296	59561480	327	1.7034	0.044246	0.580063
DAZAP1	19	1407568	1435719	28	1.7022	0.044355	0.581088
NPIPB9	16	28763108	28784128	2	1.7016	0.04442	0.581535
GATAD1	7	92076767	92088150	15	1.7006	0.044506	0.582256
CNST	1	246729746	246831886	337	1.6992	0.044638	0.583578
HOMER3	19	19040010	19052070	18	1.6985	0.044707	0.584074
PIK3CG	7	106505723	106547590	81	1.6981	0.044743	0.58414
JPH1	8	75146935	75233563	256	1.6975	0.044802	0.584296
PKP2	12	32943679	33049774	366	1.6971	0.04484	0.584296
ACOT4	14	74058410	74063200	17	1.697	0.044848	0.584296
VPS13D	1	12290124	12572099	568	1.6959	0.04495	0.585115
SLC1A2	11	35272753	35441610	578	1.6957	0.044973	0.585115
EEF1E1	6	8073593	8102811	91	1.6946	0.045072	0.585307
SMURF1	7	98625061	98741723	241	1.695	0.045035	0.585307
HERC4	10	69681665	69835105	327	1.6945	0.045081	0.585307
UCP1	4	141480588	141489959	18	1.6931	0.045215	0.586643
RPS10-NUDT3	6	34256547	34393825	397	1.6928	0.045247	0.586654
CHEK1	11	125495036	125546150	128	1.6924	0.045288	0.586782
STK36	2	219536749	219567439	43	1.6912	0.045401	0.587035
KIAA1586	6	56911347	56920023	8	1.6914	0.04538	0.587035
AC090427.1	19	14834747	14835121	2	1.6913	0.045391	0.587035
CNIH3	1	224622362	224928251	955	1.6908	0.045439	0.587123
FAM162A	3	122103023	122131181	96	1.6894	0.045568	0.587488
AL365202.1	9	3452305	3469181	37	1.6899	0.045521	0.587488
ABHD2	15	89630690	89745591	283	1.6892	0.045592	0.587488
ZPBP2	17	38024417	38034149	36	1.6897	0.045545	0.587488
SNIP1	1	38000050	38019903	54	1.684	0.046092	0.587807
MGAT5	2	134877554	135212192	1098	1.6838	0.046113	0.587807
BZW1	2	201675317	201688569	22	1.688	0.045708	0.587807
ZDHHC3	3	44956749	45017677	115	1.685	0.045998	0.587807
CRISP3	6	49695097	49712150	44	1.6857	0.04593	0.587807
HTRA4	8	38831683	38846181	38	1.6841	0.046079	0.587807
PSAT1	9	80912059	80945009	159	1.6859	0.045906	0.587807
ZFP37	9	115800660	115819039	35	1.6841	0.046082	0.587807
AKR1C2	10	5029967	5060223	171	1.6854	0.045958	0.587807
DIABLO	12	122692210	122712081	44	1.6869	0.04581	0.587807
RP11-47I22.3	14	62037258	62125414	235	1.686	0.045896	0.587807
IFI27	14	94571182	94583033	50	1.6856	0.045932	0.587807
TM2D3	15	102161847	102192594	66	1.6869	0.04581	0.587807
TRAPPC1	17	7833663	7835441	5	1.6863	0.045872	0.587807
RP4-583P15.14	20	62369623	62371751	6	1.6837	0.046116	0.587807
AP001579.1	21	46492796	46492927	2	1.6872	0.045784	0.587807
AL354993.1	20	52105495	52106164	1	1.6834	0.046149	0.58783
ARHGAP12	10	32094365	32217742	254	1.683	0.046187	0.587917
PHACTR4	1	28696114	28826881	419	1.682	0.046286	0.588779
MAATS1	3	119421869	119485949	177	1.6802	0.046456	0.588953
NNT	5	43602794	43707507	356	1.6811	0.046372	0.588953
SLC22A12	11	64358113	64369820	40	1.681	0.046382	0.588953
HINFP	11	118992297	119006752	38	1.6806	0.046417	0.588953
GDF15	19	18485541	18499986	53	1.6805	0.046431	0.588953
RGS4	1	163038565	163046592	16	1.679	0.046576	0.589639
AGO2	8	141541264	141645718	364	1.6788	0.046593	0.589639
CDH16	16	66942025	66952887	21	1.6787	0.046604	0.589639
STK17A	7	43622357	43666385	153	1.675	0.04697	0.592905
CACNA2D1	7	81575760	82073114	1701	1.6757	0.046894	0.592905
SLC25A21-AS1	14	37641093	37643016	5	1.6748	0.046988	0.592905
TMEM91	19	41856816	41889988	72	1.675	0.046969	0.592905
PIK3R1	5	67511548	67597649	263	1.6722	0.047246	0.595761
TUSC5	17	1182957	1204281	115	1.6714	0.047321	0.596308
AURKA	20	54944445	54967393	47	1.6709	0.047373	0.596564
GGTLC1	20	23965690	23969416	19	1.6693	0.047532	0.598167
RAB27B	18	52385091	52562747	577	1.6686	0.047595	0.59856
NLRC4	2	32449522	32490923	100	1.6682	0.047643	0.598763
SPINK2	4	57676026	57687908	53	1.6675	0.047708	0.599181
SLC4A11	20	3208063	3219836	52	1.6665	0.047811	0.600074
GNG5	1	84964008	84972248	29	1.6649	0.047969	0.600385
PLEKHB2	2	131862420	132111282	305	1.6647	0.047987	0.600385
ARHGAP15	2	143848931	144525921	1697	1.6643	0.048027	0.600385
MCF2L2	3	182895831	183146566	775	1.6652	0.047939	0.600385
SERINC4	15	44086360	44092419	8	1.6643	0.048027	0.600385
DYRK1B	19	40315990	40324841	20	1.6653	0.047924	0.600385
RQCD1	2	219433303	219461803	52	1.6631	0.048147	0.600953
AC005493.1	7	34685709	34699772	70	1.6626	0.0482	0.600953
HNF4G	8	76320149	76479078	681	1.6628	0.048173	0.600953
OR5AK2	11	56756347	56757342	4	1.6629	0.048169	0.600953
CDADC1	13	49822047	49867618	89	1.6622	0.048239	0.601041
C1orf95	1	226736501	226796915	196	1.6614	0.048314	0.601045
IL12RB1	19	18169805	18209754	142	1.6613	0.048324	0.601045
BTG3	21	18965971	18985265	16	1.6612	0.048335	0.601045
ACTR6	12	100592900	100635643	106	1.6602	0.048438	0.601928
DNAJC5	20	62526518	62567384	147	1.6596	0.048493	0.602215
PARP15	3	122296449	122357894	261	1.658	0.048654	0.603022
RLN3	19	14138960	14141854	9	1.6583	0.048632	0.603022
PAFAH1B3	19	42801185	42807698	7	1.6581	0.04865	0.603022
AL118506.1	20	62585007	62585495	1	1.6574	0.04872	0.603443
FAM13A	4	89647106	90032549	1271	1.6566	0.048803	0.604073
IRX5	16	54964774	54968397	9	1.6562	0.048836	0.604085
NIPAL3	1	24742284	24799466	188	1.6534	0.049123	0.604418
SDC1	2	20400558	20425194	75	1.6543	0.049029	0.604418
ZFYVE16	5	79703832	79775169	177	1.6552	0.048946	0.604418
HSF1	8	145515280	145538385	34	1.6536	0.049104	0.604418
NSMF	9	140342022	140353786	15	1.6521	0.049259	0.604418
OR5T3	11	56019676	56020698	1	1.6519	0.04928	0.604418
C11orf84	11	63580860	63595190	34	1.6543	0.049029	0.604418
DEPDC4	12	100597447	100660857	163	1.6528	0.049189	0.604418
AC079602.1	12	121407641	121410095	4	1.6528	0.049186	0.604418
GJB2	13	20761609	20767037	18	1.6519	0.049275	0.604418
COX16	14	70791798	70826448	119	1.6547	0.048993	0.604418
MBTPS1	16	84087368	84150511	319	1.6528	0.049187	0.604418
FPR3	19	52298416	52329442	129	1.652	0.049272	0.604418
RP11-1099M24.7	17	7829249	7833940	13	1.6506	0.049414	0.605667
RNF146	6	127587755	127609712	44	1.6501	0.049461	0.605849
ADCY1	7	45613739	45762715	489	1.6489	0.049589	0.606234
MRGPRX3	11	18142502	18160027	43	1.6494	0.04953	0.606234
MRPL11	11	66202546	66234209	33	1.6489	0.049584	0.606234
TBX19	1	168250278	168283664	98	1.6478	0.049697	0.606767
ZNF135	19	58570607	58597677	76	1.6479	0.049684	0.606767
KLRG2	7	139137436	139168458	133	1.6468	0.049801	0.607643
PSMD14	2	162164549	162268228	190	1.6458	0.049905	0.608258
THOC6	16	3074028	3077756	8	1.6457	0.049916	0.608258
ATP5G2	12	54026510	54071192	136	1.6449	0.049997	0.608852
GPR35	2	241544848	241570676	106	1.6442	0.050067	0.60931
PTGIR	19	47123725	47128375	7	1.6425	0.050242	0.611045
PAN3	13	28712643	28869475	263	1.6418	0.050312	0.611502
OR2G3	1	247768856	247769838	5	1.6411	0.050385	0.6116
OR10AG1	11	55734975	55735990	11	1.6414	0.050353	0.6116
RP11-297N6.4	8	11655437	11660077	41	1.6401	0.050492	0.611716
OR5L2	11	55594695	55595630	5	1.6402	0.050481	0.611716
SP1	12	53773960	53810230	79	1.6405	0.050454	0.611716
ZNF547	19	57874845	57890933	47	1.6397	0.050537	0.611729
TFIP11	22	26887191	26908471	65	1.6395	0.050558	0.611729
AC119673.1	1	205682497	205684153	3	1.6374	0.050772	0.61196
REEP2	5	137774706	137782658	25	1.638	0.050706	0.61196
ANKRD66	6	46714654	46727243	27	1.6384	0.050665	0.61196
RHAG	6	49572871	49604552	130	1.6379	0.050725	0.61196
CHRNE	17	4801069	4806369	26	1.6381	0.050699	0.61196
KIF18B	17	43002077	43025082	73	1.6375	0.050768	0.61196
GPR182	12	57388230	57390468	2	1.6367	0.050848	0.612093
DCC	18	49866542	51057784	5269	1.6367	0.050845	0.612093
DHRS1	14	24759804	24769039	26	1.6362	0.050895	0.612267
SLC2A2	3	170714137	170744539	84	1.6336	0.051173	0.613314
UBR2	6	42531800	42661242	220	1.6331	0.051223	0.613314
RALGDS	9	135973107	136039301	196	1.6328	0.051255	0.613314
COL13A1	10	71561644	71724031	827	1.635	0.05102	0.613314
TMX2	11	57480072	57508445	44	1.6337	0.051157	0.613314
NUBPL	14	31959162	32330430	1346	1.6326	0.051275	0.613314
CTD-2349B8.1	16	19125324	19184900	138	1.6345	0.051076	0.613314
DHRS7C	17	9674751	9694614	73	1.6328	0.051256	0.613314
ATP8B1	18	55313658	55470333	529	1.6339	0.051144	0.613314
A3GALT2	1	33772367	33786699	46	1.6318	0.051362	0.613576
FOXRED2	22	36883237	36903148	85	1.632	0.051342	0.613576
VAMP3	1	7831329	7841492	36	1.6286	0.051694	0.614067
TPM3	1	154127784	154167124	64	1.6277	0.051793	0.614067
NIT1	1	161087876	161095235	11	1.6305	0.051495	0.614067
ILKAP	2	239079042	239112370	147	1.6239	0.052203	0.614067
CACNA2D2	3	50400233	50541675	292	1.6303	0.051514	0.614067
FBXW7	4	153242410	153457253	481	1.6265	0.051922	0.614067
FGF18	5	170846660	170884627	89	1.626	0.05198	0.614067
NEU1	6	31825436	31830683	6	1.6264	0.051933	0.614067
ETV1	7	13930853	14031050	409	1.6245	0.052135	0.614067
CCDC171	9	15552895	16061661	1838	1.6273	0.051836	0.614067
CDC26	9	116018115	116037869	61	1.624	0.052191	0.614067
GOLGA1	9	127640646	127710771	136	1.6237	0.052218	0.614067
BEND7	10	13480484	13570974	317	1.6266	0.051906	0.614067
FOLH1	11	49168187	49230222	193	1.6263	0.051948	0.614067
IQSEC3	12	175931	287626	417	1.6293	0.051623	0.614067
ZC3H14	14	89029253	89079853	115	1.6296	0.051594	0.614067
MYO9A	15	72114632	72410918	589	1.629	0.051654	0.614067
ZFP90	16	68563993	68609975	221	1.6269	0.051883	0.614067
SF3B3	16	70557691	70608820	89	1.6248	0.052098	0.614067
ZCCHC14	16	87439852	87525651	385	1.6265	0.051919	0.614067
GSDMB	17	38060848	38076107	58	1.6241	0.052173	0.614067
PPP1R14A	19	38741877	38747231	22	1.626	0.051976	0.614067
PSG11	19	43511808	43530664	77	1.6239	0.052194	0.614067
GIPR	19	46171502	46186982	39	1.6269	0.051877	0.614067
DOK5	20	53092136	53267710	467	1.6251	0.052066	0.614067
FAM189B	1	155216996	155225274	19	1.6209	0.052515	0.615114
GGPS1	1	235490665	235507847	58	1.6215	0.052451	0.615114
CYBRD1	2	172378757	172414643	133	1.615	0.053156	0.615114
CMTM6	3	32522804	32544900	60	1.6169	0.052953	0.615114
ZMYND10	3	50378541	50384283	5	1.6162	0.05303	0.615114
FBXO45	3	196295482	196315930	47	1.6159	0.053059	0.615114
DIMT1	5	61683081	61699766	44	1.6169	0.052953	0.615114
SPOCK1	5	136310987	136934068	1912	1.6224	0.052361	0.615114
BAK1	6	33540329	33548019	28	1.6204	0.052569	0.615114
PRPH2	6	42664340	42690312	100	1.6217	0.052429	0.615114
CBX3	7	26240782	26252976	34	1.6157	0.05308	0.615114
TFR2	7	100218039	100240402	46	1.6174	0.052897	0.615114
PDP1	8	94870035	94938294	220	1.6179	0.052845	0.615114
RP11-67H2.1	8	114612539	114629187	34	1.6152	0.053138	0.615114
ODF2	9	131217465	131263571	89	1.6159	0.053054	0.615114
PRPF18	10	13628927	13672868	122	1.6159	0.053059	0.615114
CACNB3	12	49207577	49222724	26	1.6152	0.053135	0.615114
PWP1	12	108079509	108106944	80	1.6199	0.052627	0.615114
SPTLC2	14	77972340	78083116	491	1.6162	0.053024	0.615114
GRAMD2	15	72452148	72490126	68	1.6188	0.052746	0.615114
IFT20	17	26655352	26662515	6	1.6205	0.052559	0.615114
ASXL3	18	31158579	31331156	490	1.6179	0.052847	0.615114
ZNF91	19	23487793	23578362	276	1.6163	0.053016	0.615114
WFDC8	20	44179792	44207965	181	1.619	0.052726	0.615114
AP001468.1	21	47612391	47613673	5	1.6191	0.052714	0.615114
SEZ6L	22	26565440	26779562	878	1.621	0.052508	0.615114
LUZP1	1	23410516	23504301	188	1.614	0.053261	0.615288
CEP63	3	134204585	134293859	248	1.614	0.053269	0.615288
NDUFA12	12	95290831	95397546	599	1.6141	0.053257	0.615288
LCE2A	1	152670840	152671918	4	1.6129	0.053383	0.615669
FCHO2	5	72251808	72386349	227	1.6129	0.05338	0.615669
KLHDC3	6	42981951	42989036	12	1.6127	0.0534	0.615669
MIPOL1	14	37667118	38021566	738	1.6121	0.05347	0.616099
SRPK1	6	35800743	35889119	238	1.6094	0.053768	0.616691
POMK	8	42948658	42978577	51	1.6085	0.053859	0.616691
TRIM44	11	35684353	35829775	222	1.6092	0.053788	0.616691
PRG3	11	57144242	57148623	11	1.6086	0.053856	0.616691
ALX1	12	85673885	85695562	40	1.6077	0.053947	0.616691
DUSP6	12	89741009	89747048	28	1.6084	0.053874	0.616691
MTIF3	13	28009776	28024739	72	1.6087	0.053844	0.616691
STOML3	13	39540062	39565203	97	1.6095	0.053751	0.616691
PCID2	13	113831891	113863029	45	1.6081	0.053903	0.616691
SCAMP5	15	75249560	75313837	199	1.6106	0.053628	0.616691
MPP3	17	41878167	41910538	55	1.6113	0.053556	0.616691
ISYNA1	19	18545198	18549111	8	1.608	0.053922	0.616691
LENG9	19	54972981	54974894	9	1.608	0.053918	0.616691
FBLIM1	1	16083102	16113089	89	1.6032	0.054444	0.61755
GBA	1	155204243	155214490	21	1.6053	0.054219	0.61755
LHX9	1	197881037	197904608	56	1.606	0.054132	0.61755
ZKSCAN7	3	44596685	44624975	88	1.603	0.054465	0.61755
LSMEM2	3	50316458	50325545	6	1.6051	0.054237	0.61755
SCAI	9	127704887	127905785	427	1.6046	0.054287	0.61755
UBAC1	9	138824815	138853226	102	1.6029	0.054481	0.61755
PPRC1	10	103892787	103910082	26	1.6051	0.054239	0.61755
THY1	11	119288090	119295695	21	1.6046	0.054286	0.61755
MLF2	12	6857170	6876641	54	1.6036	0.054405	0.61755
PLEKHA5	12	19282648	19529334	720	1.6051	0.054232	0.61755
AJUBA	14	23440383	23451851	23	1.6041	0.054349	0.61755
FAM174B	15	93160673	93353114	825	1.6034	0.054423	0.61755
HSF4	16	67197288	67203848	5	1.6054	0.054203	0.61755
TBC1D19	4	26578059	26756973	230	1.6016	0.054619	0.617998
GRN	17	42422614	42430470	14	1.6018	0.054597	0.617998
DPP9	19	4675236	4724685	103	1.602	0.054577	0.617998
USP37	2	219314974	219433084	248	1.6003	0.054766	0.618057
ACKR2	3	42846244	42929466	241	1.6001	0.05479	0.618057
TNF	6	31543344	31546113	5	1.5998	0.054821	0.618057
LGSN	6	63985856	64029882	54	1.6008	0.054706	0.618057
DDX6	11	118620034	118661858	98	1.6001	0.054787	0.618057
RANBP1	22	20103461	20114878	33	1.6	0.054803	0.618057
OPRD1	1	29138654	29190208	182	1.597	0.055136	0.618491
PTRHD1	2	25012603	25016251	11	1.5985	0.054966	0.618491
CCR9	3	45927996	45944667	45	1.5987	0.054941	0.618491
CCDC71	3	49199968	49203754	6	1.5973	0.055096	0.618491
PLSCR1	3	146232967	146262651	148	1.5976	0.055064	0.618491
PPM1L	3	160473390	160796695	865	1.5968	0.055155	0.618491
ADD1	4	2845584	2931803	245	1.5968	0.055153	0.618491
GGNBP1	6	33551515	33556803	21	1.5982	0.055001	0.618491
WDR4	21	44263204	44299678	220	1.5985	0.054966	0.618491
GLP1R	6	39016574	39055519	215	1.5962	0.055226	0.618919
C9orf131	9	35041092	35045988	11	1.5957	0.05528	0.619156
LHCGR	2	48859428	48982880	534	1.595	0.055358	0.619642
RAD1	5	34905369	34919094	25	1.5941	0.055455	0.619642
FRMD5	15	44162962	44487450	526	1.5941	0.055454	0.619642
AC012123.1	18	30349758	30354376	8	1.5946	0.055404	0.619642
C17orf107	17	4802713	4806227	9	1.5932	0.055558	0.620425
HILPDA	7	128095903	128098472	6	1.592	0.055694	0.620652
ZNF189	9	104161155	104172942	46	1.5916	0.055742	0.620652
ARL1	12	101786898	101801598	52	1.592	0.055693	0.620652
CCDC53	12	102406705	102455927	111	1.5916	0.055743	0.620652
STRA6	15	74471807	74504608	83	1.5923	0.055658	0.620652
CCDC147	10	106113522	106214848	258	1.5912	0.055788	0.620786
SPAG7	17	4862521	4871167	20	1.5905	0.055858	0.621198
FAM183A	1	43610824	43622067	53	1.5898	0.055944	0.621287
AC022431.2	5	55807394	55902059	444	1.5896	0.055965	0.621287
SPINK6	5	147582357	147594700	17	1.5901	0.055908	0.621287
HIC1	17	1957448	1962981	12	1.5893	0.055998	0.621288
EIF4EBP2	10	72164135	72188374	53	1.5875	0.0562	0.62275
COG6	13	40229764	40365802	386	1.5877	0.056173	0.62275
RD3L	14	104406763	104408645	7	1.5872	0.056229	0.62275
TMED10	14	75598173	75643334	91	1.586	0.056373	0.623612
SNX1	15	64386322	64438289	128	1.586	0.056366	0.623612
CCDC36	3	49235861	49295537	98	1.5851	0.056472	0.623974
MOSPD3	7	100209725	100213007	5	1.5854	0.056442	0.623974
PEX2	8	77892494	77913280	51	1.5845	0.05654	0.623994
SH2B3	12	111843752	111889427	88	1.5845	0.056539	0.623994
2001-03-01	1	220960101	220987735	156	1.5837	0.05663	0.624621
ZNF142	2	219502639	219524378	45	1.582	0.056824	0.62484
SLC35A5	3	112280556	112304424	89	1.5823	0.056794	0.62484
HCN1	5	45259349	45696253	606	1.5815	0.056882	0.62484
MSH3	5	79950467	80172279	729	1.5829	0.056724	0.62484
NKX6-3	8	41502697	41508855	20	1.5824	0.056778	0.62484
CSTF2T	10	53455247	53459355	11	1.5829	0.056725	0.62484
ITPRIPL2	16	19125254	19132946	19	1.5817	0.056856	0.62484
FNIP2	4	159690290	159829201	249	1.5801	0.057039	0.626199
ERBB4	2	212240446	213403565	4895	1.5794	0.057127	0.6268
MAP7D1	1	36621180	36646450	46	1.5788	0.057188	0.626915
EYS	6	64429876	66417118	6917	1.5787	0.057204	0.626915
STXBP3	1	109289296	109352148	221	1.5758	0.057531	0.627107
C1orf162	1	112016414	112021134	7	1.577	0.0574	0.627107
GJA8	1	147374946	147381393	32	1.5744	0.057699	0.627107
AL606500.1	1	154585067	154585190	1	1.5745	0.057686	0.627107
C1orf21	1	184356192	184598154	667	1.5766	0.057446	0.627107
KIF5C	2	149632819	149883273	321	1.5774	0.057348	0.627107
CRYGC	2	208992861	208994554	6	1.5736	0.057793	0.627107
DHFR	5	79922047	79950802	156	1.5735	0.057801	0.627107
BAI3	6	69345259	70099403	2470	1.5732	0.057835	0.627107
PRDM1	6	106534195	106557814	40	1.5732	0.05784	0.627107
SAMD3	6	130465460	130686570	1116	1.573	0.057854	0.627107
PAPOLB	7	4897364	4901625	13	1.5739	0.057754	0.627107
RP11-382J12.1	8	71520812	71575514	172	1.5762	0.057494	0.627107
TMEM67	8	94767072	94831462	92	1.5781	0.057274	0.627107
E2F7	12	77415027	77459360	157	1.5732	0.057841	0.627107
FANCI	15	89787180	89860492	177	1.5746	0.057674	0.627107
TRAP1	16	3701640	3767598	216	1.5747	0.057661	0.627107
AC005358.1	17	12626199	12661542	106	1.5731	0.05785	0.627107
PACSIN2	22	43231418	43411151	613	1.5751	0.057619	0.627107
YWHAQ	2	9724101	9771143	103	1.5717	0.058006	0.627909
RP11-3B7.1	3	49297518	49298744	4	1.5715	0.058028	0.627909
RFC4	3	186507669	186524847	55	1.5721	0.057966	0.627909
MTF1	1	38275239	38325292	95	1.5692	0.058304	0.628509
COX7A2L	2	42560686	42652228	234	1.5705	0.058152	0.628509
AC110771.1	4	187111913	187112626	5	1.57	0.058205	0.628509
SLC27A6	5	127873706	128369335	2278	1.5691	0.058317	0.628509
PTBP3	9	114980715	115095947	339	1.5694	0.058274	0.628509
MAP3K12	12	53874274	53893847	20	1.5698	0.05823	0.628509
NHLRC3	13	39612443	39624246	22	1.5706	0.058137	0.628509
ADCY3	2	25042038	25142708	415	1.5677	0.058475	0.629492
POLRMT	19	617223	633597	31	1.5679	0.058457	0.629492
CHRNB1	17	7348380	7361026	34	1.5673	0.05852	0.629616
FAHD1	16	1876968	1890208	125	1.5665	0.05862	0.629973
AC104532.2	19	5904852	5914718	39	1.5665	0.058616	0.629973
ELOVL3	10	103986085	103989346	5	1.5654	0.058744	0.630945
SRM	1	11114641	11120081	7	1.5639	0.058921	0.632486
STON1-GTF2A1L	2	48757064	49003654	1088	1.5632	0.058999	0.632963
CATSPER4	1	26517052	26529459	70	1.5578	0.059637	0.634035
DNALI1	1	38022520	38032458	36	1.5594	0.059445	0.634035
MTF2	1	93544792	93604638	110	1.555	0.059974	0.634035
TBX15	1	119425669	119532179	317	1.5555	0.059915	0.634035
TTC27	2	32853099	33046118	787	1.5615	0.059202	0.634035
FAM178B	2	97541620	97684175	334	1.5592	0.059478	0.634035
KCNJ13	2	233631174	233641278	25	1.5556	0.059904	0.634035
ITGA9	3	37493606	37865005	1278	1.5601	0.059364	0.634035
GRK4	4	2965335	3042474	296	1.5587	0.059528	0.634035
CCNI2	5	132083137	132089856	9	1.5618	0.059172	0.634035
TEX10	9	103064359	103115221	125	1.5565	0.05979	0.634035
SERPING1	11	57364860	57382326	44	1.5586	0.059544	0.634035
KCNE3	11	74165886	74178774	40	1.5558	0.059878	0.634035
MMP8	11	102582526	102597781	90	1.5553	0.059933	0.634035
KDM2B	12	121866900	122018920	279	1.5551	0.059959	0.634035
SLITRK5	13	88324870	88331871	6	1.5596	0.059433	0.634035
TXNDC16	14	52897308	53019240	327	1.555	0.059973	0.634035
DPF3	14	73086004	73360809	965	1.5559	0.059872	0.634035
C14orf177	14	99177950	99184098	19	1.56	0.059382	0.634035
CELF6	15	72559087	72612287	141	1.5551	0.059961	0.634035
HS3ST6	16	1961464	1968441	43	1.5574	0.059693	0.634035
SLC7A6	16	68298433	68335722	75	1.5574	0.059683	0.634035
GZMM	19	544034	549919	11	1.5563	0.05982	0.634035
PLEKHF1	19	30155963	30166364	35	1.5612	0.059236	0.634035
NR1H2	19	50832910	50886239	116	1.5604	0.059332	0.634035
STAU1	20	47729878	47804904	177	1.5584	0.059575	0.634035
ADCY9	16	4003388	4166186	650	1.5547	0.060011	0.63407
NDST3	4	118954773	119179803	781	1.5542	0.060073	0.63437
BTRC	10	103113820	103317078	482	1.5526	0.06026	0.635916
KAT5	11	65479467	65487075	25	1.5524	0.060287	0.635916
SIPA1	11	65405568	65418401	24	1.5507	0.060486	0.637659
ZNF335	20	44577292	44600833	81	1.55	0.060573	0.638219
OR8H1	11	56057529	56058566	5	1.5492	0.060669	0.638873
IFI16	1	158969758	159024945	235	1.5483	0.060773	0.639253
CCNA1	13	37005967	37017019	22	1.5485	0.060752	0.639253
GNG10	9	114423615	114432526	36	1.5479	0.06082	0.639391
SLC39A8	4	103172198	103352415	586	1.547	0.060937	0.640263
ADH1A	4	100197524	100212185	37	1.5461	0.06104	0.64039
AP002884.2	11	112130988	112132117	5	1.5465	0.060997	0.64039
NLRX1	11	119037277	119054725	19	1.546	0.061051	0.64039
SLC12A7	5	1050499	1112150	185	1.5452	0.061153	0.64039
ZFP62	5	180274611	180288286	46	1.5452	0.061143	0.64039
ECHDC1	6	127609855	127664754	127	1.5449	0.061187	0.64039
ZNF582	19	56887413	56904914	49	1.545	0.061174	0.64039
WDR90	16	699311	717833	63	1.5444	0.061243	0.64062
STMN4	8	27092840	27115937	116	1.5441	0.061279	0.640641
OGDHL	10	50942689	50970425	87	1.5431	0.061398	0.641529
FUCA1	1	24171567	24194784	43	1.5428	0.061441	0.641545
AIM2	1	159032274	159116886	181	1.5411	0.061652	0.641545
PCNXL2	1	233119181	233431459	1194	1.5419	0.061554	0.641545
SPAG16	2	214149113	215275225	3631	1.5409	0.061672	0.641545
OR8H3	11	55889849	55890787	14	1.542	0.06154	0.641545
STAT6	12	57489191	57525922	74	1.5411	0.061641	0.641545
KCNG2	18	77623668	77660184	151	1.5416	0.061587	0.641545
HLCS	21	38123189	38362536	844	1.5421	0.06152	0.641545
CC2D2A	4	15471489	15603180	357	1.5406	0.061707	0.641555
SLC27A5	19	58990879	59023780	74	1.54	0.061777	0.641929
FAM132B	2	239067623	239077541	43	1.5391	0.061889	0.642738
CNKSR1	1	26503894	26516377	35	1.5376	0.062071	0.643479
EPB41L5	2	120770581	120936695	347	1.5376	0.062076	0.643479
SLC22A24	11	62847412	62911693	301	1.538	0.06202	0.643479
SUDS3	12	118814185	118855840	126	1.5374	0.062097	0.643479
PIP4K2C	12	57984957	57997198	28	1.5367	0.062184	0.643673
ATRN	20	3451687	3631769	615	1.5369	0.062157	0.643673
AL109659.1	1	48569306	48569878	1	1.5325	0.0627	0.64439
ADAM15	1	155023042	155035252	26	1.5351	0.062384	0.64439
ITIH4	3	52846991	52865495	86	1.5326	0.062681	0.64439
AASDH	4	57204456	57253666	167	1.5332	0.06261	0.64439
ZFAND2A	7	1191707	1200395	66	1.5336	0.062565	0.64439
FOXP2	7	113726382	114333827	1209	1.5324	0.06271	0.64439
XKR9	8	71581600	71702606	445	1.5312	0.062865	0.64439
OR2S2	9	35957105	35958151	4	1.5332	0.062609	0.64439
PTGR1	9	114312002	114362135	199	1.5343	0.062473	0.64439
NPDC1	9	139933922	139940655	11	1.5334	0.062594	0.64439
NPFFR1	10	72007085	72043432	133	1.5338	0.062543	0.64439
OR51I1	11	5461800	5462744	10	1.5311	0.062869	0.64439
DCHS1	11	6642556	6677085	99	1.5317	0.062798	0.64439
C11orf83	11	62437745	62441159	8	1.5316	0.062816	0.64439
YAP1	11	101981192	102104154	329	1.5335	0.062576	0.64439
MIEN1	17	37884749	37887040	3	1.5317	0.062799	0.64439
HEXIM1	17	43224684	43229468	9	1.5336	0.062565	0.64439
GPS1	17	80008567	80015346	13	1.5328	0.062667	0.64439
CD1D	1	158149737	158154686	9	1.5293	0.063094	0.645366
FAM171B	2	187558698	187630685	142	1.5294	0.063087	0.645366
DCK	4	71858255	71896631	69	1.529	0.063138	0.645366
ZDHHC13	11	19138646	19197969	144	1.5284	0.063204	0.645366
FLYWCH1	16	2961938	3001209	229	1.5285	0.063195	0.645366
BCAR1	16	75262928	75301951	178	1.5292	0.063113	0.645366
DIDO1	20	61509090	61569304	203	1.5288	0.063162	0.645366
SFT2D2	1	168195176	168222263	50	1.524	0.063757	0.646282
DGKD	2	234263153	234380750	288	1.5259	0.063512	0.646282
PIGG	4	492989	533985	161	1.5252	0.063601	0.646282
OR2Y1	5	180166042	180167099	4	1.5239	0.063768	0.646282
HIVEP1	6	12008995	12165232	504	1.5271	0.063365	0.646282
CPA1	7	130020180	130027955	19	1.5264	0.063459	0.646282
NOM1	7	156742417	156765876	150	1.5249	0.06364	0.646282
TM2D2	8	38846327	38854343	19	1.5242	0.063725	0.646282
RP11-248J23.6	10	97709725	97744785	118	1.5245	0.063696	0.646282
ACRV1	11	125541417	125551018	23	1.5256	0.063559	0.646282
TAS2R20	12	11149094	11150474	12	1.5254	0.063575	0.646282
TPH2	12	72332626	72580398	675	1.5244	0.063702	0.646282
CHEK2	22	29083731	29138410	157	1.5265	0.063445	0.646282
2003-09-01	22	42372276	42394225	79	1.5238	0.063774	0.646282
ZPLD1	3	101818088	102198685	942	1.5221	0.063987	0.648092
DNAJC9	10	74943120	75008620	157	1.5213	0.064094	0.648478
FAM211A	17	16344891	16395467	164	1.5214	0.064075	0.648478
PAQR6	1	156213206	156217881	8	1.5203	0.064223	0.648738
AP001816.1	4	102268937	102270040	2	1.5205	0.064196	0.648738
NSUN5	7	72716514	72722864	2	1.5204	0.064207	0.648738
SMPD4	2	130908981	130940323	45	1.5193	0.064343	0.648948
ERVFRD-1	6	11102722	11111965	46	1.5188	0.064403	0.648948
SP8	7	20823906	20826505	3	1.519	0.064376	0.648948
MEIOB	16	1883984	1934295	381	1.5191	0.064364	0.648948
NCOA6	20	33284722	33413452	204	1.5187	0.064416	0.648948
SLC30A7	1	101361632	101447309	146	1.5176	0.064558	0.649071
IYD	6	150690028	150727105	230	1.5179	0.06452	0.649071
MED19	11	57471186	57479693	12	1.5175	0.064566	0.649071
IGFL1	19	46733009	46734500	6	1.5181	0.064494	0.649071
PARD6G	18	77915115	78005429	224	1.516	0.064765	0.650724
DLGAP2	8	1449532	1656642	995	1.5157	0.064802	0.650749
TCF23	2	27371872	27376378	8	1.5148	0.064918	0.651032
RAD54L2	3	51575160	51702683	126	1.5142	0.064984	0.651032
TTC26	7	138818490	138876732	137	1.5148	0.064913	0.651032
AC022532.1	10	72194585	72196314	3	1.5141	0.065003	0.651032
CABP1	12	121078355	121105127	107	1.5141	0.064998	0.651032
TMEM110-MUSTN1	3	52867137	52931578	186	1.5135	0.065079	0.651101
SETD8	12	123868320	123893905	66	1.5135	0.065072	0.651101
LRRC10B	11	61276272	61278482	6	1.5124	0.065214	0.652105
DUSP27	1	167063282	167098402	144	1.5099	0.065539	0.652584
GTF2A1L	2	48844937	48960287	490	1.5106	0.065451	0.652584
BST1	4	15704573	15739936	189	1.5114	0.065347	0.652584
TSGA13	7	130353488	130372268	63	1.511	0.065391	0.652584
COMTD1	10	76993727	76995788	2	1.5104	0.065473	0.652584
ADRB1	10	115803806	115806667	2	1.5109	0.06541	0.652584
COMMD6	13	76099350	76123575	81	1.5102	0.065502	0.652584
TRPC4AP	20	33590207	33680674	263	1.5101	0.065509	0.652584
INSRR	1	156809855	156828810	21	1.5076	0.065824	0.653244
ARHGEF4	2	131594489	131804836	619	1.5082	0.065747	0.653244
CSTA	3	122044091	122060819	61	1.5075	0.065841	0.653244
AMDHD1	12	96337071	96362370	114	1.5086	0.065703	0.653244
SLC35G3	17	33519539	33521412	6	1.5074	0.065848	0.653244
CBX4	17	77806955	77813228	11	1.5083	0.065734	0.653244
GNRH2	20	3024268	3026393	6	1.5088	0.065677	0.653244
SMIM1	1	3689352	3692546	12	1.507	0.065907	0.653485
ZP2	16	21208773	21225831	43	1.5067	0.065945	0.653518
LPCAT2	16	55542910	55620582	247	1.5057	0.066078	0.654492
ILDR2	1	166882443	166944719	133	1.5044	0.066235	0.655358
ZDHHC16	10	99205927	99217127	22	1.5044	0.066235	0.655358
TMEM110	3	52870235	52931612	173	1.5036	0.066337	0.655955
CAMK1D	10	12391481	12877545	2116	1.5034	0.066365	0.655955
GLB1L2	11	134201768	134248235	143	1.5016	0.066606	0.657302
GDF3	12	7842378	7848372	30	1.5021	0.066541	0.657302
TNFRSF6B	20	62328021	62330037	9	1.5018	0.066575	0.657302
GDPGP1	15	90777040	90785315	26	1.5011	0.06666	0.657491
RASA3	13	114747194	114898086	659	1.4994	0.06689	0.659414
PCIF1	20	44563267	44576662	37	1.4984	0.067009	0.660242
EFR3B	2	25264999	25378243	300	1.497	0.067192	0.660328
ECSCR	5	138784245	138842328	9	1.4974	0.06714	0.660328
PLOD3	7	100849258	100861701	31	1.497	0.067193	0.660328
PBK	8	27667137	27695612	152	1.4974	0.067147	0.660328
H1F0	22	38201114	38203442	4	1.498	0.067069	0.660328
FOXD3	1	63788730	63790797	3	1.4957	0.067364	0.660558
SETD2	3	47057919	47205457	246	1.4944	0.067532	0.660558
UCHL1	4	41258430	41270472	46	1.4962	0.067305	0.660558
POLR2B	4	57843888	57897334	191	1.4948	0.067479	0.660558
TRIM27	6	28870779	28891766	19	1.4962	0.067306	0.660558
SLC26A3	7	107405912	107443670	99	1.4952	0.06743	0.660558
CAND1	12	67663061	67713731	170	1.4945	0.06752	0.660558
ZNF410	14	74353320	74399214	181	1.4952	0.067429	0.660558
PCSK2	20	17206752	17465223	1167	1.4955	0.067391	0.660558
RP5-966M1.6	3	52847298	52869745	107	1.4922	0.067822	0.661188
TNFAIP8	5	118604387	118735383	524	1.493	0.067722	0.661188
SF3B5	6	144416018	144416754	1	1.4932	0.067693	0.661188
MUC3A	7	100547257	100550424	14	1.4934	0.067665	0.661188
C17orf102	17	32901142	32906388	21	1.4928	0.067741	0.661188
GDF5OS	20	34020827	34023248	6	1.4921	0.067842	0.661188
LARGE	22	33558212	34318829	3024	1.4923	0.06781	0.661188
RFPL1	22	29834572	29838444	15	1.4913	0.067946	0.661859
TMX2-CTNND1	11	57480077	57559058	128	1.4903	0.068071	0.662049
DGKE	17	54911460	54946036	83	1.4905	0.068044	0.662049
CLDND2	19	51870352	51872257	1	1.4907	0.068017	0.662049
DPP10	2	115199876	116603328	3921	1.4898	0.068143	0.662408
NTNG1	1	107682629	108026080	862	1.4869	0.068524	0.663042
LRRN2	1	204586298	204654861	231	1.4855	0.068701	0.663042
ANO7	2	242127924	242164792	174	1.4883	0.068342	0.663042
LRRC6	8	133584320	133687838	197	1.4873	0.068473	0.663042
PPAPDC2	9	4662298	4665256	9	1.4879	0.068384	0.663042
ERLIN1	10	101909851	101948091	84	1.4857	0.068674	0.663042
DNHD1	11	6518490	6614988	295	1.4862	0.068613	0.663042
TRIM64C	11	49075266	49080664	15	1.4856	0.068695	0.663042
PIANP	12	6802958	6809966	8	1.4857	0.068682	0.663042
CD69	12	9905082	9913497	38	1.4857	0.068682	0.663042
YARS2	12	32880424	32908836	82	1.487	0.068503	0.663042
STUB1	16	730224	732870	5	1.4884	0.068321	0.663042
NARFL	16	779753	791329	17	1.4865	0.068579	0.663042
SLC25A39	17	42396993	42402238	20	1.4885	0.068304	0.663042
VASH2	1	213123862	213165379	130	1.4845	0.068843	0.664072
TMEM88	17	7758383	7759417	6	1.4836	0.068953	0.664793
MGAT1	5	180217541	180242652	140	1.4824	0.069114	0.664984
HOXA5	7	27180671	27183287	6	1.4831	0.06903	0.664984
ZBTB39	12	57392618	57400230	17	1.4828	0.069069	0.664984
RTN1	14	60062694	60337684	615	1.4827	0.069081	0.664984
CAPSL	5	35904397	35938881	146	1.481	0.069307	0.665491
NDUFB6	9	32552997	32573160	48	1.4817	0.06921	0.665491
BTG1	12	92536286	92539673	11	1.4813	0.069265	0.665491
C19orf55	19	36249044	36261930	35	1.481	0.069308	0.665491
C20orf194	20	3229951	3388272	699	1.4807	0.069348	0.665536
DSEL	18	65173819	65184217	17	1.4799	0.069451	0.666185
ITSN2	2	24425733	24583583	352	1.4796	0.069492	0.666239
HBG2	11	5274420	5667019	2403	1.4792	0.069542	0.666328
RP11-47I22.4	14	61995846	62124682	342	1.479	0.069572	0.666328
MCOLN1	19	7587512	7598895	16	1.4787	0.069616	0.66641
PCOLCE	7	100199800	100205798	3	1.4784	0.069653	0.666426
LRP8	1	53711217	53793742	217	1.4776	0.069754	0.667054
DNAJC27	2	25166505	25194963	62	1.4762	0.06995	0.668284
LAMP3	3	182840001	182881627	178	1.4753	0.07006	0.668284
ZNF483	9	114287439	114340124	184	1.4753	0.070059	0.668284
C9orf141	9	139863695	139866442	18	1.4759	0.06999	0.668284
MUC5B	11	1244296	1283406	213	1.4756	0.070027	0.668284
ADCY2	5	7396321	7830194	1323	1.4734	0.070327	0.668552
AC136604.1	5	179078298	179079445	4	1.4734	0.070327	0.668552
LHFPL5	6	35773070	35801651	75	1.4737	0.070278	0.668552
RP11-598P20.5	8	42873567	42932477	93	1.4745	0.070177	0.668552
KB-1507C5.2	8	103876528	103990104	369	1.4731	0.070362	0.668552
SBNO1	12	123773656	123849390	284	1.4732	0.070354	0.668552
AL121895.1	20	34756461	34758180	5	1.4745	0.070173	0.668552
ARFRP1	20	62329996	62339377	15	1.473	0.070372	0.668552
HES1	3	193853934	193856521	3	1.472	0.070513	0.66878
PCSK1	5	95726119	95769847	79	1.4721	0.070503	0.66878
PSD3	8	18384811	18942240	3151	1.4718	0.070538	0.66878
LAIR1	19	54865362	54882165	51	1.4723	0.070475	0.66878
CLCNKB	1	16370272	16383803	118	1.4709	0.070665	0.669452
FABP12	8	82437216	82443613	36	1.4707	0.07068	0.669452
DNAJB12	10	74092588	74114988	67	1.47	0.070783	0.670091
DNM1L	12	32832134	32898486	271	1.4694	0.070858	0.670464
MAN1A2	1	117910071	118071494	463	1.4688	0.070943	0.670931
GP6	19	55525073	55549632	132	1.4685	0.070984	0.670982
CHRNA2	8	27317279	27337400	100	1.4679	0.071061	0.671373
TAAR1	6	132966123	132967142	3	1.4676	0.071104	0.671443
DEFA3	8	6873391	6875823	2	1.4673	0.071143	0.671474
PLCD4	2	219472488	219501907	51	1.4669	0.071195	0.671629
[truncated: 16,842 more rows]

## Sheet: T7.tissue.53
Table 7.Tissue enrichment analysis for genes differentially associated with the two disorders (performed in 53 general tissue types in GTEx using MAGMA)
Tissues with an adjusted p-value below 0.05 (FDR) are highlighted in bold.
Name	Coefficient	Coefficient_std_error	Coefficient_P_value	P(FDR)
Brain_Cortex	9.25311e-09	2.08701e-09	4.63197e-06	0.000245
Brain_Anterior_cingulate_cortex_(BA24)	8.17144e-09	2.01143e-09	2.42745e-05	0.000618
Brain_Frontal_Cortex_(BA9)	8.14888e-09	2.04947e-09	3.50299e-05	0.000618
Brain_Cerebellar_Hemisphere	9.80894e-09	2.57577e-09	7.0005e-05	0.000927
Brain_Nucleus_accumbens_(basal_ganglia)	8.24691e-09	2.28941e-09	0.000157769	0.00151
Brain_Cerebellum	8.84147e-09	2.495e-09	0.000197298	0.00151
Brain_Hippocampus	7.66688e-09	2.16508e-09	0.000199191	0.00151
Brain_Putamen_(basal_ganglia)	7.92898e-09	2.28777e-09	0.000264317	0.00175
Brain_Caudate_(basal_ganglia)	7.71542e-09	2.37404e-09	0.000577202	0.0034
Brain_Amygdala	6.73448e-09	2.09654e-09	0.000658647	0.00349
Brain_Substantia_nigra	6.97679e-09	2.22182e-09	0.000844378	0.00407
Brain_Hypothalamus	5.64327e-09	2.18028e-09	0.00482221	0.0213
Brain_Spinal_cord_(cervical_c-1)	4.68389e-09	2.29113e-09	0.0204589	0.0836
Cells_EBV-transformed_lymphocytes	2.09176e-09	2.48155e-09	0.199635	0.757
Liver	1.37044e-09	2.49294e-09	0.291253	0.999
Ovary	1.18317e-09	2.32873e-09	0.3057	0.999
Prostate	4.28377e-10	2.46058e-09	0.430895	0.999
Artery_Tibial	1.75047e-10	2.16412e-09	0.467766	0.999
Testis	1.66841e-10	2.09318e-09	0.468235	0.999
Artery_Coronary	-1.85686e-11	2.14806e-09	0.503449	0.999
Minor_Salivary_Gland	-2.01027e-11	2.23043e-09	0.503596	0.999
Colon_Transverse	-2.95588e-10	2.34124e-09	0.550234	0.999
Cervix_Endocervix	-6.80852e-10	2.49119e-09	0.60769	0.999
Adrenal_Gland	-6.89476e-10	2.17202e-09	0.624543	0.999
Muscle_Skeletal	-7.0466e-10	2.12988e-09	0.629619	0.999
Uterus	-9.01612e-10	2.18498e-09	0.660065	0.999
Stomach	-1.17088e-09	2.30738e-09	0.69408	0.999
Heart_Left_Ventricle	-1.13632e-09	2.11267e-09	0.704664	0.999
Spleen	-1.74542e-09	2.56988e-09	0.751489	0.999
Kidney_Cortex	-1.73326e-09	2.31595e-09	0.77289	0.999
Nerve_Tibial	-1.59068e-09	2.07117e-09	0.778759	0.999
Small_Intestine_Terminal_Ileum	-2.1318e-09	2.65304e-09	0.789167	0.999
Artery_Aorta	-1.76623e-09	2.10877e-09	0.798862	0.999
Pituitary	-1.91002e-09	2.10853e-09	0.817494	0.999
Pancreas	-2.0418e-09	2.21895e-09	0.821258	0.999
Skin_Sun_Exposed_(Lower_leg)	-1.96763e-09	2.10155e-09	0.825434	0.999
Esophagus_Mucosa	-2.09302e-09	2.22163e-09	0.826932	0.999
Heart_Atrial_Appendage	-1.96892e-09	1.91744e-09	0.847755	0.999
Bladder	-2.24273e-09	1.98295e-09	0.870974	0.999
Thyroid	-2.53501e-09	2.15645e-09	0.880112	0.999
Fallopian_Tube	-2.44777e-09	2.0296e-09	0.886098	0.999
Lung	-2.53028e-09	2.09499e-09	0.886433	0.999
Cervix_Ectocervix	-3.12152e-09	2.23366e-09	0.918867	0.999
Skin_Not_Sun_Exposed_(Suprapubic)	-2.962e-09	2.0979e-09	0.921009	0.999
Whole_Blood	-3.78019e-09	2.58105e-09	0.928484	0.999
Adipose_Subcutaneous	-3.5822e-09	2.15059e-09	0.952112	0.999
Esophagus_Gastroesophageal_Junction	-4.22778e-09	2.04174e-09	0.980806	0.999
Esophagus_Muscularis	-4.18765e-09	2.02166e-09	0.980839	0.999
Breast_Mammary_Tissue	-4.63253e-09	2.12945e-09	0.985202	0.999
Vagina	-4.71546e-09	2.12894e-09	0.986618	0.999
Colon_Sigmoid	-6.04627e-09	2.11805e-09	0.997846	0.999
Adipose_Visceral_(Omentum)	-6.90157e-09	2.16674e-09	0.999277	0.999
Cells_Transformed_fibroblasts	-6.50359e-09	2.03026e-09	0.999321	0.999

## Sheet: T8.brain.13
Table 8. Tissue enrichment analysis within 13 GTEx brain regions
Regions with an adjusted p-value (FDR) below 0.05 are highlighted in bold. This is a competitive analysis comapring each brain regions against others. For example, for the first row, the results are computed for cortex versus other brain regions instead of cortex versus other tissues in GTEx (as in the last table).
Name	Coefficient	Coefficient_std_error	Coefficient_P_value	P(FDR)
Brain_Cortex	6.47005e-09	2.34747e-09	0.00292401	0.038
Brain_Cerebellar_Hemisphere	4.0113e-09	2.2992e-09	0.0405226	0.198
Brain_Cerebellum	3.81051e-09	2.25538e-09	0.0455596	0.198
Brain_Frontal_Cortex_(BA9)	2.50176e-09	2.14523e-09	0.121767	0.396
Brain_Anterior_cingulate_cortex_(BA24)	1.41409e-09	2.1775e-09	0.258037	0.648
Brain_Hippocampus	1.08087e-09	2.05053e-09	0.299056	0.648
Brain_Caudate_(basal_ganglia)	-3.31554e-10	2.24399e-09	0.558731	0.989
Brain_Nucleus_accumbens_(basal_ganglia)	-8.5865e-10	1.92144e-09	0.672518	0.989
Brain_Spinal_cord_(cervical_c-1)	-1.27408e-09	2.16754e-09	0.721668	0.989
Brain_Putamen_(basal_ganglia)	-1.58455e-09	2.23348e-09	0.760979	0.989
Brain_Amygdala	-2.64046e-09	2.14424e-09	0.890917	0.998
Brain_Hypothalamus	-4.46688e-09	2.02775e-09	0.986198	0.998
Brain_Substantia_nigra	-6.01417e-09	2.03285e-09	0.998454	0.998

## Sheet: T9. neuro-specific
Table 9. Cell-type enrichment analysis for genes differentially associated with the two disorders (performed in 166 cell types using MAGMA)
Cell types with an adjusted p-value (false discovery rate) within one dataset below 0.05 are highlighted in bold.
Dataset	brain_region	Cell_type	Cell type_Full name	NGENES	BETA	BETA_STD	SE	P	P(FDR) within one dataset	P(FDR) across all datasets
Linnarsson_GSE76381_Human_Midbrain	Midbrain	Gaba	GABAergic neurons	14989	0.20122	0.050377	0.053627	8.7968e-05	0.0021992	0.0146027
DroNc_Human_Hippocampus	Hippocampus	GABA2	GABAergic interneurons	17269	0.72496	0.052878	0.21227	0.00031934	0.0047901	0.026083
Linnarsson_GSE76381_Human_Midbrain	Midbrain	NbGaba	GABAergic neurons neuroblasts	14989	0.15268	0.042139	0.046158	0.00047138	0.00589225	0.026083
GSE67835_Human_Cortex	Cortex	neurons	neurons	16943	0.025977	0.049577	0.008246	0.00081723	0.00735507	0.033915
DroNc_Human_Hippocampus	Hippocampus	exDG	granule neurons (Hip dentate gyrus)	17269	0.56364	0.044189	0.18884	0.0014212	0.010659	0.0419482
GSE67835_Human_Cortex_woFetal	Cortex	neurons	neurons	16943	0.02326	0.044393	0.0080694	0.0019752	0.0138264	0.0468405
GSE67835_Human_Cortex	Cortex	hybrid	hybrid	16943	0.03018	0.056886	0.011141	0.0033798	0.0152091	0.0579702
Allen_Human_LGN_level2	Lateral Geniculate Nucleus	LGN_Inh_LAMP5	GABAergic neurons	17688	0.019985	0.043598	0.0067405	0.0015162	0.0181944	0.0419482
GSE104276_Human_Prefrontal_cortex_all_ages	Prefrontal cortex	GABAergic_neurons	GABAergic neurons	17630	0.043852	0.069084	0.0163	0.0035727	0.0214362	0.0579702
GSE67835_Human_Cortex_woFetal	Cortex	hybrid	hybrid	16943	0.027723	0.052255	0.011341	0.0072595	0.0254083	0.0926982
Linnarsson_GSE76381_Human_Midbrain	Midbrain	NbML5	mediolateral neuroblasts	14989	0.17167	0.044541	0.069587	0.0068197	0.0568308	0.0926982
DroNc_Human_Hippocampus	Hippocampus	exCA1	pyramidal neurons (Hip CA)	17269	0.41121	0.038958	0.1839	0.01268	0.0634	0.144663
Linnarsson_GSE76381_Human_Midbrain	Midbrain	DA1	dopaminergic neurons	14989	0.099852	0.033968	0.046968	0.016762	0.08381	0.155358
Linnarsson_GSE76381_Human_Midbrain	Midbrain	DA2	dopaminergic neurons	14989	0.1194	0.034497	0.055848	0.016266	0.08381	0.155358
Linnarsson_GSE76381_Human_Midbrain	Midbrain	DA0	dopaminergic neurons	14989	0.15161	0.036131	0.07536	0.022128	0.0922	0.183662
DroNc_Human_Hippocampus	Hippocampus	exCA3	pyramidal neurons (Hip CA)	17269	0.37149	0.02859	0.19244	0.026786	0.100447	0.211737
Allen_Human_LGN_level1	Lateral Geniculate Nucleus	GABAergic	GABAergic neurons	17688	0.018447	0.039461	0.011259	0.050671	0.14152	0.300407
Allen_Human_LGN_level1	Lateral Geniculate Nucleus	Non.Neuronal	Non.Neuronal	17688	0.011528	0.017548	0.0087702	0.094347	0.14152	0.461641
Allen_Human_MTG_level2	Middle Temporal Gyrus	Inh_L1_SST_NMBR	GABAergic neurons	17688	0.028063	0.056358	0.010526	0.0038414	0.144052	0.0579702
Allen_Human_MTG_level2	Middle Temporal Gyrus	Inh_L1.4_LAMP5_LCP2	GABAergic neurons	17688	0.0279	0.057793	0.010022	0.0026881	0.144052	0.0557781
Linnarsson_GSE76381_Human_Midbrain	Midbrain	NbM	medial neuroblast	14989	0.12788	0.037127	0.077454	0.049369	0.154278	0.300407
Linnarsson_GSE76381_Human_Midbrain	Midbrain	RN	red nucleus	14989	0.10634	0.030009	0.063652	0.047405	0.154278	0.300407
Linnarsson_GSE101601_Human_Temporal_cortex	Temporal cortex	GABA_1	GABAergic neurons	17465	0.32091	0.029731	0.1511	0.016846	0.185306	0.155358
DroNc_Human_Hippocampus	Hippocampus	exPFC1	glutamatergic neurons (prefrontal cortex)	17269	0.31057	0.0252	0.21996	0.078993	0.236979	0.409776
GSE104276_Human_Prefrontal_cortex_all_ages	Prefrontal cortex	OPC	oligodendrocyte precursor cells	17630	0.022155	0.039645	0.01687	0.094553	0.283659	0.461641
Allen_Human_MTG_level2	Middle Temporal Gyrus	Inh_L1_SST_CHRNA4	GABAergic neurons	17688	0.021142	0.042176	0.0095053	0.013072	0.3268	0.144663
Allen_Human_MTG_level2	Middle Temporal Gyrus	Inh_L1.2_LAMP5_DBP	GABAergic neurons	17688	0.016894	0.035329	0.0080674	0.01813	0.339938	0.158399
Linnarsson_GSE101601_Human_Temporal_cortex	Temporal cortex	GABA_2	GABAergic neurons	17465	0.24304	0.027296	0.19289	0.10385	0.361928	0.461873
Linnarsson_GSE101601_Human_Temporal_cortex	Temporal cortex	Glut_2	glutamatergic neurons	17465	0.14934	0.032047	0.13347	0.13161	0.361928	0.535532
Linnarsson_GSE101601_Human_Temporal_cortex	Temporal cortex	Glut_3	glutamatergic neurons	17465	0.22667	0.035099	0.18139	0.10573	0.361928	0.461873
GSE67835_Human_Cortex	Cortex	oligodendrocytes	oligodendrocytes	16943	0.0093342	0.015889	0.0080087	0.12191	0.36573	0.518899
GSE67835_Human_Cortex_woFetal	Cortex	oligodendrocytes	oligodendrocytes	16943	0.0082925	0.014116	0.0083802	0.16121	0.376157	0.596051
Linnarsson_GSE101601_Human_Temporal_cortex	Temporal cortex	Glut_1	glutamatergic neurons	17465	0.19134	0.026845	0.21525	0.18702	0.411444	0.647573
GSE104276_Human_Prefrontal_cortex_all_ages	Prefrontal cortex	Astrocytes	Astrocytes	17630	0.0080953	0.015748	0.011001	0.2309	0.4618	0.723196
DroNc_Human_Hippocampus	Hippocampus	GABA1	GABAergic interneurons	17269	0.18985	0.014112	0.21186	0.18511	0.462775	0.647573
Allen_Human_MTG_level2	Middle Temporal Gyrus	Inh_L1.2_GAD1_MC4R	GABAergic neurons	17688	0.018578	0.035942	0.0099502	0.030953	0.464295	0.233554
Allen_Human_MTG_level2	Middle Temporal Gyrus	Exc_L6_FEZF2_SCUBE1	glutamatergic neurons	17688	0.014236	0.032949	0.0081835	0.040974	0.473269	0.295725
Allen_Human_MTG_level2	Middle Temporal Gyrus	Inh_L2.5_VIP_SERPINF1	GABAergic neurons	17688	0.016426	0.032304	0.0098671	0.047992	0.473269	0.300407
Allen_Human_MTG_level2	Middle Temporal Gyrus	Oligo_L1.6_OPALIN	oligodendrocyte	17688	0.01028	0.015214	0.006267	0.050482	0.473269	0.300407
Allen_Human_MTG_level2	Middle Temporal Gyrus	Inh_L2.5_VIP_TYR	GABAergic neurons	17688	0.015257	0.03064	0.0099505	0.062617	0.476295	0.3514
Allen_Human_MTG_level2	Middle Temporal Gyrus	Inh_L3.5_SST_ADGRG6	GABAergic neurons	17688	0.016763	0.033499	0.010984	0.063506	0.476295	0.3514
Allen_Human_MTG_level2	Middle Temporal Gyrus	Exc_L2_LAMP5_LTK	glutamatergic neurons	17688	0.014122	0.030255	0.0097439	0.073635	0.502057	0.394304
Linnarsson_GSE101601_Human_Temporal_cortex	Temporal cortex	GABA_3	GABAergic neurons	17465	0.065132	0.0070409	0.20415	0.37485	0.515419	0.822927
Linnarsson_GSE101601_Human_Temporal_cortex	Temporal cortex	GABA_5	GABAergic neurons	17465	0.10402	0.01055	0.21905	0.31744	0.515419	0.822927
Linnarsson_GSE101601_Human_Temporal_cortex	Temporal cortex	Glut_4	glutamatergic neurons	17465	0.048855	0.010003	0.13274	0.35642	0.515419	0.822927
Allen_Human_LGN_level2	Lateral Geniculate Nucleus	Astro_CPAMD8	Astrocytes	17688	0.006987	0.011231	0.0067696	0.15102	0.56175	0.583007
Allen_Human_LGN_level2	Lateral Geniculate Nucleus	Oligo_MAG	oligodendrocyte	17688	0.0077276	0.013394	0.0061635	0.10497	0.56175	0.461873
Allen_Human_LGN_level2	Lateral Geniculate Nucleus	OPC_PDGFRA	oligodendrocyte precursor cells	17688	0.0066525	0.010855	0.0074907	0.18725	0.56175	0.647573
Allen_Human_MTG_level1	Middle Temporal Gyrus	GABAergic	GABAergic neurons	17688	-0.0033255	-0.0065118	0.015778	0.58346	0.60068	0.949553
Allen_Human_MTG_level1	Middle Temporal Gyrus	Glutamatergic	glutamatergic neurons	17688	-0.0031432	-0.0069531	0.01232	0.60068	0.60068	0.958778
Allen_Human_MTG_level1	Middle Temporal Gyrus	Non.neuronal	Non.neuronal	17688	0.0017393	0.0024321	0.010375	0.43344	0.60068	0.822927
GSE67835_Human_Cortex_woFetal	Cortex	astrocytes	Astrocytes	16943	0.0031889	0.0053329	0.0079923	0.34495	0.603662	0.822927
Allen_Human_MTG_level2	Middle Temporal Gyrus	Exc_L4.5_RORB_DAPK2	glutamatergic neurons	17688	0.013904	0.030052	0.010757	0.098094	0.613088	0.461873
DroNc_Human_Hippocampus	Hippocampus	ASC1	Astrocytes	17269	0.06127	0.0024758	0.2718	0.41083	0.621927	0.822927
DroNc_Human_Hippocampus	Hippocampus	ASC2	Astrocytes	17269	0.026605	0.0011546	0.24119	0.45608	0.621927	0.822927
DroNc_Human_Hippocampus	Hippocampus	exPFC2	glutamatergic neurons (prefrontal cortex)	17269	0.049797	0.0067958	0.14737	0.36772	0.621927	0.822927
DroNc_Human_Hippocampus	Hippocampus	ODC2	oligodendrocytes	17269	0.024865	0.001048	0.22209	0.45543	0.621927	0.822927
DroNc_Human_Hippocampus	Hippocampus	OPC	oligodendrocyte precursor cells	17269	0.135	0.004578	0.32692	0.33983	0.621927	0.822927
GSE67835_Human_Cortex	Cortex	astrocytes	Astrocytes	16943	0.0044637	0.0074647	0.0076287	0.27924	0.62829	0.776172
Allen_Human_LGN_level2	Lateral Geniculate Nucleus	LGN_Exc_PRKCG_GRB14	glutamatergic neurons	17688	0.0045365	0.010727	0.0076783	0.27733	0.665592	0.776172
DroNc_Human_Hippocampus	Hippocampus	ODC1	oligodendrocytes	17269	-0.038433	-0.00137	0.26226	0.55825	0.697812	0.926695
Linnarsson_GSE76381_Human_Midbrain	Midbrain	NbML1	mediolateral neuroblasts	14989	0.045036	0.013974	0.071391	0.26408	0.706275	0.776172
Linnarsson_GSE76381_Human_Midbrain	Midbrain	Rgl2b	radial glia-like cells	14989	0.038986	0.010918	0.067752	0.28251	0.706275	0.776172
Allen_Human_LGN_level2	Lateral Geniculate Nucleus	Astro_LGR6	Astrocytes	17688	0.00094306	0.0016638	0.0061581	0.43914	0.752811	0.822927
Allen_Human_LGN_level2	Lateral Geniculate Nucleus	LGN_Inh_TRPC4	GABAergic neurons	17688	0.0022607	0.0049895	0.0094129	0.4051	0.752811	0.822927
Allen_Human_MTG_level2	Middle Temporal Gyrus	OPC_L1.6_PDGFRA	oligodendrocyte precursor cells	17688	0.0085294	0.013574	0.0076444	0.13227	0.763096	0.535532
GSE67835_Human_Cortex	Cortex	fetal_quiescent	fetal_quiescent	16943	0.0012718	0.0019994	0.0088396	0.4428	0.79704	0.822927
Allen_Human_MTG_level2	Middle Temporal Gyrus	Inh_L3.6_SST_NPY	GABAergic neurons	17688	0.0080327	0.017823	0.0077229	0.14915	0.799018	0.583007
Linnarsson_GSE76381_Human_Midbrain	Midbrain	Sert	serotonergic neurons	14989	0.012026	0.0050745	0.031688	0.35216	0.800364	0.822927
Allen_Human_MTG_level2	Middle Temporal Gyrus	Inh_L1.2_SST_BAGE2	GABAergic neurons	17688	0.010964	0.020775	0.011098	0.16158	0.8079	0.596051
Linnarsson_GSE76381_Human_Midbrain	Midbrain	OMTN	oculomotor and trochlear nucleus	14989	0.012676	0.0047559	0.060977	0.41766	0.870125	0.822927
Allen_Human_MTG_level2	Middle Temporal Gyrus	Astro_L1.2_FGFR3_GFAP	Astrocytes	17688	0.0034489	0.0053473	0.0060781	0.28522	0.872738	0.776172
Allen_Human_MTG_level2	Middle Temporal Gyrus	Astro_L1.6_FGFR3_SLC14A1	Astrocytes	17688	0.00081337	0.0014205	0.0056473	0.44274	0.872738	0.822927
Allen_Human_MTG_level2	Middle Temporal Gyrus	Exc_L2.3_LINC00507_FREM3	glutamatergic neurons	17688	0.0062414	0.014396	0.01019	0.2701	0.872738	0.776172
Allen_Human_MTG_level2	Middle Temporal Gyrus	Exc_L3.5_RORB_ESR1	glutamatergic neurons	17688	0.0022996	0.0049097	0.01059	0.41405	0.872738	0.822927
Allen_Human_MTG_level2	Middle Temporal Gyrus	Exc_L3.5_RORB_FILIP1L	glutamatergic neurons	17688	0.004487	0.0099666	0.010375	0.33269	0.872738	0.822927
Allen_Human_MTG_level2	Middle Temporal Gyrus	Exc_L3.5_RORB_TWIST2	glutamatergic neurons	17688	0.00086742	0.0018487	0.010005	0.46546	0.872738	0.830821
Allen_Human_MTG_level2	Middle Temporal Gyrus	Exc_L4.5_FEZF2_SCN4B	glutamatergic neurons	17688	0.0009245	0.0022176	0.0080322	0.45418	0.872738	0.822927
Allen_Human_MTG_level2	Middle Temporal Gyrus	Exc_L4.5_RORB_FOLH1B	glutamatergic neurons	17688	0.0017141	0.0040293	0.0098304	0.43079	0.872738	0.822927
Allen_Human_MTG_level2	Middle Temporal Gyrus	Exc_L4.6_RORB_SEMA3E	glutamatergic neurons	17688	0.0052734	0.011544	0.011278	0.32004	0.872738	0.822927
Allen_Human_MTG_level2	Middle Temporal Gyrus	Exc_L5.6_FEZF2_ABO	glutamatergic neurons	17688	0.0047092	0.010826	0.0093233	0.30675	0.872738	0.821298
Allen_Human_MTG_level2	Middle Temporal Gyrus	Exc_L5.6_FEZF2_EFTUD1P1	glutamatergic neurons	17688	0.0025868	0.0060528	0.0091345	0.38852	0.872738	0.822927
Allen_Human_MTG_level2	Middle Temporal Gyrus	Exc_L5.6_SLC17A7_IL15	glutamatergic neurons	17688	0.0022646	0.0051451	0.0091157	0.4019	0.872738	0.822927
Allen_Human_MTG_level2	Middle Temporal Gyrus	Exc_L5.6_THEMIS_C1QL3	glutamatergic neurons	17688	0.0033552	0.0078663	0.0098121	0.3662	0.872738	0.822927
Allen_Human_MTG_level2	Middle Temporal Gyrus	Inh_L1.2_PAX6_CDH12	GABAergic neurons	17688	0.0043602	0.0089278	0.0099373	0.33042	0.872738	0.822927
Allen_Human_MTG_level2	Middle Temporal Gyrus	Inh_L1.2_VIP_PCDH20	GABAergic neurons	17688	0.0029361	0.005823	0.010303	0.38783	0.872738	0.822927
Allen_Human_MTG_level2	Middle Temporal Gyrus	Inh_L1.2_VIP_TSPAN12	GABAergic neurons	17688	0.0011017	0.0022352	0.0096058	0.45434	0.872738	0.822927
Allen_Human_MTG_level2	Middle Temporal Gyrus	Inh_L1.3_SST_CALB1	GABAergic neurons	17688	0.0092097	0.017232	0.011635	0.21432	0.872738	0.697591
Allen_Human_MTG_level2	Middle Temporal Gyrus	Inh_L1.3_VIP_ADAMTSL1	GABAergic neurons	17688	0.0089374	0.018457	0.010781	0.20355	0.872738	0.688867
Allen_Human_MTG_level2	Middle Temporal Gyrus	Inh_L1.3_VIP_GGH	GABAergic neurons	17688	0.0071095	0.013627	0.010076	0.24023	0.872738	0.738485
Allen_Human_MTG_level2	Middle Temporal Gyrus	Inh_L1.4_VIP_CHRNA6	GABAergic neurons	17688	0.0052537	0.01088	0.0090684	0.28118	0.872738	0.776172
Allen_Human_MTG_level2	Middle Temporal Gyrus	Inh_L1.4_VIP_OPRM1	GABAergic neurons	17688	0.0028694	0.0056473	0.010252	0.38978	0.872738	0.822927
Allen_Human_MTG_level2	Middle Temporal Gyrus	Inh_L2.4_VIP_CBLN1	GABAergic neurons	17688	0.0032435	0.0062513	0.010377	0.3773	0.872738	0.822927
Allen_Human_MTG_level2	Middle Temporal Gyrus	Inh_L2.6_LAMP5_CA1	GABAergic neurons	17688	0.0077543	0.016428	0.01024	0.22446	0.872738	0.716545
Allen_Human_MTG_level2	Middle Temporal Gyrus	Inh_L2.6_VIP_QPCT	GABAergic neurons	17688	0.0020478	0.0041637	0.0091788	0.41173	0.872738	0.822927
Allen_Human_MTG_level2	Middle Temporal Gyrus	Inh_L3.6_VIP_HS3ST3A1	GABAergic neurons	17688	0.0086733	0.017719	0.01064	0.20749	0.872738	0.688867
Allen_Human_LGN_level2	Lateral Geniculate Nucleus	LGN_Inh_CTXN3	GABAergic neurons	17688	-0.0020208	-0.0045036	0.0085984	0.5929	0.88935	0.955548
Allen_Human_MTG_level2	Middle Temporal Gyrus	Exc_L3.4_RORB_CARM1P1	glutamatergic neurons	17688	-1.8815e-05	-4.3833e-05	0.0097254	0.50077	0.905767	0.884339
Allen_Human_MTG_level2	Middle Temporal Gyrus	Exc_L3.5_RORB_COL22A1	glutamatergic neurons	17688	-0.0010473	-0.0021938	0.0095956	0.54346	0.905767	0.920555
Allen_Human_MTG_level2	Middle Temporal Gyrus	Exc_L4.6_RORB_C1R	glutamatergic neurons	17688	-0.0009597	-0.0021221	0.010142	0.53769	0.905767	0.920171
Allen_Human_MTG_level2	Middle Temporal Gyrus	Exc_L6_FEZF2_OR2T8	glutamatergic neurons	17688	-0.000275	-0.0006623	0.0075697	0.51449	0.905767	0.899004
Allen_Human_MTG_level2	Middle Temporal Gyrus	Inh_L2.4_VIP_SPAG17	GABAergic neurons	17688	-0.00085156	-0.0016999	0.0095614	0.53548	0.905767	0.920171
Allen_Human_MTG_level2	Middle Temporal Gyrus	Inh_L4.6_SST_B3GAT2	GABAergic neurons	17688	-0.001655	-0.0032866	0.011648	0.55649	0.907321	0.926695
Allen_Human_MTG_level2	Middle Temporal Gyrus	Exc_L5.6_THEMIS_FGF10	glutamatergic neurons	17688	-0.0016037	-0.0037775	0.0080908	0.57856	0.923234	0.949553
GSE104276_Human_Prefrontal_cortex_all_ages	Prefrontal cortex	Microglia	microglia	17630	-0.010353	-0.018727	0.0085157	0.88796	0.94206	0.99961
GSE104276_Human_Prefrontal_cortex_all_ages	Prefrontal cortex	Neurons	Neurons	17630	-0.010879	-0.019418	0.016087	0.75054	0.94206	0.99961
GSE104276_Human_Prefrontal_cortex_all_ages	Prefrontal cortex	Stem_cells	stem cells	17630	-0.018867	-0.036343	0.011999	0.94206	0.94206	0.99961
Allen_Human_MTG_level2	Middle Temporal Gyrus	Exc_L5.6_THEMIS_CRABP1	glutamatergic neurons	17688	-0.0024611	-0.0057145	0.0081465	0.61871	0.947005	0.968923
Allen_Human_MTG_level2	Middle Temporal Gyrus	Exc_L5.6_THEMIS_DCSTAMP	glutamatergic neurons	17688	-0.0023013	-0.0054686	0.0076836	0.61772	0.947005	0.968923
Allen_Human_MTG_level2	Middle Temporal Gyrus	Exc_L2.4_LINC00507_GLP2R	glutamatergic neurons	17688	-0.00379	-0.008297	0.010311	0.6434	0.9651	0.98893
GSE67835_Human_Cortex	Cortex	endothelial	endothelial cell	16943	-0.017074	-0.025459	0.0079481	0.98414	0.98627	0.99961
GSE67835_Human_Cortex	Cortex	fetal_replicating	fetal_replicating	16943	-0.012258	-0.018789	0.0085509	0.92414	0.98627	0.99961
GSE67835_Human_Cortex	Cortex	microglia	microglia	16943	-0.016703	-0.021047	0.0075746	0.98627	0.98627	0.99961
GSE67835_Human_Cortex	Cortex	OPC	oligodendrocyte precursor cells	16943	-0.0068757	-0.011169	0.0083851	0.79388	0.98627	0.99961
GSE67835_Human_Cortex_woFetal	Cortex	endothelial	endothelial cell	16943	-0.019122	-0.028513	0.0080892	0.99095	0.9912	0.99961
GSE67835_Human_Cortex_woFetal	Cortex	microglia	microglia	16943	-0.018264	-0.023014	0.0076921	0.9912	0.9912	0.99961
GSE67835_Human_Cortex_woFetal	Cortex	OPC	oligodendrocyte precursor cells	16943	-0.0092105	-0.014961	0.0086821	0.85562	0.9912	0.99961
Linnarsson_GSE76381_Human_Midbrain	Midbrain	Endo	endothelial cell	14989	-0.088473	-0.033481	0.031318	0.99763	0.99763	0.99961
Linnarsson_GSE76381_Human_Midbrain	Midbrain	Mgl	microglia	14989	-0.027315	-0.0084179	0.036096	0.77539	0.99763	0.99961
Linnarsson_GSE76381_Human_Midbrain	Midbrain	NProg	neuronal progenitor	14989	-0.029334	-0.007622	0.084394	0.63592	0.99763	0.986567
Linnarsson_GSE76381_Human_Midbrain	Midbrain	OPC	oligodendrocyte precursor cells	14989	-0.035909	-0.011736	0.05131	0.75798	0.99763	0.99961
Linnarsson_GSE76381_Human_Midbrain	Midbrain	Peric	pericytes	14989	-0.093407	-0.03219	0.03745	0.99368	0.99763	0.99961
Linnarsson_GSE76381_Human_Midbrain	Midbrain	ProgBP	progenitor basal plate	14989	-0.079217	-0.024158	0.067025	0.88137	0.99763	0.99961
Linnarsson_GSE76381_Human_Midbrain	Midbrain	ProgFPL	progenitor lateral floorplate	14989	-0.04742	-0.019236	0.045494	0.85136	0.99763	0.99961
Linnarsson_GSE76381_Human_Midbrain	Midbrain	ProgFPM	progenitor medial floorplate	14989	-0.10067	-0.031781	0.055285	0.96569	0.99763	0.99961
Linnarsson_GSE76381_Human_Midbrain	Midbrain	ProgM	progenitor midline	14989	-0.11924	-0.039737	0.06079	0.97508	0.99763	0.99961
Linnarsson_GSE76381_Human_Midbrain	Midbrain	Rgl1	radial glia-like cells	14989	-0.09693	-0.032809	0.056526	0.9568	0.99763	0.99961
Linnarsson_GSE76381_Human_Midbrain	Midbrain	Rgl2a	radial glia-like cells	14989	-0.050311	-0.018534	0.052058	0.83308	0.99763	0.99961
Linnarsson_GSE76381_Human_Midbrain	Midbrain	Rgl2c	radial glia-like cells	14989	-0.10101	-0.035197	0.048611	0.98113	0.99763	0.99961
Linnarsson_GSE76381_Human_Midbrain	Midbrain	Rgl3	radial glia-like cells	14989	-0.027476	-0.010422	0.04219	0.74256	0.99763	0.99961
Allen_Human_LGN_level2	Lateral Geniculate Nucleus	LGN_Exc_PRKCG_BCHE	glutamatergic neurons	17688	-0.0053612	-0.012776	0.0079976	0.74868	0.99824	0.99961
Allen_Human_LGN_level2	Lateral Geniculate Nucleus	LGN_Exc_BTNL9	glutamatergic neurons	17688	-0.024416	-0.058676	0.0080304	0.99882	0.99882	0.99961
Allen_Human_LGN_level2	Lateral Geniculate Nucleus	LGN_Inh_NTRK1	GABAergic neurons	17688	-0.014451	-0.033501	0.008089	0.96298	0.99882	0.99961
Allen_Human_LGN_level2	Lateral Geniculate Nucleus	Micro_C1QB	microglia	17688	-0.016368	-0.020995	0.0069923	0.99038	0.99882	0.99961
Allen_Human_LGN_level1	Lateral Geniculate Nucleus	Glutamatergic	glutamatergic neurons	17688	-0.031006	-0.074022	0.010034	0.999	0.999	0.99961
Allen_Human_MTG_level2	Middle Temporal Gyrus	Endo_L2.6_NOSTRIN	endothelial cell	17688	-0.013604	-0.018909	0.0059006	0.98942	0.99924	0.99961
Allen_Human_MTG_level2	Middle Temporal Gyrus	Exc_L4.6_FEZF2_IL26	glutamatergic neurons	17688	-0.027661	-0.061352	0.009481	0.99823	0.99924	0.99961
Allen_Human_MTG_level2	Middle Temporal Gyrus	Exc_L5.6_RORB_TTC12	glutamatergic neurons	17688	-0.006148	-0.014317	0.0096142	0.73873	0.99924	0.99961
Allen_Human_MTG_level2	Middle Temporal Gyrus	Inh_L1.2_PAX6_TNFAIP8L3	GABAergic neurons	17688	-0.003628	-0.0082373	0.0077035	0.68116	0.99924	0.99961
Allen_Human_MTG_level2	Middle Temporal Gyrus	Inh_L1.2_VIP_LBH	GABAergic neurons	17688	-0.012095	-0.02588	0.010526	0.87471	0.99924	0.99961
Allen_Human_MTG_level2	Middle Temporal Gyrus	Inh_L1.3_PAX6_SYT6	GABAergic neurons	17688	-0.012058	-0.026874	0.0095105	0.89756	0.99924	0.99961
Allen_Human_MTG_level2	Middle Temporal Gyrus	Inh_L1.3_VIP_CCDC184	GABAergic neurons	17688	-0.019161	-0.040278	0.010226	0.96951	0.99924	0.99961
Allen_Human_MTG_level2	Middle Temporal Gyrus	Inh_L1.3_VIP_CHRM2	GABAergic neurons	17688	-0.0085091	-0.016682	0.011125	0.77781	0.99924	0.99961
Allen_Human_MTG_level2	Middle Temporal Gyrus	Inh_L1.4_VIP_PENK	GABAergic neurons	17688	-0.0096305	-0.02081	0.0084394	0.87309	0.99924	0.99961
Allen_Human_MTG_level2	Middle Temporal Gyrus	Inh_L2.3_VIP_CASC6	GABAergic neurons	17688	-0.0097748	-0.021694	0.0097457	0.84206	0.99924	0.99961
Allen_Human_MTG_level2	Middle Temporal Gyrus	Inh_L2.4_PVALB_WFDC2	GABAergic neurons	17688	-0.023705	-0.051484	0.010512	0.98793	0.99924	0.99961
Allen_Human_MTG_level2	Middle Temporal Gyrus	Inh_L2.4_SST_FRZB	GABAergic neurons	17688	-0.0091889	-0.018995	0.010497	0.8093	0.99924	0.99961
Allen_Human_MTG_level2	Middle Temporal Gyrus	Inh_L2.5_PVALB_SCUBE3	GABAergic neurons	17688	-0.0043961	-0.0092435	0.0084264	0.69906	0.99924	0.99961
Allen_Human_MTG_level2	Middle Temporal Gyrus	Inh_L3.6_SST_HPGD	GABAergic neurons	17688	-0.015164	-0.032912	0.010706	0.92166	0.99924	0.99961
Allen_Human_MTG_level2	Middle Temporal Gyrus	Inh_L4.5_PVALB_MEPE	GABAergic neurons	17688	-0.018558	-0.041716	0.0094675	0.975	0.99924	0.99961
Allen_Human_MTG_level2	Middle Temporal Gyrus	Inh_L4.5_SST_STK32A	GABAergic neurons	17688	-0.010223	-0.019529	0.010366	0.83798	0.99924	0.99961
Allen_Human_MTG_level2	Middle Temporal Gyrus	Inh_L4.6_PVALB_SULF1	GABAergic neurons	17688	-0.028839	-0.060357	0.011104	0.9953	0.99924	0.99961
Allen_Human_MTG_level2	Middle Temporal Gyrus	Inh_L4.6_SST_GXYLT2	GABAergic neurons	17688	-0.0086739	-0.018705	0.0099377	0.80862	0.99924	0.99961
Allen_Human_MTG_level2	Middle Temporal Gyrus	Inh_L5.6_GAD1_GLP1R	GABAergic neurons	17688	-0.020189	-0.044284	0.0090651	0.98702	0.99924	0.99961
Allen_Human_MTG_level2	Middle Temporal Gyrus	Inh_L5.6_PVALB_LGR5	GABAergic neurons	17688	-0.016855	-0.035177	0.0094884	0.96216	0.99924	0.99961
Allen_Human_MTG_level2	Middle Temporal Gyrus	Inh_L5.6_SST_KLHDC8A	GABAergic neurons	17688	-0.012869	-0.027871	0.0097488	0.90658	0.99924	0.99961
Allen_Human_MTG_level2	Middle Temporal Gyrus	Inh_L5.6_SST_MIR548F2	GABAergic neurons	17688	-0.032691	-0.071958	0.01031	0.99924	0.99924	0.99961
Allen_Human_MTG_level2	Middle Temporal Gyrus	Inh_L5.6_SST_NPM1P10	GABAergic neurons	17688	-0.0072531	-0.015193	0.011257	0.74032	0.99924	0.99961
Allen_Human_MTG_level2	Middle Temporal Gyrus	Inh_L5.6_SST_TH	GABAergic neurons	17688	-0.0086516	-0.019009	0.0088192	0.8367	0.99924	0.99961
Allen_Human_MTG_level2	Middle Temporal Gyrus	Micro_L1.3_TYROBP	microglia	17688	-0.010133	-0.013196	0.006413	0.94294	0.99924	0.99961
Linnarsson_GSE101601_Human_Temporal_cortex	Temporal cortex	GABA_4	GABAergic neurons	17465	-0.2324	-0.032465	0.1501	0.93921	0.9994	0.99961
Linnarsson_GSE101601_Human_Temporal_cortex	Temporal cortex	Glut_5	glutamatergic neurons	17465	-0.35443	-0.040568	0.23985	0.93025	0.9994	0.99961
Linnarsson_GSE101601_Human_Temporal_cortex	Temporal cortex	Glut_6	glutamatergic neurons	17465	-0.32766	-0.050613	0.10114	0.9994	0.9994	0.99961
DroNc_Human_Hippocampus	Hippocampus	END	endothelial cell	17269	-0.34221	-0.026981	0.10187	0.99961	0.99961	0.99961
DroNc_Human_Hippocampus	Hippocampus	MG	microglia	17269	-0.42594	-0.014146	0.27298	0.94065	0.99961	0.99961
DroNc_Human_Hippocampus	Hippocampus	NSC	neuronal stem cells	17269	-0.18423	-0.015431	0.10048	0.96663	0.99961	0.99961

## Sheet: T10.neuro.conditional
Table 10. Independent cell type associations by conditional analyses
This is a within-dataset conditional analyses. The analysis is limited to those significantly associated cell types across all datasets in step 1 analysis. Independent contributing cell types within one dataset are highlighted in bold. For details please refer to the tutorial at https://fuma.ctglab.nl/tutorial#celltype and references therein. Cond_state: conditional state of the corresponding cel…
Dataset	Cell_type	NGENES	BETA	BETA_STD	SE	P	P(FDR) within one dataset	P(FDR) across all datasets	cond_state	cond_cell_type	step3
Allen_Human_LGN_level2	LGN_Inh_LAMP5	17688	0.019985	0.043598	0.0067405	0.0015162	0.0181944	0.0419482	single	NA	1
DroNc_Human_Hippocampus	GABA2	17269	0.72496	0.052878	0.21227	0.00031934	0.0047901	0.026083	partial-joint	exDG	1
DroNc_Human_Hippocampus	exDG	17269	0.56364	0.044189	0.18884	0.0014212	0.010659	0.0419482	partial-joint	GABA2	1
GSE67835_Human_Cortex	neurons	16943	0.025977	0.049577	0.008246	0.00081723	0.00735507	0.033915	single	NA	1
GSE67835_Human_Cortex_woFetal	neurons	16943	0.02326	0.044393	0.0080694	0.0019752	0.0138264	0.0468405	single	NA	1
Linnarsson_GSE76381_Human_Midbrain	Gaba	14989	0.20122	0.050377	0.053627	8.7968e-05	0.0021992	0.0146027	partial-joint	NbGaba	1
Linnarsson_GSE76381_Human_Midbrain	NbGaba	14989	0.15268	0.042139	0.046158	0.00047138	0.00589225	0.026083	partial-joint-drop	Gaba	0

[truncated: 2 more sheets: T11.pathway, T12. rg]
