# Supplementary material for: Analysis of genetic differences between psychiatric disorders: exploring pathways and cell types/tissues involved and ability to differentiate the disorders by polygenic scores
Source: Transl Psychiatry. 2021 Aug 13;11:426. doi: 10.1038/s41398-021-01545-x (PMC8363629; doi:10.1038/s41398-021-01545-x)
Supplement: Supplementary file 2 — Supplementary Dataset [file 41398_2021_1545_MOESM2_ESM.zip › Supp_dataset_genetic_diff_psy/ST12_mdd.vs.ptsd.xlsx]

## Sheet: T1.suggestive
Table 1.Single nucleotide polymorphisms that passed genome-wide suggestive threshold (5E-06) in SNP-based analysis
a1: effect allele; a2: non-effect allele; se: standand error.
SNP	a1	a2	chr	pos	beta	se	P
rs138517393	T	C	16	26370317	1.05409	0.205716	3.44937e-07
rs6943451	A	G	7	69449795	-0.305398	0.0611074	6.64533e-07
rs16951453	T	C	18	47603465	-0.145095	0.0290574	6.79436e-07
rs67235664	C	G	18	47629021	0.148103	0.0298163	7.76951e-07
rs60748915	A	T	18	47627633	-0.147998	0.0298163	7.91062e-07
rs7804097	T	G	7	69395453	-0.3075	0.0619831	8.01773e-07
rs77872938	A	G	7	69639789	-0.307095	0.0626033	1.06291e-06
rs7400289	T	C	13	73279138	-0.264395	0.0541478	1.19076e-06
rs16951520	C	G	18	47626148	-0.144997	0.0297222	1.21766e-06
rs28513497	T	C	2	87820915	-0.241801	0.0498722	1.41479e-06
rs61644566	T	C	18	47633145	0.153999	0.0318008	1.45621e-06
rs16951538	C	G	18	47632846	-0.153904	0.0318008	1.47805e-06
rs112497883	A	G	9	129616038	-0.265096	0.0548165	1.50456e-06
rs66563656	T	G	18	47606193	-0.140102	0.0290574	1.61679e-06
rs10744515	A	C	12	131920034	0.634698	0.132206	1.79169e-06
rs148521020	A	G	17	47638000	-1.5551	0.325471	2.00529e-06
rs111477400	T	G	15	94105132	1.46961	0.308991	2.23262e-06
rs2852094	A	G	18	47607260	-0.136803	0.02893	2.55246e-06
rs73430309	A	G	18	47637270	0.194504	0.0411894	2.63561e-06
rs12486738	A	C	3	101135544	0.336203	0.0713275	2.74905e-06
rs74831398	T	C	19	58919814	0.995602	0.211241	2.75451e-06
rs11730135	A	G	4	95182419	0.571204	0.121399	2.86286e-06
rs191378359	A	G	4	111128129	1.7712	0.377124	2.9842e-06
rs16951532	A	G	18	47630220	0.142202	0.0302933	3.01957e-06
rs185326601	A	C	18	40727130	1.3817	0.296503	3.56116e-06
rs185957970	C	G	8	11413565	1.1099	0.239354	3.97526e-06
rs192695168	T	C	1	71682392	0.506496	0.109674	4.34975e-06
rs17802069	A	G	18	47610251	0.136205	0.0295005	4.37447e-06
rs16973082	A	G	15	82015925	0.406803	0.0881858	4.45874e-06
rs60753795	T	C	18	47634528	0.148996	0.0324031	4.78426e-06
rs17163707	A	G	5	128435770	-0.196198	0.042706	4.87703e-06

## Sheet: T2.risk.loci
Table 2. Functional annotation of all candidate SNPs in the 9 genomic risk loci that are in LD (r2>=0.6) with the corresponding independent significant SNPs.
SNPs that passed the deleterious suggestive threshold of CADD (12.37) are highlighted in bold. CADD = Combined Annotation-Dependent depletion score, a marker of deleteriousness of SNP's effect on a protein product (higher scores are more deleterious); Chr=chromosome; Bp=basepair position; r2=r2 of rsID with IndSigSNP; IndSigSNPs=independent (r2 < 0.6) genome-wide significant SNPs in the same geno…
rsID	chr	pos	r2	IndSigSNP	CADD	nearestGene	dist	func	gwasP	non_effect_allele	effect_allele	MAF	beta	se	GenomicLocus	RDB	minChrState	commonChrState	posMapFilt	eqtlMapFilt	ciMapFilt
rs10648315	13	73317740	0.914804	rs7400289	34	BORA	0	exonic	NA	G	GGTGA	0.01093	NA	NA	6	NA	4	5	1	1	0
rs12488197	3	101349872	0.732914	rs12486738	15.28	Y_RNA	2621	intergenic	0.000680209	G	T	0.04672	0.21	0.0614862	1	7	1	15	0	1	0
rs6595882	5	128474643	0.722085	rs17163707	15.12	ISOC1	24921	intergenic	0.0479439	C	T	0.1113	0.0804986	0.0404857	3	5	5	15	0	1	0
rs77502475	5	128449726	0.976678	rs17163707	15.04	ISOC1	4	downstream	0.00395971	C	T	0.08847	-0.113796	0.0392862	3	2b	4	5	1	1	0
rs1877171	18	47618562	0.923948	rs16951453	13.01	MYO5B	0	intronic	4.19459e-05	G	A	0.167	0.1224	0.0297222	8	1f	2	15	1	1	1
rs141111280	5	128427403	0.988298	rs17163707	12.84	ISOC1	3040	intergenic	NA	CT	C	0.08748	NA	NA	3	NA	5	15	1	1	0
rs73157360	3	101335580	0.90226	rs12486738	12.65	RNU6-1256P	807	downstream	0.000852668	G	A	0.04771	0.217401	0.064843	1	7	5	15	0	1	0
rs12494191	3	101349839	0.732914	rs12486738	12.57	Y_RNA	2588	intergenic	0.0010476	C	T	0.04672	0.205401	0.0623419	1	6	1	15	0	1	0
rs73157306	3	101295824	0.90226	rs12486738	12.54	PCNP	0	intronic	0.000819309	C	T	0.04771	0.216201	0.0642713	1	5	4	5	1	1	0
rs545900608	13	73594341	0.914804	rs7400289	12	PIBF1	3749	intergenic	NA	CAGTG	C	0.01093	NA	NA	6	NA	4	15	1	1	0
rs8087466	18	47622378	0.911319	rs73430309	11.66	MYO5B	0	intronic	2.59043e-05	G	C	0.0507	-0.173498	0.0410258	8	7	5	15	1	0	1
rs4683937	3	101349181	0.732914	rs12486738	11.49	Y_RNA	1930	intergenic	0.00033984	C	T	0.04672	0.237602	0.0659675	1	7	1	15	0	1	0
rs10069743	5	128424677	0.988298	rs17163707	11.47	ISOC1	5766	intergenic	0.00993724	C	T	0.08748	0.0985023	0.0380078	3	7	5	15	1	1	0
rs4683850	3	101272998	0.921947	rs12486738	11.36	TRMT10C	7707	intergenic	0.000389479	G	A	0.04871	0.228503	0.0640808	1	6	5	15	1	1	0
rs112335594	18	47537690	0.805905	rs73430309	11.35	MYO5B	0	intronic	0.00312917	C	T	0.04672	0.139399	0.0469297	8	5	5	15	1	1	0
rs117785217	18	47608294	0.604327	rs73430309	10.86	MYO5B	0	intronic	0.0118528	G	A	0.03479	0.261296	0.103287	8	6	5	15	1	0	0
rs10068227	5	128425089	0.976678	rs17163707	10.48	ISOC1	5354	intergenic	0.00986701	T	A	0.08847	0.0985959	0.0380078	3	7	5	15	1	1	0
rs78586571	18	47538793	0.805905	rs73430309	10.07	MYO5B	0	intronic	0.00325426	C	A	0.04672	0.138702	0.0468874	8	6	5	15	1	1	1
rs56124832	3	101332905	0.90226	rs12486738	9.587	RNU6-1256P	1764	intergenic	0.00103126	C	A	0.04771	0.213301	0.0646523	1	5	5	15	0	1	0
rs11350390	13	73302157	1	rs7400289	9.531	BORA	0	intronic	NA	C	CT	0.01193	NA	NA	6	NA	1	1	1	1	0
rs4683852	3	101338895	0.744137	rs12486738	9.524	RNU6-1256P	4122	intergenic	0.0126929	G	A	0.05268	-0.144105	0.0575167	1	1f	5	15	0	1	0
rs79834801	5	128430816	1	rs17163707	9.384	ISOC1	0	intronic	0.000338035	C	A	0.08847	0.165103	0.045821	3	2a	1	1	1	1	0
rs3762731	3	101292094	0.90226	rs12486738	8.981	PCNP	844	upstream	0.000638676	G	A	0.04771	0.220296	0.064176	1	NA	1	2	1	1	0
rs7400289	13	73279138	1	rs7400289	8.835	RPL21P110	861	downstream	1.19076e-06	C	T	0.01193	-0.264395	0.0541478	6	7	5	15	1	0	0
rs67607910	13	73297990	1	rs7400289	8.681	MZT1	0	intronic	NA	T	TAAATAAAG	0.01193	NA	NA	6	NA	4	5	1	1	0
rs55974517	3	101303073	0.90226	rs12486738	8.582	PCNP	0	intronic	0.000111501	G	T	0.04771	-0.239696	0.0617054	1	7	4	5	1	1	0
rs3840221	3	101282699	0.921947	rs12486738	8.421	TRMT10C	0	intronic	NA	AT	A	0.04871	NA	NA	1	NA	1	5	1	1	0
rs10502905	18	47553638	0.918232	rs16951453	8.282	MYO5B	0	intronic	4.01414e-05	G	A	0.1799	-0.119298	0.028897	8	6	5	14	1	1	0
rs3792412	3	101295236	0.90226	rs12486738	7.949	PCNP	0	intronic	0.00043129	G	A	0.04771	0.219704	0.0620848	1	NA	4	5	1	1	0
rs73446649	18	47602325	0.876387	rs73430309	7.707	MYO5B	0	intronic	1.69709e-05	C	T	0.04871	0.178399	0.0412565	8	2b	5	15	1	0	1
rs17163709	5	128422876	0.988298	rs17163707	7.677	ISOC1	7567	intergenic	0.00477846	C	T	0.08748	-0.102701	0.0362069	3	7	5	15	1	1	0
rs9653020	18	47543388	0.741194	rs73430309	7.393	MYO5B	0	intronic	0.00831674	C	A	0.05268	-0.105801	0.0398817	8	7	5	15	1	1	0
rs140872313	18	47561592	0.840529	rs73430309	7.141	MYO5B	0	intronic	NA	C	CAA	0.04871	NA	NA	8	NA	4	15	1	1	0
rs4683929	3	101272868	0.921947	rs12486738	7.119	TRMT10C	7837	intergenic	0.000399674	C	T	0.04871	0.228403	0.064176	1	5	5	15	1	1	0
rs78765134	18	47539548	0.805905	rs73430309	6.891	MYO5B	0	intronic	0.00334614	G	A	0.04672	0.138295	0.0468874	8	6	5	15	1	1	0
rs35899662	13	73282965	0.853651	rs7400289	6.881	MZT1	0	UTR3	NA	T	TA	0.01392	NA	NA	6	NA	4	5	1	0	0
rs140215270	18	47592921	0.876387	rs73430309	6.597	MYO5B	0	intronic	NA	TAG	T	0.04871	NA	NA	8	NA	5	15	1	0	0
rs2292381	18	47624701	0.858221	rs16951453	6.568	MYO5B	0	intronic	9.28424e-05	C	T	0.1561	0.119399	0.0303872	8	7	5	15	1	1	1
rs7239417	18	47562193	0.918232	rs16951453	6.509	MYO5B	0	intronic	6.19564e-05	G	A	0.1799	-0.116997	0.0290574	8	5	4	15	1	1	0
rs73448725	18	47621578	0.911319	rs73430309	6.474	MYO5B	0	intronic	8.10255e-05	G	A	0.0507	-0.171404	0.04326	8	6	5	15	1	0	1
rs2666932	18	47569101	0.618207	rs16951453	6.309	MYO5B	0	intronic	0.0171428	T	A	0.1322	-0.0741025	0.0309246	8	5	5	15	1	1	1
rs73446698	18	47613240	0.911319	rs73430309	6.005	MYO5B	0	intronic	3.9991e-05	T	A	0.0507	0.164102	0.0397414	8	6	5	15	1	0	0
rs76888397	18	47715512	0.720234	rs73430309	5.981	MYO5B	0	intronic	0.0300043	G	A	0.05666	0.0964002	0.0441898	8	4	2	14	1	0	0
rs149891923	18	47578491	0.805905	rs73430309	5.891	MYO5B	0	intronic	0.0302725	T	A	0.04672	0.200297	0.0919656	8	7	5	15	1	0	0
rs113039776	18	47630880	0.795673	rs16951453	5.8	MYO5B	0	intronic	NA	C	CATACA	0.1451	NA	NA	8	NA	5	15	1	1	0
rs140962892	13	73280014	0.921197	rs7400289	5.682	RNU6-80P	140	downstream	NA	TTCCTA	T	0.01292	NA	NA	6	NA	4	5	1	1	0
rs6897813	5	128421249	0.988298	rs17163707	5.681	ISOC1	9194	intergenic	9.46472e-06	G	T	0.08748	-0.184301	0.0413931	3	7	5	15	1	1	0
rs1815935	18	47556552	0.840529	rs73430309	5.563	MYO5B	0	intronic	0.0047647	C	A	0.04871	0.132802	0.0468033	8	NA	5	15	1	1	0
rs73446685	18	47609398	0.911319	rs73430309	5.51	MYO5B	0	intronic	6.30658e-05	C	T	0.0507	0.162699	0.0404504	8	6	5	15	1	0	0
rs148880483	18	47617447	0.605684	rs16951453	5.394	MYO5B	0	intronic	NA	CCA	C	0.1163	NA	NA	8	NA	2	15	1	1	1
rs73448729	18	47624370	0.876387	rs73430309	5.351	MYO5B	0	intronic	0.00608006	T	A	0.04871	0.168095	0.0609497	8	4	5	15	1	0	1
rs147825022	18	47560426	0.805905	rs73430309	5.327	MYO5B	0	intronic	NA	CA	C	0.04672	NA	NA	8	NA	4	15	1	0	0
rs17617460	5	128337284	0.814229	rs17163707	5.27	SLC27A6	0	intronic	0.00159242	C	T	0.09543	0.147198	0.0463763	3	6	5	15	1	1	0
rs66563656	18	47606193	0.993579	rs16951453	5.222	MYO5B	0	intronic	1.61679e-06	G	T	0.1779	-0.140102	0.0290574	8	5	2	15	1	1	1
rs12486738	3	101135544	1	rs12486738	5.075	SENP7	0	intronic	2.74905e-06	C	A	0.04871	0.336203	0.0713275	1	7	4	15	1	1	0
rs7618783	3	101342160	0.732914	rs12486738	5.071	Y_RNA	4993	intergenic	0.00098966	C	A	0.04672	0.210702	0.0636397	1	5	5	15	0	1	0
rs77149557	18	47571761	0.805905	rs73430309	5.059	MYO5B	0	intronic	0.0253166	G	A	0.04672	0.195202	0.0868198	8	7	5	15	1	0	0
rs4939613	18	47546037	0.741194	rs73430309	5.057	MYO5B	0	intronic	0.00612174	T	A	0.05268	-0.110902	0.0402449	8	7	5	14	1	1	0
rs16951469	18	47606945	0.876387	rs73430309	4.988	MYO5B	0	intronic	0.000695844	G	A	0.04871	-0.184303	0.0540613	8	5	5	15	1	0	1
rs74831398	19	58919814	1	rs74831398	4.913	ZNF584:CTD-2619J13.14	0	ncRNA_exonic	2.75451e-06	C	T	0.0169	0.995602	0.211241	9	2b	1	1	1	1	0
rs60328586	18	47621228	0.917354	rs16951453	4.912	MYO5B	0	intronic	7.54144e-05	C	T	0.168	0.119401	0.0300045	8	5	5	15	1	1	1
rs6773410	3	101203457	0.96158	rs12486738	4.897	SENP7	0	intronic	9.89083e-05	G	A	0.0507	-0.260996	0.0666856	1	7	4	5	1	1	0
rs73430313	18	47637764	0.832502	rs73430309	4.837	MYO5B	0	intronic	1.26552e-05	G	A	0.0666	-0.172804	0.0393715	8	5	5	14	1	1	0
rs73430303	18	47636782	0.911319	rs73430309	4.773	MYO5B	0	intronic	0.0059327	G	C	0.0507	-0.171302	0.0619309	8	4	2	15	1	0	0
rs76424370	18	47631939	0.876151	rs73430309	4.553	MYO5B	0	intronic	0.00191762	G	A	0.0507	-0.206901	0.0663333	8	7	5	15	1	0	0
rs73157378	3	101353842	0.732914	rs12486738	4.516	Y_RNA	6591	intergenic	0.000705702	G	A	0.04672	0.2097	0.0615812	1	4	2	15	0	1	0
rs55745356	18	47607227	0.876387	rs73430309	4.435	MYO5B	0	intronic	0.00479058	G	T	0.04871	0.169605	0.0598106	8	7	5	15	1	0	0
rs73446631	18	47597221	0.911319	rs73430309	4.331	MYO5B	0	intronic	3.87298e-05	C	A	0.0507	0.179697	0.04344	8	6	5	15	1	0	0
rs5824819	18	47580030	0.618207	rs16951453	4.29	MYO5B	0	intronic	NA	GGTGCAC	G	0.1322	NA	NA	8	NA	4	15	1	1	1
rs73446626	18	47595187	0.876387	rs73430309	4.119	MYO5B	0	intronic	0.005012	G	A	0.04871	0.154195	0.0546579	8	6	5	15	1	0	0
rs150352962	18	47723075	0.686384	rs73430309	3.979	MYO5B	1611	intergenic	NA	ACTT	A	0.05467	NA	NA	8	NA	5	13	1	0	0
rs17801759	18	47538597	0.618207	rs16951453	3.948	MYO5B	0	intronic	0.0274379	G	A	0.1322	-0.0754029	0.0340129	8	4	5	15	1	1	1
rs117180103	18	47540021	0.77158	rs73430309	3.822	MYO5B	0	intronic	0.0240508	G	A	0.04473	0.1972	0.0869397	8	4	5	15	1	0	1
rs147311146	7	69707782	0.635385	rs6943451	3.82	AUTS2	0	intronic	NA	TG	T	0.1342	NA	NA	4	NA	5	15	1	0	0
rs4836437	5	128422167	0.988298	rs17163707	3.718	ISOC1	8276	intergenic	0.00458812	C	T	0.08748	0.102801	0.0360755	3	7	5	15	1	1	0
rs77634710	5	128417646	0.75011	rs17163707	3.701	ISOC1	12797	intergenic	0.0336396	C	T	0.1113	-0.0768968	0.0360072	3	5	2	15	0	1	0
rs1056030	18	47624479	0.858221	rs16951453	3.61	MYO5B	0	intronic	5.83341e-06	G	A	0.1561	0.137597	0.0301994	8	1f	5	15	1	1	1
rs56324224	18	47569065	0.805905	rs73430309	3.583	MYO5B	0	intronic	0.0255473	C	T	0.04672	0.194896	0.0868198	8	5	5	15	1	0	1
rs12455913	18	47557445	0.912245	rs16951453	3.522	MYO5B	0	intronic	0.000751355	C	T	0.1809	-0.0979013	0.028897	8	6	5	15	1	1	0
rs16951484	18	47610294	0.911319	rs73430309	3.429	MYO5B	0	intronic	0.000143275	G	A	0.0507	-0.160396	0.0419607	8	4	5	15	1	0	0
rs17163707	5	128435770	1	rs17163707	3.407	ISOC1	0	intronic	4.87703e-06	G	A	0.08847	-0.196198	0.042706	3	6	1	5	1	1	0
rs55781418	18	47614930	0.911319	rs73430309	3.372	MYO5B	0	intronic	2.88369e-05	G	A	0.0507	0.167096	0.0397414	8	6	5	15	1	0	0
rs149704679	18	47576223	0.618207	rs16951453	3.365	MYO5B	0	intronic	NA	T	TAGAA	0.1322	NA	NA	8	NA	5	15	1	1	0
rs201576539	18	47605831	0.859035	rs73430309	3.333	MYO5B	0	intronic	NA	TCA	T	0.04771	NA	NA	8	NA	2	15	1	0	0
rs17463361	7	69577215	0.687693	rs6943451	3.318	AUTS2	0	intronic	5.59477e-05	G	A	0.07654	-0.295299	0.0729028	4	6	5	15	1	0	0
rs8086287	18	47620367	0.923948	rs16951453	3.277	MYO5B	0	intronic	7.23513e-05	C	T	0.167	0.1197	0.0300045	8	5	5	15	1	1	0
rs73446686	18	47609440	0.911319	rs73430309	3.208	MYO5B	0	intronic	6.37245e-05	C	T	0.0507	0.162599	0.0404504	8	6	5	15	1	0	0
rs7804097	7	69395453	0.954949	rs6943451	3.139	AUTS2	0	intronic	8.01773e-07	G	T	0.09742	-0.3075	0.0619831	4	6	5	15	1	0	0
rs55901816	18	47614761	0.911319	rs73430309	3.138	MYO5B	0	intronic	0.000258961	C	T	0.0507	-0.158201	0.0430766	8	6	5	15	1	0	0
rs73446666	18	47605379	0.911319	rs73430309	3.091	MYO5B	0	intronic	5.2019e-05	C	T	0.0507	-0.164198	0.0403659	8	6	5	15	1	0	0
rs2852094	18	47607260	0.993579	rs16951453	2.913	MYO5B	0	intronic	2.55246e-06	G	A	0.1779	-0.136803	0.02893	8	1f	5	15	1	1	0
rs60748915	18	47627633	0.923948	rs16951453	2.905	MYO5B	0	intronic	7.91062e-07	T	A	0.167	-0.147998	0.0298163	8	6	5	15	1	1	0
rs16951520	18	47626148	0.923948	rs16951453	2.891	MYO5B	0	intronic	1.21766e-06	G	C	0.167	-0.144997	0.0297222	8	7	5	15	1	1	1
rs3798111	5	128438147	0.896623	rs17163707	2.89	ISOC1	0	intronic	0.00259847	C	T	0.07952	0.112595	0.0371901	3	5	5	5	1	1	0
rs76938992	19	58877357	0.614547	rs74831398	2.885	CTD-2619J13.3	0	ncRNA_intronic	0.00308239	C	T	0.02386	-0.467105	0.157008	9	5	4	5	1	1	1
rs16951497	18	47613371	0.876387	rs73430309	2.845	MYO5B	0	intronic	0.00612619	G	A	0.04871	-0.164805	0.0598106	8	6	5	15	1	0	1
rs2303476	3	101280993	0.921947	rs12486738	2.836	TRMT10C	0	intronic	0.00049399	C	T	0.04871	-0.222998	0.0636699	1	4	1	1	1	1	0
rs16951452	18	47602657	0.911319	rs73430309	2.821	MYO5B	0	intronic	2.4871e-05	G	A	0.0507	-0.173502	0.040937	8	5	2	14	1	0	0
rs144577171	3	101204804	0.96158	rs12486738	2.786	SENP7	0	intronic	1.13648e-05	C	T	0.0507	0.319702	0.0724514	1	7	1	5	1	1	0
rs16844076	3	101296067	0.884109	rs12486738	2.77	PCNP	0	intronic	0.000107994	G	A	0.04871	-0.183105	0.0470421	1	7	3	5	1	1	0
rs16951486	18	47610802	0.911319	rs73430309	2.766	MYO5B	0	intronic	0.00011606	G	A	0.0507	-0.156199	0.0403128	8	7	5	15	1	0	0
rs12516641	5	128349782	0.814229	rs17163707	2.762	SLC27A6	0	intronic	0.00161517	C	T	0.09543	0.147005	0.0463763	3	5	4	15	1	1	0
rs8086129	18	47620270	0.911319	rs73430309	2.715	MYO5B	0	intronic	0.000392466	C	T	0.0507	0.158997	0.0446141	8	2c	5	15	1	0	1
rs11877128	18	47604672	0.911319	rs73430309	2.706	MYO5B	0	intronic	2.6544e-05	C	T	0.0507	-0.172896	0.040937	8	6	5	15	1	0	0
rs17679811	5	128442038	0.976678	rs17163707	2.699	ISOC1	0	intronic	0.000573039	C	A	0.08847	0.158098	0.0456632	3	7	4	5	1	1	0
rs16951443	18	47597682	0.911319	rs73430309	2.679	MYO5B	0	intronic	5.608e-05	G	T	0.0507	-0.175204	0.04326	8	7	5	15	1	0	0
rs138833840	18	47611059	0.841758	rs73430309	2.668	MYO5B	0	intronic	0.0182866	C	T	0.04672	0.173499	0.0731375	8	6	5	15	1	0	0
rs112537887	18	47611056	0.876387	rs73430309	2.653	MYO5B	0	intronic	0.000943807	C	A	0.04871	0.154196	0.0463853	8	6	5	15	1	0	0
rs4939933	18	47559730	0.918232	rs16951453	2.64	MYO5B	0	intronic	0.000666664	C	T	0.1799	-0.0995001	0.0290858	8	6	4	15	1	1	0
rs8086061	18	47620029	0.668195	rs16951453	2.611	MYO5B	0	intronic	4.6191e-05	G	C	0.1978	-0.120805	0.0294959	8	7	5	15	1	1	1
rs72915715	18	47578094	0.618207	rs16951453	2.56	MYO5B	0	intronic	0.0489005	G	T	0.1322	-0.0664003	0.0335377	8	5	5	15	1	1	0
rs3898016	18	47600272	0.911319	rs73430309	2.534	MYO5B	0	intronic	5.44803e-05	G	A	0.0507	-0.1755	0.04326	8	7	5	15	1	0	0
rs56000363	18	47607285	0.911319	rs73430309	2.485	MYO5B	0	intronic	0.000123988	G	T	0.0507	-0.161901	0.0419607	8	5	5	15	1	0	0
rs75288100	18	47608052	0.911319	rs73430309	2.484	MYO5B	0	intronic	6.64689e-05	C	T	0.0507	-0.1645	0.0410258	8	5	5	15	1	0	0
rs4836442	5	128428054	0.988298	rs17163707	2.482	ISOC1	2389	intergenic	0.00141752	G	A	0.08748	0.147903	0.0461055	3	5	5	15	1	1	0
rs17728957	18	47601709	0.669006	rs16951453	2.454	MYO5B	0	intronic	0.0461608	G	A	0.1262	-0.0762028	0.0380166	8	7	5	15	1	1	0
rs12185480	18	47612763	0.980735	rs16951453	2.425	MYO5B	0	intronic	1.65943e-05	G	A	0.1759	0.134798	0.0311373	8	6	5	15	1	1	0
rs11730135	4	95182419	1	rs11730135	2.327	SMARCAD1	0	intronic	2.86286e-06	G	A	0.03976	0.571204	0.121399	2	6	4	5	1	0	0
rs113673825	7	69638202	0.613497	rs6943451	2.317	AUTS2	0	intronic	2.35504e-05	C	A	0.1362	-0.228204	0.0536873	4	6	5	15	1	0	0
rs112682180	7	69704595	0.619631	rs6943451	2.31	AUTS2	0	intronic	9.85585e-05	G	A	0.1342	-0.196898	0.0502971	4	6	5	15	1	0	0
rs11082802	18	47623011	0.756519	rs16951453	2.254	MYO5B	0	intronic	4.30796e-05	C	T	0.173	0.122602	0.0298163	8	6	5	15	1	1	0
rs11876744	18	47614050	0.911319	rs73430309	2.242	MYO5B	0	intronic	3.51234e-05	C	T	0.0507	-0.165296	0.0397414	8	6	5	15	1	0	0
rs72913819	18	47537944	0.618207	rs16951453	2.232	MYO5B	0	intronic	0.0255538	G	A	0.1322	0.0806968	0.0359495	8	7	5	15	1	1	0
rs11873938	18	47604516	0.911319	rs73430309	2.232	MYO5B	0	intronic	5.25581e-05	C	T	0.0507	0.1641	0.0403659	8	6	5	15	1	0	0
rs113874099	18	47611371	0.893658	rs73430309	2.215	MYO5B	0	intronic	6.81636e-05	C	T	0.05169	0.2176	0.0543503	8	7	5	15	1	0	0
rs73448743	18	47630088	0.893815	rs73430309	2.189	MYO5B	0	intronic	0.00393854	G	A	0.0497	0.1772	0.0611397	8	7	5	15	1	0	0
rs72917883	18	47632114	0.78418	rs16951453	2.188	MYO5B	0	intronic	1.14351e-05	C	T	0.1431	0.144604	0.0327805	8	5	5	15	1	1	0
rs17729161	18	47634591	0.827141	rs16951453	2.121	MYO5B	0	intronic	1.29972e-05	C	T	0.1551	0.139804	0.0318953	8	6	5	15	1	1	0
rs16951482	18	47609032	0.911319	rs73430309	2.119	MYO5B	0	intronic	0.000133992	C	T	0.0507	0.161095	0.0419607	8	7	5	15	1	0	0
rs57410122	18	47599532	0.911319	rs73430309	2.115	MYO5B	0	intronic	0.000182146	C	T	0.0507	0.159896	0.0424989	8	6	4	15	1	0	0
rs75359510	18	47655223	0.699235	rs73430309	2.112	MYO5B	0	intronic	0.0372107	G	T	0.06064	0.139797	0.0667461	8	4	1	14	1	1	1
rs12533220	7	69702047	0.623482	rs6943451	2.11	AUTS2	0	intronic	1.84574e-05	C	T	0.1372	-0.230104	0.0534453	4	5	5	15	1	0	0
rs80330920	18	47654395	0.699235	rs73430309	2.107	MYO5B	0	intronic	0.0332743	G	T	0.06064	0.155302	0.0725708	8	6	5	14	1	1	1
rs58899505	13	73294032	1	rs7400289	2.089	MZT1	0	intronic	NA	C	CGGTTCCACTGAATTT	0.01193	NA	NA	6	NA	4	5	1	1	0
rs3941597	18	47571168	0.911935	rs16951453	2.081	MYO5B	0	intronic	0.00811226	C	A	0.1789	0.0888005	0.0333667	8	NA	5	15	1	1	0
rs16951463	18	47605763	0.876387	rs73430309	2.078	MYO5B	0	intronic	0.00481581	G	T	0.04871	-0.169504	0.0598106	8	7	5	15	1	0	0
rs76104509	18	47608753	0.911319	rs73430309	2.072	MYO5B	0	intronic	6.10122e-05	G	A	0.0507	-0.173803	0.0431268	8	7	5	15	1	0	0
rs55797454	18	47631428	0.795673	rs16951453	2.058	MYO5B	0	intronic	NA	GT	G	0.1451	NA	NA	8	NA	5	15	1	1	0
rs78517583	5	128415764	0.75011	rs17163707	2.051	ISOC1	14679	intergenic	0.00135518	C	T	0.1113	-0.130196	0.0404213	3	7	5	15	0	1	0
rs59538451	18	47636598	0.832502	rs73430309	2.028	MYO5B	0	intronic	NA	TC	T	0.0666	NA	NA	8	NA	5	15	1	0	0
rs257923	5	128394481	0.657798	rs17163707	1.97	SLC27A6	25145	intergenic	0.0257952	G	A	0.1183	0.0780991	0.0348491	3	NA	5	15	0	1	0
rs3756744	5	128428722	0.97665	rs17163707	1.968	ISOC1	1721	intergenic	0.0377318	G	A	0.08648	-0.0880966	0.0421769	3	7	5	15	1	1	0
rs73430309	18	47637270	1	rs73430309	1.957	MYO5B	0	intronic	2.63561e-06	G	A	0.05567	0.194504	0.0411894	8	5	5	15	1	1	0
rs113698010	18	47635976	0.833801	rs16951453	1.947	MYO5B	0	intronic	3.5003e-05	G	T	0.1541	-0.134001	0.0322111	8	6	5	15	1	1	0
rs16951475	18	47608265	0.911319	rs73430309	1.929	MYO5B	0	intronic	2.65266e-05	G	A	0.0507	-0.172902	0.040937	8	7	5	15	1	0	0
rs60753795	18	47634528	0.771884	rs16951453	1.915	MYO5B	0	intronic	4.78426e-06	C	T	0.1431	0.148996	0.0324031	8	5	5	15	1	1	0
rs2721084	18	47594127	0.923948	rs16951453	1.894	MYO5B	0	intronic	0.000132763	C	T	0.167	0.118399	0.0308213	8	6	5	15	1	1	0
rs11873930	18	47604351	0.911319	rs73430309	1.891	MYO5B	0	intronic	2.28209e-05	G	C	0.0507	0.174299	0.040937	8	7	5	15	1	0	1
rs73250151	5	128419081	0.891418	rs17163707	1.867	ISOC1	11362	intergenic	0.0052809	G	A	0.09642	0.118201	0.0421526	3	5	2	15	0	1	0
rs16951446	18	47599093	0.911319	rs73430309	1.832	MYO5B	0	intronic	5.29016e-05	G	A	0.0507	-0.1758	0.04326	8	7	4	15	1	0	0
rs16951488	18	47610821	0.911319	rs73430309	1.832	MYO5B	0	intronic	3.66876e-05	G	T	0.0507	-0.164896	0.0397414	8	6	5	15	1	0	0
rs73157368	3	101348936	0.732914	rs12486738	1.826	Y_RNA	1685	intergenic	0.000696431	C	T	0.04672	-0.209601	0.0614862	1	7	1	15	0	1	0
rs9967256	18	47578966	0.924565	rs16951453	1.789	MYO5B	0	intronic	0.000549084	C	A	0.1809	-0.101595	0.0292457	8	7	5	15	1	1	0
rs58984742	18	47591982	0.605684	rs16951453	1.767	MYO5B	0	intronic	0.0116486	C	T	0.1163	-0.0966968	0.0381304	8	5	5	15	1	1	0
rs79401120	18	47604979	0.876387	rs73430309	1.756	MYO5B	0	intronic	0.00515939	G	A	0.04871	0.169503	0.0602849	8	7	5	15	1	0	0
rs16951456	18	47604055	0.911319	rs73430309	1.723	MYO5B	0	intronic	2.6544e-05	C	T	0.0507	-0.172896	0.040937	8	6	5	14	1	0	0
rs11877042	18	47604308	0.911319	rs73430309	1.721	MYO5B	0	intronic	4.77101e-05	C	T	0.0507	-0.162298	0.0397004	8	7	5	15	1	0	0
rs55759980	3	101353275	0.732914	rs12486738	1.714	Y_RNA	6024	intergenic	0.00070988	C	T	0.04672	-0.2096	0.0615812	1	7	1	15	0	1	0
rs77872938	7	69639789	0.911986	rs6943451	1.677	AUTS2	0	intronic	1.06291e-06	G	A	0.1014	-0.307095	0.0626033	4	7	5	15	1	0	0
rs73448707	18	47614970	0.876387	rs73430309	1.661	MYO5B	0	intronic	0.00587196	C	A	0.04871	0.165903	0.0599055	8	7	5	15	1	0	1
rs61138413	18	47627358	0.876387	rs73430309	1.627	MYO5B	0	intronic	0.00442898	G	A	0.04871	0.175004	0.0611704	8	5	5	15	1	0	0
rs112497883	9	129616038	1	rs112497883	1.598	ZBTB34	6905	intergenic	1.50456e-06	G	A	0.0338	-0.265096	0.0548165	5	5	5	14	1	1	1
rs55750082	18	47535850	0.805905	rs73430309	1.584	MYO5B	0	intronic	0.00790041	C	T	0.04672	-0.133304	0.0499204	8	6	5	15	1	1	0
rs73446635	18	47597726	0.911319	rs73430309	1.584	MYO5B	0	intronic	0.000414013	C	A	0.0507	-0.153001	0.0431032	8	5	5	15	1	0	0
rs17802069	18	47610251	0.923948	rs16951453	1.574	MYO5B	0	intronic	4.37447e-06	G	A	0.167	0.136205	0.0295005	8	3a	5	15	1	1	0
rs73446614	18	47584611	0.876387	rs73430309	1.552	MYO5B	0	intronic	0.00526789	G	A	0.04871	-0.172997	0.0616763	8	7	5	15	1	0	0
rs10042829	5	128421752	0.988298	rs17163707	1.522	ISOC1	8691	intergenic	0.00508845	C	T	0.08748	-0.101596	0.0360755	3	6	5	15	1	1	0
rs6804397	3	101082561	1	rs12486738	1.5	SENP7	0	intronic	9.99302e-05	G	A	0.04871	-0.250896	0.064146	1	6	4	5	1	1	0
rs113025160	18	47578819	0.618207	rs16951453	1.489	MYO5B	0	intronic	NA	A	G	0.1322	NA	NA	8	7	5	15	1	0	0
rs117340720	18	47630902	0.876387	rs73430309	1.488	MYO5B	0	intronic	0.0081526	C	A	0.04871	-0.219302	0.0824548	8	5	5	15	1	0	0
rs4835967	5	128427237	0.988298	rs17163707	1.461	ISOC1	3206	intergenic	0.000603324	C	T	0.08748	0.158002	0.045821	3	7	5	15	1	1	0
rs6859328	5	128418332	0.75011	rs17163707	1.458	ISOC1	12111	intergenic	0.0329522	G	C	0.1113	-0.0775968	0.0361936	3	4	2	15	0	1	0
rs4836439	5	128426433	0.988298	rs17163707	1.443	ISOC1	4010	intergenic	0.046129	C	T	0.08748	0.0787979	0.0393056	3	6	5	15	1	1	0
rs2001371	18	47556560	0.805905	rs73430309	1.428	MYO5B	0	intronic	0.0249475	C	T	0.04672	-0.195698	0.0868198	8	NA	5	15	1	0	0
rs6943451	7	69449795	1	rs6943451	1.421	AUTS2	0	intronic	6.64533e-07	G	A	0.0994	-0.305398	0.0611074	4	7	5	15	1	0	0
rs16951455	18	47603512	0.799293	rs73430309	1.417	MYO5B	0	intronic	0.000100503	C	T	0.05765	0.1676	0.0428653	8	6	5	14	1	0	0
rs77446050	18	47612680	0.911319	rs73430309	1.4	MYO5B	0	intronic	3.07674e-05	G	A	0.0507	0.168601	0.0402413	8	7	5	15	1	0	0
rs7244899	18	47554783	0.918232	rs16951453	1.383	MYO5B	0	intronic	0.000475745	G	A	0.1799	-0.101502	0.028897	8	6	5	14	1	1	0
rs73430304	18	47637054	0.832502	rs73430309	1.382	MYO5B	0	intronic	1.74192e-05	C	T	0.0666	0.170405	0.0394607	8	5	2	15	1	1	0
rs73446643	18	47599823	0.876387	rs73430309	1.368	MYO5B	0	intronic	0.00592491	C	T	0.04871	0.167301	0.0604748	8	5	5	15	1	0	1
rs60697102	18	47625898	0.876387	rs73430309	1.363	MYO5B	0	intronic	0.00540541	G	T	0.04871	0.170799	0.0610755	8	5	5	15	1	0	0
rs55973431	18	47604316	0.876387	rs73430309	1.358	MYO5B	0	intronic	0.00141957	C	T	0.04871	0.171902	0.0535935	8	7	5	15	1	0	0
rs76901048	7	69464322	0.688634	rs6943451	1.354	AUTS2	0	intronic	2.2549e-05	C	T	0.07455	-0.319296	0.0749445	4	5	5	15	1	0	1
rs74605163	18	47610831	0.911319	rs73430309	1.329	MYO5B	0	intronic	3.66876e-05	C	A	0.0507	-0.164896	0.0397414	8	6	5	15	1	0	0
rs61644566	18	47633145	0.833388	rs16951453	1.318	MYO5B	0	intronic	1.45621e-06	C	T	0.1541	0.153999	0.0318008	8	7	5	15	1	1	1
rs145604144	18	47537243	0.77158	rs73430309	1.309	MYO5B	0	intronic	0.0391479	C	T	0.04473	-0.194601	0.0938501	8	6	5	15	1	0	0
rs79273694	18	47578050	0.78827	rs73430309	1.296	MYO5B	0	intronic	0.0209892	G	A	0.04771	-0.201403	0.0867974	8	3a	5	15	1	0	0
rs1989506	18	47544889	0.788705	rs73430309	1.284	MYO5B	0	intronic	0.0236251	G	T	0.04573	-0.197799	0.0869397	8	NA	5	15	1	0	0
rs4683931	3	101285224	0.921947	rs12486738	1.27	TRMT10C	0	UTR3	0.00116443	G	A	0.04871	0.206305	0.0631941	1	7	4	4	1	1	0
rs1815932	18	47560230	0.613239	rs16951453	1.27	MYO5B	0	intronic	0.0194241	G	A	0.1312	-0.0728037	0.030985	8	7	4	15	1	1	0
rs58100385	18	47621333	0.858221	rs16951453	1.25	MYO5B	0	intronic	2.17888e-05	G	C	0.1561	-0.128495	0.0301055	8	7	5	15	1	1	0
rs4836438	5	128422383	0.988298	rs17163707	1.249	ISOC1	8060	intergenic	0.00592594	C	T	0.08748	-0.0997993	0.0360755	3	6	5	15	1	1	0
rs2721088	18	47590890	0.923948	rs16951453	1.246	MYO5B	0	intronic	2.57078e-05	C	T	0.167	0.130397	0.0308213	8	6	5	15	1	1	0
rs16951532	18	47630220	0.852054	rs16951453	1.246	MYO5B	0	intronic	3.01957e-06	G	A	0.1551	0.142202	0.0302933	8	6	5	15	1	1	0
rs7235033	18	47635303	0.946558	rs73430309	1.246	MYO5B	0	intronic	3.11414e-05	C	A	0.05268	0.178497	0.0426314	8	7	5	15	1	0	0
rs16951480	18	47608672	0.911319	rs73430309	1.242	MYO5B	0	intronic	0.000723091	G	A	0.0507	-0.146105	0.0429904	8	5	5	15	1	0	0
rs17801986	18	47598572	0.655097	rs16951453	1.229	MYO5B	0	intronic	0.0232121	G	A	0.1282	-0.0885029	0.0387843	8	3a	5	15	1	1	0
rs111331768	18	47635884	0.833801	rs16951453	1.214	MYO5B	0	intronic	7.96854e-05	C	T	0.1541	-0.1354	0.0341386	8	6	5	15	1	1	0
rs148132768	18	47611483	0.911319	rs73430309	1.206	MYO5B	0	intronic	0.000151728	C	T	0.0507	-0.169996	0.044639	8	7	5	15	1	0	0
rs7230413	18	47634882	0.822395	rs16951453	1.195	MYO5B	0	intronic	0.000494889	G	A	0.1521	-0.118005	0.0336972	8	4	5	15	1	1	0
rs116903530	18	47579171	0.805905	rs73430309	1.192	MYO5B	0	intronic	0.0208642	C	T	0.04672	-0.2016	0.0867974	8	7	5	15	1	0	0
rs149558309	5	128358650	0.777864	rs17163707	1.166	SLC27A6	0	intronic	NA	AG	A	0.0994	NA	NA	3	NA	5	15	1	1	0
rs73446629	18	47596831	0.911319	rs73430309	1.152	MYO5B	0	intronic	0.000104045	C	T	0.0507	-0.164405	0.0421391	8	7	5	15	1	0	0
rs73446633	18	47597466	0.876387	rs73430309	1.125	MYO5B	0	intronic	0.00268778	C	T	0.04871	-0.158605	0.0525664	8	6	5	15	1	0	0
rs7710484	5	128425857	0.988298	rs17163707	1.123	ISOC1	4586	intergenic	0.000697794	G	A	0.08748	-0.156498	0.0459158	3	7	5	15	1	1	0
rs76409902	18	47612679	0.911319	rs73430309	1.118	MYO5B	0	intronic	6.76066e-05	C	T	0.0507	-0.163396	0.0407917	8	7	5	15	1	0	0
rs73446687	18	47609807	0.911319	rs73430309	1.105	MYO5B	0	intronic	3.43337e-05	C	T	0.0507	-0.165504	0.0397414	8	7	5	15	1	0	1
rs78000200	18	47654542	0.699235	rs73430309	1.105	MYO5B	0	intronic	0.0354739	C	T	0.06064	-0.141103	0.0667461	8	7	5	14	1	1	1
rs74418688	18	47568279	0.840529	rs73430309	1.076	MYO5B	0	intronic	0.00357	G	A	0.04871	-0.137099	0.0468033	8	6	5	15	1	1	0
rs16951494	18	47612628	0.911319	rs73430309	1.032	MYO5B	0	intronic	3.95854e-05	G	T	0.0507	-0.164196	0.0397414	8	6	5	15	1	0	0
rs113032662	18	47578994	0.618207	rs16951453	1.02	MYO5B	0	intronic	0.0272179	G	A	0.1322	-0.0809994	0.0364854	8	6	5	15	1	0	0
rs72919804	18	47635643	0.821164	rs16951453	0.995	MYO5B	0	intronic	1.643e-05	G	A	0.1561	0.138699	0.0320221	8	7	5	15	1	1	1
rs558805210	5	128418763	0.757475	rs17163707	0.954	ISOC1	11680	intergenic	NA	G	GA	0.1103	NA	NA	3	NA	2	15	0	1	0
rs78881789	18	47636800	0.893815	rs73430309	0.952	MYO5B	0	intronic	0.0104175	C	T	0.0497	-0.213899	0.0830612	8	4	2	15	1	0	0
rs74829305	18	47557923	0.840529	rs73430309	0.929	MYO5B	0	intronic	0.00286446	C	T	0.04871	-0.140301	0.0468033	8	7	5	15	1	1	0
rs55772459	18	47604081	0.876387	rs73430309	0.924	MYO5B	0	intronic	0.0049675	G	C	0.04871	-0.168904	0.0598106	8	7	5	14	1	0	0
rs73446648	18	47602220	0.876387	rs73430309	0.862	MYO5B	0	intronic	0.00565621	C	T	0.04871	0.166903	0.0600003	8	5	5	15	1	0	1
rs78721716	18	47606697	0.876387	rs73430309	0.855	MYO5B	0	intronic	0.00494225	G	A	0.04871	0.169003	0.0598106	8	7	2	15	1	0	1
rs73446688	18	47609937	0.911319	rs73430309	0.847	MYO5B	0	intronic	5.42498e-05	G	A	0.0507	0.163799	0.0403659	8	7	5	15	1	0	0
rs1511152	18	47646501	0.699235	rs73430309	0.818	MYO5B	0	intronic	0.0319493	T	A	0.06064	-0.143095	0.0663589	8	7	5	14	1	1	1
rs4386475	3	101353963	0.732914	rs12486738	0.811	Y_RNA	6712	intergenic	0.00070988	G	C	0.04672	-0.2096	0.0615812	1	3a	2	15	0	1	0
rs3798114	5	128439428	0.976678	rs17163707	0.797	ISOC1	0	intronic	0.000538533	G	C	0.08847	-0.159197	0.0457578	3	4	5	5	1	1	0
rs8087386	18	47622128	0.911319	rs73430309	0.765	MYO5B	0	intronic	7.43482e-05	G	T	0.0507	0.172299	0.04326	8	5	5	15	1	0	1
rs7230623	18	47634777	0.946558	rs73430309	0.696	MYO5B	0	intronic	2.48187e-05	G	A	0.05268	0.180703	0.0426314	8	5	5	15	1	0	1
rs2062319	3	101050546	1	rs12486738	0.69	SENP7	0	intronic	8.80716e-05	G	A	0.04871	0.255496	0.0648132	1	NA	4	5	1	1	0
rs114693213	18	47596638	0.911319	rs73430309	0.688	MYO5B	0	intronic	5.87012e-05	C	T	0.0507	-0.183402	0.0454055	8	7	5	15	1	0	0
rs113108018	18	47600542	0.911319	rs73430309	0.682	MYO5B	0	intronic	3.74891e-05	G	A	0.0507	-0.180398	0.0435301	8	6	5	15	1	0	0
rs78595862	18	47708316	0.720234	rs73430309	0.682	MYO5B	0	intronic	0.0275281	T	A	0.05666	-0.0974995	0.044006	8	6	5	14	1	0	0
rs60123271	3	101343624	0.732914	rs12486738	0.656	Y_RNA	3529	intergenic	0.000301072	C	T	0.04672	0.234004	0.0644021	1	7	4	15	0	1	0
rs3834797	3	101291515	0.921947	rs12486738	0.654	PCNP	1423	intergenic	NA	A	AC	0.04871	NA	NA	1	NA	1	5	1	1	0
rs73446655	18	47603076	0.911319	rs73430309	0.645	MYO5B	0	intronic	2.51501e-05	C	T	0.0507	-0.173398	0.040937	8	5	5	14	1	0	0
rs571877229	5	128486991	0.715248	rs17163707	0.642	ISOC1	37269	intergenic	NA	C	T	0.1123	NA	NA	3	NA	5	15	0	0	0
rs78503787	18	47603175	0.859035	rs73430309	0.637	MYO5B	0	intronic	0.00993018	C	T	0.04771	0.2122	0.0818712	8	5	5	14	1	0	1
rs73430312	18	47637397	0.832502	rs73430309	0.636	MYO5B	0	intronic	1.68423e-05	T	A	0.0666	-0.170701	0.0394607	8	5	5	15	1	1	0
rs7230622	18	47634775	0.833801	rs16951453	0.602	MYO5B	0	intronic	1.28112e-05	G	A	0.1541	0.139905	0.0318953	8	5	5	15	1	1	1
rs117694967	18	47552648	0.788705	rs73430309	0.594	MYO5B	0	intronic	0.0213926	G	A	0.04573	-0.201104	0.0869397	8	7	5	14	1	0	0
rs16951444	18	47598574	0.911319	rs73430309	0.59	MYO5B	0	intronic	5.23851e-05	T	A	0.0507	-0.1759	0.04326	8	3a	5	15	1	0	0
rs16951447	18	47601152	0.876387	rs73430309	0.553	MYO5B	0	intronic	0.00104951	G	A	0.04871	-0.178903	0.0543078	8	7	5	15	1	0	1
rs574741818	18	47603539	0.750779	rs73430309	0.534	MYO5B	0	intronic	NA	A	T	0.05666	NA	NA	8	NA	5	14	1	0	0
rs4835966	5	128424185	0.988298	rs17163707	0.513	ISOC1	6258	intergenic	0.0131926	G	A	0.08748	-0.0947013	0.0380078	3	7	5	15	1	1	0
rs2852102	18	47588687	0.923948	rs16951453	0.497	MYO5B	0	intronic	2.17635e-05	G	C	0.167	-0.132099	0.030948	8	5	5	15	1	1	1
rs113874545	18	47596517	0.911319	rs73430309	0.496	MYO5B	0	intronic	0.000135905	G	T	0.0507	-0.164203	0.0428093	8	6	5	15	1	0	0
rs7732421	5	128394089	0.720217	rs17163707	0.49	SLC27A6	24753	intergenic	0.0487023	C	A	0.1064	-0.0707988	0.035728	3	6	5	15	0	1	0
rs373448923	5	128487073	0.722085	rs17163707	0.483	ISOC1	37351	intergenic	NA	C	T	0.1113	NA	NA	3	7	5	15	0	1	0
rs56276233	18	47550227	0.788705	rs73430309	0.434	MYO5B	0	intronic	0.0264229	C	T	0.04573	0.193804	0.0868423	8	6	5	14	1	0	0
rs56064131	18	47592026	0.605684	rs16951453	0.413	MYO5B	0	intronic	0.0186375	G	T	0.1163	-0.0886025	0.0374619	8	5	5	15	1	1	0
rs116925423	18	47626361	0.859035	rs73430309	0.399	MYO5B	0	intronic	0.00968137	T	A	0.04771	-0.214498	0.0824775	8	4	5	15	1	0	1
rs73446682	18	47608760	0.876387	rs73430309	0.388	MYO5B	0	intronic	0.00521197	C	A	0.04871	-0.169304	0.0602849	8	7	5	15	1	0	0
rs16951537	18	47631566	0.893815	rs73430309	0.388	MYO5B	0	intronic	0.00393356	G	T	0.0497	0.1775	0.0612348	8	6	5	15	1	0	0
rs202121706	5	128479127	0.722085	rs17163707	0.387	ISOC1	29405	intergenic	NA	C	T	0.1113	NA	NA	3	6	5	15	0	0	0
rs11873823	18	47614715	0.911319	rs73430309	0.386	MYO5B	0	intronic	3.58742e-05	G	C	0.0507	0.165102	0.0397414	8	7	5	15	1	0	0
rs3798121	5	128448422	0.976678	rs17163707	0.367	ISOC1	0	intronic	0.00741783	G	T	0.08847	0.104397	0.0387856	3	7	4	5	1	1	0
rs72917844	18	47614124	0.662005	rs16951453	0.363	MYO5B	0	intronic	0.0312151	G	A	0.1272	0.0842036	0.0388804	8	7	5	15	1	1	0
rs56167856	18	47645337	0.699235	rs73430309	0.347	MYO5B	0	intronic	NA	AC	A	0.06064	NA	NA	8	NA	5	14	1	0	0
rs143881943	5	128487042	0.711216	rs17163707	0.337	ISOC1	37320	intergenic	NA	TTTTGAGCCTATGTGTGTC	T	0.1103	NA	NA	3	NA	5	15	0	1	0
rs16951453	18	47603465	1	rs16951453	0.336	MYO5B	0	intronic	6.79436e-07	C	T	0.1769	-0.145095	0.0290574	8	6	5	14	1	1	0
rs79251985	18	47601466	0.911319	rs73430309	0.33	MYO5B	0	intronic	5.66548e-05	C	T	0.0507	-0.1751	0.04326	8	7	5	15	1	0	0
rs3898017	18	47600521	0.911319	rs73430309	0.323	MYO5B	0	intronic	0.000105298	C	T	0.0507	-0.164804	0.0422733	8	7	5	15	1	0	0
rs7640856	3	101306888	0.866607	rs12486738	0.311	PCNP	0	intronic	0.00073577	G	A	0.0497	0.180903	0.053305	1	6	4	5	1	1	0
rs73448748	18	47635677	0.911319	rs73430309	0.308	MYO5B	0	intronic	0.00413064	G	T	0.0507	0.174996	0.0606956	8	6	5	15	1	0	1
rs115363228	18	47596639	0.911319	rs73430309	0.305	MYO5B	0	intronic	0.00024501	C	A	0.0507	-0.1623	0.0440219	8	7	5	15	1	0	0
rs16951527	18	47628884	0.893815	rs73430309	0.303	MYO5B	0	intronic	0.00406279	G	C	0.0497	0.176598	0.0611397	8	7	5	15	1	0	0
rs73157333	3	101318001	0.884109	rs12486738	0.3	RP11-454H13.1	85	downstream	0.00180011	G	T	0.04871	0.220897	0.070397	1	6	1	5	1	1	0
rs2852103	18	47588672	0.923948	rs16951453	0.278	MYO5B	0	intronic	2.05451e-05	C	A	0.167	0.132501	0.030948	8	NA	5	15	1	1	1
rs73448728	18	47623811	0.876387	rs73430309	0.276	MYO5B	0	intronic	0.00494352	G	A	0.04871	-0.172299	0.060979	8	7	5	15	1	0	0
rs16951490	18	47612538	0.923948	rs16951453	0.274	MYO5B	0	intronic	3.18766e-05	G	T	0.167	0.123501	0.0295342	8	6	5	15	1	1	0
rs72919803	18	47635635	0.821164	rs16951453	0.272	MYO5B	0	intronic	1.5222e-05	G	C	0.1561	-0.139102	0.0319899	8	7	5	15	1	1	1
rs16951451	18	47602593	0.911319	rs73430309	0.264	MYO5B	0	intronic	4.98779e-05	G	A	0.0507	0.164597	0.0403659	8	2b	2	15	1	0	1
rs73959850	18	47578217	0.618207	rs16951453	0.261	MYO5B	0	intronic	0.0495791	T	A	0.1322	-0.066202	0.0335377	8	5	5	15	1	1	0
rs151024757	5	128468225	0.685513	rs17163707	0.254	ISOC1	18503	intergenic	NA	A	AT	0.1223	NA	NA	3	NA	14	15	0	1	0
rs73448742	18	47629935	0.893815	rs73430309	0.243	MYO5B	0	intronic	0.00395973	T	A	0.0497	-0.177096	0.0611397	8	6	5	15	1	0	0
rs74683332	18	47557969	0.840529	rs73430309	0.229	MYO5B	0	intronic	0.00448453	C	T	0.04871	-0.138797	0.0485827	8	7	5	15	1	1	0
rs7235513	18	47635466	0.833801	rs16951453	0.227	MYO5B	0	intronic	1.21351e-05	G	A	0.1541	0.1407	0.0319899	8	5	5	15	1	1	0
rs1877170	18	47613929	0.911319	rs73430309	0.224	MYO5B	0	intronic	7.6369e-05	G	C	0.0507	0.161602	0.04064	8	6	5	15	1	0	0
rs56112383	18	47614762	0.911319	rs73430309	0.214	MYO5B	0	intronic	6.34132e-05	G	C	0.0507	0.163599	0.0406874	8	6	5	15	1	0	0
rs111477400	15	94105132	1	rs111477400	0.201	RP11-266O8.1	0	ncRNA_intronic	2.23262e-06	G	T	0.01093	1.46961	0.308991	7	6	4	15	0	0	0
rs4939610	18	47535486	0.724035	rs73430309	0.146	MYO5B	0	intronic	0.0473082	G	A	0.05169	-0.0855967	0.0429268	8	7	5	15	1	1	0
rs4939614	18	47566011	0.911935	rs16951453	0.143	MYO5B	0	intronic	0.003085	G	C	0.1789	-0.0915953	0.0307906	8	5	4	15	1	1	0
rs111438058	18	47616259	0.876387	rs73430309	0.141	MYO5B	0	intronic	0.0084364	G	T	0.04871	0.161103	0.0608394	8	NA	5	15	1	0	1
rs56396360	18	47589475	0.876387	rs73430309	0.126	MYO5B	0	intronic	0.0149751	G	C	0.04871	0.154405	0.0631295	8	5	5	15	1	0	0
rs73446652	18	47602839	0.911319	rs73430309	0.108	MYO5B	0	intronic	2.51402e-05	C	T	0.0507	-0.173402	0.040937	8	4	5	14	1	0	1
rs6460529	7	69268960	0.856896	rs6943451	0.102	AUTS2	0	intronic	7.84159e-06	G	A	0.1004	-0.271195	0.0603584	4	3a	1	15	1	0	0
rs113309396	18	47636029	0.833801	rs16951453	0.089	MYO5B	0	intronic	1.29717e-05	G	C	0.1541	0.1448	0.033032	8	7	5	15	1	1	0
rs184519201	18	47611691	0.876387	rs73430309	0.079	MYO5B	0	intronic	NA	T	C	0.04871	NA	NA	8	6	5	15	1	0	0
rs16951538	18	47632846	0.839161	rs16951453	0.073	MYO5B	0	intronic	1.47805e-06	G	C	0.1551	-0.153904	0.0318008	8	5	5	15	1	1	0
rs16951471	18	47608003	0.911319	rs73430309	0.067	MYO5B	0	intronic	5.9099e-05	C	A	0.0507	-0.174304	0.0431701	8	5	5	15	1	0	0
rs111670366	18	47611877	0.923948	rs16951453	0.066	MYO5B	0	intronic	NA	T	C	0.167	NA	NA	8	7	5	15	1	0	0
rs77849388	18	47616303	0.876387	rs73430309	0.056	MYO5B	0	intronic	0.00592149	G	A	0.04871	0.165999	0.06	8	4	5	15	1	0	1
rs73446645	18	47600954	0.911319	rs73430309	0.038	MYO5B	0	intronic	0.000191017	C	T	0.0507	0.159196	0.0424486	8	5	5	15	1	0	1
rs199632770	13	73535187	0.921197	rs7400289	0.022	PIBF1	0	intronic	NA	A	AT	0.01292	NA	NA	6	NA	5	5	1	0	0
rs61581673	18	47627202	0.876387	rs73430309	0.015	MYO5B	0	intronic	0.00442898	C	T	0.04871	0.175004	0.0611704	8	5	5	15	1	0	0
rs73446672	18	47606548	0.911319	rs73430309	0.008	MYO5B	0	intronic	2.65271e-05	C	T	0.0507	0.172902	0.040937	8	4	2	15	1	0	1
rs200479807	3	101319023	0.90226	rs12486738	NA	RP11-454H13.1	534	upstream	NA	G	GTA	0.04771	NA	NA	1	NA	5	5	1	1	0
rs59233351	3	101324259	0.884109	rs12486738	NA	RP11-454H13.1	5770	intergenic	0.000790796	G	A	0.04871	0.180901	0.0536204	1	5	1	15	0	1	0
rs201245792	3	101325757	0.866607	rs12486738	NA	RP11-454H13.1	7268	intergenic	NA	TTAC	T	0.0497	NA	NA	1	NA	5	15	0	1	0
rs557187920	3	101346245	0.620665	rs12486738	NA	Y_RNA	908	downstream	NA	T	TA	0.05467	NA	NA	1	NA	5	15	0	0	0
rs150238833	3	101348557	0.732914	rs12486738	NA	Y_RNA	1306	intergenic	0.000712823	T	A	0.04672	-0.222502	0.0653937	1	6	1	15	0	1	0
rs141214979	3	101351989	0.701673	rs12486738	NA	Y_RNA	4738	intergenic	NA	GTCTCTCTCTCTTTCTTTCTT	G	0.04871	NA	NA	1	NA	1	15	0	1	0
rs202006735	5	128423369	0.988298	rs17163707	NA	ISOC1	7074	intergenic	NA	GC	G	0.08748	NA	NA	3	NA	5	15	1	1	0
rs116155216	5	128423371	0.988298	rs17163707	NA	ISOC1	7072	intergenic	NA	T	G	0.08748	NA	NA	3	5	5	15	1	1	0
rs11317110	5	128456655	0.74794	rs17163707	NA	ISOC1	6933	intergenic	NA	CT	C	0.1173	NA	NA	3	NA	5	15	1	0	0
rs202087036	5	128456662	0.74794	rs17163707	NA	ISOC1	6940	intergenic	NA	T	C	0.1173	NA	NA	3	6	5	15	1	0	0
rs148230518	5	128479119	0.722085	rs17163707	NA	ISOC1	29397	intergenic	NA	TG	T	0.1113	NA	NA	3	NA	5	15	0	1	0
rs7400382	13	73279147	1	rs7400289	NA	RPL21P110	870	downstream	0.0433509	C	T	0.01193	0.0788027	0.0388001	6	7	5	15	1	0	0
rs200337045	13	73279638	0.921197	rs7400289	NA	RNU6-80P	516	downstream	NA	G	C	0.01292	NA	NA	6	6	5	5	1	0	0
rs200182619	13	73279640	0.853651	rs7400289	NA	RNU6-80P	514	downstream	NA	T	C	0.01392	NA	NA	6	NA	5	5	1	0	0
rs61966296	13	73279641	0.853651	rs7400289	NA	RNU6-80P	513	downstream	NA	T	C	0.01392	NA	NA	6	7	5	5	1	0	0
rs11358027	13	73303422	0.795112	rs7400289	NA	BORA	0	intronic	NA	A	AT	0.01491	NA	NA	6	NA	1	5	1	0	1
rs140484902	13	73452258	0.853651	rs7400289	NA	PIBF1	0	intronic	NA	A	AT	0.01392	NA	NA	6	NA	4	5	1	0	0
rs201574463	13	73468896	1	rs7400289	NA	PIBF1	0	intronic	NA	T	TTA	0.01193	NA	NA	6	NA	4	5	1	0	0
13:73509086:GGTTA:GGTTAGTTA	13	73509086	0.921178	rs7400289	NA	PIBF1	0	intronic	NA	GGTTA	GGTTAGTTA	0.01305	NA	NA	6	NA	4	5	1	0	0
rs61203961	13	73543167	0.74389	rs7400289	NA	PIBF1	0	intronic	NA	CA	C	0.0159	NA	NA	6	NA	4	5	1	0	0
rs117032245	18	47564569	0.805905	rs73430309	NA	MYO5B	0	intronic	0.025243	G	A	0.04672	0.195301	0.0868198	8	5	5	15	1	0	0
rs872204	18	47570781	0.911935	rs16951453	NA	MYO5B	0	intronic	0.00592163	T	A	0.1789	-0.0962953	0.0348059	8	5	5	15	1	1	0
rs375677053	18	47578930	0.618207	rs16951453	NA	MYO5B	0	intronic	NA	TGGGGGGA	T	0.1322	NA	NA	8	NA	5	15	1	0	0
rs55740515	18	47607114	0.911319	rs73430309	NA	MYO5B	0	intronic	2.56982e-05	G	C	0.0507	0.173197	0.040937	8	6	5	15	1	0	1
rs141637509	18	47608086	0.893815	rs73430309	NA	MYO5B	0	intronic	NA	TAACATTC	T	0.0497	NA	NA	8	NA	5	15	1	0	0
rs143100037	18	47608154	0.609989	rs16951453	NA	MYO5B	0	intronic	NA	TA	T	0.1776	NA	NA	8	NA	5	15	1	0	0
rs67371714	18	47619694	0.923948	rs16951453	NA	MYO5B	0	intronic	4.575e-05	G	C	0.167	-0.121798	0.0297222	8	5	5	15	1	1	1
rs58963888	18	47620138	0.873043	rs16951453	NA	MYO5B	0	intronic	NA	TA	T	0.171	NA	NA	8	NA	5	15	1	0	1
rs570843373	18	47621208	0.615285	rs16951453	NA	MYO5B	0	intronic	NA	A	AT	0.1183	NA	NA	8	NA	5	15	1	1	0
rs67235664	18	47629021	0.917705	rs16951453	NA	MYO5B	0	intronic	7.76951e-07	G	C	0.166	0.148103	0.0298163	8	5	5	15	1	1	0
rs113614067	18	47635998	0.911319	rs73430309	NA	MYO5B	0	intronic	0.0113014	G	C	0.0507	0.159004	0.062437	8	7	5	15	1	0	0
rs113862444	18	47636092	0.833801	rs16951453	NA	MYO5B	0	intronic	1.13578e-05	G	A	0.1541	-0.1459	0.0330632	8	7	5	15	1	1	0
rs73430307	18	47637103	0.832502	rs73430309	NA	MYO5B	0	intronic	1.70282e-05	C	T	0.0666	-0.170605	0.0394607	8	5	2	15	1	1	0

## Sheet: T3.variant.consequence
Table 3. Functional consequences of all candidate variants in 9 genomic risk loci
This table shows the proportion of all candidate SNPs that have corresponding functional annotation assigned by ANNOVAR.
Consequence	ref.count	ref.prop	count	prop
UTR3	233824	0.0093225	2	0.00615385
UTR5	71546	0.00285252	0	0
downstream	284177	0.0113301	10	0.0307692
exonic	254736	0.0101563	1	0.00307692
intergenic	11684523	0.465859	53	0.163077
intronic	9137749	0.36432	254	0.781538
ncRNA_exonic	259951	0.0103642	1	0.00307692
ncRNA_intronic	2884355	0.114998	2	0.00615385
ncRNA_splicing	1313	5.23489e-05	0	0
splicing	2830	0.000112831	0	0
upstream	266686	0.0106327	2	0.00615385

## Sheet: T4.mapping.genes
Table 4. Genes mapped by differential genetic variants using positional, eQTL and chromotin interaction mapping strategies in FUMA.
Genes mapped by all three strategies are highlighted in bold. Strat bp=start position of one gene; End bp=End position of one gene; pLI=probability of loss of function mutation intolerance (higher scores indicate higher probability); ncRVIS=Non-coding residual variation intolerance score. The higher the score is, the more intolerant to noncoding variants the gene is; posMap SNPs=SNPs mapped to th…
Gene name	entrezID	chr	start	end	Positioning mapping	eQTL mapping	CI mapping	pLI	ncRVIS	posMapSNPs	posMapMaxCADD	eqtlMapSNPs	eqtlMapminP	eqtlMapminQ	eqtlMapts	eqtlDirection	ciMap	ciMapts	minGwasP	IndSigSNPs	GenomicLocus	strand	type
MYO5B	4645	18	47349183	47721463	Yes	Yes	Yes	5.42317e-10	0.470846	214	13.01	72	2.16689e-15	0	GTEx_v6_Nerve_Tibial:GTEx_v7_Nerve_Tibial:GTEx_v7_Testis:GTEx_v7_Thyroid:BIOS_eQTL_geneLevel	+	Yes	GM12878:hESC:IMR90:Left_Ventricle:Liver:Mesenchymal_Stem_Cell:Mesendoderm:Trophoblast-like_Cell	6.79436e-07	rs73430309;rs16951453;rs16951453:rs73430309	8	-1	protein_coding
ZBTB43	23099	9	129567285	129600489	No	Yes	Yes	0.877042	-2.13196	0	0	1	5.85661e-06	0.0140896	GTEx_v7_Skin_Not_Sun_Exposed_Suprapubic	-	Yes	GM12878:hESC:IMR90:Mesenchymal_Stem_Cell:Mesendoderm	1.50456e-06	rs112497883	5	1	protein_coding
ZNF776	284309	19	58258164	58269527	No	Yes	Yes	7.87023e-06	-0.307628	0	0	1	3.70235e-06	0.0213031	GTEx_v7_Brain_Frontal_Cortex_BA9	+	Yes	IMR90	0.00308239	rs74831398	9	1	protein_coding
AUTS2	26053	7	69063905	70258054	Yes	No	Yes	0.996187	-0.774736	10	3.82	0	NA	NA	NA	NA	Yes	Aorta:GM12878:hESC:Left_Ventricle:Liver:Mesenchymal_Stem_Cell:Mesendoderm:Trophoblast-like_Cell	6.64533e-07	rs6943451	4	1	protein_coding
PIBF1	10464	13	73356197	73590591	Yes	No	Yes	4.97647e-08	-0.312594	6	12	0	NA	NA	NA	NA	Yes	GM12878:hESC:IMR90:Mesenchymal_Stem_Cell:Mesendoderm:Trophoblast-like_Cell	NA	rs7400289	6	1	protein_coding
PBX3	5090	9	128509624	128729656	No	No	Yes	0.592665	-0.360121	0	0	0	NA	NA	NA	NA	Yes	IMR90	1.50456e-06	rs112497883	5	1	protein_coding
RALGPS1	9649	9	129677053	129985445	No	No	Yes	0.999857	-1.26278	0	0	0	NA	NA	NA	NA	Yes	GM12878:IMR90	1.50456e-06	rs112497883	5	1	protein_coding
ANGPTL2	23452	9	129849611	129885162	No	No	Yes	0.182258	-1.04559	0	0	0	NA	NA	NA	NA	Yes	GM12878:hESC:IMR90:Mesenchymal_Stem_Cell:Mesendoderm:Trophoblast-like_Cell	1.50456e-06	rs112497883	5	-1	protein_coding
GARNL3	84253	9	129986544	130155939	No	No	Yes	0.0210868	-0.606584	0	0	0	NA	NA	NA	NA	Yes	GM12878:IMR90	1.50456e-06	rs112497883	5	1	protein_coding
SLC2A8	29988	9	130159421	130170703	No	No	Yes	0.237275	0.421402	0	0	0	NA	NA	NA	NA	Yes	IMR90:Mesenchymal_Stem_Cell	1.50456e-06	rs112497883	5	1	protein_coding
ZNF79	7633	9	130186661	130207651	No	No	Yes	0.0171294	-0.724875	0	0	0	NA	NA	NA	NA	Yes	IMR90:Mesenchymal_Stem_Cell	1.50456e-06	rs112497883	5	1	protein_coding
DACH1	1602	13	72012098	72441330	No	No	Yes	0.995944	-0.40163	0	0	0	NA	NA	NA	NA	Yes	hESC:Mesenchymal_Stem_Cell:Mesendoderm:Trophoblast-like_Cell	NA	rs7400289	6	-1	protein_coding
DIS3	22894	13	73329540	73356234	No	No	Yes	2.04523e-11	0.569805	0	0	0	NA	NA	NA	NA	Yes	GM12878:hESC:IMR90:Mesenchymal_Stem_Cell:Mesendoderm:Trophoblast-like_Cell	NA	rs7400289	6	-1	protein_coding
COMMD6	170622	13	76099350	76123575	No	No	Yes	0.131043	0.0719492	0	0	0	NA	NA	NA	NA	Yes	GM12878:IMR90:Liver	NA	rs7400289	6	-1	protein_coding
UCHL3	7347	13	76123619	76180085	No	No	Yes	1.95224e-05	0.732583	0	0	0	NA	NA	NA	NA	Yes	GM12878:IMR90:Liver	NA	rs7400289	6	1	protein_coding
TCEB3B	51224	18	44558943	44561988	No	No	Yes	1.80368e-08	-0.0152545	0	0	0	NA	NA	NA	NA	Yes	IMR90:Left_Ventricle	2.05451e-05	rs16951453:rs73430309	8	-1	protein_coding
SKOR2	652991	18	44746293	44775554	No	No	Yes	0.611171	-0.166851	0	0	0	NA	NA	NA	NA	Yes	Mesenchymal_Stem_Cell	2.05451e-05	rs16951453:rs73430309	8	-1	protein_coding
ZBTB7C	201501	18	45553044	45937123	No	No	Yes	0.907221	-0.0627471	0	0	0	NA	NA	NA	NA	Yes	IMR90:Mesenchymal_Stem_Cell	1.21766e-06	rs16951453:rs73430309	8	-1	protein_coding
C18orf32	497661	18	47008028	47013622	No	No	Yes	0.182753	-0.238184	0	0	0	NA	NA	NA	NA	Yes	IMR90:Liver:Mesendoderm	1.21766e-06	rs73430309:rs16951453	8	-1	protein_coding
RPL17-C18orf32	100526842	18	47008051	47017956	No	No	Yes	0.605942	-0.340213	0	0	0	NA	NA	NA	NA	Yes	IMR90:Liver:Mesendoderm	1.21766e-06	rs73430309:rs16951453	8	-1	protein_coding
RPL17	6139	18	47014851	47018906	No	No	Yes	0.494059	0.186984	0	0	0	NA	NA	NA	NA	Yes	IMR90:Liver:Mesendoderm	1.21766e-06	rs73430309:rs16951453	8	-1	protein_coding
CCDC11	220136	18	47753563	47792892	No	No	Yes	1.5988e-13	-0.596743	0	0	0	NA	NA	NA	NA	Yes	hESC:Mesendoderm	2.05451e-05	rs73430309:rs16951453	8	-1	protein_coding
SKA1	220134	18	47901365	47920543	No	No	Yes	1.32266e-06	0.423231	0	0	0	NA	NA	NA	NA	Yes	GM12878:Mesendoderm	1.21766e-06	rs73430309:rs16951453	8	1	protein_coding
SUV420H2	84787	19	55851221	55859488	No	No	Yes	0.690731	-0.33324	0	0	0	NA	NA	NA	NA	Yes	IMR90	0.00308239	rs74831398	9	1	protein_coding
AC020922.1	NA	19	55851254	55856561	No	No	Yes	NA	NA	0	0	0	NA	NA	NA	NA	Yes	IMR90	0.00308239	rs74831398	9	1	protein_coding
COX6B2	125965	19	55860674	55866182	No	No	Yes	0.0487106	-1.07982	0	0	0	NA	NA	NA	NA	Yes	IMR90	0.00308239	rs74831398	9	-1	protein_coding
ZNF579	163033	19	56088899	56092211	No	No	Yes	NA	NA	0	0	0	NA	NA	NA	NA	Yes	IMR90	0.00308239	rs74831398	9	-1	protein_coding
FIZ1	84922	19	56102746	56113336	No	No	Yes	0.450715	-0.800946	0	0	0	NA	NA	NA	NA	Yes	IMR90	0.00308239	rs74831398	9	-1	protein_coding
ZNF524	147807	19	56111388	56114504	No	No	Yes	0.00680376	-0.246077	0	0	0	NA	NA	NA	NA	Yes	IMR90	0.00308239	rs74831398	9	1	protein_coding
ZNF865	100507290	19	56116771	56128635	No	No	Yes	NA	NA	0	0	0	NA	NA	NA	NA	Yes	IMR90	0.00308239	rs74831398	9	1	protein_coding
ZNF784	147808	19	56132108	56135967	No	No	Yes	0.352694	0.168988	0	0	0	NA	NA	NA	NA	Yes	IMR90	0.00308239	rs74831398	9	-1	protein_coding
ZNF580	51157	19	56146382	56154835	No	No	Yes	0.508634	-0.0274531	0	0	0	NA	NA	NA	NA	Yes	IMR90	0.00308239	rs74831398	9	1	protein_coding
ZNF581	51545	19	56146825	56156988	No	No	Yes	0.064555	-0.531988	0	0	0	NA	NA	NA	NA	Yes	IMR90	0.00308239	rs74831398	9	1	protein_coding
CCDC106	29903	19	56152428	56164527	No	No	Yes	0.0108032	NA	0	0	0	NA	NA	NA	NA	Yes	IMR90	0.00308239	rs74831398	9	1	protein_coding
GALP	85569	19	56687389	56697144	No	No	Yes	0.00121512	0.74806	0	0	0	NA	NA	NA	NA	Yes	Left_Ventricle	0.00308239	rs74831398	9	1	protein_coding
ZSCAN5A	79149	19	56732681	56879752	No	No	Yes	0.0812182	-0.29602	0	0	0	NA	NA	NA	NA	Yes	Left_Ventricle	0.00308239	rs74831398	9	-1	protein_coding
ZNF582	147948	19	56887413	56904914	No	No	Yes	0.000410371	-0.780644	0	0	0	NA	NA	NA	NA	Yes	Left_Ventricle	0.00308239	rs74831398	9	-1	protein_coding
ZNF471	57573	19	57019212	57041590	No	No	Yes	3.60936e-10	3.03772	0	0	0	NA	NA	NA	NA	Yes	Mesendoderm	0.00308239	rs74831398	9	1	protein_coding
ZNF264	9422	19	57702868	57724724	No	No	Yes	7.10065e-06	0.33166	0	0	0	NA	NA	NA	NA	Yes	GM12878:Left_Ventricle	0.00308239	rs74831398	9	1	protein_coding
ZNF460	10794	19	57791419	57804937	No	No	Yes	0.647012	-0.06959	0	0	0	NA	NA	NA	NA	Yes	GM12878:Left_Ventricle	0.00308239	rs74831398	9	1	protein_coding
ZNF543	125919	19	57831877	57842144	No	No	Yes	9.05589e-12	0.877104	0	0	0	NA	NA	NA	NA	Yes	GM12878:hESC:IMR90:Mesenchymal_Stem_Cell:Trophoblast-like_Cell	0.00308239	rs74831398	9	1	protein_coding
ZNF304	57343	19	57862675	57871266	No	No	Yes	0.85265	0.44934	0	0	0	NA	NA	NA	NA	Yes	Left_Ventricle:Liver	0.00308239	rs74831398	9	1	protein_coding
ZNF547	284306	19	57874845	57890933	No	No	Yes	2.11765e-11	1.05865	0	0	0	NA	NA	NA	NA	Yes	Left_Ventricle:Liver	0.00308239	rs74831398	9	1	protein_coding
TRAPPC2P1	10597	19	57874879	57876721	No	No	Yes	0.163282	NA	0	0	0	NA	NA	NA	NA	Yes	Left_Ventricle:Liver	0.00308239	rs74831398	9	1	protein_coding
AC003002.4	NA	19	57874934	57909952	No	No	Yes	NA	NA	0	0	0	NA	NA	NA	NA	Yes	Left_Ventricle:Liver	0.00308239	rs74831398	9	1	protein_coding
ZNF548	147694	19	57901218	57912786	No	No	Yes	0.0995735	-0.096407	0	0	0	NA	NA	NA	NA	Yes	Mesenchymal_Stem_Cell:Trophoblast-like_Cell	0.00308239	rs74831398	9	1	protein_coding
AC003002.6	NA	19	57901252	57931362	No	No	Yes	NA	NA	0	0	0	NA	NA	NA	NA	Yes	Mesenchymal_Stem_Cell:Trophoblast-like_Cell	0.00308239	rs74831398	9	1	protein_coding
ZNF17	7565	19	57922531	57933307	No	No	Yes	0.000331513	0.785338	0	0	0	NA	NA	NA	NA	Yes	GM12878:IMR90:Left_Ventricle:Liver:Mesenchymal_Stem_Cell:Pancreas:Trophoblast-like_Cell	0.00308239	rs74831398	9	1	protein_coding
ZNF749	388567	19	57946697	57956853	No	No	Yes	1.62776e-06	0.489134	0	0	0	NA	NA	NA	NA	Yes	GM12878:IMR90:Left_Ventricle:Liver:Mesenchymal_Stem_Cell:Pancreas:Trophoblast-like_Cell	0.00308239	rs74831398	9	1	protein_coding
AC004076.9	NA	19	57949338	57988904	No	No	Yes	NA	NA	0	0	0	NA	NA	NA	NA	Yes	IMR90:Left_Ventricle:Liver:Mesenchymal_Stem_Cell	0.00308239	rs74831398	9	-1	protein_coding
ZNF772	400720	19	57978031	57988938	No	No	Yes	0.00795615	2.62633	0	0	0	NA	NA	NA	NA	Yes	IMR90:Left_Ventricle:Liver:Mesenchymal_Stem_Cell	0.00308239	rs74831398	9	-1	protein_coding
ZNF419	79744	19	57999079	58006048	No	No	Yes	2.07812e-06	0.366682	0	0	0	NA	NA	NA	NA	Yes	IMR90:Left_Ventricle:Liver:Mesenchymal_Stem_Cell	0.00308239	rs74831398	9	1	protein_coding
AC003005.4	NA	19	57999086	58016749	No	No	Yes	NA	NA	0	0	0	NA	NA	NA	NA	Yes	IMR90:Left_Ventricle:Liver:Mesenchymal_Stem_Cell	0.00308239	rs74831398	9	1	protein_coding
ZNF773	374928	19	58011283	58029772	No	No	Yes	5.50269e-09	0.897932	0	0	0	NA	NA	NA	NA	Yes	Left_Ventricle	0.00308239	rs74831398	9	1	protein_coding
ZNF549	256051	19	58038693	58068910	No	No	Yes	5.83117e-05	-0.834588	0	0	0	NA	NA	NA	NA	Yes	Left_Ventricle	0.00308239	rs74831398	9	1	protein_coding
ZNF550	162972	19	58046625	58071231	No	No	Yes	1.52467e-10	0.39498	0	0	0	NA	NA	NA	NA	Yes	IMR90:Mesenchymal_Stem_Cell:Mesendoderm	0.00308239	rs74831398	9	-1	protein_coding
ZNF416	55659	19	58082934	58090295	No	No	Yes	0.000574204	-0.712778	0	0	0	NA	NA	NA	NA	Yes	Aorta:GM12878:hESC:IMR90:Mesenchymal_Stem_Cell:Mesendoderm:Trophoblast-like_Cell	0.00308239	rs74831398	9	-1	protein_coding
ZIK1	284307	19	58089824	58105145	No	No	Yes	4.78889e-08	-0.506611	0	0	0	NA	NA	NA	NA	Yes	Aorta:GM12878:hESC:IMR90:Mesenchymal_Stem_Cell:Mesendoderm:Trophoblast-like_Cell	0.00308239	rs74831398	9	1	protein_coding
ZNF530	348327	19	58111253	58124090	No	No	Yes	1.74304e-10	-0.0928084	0	0	0	NA	NA	NA	NA	Yes	Aorta:GM12878:hESC:IMR90:Mesenchymal_Stem_Cell:Mesendoderm:Trophoblast-like_Cell	0.00308239	rs74831398	9	1	protein_coding
ZNF551	90233	19	58193337	58228669	No	No	Yes	6.09497e-07	0.704657	0	0	0	NA	NA	NA	NA	Yes	IMR90:Mesenchymal_Stem_Cell	0.00308239	rs74831398	9	1	protein_coding
AC003006.7	NA	19	58193413	58264943	No	No	Yes	NA	NA	0	0	0	NA	NA	NA	NA	Yes	IMR90:Mesenchymal_Stem_Cell	0.00308239	rs74831398	9	1	protein_coding
ZNF154	7710	19	58208735	58220579	No	No	Yes	5.18955e-05	0.12254	0	0	0	NA	NA	NA	NA	Yes	IMR90:Left_Ventricle:Mesenchymal_Stem_Cell	0.00308239	rs74831398	9	-1	protein_coding
ZNF671	79891	19	58231119	58238992	No	No	Yes	4.21927e-13	0.516855	0	0	0	NA	NA	NA	NA	Yes	IMR90:Left_Ventricle:Mesenchymal_Stem_Cell	0.00308239	rs74831398	9	-1	protein_coding
ZNF606	80095	19	58488421	58514717	No	No	Yes	0.32039	0.521155	0	0	0	NA	NA	NA	NA	Yes	IMR90:Left_Ventricle:Mesenchymal_Stem_Cell	0.00308239	rs74831398	9	-1	protein_coding
CTD-2368P22.1	100128398	19	58513429	58522600	No	No	Yes	NA	NA	0	0	0	NA	NA	NA	NA	Yes	IMR90:Left_Ventricle:Mesenchymal_Stem_Cell	0.00308239	rs74831398	9	1	protein_coding
ZNF329	79673	19	58637619	58666477	No	No	Yes	2.30642e-05	0.642665	0	0	0	NA	NA	NA	NA	Yes	Left_Ventricle	0.00308239	rs74831398	9	-1	protein_coding
ZNF544	27300	19	58739960	58788815	No	No	Yes	3.81192e-13	-0.286938	0	0	0	NA	NA	NA	NA	Yes	hESC:IMR90:Liver:Mesenchymal_Stem_Cell:Mesendoderm	0.00308239	rs74831398	9	1	protein_coding
CTD-3138B18.4	NA	19	58740831	58798173	No	No	Yes	NA	NA	0	0	0	NA	NA	NA	NA	Yes	hESC:IMR90:Liver:Mesenchymal_Stem_Cell:Mesendoderm	0.00308239	rs74831398	9	1	protein_coding
ZNF8	7554	19	58790317	58807254	No	No	Yes	NA	-0.283654	0	0	0	NA	NA	NA	NA	Yes	hESC:IMR90:Left_Ventricle:Liver:Mesenchymal_Stem_Cell:Mesendoderm	0.00308239	rs74831398	9	1	protein_coding
ZNF8	7554	19	58790318	58807254	No	No	Yes	NA	-0.283654	0	0	0	NA	NA	NA	NA	Yes	hESC:IMR90:Left_Ventricle:Liver:Mesenchymal_Stem_Cell:Mesendoderm	0.00308239	rs74831398	9	1	protein_coding
AC010642.1	108903150	19	58790332	58826563	No	No	Yes	NA	NA	0	0	0	NA	NA	NA	NA	Yes	hESC:IMR90:Left_Ventricle:Liver:Mesenchymal_Stem_Cell:Mesendoderm	0.00308239	rs74831398	9	1	protein_coding
ZSCAN22	342945	19	58838385	58853698	No	No	Yes	1.28988e-05	-0.682651	0	0	0	NA	NA	NA	NA	Yes	GM12878:hESC:IMR90:Liver:Mesenchymal_Stem_Cell:Mesendoderm:Trophoblast-like_Cell	0.00308239	rs74831398	9	1	protein_coding
ZNF132	7691	19	58944181	58951589	No	No	Yes	8.15053e-13	0.395764	0	0	0	NA	NA	NA	NA	Yes	IMR90:Mesenchymal_Stem_Cell:Mesendoderm	0.00308239	rs74831398	9	-1	protein_coding
ZNF324B	388569	19	58962971	58969200	No	No	Yes	0.0057479	-0.501534	0	0	0	NA	NA	NA	NA	Yes	GM12878:hESC:IMR90:Liver:Mesenchymal_Stem_Cell:Mesendoderm:Trophoblast-like_Cell	0.00308239	rs74831398	9	1	protein_coding
ZNF324	25799	19	58978423	58984945	No	No	Yes	0.473925	0.0321519	0	0	0	NA	NA	NA	NA	Yes	GM12878:hESC:IMR90:Liver:Mesenchymal_Stem_Cell:Mesendoderm:Trophoblast-like_Cell	0.00308239	rs74831398	9	1	protein_coding
SLC27A6	28965	5	127873706	128369335	Yes	Yes	No	2.85883e-09	0.536585	3	5.27	38	-9	1.12829e-47	CMC_NoSVA_cis:CMC_SVA_cis:GTEx_v6_Thyroid:GTEx_v7_Heart_Atrial_Appendage:GTEx_v7_Thyroid	+	No	NA	4.87703e-06	rs17163707	3	1	protein_coding
ISOC1	51015	5	128430444	128449721	Yes	Yes	No	0.00529303	0.469388	25	15.04	14	-9	0.000837273	CMC_NoSVA_cis:GTEx_v7_Heart_Atrial_Appendage:BIOS_eQTL_geneLevel	-	No	NA	4.87703e-06	rs17163707	3	1	protein_coding
MZT1	440145	13	73282495	73301825	Yes	Yes	No	0.611862	0.107383	11	9.531	6	2.09862e-06	0.00106782	GTEx_v7_Adipose_Subcutaneous:GTEx_v7_Adipose_Visceral_Omentum:GTEx_v7_Artery_Tibial:GTEx_v7_Esophagus_Muscularis:GTEx_v7_Skin_Not_Sun_Exposed_Suprapubic	NA	No	NA	1.19076e-06	rs7400289	6	-1	protein_coding
BORA	79866	13	73302061	73330336	Yes	Yes	No	0.000692705	-0.519274	5	34	3	5.94932e-06	0.0315587	GTEx_v6_Testis	NA	No	NA	NA	rs7400289	6	1	protein_coding
NXPE3	91775	3	101498046	101547073	No	Yes	No	0.4021	-2.23804	0	0	35	3.09409e-18	0	GTEx_v6_Cells_Transformed_fibroblasts:GTEx_v6_Skin_Sun_Exposed_Lower_leg:GTEx_v6_Thyroid:GTEx_v6_Whole_Blood:GTEx_v7_Adipose_Subcutaneous:GTEx_v7_Artery_Aorta:GTEx_v7_Artery_Tibial:GTEx_v7_Cells_Transformed_fibroblasts:GTEx_v7_Colon_Sigmoid:GTEx_v7_Esophagus_Mucosa:GTEx_v7_Heart_Left_Ventricle:GTEx_v7_Lung:GTEx_v7_Pancreas:GTEx_v7_Skin_Not_Sun_Exposed_Suprapubic:GTEx_v7_Skin_Sun_Exposed_Lower_leg…	-	No	NA	2.74905e-06	rs12486738	1	1	protein_coding
NFKBIZ	64332	3	101546835	101579866	No	Yes	No	0.999617	0.323899	0	0	17	1.68269e-11	0	BIOS_eQTL_geneLevel	-	No	NA	0.000107994	rs12486738	1	1	protein_coding
MBD1	4152	18	47793252	47808144	No	Yes	No	0.959616	-0.889525	0	0	12	1.72275e-05	0.0267314	GTEx_v7_Adipose_Subcutaneous	-	No	NA	0.00286446	rs73430309	8	-1	protein_coding
RPS5	6193	19	58897767	58906173	No	Yes	No	0.903178	1.35194	0	0	1	5.04417e-05	1.70075e-09	GTEx_v7_Adipose_Visceral_Omentum	-	No	NA	2.75451e-06	rs74831398	9	1	protein_coding
SENP7	57337	3	101043049	101232085	Yes	No	No	0.987261	-0.0382408	5	5.075	0	NA	NA	NA	NA	No	NA	2.74905e-06	rs12486738	1	-1	protein_coding
TRMT10C	54931	3	101280706	101285290	Yes	No	No	1.05912e-05	-0.10924	8	11.36	0	NA	NA	NA	NA	No	NA	0.000389479	rs12486738	1	1	protein_coding
PCNP	57092	3	101292939	101313281	Yes	No	No	0.872423	-0.993145	10	12.54	0	NA	NA	NA	NA	No	NA	0.000107994	rs12486738	1	1	protein_coding
SMARCAD1	56916	4	95128762	95212443	Yes	No	No	0.999997	-0.842304	1	2.327	0	NA	NA	NA	NA	No	NA	2.86286e-06	rs11730135	2	1	protein_coding
ZBTB34	403341	9	129622944	129648157	Yes	No	No	0.829623	-1.86583	1	1.598	0	NA	NA	NA	NA	No	NA	1.50456e-06	rs112497883	5	1	protein_coding
ZNF497	162968	19	58865723	58874214	Yes	No	No	5.39462e-08	-1.33132	1	2.885	0	NA	NA	NA	NA	No	NA	0.00308239	rs74831398	9	-1	protein_coding
ZNF837	116412	19	58878985	58892427	Yes	No	No	0.258441	-0.151745	1	2.885	0	NA	NA	NA	NA	No	NA	0.00308239	rs74831398	9	-1	protein_coding
ZNF584	201514	19	58912871	58929694	Yes	No	No	1.31169e-05	0.916065	1	4.913	0	NA	NA	NA	NA	No	NA	2.75451e-06	rs74831398	9	1	protein_coding

## Sheet: T5.GWGAS
Table 5. Genes identified by genome-wide gene-based association study (GWGAS) in MAGMA.
Genes with an adjusted p-value (FDR) below 0.05 are highlighted in bold. Chr=chromosome; Start Bp=start position of one gene; Stop Bp=stop position of one gene; nSNPs=number of SNPs in the GWAS mapped to the gene; Z=Z-statistic of the gene-based test in MAGMA; P=Two sided gene-based P-value.
Gene name	Gene ID	CHR	START	STOP	nSNPs	N	Z	P	P(FDR)
ATP6V1E1	ENSG00000131100	22	18074902	18111584	231	65034	3.8469	5.9813e-05	0.888567
MYO5B	ENSG00000167306	18	47349183	47721463	1776	65034	3.7269	9.694e-05	0.888567
ZYG11A	ENSG00000203995	1	53308183	53360670	195	65034	3.5434	0.00019753	0.888567
GNA15	ENSG00000060558	19	3136191	3163767	211	65034	3.4434	0.00028723	0.888567
UBA3	ENSG00000144744	3	69103881	69129559	65	65034	3.4282	0.00030385	0.888567
RBBP8	ENSG00000101773	18	20378224	20606451	645	65034	3.3958	0.00034209	0.888567
TMEM79	ENSG00000163472	1	156252726	156262976	29	65034	3.3873	0.00035295	0.888567
RNF170	ENSG00000120925	8	42704780	42752433	99	65034	3.3705	0.0003752	0.888567
NIF3L1	ENSG00000196290	2	201754050	201768655	21	65034	3.1974	0.00069325	0.951375
ADAM33	ENSG00000149451	20	3648612	3662893	81	65034	3.1784	0.00074046	0.951375
TMF1	ENSG00000144747	3	69068978	69101484	84	65034	3.1642	0.00077768	0.951375
TMPRSS3	ENSG00000160183	21	43791999	43816955	145	65034	3.1424	0.00083773	0.951375
C2orf16	ENSG00000221843	2	27799389	27805588	10	65034	3.1189	0.00090769	0.951375
ARL17B	ENSG00000228696	17	44352150	44439130	129	65034	3.1186	0.00090861	0.951375
P2RY2	ENSG00000175591	11	72929343	72947397	56	65034	3.0912	0.00099691	0.951375
RP11-598P20.5	ENSG00000254673	8	42873567	42932477	112	65034	3.0748	0.0010532	0.951375
C5orf60	ENSG00000204661	5	179068545	179072047	14	65034	3.0733	0.0010584	0.951375
PHKB	ENSG00000102893	16	47495034	47735434	350	65034	3.0678	0.0010784	0.951375
C20orf202	ENSG00000215595	20	1184098	1188918	14	65034	3.0612	0.0011023	0.951375
TCTEX1D1	ENSG00000152760	1	67218142	67244470	87	65034	3.0462	0.0011589	0.951375
FNTA	ENSG00000168522	8	42889337	42940931	102	65034	3.0031	0.0013364	0.951375
RNF14	ENSG00000013561	5	141337893	141369856	120	65034	2.9804	0.0014395	0.951375
KLF3	ENSG00000109787	4	38665817	38702663	118	65034	2.9787	0.0014475	0.951375
PAPOLB	ENSG00000218823	7	4897364	4901625	18	65034	2.9731	0.001474	0.951375
HOOK3	ENSG00000168172	8	42752075	42885682	347	65034	2.9673	0.0015021	0.951375
DIRAS3	ENSG00000162595	1	68511645	68517314	22	65034	2.9522	0.0015778	0.951375
DYNLRB2	ENSG00000168589	16	80574631	80584657	55	65034	2.9322	0.0016829	0.951375
HHIP	ENSG00000164161	4	145567173	145666423	218	65034	2.9232	0.0017321	0.951375
PNPLA2	ENSG00000177666	11	818902	825573	23	65034	2.9106	0.0018035	0.951375
PPIL3	ENSG00000240344	2	201735630	201754026	42	65034	2.9096	0.0018093	0.951375
IZUMO4	ENSG00000099840	19	2096380	2099592	23	65034	2.9001	0.0018654	0.951375
LY75-CD302	ENSG00000248672	2	160628362	160761221	638	65034	2.8857	0.0019527	0.951375
LY75	ENSG00000054219	2	160628362	160761260	638	65034	2.8857	0.0019527	0.951375
CPNE2	ENSG00000140848	16	57126449	57181878	258	65034	2.8624	0.002102	0.951375
PAQR7	ENSG00000182749	1	26187701	26197744	13	65034	2.8615	0.0021083	0.951375
ITFG1	ENSG00000129636	16	47188298	47498060	509	65034	2.8551	0.002151	0.951375
IQGAP3	ENSG00000183856	1	156495197	156542396	140	65034	2.8491	0.0021921	0.951375
MMP25	ENSG00000008516	16	3096682	3110727	75	65034	2.8483	0.0021973	0.951375
POMK	ENSG00000185900	8	42948658	42978577	75	65034	2.829	0.002335	0.951375
OR8A1	ENSG00000196119	11	124439893	124441037	3	65034	2.807	0.0025003	0.951375
CUBN	ENSG00000107611	10	16865963	17171830	1566	65034	2.8052	0.0025144	0.951375
SPRR4	ENSG00000184148	1	152943142	152945050	4	65034	2.8003	0.0025526	0.951375
MAPT	ENSG00000186868	17	43971748	44105700	847	65034	2.7774	0.0027396	0.951375
C1orf85	ENSG00000198715	1	156259880	156265463	16	65034	2.771	0.002794	0.951375
ZFYVE27	ENSG00000155256	10	99496878	99520664	107	65034	2.7478	0.0029995	0.951375
CYP39A1	ENSG00000146233	6	46517541	46620523	350	65034	2.7457	0.0030187	0.951375
PCDH12	ENSG00000113555	5	141323150	141349304	80	65034	2.7441	0.0030339	0.951375
FBLIM1	ENSG00000162458	1	16083102	16113089	101	65034	2.7331	0.0031375	0.951375
SENP7	ENSG00000138468	3	101043049	101232085	649	65034	2.7312	0.0031553	0.951375
SEMA6B	ENSG00000167680	19	4542600	4559820	70	65034	2.7257	0.0032078	0.951375
STMN1	ENSG00000117632	1	26210672	26233482	39	65034	2.705	0.0034151	0.951375
ZNF33B	ENSG00000196693	10	43084555	43133992	151	65034	2.7022	0.0034441	0.951375
FLJ00418	ENSG00000268927	16	70695570	70699739	23	65034	2.6961	0.0035078	0.951375
HAND1	ENSG00000113196	5	153854532	153857824	10	65034	2.6902	0.003571	0.951375
SMG6	ENSG00000070366	17	1963133	2207065	802	65034	2.6799	0.0036823	0.951375
SFRP5	ENSG00000120057	10	99526508	99531709	15	65034	2.6794	0.0036882	0.951375
HIST1H3I	ENSG00000182572	6	27839623	27840099	3	65034	2.6752	0.003734	0.951375
TSPAN13	ENSG00000106537	7	16793160	16824161	148	65034	2.6557	0.003957	0.951375
CD302	ENSG00000241399	2	160625364	160654753	125	65034	2.6535	0.0039836	0.951375
NEK7	ENSG00000151414	1	198126093	198291550	598	65034	2.6492	0.0040339	0.951375
HOXC11	ENSG00000123388	12	54366910	54371427	5	65034	2.6483	0.0040445	0.951375
MRPS23	ENSG00000181610	17	55916842	55927417	38	65034	2.6392	0.0041556	0.951375
KRTAP11-1	ENSG00000182591	21	32252966	32253874	4	65034	2.6385	0.0041639	0.951375
MYF5	ENSG00000111049	12	81110691	81113452	9	65034	2.6372	0.0041793	0.951375
CLP1	ENSG00000172409	11	57416465	57429340	23	65034	2.6317	0.0042481	0.951375
FAM71C	ENSG00000180219	12	100041531	100043824	10	65034	2.6265	0.0043131	0.951375
DCP1B	ENSG00000151065	12	2055220	2113701	250	65034	2.614	0.004474	0.951375
OR6C65	ENSG00000205328	12	55794214	55795289	2	65034	2.6131	0.0044859	0.951375
COL24A1	ENSG00000171502	1	86194916	86622626	1852	65034	2.6055	0.0045876	0.951375
ESD	ENSG00000139684	13	47345391	47371367	69	65034	2.6012	0.0046451	0.951375
CTTN	ENSG00000085733	11	70244510	70282690	115	65034	2.6003	0.0046576	0.951375
RNF138	ENSG00000134758	18	29671818	29711524	102	65034	2.5945	0.0047365	0.951375
RELL2	ENSG00000164620	5	141016517	141020644	16	65034	2.5882	0.0048244	0.951375
EVA1B	ENSG00000142694	1	36787632	36789755	5	65034	2.5818	0.004915	0.951375
CD3E	ENSG00000198851	11	118175260	118186890	34	65034	2.576	0.0049981	0.951375
ZNF512	ENSG00000243943	2	27805897	27858041	142	65034	2.5747	0.0050157	0.951375
DAGLA	ENSG00000134780	11	61447905	61514473	169	65034	2.5609	0.0052201	0.951375
FBXL5	ENSG00000118564	4	15606162	15683302	272	65034	2.5598	0.0052361	0.951375
KDM3B	ENSG00000120733	5	137688285	137772717	243	65034	2.5477	0.0054215	0.951375
ORC2	ENSG00000115942	2	201773696	201828403	104	65034	2.5472	0.0054299	0.951375
CCDC179	ENSG00000255359	11	22868477	22881972	61	65034	2.5441	0.0054778	0.951375
LECT1	ENSG00000136110	13	53277399	53313947	134	65034	2.5287	0.0057243	0.951375
C1ORF220	ENSG00000184909	1	178511950	178517579	26	65034	2.526	0.0057687	0.951375
VAC14	ENSG00000103043	16	70721342	70835064	430	65034	2.5211	0.0058495	0.951375
YIF1A	ENSG00000174851	11	66052051	66056641	9	65034	2.5186	0.0058917	0.951375
OR51G1	ENSG00000176879	11	4944531	4945637	11	65034	2.5184	0.0058937	0.951375
AMY2B	ENSG00000240038	1	104096437	104122156	63	65034	2.5174	0.0059119	0.951375
KANSL1	ENSG00000120071	17	44107282	44302733	1194	65034	2.5146	0.0059586	0.951375
STARD5	ENSG00000172345	15	81601394	81616524	62	65034	2.5127	0.0059905	0.951375
AC139100.2	ENSG00000267270	18	77905807	77936315	126	65034	2.5113	0.0060151	0.951375
OR4M2	ENSG00000182974	15	22368478	22369561	1	65034	2.5023	0.0061695	0.951375
LHX6	ENSG00000106852	9	124964856	124991905	60	65034	2.4998	0.006214	0.951375
C5orf34	ENSG00000172244	5	43486803	43515247	89	65034	2.4936	0.0063226	0.951375
FAM169A	ENSG00000198780	5	74073399	74162776	234	65034	2.4918	0.0063552	0.951375
CENPO	ENSG00000138092	2	25016005	25045245	116	65034	2.4888	0.0064093	0.951375
HIST1H2BN	ENSG00000233822	6	27806323	27823487	47	65034	2.4805	0.0065597	0.951375
GMEB1	ENSG00000162419	1	28995244	29045865	101	65034	2.4792	0.0065841	0.951375
ERLIN2	ENSG00000147475	8	37594117	37616619	29	65034	2.476	0.0066424	0.951375
NUDT3	ENSG00000272325	6	34247456	34360451	403	65034	2.4633	0.0068828	0.951375
INO80D	ENSG00000114933	2	206858445	206951027	268	65034	2.4542	0.0070592	0.951375
CDX2	ENSG00000165556	13	28536274	28545276	22	65034	2.4516	0.0071104	0.951375
IYD	ENSG00000009765	6	150690028	150727105	266	65034	2.4512	0.0071185	0.951375
AE000662.92	ENSG00000259003	14	23025534	23027939	13	65034	2.4479	0.0071839	0.951375
THSD1	ENSG00000136114	13	52951305	52980629	109	65034	2.4457	0.0072277	0.951375
CTC-398G3.6	ENSG00000267477	19	11577055	11616513	154	65034	2.4435	0.0072728	0.951375
BIRC2	ENSG00000110330	11	102217942	102249401	75	65034	2.4434	0.0072745	0.951375
C1orf220	ENSG00000213057	1	178511887	178518024	31	65034	2.4433	0.0072764	0.951375
TEX35	ENSG00000240021	1	178482212	178517734	119	65034	2.4387	0.0073691	0.951375
PAPD7	ENSG00000112941	5	6714718	6757161	218	65034	2.4374	0.0073959	0.951375
KCNC1	ENSG00000129159	11	17756359	17804602	190	65034	2.4362	0.0074214	0.951375
TMEM50B	ENSG00000142188	21	34804792	34852318	195	65034	2.4347	0.0074526	0.951375
FKBP1C	ENSG00000198225	6	63921351	63922929	11	65034	2.4327	0.0074943	0.951375
HPS3	ENSG00000163755	3	148847371	148891519	205	65034	2.4263	0.0076264	0.951375
CLK1	ENSG00000013441	2	201717732	201729422	31	65034	2.4242	0.0076707	0.951375
ZNF653	ENSG00000161914	19	11594242	11616738	97	65034	2.4111	0.0079531	0.951375
TWISTNB	ENSG00000105849	7	19735085	19748710	43	65034	2.4109	0.0079575	0.951375
UCK2	ENSG00000143179	1	165796768	165880855	263	65034	2.4108	0.0079585	0.951375
PTPN2	ENSG00000175354	18	12785477	12929642	509	65034	2.405	0.0080861	0.951375
OR5T2	ENSG00000181718	11	55999490	56000737	12	65034	2.4028	0.0081339	0.951375
ARHGAP29	ENSG00000137962	1	94614544	94740624	285	65034	2.3885	0.008459	0.951375
SSMEM1	ENSG00000165120	7	129847700	129856683	25	65034	2.3873	0.0084871	0.951375
BCL2L2	ENSG00000129473	14	23767999	23780968	29	65034	2.3866	0.0085023	0.951375
DESI2	ENSG00000121644	1	244816237	244872335	165	65034	2.3856	0.0085253	0.951375
PIDD	ENSG00000177595	11	799179	809753	48	65034	2.3848	0.0085438	0.951375
BOK	ENSG00000176720	2	242498136	242513546	73	65034	2.3843	0.008555	0.951375
THAP1	ENSG00000131931	8	42691817	42698468	13	65034	2.3826	0.0085961	0.951375
KRT5	ENSG00000186081	12	52908359	52914471	32	65034	2.3785	0.0086921	0.951375
NCOA1	ENSG00000084676	2	24714783	24993571	810	65034	2.3766	0.0087366	0.951375
C5orf28	ENSG00000151881	5	43444354	43483995	147	65034	2.3675	0.0089538	0.951375
EFNA3	ENSG00000251246	1	155036224	155059283	43	65034	2.3664	0.0089808	0.951375
SLC6A13	ENSG00000010379	12	329789	372039	223	65034	2.366	0.0089917	0.951375
LDLRAD2	ENSG00000187942	1	22138758	22151714	57	65034	2.3618	0.0090942	0.951375
FLJ00104	ENSG00000205047	16	87731749	87739290	47	65034	2.3595	0.0091488	0.951375
TSNARE1	ENSG00000171045	8	143293441	143484601	943	65034	2.359	0.0091623	0.951375
CAPZA2	ENSG00000198898	7	116451124	116562103	253	65034	2.3572	0.0092065	0.951375
NUDT5	ENSG00000165609	10	12207324	12238143	90	65034	2.3551	0.0092583	0.951375
C10orf85	ENSG00000177234	10	122357721	122359629	10	65034	2.354	0.0092851	0.951375
POTEM	ENSG00000187537	14	19983559	20020272	2	65034	2.3536	0.0092964	0.951375
EFNA3	ENSG00000143590	1	155036224	155060014	45	65034	2.3522	0.0093303	0.951375
REEP2	ENSG00000132563	5	137774706	137782658	29	65034	2.3512	0.0093558	0.951375
KRTAP2-4	ENSG00000213417	17	39221369	39222131	1	65034	2.3487	0.0094205	0.951375
HDAC3	ENSG00000171720	5	141000443	141016437	45	65034	2.348	0.0094384	0.951375
OR10G2	ENSG00000255582	14	22101992	22103096	8	65034	2.3458	0.0094936	0.951375
BANF2	ENSG00000125888	20	17674317	17716516	195	65034	2.3427	0.0095721	0.951375
CRLF3	ENSG00000176390	17	29096406	29151794	248	65034	2.3408	0.0096204	0.951375
RPS10-NUDT3	ENSG00000270800	6	34256547	34393825	479	65034	2.3401	0.0096405	0.951375
AC021860.1	ENSG00000196355	4	38628029	38666430	129	65034	2.3381	0.0096921	0.951375
FAM53C	ENSG00000120709	5	137667624	137685416	51	65034	2.3346	0.0097811	0.951375
SGIP1	ENSG00000118473	1	66999066	67213982	865	65034	2.3346	0.0097827	0.951375
IGFALS	ENSG00000099769	16	1840414	1844972	35	65034	2.3332	0.0098199	0.951375
ICK	ENSG00000112144	6	52866077	52926600	121	65034	2.333	0.0098252	0.951375
MTRR	ENSG00000124275	5	7851299	7906138	294	65034	2.3325	0.0098361	0.951375
PRSS16	ENSG00000112812	6	27215480	27224403	24	65034	2.3288	0.0099344	0.951375
GNA13	ENSG00000120063	17	63006833	63052957	91	65034	2.3255	0.010022	0.951375
CCDC88A	ENSG00000115355	2	55514978	55647057	629	65034	2.3254	0.010026	0.951375
SHPRH	ENSG00000146414	6	146185381	146285559	217	65034	2.3235	0.010075	0.951375
MRPL2	ENSG00000112651	6	43021767	43027544	20	65034	2.3225	0.010104	0.951375
BHLHE22	ENSG00000180828	8	65492814	65496181	6	65034	2.3224	0.010106	0.951375
STH	ENSG00000256762	17	44076616	44077060	1	65034	2.3166	0.010263	0.951375
C15orf65	ENSG00000261652	15	55700746	55710962	48	65034	2.3116	0.0104	0.951375
HECTD2	ENSG00000165338	10	93170096	93274586	218	65034	2.311	0.010416	0.951375
OXSR1	ENSG00000172939	3	38206580	38296979	181	65034	2.3089	0.010474	0.951375
KLLN	ENSG00000227268	10	89618918	89623194	2	65034	2.3079	0.010502	0.951375
GALM	ENSG00000143891	2	38893052	38968379	285	65034	2.2989	0.010755	0.951375
YTHDF2	ENSG00000198492	1	29063133	29096287	84	65034	2.2949	0.01087	0.951375
CC2D2A	ENSG00000048342	4	15471489	15603180	400	65034	2.2867	0.011106	0.951375
TTC28	ENSG00000100154	22	28374004	29075853	1790	65034	2.2843	0.011178	0.951375
PAIP1	ENSG00000172239	5	43526369	43557860	99	65034	2.2835	0.011201	0.951375
TRAF6	ENSG00000175104	11	36508577	36531822	58	65034	2.2788	0.011339	0.951375
INTS9	ENSG00000104299	8	28625178	28747759	300	65034	2.2712	0.011566	0.951375
MRGPRG	ENSG00000182170	11	3239174	3240043	1	65034	2.2695	0.011619	0.951375
C11orf96	ENSG00000187479	11	43946892	43965888	101	65034	2.2676	0.011676	0.951375
TMEM132E	ENSG00000181291	17	32907768	32966337	195	65034	2.2659	0.01173	0.951375
CLCA4	ENSG00000016602	1	87012761	87046437	101	65034	2.2654	0.011743	0.951375
SPOCD1	ENSG00000134668	1	32256023	32281652	74	65034	2.2641	0.011783	0.951375
CAMK1G	ENSG00000008118	1	209757062	209787283	132	65034	2.2629	0.011822	0.951375
SFTPD	ENSG00000133661	10	81697496	81742370	273	65034	2.2619	0.01185	0.951375
PI3	ENSG00000124102	20	43803517	43805185	17	65034	2.2527	0.012139	0.951375
SEC61A2	ENSG00000065665	10	12171636	12211960	162	65034	2.2504	0.012211	0.951375
AC109829.1	ENSG00000233438	2	27760253	27790011	69	65034	2.2452	0.012378	0.951375
CLDN22	ENSG00000177300	4	184239220	184241927	4	65034	2.2438	0.012422	0.951375
KRTAP4-7	ENSG00000240871	17	39240459	39241396	8	65034	2.2438	0.012423	0.951375
SBDS	ENSG00000126524	7	66452664	66460588	35	65034	2.2398	0.012551	0.951375
CTB-167G5.5	ENSG00000268864	19	54102882	54106751	28	65034	2.2362	0.012669	0.951375
RAB39A	ENSG00000179331	11	107799229	107834208	123	65034	2.2356	0.01269	0.951375
ADAM15	ENSG00000143537	1	155023042	155035252	29	65034	2.2325	0.01279	0.951375
HIST1H1B	ENSG00000184357	6	27834570	27835359	8	65034	2.2316	0.012819	0.951375
NIN	ENSG00000100503	14	51186481	51297839	359	65034	2.2284	0.012928	0.951375
CREBRF	ENSG00000164463	5	172483355	172566291	248	65034	2.2269	0.012977	0.951375
HTR1B	ENSG00000135312	6	78171948	78173490	5	65034	2.2263	0.012998	0.951375
FBXO9	ENSG00000112146	6	52916789	52965671	97	65034	2.2223	0.013133	0.951375
FCHSD1	ENSG00000197948	5	141018869	141030986	64	65034	2.2197	0.013219	0.951375
ZNF784	ENSG00000179922	19	56132108	56135967	5	65034	2.218	0.013277	0.951375
MTERFD2	ENSG00000122085	2	242011584	242041747	102	65034	2.2161	0.013343	0.951375
CERS2	ENSG00000143418	1	150933059	150947479	41	65034	2.2142	0.013409	0.951375
DIAPH1	ENSG00000131504	5	140894583	140998622	305	65034	2.2137	0.013424	0.951375
C17orf102	ENSG00000197322	17	32901142	32906388	26	65034	2.2078	0.013631	0.951375
SETDB1	ENSG00000143379	1	150898739	150937213	100	65034	2.2049	0.01373	0.951375
FANCE	ENSG00000112039	6	35420138	35434880	64	65034	2.1985	0.013957	0.951375
RPH3AL	ENSG00000181031	17	62293	236045	1129	65034	2.1959	0.014051	0.951375
ZYG11B	ENSG00000162378	1	53192126	53293014	369	65034	2.1958	0.014052	0.951375
SMG5	ENSG00000198952	1	156219015	156252620	105	65034	2.1955	0.014062	0.951375
CERK	ENSG00000100422	22	47080308	47134158	268	65034	2.1939	0.014121	0.951375
HTATIP2	ENSG00000109854	11	20385231	20405329	68	65034	2.1916	0.014204	0.951375
IFI27L1	ENSG00000165948	14	94547628	94570192	126	65034	2.1914	0.014211	0.951375
TTLL5	ENSG00000119685	14	76099968	76421421	867	65034	2.1849	0.014448	0.951375
ZNF519	ENSG00000175322	18	14057456	14132489	194	65034	2.1839	0.014485	0.951375
ELOVL4	ENSG00000118402	6	80624529	80657297	128	65034	2.1807	0.014604	0.951375
ILF2	ENSG00000143621	1	153634512	153643524	16	65034	2.1795	0.014648	0.951375
GALNT12	ENSG00000119514	9	101569981	101612363	153	65034	2.1761	0.014772	0.951375
IFNGR2	ENSG00000159128	21	34775202	34851655	278	65034	2.1748	0.014821	0.951375
KDM4B	ENSG00000127663	19	4969125	5153606	820	65034	2.1732	0.014882	0.951375
TCP1	ENSG00000120438	6	160199530	160210781	42	65034	2.1728	0.014897	0.951375
LRRC14	ENSG00000160959	8	145743376	145750557	23	65034	2.17	0.015003	0.951375
NDRG1	ENSG00000104419	8	134249414	134314265	274	65034	2.1696	0.015018	0.951375
RCAN2	ENSG00000172348	6	46188475	46459709	726	65034	2.1687	0.015051	0.951375
KCTD14	ENSG00000151364	11	77726761	77757237	157	65034	2.1676	0.015093	0.951375
ANGPT1	ENSG00000154188	8	108261721	108510283	995	65034	2.1638	0.01524	0.951375
SEMG2	ENSG00000124157	20	43849941	43853099	12	65034	2.1633	0.015259	0.951375
HMGCS1	ENSG00000112972	5	43289497	43313614	70	65034	2.1623	0.015296	0.951375
WDR37	ENSG00000047056	10	1095478	1178237	394	65034	2.1609	0.015352	0.951375
FAM168B	ENSG00000152102	2	131805449	131851033	98	65034	2.1598	0.015392	0.951375
PARD6G	ENSG00000178184	18	77915115	78005429	289	65034	2.1586	0.015442	0.951375
C9orf72	ENSG00000147894	9	27546544	27573864	127	65034	2.1539	0.015624	0.951375
RWDD1	ENSG00000111832	6	116892530	116918838	83	65034	2.1516	0.015714	0.951375
OLFML1	ENSG00000183801	11	7506619	7532608	127	65034	2.1483	0.015844	0.951375
CD93	ENSG00000125810	20	23059986	23066977	17	65034	2.1471	0.015894	0.951375
TSRM	ENSG00000236294	7	113091127	113091457	1	65034	2.147	0.015898	0.951375
PRKG1	ENSG00000185532	10	52750945	54058110	5590	65034	2.1469	0.015902	0.951375
HOXC6	ENSG00000197757	12	54384408	54424607	78	65034	2.1462	0.01593	0.951375
KPNA1	ENSG00000114030	3	122140796	122233792	256	65034	2.1418	0.016104	0.951375
FASTKD3	ENSG00000124279	5	7859272	7869150	35	65034	2.1374	0.016284	0.951375
CLN8	ENSG00000182372	8	1703944	1734738	127	65034	2.1356	0.016355	0.951375
LEKR1	ENSG00000197980	3	156543270	156763918	829	65034	2.1351	0.016376	0.951375
CYTL1	ENSG00000170891	4	5016313	5021199	29	65034	2.1343	0.016411	0.951375
BHLHE41	ENSG00000123095	12	26272959	26278060	15	65034	2.1266	0.016729	0.951375
SNN	ENSG00000184602	16	11762270	11773015	56	65034	2.1255	0.016773	0.951375
PAPL	ENSG00000183760	19	39574553	39602133	127	65034	2.125	0.016794	0.951375
VILL	ENSG00000136059	3	38029550	38048679	70	65034	2.1155	0.017193	0.951375
OR5H14	ENSG00000236032	3	97868170	97869249	6	65034	2.1142	0.017249	0.951375
EYA2	ENSG00000064655	20	45523263	45817492	1249	65034	2.1141	0.017253	0.951375
TMIE	ENSG00000181585	3	46742823	46752376	31	65034	2.1126	0.017316	0.951375
LMTK2	ENSG00000164715	7	97736197	97838945	351	65034	2.1123	0.017331	0.951375
C7orf72	ENSG00000164500	7	50135632	50199426	288	65034	2.1118	0.017351	0.951375
ORM2	ENSG00000228278	9	117092149	117095532	11	65034	2.1066	0.017575	0.951375
ASB1	ENSG00000065802	2	239335383	239360891	124	65034	2.1054	0.017629	0.951375
CHD6	ENSG00000124177	20	40030741	40247133	671	65034	2.1022	0.01777	0.951375
NBPF20	ENSG00000203832	1	148250249	148347506	11	65034	2.1015	0.017797	0.951375
ZDHHC5	ENSG00000156599	11	57435219	57468659	77	65034	2.1003	0.017853	0.951375
OR5M8	ENSG00000181371	11	56257825	56258871	2	65034	2.0961	0.018036	0.951375
ITGA2B	ENSG00000005961	17	42449548	42466873	30	65034	2.0959	0.018047	0.951375
LMAN2L	ENSG00000114988	2	97371666	97405801	59	65034	2.0957	0.018056	0.951375
CD1E	ENSG00000158488	1	158323254	158327343	7	65034	2.0918	0.018229	0.951375
CCPG1	ENSG00000260916	15	55632230	55700708	284	65034	2.0908	0.018271	0.951375
C17orf96	ENSG00000179294	17	36827961	36831187	4	65034	2.0904	0.018289	0.951375
AARD	ENSG00000205002	8	117950438	117956726	13	65034	2.0897	0.018324	0.951375
GPRIN1	ENSG00000169258	5	176022803	176037134	33	65034	2.0886	0.018373	0.951375
OR5D16	ENSG00000205029	11	55606228	55607214	5	65034	2.084	0.018582	0.951375
OR9Q1	ENSG00000186509	11	57791353	57949088	669	65034	2.0816	0.018689	0.951375
GGCX	ENSG00000115486	2	85771846	85788670	55	65034	2.081	0.018719	0.951375
CHST12	ENSG00000136213	7	2443223	2474242	86	65034	2.0795	0.018784	0.951375
AC099552.4	ENSG00000217825	7	154988273	154990165	23	65034	2.0795	0.018788	0.951375
NUCB1	ENSG00000104805	19	49403307	49426629	113	65034	2.0785	0.018832	0.951375
AL035588.1	ENSG00000268275	6	41653964	41654127	1	65034	2.0772	0.018891	0.951375
FAM175B	ENSG00000165660	10	126490354	126525239	84	65034	2.0769	0.018908	0.951375
ECHS1	ENSG00000127884	10	135175984	135187193	53	65034	2.0747	0.019005	0.951375
TXNL1	ENSG00000091164	18	54264439	54318831	150	65034	2.0719	0.019137	0.951375
ANKLE2	ENSG00000176915	12	133302254	133338474	182	65034	2.0692	0.019262	0.951375
DCUN1D4	ENSG00000109184	4	52709166	52783003	142	65034	2.0679	0.019323	0.951375
BCL11B	ENSG00000127152	14	99635624	99737861	333	65034	2.0659	0.019418	0.951375
GNPDA1	ENSG00000113552	5	141371314	141392606	98	65034	2.0641	0.019502	0.951375
SUGT1	ENSG00000165416	13	53226844	53275044	176	65034	2.0635	0.019533	0.951375
CRHR1	ENSG00000120088	17	43699267	43913194	1216	65034	2.0626	0.019575	0.951375
2019-03-02	ENSG00000099785	19	8478154	8503901	119	65034	2.0613	0.019639	0.951375
CFLAR	ENSG00000003402	2	201980827	202041410	169	65034	2.061	0.01965	0.951375
CPLX4	ENSG00000166569	18	56942388	56985881	224	65034	2.0606	0.019671	0.951375
CCDC121	ENSG00000176714	2	27848506	27851879	5	65034	2.0583	0.019782	0.951375
PTRHD1	ENSG00000184924	2	25012603	25016251	12	65034	2.0581	0.019789	0.951375
ISOC1	ENSG00000066583	5	128430444	128449721	78	65034	2.055	0.019937	0.951375
MTSS1L	ENSG00000132613	16	70695107	70719969	112	65034	2.055	0.01994	0.951375
NPTX1	ENSG00000171246	17	78440948	78451643	42	65034	2.0522	0.020073	0.951375
ARMC12	ENSG00000157343	6	35704809	35716856	36	65034	2.0497	0.020196	0.951375
SLC5A7	ENSG00000115665	2	108602979	108630450	90	65034	2.047	0.020328	0.951375
GATA3	ENSG00000107485	10	8095567	8117161	107	65034	2.0413	0.020612	0.951375
CACYBP	ENSG00000116161	1	174968300	174980851	33	65034	2.036	0.020874	0.951375
TMEM8A	ENSG00000129925	16	420773	437113	119	65034	2.0349	0.020929	0.951375
PYDC2	ENSG00000253548	3	191178952	191179245	1	65034	2.0321	0.021072	0.951375
UPF2	ENSG00000151461	10	11962021	12085169	519	65034	2.0299	0.021184	0.951375
OR1J2	ENSG00000197233	9	125273081	125274022	2	65034	2.028	0.021282	0.951375
GZMK	ENSG00000113088	5	54320081	54330398	34	65034	2.026	0.021382	0.951375
CAPRIN2	ENSG00000110888	12	30862486	30907885	173	65034	2.0249	0.021437	0.951375
SNX31	ENSG00000174226	8	101585116	101675643	470	65034	2.0243	0.021469	0.951375
TRAM1L1	ENSG00000174599	4	118004718	118006736	2	65034	2.0241	0.02148	0.951375
C6orf132	ENSG00000188112	6	42068856	42110357	199	65034	2.0234	0.021514	0.951375
AC093802.1	ENSG00000220256	2	240684554	240724577	291	65034	2.0207	0.021653	0.951375
OR8H1	ENSG00000181693	11	56057529	56058566	5	65034	2.0204	0.021671	0.951375
MED10	ENSG00000133398	5	6371994	6378707	25	65034	2.0193	0.021728	0.951375
FEZF2	ENSG00000153266	3	62355356	62359999	3	65034	2.0175	0.02182	0.951375
ARHGAP27	ENSG00000159314	17	43471275	43511787	133	65034	2.0171	0.021844	0.951375
C18orf56	ENSG00000176912	18	641320	658340	73	65034	2.0052	0.022472	0.951375
SBF1	ENSG00000100241	22	50883429	50913454	142	65034	2.0046	0.022501	0.951375
ZFHX4	ENSG00000091656	8	77593454	77779521	488	65034	2.0004	0.02273	0.951375
PTPRCAP	ENSG00000213402	11	67202981	67205538	6	65034	1.9985	0.022831	0.951375
DTWD2	ENSG00000169570	5	118173017	118324240	418	65034	1.9927	0.023145	0.951375
MAGI2	ENSG00000187391	7	77646393	79082890	6612	65034	1.9921	0.023181	0.951375
ITGA9	ENSG00000144668	3	37493606	37865005	1380	65034	1.9895	0.023321	0.951375
TMEM184C	ENSG00000164168	4	148538534	148593195	89	65034	1.9877	0.023423	0.951375
TRMT10B	ENSG00000165275	9	37753804	37778969	66	65034	1.9876	0.023426	0.951375
NETO2	ENSG00000171208	16	47111614	47177908	100	65034	1.9858	0.023527	0.951375
VPS8	ENSG00000156931	3	184529931	184770402	575	65034	1.9857	0.023536	0.951375
OXSM	ENSG00000151093	3	25824408	25836025	26	65034	1.9851	0.023566	0.951375
IL10RB	ENSG00000243646	21	34638663	34669539	114	65034	1.9849	0.023578	0.951375
GRN	ENSG00000030582	17	42422614	42430470	18	65034	1.9849	0.023579	0.951375
TLL1	ENSG00000038295	4	166794410	167025047	756	65034	1.9848	0.023582	0.951375
SCN3A	ENSG00000153253	2	165944032	166060577	361	65034	1.9834	0.023661	0.951375
TPSG1	ENSG00000116176	16	1271651	1275257	41	65034	1.9832	0.023675	0.951375
IVL	ENSG00000163207	1	152881021	152884362	22	65034	1.9819	0.023743	0.951375
SLC4A4	ENSG00000080493	4	72053003	72437804	1003	65034	1.9799	0.023859	0.951375
KBTBD12	ENSG00000187715	3	127634075	127706514	219	65034	1.979	0.023907	0.951375
GADL1	ENSG00000144644	3	30767692	30936257	749	65034	1.9788	0.023919	0.951375
HNRNPF	ENSG00000169813	10	43881065	43904614	91	65034	1.9762	0.024065	0.951375
SIGLEC14	ENSG00000254415	19	52145806	52150054	17	65034	1.9742	0.024182	0.951375
OR51M1	ENSG00000184698	11	5410607	5411664	9	65034	1.9736	0.024214	0.951375
C1QTNF7	ENSG00000163145	4	15341442	15447790	372	65034	1.9728	0.024259	0.951375
CNOT3	ENSG00000088038	19	54641444	54659419	66	65034	1.9719	0.024313	0.951375
GABPB1	ENSG00000104064	15	50569389	50647605	240	65034	1.9711	0.024357	0.951375
MAB21L2	ENSG00000181541	4	151503077	151505843	6	65034	1.9708	0.024371	0.951375
UGT2B17	ENSG00000197888	4	69402902	69434245	147	65034	1.9683	0.024516	0.951375
HNRNPH1	ENSG00000169045	5	179041179	179061785	99	65034	1.966	0.024647	0.951375
PRB1	ENSG00000251655	12	11504757	11548500	193	65034	1.9633	0.024805	0.951375
MRPL53	ENSG00000204822	2	74699085	74700449	3	65034	1.9605	0.02497	0.951375
SRSF2	ENSG00000161547	17	74730197	74733456	5	65034	1.96	0.024998	0.951375
RNF112	ENSG00000128482	17	19314438	19320589	12	65034	1.956	0.025235	0.951375
LRRC24	ENSG00000254402	8	145747761	145752416	9	65034	1.9534	0.025386	0.951375
GPR160	ENSG00000173890	3	169755717	169803191	121	65034	1.9525	0.025441	0.951375
OR5AC2	ENSG00000196578	3	97806017	97806946	5	65034	1.95	0.025589	0.951375
FAM171A2	ENSG00000161682	17	42430583	42441243	17	65034	1.9492	0.025635	0.951375
LAMA2	ENSG00000196569	6	129204342	129837714	2133	65034	1.9491	0.02564	0.951375
CCDC64B	ENSG00000162069	16	3077683	3086927	36	65034	1.9489	0.025655	0.951375
FAM221A	ENSG00000188732	7	23719749	23742868	106	65034	1.9476	0.025729	0.951375
INVS	ENSG00000119509	9	102861538	103063282	570	65034	1.947	0.025765	0.951375
GNG12	ENSG00000172380	1	68167149	68299150	436	65034	1.9448	0.025898	0.951375
TAS2R5	ENSG00000127366	7	141490017	141491166	6	65034	1.9441	0.025943	0.951375
DEFB133	ENSG00000214643	6	49913814	49917157	14	65034	1.9435	0.025977	0.951375
KRTAP5-7	ENSG00000244411	11	71238313	71239210	2	65034	1.942	0.026068	0.951375
PCF11	ENSG00000165494	11	82868030	82898493	70	65034	1.9413	0.026112	0.951375
SIDT2	ENSG00000149577	11	117049449	117068160	81	65034	1.94	0.02619	0.951375
DKK2	ENSG00000155011	4	107842959	108204963	1257	65034	1.9386	0.026272	0.951375
GLDC	ENSG00000178445	9	6532464	6645650	591	65034	1.9382	0.026298	0.951375
AL031590.1	ENSG00000214854	22	39656865	39657063	2	65034	1.9349	0.026499	0.951375
TMEM209	ENSG00000146842	7	129804555	129847610	118	65034	1.9332	0.026603	0.951375
USP17L15	ENSG00000223569	4	9236111	9237700	1	65034	1.933	0.026619	0.951375
TBCE	ENSG00000116957	1	235530675	235612283	305	65034	1.9321	0.026675	0.951375
GOLPH3L	ENSG00000143457	1	150618701	150669630	162	65034	1.9317	0.026697	0.951375
RAB23	ENSG00000112210	6	57053607	57087078	48	65034	1.9304	0.026778	0.951375
SLC36A1	ENSG00000123643	5	150816607	150871942	222	65034	1.9303	0.026786	0.951375
BET1	ENSG00000105829	7	93592074	93633694	81	65034	1.9299	0.026812	0.951375
CAPN3	ENSG00000092529	15	42640301	42704516	270	65034	1.9284	0.026905	0.951375
FBXO6	ENSG00000116663	1	11724181	11734411	48	65034	1.9254	0.027088	0.951375
ZUFSP	ENSG00000153975	6	116956781	116989957	117	65034	1.9254	0.027091	0.951375
PLA1A	ENSG00000144837	3	119316689	119348658	149	65034	1.9249	0.027123	0.951375
ANO3	ENSG00000134343	11	26210829	26684835	2807	65034	1.9242	0.027166	0.951375
PCDHB7	ENSG00000113212	5	140552243	140555957	22	65034	1.9239	0.027185	0.951375
SAP30L	ENSG00000164576	5	153825517	153840614	31	65034	1.9234	0.027213	0.951375
IKZF3	ENSG00000161405	17	37921198	38020441	281	65034	1.9218	0.027314	0.951375
MAPK11	ENSG00000185386	22	50702142	50709196	25	65034	1.921	0.027369	0.951375
C19orf52	ENSG00000142444	19	11039409	11044211	18	65034	1.918	0.027556	0.951375
HIST1H2AL	ENSG00000198374	6	27833034	27833606	5	65034	1.9177	0.027576	0.951375
CHRND	ENSG00000135902	2	233390703	233401377	36	65034	1.9172	0.027605	0.951375
HUS1B	ENSG00000188996	6	655939	656963	5	65034	1.9147	0.027766	0.951375
TMEM126A	ENSG00000171202	11	85359011	85367591	23	65034	1.9145	0.027781	0.951375
POLR2J3	ENSG00000168255	7	102178365	102213103	1	65034	1.9126	0.027901	0.951375
FUS	ENSG00000089280	16	31191431	31203127	26	65034	1.9121	0.02793	0.951375
PCDHB8	ENSG00000120322	5	140557371	140560081	18	65034	1.9109	0.028011	0.951375
PNLDC1	ENSG00000146453	6	160221298	160241736	88	65034	1.9094	0.028104	0.951375
PRSS37	ENSG00000165076	7	141536086	141541287	34	65034	1.9091	0.028125	0.951375
NPPC	ENSG00000163273	2	232786530	232791113	8	65034	1.9091	0.028128	0.951375
ITPRIP	ENSG00000148841	10	106071894	106098162	78	65034	1.9086	0.028157	0.951375
ARL13B	ENSG00000169379	3	93698983	93774512	121	65034	1.9082	0.028182	0.951375
DHX37	ENSG00000150990	12	125431371	125473668	322	65034	1.907	0.028261	0.951375
TXNDC11	ENSG00000153066	16	11772936	11836734	230	65034	1.9053	0.028368	0.951375
ZNF572	ENSG00000180938	8	125985540	125991631	10	65034	1.9041	0.02845	0.951375
NPIPB8	ENSG00000255524	16	28648975	28670003	15	65034	1.904	0.028457	0.951375
WDR5B	ENSG00000196981	3	122130715	122134882	7	65034	1.9037	0.028472	0.951375
ACY3	ENSG00000132744	11	67410026	67418130	39	65034	1.9022	0.02857	0.951375
SLAMF1	ENSG00000117090	1	160577890	160617085	156	65034	1.9008	0.028664	0.951375
ATP13A3	ENSG00000133657	3	194123401	194219093	333	65034	1.8964	0.028957	0.951375
GAL3ST1	ENSG00000128242	22	30950622	30970574	83	65034	1.8953	0.029025	0.951375
WWP1	ENSG00000123124	8	87354967	87490649	461	65034	1.8947	0.029069	0.951375
INA	ENSG00000148798	10	105036920	105050108	38	65034	1.8942	0.029102	0.951375
NDUFA6	ENSG00000184983	22	42481529	42486959	13	65034	1.8925	0.029215	0.951375
NDUFAF5	ENSG00000101247	20	13765596	13799067	130	65034	1.8865	0.029615	0.951375
FKBP5	ENSG00000096060	6	35541362	35696360	467	65034	1.8835	0.029814	0.951375
PLIN5	ENSG00000214456	19	4522543	4535236	66	65034	1.8824	0.02989	0.951375
GALR1	ENSG00000166573	18	74962505	74980858	101	65034	1.8814	0.029962	0.951375
PLEKHM1	ENSG00000225190	17	43513266	43568115	178	65034	1.8794	0.030095	0.951375
IL23A	ENSG00000110944	12	56732663	56734193	1	65034	1.8789	0.030129	0.951375
YPEL4	ENSG00000166793	11	57412560	57417417	7	65034	1.8789	0.03013	0.951375
SOD2	ENSG00000112096	6	160090089	160183561	365	65034	1.8781	0.030182	0.951375
OR5H1	ENSG00000231192	3	97851542	97852483	5	65034	1.8776	0.030215	0.951375
STK17B	ENSG00000081320	2	196998290	197041227	160	65034	1.8764	0.030298	0.951375
C6orf1	ENSG00000186577	6	34214157	34217247	13	65034	1.8696	0.03077	0.951375
EXOSC6	ENSG00000223496	16	70284134	70285833	1	65034	1.8695	0.030776	0.951375
GART	ENSG00000159131	21	34876238	34915797	77	65034	1.8691	0.030804	0.951375
ZP2	ENSG00000103310	16	21208773	21225831	53	65034	1.8691	0.030807	0.951375
SLC25A36	ENSG00000114120	3	140660672	140698775	109	65034	1.8684	0.03085	0.951375
MAN1A2	ENSG00000198162	1	117910071	118071494	535	65034	1.8665	0.030983	0.951375
RP11-834C11.12	ENSG00000273049	12	54379629	54428672	100	65034	1.8664	0.030991	0.951375
WTAP	ENSG00000146457	6	160146617	160177351	107	65034	1.8661	0.031017	0.951375
AL139147.1	ENSG00000248458	1	67131547	67142710	41	65034	1.8646	0.031122	0.951375
PPM1K	ENSG00000163644	4	89178772	89205921	59	65034	1.864	0.031164	0.951375
AC079612.1	ENSG00000196758	2	240499995	240507788	57	65034	1.8638	0.031173	0.951375
GRK4	ENSG00000125388	4	2965335	3042474	320	65034	1.8628	0.031246	0.951375
PITPNM3	ENSG00000091622	17	6354584	6459814	432	65034	1.8622	0.031284	0.951375
PRMT10	ENSG00000164169	4	148558936	148605381	72	65034	1.8621	0.031297	0.951375
MET	ENSG00000105976	7	116312444	116438440	270	65034	1.8577	0.031608	0.951375
RUFY1	ENSG00000176783	5	178977559	179037027	219	65034	1.8576	0.031611	0.951375
TRIM62	ENSG00000116525	1	33611003	33647660	116	65034	1.8553	0.031779	0.951375
SLC4A11	ENSG00000088836	20	3208063	3219836	60	65034	1.8543	0.031845	0.951375
LRRC58	ENSG00000163428	3	120043356	120068186	92	65034	1.8543	0.031851	0.951375
AGR2	ENSG00000106541	7	16831435	16873057	259	65034	1.8527	0.031963	0.951375
ATP5EP2	ENSG00000180389	13	28519343	28519727	3	65034	1.8527	0.031966	0.951375
RASSF3	ENSG00000153179	12	65004293	65091347	320	65034	1.8455	0.032485	0.951375
DEFB1	ENSG00000164825	8	6728097	6735544	100	65034	1.8445	0.032557	0.951375
ZDHHC11	ENSG00000188818	5	710471	851101	594	65034	1.8433	0.032644	0.951375
SPRR2E	ENSG00000203785	1	153065611	153078660	53	65034	1.8429	0.032672	0.951375
MOGS	ENSG00000115275	2	74688184	74692537	10	65034	1.8409	0.032821	0.951375
AC074091.13	ENSG00000205334	2	27928653	27938599	18	65034	1.839	0.032955	0.951375
ITGB1	ENSG00000150093	10	33189247	33294720	369	65034	1.8389	0.032963	0.951375
DLGAP3	ENSG00000116544	1	35331037	35395186	144	65034	1.8374	0.033072	0.951375
MRPL28	ENSG00000086504	16	417384	420527	29	65034	1.8369	0.033112	0.951375
TBC1D15	ENSG00000121749	12	72233487	72320629	249	65034	1.8356	0.033211	0.951375
VAT1L	ENSG00000171724	16	77822427	78014004	1050	65034	1.835	0.033255	0.951375
IFI27	ENSG00000165949	14	94571182	94583033	58	65034	1.8344	0.033295	0.951375
NKX2-1	ENSG00000136352	14	36985602	36990354	10	65034	1.8343	0.033305	0.951375
APOC3	ENSG00000110245	11	116700422	116703788	23	65034	1.8335	0.033361	0.951375
AUTS2	ENSG00000158321	7	69063905	70258054	3373	65034	1.8333	0.03338	0.951375
AC026407.1	ENSG00000268432	5	157160003	157161727	8	65034	1.8331	0.033396	0.951375
FAM200B	ENSG00000237765	4	15683285	15707188	79	65034	1.833	0.033404	0.951375
SMIM14	ENSG00000163683	4	39547950	39640710	282	65034	1.8291	0.033689	0.951375
HOXA4	ENSG00000197576	7	27168126	27170418	10	65034	1.828	0.033777	0.951375
MYH6	ENSG00000197616	14	23851199	23877486	108	65034	1.8278	0.033791	0.951375
THSD7B	ENSG00000144229	2	137523115	138435287	3967	65034	1.8247	0.03402	0.951375
KRT77	ENSG00000189182	12	53083410	53097247	51	65034	1.8237	0.0341	0.951375
CTD-2207O23.10	ENSG00000268614	19	7598481	7604945	38	65034	1.8228	0.034169	0.951375
ENPP3	ENSG00000154269	6	131949582	132068553	284	65034	1.8224	0.034201	0.951375
TPSD1	ENSG00000095917	16	1306060	1308532	16	65034	1.8217	0.034247	0.951375
EGF	ENSG00000138798	4	110834040	110933422	304	65034	1.8211	0.034293	0.951375
FAM174B	ENSG00000185442	15	93160673	93353114	1049	65034	1.8211	0.034295	0.951375
PCCB	ENSG00000114054	3	135969148	136056738	214	65034	1.8204	0.034351	0.951375
CCT3	ENSG00000163468	1	156278759	156337664	143	65034	1.8195	0.034417	0.951375
2019-03-07	ENSG00000136536	2	160569000	160627538	288	65034	1.8193	0.034436	0.951375
STXBP1	ENSG00000136854	9	130374544	130457460	138	65034	1.8189	0.03446	0.951375
SYNGAP1	ENSG00000197283	6	33387847	33421466	77	65034	1.8179	0.034537	0.951375
ACTR3B	ENSG00000133627	7	152456834	152552463	311	65034	1.817	0.034612	0.951375
LIG4	ENSG00000174405	13	108859787	108870716	26	65034	1.8168	0.034626	0.951375
CTSS	ENSG00000163131	1	150702672	150738433	85	65034	1.8164	0.034651	0.951375
PCDH10	ENSG00000138650	4	134070470	134129356	166	65034	1.8143	0.034813	0.951375
PCDHB11	ENSG00000197479	5	140579183	140582618	12	65034	1.8123	0.034968	0.951375
UNCX	ENSG00000164853	7	1272543	1276954	11	65034	1.8095	0.03519	0.951375
PHC3	ENSG00000173889	3	169804520	169899537	187	65034	1.8046	0.035572	0.951375
RP11-766F14.2	ENSG00000248713	4	100557686	100575805	72	65034	1.8043	0.035592	0.951375
PPP2R3C	ENSG00000092020	14	35554673	35591723	160	65034	1.8031	0.035683	0.951375
GRHL1	ENSG00000134317	2	10085341	10142411	327	65034	1.801	0.035855	0.951375
CTNNB1	ENSG00000168036	3	41236328	41301587	132	65034	1.7981	0.036079	0.951375
DNAJC15	ENSG00000120675	13	43597339	43683045	297	65034	1.7966	0.036201	0.951375
SEMG1	ENSG00000124233	20	43835638	43838413	9	65034	1.7963	0.036224	0.951375
C1orf116	ENSG00000182795	1	207191866	207206101	38	65034	1.7959	0.036256	0.951375
FAM83D	ENSG00000101447	20	37554955	37581703	72	65034	1.7946	0.036357	0.951375
TAF9	ENSG00000085231	5	68646811	68665840	39	65034	1.7944	0.036376	0.951375
PCNXL4	ENSG00000126773	14	60558629	60635851	243	65034	1.7943	0.036384	0.951375
RHAG	ENSG00000112077	6	49572871	49604552	143	65034	1.7934	0.036453	0.951375
PGM1	ENSG00000079739	1	64058947	64125916	243	65034	1.7929	0.036493	0.951375
DHRS7	ENSG00000100612	14	60610838	60636574	90	65034	1.7909	0.036657	0.951375
PRND	ENSG00000171864	20	4702556	4709106	44	65034	1.7909	0.036658	0.951375
CCDC83	ENSG00000150676	11	85566144	85631064	280	65034	1.7897	0.036755	0.951375
MPZ	ENSG00000158887	1	161274525	161279762	13	65034	1.7871	0.036962	0.951375
CCDC59	ENSG00000133773	12	82617460	82752584	381	65034	1.7868	0.036986	0.951375
FASN	ENSG00000169710	17	80036214	80056208	84	65034	1.7858	0.037069	0.951375
BPIFB2	ENSG00000078898	20	31595406	31611515	60	65034	1.7804	0.037502	0.951375
CES2	ENSG00000172831	16	66968347	66978999	24	65034	1.7788	0.037637	0.951375
SRGN	ENSG00000122862	10	70847862	70864567	51	65034	1.7788	0.037638	0.951375
AADAT	ENSG00000109576	4	170981373	171012850	101	65034	1.7787	0.037643	0.951375
TAS1R2	ENSG00000179002	1	19166093	19186176	140	65034	1.7742	0.038018	0.951375
CCDC157	ENSG00000187860	22	30752624	30774647	90	65034	1.7722	0.038178	0.951375
BTNL9	ENSG00000165810	5	180467225	180488523	89	65034	1.7721	0.03819	0.951375
GDAP1	ENSG00000104381	8	75233365	75401107	545	65034	1.7717	0.038221	0.951375
PSMG1	ENSG00000183527	21	40546695	40555777	48	65034	1.7711	0.03827	0.951375
MCL1	ENSG00000143384	1	150547032	150552066	10	65034	1.7702	0.038351	0.951375
CLEC19A	ENSG00000261210	16	19297061	19333467	163	65034	1.7685	0.038491	0.951375
RNF141	ENSG00000110315	11	10533225	10562777	122	65034	1.7678	0.038549	0.951375
OR8H3	ENSG00000181761	11	55889849	55890787	14	65034	1.7658	0.038717	0.951375
PKMYT1	ENSG00000127564	16	3018025	3030540	31	65034	1.7633	0.038922	0.951375
OR8I2	ENSG00000172154	11	55860753	55861762	7	65034	1.7629	0.038956	0.951375
ADK	ENSG00000156110	10	75910960	76469061	1351	65034	1.7607	0.039148	0.951375
MESDC1	ENSG00000140406	15	81293295	81296342	6	65034	1.7603	0.039181	0.951375
OR8H2	ENSG00000181767	11	55872519	55873457	10	65034	1.76	0.039204	0.951375
ANKS6	ENSG00000165138	9	101493611	101559247	189	65034	1.7596	0.039236	0.951375
ZNF691	ENSG00000164011	1	43312280	43318148	8	65034	1.7572	0.039445	0.951375
S100A1	ENSG00000160678	1	153600402	153604513	12	65034	1.7565	0.039502	0.951375
NKG7	ENSG00000105374	19	51874860	51875969	4	65034	1.7564	0.039509	0.951375
COX7C	ENSG00000127184	5	85913721	85916779	9	65034	1.7564	0.039514	0.951375
SIGLEC1	ENSG00000088827	20	3667617	3687775	112	65034	1.7555	0.039588	0.951375
MB21D2	ENSG00000180611	3	192514604	192635950	488	65034	1.7548	0.039646	0.951375
FAM229A	ENSG00000225828	1	32826871	32829879	1	65034	1.7528	0.039821	0.951375
TOX	ENSG00000198846	8	59717977	60031767	1094	65034	1.7475	0.040277	0.951375
ORMDL3	ENSG00000172057	17	38077294	38083854	14	65034	1.7468	0.040333	0.951375
HIST1H1A	ENSG00000124610	6	26017260	26018040	5	65034	1.7467	0.040346	0.951375
UGT1A6	ENSG00000167165	2	234600253	234681946	364	65034	1.746	0.040402	0.951375
CCBL2	ENSG00000137944	1	89401456	89458636	159	65034	1.7448	0.040507	0.951375
GGNBP1	ENSG00000204188	6	33551515	33556803	23	65034	1.7448	0.040512	0.951375
IGDCC3	ENSG00000174498	15	65619465	65670378	160	65034	1.7446	0.040523	0.951375
HAUS8	ENSG00000131351	19	17160539	17186435	128	65034	1.7436	0.040616	0.951375
ACLY	ENSG00000131473	17	40023161	40086795	145	65034	1.7432	0.040654	0.951375
AP006621.5	ENSG00000255284	11	777578	784297	26	65034	1.7421	0.040746	0.951375
RPS8	ENSG00000142937	1	45240923	45244451	12	65034	1.741	0.040841	0.951375
BIRC8	ENSG00000163098	19	53792856	53794875	17	65034	1.7409	0.040848	0.951375
SLC25A51	ENSG00000122696	9	37879400	37904350	69	65034	1.7406	0.040879	0.951375
TRMT10C	ENSG00000174173	3	101280706	101285290	16	65034	1.74	0.040931	0.951375
ANKRD42	ENSG00000137494	11	82904781	82971736	180	65034	1.7396	0.040963	0.951375
CABP7	ENSG00000100314	22	30116073	30127828	44	65034	1.7391	0.041007	0.951375
KIAA1430	ENSG00000164323	4	186080819	186130658	207	65034	1.7356	0.041321	0.951375
ATP13A2	ENSG00000159363	1	17312453	17338423	75	65034	1.7321	0.041631	0.951375
CUTA	ENSG00000112514	6	33384219	33386094	3	65034	1.7319	0.041642	0.951375
FAM89A	ENSG00000182118	1	231154704	231175992	127	65034	1.7305	0.041768	0.951375
MMRN2	ENSG00000173269	10	88695297	88729238	119	65034	1.7302	0.041797	0.951375
GEMIN6	ENSG00000152147	2	38978676	39012142	120	65034	1.7301	0.041806	0.951375
ZNF136	ENSG00000196646	19	12273879	12300064	71	65034	1.7298	0.041829	0.951375
PLA2G4E	ENSG00000188089	15	42273780	42343388	372	65034	1.7293	0.041874	0.951375
EPGN	ENSG00000182585	4	75174190	75181024	16	65034	1.7281	0.041983	0.951375
GFRA3	ENSG00000146013	5	137588068	137610360	59	65034	1.7278	0.042016	0.951375
GYLTL1B	ENSG00000165905	11	45943172	45950647	23	65034	1.7267	0.042109	0.951375
BNIP1	ENSG00000113734	5	172571445	172591390	63	65034	1.7262	0.042152	0.951375
HIST1H2BL	ENSG00000185130	6	27775257	27775709	2	65034	1.7256	0.042208	0.951375
ROS1	ENSG00000047936	6	117609463	117747018	560	65034	1.7247	0.042291	0.951375
RFK	ENSG00000135002	9	79000433	79009433	39	65034	1.7231	0.04244	0.951375
CALB2	ENSG00000172137	16	71392616	71424341	115	65034	1.7205	0.042668	0.951375
CCDC90B	ENSG00000137500	11	82970139	82997450	101	65034	1.7168	0.043003	0.951375
LOXL1	ENSG00000129038	15	74218330	74244478	131	65034	1.7167	0.043014	0.951375
SERPINF1	ENSG00000132386	17	1665253	1680868	87	65034	1.7152	0.043157	0.951375
C2CD4D	ENSG00000225556	1	151810295	151813033	6	65034	1.7146	0.043213	0.951375
CACNG3	ENSG00000006116	16	24266874	24374122	474	65034	1.7121	0.043436	0.951375
DNAJC7	ENSG00000168259	17	40128451	40173394	84	65034	1.7111	0.04353	0.951375
ABCE1	ENSG00000164163	4	146019084	146050331	37	65034	1.7109	0.043554	0.951375
PHF11	ENSG00000136147	13	50069746	50103123	126	65034	1.7107	0.043567	0.951375
SERINC5	ENSG00000164300	5	79407050	79551898	662	65034	1.7097	0.04366	0.951375
RANGAP1	ENSG00000100401	22	41641615	41682255	114	65034	1.7035	0.044236	0.951375
RP11-139J15.7	ENSG00000271786	10	18931405	18944123	45	65034	1.7029	0.04429	0.951375
MAPK12	ENSG00000188130	22	50683879	50700254	85	65034	1.7028	0.044301	0.951375
TMX2	ENSG00000213593	11	57480072	57508445	53	65034	1.7028	0.044303	0.951375
TMEM30A	ENSG00000112697	6	75962640	75994684	92	65034	1.7013	0.044441	0.951375
UNC119B	ENSG00000175970	12	121148238	121161443	62	65034	1.7013	0.044446	0.951375
CHRM2	ENSG00000181072	7	136553416	136705002	538	65034	1.6999	0.044575	0.951375
MAT2A	ENSG00000168906	2	85766288	85772403	10	65034	1.6993	0.044629	0.951375
SERPINA1	ENSG00000197249	14	94843084	94857030	76	65034	1.6965	0.0449	0.951375
NFE2L3	ENSG00000050344	7	26191860	26226745	114	65034	1.6951	0.04503	0.951375
FAM216B	ENSG00000179813	13	43355686	43365683	41	65034	1.6941	0.045123	0.951375
GOLGA3	ENSG00000090615	12	133345495	133405444	283	65034	1.6938	0.045153	0.951375
NCMAP	ENSG00000184454	1	24882602	24935819	277	65034	1.6932	0.045212	0.951375
PPFIA3	ENSG00000177380	19	49622646	49654283	129	65034	1.6929	0.045238	0.951375
OR4K13	ENSG00000176253	14	20502003	20502919	3	65034	1.6927	0.045255	0.951375
RDH8	ENSG00000080511	19	10123925	10132955	55	65034	1.6926	0.04527	0.951375
TMEM64	ENSG00000180694	8	91634223	91803860	446	65034	1.6922	0.045308	0.951375
ZNF559	ENSG00000188321	19	9434448	9461838	94	65034	1.6916	0.04536	0.951375
FAM126B	ENSG00000155744	2	201838441	201936394	225	65034	1.6913	0.045393	0.951375
BANK1	ENSG00000153064	4	102332443	102995969	2602	65034	1.6912	0.0454	0.951375
RP11-487E13.1	ENSG00000249008	4	178163693	178169927	32	65034	1.6899	0.045523	0.951375
AC012215.1	ENSG00000233863	8	35649365	35653384	4	65034	1.6899	0.045525	0.951375
FADD	ENSG00000168040	11	70049269	70053496	11	65034	1.6895	0.045564	0.951375
OR5P2	ENSG00000183303	11	7817452	7818520	13	65034	1.689	0.045611	0.951375
SPRR2B	ENSG00000196805	1	153042700	153113927	319	65034	1.6883	0.045678	0.951375
OR5W2	ENSG00000187612	11	55681126	55682058	9	65034	1.6881	0.045698	0.951375
ZNF800	ENSG00000048405	7	126986844	127071978	323	65034	1.6857	0.045929	0.951375
LAMA3	ENSG00000053747	18	21269407	21535030	694	65034	1.6852	0.045978	0.951375
SLC17A8	ENSG00000179520	12	100750857	100815837	223	65034	1.6849	0.046	0.951375
SCRT1	ENSG00000170616	8	145554228	145559943	6	65034	1.6848	0.046015	0.951375
LAMTOR1	ENSG00000149357	11	71796941	71814433	46	65034	1.6846	0.046029	0.951375
UGT1A7	ENSG00000244122	2	234590584	234681945	417	65034	1.6846	0.046032	0.951375
HPSE2	ENSG00000172987	10	100218875	100995619	2816	65034	1.6842	0.046072	0.951375
NCBP2	ENSG00000114503	3	196662273	196669468	27	65034	1.6835	0.046141	0.951375
BCO2	ENSG00000197580	11	112046190	112095422	160	65034	1.6828	0.046211	0.951375
SLC39A5	ENSG00000139540	12	56623833	56631630	15	65034	1.6824	0.046248	0.951375
BAZ2B	ENSG00000123636	2	160175490	160473203	1052	65034	1.6822	0.046262	0.951375
KCTD6	ENSG00000168301	3	58477841	58488087	24	65034	1.6822	0.046267	0.951375
MIA2	ENSG00000150526	14	39699435	39722859	80	65034	1.6812	0.046361	0.951375
ARSK	ENSG00000164291	5	94890778	94940768	145	65034	1.6808	0.046399	0.951375
FERD3L	ENSG00000146618	7	19184405	19185044	1	65034	1.6794	0.046538	0.951375
SCYL2	ENSG00000136021	12	100660918	100735502	189	65034	1.6784	0.046632	0.951375
FOXF1	ENSG00000103241	16	86544133	86548076	20	65034	1.6776	0.046711	0.951375
LY6H	ENSG00000176956	8	144239331	144242128	8	65034	1.6774	0.046733	0.951375
COX7A2	ENSG00000112695	6	75947391	75960039	35	65034	1.6769	0.046783	0.951375
KIF2C	ENSG00000142945	1	45205490	45233439	91	65034	1.6766	0.046811	0.951375
MTRNR2L2	ENSG00000271043	5	79945819	79946855	4	65034	1.6725	0.047209	0.951375
FAM183B	ENSG00000164556	7	38724946	38726637	8	65034	1.6721	0.047251	0.951375
GRIK5	ENSG00000105737	19	42502473	42573650	85	65034	1.6719	0.047273	0.951375
CRIP1	ENSG00000257341	14	105953536	105958604	10	65034	1.6703	0.047432	0.951375
TMEM159	ENSG00000011638	16	21169698	21191937	53	65034	1.6692	0.047543	0.951375
CYP7A1	ENSG00000167910	8	59402737	59412795	39	65034	1.669	0.047555	0.951375
TTI2	ENSG00000129696	8	33330904	33371119	155	65034	1.6687	0.047586	0.951375
ZXDC	ENSG00000070476	3	126156444	126194762	182	65034	1.6686	0.047601	0.951375
DKK3	ENSG00000050165	11	11984653	12031316	228	65034	1.6685	0.047613	0.951375
GPN1	ENSG00000198522	2	27851114	27874375	70	65034	1.6681	0.047652	0.951375
MORN2	ENSG00000188010	2	39103103	39156213	148	65034	1.6679	0.047663	0.951375
SMC2	ENSG00000136824	9	106856541	106903698	305	65034	1.6678	0.04768	0.951375
AP002884.3	ENSG00000272790	11	112041253	112071394	90	65034	1.6672	0.047739	0.951375
RPP14	ENSG00000163684	3	58291974	58310422	86	65034	1.6671	0.047745	0.951375
LHPP	ENSG00000107902	10	126150403	126306457	1025	65034	1.6667	0.047789	0.951375
UGT2A2	ENSG00000271271	4	70454135	70505360	285	65034	1.6659	0.047864	0.951375
CLRN2	ENSG00000249581	4	17516788	17528727	36	65034	1.6657	0.047886	0.951375
ARL11	ENSG00000152213	13	50202435	50208008	21	65034	1.6654	0.047913	0.951375
PAEP	ENSG00000122133	9	138453602	138458801	32	65034	1.6654	0.047915	0.951375
SPRR3	ENSG00000163209	1	152974223	152976332	23	65034	1.6652	0.047939	0.951375
C1orf194	ENSG00000179902	1	109648573	109656479	37	65034	1.6622	0.048237	0.951375
FAM107B	ENSG00000065809	10	14560556	14816896	1263	65034	1.6612	0.048339	0.951375
CDNF	ENSG00000185267	10	14861249	14880574	53	65034	1.6611	0.048348	0.951375
THAP4	ENSG00000176946	2	242523820	242576864	197	65034	1.6603	0.048423	0.951375
OR5B12	ENSG00000172362	11	58206593	58207646	4	65034	1.6595	0.048513	0.951375
CTB-50L17.14	ENSG00000267385	19	4528439	4540079	59	65034	1.659	0.048559	0.951375
STK25	ENSG00000115694	2	242432089	242449145	73	65034	1.6589	0.048564	0.951375
GREM1	ENSG00000166923	15	33010175	33026870	79	65034	1.6588	0.048578	0.951375
HS6ST1	ENSG00000136720	2	128994290	129076151	386	65034	1.6581	0.048647	0.951375
KLC4	ENSG00000137171	6	43008515	43042837	103	65034	1.6581	0.048654	0.951375
RNF222	ENSG00000189051	17	8294022	8301144	33	65034	1.6575	0.048712	0.951375
KHDC1L	ENSG00000256980	6	73933267	73935493	6	65034	1.6572	0.048735	0.951375
PIGO	ENSG00000165282	9	35088685	35096591	20	65034	1.6569	0.048765	0.951375
RXRG	ENSG00000143171	1	165370159	165414433	214	65034	1.6569	0.048774	0.951375
FNIP2	ENSG00000052795	4	159690290	159829201	288	65034	1.6566	0.048798	0.951375
TRAPPC9	ENSG00000167632	8	140742586	141468678	2981	65034	1.6542	0.04904	0.951375
GTF3C4	ENSG00000125484	9	135545422	135570342	94	65034	1.6534	0.04912	0.951375
ZNF625	ENSG00000257591	19	12251032	12267546	33	65034	1.6522	0.04925	0.951375
ANKRD20A1	ENSG00000196774	9	67926761	67969840	2	65034	1.6501	0.049466	0.951375
HKDC1	ENSG00000156510	10	70980059	71027315	215	65034	1.649	0.049577	0.951375
SENP5	ENSG00000119231	3	196594727	196661585	224	65034	1.648	0.049681	0.951375
HLTF	ENSG00000071794	3	148747914	148804341	167	65034	1.6475	0.049729	0.951375
OR6C3	ENSG00000205329	12	55725485	55726420	2	65034	1.6473	0.049744	0.951375
LGALS16	ENSG00000249861	19	40146534	40151287	15	65034	1.6467	0.049808	0.951375
AP2B1	ENSG00000006125	17	33905065	34053436	546	65034	1.6459	0.049894	0.951375
CMTR2	ENSG00000180917	16	71315292	71323618	20	65034	1.6458	0.0499	0.951375
MS4A18	ENSG00000214782	11	60496789	60511685	45	65034	1.6454	0.049941	0.951375
RPL10A	ENSG00000198755	6	35436185	35438562	13	65034	1.6452	0.049961	0.951375
ANGPTL5	ENSG00000187151	11	101761405	101787253	88	65034	1.6443	0.050057	0.951375
SRRM5	ENSG00000226763	19	44100769	44118649	45	65034	1.6433	0.050165	0.951375
SBNO1	ENSG00000139697	12	123773656	123849390	335	65034	1.6431	0.050184	0.951375
PCDH1	ENSG00000156453	5	141232938	141258811	66	65034	1.6426	0.05023	0.951375
SH2D3C	ENSG00000095370	9	130500596	130541020	115	65034	1.6417	0.050324	0.951375
RCAN3	ENSG00000117602	1	24829387	24867530	146	65034	1.6399	0.050511	0.951375
DHFRL1	ENSG00000178700	3	93766680	93782233	26	65034	1.6398	0.050523	0.951375
RPS6KB2	ENSG00000175634	11	67195931	67202872	17	65034	1.6396	0.05054	0.951375
UGT2B15	ENSG00000196620	4	69512348	69536346	106	65034	1.6395	0.050556	0.951375
GLIS3	ENSG00000107249	9	3824127	4348392	2900	65034	1.6388	0.050629	0.951375
UTS2	ENSG00000049247	1	7903143	7913572	48	65034	1.6387	0.050637	0.951375
ATAD5	ENSG00000176208	17	29158988	29222887	190	65034	1.6364	0.050879	0.951375
CCT8L2	ENSG00000198445	22	17071667	17073700	5	65034	1.6363	0.050889	0.951375
PASK	ENSG00000115687	2	242045514	242089679	276	65034	1.6362	0.050898	0.951375
NDUFA11	ENSG00000174886	19	5891287	5904017	66	65034	1.6359	0.050926	0.951375
CTD-2021H9.3	ENSG00000258053	12	71441182	71512027	239	65034	1.6357	0.050954	0.951375
ZDHHC11B	ENSG00000206077	5	710475	767067	260	65034	1.6336	0.051166	0.951375
SIGLEC5	ENSG00000268500	19	52115344	52150142	172	65034	1.6324	0.051296	0.951375
IPO8	ENSG00000133704	12	30781922	30848920	269	65034	1.6324	0.051302	0.951375
HNRNPM	ENSG00000099783	19	8509651	8553998	190	65034	1.632	0.051338	0.951375
MVD	ENSG00000167508	16	88718343	88729569	59	65034	1.6318	0.05136	0.951375
IDI2	ENSG00000148377	10	1064847	1071799	44	65034	1.6294	0.05161	0.951375
C1orf198	ENSG00000119280	1	230972865	231005335	185	65034	1.6292	0.051639	0.951375
CADM4	ENSG00000105767	19	44126520	44143991	43	65034	1.6288	0.05168	0.951375
PKP4	ENSG00000144283	2	159313476	159539391	850	65034	1.6282	0.051737	0.951375
OR10G3	ENSG00000169208	14	22037934	22038875	12	65034	1.6267	0.051896	0.951375
CNIH2	ENSG00000174871	11	66045661	66052772	9	65034	1.6265	0.051919	0.951375
RIPPLY3	ENSG00000183145	21	38378450	38391959	58	65034	1.6265	0.051924	0.951375
HORMAD1	ENSG00000143452	1	150670536	150693364	81	65034	1.6256	0.052013	0.951375
GNA11	ENSG00000088256	19	3094408	3124002	212	65034	1.6256	0.052013	0.951375
KRTAP19-8	ENSG00000206102	21	32410478	32410795	2	65034	1.6256	0.052013	0.951375
MTMR14	ENSG00000163719	3	9691117	9744077	120	65034	1.6256	0.052018	0.951375
RPLP2	ENSG00000177600	11	809647	812880	6	65034	1.6241	0.052182	0.951375
QTRT1	ENSG00000213339	19	10812106	10824113	36	65034	1.6231	0.052281	0.951375
CHST14	ENSG00000169105	15	40763160	40765353	1	65034	1.6226	0.052338	0.951375
CHPF2	ENSG00000033100	7	150929575	150935908	21	65034	1.6223	0.052375	0.951375
KIAA0319L	ENSG00000142687	1	35899091	36023551	255	65034	1.6218	0.052427	0.951375
OR2B6	ENSG00000124657	6	27925019	27925960	5	65034	1.6213	0.052478	0.951375
SLC22A12	ENSG00000197891	11	64358113	64369820	43	65034	1.6201	0.052609	0.951375
ZAR1L	ENSG00000189167	13	32877837	32889481	60	65034	1.6181	0.05282	0.951375
DSP	ENSG00000096696	6	7541808	7586950	158	65034	1.6167	0.052973	0.951375
C8orf48	ENSG00000164743	8	13424352	13425796	5	65034	1.6164	0.053009	0.951375
KAT7	ENSG00000136504	17	47865917	47906458	72	65034	1.6159	0.053055	0.951375
SIGLEC5	ENSG00000105501	19	52114781	52150151	178	65034	1.6159	0.053059	0.951375
DMBX1	ENSG00000197587	1	46972668	46979898	34	65034	1.6158	0.053072	0.951375
SPATA4	ENSG00000150628	4	177105789	177116822	39	65034	1.6151	0.053146	0.951375
HIPK4	ENSG00000160396	19	40885178	40896094	42	65034	1.6148	0.053175	0.951375
RAB1B	ENSG00000174903	11	66036004	66044963	26	65034	1.6144	0.053218	0.951375
C1orf210	ENSG00000253313	1	43747554	43751288	7	65034	1.6144	0.053225	0.951375
SLC32A1	ENSG00000101438	20	37353105	37358015	5	65034	1.614	0.053266	0.951375
PRMT3	ENSG00000185238	11	20409076	20530840	433	65034	1.6138	0.053283	0.951375
RP11-886H22.1	ENSG00000266997	18	47322163	47363993	167	65034	1.6136	0.05331	0.951375
CCL13	ENSG00000181374	17	32683471	32685629	4	65034	1.6125	0.053422	0.951375
GZMB	ENSG00000100453	14	25100160	25103473	20	65034	1.6121	0.053475	0.951375
EVI5L	ENSG00000142459	19	7895119	7929862	127	65034	1.61	0.053698	0.951375
NTM	ENSG00000182667	11	131240373	132206716	3916	65034	1.6092	0.053783	0.951375
FTCD	ENSG00000160282	21	47556176	47575481	120	65034	1.6089	0.053816	0.951375
ZFP91	ENSG00000186660	11	58346584	58388515	104	65034	1.6089	0.053822	0.951375
ANKRD10	ENSG00000088448	13	111530887	111567416	132	65034	1.6087	0.053837	0.951375
LMOD3	ENSG00000163380	3	69156023	69172183	70	65034	1.6086	0.053847	0.951375
AC011484.1	ENSG00000204850	19	46997765	46999755	5	65034	1.6082	0.05389	0.951375
OR1L3	ENSG00000171481	9	125437315	125438432	7	65034	1.608	0.053914	0.951375
SNX32	ENSG00000172803	11	65601112	65624367	51	65034	1.6055	0.054195	0.951375
HAVCR2	ENSG00000135077	5	156512843	156569880	279	65034	1.6052	0.054226	0.951375
NEUROG1	ENSG00000181965	5	134869991	134871639	3	65034	1.6044	0.054309	0.951375
UGT2A1	ENSG00000270386	4	70454912	70518967	352	65034	1.604	0.054359	0.951375
EIF2B3	ENSG00000070785	1	45316450	45452282	510	65034	1.6037	0.054386	0.951375
ASCC3	ENSG00000112249	6	100956070	101329248	1220	65034	1.6028	0.054494	0.951375
PRAMEF10	ENSG00000187545	1	12952727	12958101	7	65034	1.6012	0.054664	0.951375
SPP1	ENSG00000118785	4	88896819	88904562	27	65034	1.6007	0.054717	0.951375
NAA40	ENSG00000110583	11	63706431	63724800	53	65034	1.6006	0.054735	0.951375
SCGB2B2	ENSG00000205209	19	35084234	35166604	420	65034	1.6004	0.054751	0.951375
TRIM33	ENSG00000197323	1	114935399	115053781	392	65034	1.6	0.0548	0.951375
SERTAD4	ENSG00000082497	1	210406144	210419976	34	65034	1.5994	0.054869	0.951375
SETD8	ENSG00000183955	12	123868320	123893905	80	65034	1.5987	0.054943	0.951375
OR52A1	ENSG00000182070	11	5172239	5207612	285	65034	1.5981	0.055015	0.951375
SPATC1L	ENSG00000160284	21	47581062	47604390	183	65034	1.5972	0.055115	0.951375
PXK	ENSG00000168297	3	58318607	58411748	432	65034	1.5971	0.055123	0.951375
UQCRH	ENSG00000173660	1	46769303	46782448	33	65034	1.5965	0.055185	0.951375
HOXC10	ENSG00000180818	12	54378849	54384063	8	65034	1.5965	0.055188	0.951375
CCL18	ENSG00000006074	17	34391640	34399392	27	65034	1.5964	0.055198	0.951375
CSRNP3	ENSG00000178662	2	166326157	166545917	568	65034	1.5956	0.055284	0.951375
DNAL4	ENSG00000100246	22	39174513	39190203	37	65034	1.5956	0.055289	0.951375
REPIN1	ENSG00000214022	7	150065278	150071133	17	65034	1.5943	0.055439	0.951375
PROK1	ENSG00000143125	1	110993822	110999976	25	65034	1.5933	0.055548	0.951375
EXTL1	ENSG00000158008	1	26346375	26362955	43	65034	1.5917	0.055721	0.951375
UGT2A1	ENSG00000173610	4	70454135	70518965	354	65034	1.591	0.05581	0.951375
PIK3CB	ENSG00000051382	3	138372860	138553780	372	65034	1.5906	0.055854	0.951375
AL020996.1	ENSG00000223474	1	26145212	26147288	7	65034	1.5897	0.055957	0.951375
LRPPRC	ENSG00000138095	2	44113647	44223144	408	65034	1.589	0.056031	0.951375
RP11-47I22.3	ENSG00000232774	14	62037258	62125414	352	65034	1.589	0.056032	0.951375
2019-09-10	ENSG00000186522	2	110300559	110371783	249	65034	1.5871	0.056245	0.951375
CFD	ENSG00000197766	19	859453	863453	15	65034	1.5857	0.056409	0.951375
UGT1A9	ENSG00000241119	2	234580499	234681946	476	65034	1.5853	0.056449	0.951375
SBK1	ENSG00000188322	16	28303840	28335170	77	65034	1.5831	0.056703	0.951375
GIMAP6	ENSG00000133561	7	150322463	150329473	25	65034	1.5824	0.056776	0.951375
MAP3K9	ENSG00000006432	14	71189243	71276251	391	65034	1.5823	0.056787	0.951375
ZNF559-ZNF177	ENSG00000270011	19	9434850	9493293	205	65034	1.5818	0.056849	0.951375
PEX7	ENSG00000112357	6	137143717	137235075	252	65034	1.5811	0.056926	0.951375
RASSF9	ENSG00000198774	12	86198331	86230348	134	65034	1.5807	0.056976	0.951375
ZNF177	ENSG00000188629	19	9435021	9493293	203	65034	1.579	0.057171	0.951375
PEBP1	ENSG00000089220	12	118573663	118583389	38	65034	1.5777	0.057317	0.951375
KLF12	ENSG00000118922	13	74260226	74708394	1773	65034	1.5767	0.057433	0.951375
COPB2	ENSG00000184432	3	139074442	139108574	96	65034	1.5757	0.05755	0.951375
TMX2-CTNND1	ENSG00000254462	11	57480077	57559058	147	65034	1.5756	0.057556	0.951375
PTGFRN	ENSG00000134247	1	117452679	117532980	283	65034	1.5754	0.057582	0.951375
TMCO4	ENSG00000162542	1	20008706	20126438	522	65034	1.5751	0.057612	0.951375
S100A13	ENSG00000189171	1	153591263	153606568	45	65034	1.5739	0.057752	0.951375
GRAMD1A	ENSG00000089351	19	35485688	35517375	137	65034	1.5736	0.057785	0.951375
SLC25A4	ENSG00000151729	4	186064395	186071536	16	65034	1.5733	0.057825	0.951375
NGLY1	ENSG00000151092	3	25760435	25831530	167	65034	1.5732	0.057833	0.951375
TBPL1	ENSG00000028839	6	134273308	134311570	165	65034	1.5724	0.057929	0.951375
DKFZP667F0711	ENSG00000212743	10	6392278	6394723	5	65034	1.5714	0.058044	0.951375
DMXL2	ENSG00000104093	15	51739908	51915030	514	65034	1.5711	0.058085	0.951375
CENPB	ENSG00000125817	20	3764498	3767337	5	65034	1.5708	0.058115	0.951375
UGT1A5	ENSG00000240224	2	234621638	234681945	278	65034	1.5698	0.058231	0.951375
ZNF302	ENSG00000089335	19	35168544	35177302	41	65034	1.5678	0.058464	0.951375
RAB2A	ENSG00000104388	8	61429416	61536186	381	65034	1.5674	0.058506	0.951375
OR5T3	ENSG00000172489	11	56019676	56020698	1	65034	1.5667	0.058594	0.951375
MEF2BNB	ENSG00000254901	19	19287712	19303400	77	65034	1.5663	0.058634	0.951375
SLC11A1	ENSG00000018280	2	219246752	219261617	39	65034	1.566	0.058673	0.951375
DDX31	ENSG00000125485	9	135468384	135545788	223	65034	1.5648	0.058818	0.951375
IRX3	ENSG00000177508	16	54317216	54320675	4	65034	1.5624	0.059097	0.951375
RYR2	ENSG00000198626	1	237205505	237997288	3620	65034	1.5619	0.059161	0.951375
C16orf98	ENSG00000261359	16	31213206	31214773	2	65034	1.5611	0.059245	0.951375
AC104809.3	ENSG00000226321	2	241858202	241932728	328	65034	1.5611	0.059247	0.951375
CEBPZ-AS1	ENSG00000218739	2	37423631	37443336	68	65034	1.5611	0.059249	0.951375
PAX3	ENSG00000135903	2	223064607	223163715	378	65034	1.5596	0.05943	0.951375
TENM2	ENSG00000145934	5	166711804	167691162	3168	65034	1.5595	0.059435	0.951375
NUDT8	ENSG00000167799	11	67395409	67397401	7	65034	1.5595	0.059441	0.951375
CTSL	ENSG00000135047	9	90340434	90346308	20	65034	1.558	0.059622	0.951375
TMCC2	ENSG00000133069	1	205197304	205242471	165	65034	1.5575	0.059674	0.951375
ISYNA1	ENSG00000105655	19	18545198	18549111	12	65034	1.5573	0.0597	0.951375
CEP192	ENSG00000101639	18	12991361	13125051	481	65034	1.5572	0.059711	0.951375
FLJ00388	ENSG00000273395	1	48226979	48227290	2	65034	1.5536	0.060137	0.951375
GPATCH2L	ENSG00000089916	14	76618259	76720685	454	65034	1.5535	0.060149	0.951375
PNRC1	ENSG00000146278	6	89790470	89794879	9	65034	1.5532	0.060187	0.951375
APOLD1	ENSG00000178878	12	12878851	12982909	428	65034	1.553	0.060208	0.951375
TTN	ENSG00000155657	2	179390716	179695529	731	65034	1.5525	0.060277	0.951375
HIC1	ENSG00000177374	17	1957448	1962981	16	65034	1.5523	0.0603	0.951375
PCMT1	ENSG00000120265	6	150070579	150132556	196	65034	1.5518	0.060356	0.951375
IFNL3	ENSG00000197110	19	39734246	39735646	12	65034	1.5511	0.060441	0.951375
EIF5AL1	ENSG00000253626	10	81272357	81276188	17	65034	1.551	0.060456	0.951375
CDK2AP1	ENSG00000111328	12	123745528	123756881	40	65034	1.5498	0.060591	0.951375
IGFBP7	ENSG00000163453	4	57896939	57976551	483	65034	1.5497	0.060604	0.951375
ROBO1	ENSG00000169855	3	78646390	79816965	3625	65034	1.5492	0.060665	0.951375
FASTK	ENSG00000164896	7	150773711	150777953	8	65034	1.5488	0.060712	0.951375
PCP4L1	ENSG00000248485	1	161228517	161255240	126	65034	1.5487	0.06073	0.951375
PTK2B	ENSG00000120899	8	27168999	27316903	556	65034	1.5487	0.06073	0.951375
HSD17B1	ENSG00000108786	17	40701232	40707231	35	65034	1.548	0.060811	0.951375
PCSK7	ENSG00000160613	11	117075053	117103241	109	65034	1.5477	0.060848	0.951375
GVQW1	ENSG00000241043	9	32566787	32568619	8	65034	1.5475	0.060877	0.951375
UBB	ENSG00000170315	17	16284112	16286059	4	65034	1.5454	0.061119	0.951375
LCE1D	ENSG00000172155	1	152769227	152770657	8	65034	1.5451	0.06116	0.951375
PHYKPL	ENSG00000175309	5	177635498	177659792	129	65034	1.5451	0.06116	0.951375
C1orf100	ENSG00000173728	1	244515937	244552965	197	65034	1.5448	0.061202	0.951375
NR1I3	ENSG00000143257	1	161199456	161208092	35	65034	1.5445	0.061233	0.951375
VCL	ENSG00000035403	10	75757872	75879918	312	65034	1.543	0.06141	0.951375
CEACAM5	ENSG00000105388	19	42212504	42233718	67	65034	1.5416	0.061582	0.951375
PAXBP1	ENSG00000159086	21	34106210	34144169	72	65034	1.5416	0.061589	0.951375
NIP7	ENSG00000132603	16	69373333	69377014	17	65034	1.5407	0.061691	0.951375
AP001024.2	ENSG00000214306	11	107643129	107647344	35	65034	1.5404	0.06173	0.951375
C17orf98	ENSG00000214556	17	36991341	36997708	24	65034	1.5403	0.061742	0.951375
BFSP1	ENSG00000125864	20	17474550	17549865	326	65034	1.5401	0.061766	0.951375
MAP3K8	ENSG00000107968	10	30722866	30750762	77	65034	1.5394	0.061848	0.951375
SPPL2C	ENSG00000185294	17	43922256	43924438	20	65034	1.5391	0.061895	0.951375
PSAP	ENSG00000197746	10	73576055	73611126	149	65034	1.5379	0.062036	0.951375
IQCF5	ENSG00000214681	3	51907737	51909600	2	65034	1.5374	0.062094	0.951375
DIP2C	ENSG00000151240	10	320130	735683	1474	65034	1.5373	0.062106	0.951375
LSAMP	ENSG00000185565	3	115521235	117716095	8398	65034	1.5373	0.062109	0.951375
KIAA1324	ENSG00000116299	1	109656301	109749401	394	65034	1.5372	0.062116	0.951375
PCDH15	ENSG00000150275	10	55562531	57387702	8094	65034	1.5366	0.062193	0.951375
C4orf3	ENSG00000164096	4	120218207	120225600	21	65034	1.5349	0.062402	0.951375
AP001885.1	ENSG00000179038	11	66963391	66964638	3	65034	1.5315	0.062825	0.951375
PEX5	ENSG00000139197	12	7341281	7371170	107	65034	1.531	0.062881	0.951375
MYCBP2	ENSG00000005810	13	77618792	77901185	696	65034	1.5308	0.062906	0.951375
PEX12	ENSG00000108733	17	33901814	33905882	11	65034	1.5294	0.063084	0.951375
UGT1A8	ENSG00000241635	2	234526291	234681956	655	65034	1.528	0.063254	0.951375
CLEC4E	ENSG00000166523	12	8685901	8693559	27	65034	1.5279	0.063263	0.951375
PLIN3	ENSG00000105355	19	4838353	4867780	177	65034	1.5271	0.063373	0.951375
ALKBH3	ENSG00000166199	11	43902361	43941816	208	65034	1.5256	0.063555	0.951375
CACNA1I	ENSG00000100346	22	39966758	40085742	405	65034	1.5251	0.063618	0.951375
MARVELD2	ENSG00000152939	5	68710939	68740157	63	65034	1.5247	0.063669	0.951375
COL25A1	ENSG00000188517	4	109731877	110223813	2097	65034	1.523	0.063885	0.951375
DCAF4L2	ENSG00000176566	8	88882973	88886296	7	65034	1.5227	0.063921	0.951375
AC112693.2	ENSG00000269360	15	93749295	93751277	8	65034	1.5221	0.063989	0.951375
IGF2R	ENSG00000197081	6	160390131	160534539	484	65034	1.5211	0.064117	0.951375
CDC42EP1	ENSG00000128283	22	37956454	37965412	36	65034	1.5211	0.064119	0.951375
DUSP2	ENSG00000158050	2	96808905	96811179	4	65034	1.521	0.064133	0.951375
BEST4	ENSG00000142959	1	45249257	45253377	3	65034	1.5206	0.064186	0.951375
SON	ENSG00000159140	21	34914924	34949812	58	65034	1.5205	0.064191	0.951375
SUMO1	ENSG00000116030	2	203070903	203103331	81	65034	1.5188	0.064408	0.951375
TMEM196	ENSG00000173452	7	19758933	19813221	245	65034	1.5186	0.064435	0.951375
KRT78	ENSG00000170423	12	53231588	53242876	58	65034	1.5178	0.064537	0.951375
EHHADH	ENSG00000113790	3	184908412	184999778	204	65034	1.5175	0.064573	0.951375
SLC7A13	ENSG00000164893	8	87226281	87333375	314	65034	1.5173	0.06459	0.951375
KIAA0753	ENSG00000198920	17	6481468	6544247	223	65034	1.5172	0.064605	0.951375
C20orf144	ENSG00000149609	20	32250090	32253425	2	65034	1.5172	0.064607	0.951375
TREML4	ENSG00000188056	6	41196062	41206620	108	65034	1.5168	0.064658	0.951375
OR5B2	ENSG00000172365	11	58189738	58190786	3	65034	1.5166	0.064681	0.951375
ZFP91-CNTF	ENSG00000255073	11	58346645	58392112	113	65034	1.5165	0.064692	0.951375
GALNT3	ENSG00000115339	2	166604101	166651192	105	65034	1.5161	0.064741	0.951375
MSH6	ENSG00000116062	2	47922669	48037240	416	65034	1.5156	0.064816	0.951375
CCNT2	ENSG00000082258	2	135675805	135716912	103	65034	1.5156	0.064816	0.951375
ARL6IP5	ENSG00000144746	3	69134095	69155217	84	65034	1.515	0.06488	0.951375
AC025278.1	ENSG00000204752	19	7011514	7013338	16	65034	1.5147	0.06493	0.951375
S100A14	ENSG00000189334	1	153586731	153589462	7	65034	1.5146	0.064931	0.951375
TRIM7	ENSG00000146054	5	180620924	180632293	76	65034	1.5146	0.064936	0.951375
KLC2	ENSG00000174996	11	66024765	66035331	19	65034	1.5138	0.065034	0.951375
C6orf62	ENSG00000112308	6	24705089	24721064	54	65034	1.5134	0.065091	0.951375
CCDC152	ENSG00000198865	5	42756903	42802462	149	65034	1.5134	0.065093	0.951375
LRP11	ENSG00000120256	6	150139934	150186199	127	65034	1.5128	0.065162	0.951375
HNRNPA1L2	ENSG00000139675	13	53191605	53217919	102	65034	1.5127	0.065184	0.951375
PSME2	ENSG00000100911	14	24612574	24616779	9	65034	1.5123	0.065222	0.951375
ZNF627	ENSG00000198551	19	11670189	11729950	233	65034	1.5115	0.065331	0.951375
ACAA2	ENSG00000167315	18	47309869	47340330	104	65034	1.5114	0.065338	0.951375
KRTAP4-5	ENSG00000198271	17	39305178	39306054	4	65034	1.5114	0.065346	0.951375
RBBP6	ENSG00000122257	16	24549014	24584184	106	65034	1.5106	0.065448	0.951375
NUDT4	ENSG00000173598	12	93771659	93797024	87	65034	1.5106	0.065451	0.951375
ZNF625-ZNF20	ENSG00000213297	19	12242932	12267546	55	65034	1.5103	0.065481	0.951375
ACAT2	ENSG00000120437	6	160181360	160200144	92	65034	1.51	0.065525	0.951375
EFCAB11	ENSG00000140025	14	90261013	90421121	606	65034	1.5094	0.065594	0.951375
CHEK2	ENSG00000183765	22	29083731	29138410	181	65034	1.5084	0.06572	0.951375
GINS4	ENSG00000147536	8	41386725	41402565	64	65034	1.5075	0.065837	0.951375
ENO4	ENSG00000188316	10	118609023	118671299	135	65034	1.5075	0.065839	0.951375
AC136604.1	ENSG00000228259	5	179078298	179079445	5	65034	1.5071	0.06589	0.951375
HNRNPA2B1	ENSG00000122566	7	26229547	26241149	34	65034	1.5067	0.065947	0.951375
C20orf194	ENSG00000088854	20	3229951	3388272	750	65034	1.5064	0.065978	0.951375
QRSL1	ENSG00000130348	6	107077453	107116292	173	65034	1.5063	0.065997	0.951375
OR8K5	ENSG00000181752	11	55926870	55927793	2	65034	1.506	0.066032	0.951375
ZNF676	ENSG00000196109	19	22361893	22379753	70	65034	1.5053	0.066127	0.951375
C4orf45	ENSG00000164123	4	159814286	159959912	526	65034	1.5043	0.066256	0.951375
TM7SF3	ENSG00000064115	12	27126128	27167367	134	65034	1.5042	0.066266	0.951375
TAPBP	ENSG00000231925	6	33267471	33282164	47	65034	1.5035	0.066353	0.951375
TRIM77	ENSG00000214414	11	89443467	89451040	22	65034	1.5031	0.066409	0.951375
ERO1LB	ENSG00000086619	1	236378855	236445319	399	65034	1.5027	0.066452	0.951375
MKI67	ENSG00000148773	10	129894923	129924649	129	65034	1.5024	0.066492	0.951375
AL160274.1	ENSG00000268482	9	35361056	35361262	1	65034	1.5023	0.066514	0.951375
CYP24A1	ENSG00000019186	20	52769988	52790512	114	65034	1.5015	0.066615	0.951375
ZCCHC14	ENSG00000140948	16	87439852	87525651	467	65034	1.5008	0.0667	0.951375
CACTIN	ENSG00000105298	19	3610639	3626813	98	65034	1.5008	0.066701	0.951375
SNAPIN	ENSG00000143553	1	153631130	153634306	5	65034	1.5004	0.066759	0.951375
KCNE1	ENSG00000180509	21	35818988	35884573	293	65034	1.5	0.066802	0.951375
ZC3H7B	ENSG00000100403	22	41697526	41756151	152	65034	1.4997	0.066846	0.951375
OR5AS1	ENSG00000181785	11	55797895	55798869	7	65034	1.4988	0.066967	0.951375
MFAP4	ENSG00000166482	17	19286755	19290553	5	65034	1.4984	0.067015	0.951375
CRIP1	ENSG00000213145	14	105952654	105955284	9	65034	1.4976	0.06712	0.951375
SNX24	ENSG00000064652	5	122179134	122365049	791	65034	1.4973	0.067155	0.951375
RPL5	ENSG00000122406	1	93297582	93307481	18	65034	1.4957	0.06736	0.951375
CHIT1	ENSG00000133063	1	203181955	203242769	237	65034	1.4957	0.067365	0.951375
GPX3	ENSG00000211445	5	150400124	150408554	46	65034	1.4949	0.067472	0.951375
ADRB2	ENSG00000169252	5	148206156	148208196	12	65034	1.4944	0.06753	0.951375
KB-1980E6.3	ENSG00000253633	8	103540968	103550896	66	65034	1.4943	0.067545	0.951375
SGK1	ENSG00000118515	6	134490384	134639250	534	65034	1.4925	0.067782	0.951375
TRIM48	ENSG00000150244	11	55029658	55038595	50	65034	1.4916	0.067907	0.951375
ODF3L1	ENSG00000182950	15	76016318	76020029	9	65034	1.491	0.067987	0.951375
NCALD	ENSG00000104490	8	102698771	103137135	1837	65034	1.4907	0.068016	0.951375
LENG1	ENSG00000105617	19	54658899	54663620	16	65034	1.4906	0.068038	0.951375
PDE6H	ENSG00000139053	12	15125956	15134799	34	65034	1.4905	0.068048	0.951375
FBXO2	ENSG00000116661	1	11708424	11715842	37	65034	1.4897	0.068156	0.951375
RBP2	ENSG00000114113	3	139171726	139199589	91	65034	1.4896	0.068163	0.951375
MAK16	ENSG00000198042	8	33342268	33358778	63	65034	1.4888	0.068273	0.951375
FOS	ENSG00000170345	14	75745477	75748933	11	65034	1.4886	0.068293	0.951375
AP001888.1	ENSG00000268351	11	69587254	69587718	1	65034	1.4885	0.068307	0.951375
RP11-343C2.7	ENSG00000259900	16	69369179	69385633	44	65034	1.4873	0.068467	0.951375
PPME1	ENSG00000214517	11	73882144	73965748	253	65034	1.4868	0.068528	0.951375
NOL11	ENSG00000130935	17	65713949	65740647	101	65034	1.4846	0.068831	0.951375
DHRS2	ENSG00000100867	14	24099324	24114848	47	65034	1.4843	0.06887	0.951375
GSS	ENSG00000100983	20	33516236	33543620	46	65034	1.4835	0.068967	0.951375
MELK	ENSG00000165304	9	36572859	36677678	266	65034	1.4832	0.069011	0.951375
RAD23B	ENSG00000119318	9	110045418	110094475	197	65034	1.4823	0.069128	0.951375
NFAM1	ENSG00000235568	22	42776416	42828401	240	65034	1.4814	0.069252	0.951375
CCDC6	ENSG00000108091	10	61548521	61666414	505	65034	1.4801	0.069426	0.951375
CATSPERD	ENSG00000174898	19	5720688	5778745	223	65034	1.4797	0.06947	0.951375
TSACC	ENSG00000163467	1	156307105	156316786	17	65034	1.4791	0.069552	0.951375
NDUFC2-KCTD14	ENSG00000259112	11	77728017	77790911	323	65034	1.4784	0.069651	0.951375
ATL2	ENSG00000119787	2	38522022	38604427	437	65034	1.4782	0.069674	0.951375
TLX2	ENSG00000115297	2	74740590	74744274	1	65034	1.4779	0.069723	0.951375
ST7-OT4	ENSG00000214188	7	116593953	116738860	262	65034	1.4771	0.069819	0.951375
AZGP1	ENSG00000160862	7	99564343	99573780	23	65034	1.4764	0.06992	0.951375
SH3D21	ENSG00000214193	1	36771988	36790484	37	65034	1.4757	0.070006	0.951375
ALDH1L2	ENSG00000136010	12	105413568	105478355	323	65034	1.4755	0.070042	0.951375
KIAA0368	ENSG00000136813	9	114122972	114247025	395	65034	1.475	0.070111	0.951375
MORF4L1	ENSG00000185787	15	79102829	79190475	425	65034	1.4749	0.070124	0.951375
CDH5	ENSG00000179776	16	66400533	66438686	138	65034	1.4745	0.070174	0.951375
IL18	ENSG00000150782	11	112013974	112034840	60	65034	1.4739	0.07026	0.951375
OR5I1	ENSG00000167825	11	55702932	55703876	8	65034	1.4725	0.070445	0.951375
UGT1A10	ENSG00000242515	2	234545100	234681951	594	65034	1.4724	0.070451	0.951375
ABCC12	ENSG00000140798	16	48116884	48189929	110	65034	1.4723	0.070463	0.951375
SOWAHC	ENSG00000198142	2	110371911	110376563	11	65034	1.4722	0.070486	0.951375
SLC25A15	ENSG00000102743	13	41363548	41384247	102	65034	1.4715	0.07058	0.951375
TAPT1	ENSG00000169762	4	16162128	16229033	292	65034	1.4714	0.070594	0.951375
MED7	ENSG00000155868	5	156564423	156586030	99	65034	1.4705	0.070709	0.951375
AP000304.1	ENSG00000268265	21	34947431	34947645	1	65034	1.4695	0.070842	0.951375
BRWD1	ENSG00000185658	21	40556102	40693485	471	65034	1.4693	0.07087	0.951375
KHDC3L	ENSG00000203908	6	74072400	74073894	5	65034	1.4685	0.07098	0.951375
BIN2	ENSG00000110934	12	51674822	51718452	189	65034	1.4662	0.071297	0.951375
MMP16	ENSG00000156103	8	89044237	89340254	960	65034	1.4652	0.071434	0.951375
TMEM81	ENSG00000174529	1	205052258	205053645	6	65034	1.4646	0.071509	0.951375
FAM162A	ENSG00000114023	3	122103023	122131181	104	65034	1.4641	0.071584	0.951375
MED16	ENSG00000175221	19	867962	893218	150	65034	1.4634	0.071679	0.951375
LRRC8D	ENSG00000171492	1	90286573	90402170	270	65034	1.462	0.071871	0.951375
KCNMA1	ENSG00000156113	10	78629359	79398353	2840	65034	1.4607	0.072052	0.951375
CCDC68	ENSG00000166510	18	52568740	52626739	163	65034	1.4602	0.072122	0.951375
GAS2	ENSG00000148935	11	22647188	22834601	619	65034	1.4596	0.072194	0.951375
AC010536.1	ENSG00000226180	16	87727144	87729753	13	65034	1.4595	0.07221	0.951375
VAMP3	ENSG00000049245	1	7831329	7841492	42	65034	1.4589	0.072293	0.951375
SLC17A9	ENSG00000101194	20	61584052	61599949	69	65034	1.4588	0.072314	0.951375
OR2B2	ENSG00000168131	6	27878963	27880174	4	65034	1.4583	0.072378	0.951375
RP11-279O9.4	ENSG00000249679	4	186392670	186393417	3	65034	1.4581	0.072403	0.951375
RAD17	ENSG00000152942	5	68665120	68710628	103	65034	1.458	0.072419	0.951375
FAT2	ENSG00000086570	5	150883654	150948505	282	65034	1.4578	0.072455	0.951375
ADAMTS5	ENSG00000154736	21	28290231	28338832	178	65034	1.4572	0.072529	0.951375
PDK1	ENSG00000152256	2	173420101	173489823	263	65034	1.4563	0.072659	0.951375
VEZF1	ENSG00000136451	17	56048910	56065620	33	65034	1.4551	0.072824	0.951375
STAG1	ENSG00000118007	3	136055077	136471220	921	65034	1.455	0.072839	0.951375
SDCCAG8	ENSG00000054282	1	243419320	243663394	595	65034	1.4549	0.07285	0.951375
MUC13	ENSG00000173702	3	124624289	124672663	208	65034	1.4544	0.072918	0.951375
XPO1	ENSG00000082898	2	61704984	61765761	150	65034	1.4541	0.072955	0.951375
NEK3	ENSG00000136098	13	52706775	52733996	95	65034	1.4534	0.073062	0.951375
SLC25A22	ENSG00000177542	11	790475	798316	19	65034	1.4523	0.07321	0.951375
OR5D14	ENSG00000186113	11	55563032	55563976	7	65034	1.4518	0.073274	0.951375
USP7	ENSG00000187555	16	8985951	9058371	263	65034	1.4513	0.073351	0.951375
SVIP	ENSG00000198168	11	22835345	22851845	36	65034	1.4511	0.073376	0.951375
CTCF	ENSG00000102974	16	67596310	67673086	159	65034	1.4505	0.073457	0.951375
ZNF222	ENSG00000159885	19	44529494	44537265	26	65034	1.45	0.07353	0.951375
MOB4	ENSG00000115540	2	198380295	198418423	82	65034	1.4496	0.073591	0.951375
PCDHB16	ENSG00000196963	5	140560980	140565793	34	65034	1.4494	0.073614	0.951375
SLC2A4RG	ENSG00000125520	20	62371214	62374858	15	65034	1.4493	0.073621	0.951375
ADHFE1	ENSG00000147576	8	67342420	67383836	175	65034	1.4486	0.073725	0.951375
RP11-458D21.5	ENSG00000255168	1	145209145	145319796	11	65034	1.4485	0.073732	0.951375
POM121L7	ENSG00000239511	22	21477050	21482352	1	65034	1.4481	0.073797	0.951375
UFM1	ENSG00000120686	13	38923986	38937140	38	65034	1.4466	0.074	0.951375
EAPP	ENSG00000129518	14	34985135	35008916	83	65034	1.4463	0.07404	0.951375
MS4A13	ENSG00000204979	11	60282886	60310194	95	65034	1.4463	0.074043	0.951375
OR4E2	ENSG00000221977	14	22133297	22134238	6	65034	1.4458	0.074114	0.951375
ARNT	ENSG00000143437	1	150782181	150849244	141	65034	1.4454	0.074173	0.951375
SLC26A9	ENSG00000174502	1	205882176	205912588	160	65034	1.4441	0.074357	0.951375
IGFBP3	ENSG00000146674	7	45951949	45961473	28	65034	1.4436	0.074429	0.951375
KREMEN2	ENSG00000131650	16	3013945	3018384	23	65034	1.4431	0.07449	0.951375
SLC10A6	ENSG00000145283	4	87744621	87770416	59	65034	1.442	0.074645	0.951375
SRL	ENSG00000185739	16	4239375	4292081	300	65034	1.442	0.074648	0.951375
PMS1	ENSG00000064933	2	190649107	190742355	235	65034	1.4405	0.07486	0.951375
STAT4	ENSG00000138378	2	191894302	192016322	339	65034	1.4404	0.074877	0.951375
ITFG3	ENSG00000269881	16	299546	319942	80	65034	1.4395	0.075007	0.951375
FSIP2	ENSG00000188738	2	186603355	186698017	307	65034	1.4395	0.075008	0.951375
UGT1A1	ENSG00000242366	2	234668894	234681945	41	65034	1.4394	0.075014	0.951375
TPK1	ENSG00000196511	7	144149034	144533488	1336	65034	1.4387	0.075122	0.951375
FKBP9	ENSG00000122642	7	32997017	33046543	210	65034	1.4383	0.075177	0.951375
CTSG	ENSG00000100448	14	25042728	25045466	8	65034	1.4376	0.075277	0.951375
AMOTL1	ENSG00000166025	11	94439597	94609918	578	65034	1.4366	0.075415	0.951375
KLHL24	ENSG00000114796	3	183353356	183402265	224	65034	1.4356	0.075561	0.951375
ACVR1	ENSG00000115170	2	158592958	158732374	314	65034	1.4353	0.075607	0.951375
FAM65A	ENSG00000039523	16	67552321	67580691	47	65034	1.435	0.075647	0.951375
INTS3	ENSG00000143624	1	153700543	153746555	102	65034	1.4349	0.075663	0.951375
ZFAND3	ENSG00000156639	6	37787275	38122400	1273	65034	1.4348	0.075676	0.951375
FUBP3	ENSG00000107164	9	133454352	133513739	188	65034	1.4343	0.075748	0.951375
SPRR1A	ENSG00000169474	1	152956557	152958289	8	65034	1.4334	0.075874	0.951375
FZD4	ENSG00000174804	11	86656721	86666433	25	65034	1.4334	0.075874	0.951375
XRCC5	ENSG00000079246	2	216972187	217071026	307	65034	1.432	0.07607	0.951375
SNX25	ENSG00000109762	4	186125391	186291339	638	65034	1.4315	0.07615	0.951375
NPBWR1	ENSG00000183729	8	53850991	53853677	13	65034	1.4312	0.076181	0.951375
WAC	ENSG00000095787	10	28821422	28912041	229	65034	1.4292	0.076469	0.951375
BRD8	ENSG00000112983	5	137475455	137514675	88	65034	1.4287	0.076547	0.951375
ATRN	ENSG00000088812	20	3451687	3631769	676	65034	1.4278	0.076679	0.951375
CABP2	ENSG00000167791	11	67286383	67290899	7	65034	1.4272	0.076764	0.951375
SNAP23	ENSG00000092531	15	42783431	42837547	161	65034	1.4271	0.076771	0.951375
NKIRAS2	ENSG00000168256	17	40163400	40177659	18	65034	1.4263	0.076887	0.951375
SLC35F2	ENSG00000110660	11	107661717	107799019	659	65034	1.4263	0.076895	0.951375
AMOTL2	ENSG00000114019	3	134074716	134094321	50	65034	1.4262	0.076903	0.951375
C10orf55	ENSG00000222047	10	75669727	75682535	43	65034	1.426	0.076934	0.951375
AL135998.1	ENSG00000215306	14	23286463	23291750	23	65034	1.4254	0.077019	0.951375
PPP1R1B	ENSG00000131771	17	37782993	37792879	35	65034	1.4251	0.077062	0.951375
C8orf46	ENSG00000169085	8	67372238	67430759	234	65034	1.4251	0.077066	0.951375
CEBPZ	ENSG00000115816	2	37428755	37458856	107	65034	1.4245	0.077147	0.951375
PAN2	ENSG00000135473	12	56710007	56727837	33	65034	1.4236	0.077288	0.951375
EIF3D	ENSG00000100353	22	36906897	36925483	122	65034	1.4226	0.077427	0.951375
OMG	ENSG00000126861	17	29599031	29624557	37	65034	1.4225	0.077441	0.951375
CHTOP	ENSG00000160679	1	153606525	153618782	35	65034	1.4224	0.077459	0.951375
SLC2A10	ENSG00000197496	20	45338126	45364965	77	65034	1.4217	0.077564	0.951375
DYM	ENSG00000141627	18	46570039	46987717	1381	65034	1.4197	0.077845	0.951375
ANKRD52	ENSG00000139645	12	56631591	56652175	38	65034	1.4196	0.077866	0.951375
TAS2R50	ENSG00000212126	12	11138512	11139511	3	65034	1.4193	0.077909	0.951375
EOGT	ENSG00000163378	3	69024365	69063112	172	65034	1.4184	0.078037	0.951375
PDSS2	ENSG00000164494	6	107473761	107780768	929	65034	1.4177	0.078136	0.951375
ATP1A2	ENSG00000018625	1	160085549	160113381	111	65034	1.4175	0.078173	0.951375
CDH16	ENSG00000166589	16	66942025	66952887	27	65034	1.4171	0.078226	0.951375
PREX1	ENSG00000124126	20	47240790	47444420	850	65034	1.4169	0.07825	0.951375
ZNF579	ENSG00000218891	19	56088899	56092211	14	65034	1.4168	0.078272	0.951375
KCNH5	ENSG00000140015	14	63173287	63568755	1481	65034	1.4164	0.078333	0.951375
SLC9A1	ENSG00000090020	1	27425306	27493472	122	65034	1.4161	0.078376	0.951375
ZNF107	ENSG00000196247	7	64126511	64171404	191	65034	1.4156	0.078443	0.951375
LRBA	ENSG00000198589	4	151185594	151936879	2046	65034	1.4156	0.078448	0.951375
WNT8B	ENSG00000075290	10	102222798	102243501	49	65034	1.4156	0.078453	0.951375
SLC38A1	ENSG00000111371	12	46576846	46663800	255	65034	1.4154	0.078482	0.951375
LRTOMT	ENSG00000184154	11	71791382	71821828	77	65034	1.4152	0.078502	0.951375
TXNDC17	ENSG00000129235	17	6544078	6547861	18	65034	1.4138	0.078716	0.951375
CETN1	ENSG00000177143	18	580367	581524	6	65034	1.4134	0.078772	0.951375
AC007216.2	ENSG00000269121	16	12062000	12062333	1	65034	1.412	0.078977	0.951375
TMEM254	ENSG00000133678	10	81838402	81852313	60	65034	1.4115	0.079049	0.951375
ECHDC2	ENSG00000121310	1	53361656	53392884	62	65034	1.4112	0.079094	0.951375
POLR2G	ENSG00000168002	11	62529016	62534182	10	65034	1.4099	0.079278	0.951375
UMOD	ENSG00000169344	16	20344374	20367623	89	65034	1.4094	0.079357	0.951375
MED31	ENSG00000108590	17	6546635	6554954	43	65034	1.4084	0.079507	0.951375
TEFM	ENSG00000172171	17	29224354	29233838	28	65034	1.4084	0.079513	0.951375
LRRC3DN	ENSG00000269430	21	45879814	45882078	7	65034	1.4075	0.079637	0.951375
PARP1	ENSG00000143799	1	226548392	226595780	153	65034	1.4072	0.079689	0.951375
ELOVL6	ENSG00000170522	4	110967002	111120355	651	65034	1.4064	0.079807	0.951375
CEND1	ENSG00000184524	11	787104	790123	11	65034	1.4061	0.079852	0.951375
FAT3	ENSG00000165323	11	92085262	92629618	1592	65034	1.4059	0.079876	0.951375
BCL6	ENSG00000113916	3	187439165	187463515	98	65034	1.4056	0.079916	0.951375
MYH7	ENSG00000092054	14	23881947	23904927	92	65034	1.4055	0.079934	0.951375
CS	ENSG00000062485	12	56665483	56694176	62	65034	1.4052	0.079985	0.951375
FUT5	ENSG00000130383	19	5865837	5903798	233	65034	1.4051	0.080001	0.951375
VMAC	ENSG00000187650	19	5904869	5910864	28	65034	1.4048	0.080037	0.951375
LSG1	ENSG00000041802	3	194361517	194393206	176	65034	1.4047	0.080058	0.951375
OR4X1	ENSG00000176567	11	48285413	48286330	10	65034	1.4026	0.080361	0.951375
ASF1A	ENSG00000111875	6	119215384	119230332	48	65034	1.4008	0.080638	0.951375
RBM43	ENSG00000184898	2	152104454	152118393	42	65034	1.4005	0.080684	0.951375
MCOLN1	ENSG00000090674	19	7587512	7598895	38	65034	1.4004	0.080695	0.951375
HOXC9	ENSG00000180806	12	54388679	54397121	14	65034	1.3993	0.080858	0.951375
SERPINE3	ENSG00000253309	13	51909909	51938871	99	65034	1.3992	0.08088	0.951375
GJA8	ENSG00000121634	1	147374946	147381393	35	65034	1.398	0.081051	0.951375
PLEKHG3	ENSG00000126822	14	65170820	65213610	122	65034	1.3977	0.081103	0.951375
KRT1	ENSG00000167768	12	53068520	53074191	17	65034	1.3976	0.081114	0.951375
C11orf72	ENSG00000184224	11	67370351	67374177	8	65034	1.3973	0.081159	0.951375
LCA5L	ENSG00000157578	21	40777770	40817731	143	65034	1.3973	0.081164	0.951375
AHCYL2	ENSG00000158467	7	128864864	129070052	551	65034	1.3971	0.081192	0.951375
THOC6	ENSG00000131652	16	3074028	3077756	13	65034	1.3963	0.081316	0.951375
PBX1	ENSG00000185630	1	164524821	164868533	1197	65034	1.3953	0.081456	0.951375
NUTM2G	ENSG00000188152	9	99690592	99702535	17	65034	1.395	0.08151	0.951375
HAUS6	ENSG00000147874	9	19053141	19103117	260	65034	1.3948	0.081533	0.951375
NBPF14	ENSG00000122497	1	148003642	148025863	12	65034	1.3945	0.081583	0.951375
NPTN	ENSG00000156642	15	73852355	73926475	167	65034	1.3943	0.081615	0.951375
ARMC3	ENSG00000165309	10	23216953	23326518	352	65034	1.3937	0.081707	0.951375
DAND5	ENSG00000179284	19	13075973	13085567	37	65034	1.3924	0.081903	0.951375
CBX7	ENSG00000100307	22	39516172	39548679	128	65034	1.3923	0.081915	0.951375
SPRR2D	ENSG00000163216	1	153012201	153014407	12	65034	1.3923	0.081917	0.951375
STUB1	ENSG00000103266	16	730224	732870	7	65034	1.3919	0.081971	0.951375
USP15	ENSG00000135655	12	62654119	62811211	486	65034	1.3911	0.082096	0.951375
ITM2C	ENSG00000135916	2	231729354	231743963	74	65034	1.391	0.082113	0.951375
ZBTB10	ENSG00000205189	8	81397854	81438500	99	65034	1.3903	0.082217	0.951375
KIAA1586	ENSG00000168116	6	56911347	56920023	10	65034	1.3885	0.082493	0.951375
ZNF563	ENSG00000188868	19	12428291	12444534	46	65034	1.3874	0.082663	0.951375
SMARCD3	ENSG00000082014	7	150935850	150974982	133	65034	1.3873	0.082679	0.951375
THAP10	ENSG00000129028	15	71173681	71185124	16	65034	1.3873	0.08268	0.951375
CCDC89	ENSG00000179071	11	85394893	85397320	6	65034	1.3872	0.082697	0.951375
THEGL	ENSG00000249693	4	57396775	57469673	316	65034	1.3869	0.08273	0.951375
WSCD1	ENSG00000179314	17	5675554	6027747	1894	65034	1.3868	0.082755	0.951375
OR52E4	ENSG00000180974	11	5905501	5906527	7	65034	1.3863	0.082827	0.951375
RESP18	ENSG00000182698	2	220192131	220197899	24	65034	1.386	0.082866	0.951375
NADK2	ENSG00000152620	5	36192694	36242381	118	65034	1.3859	0.082885	0.951375
RASA3	ENSG00000185989	13	114747194	114898086	887	65034	1.3853	0.082976	0.951375
DUXA	ENSG00000258873	19	57665389	57678811	88	65034	1.3852	0.082997	0.951375
TTF2	ENSG00000116830	1	117602925	117650075	132	65034	1.385	0.083024	0.951375
LSM14A	ENSG00000257103	19	34663409	34720420	189	65034	1.3842	0.083148	0.951375
DEFB106A	ENSG00000186579	8	7682694	7686575	4	65034	1.3834	0.083264	0.951375
TRIM43	ENSG00000144015	2	96257766	96265526	5	65034	1.3832	0.083305	0.951375
MRPL18	ENSG00000112110	6	160210844	160219468	61	65034	1.3831	0.083324	0.951375
TMEM40	ENSG00000088726	3	12775024	12810956	170	65034	1.3827	0.083374	0.951375
UPF1	ENSG00000005007	19	18942747	18979045	83	65034	1.3818	0.083515	0.951375
DHX35	ENSG00000101452	20	37590942	37668366	169	65034	1.3814	0.083577	0.951375
LRRC37A2	ENSG00000238083	17	44588877	44633016	5	65034	1.381	0.083641	0.951375
C2orf61	ENSG00000239605	2	47272677	47382517	642	65034	1.3807	0.083689	0.951375
DGKD	ENSG00000077044	2	234263153	234380750	359	65034	1.3804	0.083738	0.951375
IGLL5	ENSG00000254709	22	23229960	23238287	38	65034	1.3801	0.083775	0.951375
EPM2A	ENSG00000112425	6	145822719	146057160	777	65034	1.3797	0.08384	0.951375
RP11-691N7.6	ENSG00000254732	11	57509635	57560715	96	65034	1.3791	0.083927	0.951375
SYT14	ENSG00000143469	1	210111538	210337636	724	65034	1.379	0.08394	0.951375
ZFP69	ENSG00000187815	1	40942887	40962015	62	65034	1.3785	0.084019	0.951375
AC024592.12	ENSG00000267740	19	5866182	5903798	230	65034	1.3779	0.084122	0.951375
SLC19A2	ENSG00000117479	1	169433147	169455241	48	65034	1.3777	0.084151	0.951375
PATL2	ENSG00000229474	15	44957930	45003514	74	65034	1.3764	0.084353	0.951375
OR10AG1	ENSG00000174970	11	55734975	55735990	12	65034	1.3763	0.08436	0.951375
LYZL2	ENSG00000151033	10	30900718	30918691	125	65034	1.3755	0.084494	0.951375
NGB	ENSG00000165553	14	77731826	77737655	16	65034	1.3754	0.084504	0.951375
CCNL1	ENSG00000163660	3	156864297	156878549	31	65034	1.3752	0.084529	0.951375
SLC25A18	ENSG00000182902	22	18043139	18073760	136	65034	1.3747	0.084608	0.951375
AP000349.1	ENSG00000267954	22	24124467	24126145	6	65034	1.3727	0.08492	0.951375
TBC1D21	ENSG00000167139	15	74165949	74181555	51	65034	1.3725	0.084947	0.951375
DYX1C1	ENSG00000256061	15	55702723	55800432	398	65034	1.3718	0.085055	0.951375
THRB	ENSG00000151090	3	24158651	24536773	1484	65034	1.3715	0.085108	0.951375
CCDC77	ENSG00000120647	12	498439	551811	206	65034	1.3701	0.085331	0.951375
EXO5	ENSG00000164002	1	40974413	40982228	31	65034	1.3696	0.08541	0.951375
ETNK1	ENSG00000139163	12	22778009	22843599	138	65034	1.3693	0.085448	0.951375
LYG1	ENSG00000144214	2	99900701	99921205	49	65034	1.3689	0.08551	0.951375
IQCJ	ENSG00000214216	3	158680717	158984096	847	65034	1.3684	0.085589	0.951375
MT1F	ENSG00000198417	16	56691606	56694610	11	65034	1.3681	0.085637	0.951375
PSG9	ENSG00000183668	19	43715943	43773682	417	65034	1.3669	0.085825	0.951375
AC074389.6	ENSG00000205971	7	1732446	1733961	5	65034	1.3666	0.085881	0.951375
TPSAB1	ENSG00000172236	16	1290697	1292555	7	65034	1.3655	0.08605	0.951375
CCDC135	ENSG00000159625	16	57728705	57765717	140	65034	1.3648	0.086151	0.951375
KIR3DX1	ENSG00000104970	19	55043909	55057053	62	65034	1.3648	0.086164	0.951375
GATSL3	ENSG00000239282	22	30681106	30685616	8	65034	1.3646	0.086189	0.951375
JUP	ENSG00000173801	17	39775692	39943183	707	65034	1.3643	0.086239	0.951375
CNEP1R1	ENSG00000205423	16	50058321	50070999	36	65034	1.3639	0.0863	0.951375
NCF2	ENSG00000116701	1	183524698	183560011	111	65034	1.3624	0.086533	0.951375
RP11-181C3.1	ENSG00000245017	12	98879322	98897633	82	65034	1.3622	0.086572	0.951375
BAMBI	ENSG00000095739	10	28966271	28971868	17	65034	1.3615	0.086675	0.951375
OR5D13	ENSG00000198877	11	55540914	55541858	4	65034	1.3614	0.086689	0.951375
RPRD2	ENSG00000163125	1	150335567	150449042	399	65034	1.3607	0.086799	0.951375
AC104667.3	ENSG00000234949	2	238499663	238504624	39	65034	1.36	0.086918	0.951375
FAU	ENSG00000149806	11	64888100	64889945	4	65034	1.3597	0.086968	0.951375
TNFRSF4	ENSG00000186827	1	1146706	1149518	15	65034	1.3592	0.087046	0.951375
AC026461.1	ENSG00000268317	16	56662971	56666150	11	65034	1.3589	0.087081	0.951375
APOPT1	ENSG00000256053	14	104029299	104073860	147	65034	1.3586	0.087132	0.951375
PARP9	ENSG00000138496	3	122246771	122283424	110	65034	1.3583	0.087187	0.951375
IGJ	ENSG00000132465	4	71521258	71547534	33	65034	1.3579	0.087255	0.951375
GSC	ENSG00000133937	14	95234553	95236562	5	65034	1.3577	0.087287	0.951375
PCNP	ENSG00000081154	3	101292939	101313281	65	65034	1.3572	0.087353	0.951375
AL133481.1	ENSG00000235705	10	81266126	81270678	16	65034	1.3558	0.087586	0.951375
CTNND1	ENSG00000198561	11	57520715	57587018	123	65034	1.3557	0.087594	0.951375
NSUN3	ENSG00000178694	3	93781760	93847389	114	65034	1.3553	0.087654	0.951375
PTPN14	ENSG00000152104	1	214522039	214725792	946	65034	1.3547	0.087764	0.951375
N4BP2L1	ENSG00000139597	13	32974861	33002315	81	65034	1.3544	0.087807	0.951375
LHX9	ENSG00000143355	1	197881037	197904608	64	65034	1.3537	0.087921	0.951375
CXXC4	ENSG00000168772	4	105389469	105416058	52	65034	1.3536	0.087938	0.951375
AP1AR	ENSG00000138660	4	113152893	113191203	94	65034	1.3532	0.088003	0.951375
A1BG	ENSG00000121410	19	58856544	58864865	17	65034	1.3529	0.088037	0.951375
ADAP2	ENSG00000184060	17	29233362	29286340	137	65034	1.3528	0.088056	0.951375
PDIA5	ENSG00000065485	3	122785909	122944074	604	65034	1.3523	0.088134	0.951375
ESM1	ENSG00000164283	5	54273692	54318499	187	65034	1.3517	0.088231	0.951375
HPGD	ENSG00000164120	4	175411328	175444305	147	65034	1.3513	0.088307	0.951375
SMG7	ENSG00000116698	1	183441351	183567381	304	65034	1.3506	0.088413	0.951375
CNR2	ENSG00000188822	1	24197016	24285549	310	65034	1.35	0.088508	0.951375
RADIL	ENSG00000157927	7	4836686	4923350	521	65034	1.35	0.08851	0.951375
CLIP2	ENSG00000106665	7	73703805	73820273	376	65034	1.3497	0.088554	0.951375
LCE1E	ENSG00000186226	1	152758690	152760902	16	65034	1.3494	0.088609	0.951375
ATG5	ENSG00000057663	6	106632351	106773666	498	65034	1.349	0.088664	0.951375
PIGX	ENSG00000163964	3	196366646	196462878	502	65034	1.3485	0.088742	0.951375
OR52E2	ENSG00000176787	11	5079880	5080857	10	65034	1.3482	0.088805	0.951375
RP11-47I22.4	ENSG00000258989	14	61995846	62124682	493	65034	1.3477	0.088871	0.951375
RP11-977G19.10	ENSG00000144785	12	56679700	56709843	72	65034	1.347	0.088983	0.951375
MEF2BNB-MEF2B	ENSG00000064489	19	19256376	19302967	227	65034	1.347	0.088986	0.951375
MMADHC	ENSG00000168288	2	150426148	150444330	52	65034	1.3468	0.089016	0.951375
FGF7	ENSG00000140285	15	49715293	49780972	250	65034	1.3468	0.089019	0.951375
WIPF3	ENSG00000122574	7	29846102	29956682	473	65034	1.3458	0.089184	0.951375
EIF2A	ENSG00000144895	3	150264465	150302029	115	65034	1.3451	0.089292	0.951375
ANGEL2	ENSG00000174606	1	213165524	213189168	48	65034	1.3442	0.089447	0.951375
EPO	ENSG00000130427	7	100318423	100321323	10	65034	1.3441	0.089458	0.951375
ARG1	ENSG00000118520	6	131894284	131905472	29	65034	1.3429	0.089649	0.951375
ABCB8	ENSG00000197150	7	150725510	150744869	68	65034	1.3427	0.089682	0.951375
AP000974.1	ENSG00000215504	11	85563600	85565986	17	65034	1.3427	0.089686	0.951375
ENPP1	ENSG00000197594	6	132129156	132216295	282	65034	1.3426	0.089695	0.951375
HIATL1	ENSG00000148110	9	97136833	97223324	297	65034	1.3425	0.089713	0.951375
RBFA	ENSG00000101546	18	77794358	77806397	58	65034	1.3425	0.089722	0.951375
TUBG1	ENSG00000131462	17	40761694	40767252	7	65034	1.342	0.089804	0.951375
EFNA4	ENSG00000243364	1	155036207	155042029	6	65034	1.3417	0.089841	0.951375
PDCD1LG2	ENSG00000197646	9	5510545	5571282	198	65034	1.3417	0.089847	0.951375
C15orf60	ENSG00000183324	15	73735499	73852355	293	65034	1.341	0.089961	0.951375
TRIM3	ENSG00000110171	11	6469843	6495689	63	65034	1.3407	0.090001	0.951375
RPEL1	ENSG00000235376	10	105005644	105007773	7	65034	1.34	0.090123	0.951375
BOC	ENSG00000144857	3	112929850	113006303	313	65034	1.3399	0.090138	0.951375
ENDOU	ENSG00000111405	12	48103517	48119350	49	65034	1.3397	0.09017	0.951375
OTOP3	ENSG00000182938	17	72931814	72946087	59	65034	1.3393	0.09023	0.951375
IL10RA	ENSG00000110324	11	117857063	117872196	53	65034	1.3388	0.090311	0.951375
DES	ENSG00000175084	2	220283099	220291461	29	65034	1.3387	0.090337	0.951375
TRHDE	ENSG00000072657	12	72481046	73059422	1674	65034	1.3384	0.090378	0.951375
TRIM56	ENSG00000169871	7	100728720	100735017	28	65034	1.3382	0.090414	0.951375
TRPM2	ENSG00000142185	21	45770046	45862964	366	65034	1.338	0.090447	0.951375
SDHD	ENSG00000255292	11	111957627	112064528	309	65034	1.3367	0.090654	0.951375
MEF2B	ENSG00000213999	19	19256377	19303400	229	65034	1.3358	0.090803	0.951375
SLC15A2	ENSG00000163406	3	121612936	121662949	211	65034	1.3351	0.090919	0.951375
DEFB106B	ENSG00000187082	8	7340026	7343922	2	65034	1.3349	0.090957	0.951375
TMPRSS11E	ENSG00000087128	4	69313167	69363322	259	65034	1.3341	0.091085	0.951375
LRFN5	ENSG00000165379	14	42076773	42373752	1273	65034	1.334	0.091098	0.951375
ST7	ENSG00000004866	7	116593292	116870157	591	65034	1.3334	0.091194	0.951375
SERPINE1	ENSG00000106366	7	100770370	100782547	54	65034	1.3329	0.091289	0.951375
SLC7A10	ENSG00000130876	19	33699570	33716756	63	65034	1.3324	0.091361	0.951375
PRR15	ENSG00000176532	7	29603427	29606911	16	65034	1.3323	0.091376	0.951375
MED23	ENSG00000112282	6	131895106	131949369	91	65034	1.3322	0.091391	0.951375
HSD11B1L	ENSG00000167733	19	5680615	5688533	13	65034	1.3314	0.091531	0.951375
OR4C15	ENSG00000181939	11	55321783	55322895	13	65034	1.3306	0.091657	0.951375
PURB	ENSG00000146676	7	44915896	44924960	14	65034	1.3302	0.091723	0.951375
LCE2A	ENSG00000187173	1	152670840	152671918	5	65034	1.3291	0.091909	0.951375
ORM1	ENSG00000229314	9	117085336	117088755	21	65034	1.3284	0.092029	0.951375
BLACE	ENSG00000204960	7	155149680	155160629	83	65034	1.3273	0.092204	0.951375
PNLIPRP3	ENSG00000203837	10	118187379	118237469	194	65034	1.3272	0.092223	0.951375
RP11-849H4.2	ENSG00000254469	11	71576555	71639700	348	65034	1.3267	0.092307	0.951375
AC007375.1	ENSG00000269883	14	77607026	77609339	6	65034	1.3266	0.092314	0.951375
AC138517.1	ENSG00000269071	5	138852108	138852506	1	65034	1.3266	0.092321	0.951375
KPNA5	ENSG00000196911	6	117002350	117063029	137	65034	1.3256	0.092486	0.951375
SSBP3-AS1	ENSG00000198711	1	54703710	54704736	8	65034	1.3256	0.092489	0.951375
RASA4	ENSG00000105808	7	102220093	102257204	1	65034	1.3239	0.092761	0.951375
ZBTB37	ENSG00000185278	1	173837220	173872687	121	65034	1.3237	0.092809	0.951375
IDUA	ENSG00000127415	4	980785	998316	98	65034	1.3235	0.092835	0.951375
SZRD1	ENSG00000055070	1	16679070	16724640	133	65034	1.3234	0.092845	0.951375
RP11-343C2.9	ENSG00000260371	16	69368994	69390209	51	65034	1.3223	0.093035	0.951375
RANBP3L	ENSG00000164188	5	36248536	36302216	198	65034	1.3216	0.093152	0.951375
OR5M3	ENSG00000174937	11	56236964	56238014	6	65034	1.3207	0.093305	0.951375
ULK4	ENSG00000168038	3	41288090	42003922	3092	65034	1.3203	0.093374	0.951375
TDRD6	ENSG00000180113	6	46655612	46672056	29	65034	1.3202	0.093392	0.951375
PAMR1	ENSG00000149090	11	35453370	35551848	451	65034	1.3198	0.093456	0.951375
SLCO4C1	ENSG00000173930	5	101569690	101632253	281	65034	1.3197	0.093474	0.951375
WWC2	ENSG00000151718	4	184020446	184241930	563	65034	1.3192	0.093543	0.951375
ZFP69B	ENSG00000187801	1	40915774	40929390	63	65034	1.3191	0.093576	0.951375
SLC33A1	ENSG00000169359	3	155538813	155572218	117	65034	1.3189	0.093603	0.951375
CHN2	ENSG00000106069	7	29161890	29553944	1631	65034	1.3184	0.093681	0.951375
CDT1	ENSG00000167513	16	88869621	88875666	26	65034	1.3178	0.09378	0.951375
OR1C1	ENSG00000221888	1	247920676	247921982	6	65034	1.3177	0.093802	0.951375
GHRH	ENSG00000118702	20	35879489	35890238	29	65034	1.3164	0.094014	0.951375
ZNF684	ENSG00000117010	1	40997233	41013841	65	65034	1.3164	0.094022	0.951375
ZZEF1	ENSG00000074755	17	3907739	4046314	613	65034	1.3158	0.094116	0.951375
SLC17A7	ENSG00000104888	19	49932658	49945617	32	65034	1.3155	0.094178	0.951375
CTC-429P9.4	ENSG00000268790	19	16688453	16770926	278	65034	1.3152	0.094223	0.951375
PTPRM	ENSG00000173482	18	7566780	8406859	3235	65034	1.3149	0.094265	0.951375
TXNDC9	ENSG00000115514	2	99935445	99957165	63	65034	1.3149	0.094268	0.951375
HOXC8	ENSG00000037965	12	54402832	54407570	6	65034	1.3146	0.094327	0.951375
CCDC181	ENSG00000117477	1	169364108	169429907	225	65034	1.3145	0.094335	0.951375
NME7	ENSG00000143156	1	169101769	169337205	1100	65034	1.3142	0.094391	0.951375
PTPRC	ENSG00000081237	1	198607801	198726545	399	65034	1.3141	0.094405	0.951375
BMP5	ENSG00000112175	6	55618443	55740362	326	65034	1.314	0.09443	0.951375
CLEC16A	ENSG00000038532	16	11038345	11276046	923	65034	1.3138	0.094458	0.951375
ETV5	ENSG00000244405	3	185764097	185828107	135	65034	1.3136	0.094486	0.951375
NRROS	ENSG00000174004	3	196366557	196388875	143	65034	1.3131	0.094567	0.951375
ANXA8L2	ENSG00000186807	10	47746936	47763041	6	65034	1.312	0.094757	0.951375
AL603965.1	ENSG00000215033	10	47746962	47770871	6	65034	1.312	0.094757	0.951375
AC061975.10	ENSG00000268206	17	26638667	26642323	5	65034	1.3116	0.094834	0.951375
RNPC3	ENSG00000185946	1	104068313	104097861	63	65034	1.3116	0.094835	0.951375
BHMT	ENSG00000145692	5	78407602	78428108	70	65034	1.3111	0.094906	0.951375
SUCLA2	ENSG00000136143	13	48510622	48612125	552	65034	1.311	0.094927	0.951375
ABCB11	ENSG00000073734	2	169779448	169887832	456	65034	1.3109	0.094947	0.951375
TRA2A	ENSG00000164548	7	23544399	23571660	85	65034	1.3107	0.094974	0.951375
AKR1B1	ENSG00000085662	7	134127102	134144036	49	65034	1.31	0.095096	0.951375
FGF4	ENSG00000075388	11	69587797	69590171	11	65034	1.31	0.095099	0.951375
LILRB3	ENSG00000204577	19	54720147	54746602	194	65034	1.3097	0.095151	0.951375
DHX40	ENSG00000108406	17	57642886	57685706	56	65034	1.3093	0.095222	0.951375
SHISA9	ENSG00000237515	16	12995477	13334272	1754	65034	1.3092	0.095241	0.951375
GAN	ENSG00000261609	16	81348557	81424489	496	65034	1.3083	0.095382	0.951375
DCAF4L1	ENSG00000182308	4	41983713	41988476	14	65034	1.3081	0.095413	0.951375
DHX57	ENSG00000163214	2	39024871	39103075	242	65034	1.3078	0.095466	0.951375
ZNF266	ENSG00000174652	19	9523272	9546254	113	65034	1.3078	0.095469	0.951375
PLD3	ENSG00000105223	19	40854363	40886346	108	65034	1.3077	0.095482	0.951375
GOLGA6L18	ENSG00000215749	15	82930438	82939159	1	65034	1.3073	0.095549	0.951375
MED20	ENSG00000124641	6	41873092	41888877	30	65034	1.3072	0.095574	0.951375
ATP6V1F	ENSG00000128524	7	128502880	128505898	12	65034	1.3071	0.095595	0.951375
TAAR1	ENSG00000146399	6	132966123	132967142	5	65034	1.307	0.0956	0.951375
SEC14L6	ENSG00000214491	22	30918786	30942669	114	65034	1.3066	0.095671	0.951375
SLC16A7	ENSG00000118596	12	59989848	60176395	612	65034	1.3065	0.095691	0.951375
ATP1A3	ENSG00000105409	19	42470734	42501649	48	65034	1.3052	0.095909	0.951375
C14orf2	ENSG00000156411	14	104378625	104394606	80	65034	1.304	0.09611	0.951375
CNNM3	ENSG00000168763	2	97481982	97499648	42	65034	1.3036	0.096177	0.951375
RP11-3B7.1	ENSG00000225399	3	49297518	49298744	6	65034	1.3036	0.096181	0.951375
FBXO42	ENSG00000037637	1	16573334	16678949	292	65034	1.3034	0.096219	0.951375
PTPRO	ENSG00000151490	12	15475331	15750333	918	65034	1.3031	0.096275	0.951375
IQCB1	ENSG00000173226	3	121488610	121553926	256	65034	1.3029	0.096296	0.951375
CLHC1	ENSG00000162994	2	55401927	55459699	197	65034	1.302	0.09645	0.951375
LCE2C	ENSG00000187180	1	152647771	152649050	6	65034	1.302	0.096463	0.951375
CSF2RB	ENSG00000100368	22	37309670	37336491	157	65034	1.3019	0.096475	0.951375
ST3GAL5	ENSG00000115525	2	86066267	86116137	179	65034	1.3018	0.096489	0.951375
SYTL2	ENSG00000137501	11	85405267	85522184	358	65034	1.3009	0.096642	0.951375
C4orf22	ENSG00000197826	4	81256874	81884910	2545	65034	1.3007	0.096687	0.951375
KRTAP4-8	ENSG00000204880	17	39253233	39254393	17	65034	1.3002	0.096773	0.951375
CNP	ENSG00000173786	17	40118759	40129749	25	65034	1.3001	0.096783	0.951375
VPS41	ENSG00000006715	7	38762563	38971994	874	65034	1.3	0.096808	0.951375
RP11-514P8.7	ENSG00000270249	7	102181948	102232891	1	65034	1.2995	0.096889	0.951375
RRM2B	ENSG00000048392	8	103216730	103251346	142	65034	1.2994	0.096903	0.951375
SGCB	ENSG00000163069	4	52886872	52904648	44	65034	1.299	0.096966	0.951375
OR2AE1	ENSG00000244623	7	99473610	99474680	4	65034	1.2988	0.097012	0.951375
ATP1A4	ENSG00000132681	1	160121360	160156767	188	65034	1.2985	0.097061	0.951375
HNRNPAB	ENSG00000197451	5	177631508	177638164	21	65034	1.2975	0.097222	0.951375
PIGB	ENSG00000069943	15	55611158	55647846	136	65034	1.2973	0.097258	0.951375
TMEM241	ENSG00000134490	18	20777108	21017925	715	65034	1.297	0.097322	0.951375
RUNDC3A	ENSG00000108309	17	42385781	42396039	27	65034	1.2969	0.097335	0.951375
UROC1	ENSG00000159650	3	126200124	126236616	196	65034	1.2963	0.097435	0.951375
GRIN3A	ENSG00000198785	9	104331635	104500862	774	65034	1.2961	0.09747	0.951375
TCTEX1D4	ENSG00000188396	1	45271585	45272957	8	65034	1.2951	0.097637	0.951375
KIAA1377	ENSG00000110318	11	101785746	101871789	266	65034	1.2934	0.097935	0.951375
PLA2R1	ENSG00000153246	2	160788519	160919121	547	65034	1.2932	0.097968	0.951375
SULT2A1	ENSG00000105398	19	48373723	48389654	77	65034	1.2926	0.098083	0.951375
IGFL2	ENSG00000204866	19	46646363	46664556	53	65034	1.2921	0.098158	0.951375
B9D1	ENSG00000108641	17	19240867	19281495	101	65034	1.292	0.098182	0.951375
TBX21	ENSG00000073861	17	45810610	45823485	49	65034	1.2917	0.098231	0.951375
AL109659.1	ENSG00000269709	1	48569306	48569878	1	65034	1.2916	0.098241	0.951375
FOXJ3	ENSG00000198815	1	42642210	42801548	379	65034	1.2916	0.098254	0.951375
LGALS14	ENSG00000006659	19	40194946	40200084	26	65034	1.2913	0.098294	0.951375
FAM64A	ENSG00000129195	17	6347735	6354789	39	65034	1.2913	0.098298	0.951375
C11orf68	ENSG00000175573	11	65684279	65686588	5	65034	1.2907	0.098405	0.951375
EXOSC3	ENSG00000107371	9	37766975	37801434	117	65034	1.2904	0.098456	0.951375
SERINC4	ENSG00000184716	15	44086360	44092419	13	65034	1.2903	0.098473	0.951375
ARL17A	ENSG00000185829	17	44594068	44657088	6	65034	1.2902	0.098487	0.951375
UGT1A4	ENSG00000244474	2	234627424	234681945	235	65034	1.2892	0.098658	0.951375
ZBTB47	ENSG00000114853	3	42695176	42709072	46	65034	1.2888	0.098733	0.951375
HSF1	ENSG00000185122	8	145515280	145538385	66	65034	1.2886	0.09877	0.951375
LILRB5	ENSG00000105609	19	54754263	54761164	51	65034	1.2884	0.098801	0.951375
C14orf1	ENSG00000133935	14	76116134	76127532	15	65034	1.2877	0.098928	0.951375
PROX2	ENSG00000119608	14	75319736	75330537	35	65034	1.2863	0.099167	0.951375
C9orf92	ENSG00000205549	9	16203933	16276311	384	65034	1.2855	0.099301	0.951375
SLC6A2	ENSG00000103546	16	55689516	55740104	213	65034	1.2854	0.099326	0.951375
TTC37	ENSG00000198677	5	94799599	94890711	253	65034	1.2852	0.099358	0.951375
CFHR4	ENSG00000134365	1	196819371	196888102	235	65034	1.2846	0.09947	0.951375
CNPPD1	ENSG00000115649	2	220036619	220042828	26	65034	1.2844	0.099496	0.951375
MUS81	ENSG00000172732	11	65624597	65635124	29	65034	1.284	0.099577	0.951375
AL161784.1	ENSG00000267987	9	124103625	124110410	18	65034	1.2837	0.099631	0.951375
USP22	ENSG00000124422	17	20902910	20947073	206	65034	1.2836	0.099637	0.951375
LILRA6	ENSG00000244482	19	54720737	54746649	194	65034	1.2835	0.099665	0.951375
JUNB	ENSG00000171223	19	12902310	12904124	3	65034	1.2833	0.09969	0.951375
PVRL4	ENSG00000143217	1	161040785	161059389	55	65034	1.2829	0.099765	0.951375
LAT	ENSG00000213658	16	28996147	29002104	15	65034	1.2821	0.099911	0.951375
GPR139	ENSG00000180269	16	20042807	20085239	207	65034	1.2813	0.10005	0.951375
OR10D3	ENSG00000197309	11	124055923	124056952	7	65034	1.2811	0.10007	0.951375
MESDC2	ENSG00000117899	15	81239667	81282219	142	65034	1.2812	0.10007	0.951375
IQCF3	ENSG00000229972	3	51851620	51864876	39	65034	1.281	0.1001	0.951375
FBXL15	ENSG00000107872	10	104178946	104182893	5	65034	1.2803	0.10021	0.951375
SYNJ1	ENSG00000159082	21	34001069	34100359	186	65034	1.2803	0.10022	0.951375
OR8J1	ENSG00000172487	11	56127691	56128764	10	65034	1.2801	0.10026	0.951375
DNM1L	ENSG00000087470	12	32832134	32898486	298	65034	1.2798	0.1003	0.951375
MS4A8	ENSG00000166959	11	60467047	60483284	30	65034	1.2795	0.10036	0.951375
SLC35E1	ENSG00000127526	19	16660642	16683193	59	65034	1.2792	0.10041	0.951375
OR4C16	ENSG00000181935	11	55339604	55340536	14	65034	1.2792	0.10042	0.951375
MYD88	ENSG00000172936	3	38179969	38184513	6	65034	1.2791	0.10043	0.951375
ZNF212	ENSG00000170260	7	148936742	148952700	79	65034	1.2787	0.10049	0.951375
PLAU	ENSG00000122861	10	75668935	75677255	25	65034	1.2784	0.10055	0.951375
ADNP2	ENSG00000101544	18	77866915	77905406	157	65034	1.2784	0.10056	0.951375
NUMA1	ENSG00000137497	11	71713910	71791739	215	65034	1.2783	0.10058	0.951375
TBC1D2B	ENSG00000167202	15	78276378	78370066	409	65034	1.2771	0.10078	0.951375
FUT1	ENSG00000174951	19	49251268	49258647	23	65034	1.2769	0.10081	0.951375
PPIP5K1	ENSG00000168781	15	43825660	43882430	54	65034	1.2757	0.10103	0.951375
RTCA	ENSG00000137996	1	100731763	100758325	79	65034	1.2754	0.10108	0.951375
FAM177A1	ENSG00000151327	14	35514113	35582336	289	65034	1.2747	0.10121	0.951375
DLST	ENSG00000119689	14	75348594	75370448	74	65034	1.2745	0.10124	0.951375
NHP2	ENSG00000145912	5	177576461	177580968	14	65034	1.2742	0.10129	0.951375
HYPK	ENSG00000242028	15	44088340	44095241	16	65034	1.2739	0.10136	0.951375
NARG2	ENSG00000128915	15	60711808	60771359	168	65034	1.2735	0.10141	0.951375
STAT2	ENSG00000170581	12	56735381	56753939	38	65034	1.2735	0.10142	0.951375
LCE1C	ENSG00000197084	1	152777311	152779107	15	65034	1.2734	0.10144	0.951375
NADSYN1	ENSG00000172890	11	71164155	71235153	291	65034	1.2731	0.10149	0.951375
NXN	ENSG00000167693	17	702553	883010	1355	65034	1.2726	0.10158	0.951375
THBD	ENSG00000178726	20	23026270	23030378	14	65034	1.2726	0.10159	0.951375
BSX	ENSG00000188909	11	122848278	122852428	12	65034	1.2719	0.1017	0.951375
SPICE1	ENSG00000163611	3	113161565	113234034	397	65034	1.2714	0.1018	0.951375
TOMM6	ENSG00000214736	6	41755400	41757636	5	65034	1.2712	0.10182	0.951375
MAP1LC3B	ENSG00000140941	16	87417601	87438385	104	65034	1.2705	0.10196	0.951375
DPEP1	ENSG00000015413	16	89679716	89704839	144	65034	1.2697	0.1021	0.951375
ERP44	ENSG00000023318	9	102741461	102861322	275	65034	1.269	0.10222	0.951375
LRP12	ENSG00000147650	8	105501459	105601252	333	65034	1.2684	0.10233	0.951375
PARK7	ENSG00000116288	1	8014351	8045565	106	65034	1.2682	0.10235	0.951375
AL590714.1	ENSG00000268387	1	161190160	161192296	10	65034	1.268	0.1024	0.951375
INSL4	ENSG00000120211	9	5231419	5235304	8	65034	1.268	0.1024	0.951375
LY96	ENSG00000154589	8	74903587	74941322	131	65034	1.2679	0.10241	0.951375
PPFIBP1	ENSG00000110841	12	27676364	27848497	731	65034	1.2679	0.10242	0.951375
C3orf58	ENSG00000181744	3	143690640	143767561	265	65034	1.2678	0.10244	0.951375
GLS2	ENSG00000135423	12	56864736	56882198	31	65034	1.2677	0.10245	0.951375
ZFP36L2	ENSG00000152518	2	43449541	43453748	10	65034	1.2674	0.10251	0.951375
ZFR2	ENSG00000105278	19	3804022	3869030	310	65034	1.2672	0.10254	0.951375
RCOR2	ENSG00000167771	11	63678693	63684316	10	65034	1.2668	0.10262	0.951375
CPNE8	ENSG00000139117	12	39040624	39301232	996	65034	1.2666	0.10264	0.951375
SPOP	ENSG00000121067	17	47676246	47755596	158	65034	1.2664	0.10269	0.951375
JPH3	ENSG00000154118	16	87635441	87731762	703	65034	1.2662	0.10273	0.951375
INSL5	ENSG00000172410	1	67263424	67266939	7	65034	1.2661	0.10274	0.951375
SYNM	ENSG00000182253	15	99638420	99675798	216	65034	1.2659	0.10278	0.951375
EQTN	ENSG00000120160	9	27284656	27297137	67	65034	1.2645	0.10303	0.951375
CNDP1	ENSG00000150656	18	72201675	72254448	222	65034	1.2632	0.10327	0.951375
INHBC	ENSG00000175189	12	57828543	57844611	42	65034	1.2624	0.10341	0.951375
ZNF114	ENSG00000178150	19	48675575	48790865	667	65034	1.2618	0.10351	0.951375
TARS2	ENSG00000143374	1	150459887	150480078	74	65034	1.2615	0.10356	0.951375
C9orf135	ENSG00000204711	9	72435709	72521148	286	65034	1.2612	0.10362	0.951375
RNF32	ENSG00000105982	7	156432975	156469824	137	65034	1.2608	0.10369	0.951375
SERP1	ENSG00000120742	3	150259781	150321015	199	65034	1.2608	0.1037	0.951375
SPRR2G	ENSG00000159516	1	153122058	153123345	4	65034	1.2607	0.10371	0.951375
SCGB3A1	ENSG00000161055	5	180017103	180018540	5	65034	1.2605	0.10374	0.951375
CXXC5	ENSG00000171604	5	139026884	139063467	81	65034	1.2602	0.1038	0.951375
ZNF322	ENSG00000181315	6	26636518	26659980	98	65034	1.2589	0.10404	0.951375
TUBB2B	ENSG00000137285	6	3224495	3231964	14	65034	1.2588	0.10405	0.951375
ENPP6	ENSG00000164303	4	185009859	185142383	620	65034	1.2586	0.10408	0.951375
FUT8	ENSG00000033170	14	65877310	66210839	1001	65034	1.2584	0.10412	0.951375
HSPE1-MOB4	ENSG00000270757	2	198365137	198415450	97	65034	1.2583	0.10415	0.951375
SYT16	ENSG00000139973	14	62453803	62568431	625	65034	1.2582	0.10417	0.951375
SERAC1	ENSG00000122335	6	158530536	158589312	149	65034	1.2577	0.10426	0.951375
ATP1B1	ENSG00000143153	1	169074935	169101960	134	65034	1.2571	0.10435	0.951375
ADCYAP1	ENSG00000141433	18	904944	912173	36	65034	1.257	0.10437	0.951375
SOX4	ENSG00000124766	6	21593972	21598847	9	65034	1.2568	0.10441	0.951375
BLZF1	ENSG00000117475	1	169337208	169365778	101	65034	1.2563	0.1045	0.951375
AP000721.4	ENSG00000256100	11	63742092	63755818	39	65034	1.2562	0.10452	0.951375
MED26	ENSG00000105085	19	16685718	16739873	170	65034	1.256	0.10455	0.951375
TFF1	ENSG00000160182	21	43782391	43786703	33	65034	1.2559	0.10458	0.951375
PYCARD	ENSG00000103490	16	31212806	31214771	3	65034	1.2551	0.10473	0.951375
UBE2K	ENSG00000078140	4	39699664	39784412	286	65034	1.2546	0.10481	0.951375
NME3	ENSG00000103024	16	1820287	1821731	1	65034	1.2546	0.10481	0.951375
GAPDH	ENSG00000111640	12	6643093	6647537	18	65034	1.2543	0.10486	0.951375
NOC4L	ENSG00000184967	12	132628993	132637013	31	65034	1.2542	0.10489	0.951375
AL031663.1	ENSG00000268111	20	44095910	44107452	47	65034	1.2534	0.10503	0.951375
SLC2A13	ENSG00000151229	12	40148823	40499891	1105	65034	1.2526	0.10518	0.951375
RND1	ENSG00000172602	12	49250928	49259681	19	65034	1.2526	0.10518	0.951375
MED18	ENSG00000130772	1	28655513	28662476	10	65034	1.2525	0.1052	0.951375
NRSN2	ENSG00000125841	20	327426	340304	43	65034	1.2522	0.10526	0.951375
SORL1	ENSG00000137642	11	121322912	121504402	500	65034	1.2515	0.10537	0.951375
RP11-159D12.5	ENSG00000266086	17	56066399	56082614	39	65034	1.2508	0.10551	0.951375
PYHIN1	ENSG00000163564	1	158900586	158946844	160	65034	1.2507	0.10553	0.951375
SLC6A15	ENSG00000072041	12	85253492	85307394	138	65034	1.2504	0.10558	0.951375
TNK1	ENSG00000174292	17	7283853	7293093	49	65034	1.25	0.10564	0.951375
COL5A1	ENSG00000130635	9	137533620	137736686	1207	65034	1.2487	0.10589	0.951375
OR2AP1	ENSG00000179615	12	55968199	55969128	1	65034	1.2485	0.10592	0.951375
CDA	ENSG00000158825	1	20915441	20945401	144	65034	1.2484	0.10594	0.951375
BAG5	ENSG00000166170	14	104022881	104029168	11	65034	1.2483	0.10597	0.951375
EXOC2	ENSG00000112685	6	485133	693117	883	65034	1.2482	0.10598	0.951375
C11orf83	ENSG00000204922	11	62437745	62441159	10	65034	1.2478	0.10605	0.951375
VAMP5	ENSG00000168899	2	85811531	85820535	26	65034	1.2475	0.10612	0.951375
KATNA1	ENSG00000186625	6	149916009	149970108	156	65034	1.2474	0.10613	0.951375
OR5K3	ENSG00000206536	3	98109510	98110475	1	65034	1.2456	0.10646	0.951375
L2HGDH	ENSG00000087299	14	50704281	50779266	205	65034	1.2452	0.10652	0.951375
TEAD1	ENSG00000187079	11	12695969	12966298	683	65034	1.2448	0.1066	0.951375
ACPL2	ENSG00000155893	3	140947568	141013748	303	65034	1.2445	0.10665	0.951375
SAMHD1	ENSG00000101347	20	35518632	35580246	141	65034	1.2441	0.10672	0.951375
TMUB1	ENSG00000164897	7	150778167	150780633	5	65034	1.244	0.10675	0.951375
C11orf16	ENSG00000176029	11	8941623	8954553	51	65034	1.244	0.10675	0.951375
ANXA9	ENSG00000143412	1	150954493	150968110	43	65034	1.2437	0.1068	0.951375
PDC	ENSG00000116703	1	186412698	186430254	40	65034	1.2437	0.1068	0.951375
ID1	ENSG00000125968	20	30193086	30194318	8	65034	1.2437	0.1068	0.951375
SPRR1B	ENSG00000169469	1	153003678	153005376	18	65034	1.2433	0.10689	0.951375
TAS2R4	ENSG00000127364	7	141478242	141479235	3	65034	1.2429	0.10695	0.951375
KATNBL1	ENSG00000134152	15	34432875	34502297	305	65034	1.2429	0.10695	0.951375
NTN5	ENSG00000142233	19	49164664	49176338	31	65034	1.2417	0.10717	0.951375
AK3	ENSG00000147853	9	4711155	4742043	211	65034	1.2408	0.10733	0.951375
PCDHB10	ENSG00000120324	5	140571942	140575215	23	65034	1.2408	0.10735	0.951375
CARM1	ENSG00000142453	19	10982189	11033453	130	65034	1.2405	0.10739	0.951375
MACC1	ENSG00000183742	7	20174278	20257027	327	65034	1.2405	0.1074	0.951375
C2orf40	ENSG00000119147	2	106679702	106694615	71	65034	1.2402	0.10745	0.951375
RNASE7	ENSG00000165799	14	21510385	21512393	8	65034	1.239	0.10767	0.951375
ATP10D	ENSG00000145246	4	47487305	47595503	449	65034	1.2387	0.10772	0.951375
PAK1	ENSG00000149269	11	77032752	77185680	466	65034	1.2387	0.10773	0.951375
ATG4B	ENSG00000168397	2	242576628	242613272	239	65034	1.2383	0.1078	0.951375
AL133318.1	ENSG00000269120	13	41111138	41111323	1	65034	1.2382	0.10782	0.951375
HOXA3	ENSG00000105997	7	27145803	27192200	135	65034	1.2377	0.10791	0.951375
MUC6	ENSG00000184956	11	1012821	1036706	90	65034	1.2373	0.10798	0.951375
TAC4	ENSG00000176358	17	47915671	47925379	18	65034	1.2373	0.10799	0.951375
RRAD	ENSG00000166592	16	66955582	66959547	7	65034	1.2371	0.10803	0.951375
LMF2	ENSG00000100258	22	50941376	50946135	26	65034	1.237	0.10804	0.951375
GGPS1	ENSG00000152904	1	235490665	235507847	62	65034	1.2366	0.10811	0.951375
CCDC57	ENSG00000176155	17	80059336	80170706	601	65034	1.2364	0.10815	0.951375
EXOC3L2	ENSG00000130201	19	45715879	45737469	129	65034	1.2361	0.10821	0.951375
ANKRD29	ENSG00000154065	18	21178890	21242849	156	65034	1.2357	0.10829	0.951375
SLC35D3	ENSG00000182747	6	137243402	137246777	8	65034	1.2355	0.10831	0.951375
OSM	ENSG00000099985	22	30658818	30662829	13	65034	1.2348	0.10845	0.951375
IFNK	ENSG00000147896	9	27524312	27526496	15	65034	1.2341	0.10859	0.951375
STEAP1B	ENSG00000105889	7	22459063	22672544	844	65034	1.234	0.10861	0.951375
SLURP1	ENSG00000126233	8	143822362	143823829	4	65034	1.2334	0.10871	0.951375
RSPRY1	ENSG00000159579	16	57220049	57274387	129	65034	1.2334	0.10872	0.951375
LCN9	ENSG00000148386	9	138555168	138558268	16	65034	1.2331	0.10877	0.951375
FAM26E	ENSG00000178033	6	116832809	116845955	50	65034	1.233	0.10878	0.951375
HCAR2	ENSG00000182782	12	123185840	123187890	6	65034	1.2328	0.10882	0.951375
ROBO2	ENSG00000185008	3	75955846	77699115	7010	65034	1.2325	0.10888	0.951375
SLC16A3	ENSG00000141526	17	80186273	80219005	114	65034	1.2325	0.10888	0.951375
ZSCAN10	ENSG00000130182	16	3138891	3149318	39	65034	1.2318	0.10901	0.951375
ICOSLG	ENSG00000160223	21	45642874	45660849	101	65034	1.2295	0.10945	0.951375
ACOT13	ENSG00000112304	6	24667263	24705293	169	65034	1.2294	0.10946	0.951375
PGAM1	ENSG00000171314	10	99185917	99193198	12	65034	1.2294	0.10946	0.951375
WFDC5	ENSG00000175121	20	43738093	43743813	24	65034	1.2279	0.10973	0.951375
NYAP2	ENSG00000144460	2	226265364	226518734	621	65034	1.2273	0.10985	0.951375
FBXO44	ENSG00000132879	1	11714432	11723384	36	65034	1.2273	0.10986	0.951375
PCDHB6	ENSG00000113211	5	140529683	140532868	28	65034	1.2272	0.10988	0.951375
TMEM208	ENSG00000168701	16	67261006	67263181	1	65034	1.227	0.1099	0.951375
SPRR2A	ENSG00000241794	1	153028589	153030013	2	65034	1.2267	0.10997	0.951375
ARHGEF33	ENSG00000214694	2	39117021	39202590	233	65034	1.2266	0.10999	0.951375
PLXNB2	ENSG00000196576	22	50713408	50746056	143	65034	1.2262	0.11006	0.951375
NDUFB3	ENSG00000119013	2	201936156	201950473	38	65034	1.2259	0.11012	0.951375
SLC35G5	ENSG00000177710	8	11188397	11189717	12	65034	1.2259	0.11012	0.951375
ZNF487	ENSG00000243660	10	43932282	43991517	234	65034	1.2256	0.11018	0.951375
MDH2	ENSG00000146701	7	75677369	75696826	67	65034	1.2254	0.11021	0.951375
KNCN	ENSG00000162456	1	47011316	47017199	28	65034	1.2252	0.11026	0.951375
ZNF764	ENSG00000169951	16	30565085	30569819	10	65034	1.2248	0.11032	0.951375
KLHL11	ENSG00000178502	17	40009797	40021684	39	65034	1.2248	0.11033	0.951375
RNFT1	ENSG00000189050	17	58029601	58042122	26	65034	1.2243	0.11042	0.951375
C9orf38	ENSG00000215066	9	6467618	6470375	15	65034	1.2235	0.11056	0.951375
AP000295.9	ENSG00000249624	21	34619079	34655517	102	65034	1.2235	0.11057	0.951375
TOLLIP	ENSG00000078902	11	1295601	1330884	159	65034	1.2235	0.11058	0.951375
GANC	ENSG00000214013	15	42565431	42645864	305	65034	1.2226	0.11074	0.951375
ZNF202	ENSG00000166261	11	123594885	123612383	65	65034	1.2225	0.11076	0.951375
IGFL4	ENSG00000204869	19	46543006	46580376	140	65034	1.2223	0.1108	0.951375
RP11-481A20.11	ENSG00000255098	8	11870545	11873043	32	65034	1.2221	0.11083	0.951375
LAPTM4B	ENSG00000104341	8	98787285	98865241	479	65034	1.2212	0.111	0.951375
CHMP4C	ENSG00000164695	8	82644669	82671750	88	65034	1.2209	0.11107	0.951375
ST8SIA4	ENSG00000113532	5	100142639	100238970	255	65034	1.2208	0.11108	0.951375
TIMM50	ENSG00000105197	19	39971052	39984422	48	65034	1.2205	0.11114	0.951375
2019-09-14	ENSG00000154997	7	55861237	55930482	299	65034	1.2198	0.11126	0.951375
KIF17	ENSG00000117245	1	20990507	21044510	259	65034	1.2188	0.11145	0.951375
IL1RAP	ENSG00000196083	3	190231840	190375843	619	65034	1.2181	0.1116	0.951375
SAV1	ENSG00000151748	14	51098776	51135049	126	65034	1.218	0.11162	0.951375
POTEH	ENSG00000198062	22	16256441	16287937	10	65034	1.2173	0.11175	0.951375
PCDHGA3	ENSG00000254245	5	140723601	140892546	605	65034	1.2168	0.11183	0.951375
NCR2	ENSG00000096264	6	41303393	41318625	86	65034	1.2166	0.11189	0.951375
H2AFV	ENSG00000105968	7	44866390	44887682	80	65034	1.2159	0.11202	0.951375
VPS36	ENSG00000136100	13	52986737	53024763	174	65034	1.2151	0.11217	0.951375
IDH2	ENSG00000182054	15	90626277	90645736	82	65034	1.215	0.11219	0.951375
OR2K2	ENSG00000171133	9	114089763	114090800	2	65034	1.2147	0.11224	0.951375
EP400	ENSG00000183495	12	132434508	132565005	418	65034	1.2147	0.11224	0.951375
SYT6	ENSG00000134207	1	114631913	114696541	300	65034	1.2144	0.11229	0.951375
CDHR2	ENSG00000074276	5	175969512	176022975	240	65034	1.214	0.11237	0.951375
CLDN3	ENSG00000165215	7	73183328	73184600	5	65034	1.2134	0.11249	0.951375
MTMR3	ENSG00000100330	22	30279144	30426855	456	65034	1.2133	0.1125	0.951375
MC1R	ENSG00000258839	16	89978527	89987385	44	65034	1.2128	0.11261	0.951375
MYPOP	ENSG00000176182	19	46393278	46405862	67	65034	1.2126	0.11265	0.951375
FAM69A	ENSG00000154511	1	93307724	93427057	254	65034	1.2123	0.1127	0.951375
OR1E1	ENSG00000180016	17	3300398	3301704	4	65034	1.2122	0.11271	0.951375
ANXA6	ENSG00000197043	5	150480273	150537443	271	65034	1.2117	0.11282	0.951375
TOR4A	ENSG00000198113	9	140172201	140177093	12	65034	1.2116	0.11284	0.951375
PCDHB15	ENSG00000113248	5	140625147	140627799	18	65034	1.2111	0.11293	0.951375
NAP1L1	ENSG00000187109	12	76438670	76478813	94	65034	1.2108	0.11298	0.951375
CDH12	ENSG00000154162	5	21750782	22853731	3809	65034	1.2108	0.11299	0.951375
CYTIP	ENSG00000115165	2	158271131	158345473	222	65034	1.2107	0.113	0.951375
TIMM10B	ENSG00000132286	11	6502677	6505909	9	65034	1.2104	0.11305	0.951375
LDB1	ENSG00000198728	10	103867317	103880210	29	65034	1.2099	0.11315	0.951375
FAM193B	ENSG00000146067	5	176946789	176981542	75	65034	1.2095	0.11323	0.951375
ITFG3	ENSG00000167930	16	284545	319942	151	65034	1.2095	0.11323	0.951375
PM20D1	ENSG00000162877	1	205797150	205819260	66	65034	1.2093	0.11328	0.951375
NUP188	ENSG00000095319	9	131709978	131769375	108	65034	1.2091	0.11331	0.951375
DDX58	ENSG00000107201	9	32455300	32526322	240	65034	1.2089	0.11335	0.951375
CDKN1C	ENSG00000129757	11	2904443	2907111	4	65034	1.2089	0.11335	0.951375
SULT6B1	ENSG00000138068	2	37394963	37423741	270	65034	1.2088	0.11338	0.951375
FSD1L	ENSG00000106701	9	108210077	108314714	310	65034	1.2086	0.11341	0.951375
RAB11FIP1	ENSG00000156675	8	37716136	37756985	62	65034	1.2081	0.1135	0.951375
GYPC	ENSG00000136732	2	127413509	127454246	209	65034	1.2079	0.11353	0.951375
METTL7B	ENSG00000170439	12	56075330	56078395	16	65034	1.2079	0.11354	0.951375
C21orf88	ENSG00000184809	21	40969074	40984748	52	65034	1.2079	0.11355	0.951375
C1orf204	ENSG00000188004	1	159804264	159825137	76	65034	1.207	0.11371	0.951375
HSH2D	ENSG00000196684	19	16244838	16269386	90	65034	1.207	0.11372	0.951375
CNTNAP3	ENSG00000106714	9	39072764	39288312	385	65034	1.2061	0.1139	0.951375
BTN1A1	ENSG00000124557	6	26501449	26510650	32	65034	1.2058	0.11396	0.951375
HIST1H2AJ	ENSG00000182611	6	27782112	27782607	6	65034	1.2052	0.11407	0.951375
P2RX2	ENSG00000187848	12	133195366	133198972	21	65034	1.2041	0.11428	0.951375
HPN	ENSG00000105707	19	35531410	35557475	96	65034	1.2039	0.11431	0.951375
GRIA2	ENSG00000120251	4	158125334	158287227	387	65034	1.2037	0.11436	0.951375
MCM3	ENSG00000112118	6	52128807	52149679	86	65034	1.203	0.11448	0.951375
RP11-451M19.3	ENSG00000203876	10	111701029	111713649	30	65034	1.203	0.11449	0.951375
FOXN2	ENSG00000170802	2	48541776	48606433	262	65034	1.2023	0.11463	0.951375
LATS1	ENSG00000131023	6	149979289	150039392	124	65034	1.2019	0.11469	0.951375
RP11-738G5.2	ENSG00000253206	8	50448945	50466973	37	65034	1.2018	0.11471	0.951375
NTF3	ENSG00000185652	12	5541278	5630702	319	65034	1.2016	0.11475	0.951375
BHLHA15	ENSG00000180535	7	97840739	97842291	8	65034	1.2011	0.11486	0.951375
SRSF7	ENSG00000115875	2	38970741	38978636	10	65034	1.2009	0.1149	0.951375
ATG16L1	ENSG00000085978	2	234118697	234204320	347	65034	1.2	0.11506	0.951375
CEBPG	ENSG00000153879	19	33864236	33873592	27	65034	1.1999	0.11508	0.951375
EPS8L3	ENSG00000198758	1	110292702	110306649	54	65034	1.1996	0.11514	0.951375
TMED10	ENSG00000170348	14	75598173	75643334	113	65034	1.1984	0.11537	0.951375
HOXA11	ENSG00000005073	7	27221129	27224842	13	65034	1.1979	0.11548	0.951375
SUPT5H	ENSG00000196235	19	39926796	39967310	161	65034	1.1965	0.11574	0.951375
GPR55	ENSG00000135898	2	231772033	231825781	228	65034	1.1965	0.11575	0.951375
MORC2	ENSG00000133422	22	31321117	31364284	106	65034	1.1964	0.11577	0.951375
TPRA1	ENSG00000163870	3	127291912	127317094	44	65034	1.1961	0.11583	0.951375
SLC35A1	ENSG00000164414	6	88180341	88222054	148	65034	1.1958	0.1159	0.951375
LGALS7B	ENSG00000178934	19	39279851	39282389	1	65034	1.1957	0.11591	0.951375
SDIM1	ENSG00000256391	6	166307330	166309725	17	65034	1.1955	0.11595	0.951375
HOXB5	ENSG00000120075	17	46668619	46671323	11	65034	1.1955	0.11595	0.951375
LIN52	ENSG00000205659	14	74551499	74667936	487	65034	1.1952	0.11601	0.951375
OR6C2	ENSG00000179695	12	55845998	55846936	3	65034	1.1946	0.11612	0.951375
ZNF555	ENSG00000186300	19	2841433	2860482	67	65034	1.1946	0.11612	0.951375
EIF3K	ENSG00000178982	19	39109735	39127595	27	65034	1.1945	0.11615	0.951375
ITPR3	ENSG00000096433	6	33588142	33664351	413	65034	1.1943	0.11618	0.951375
PSMA4	ENSG00000041357	15	78832747	78841604	46	65034	1.1939	0.11626	0.951375
DMRT1	ENSG00000137090	9	841690	969090	929	65034	1.1935	0.11633	0.951375
EN2	ENSG00000164778	7	155250824	155257526	34	65034	1.1933	0.11638	0.951375
DFFA	ENSG00000160049	1	10516579	10532583	42	65034	1.1932	0.1164	0.951375
PAQR3	ENSG00000163291	4	79808281	79860592	202	65034	1.1926	0.11652	0.951375
SMU1	ENSG00000122692	9	33041762	33076665	126	65034	1.1922	0.11659	0.951375
ZEB2	ENSG00000169554	2	145141648	145282147	279	65034	1.1919	0.11665	0.951375
RP13-672B3.2	ENSG00000256632	12	133264635	133291498	88	65034	1.1919	0.11666	0.951375
HLX	ENSG00000136630	1	221051699	221058401	28	65034	1.1901	0.11699	0.951375
SURF6	ENSG00000148296	9	136197552	136203235	19	65034	1.19	0.11702	0.951375
LAIR2	ENSG00000167618	19	55009100	55021897	109	65034	1.189	0.11722	0.951375
RASL10B	ENSG00000141150	17	34058668	34070540	34	65034	1.1887	0.11727	0.951375
RPUSD1	ENSG00000007376	16	834974	838397	36	65034	1.1885	0.11731	0.951375
FOXC2	ENSG00000176692	16	86600857	86602539	2	65034	1.1883	0.11736	0.951375
HIF1AN	ENSG00000166135	10	102288829	102319755	100	65034	1.1874	0.11753	0.951375
TRIOBP	ENSG00000100106	22	38093011	38172563	277	65034	1.1864	0.11773	0.951375
TRIM45	ENSG00000134253	1	117653682	117665209	47	65034	1.1863	0.11776	0.951375
NBPF10	ENSG00000163386	1	145289772	145370303	15	65034	1.1856	0.11788	0.951375
FAM134A	ENSG00000144567	2	220040947	220050201	49	65034	1.1851	0.118	0.951375
CCDC3	ENSG00000151468	10	12938627	13141652	1136	65034	1.1849	0.11802	0.951375
KRTAP24-1	ENSG00000188694	21	31653629	31655276	5	65034	1.1846	0.11809	0.951375
PDE6D	ENSG00000156973	2	232597135	232650982	160	65034	1.1845	0.11811	0.951375
RTN4	ENSG00000115310	2	55199325	55339757	569	65034	1.1844	0.11814	0.951375
AQP4	ENSG00000171885	18	24432002	24445782	48	65034	1.1842	0.11816	0.951375
PCDHGB1	ENSG00000254221	5	140729828	140892546	587	65034	1.184	0.1182	0.951375
RPAP3	ENSG00000005175	12	48057070	48099844	105	65034	1.184	0.1182	0.951375
NDUFV1	ENSG00000167792	11	67374323	67380006	9	65034	1.184	0.11821	0.951375
MEF2C	ENSG00000081189	5	88013975	88199922	431	65034	1.1838	0.11824	0.951375
RPS9	ENSG00000170889	19	54704610	54752862	351	65034	1.1833	0.11835	0.951375
GLYATL3	ENSG00000203972	6	49467671	49494760	94	65034	1.1828	0.11844	0.951375
MFAP2	ENSG00000117122	1	17300997	17307330	20	65034	1.1825	0.1185	0.951375
MICU2	ENSG00000165487	13	22066836	22178353	386	65034	1.1825	0.1185	0.951375
STX19	ENSG00000178750	3	93733213	93747454	22	65034	1.1817	0.11865	0.951375
ERICH1	ENSG00000104714	8	564746	688106	831	65034	1.1818	0.11865	0.951375
KRT18	ENSG00000111057	12	53342655	53346685	5	65034	1.1814	0.11872	0.951375
SLMO1	ENSG00000141391	18	12407895	12432237	118	65034	1.1813	0.11873	0.951375
PPHLN1	ENSG00000134283	12	42632249	42853517	790	65034	1.1804	0.11891	0.951375
CCDC28A	ENSG00000024862	6	139094657	139114456	77	65034	1.1801	0.11899	0.951375
ASS1	ENSG00000130707	9	133320316	133376661	191	65034	1.1801	0.11899	0.951375
CFL1	ENSG00000172757	11	65590493	65629497	103	65034	1.1799	0.11901	0.951375
SPSB3	ENSG00000162032	16	1826713	1843701	91	65034	1.1797	0.11907	0.951375
BEND6	ENSG00000151917	6	56819773	56892140	189	65034	1.179	0.11919	0.951375
CYP2C8	ENSG00000138115	10	96796530	96829254	181	65034	1.1789	0.11922	0.951375
DDX55	ENSG00000111364	12	124086624	124105488	86	65034	1.1787	0.11925	0.951375
GEMIN2	ENSG00000092208	14	39583427	39606177	83	65034	1.1779	0.11942	0.951375
MRPL9	ENSG00000143436	1	151732119	151736040	14	65034	1.1777	0.11945	0.951375
ABCA1	ENSG00000165029	9	107543283	107690518	760	65034	1.1773	0.11953	0.951375
RAD51AP1	ENSG00000111247	12	4647950	4669214	42	65034	1.1772	0.11956	0.951375
MFAP3L	ENSG00000198948	4	170907748	170954182	165	65034	1.1768	0.11964	0.951375
GPI	ENSG00000105220	19	34850385	34893061	115	65034	1.1763	0.11974	0.951375
RRM2	ENSG00000171848	2	10262455	10271545	19	65034	1.1761	0.11978	0.951375
SPATA21	ENSG00000187144	1	16713612	16763919	176	65034	1.1761	0.11979	0.951375
NF1	ENSG00000196712	17	29421945	29709134	527	65034	1.1751	0.11998	0.951375
C10orf131	ENSG00000173088	10	97667360	97698480	133	65034	1.1748	0.12003	0.951375
AL009178.1	ENSG00000269155	6	168196210	168198927	16	65034	1.1746	0.12007	0.951375
ATP6V1D	ENSG00000100554	14	67761088	67826982	293	65034	1.1745	0.1201	0.951375
FAM181B	ENSG00000182103	11	82443053	82444906	9	65034	1.1743	0.12013	0.951375
GSTO2	ENSG00000065621	10	106028631	106064703	86	65034	1.1743	0.12014	0.951375
CILP	ENSG00000138615	15	65488337	65503826	56	65034	1.1743	0.12014	0.951375
SNRNP200	ENSG00000144028	2	96940074	96971297	53	65034	1.1742	0.12015	0.951375
ZNF319	ENSG00000166188	16	58028572	58034357	14	65034	1.1741	0.12018	0.951375
PUM2	ENSG00000055917	2	20448452	20551995	310	65034	1.1735	0.12029	0.951375
LY86	ENSG00000112799	6	6588341	6655216	410	65034	1.1727	0.12046	0.951375
GNG5	ENSG00000174021	1	84964008	84972248	29	65034	1.1725	0.1205	0.951375
PIANP	ENSG00000139200	12	6802958	6809966	13	65034	1.1723	0.12053	0.951375
C21orf62	ENSG00000205929	21	34162985	34186053	72	65034	1.1718	0.12064	0.951375
AP000867.1	ENSG00000187811	11	71292956	71318487	200	65034	1.1711	0.12078	0.951375
NARS2	ENSG00000137513	11	78147007	78285919	490	65034	1.1711	0.12078	0.951375
PKD2	ENSG00000118762	4	88928820	88998929	201	65034	1.171	0.12079	0.951375
ATG10	ENSG00000152348	5	81267844	81572676	706	65034	1.1709	0.12082	0.951375
BOLA3	ENSG00000163170	2	74362525	74375121	44	65034	1.1708	0.12084	0.951375
ABRA	ENSG00000174429	8	107771711	107782473	32	65034	1.1708	0.12084	0.951375
ARHGAP35	ENSG00000160007	19	47421933	47508334	196	65034	1.1703	0.12094	0.951375
CES3	ENSG00000172828	16	66995140	67009051	33	65034	1.1698	0.12103	0.951375
CAPRIN1	ENSG00000135387	11	34073230	34122703	169	65034	1.169	0.1212	0.951375
NCOA3	ENSG00000124151	20	46130601	46285621	448	65034	1.1684	0.12132	0.951375
CCDC60	ENSG00000183273	12	119772517	119978852	657	65034	1.1679	0.12142	0.951375
FMO3	ENSG00000007933	1	171060018	171086959	128	65034	1.1677	0.12146	0.951375
FUCA1	ENSG00000179163	1	24171567	24194784	55	65034	1.1676	0.12147	0.951375
RCVRN	ENSG00000109047	17	9799637	9808938	70	65034	1.1677	0.12147	0.951375
TMEM256	ENSG00000205544	17	7306294	7307456	5	65034	1.1676	0.12149	0.951375
ASTE1	ENSG00000034533	3	130732719	130746493	35	65034	1.1674	0.12152	0.951375
PDE3B	ENSG00000152270	11	14665269	14892350	456	65034	1.1669	0.12162	0.951375
NPCDR1	ENSG00000269415	3	59957215	59957583	3	65034	1.1667	0.12166	0.951375
UCHL5	ENSG00000116750	1	192981380	193029237	102	65034	1.1667	0.12167	0.951375
OR8J3	ENSG00000167822	11	55904247	55905194	5	65034	1.1661	0.12179	0.951375
NFKBIA	ENSG00000100906	14	35870717	35873955	16	65034	1.1661	0.12179	0.951375
CYLC2	ENSG00000155833	9	105757593	105780770	157	65034	1.1657	0.12187	0.951375
RP11-407N17.3	ENSG00000258941	14	39703106	39820397	398	65034	1.1657	0.12188	0.951375
COG8	ENSG00000213380	16	69354043	69373570	63	65034	1.1656	0.1219	0.951375
PCDHGA12	ENSG00000253159	5	140810185	140892546	302	65034	1.165	0.12202	0.951375
FARP1	ENSG00000152767	13	98794816	99102027	1492	65034	1.1644	0.12213	0.951375
DYRK4	ENSG00000010219	12	4671370	4723325	223	65034	1.1639	0.12223	0.951375
NTS	ENSG00000133636	12	86268073	86276770	31	65034	1.1638	0.12226	0.951375
PSAT1	ENSG00000135069	9	80912059	80945009	172	65034	1.1633	0.12236	0.951375
TBX10	ENSG00000167800	11	67398774	67407031	38	65034	1.1629	0.12244	0.951375
TMEM173	ENSG00000184584	5	138855119	138862520	12	65034	1.1623	0.12256	0.951375
OR5D18	ENSG00000186119	11	55587086	55588073	4	65034	1.1616	0.12269	0.951375
FOSL1	ENSG00000175592	11	65659520	65668044	30	65034	1.1607	0.12289	0.951375
GLO1	ENSG00000124767	6	38643701	38670917	91	65034	1.1601	0.123	0.951375
HTR5A-AS1	ENSG00000220575	7	154858777	154863267	21	65034	1.1598	0.12307	0.951375
TMPRSS4	ENSG00000137648	11	117947753	117992605	280	65034	1.1596	0.12311	0.951375
REG4	ENSG00000134193	1	120336641	120354283	87	65034	1.1593	0.12317	0.951375
NOLC1	ENSG00000166197	10	103911933	103923627	19	65034	1.1592	0.12318	0.951375
TBRG1	ENSG00000154144	11	124492732	124505287	31	65034	1.1584	0.12334	0.951375
TMED2	ENSG00000086598	12	124069078	124083116	52	65034	1.1583	0.12338	0.951375
TMEM37	ENSG00000171227	2	120187477	120196096	38	65034	1.1579	0.12345	0.951375
ZPBP	ENSG00000042813	7	49890017	50160925	878	65034	1.1579	0.12345	0.951375
OR1I1	ENSG00000094661	19	15197791	15199032	13	65034	1.1569	0.12366	0.951375
TLR10	ENSG00000174123	4	38773860	38784611	87	65034	1.1566	0.12372	0.951375
MEFV	ENSG00000103313	16	3292028	3306627	69	65034	1.1563	0.12378	0.951375
R3HDM2	ENSG00000179912	12	57643392	57824788	365	65034	1.1559	0.12385	0.951375
CSDC2	ENSG00000172346	22	41956767	41973745	47	65034	1.1556	0.12393	0.951375
ZNF233	ENSG00000159915	19	44754318	44779470	60	65034	1.1554	0.12397	0.951375
CRB3	ENSG00000130545	19	6463788	6467232	11	65034	1.1551	0.12403	0.951375
DEPDC4	ENSG00000166153	12	100597447	100660857	188	65034	1.1545	0.12414	0.951375
FOLR3	ENSG00000110203	11	71825915	71850936	116	65034	1.1544	0.12416	0.951375
GAD2	ENSG00000136750	10	26505236	26593487	303	65034	1.1544	0.12417	0.951375
IL11	ENSG00000095752	19	55875757	55881831	30	65034	1.1536	0.12434	0.951375
MEX3C	ENSG00000176624	18	48700920	48744674	130	65034	1.1535	0.12435	0.951375
UBA5	ENSG00000081307	3	132373290	132396941	35	65034	1.1531	0.12443	0.951375
NUDT17	ENSG00000186364	1	145586115	145589439	5	65034	1.1527	0.12451	0.951375
NDUFA8	ENSG00000119421	9	124894745	124922098	113	65034	1.1527	0.12452	0.951375
CSTA	ENSG00000121552	3	122044091	122060819	69	65034	1.1523	0.1246	0.951375
TPBG	ENSG00000146242	6	83072923	83080545	21	65034	1.1522	0.12463	0.951375
KRTAP4-6	ENSG00000198090	17	39295685	39296739	6	65034	1.1518	0.1247	0.951375
YAF2	ENSG00000015153	12	42550906	42632151	222	65034	1.1516	0.12474	0.951375
MSANTD3	ENSG00000066697	9	103189438	103213511	81	65034	1.151	0.12487	0.951375
CLCA1	ENSG00000016490	1	86934051	86965972	144	65034	1.1507	0.12492	0.951375
PSMA6	ENSG00000100902	14	35747839	35786699	153	65034	1.1503	0.12501	0.951375
TMTC4	ENSG00000125247	13	101256181	101327347	286	65034	1.1499	0.12509	0.951375
NKX3-1	ENSG00000167034	8	23536206	23540440	11	65034	1.1492	0.12523	0.951375
HSP90AB1	ENSG00000096384	6	44214824	44221620	29	65034	1.1487	0.12533	0.951375
MLH3	ENSG00000119684	14	75480467	75518235	97	65034	1.1487	0.12533	0.951375
GC	ENSG00000145321	4	72607410	72669758	216	65034	1.1483	0.12542	0.951375
SNED1	ENSG00000162804	2	241938255	242034983	404	65034	1.1482	0.12544	0.951375
AP2A2	ENSG00000183020	11	924894	1012239	441	65034	1.1481	0.12546	0.951375
CXCL14	ENSG00000145824	5	134906373	134914969	20	65034	1.1479	0.1255	0.951375
SCT	ENSG00000070031	11	626431	627143	1	65034	1.1478	0.12552	0.951375
EXT1	ENSG00000182197	8	118806729	119124092	1056	65034	1.1473	0.12563	0.951375
AC003101.1	ENSG00000228768	17	29898161	29902678	8	65034	1.1473	0.12563	0.951375
LRRC23	ENSG00000010626	12	6982733	7023407	130	65034	1.1472	0.12566	0.951375
PRF1	ENSG00000180644	10	72357104	72362531	21	65034	1.1469	0.12571	0.951375
TRHR	ENSG00000174417	8	110098850	110131813	113	65034	1.1468	0.12574	0.951375
PIP	ENSG00000159763	7	142829170	142836839	27	65034	1.1465	0.12578	0.951375
KRTAP5-11	ENSG00000204571	11	71292901	71314399	183	65034	1.1461	0.12588	0.951375
FOXF2	ENSG00000137273	6	1390069	1395832	23	65034	1.1458	0.12594	0.951375
OR5T1	ENSG00000181698	11	56043029	56044146	3	65034	1.1458	0.12595	0.951375
AC011500.1	ENSG00000213922	19	39930212	39932082	8	65034	1.1455	0.12601	0.951375
GPBAR1	ENSG00000179921	2	219124219	219128582	10	65034	1.1453	0.12605	0.951375
SYT17	ENSG00000103528	16	19179293	19279652	392	65034	1.1448	0.12614	0.951375
PCDHGC3	ENSG00000240184	5	140855580	140892542	120	65034	1.1447	0.12616	0.951375
CEP41	ENSG00000106477	7	130033612	130082274	134	65034	1.1439	0.12633	0.951375
TRIM73	ENSG00000178809	7	75024337	75040279	3	65034	1.1438	0.12635	0.951375
TXNRD1	ENSG00000198431	12	104609557	104744061	553	65034	1.1437	0.12638	0.951375
FAM159A	ENSG00000182183	1	53099016	53135355	108	65034	1.1435	0.12641	0.951375
C12orf49	ENSG00000111412	12	117153593	117175875	85	65034	1.1435	0.12642	0.951375
MC5R	ENSG00000176136	18	13824154	13826861	19	65034	1.1435	0.12642	0.951375
MPP5	ENSG00000072415	14	67707826	67802536	398	65034	1.143	0.12651	0.951375
GALNT15	ENSG00000131386	3	16216156	16273499	257	65034	1.1429	0.12653	0.951375
C9orf170	ENSG00000204446	9	89763559	89774471	46	65034	1.1429	0.12654	0.951375
TMEM88	ENSG00000167874	17	7758383	7759417	5	65034	1.1427	0.12659	0.951375
PCDHGA4	ENSG00000262576	5	140734768	140892546	568	65034	1.1426	0.12661	0.951375
SOX6	ENSG00000110693	11	15987995	16761138	1973	65034	1.1424	0.12664	0.951375
AC106873.4	ENSG00000228368	7	116605900	116607526	2	65034	1.1418	0.12678	0.951375
NDUFB6	ENSG00000165264	9	32552997	32573160	60	65034	1.1417	0.12679	0.951375
DEPDC5	ENSG00000100150	22	32149944	32303012	537	65034	1.1415	0.12683	0.951375
TMEM182	ENSG00000170417	2	103353367	103460352	258	65034	1.1415	0.12684	0.951375
DNAJC11	ENSG00000007923	1	6694228	6761984	191	65034	1.1414	0.12685	0.951375
GSDMB	ENSG00000073605	17	38060848	38076107	63	65034	1.1411	0.12691	0.951375
HADH	ENSG00000138796	4	108910870	108956331	150	65034	1.1403	0.12708	0.951375
ANKRD1	ENSG00000148677	10	92671853	92681033	24	65034	1.14	0.12714	0.951375
ZNF484	ENSG00000127081	9	95607874	95640304	110	65034	1.1392	0.12732	0.951375
WFDC2	ENSG00000101443	20	44098346	44110172	51	65034	1.1387	0.12741	0.951375
KLF5	ENSG00000102554	13	73629114	73651676	63	65034	1.1383	0.1275	0.951375
ST8SIA5	ENSG00000101638	18	44259081	44339220	372	65034	1.1378	0.1276	0.951375
HAPLN2	ENSG00000132702	1	156589086	156595517	10	65034	1.1376	0.12764	0.951375
VTCN1	ENSG00000134258	1	117686209	117753556	264	65034	1.1375	0.12766	0.951375
CTSV	ENSG00000136943	9	99794940	99801925	19	65034	1.1375	0.12767	0.951375
FBXL18	ENSG00000155034	7	5470966	5553429	528	65034	1.1374	0.12768	0.951375
USP39	ENSG00000168883	2	85829979	85876403	114	65034	1.1368	0.12781	0.951375
DCAF5	ENSG00000139990	14	69517598	69619867	227	65034	1.1365	0.12787	0.951375
SF3A1	ENSG00000099995	22	30727977	30752936	100	65034	1.1359	0.128	0.951375
KIAA0408	ENSG00000189367	6	127761488	127780536	41	65034	1.1356	0.12806	0.951375
TPGS2	ENSG00000134779	18	34359987	34409158	131	65034	1.1356	0.12806	0.951375
PCYT1A	ENSG00000161217	3	195941093	196014828	250	65034	1.1354	0.12811	0.951375
PRED62	ENSG00000268040	21	47347679	47352477	22	65034	1.1351	0.12816	0.951375
IMP4	ENSG00000136718	2	131099798	131105383	18	65034	1.1348	0.12823	0.951375
GCGR	ENSG00000215644	17	79762008	79771889	32	65034	1.1338	0.12843	0.951375
NUPR1	ENSG00000176046	16	28548606	28550495	10	65034	1.1336	0.12849	0.951375
KRT2	ENSG00000172867	12	53038342	53045948	23	65034	1.1333	0.12854	0.951375
TRAF4	ENSG00000076604	17	27071002	27077974	16	65034	1.1329	0.12862	0.951375
MOB2	ENSG00000182208	11	1490687	1522477	140	65034	1.1328	0.12865	0.951375
CPNE3	ENSG00000085719	8	87497059	87573726	284	65034	1.1325	0.1287	0.951375
MRPS14	ENSG00000120333	1	174979925	174992561	37	65034	1.1321	0.12879	0.951375
PPBP	ENSG00000163736	4	74852755	74853914	5	65034	1.1321	0.12881	0.951375
RHPN1	ENSG00000158106	8	144451057	144466390	79	65034	1.1319	0.12883	0.951375
FBRSL1	ENSG00000112787	12	133066137	133161774	508	65034	1.1314	0.12895	0.951375
PCDHGA2	ENSG00000081853	5	140718539	140892546	625	65034	1.1309	0.12905	0.951375
PYCRL	ENSG00000104524	8	144686083	144691943	27	65034	1.1299	0.12925	0.951375
ZNF428	ENSG00000131116	19	44111371	44124026	30	65034	1.1296	0.12932	0.951375
OR51E2	ENSG00000167332	11	4701401	4719084	89	65034	1.1292	0.12941	0.951375
ACTN4	ENSG00000130402	19	39138289	39222223	330	65034	1.1291	0.12943	0.951375
TMA16	ENSG00000198498	4	164415594	164441691	83	65034	1.129	0.12944	0.951375
HIST1H2AB	ENSG00000137259	6	26033320	26033796	5	65034	1.1289	0.12947	0.951375
BTBD19	ENSG00000222009	1	45274154	45281257	22	65034	1.1278	0.1297	0.951375
C1QL3	ENSG00000165985	10	16555742	16564004	36	65034	1.1275	0.12976	0.951375
SNX33	ENSG00000173548	15	75940247	75954642	29	65034	1.1268	0.12992	0.951375
OTUD3	ENSG00000169914	1	20209006	20239438	98	65034	1.1266	0.12996	0.951375
RARRES2	ENSG00000106538	7	150035408	150038763	16	65034	1.1266	0.12996	0.951375
DHX34	ENSG00000134815	19	47852538	47885961	142	65034	1.1262	0.13004	0.951375
NIM1K	ENSG00000177453	5	43192173	43280952	330	65034	1.1256	0.13017	0.951375
RBAK	ENSG00000146587	7	5085452	5109119	141	65034	1.1256	0.13018	0.951375
DHCR7	ENSG00000172893	11	71139239	71163914	84	65034	1.1256	0.13018	0.951375
ZNF497	ENSG00000174586	19	58865723	58874214	21	65034	1.1253	0.13022	0.951375
VIPAS39	ENSG00000151445	14	77893018	77924295	115	65034	1.1252	0.13026	0.951375
SMIM20	ENSG00000250317	4	25863452	25931435	249	65034	1.1245	0.1304	0.951375
STX17	ENSG00000136874	9	102668915	102732618	156	65034	1.1242	0.13046	0.951375
CKAP2	ENSG00000136108	13	53029564	53050763	110	65034	1.1242	0.13046	0.951375
MLEC	ENSG00000110917	12	121124672	121139667	58	65034	1.1236	0.13059	0.951375
UGT1A3	ENSG00000243135	2	234637754	234681945	186	65034	1.1234	0.13063	0.951375
TBC1D7	ENSG00000145979	6	13266774	13328815	337	65034	1.1234	0.13064	0.951375
GPX7	ENSG00000116157	1	53068044	53074723	23	65034	1.1233	0.13065	0.951375
KLF10	ENSG00000155090	8	103661007	103668130	24	65034	1.1233	0.13066	0.951375
BARD1	ENSG00000138376	2	215590370	215674428	515	65034	1.1231	0.13071	0.951375
CYP4F11	ENSG00000171903	19	16023177	16045677	118	65034	1.1225	0.13083	0.951375
WIPI2	ENSG00000157954	7	5229819	5273457	213	65034	1.1222	0.13088	0.951375
AC090616.2	ENSG00000214708	17	30468245	30470154	5	65034	1.1221	0.13092	0.951375
METTL5	ENSG00000138382	2	170666591	170681441	56	65034	1.1215	0.13103	0.951375
MYO1G	ENSG00000136286	7	45002261	45018697	49	65034	1.1215	0.13105	0.951375
FAM26D	ENSG00000164451	6	116850174	116880031	92	65034	1.1204	0.13126	0.951375
LSS	ENSG00000160285	21	47608055	47648738	188	65034	1.1203	0.13128	0.951375
ARPC4	ENSG00000241553	3	9834179	9849410	40	65034	1.1199	0.13137	0.951375
CACNA1C	ENSG00000151067	12	2079952	2802108	2797	65034	1.1189	0.13158	0.951375
SLC7A4	ENSG00000099960	22	21383007	21387129	20	65034	1.1188	0.13161	0.951375
EP400NL	ENSG00000185684	12	132568828	132613029	176	65034	1.1185	0.13167	0.951375
PKP3	ENSG00000184363	11	392614	404908	50	65034	1.1184	0.1317	0.951375
TPRKB	ENSG00000144034	2	73956231	73964527	14	65034	1.1182	0.13175	0.951375
ROCK1	ENSG00000067900	18	18526867	18691812	234	65034	1.1176	0.13188	0.951375
OR51F2	ENSG00000176925	11	4842551	4843686	3	65034	1.1169	0.13203	0.951375
TTC23	ENSG00000103852	15	99676528	99791428	402	65034	1.116	0.13222	0.951375
FZD8	ENSG00000177283	10	35927177	35930362	8	65034	1.1145	0.13254	0.951375
REP15	ENSG00000174236	12	27849428	27850566	2	65034	1.1138	0.13268	0.951375
RP11-447L10.1	ENSG00000272741	3	195975101	196045093	220	65034	1.1136	0.13272	0.951375
RASA2	ENSG00000155903	3	141205889	141334184	250	65034	1.1136	0.13273	0.951375
SLC24A4	ENSG00000140090	14	92788925	92962596	987	65034	1.1132	0.13282	0.951375
PPP1R3B	ENSG00000173281	8	8993765	9009084	72	65034	1.1131	0.13284	0.951375
AL139080.1	ENSG00000268735	13	24322243	24323901	13	65034	1.1129	0.13287	0.951375
C6orf99	ENSG00000203711	6	159290971	159331385	204	65034	1.1124	0.13299	0.951375
PCDHGB2	ENSG00000253910	5	140739703	140892546	552	65034	1.1122	0.13303	0.951375
TRAPPC3L	ENSG00000173626	6	116816152	116866773	194	65034	1.1122	0.13303	0.951375
ING3	ENSG00000071243	7	120590803	120617270	64	65034	1.1122	0.13303	0.951375
CDCA7	ENSG00000144354	2	174219548	174233725	61	65034	1.1117	0.13314	0.951375
PRKRIR	ENSG00000137492	11	76061000	76092015	71	65034	1.1111	0.13327	0.951375
MITF	ENSG00000187098	3	69788586	70017488	735	65034	1.1106	0.13337	0.951375
UGDH	ENSG00000109814	4	39500375	39529931	140	65034	1.1099	0.13353	0.951375
CLDN4	ENSG00000189143	7	73213872	73247014	89	65034	1.1099	0.13353	0.951375
NF2	ENSG00000186575	22	29999545	30094587	253	65034	1.1096	0.13358	0.951375
MYL6B	ENSG00000196465	12	56546040	56553431	8	65034	1.1094	0.13362	0.951375
ZNF281	ENSG00000162702	1	200374068	200379184	4	65034	1.1086	0.1338	0.951375
ATXN1	ENSG00000124788	6	16299343	16761722	1909	65034	1.1085	0.13383	0.951375
PRSS42	ENSG00000178055	3	46871032	46875585	12	65034	1.1084	0.13384	0.951375
CSNK1D	ENSG00000141551	17	80196899	80231607	70	65034	1.1083	0.13386	0.951375
AC019206.1	ENSG00000268328	2	70129482	70129841	1	65034	1.1081	0.13392	0.951375
C6orf211	ENSG00000146476	6	151773422	151791236	60	65034	1.1079	0.13396	0.951375
SCRN1	ENSG00000136193	7	29959719	30029905	204	65034	1.1075	0.13404	0.951375
ADAM7	ENSG00000069206	8	24298443	24384483	287	65034	1.1072	0.13411	0.951375
NOL12	ENSG00000100101	22	38077680	38170137	334	65034	1.1072	0.13411	0.951375
KIF21A	ENSG00000139116	12	39687030	39837192	386	65034	1.107	0.13415	0.951375
MRPL41	ENSG00000182154	9	140445651	140447007	2	65034	1.1067	0.13422	0.951375
SHH	ENSG00000164690	7	155592680	155604967	32	65034	1.1059	0.13438	0.951375
IQCA1	ENSG00000132321	2	237232794	237416185	566	65034	1.1058	0.13441	0.951375
BEND3	ENSG00000178409	6	107386386	107436473	166	65034	1.1051	0.13455	0.951375
PRICKLE2	ENSG00000163637	3	64079543	64431152	1431	65034	1.1045	0.13469	0.951375
S100A16	ENSG00000188643	1	153579362	153585621	18	65034	1.104	0.13479	0.951375
NABP1	ENSG00000173559	2	192542794	192561385	31	65034	1.1033	0.13494	0.951375
RGS14	ENSG00000169220	5	176784838	176799602	27	65034	1.1033	0.13495	0.951375
CATSPER4	ENSG00000188782	1	26517052	26529459	76	65034	1.1029	0.13504	0.951375
OR4A5	ENSG00000221840	11	51411378	51412448	4	65034	1.1017	0.1353	0.951375
INTS6	ENSG00000102786	13	51928213	52028400	337	65034	1.1017	0.1353	0.951375
COX7A2L	ENSG00000115944	2	42560686	42652228	276	65034	1.1017	0.13531	0.951375
APAF1	ENSG00000120868	12	99038919	99129204	259	65034	1.1013	0.13538	0.951375
COL8A2	ENSG00000171812	1	36560837	36590821	93	65034	1.1011	0.13543	0.951375
RP11-761B3.1	ENSG00000273269	2	47293080	47403650	621	65034	1.1005	0.13557	0.951375
CAT	ENSG00000121691	11	34460472	34493609	97	65034	1.1002	0.13562	0.951375
DTYMK	ENSG00000168393	2	242615157	242626406	73	65034	1.0997	0.13574	0.951375
KLHL31	ENSG00000124743	6	53512699	53530506	82	65034	1.0994	0.13579	0.951375
YLPM1	ENSG00000119596	14	75230069	75322244	246	65034	1.0992	0.13583	0.951375
ZNF681	ENSG00000196172	19	23921997	23941693	50	65034	1.0989	0.13591	0.951375
HS3ST3B1	ENSG00000125430	17	14204400	14252721	235	65034	1.0988	0.13592	0.951375
TRIM4	ENSG00000146833	7	99474581	99517223	121	65034	1.0986	0.13597	0.951375
CDC42BPA	ENSG00000143776	1	227177566	227506175	1839	65034	1.098	0.13611	0.951375
TTC8	ENSG00000165533	14	89290497	89344335	155	65034	1.0976	0.13619	0.951375
LGSN	ENSG00000146166	6	63985856	64029882	67	65034	1.0971	0.1363	0.951375
MAP7D1	ENSG00000116871	1	36621180	36646450	64	65034	1.0964	0.13645	0.951375
IFNA17	ENSG00000234829	9	21227242	21228221	7	65034	1.0962	0.13649	0.951375
NAALAD2	ENSG00000077616	11	89864683	89926062	299	65034	1.0961	0.13651	0.951375
C8G	ENSG00000176919	9	139839698	139841426	15	65034	1.0955	0.13664	0.951375
GYG1	ENSG00000163754	3	148709128	148745419	115	65034	1.0954	0.13666	0.951375
NEU3	ENSG00000162139	11	74699179	74729938	62	65034	1.0952	0.13672	0.951375
WFDC10A	ENSG00000180305	20	44258165	44259835	10	65034	1.0951	0.13673	0.951375
ENDOV	ENSG00000173818	17	78388965	78411886	102	65034	1.0951	0.13675	0.951375
PRKAB2	ENSG00000131791	1	146626685	146644129	76	65034	1.0943	0.13692	0.951375
PIK3IP1	ENSG00000100100	22	31677579	31688520	39	65034	1.0942	0.13692	0.951375
FAM132B	ENSG00000178752	2	239067623	239077541	48	65034	1.094	0.13697	0.951375
ZNF131	ENSG00000172262	5	43065278	43192123	507	65034	1.0937	0.13704	0.951375
DEFB108B	ENSG00000184276	11	71544246	71548756	27	65034	1.0932	0.13714	0.951375
C21orf33	ENSG00000160221	21	45553487	45565605	44	65034	1.0932	0.13716	0.951375
ATP2C2	ENSG00000064270	16	84402133	84497793	878	65034	1.093	0.1372	0.951375
THEM5	ENSG00000196407	1	151819739	151826173	19	65034	1.0927	0.13727	0.951375
ATAD2B	ENSG00000119778	2	23971534	24149984	630	65034	1.0918	0.13745	0.951375
WDR52	ENSG00000206530	3	113005777	113160457	727	65034	1.0909	0.13765	0.951375
WDR46	ENSG00000227057	6	33246885	33257304	43	65034	1.0906	0.13772	0.951375
MFSD4	ENSG00000174514	1	205538013	205572046	149	65034	1.0905	0.13775	0.951375
SPTSSB	ENSG00000196542	3	161062580	161090668	126	65034	1.0898	0.13791	0.951375
AMPH	ENSG00000078053	7	38423305	38671167	1303	65034	1.0897	0.13792	0.951375
NAT10	ENSG00000135372	11	34127149	34169217	118	65034	1.0896	0.13795	0.951375
KPNA6	ENSG00000025800	1	32573639	32642169	121	65034	1.0892	0.13803	0.951375
UBE3A	ENSG00000114062	15	25582381	25684128	314	65034	1.089	0.13807	0.951375
EXOC7	ENSG00000182473	17	74077087	74117657	162	65034	1.0887	0.13814	0.951375
TTLL10	ENSG00000162571	1	1109264	1133315	180	65034	1.0886	0.13818	0.951375
PCDHGA5	ENSG00000253485	5	140743898	140892546	541	65034	1.0883	0.13823	0.951375
FAM19A4	ENSG00000163377	3	68780917	68981761	857	65034	1.087	0.13851	0.951375
EAF2	ENSG00000145088	3	121554030	121605373	168	65034	1.0869	0.13853	0.951375
CLPSL2	ENSG00000196748	6	35744371	35747329	9	65034	1.0866	0.13861	0.951375
C3orf70	ENSG00000187068	3	184795838	184870802	245	65034	1.0864	0.13864	0.951375
CDHR3	ENSG00000128536	7	105517242	105676877	691	65034	1.0864	0.13865	0.951375
FAM63A	ENSG00000143409	1	150969025	150980851	34	65034	1.086	0.13873	0.951375
C2orf15	ENSG00000241962	2	99757948	99939204	588	65034	1.0853	0.13889	0.951375
NUP43	ENSG00000120253	6	150045451	150070801	55	65034	1.085	0.13896	0.951375
AC027309.1	ENSG00000268553	5	172036245	172036436	1	65034	1.0846	0.13904	0.951375
SLC30A1	ENSG00000170385	1	211744910	211752084	17	65034	1.0839	0.13921	0.951375
GSX2	ENSG00000180613	4	54965690	54968672	10	65034	1.0834	0.13932	0.951375
C14orf28	ENSG00000179476	14	45366498	45376460	24	65034	1.0832	0.13935	0.951375
C20orf62	ENSG00000168746	20	43080624	43093984	33	65034	1.0832	0.13935	0.951375
CTBP2	ENSG00000175029	10	126676421	126849739	861	65034	1.0829	0.13943	0.951375
YARS2	ENSG00000139131	12	32880424	32908836	98	65034	1.0826	0.1395	0.951375
CCDC39	ENSG00000145075	3	180320646	180588793	933	65034	1.0823	0.13956	0.951375
CERS4	ENSG00000090661	19	8271620	8327305	306	65034	1.0817	0.13969	0.951375
AC104532.2	ENSG00000267314	19	5904852	5914718	44	65034	1.0815	0.13974	0.951375
SOGA3	ENSG00000255330	6	127759551	127840146	245	65034	1.0812	0.1398	0.951375
SOGA3	ENSG00000214338	6	127759551	127840500	245	65034	1.0812	0.1398	0.951375
AUH	ENSG00000148090	9	93976097	94124195	464	65034	1.0805	0.13995	0.951375
CBX3	ENSG00000122565	7	26240782	26252976	39	65034	1.0802	0.14002	0.951375
ZNF813	ENSG00000198346	19	53970989	54006950	263	65034	1.0802	0.14003	0.951375
TEX22	ENSG00000226174	14	105864916	105916443	129	65034	1.08	0.14007	0.951375
UBXN2B	ENSG00000215114	8	59323823	59364060	125	65034	1.0797	0.14015	0.951375
OR10H4	ENSG00000176231	19	16059818	16060768	7	65034	1.0796	0.14017	0.951375
GLTPD2	ENSG00000182327	17	4692254	4693685	6	65034	1.0789	0.14032	0.951375
ZNF320	ENSG00000182986	19	53367043	53400946	175	65034	1.0787	0.14037	0.951375
APOBEC3F	ENSG00000128394	22	39436609	39449915	52	65034	1.0783	0.14045	0.951375
HOMEZ	ENSG00000215271	14	23741666	23768656	72	65034	1.0775	0.14063	0.951375
CORO2A	ENSG00000106789	9	100883257	100954922	331	65034	1.0772	0.14068	0.951375
ADCYAP1R1	ENSG00000078549	7	31092076	31151089	211	65034	1.0771	0.14071	0.951375
SLC12A1	ENSG00000074803	15	48483861	48596275	309	65034	1.0755	0.14107	0.951375
ZPBP2	ENSG00000186075	17	38024417	38034149	41	65034	1.0755	0.14108	0.951375
GNS	ENSG00000135677	12	65107225	65153227	104	65034	1.0752	0.14115	0.951375
CLEC10A	ENSG00000132514	17	6977856	6983626	30	65034	1.0751	0.14117	0.951375
MARK3	ENSG00000075413	14	103851729	103970168	395	65034	1.0749	0.14122	0.951375
DEK	ENSG00000124795	6	18224099	18265054	123	65034	1.0748	0.14124	0.951375
CRABP1	ENSG00000166426	15	78632666	78640572	28	65034	1.0746	0.14128	0.951375
TRIM44	ENSG00000166326	11	35684353	35829775	298	65034	1.0745	0.14129	0.951375
SSTR2	ENSG00000180616	17	71161151	71167185	22	65034	1.0744	0.14132	0.951375
CHMP1A	ENSG00000131165	16	89710839	89724253	104	65034	1.0743	0.14134	0.951375
FIBP	ENSG00000172500	11	65651212	65656010	14	65034	1.0743	0.14135	0.951375
ICAM5	ENSG00000105376	19	10400657	10407454	23	65034	1.0743	0.14135	0.951375
PLXNA1	ENSG00000114554	3	126707437	126756235	200	65034	1.074	0.14142	0.951375
CHRNA2	ENSG00000120903	8	27317279	27337400	104	65034	1.0739	0.14144	0.951375
RPL27A	ENSG00000166441	11	8703958	8736306	101	65034	1.0736	0.14151	0.951375
COX8A	ENSG00000176340	11	63742079	63744015	5	65034	1.0729	0.14166	0.951375
PAK7	ENSG00000101349	20	9518036	9819689	1236	65034	1.0724	0.14177	0.951375
TMEM125	ENSG00000179178	1	43735665	43739673	12	65034	1.0722	0.14182	0.951375
SCUBE2	ENSG00000175356	11	9041071	9159661	404	65034	1.0721	0.14183	0.951375
LINC01124	ENSG00000222033	2	171568961	171571077	5	65034	1.0719	0.14188	0.951375
NMD3	ENSG00000169251	3	160822484	160971320	449	65034	1.0716	0.14194	0.951375
SPACA4	ENSG00000177202	19	49110000	49110970	1	65034	1.0715	0.14197	0.951375
GLB1	ENSG00000170266	3	33038100	33138722	458	65034	1.0712	0.14203	0.951375
PCDHB13	ENSG00000187372	5	140593509	140596993	11	65034	1.0707	0.14216	0.951375
TAS2R10	ENSG00000121318	12	10977916	10978957	2	65034	1.0703	0.14225	0.951375
ASB2	ENSG00000100628	14	94400499	94443137	210	65034	1.0701	0.14228	0.951375
MAMDC2	ENSG00000165072	9	72658497	72841886	638	65034	1.069	0.14255	0.951375
OTOF	ENSG00000115155	2	26680071	26781566	427	65034	1.0688	0.14257	0.951375
RPUSD2	ENSG00000166133	15	40861499	40866659	15	65034	1.0686	0.14263	0.951375
RANBP3	ENSG00000031823	19	5916150	5978153	158	65034	1.0685	0.14265	0.951375
GADD45B	ENSG00000099860	19	2476120	2478257	7	65034	1.0684	0.14268	0.951375
GOLPH3	ENSG00000113384	5	32124810	32174456	151	65034	1.0682	0.14272	0.951375
ALDH1L1	ENSG00000144908	3	125822412	125916837	496	65034	1.0676	0.14284	0.951375
MYL2	ENSG00000111245	12	111348623	111358526	45	65034	1.0676	0.14286	0.951375
TLDC2	ENSG00000101342	20	35504524	35522638	62	65034	1.0674	0.14289	0.951375
HBM	ENSG00000206177	16	203891	216767	56	65034	1.0673	0.14291	0.951375
NKX2-6	ENSG00000180053	8	23559964	23564111	15	65034	1.0671	0.14297	0.951375
MAML3	ENSG00000196782	4	140637907	141075338	1447	65034	1.0668	0.14302	0.951375
NPY5R	ENSG00000164129	4	164265091	164273086	28	65034	1.0658	0.14326	0.951375
PCDHGA6	ENSG00000253731	5	140753651	140892546	510	65034	1.0657	0.14329	0.951375
NCAPG2	ENSG00000146918	7	158424003	158497520	272	65034	1.0655	0.14333	0.951375
SEC23A	ENSG00000100934	14	39501123	39578850	228	65034	1.0651	0.14341	0.951375
EMB	ENSG00000170571	5	49692026	49739082	126	65034	1.0646	0.14354	0.951375
TRIM51	ENSG00000124900	11	55650773	55659286	25	65034	1.0644	0.14358	0.951375
PEX11G	ENSG00000104883	19	7541761	7562335	122	65034	1.0637	0.14373	0.951375
B3GNT3	ENSG00000179913	19	17905637	17923891	100	65034	1.0636	0.14375	0.951375
GNAS	ENSG00000087460	20	57414773	57486247	230	65034	1.0634	0.14381	0.951375
ALKBH8	ENSG00000137760	11	107373452	107436472	240	65034	1.0632	0.14385	0.951375
GDF1	ENSG00000130283	19	18979361	19006905	83	65034	1.0631	0.14387	0.951375
CERS1	ENSG00000223802	19	18979361	19007536	83	65034	1.0631	0.14387	0.951375
SDR9C7	ENSG00000170426	12	57316938	57328189	44	65034	1.063	0.14389	0.951375
KLF9	ENSG00000119138	9	72999503	73029540	69	65034	1.0629	0.14392	0.951375
DUS2	ENSG00000167264	16	68021649	68113223	202	65034	1.0627	0.14396	0.951375
IL27	ENSG00000197272	16	28510683	28523372	25	65034	1.0624	0.14404	0.951375
ABCB6	ENSG00000115657	2	220074490	220083712	16	65034	1.0622	0.14407	0.951375
[truncated: 16,949 more rows]

## Sheet: T6.tissue.53
Table 6.Tissue enrichment analysis for genes differentially associated with the two disorders (performed in 53 general tissue types in GTEx using MAGMA)
Tissues with an adjusted p-value below 0.05 (FDR) are highlighted in bold.
Tissues	nGENEs	BETA	BETA_STD	SE	P	P(FDR)
Bladder	16903	0.028278	0.048168	0.011416	0.006628	0.351284
Skin_Not_Sun_Exposed_Suprapubic	16903	0.013777	0.023527	0.0074104	0.031509	0.534096
Skin_Sun_Exposed_Lower_leg	16903	0.01286	0.022077	0.0073664	0.040434	0.534096
Vagina	16903	0.017866	0.029738	0.010756	0.048365	0.534096
Minor_Salivary_Gland	16903	0.014113	0.023038	0.0092613	0.063779	0.534096
Prostate	16903	0.016375	0.027759	0.011116	0.070385	0.534096
Esophagus_Mucosa	16903	0.010488	0.017828	0.0071259	0.070541	0.534096
Colon_Sigmoid	16903	0.015052	0.025747	0.011606	0.097341	0.644884
Cervix_Ectocervix	16903	0.013208	0.022191	0.012491	0.14518	0.844145
Stomach	16903	0.011071	0.018028	0.011193	0.16131	0.844145
Small_Intestine_Terminal_Ileum	16903	0.0073562	0.012233	0.0078774	0.1752	0.844145
Cervix_Endocervix	16903	0.0084577	0.014538	0.011311	0.22731	0.874386
Esophagus_Muscularis	16903	0.0085368	0.014659	0.011598	0.23085	0.874386
Colon_Transverse	16903	0.0074061	0.012238	0.010067	0.23097	0.874386
Esophagus_Gastroesophageal_Junction	16903	0.007346	0.01261	0.01208	0.27156	0.896207
Pancreas	16903	0.0044483	0.006814	0.0080119	0.28938	0.896207
Artery_Tibial	16903	0.0045449	0.0079326	0.0095637	0.31732	0.896207
Thyroid	16903	0.0041955	0.0073093	0.009357	0.32694	0.896207
Pituitary	16903	0.0029814	0.0050117	0.0081318	0.35695	0.896207
Lung	16903	0.0031119	0.0052977	0.0088988	0.36329	0.896207
Muscle_Skeletal	16903	0.0021361	0.0035329	0.006477	0.37078	0.896207
Brain_Hypothalamus	16903	0.0022647	0.0035925	0.0076183	0.38313	0.896207
Cells_EBV-transformed_lymphocytes	16903	0.0013588	0.0025874	0.0048161	0.38892	0.896207
Fallopian_Tube	16903	0.0022025	0.0037521	0.011678	0.42521	0.925845
Artery_Aorta	16903	0.0013867	0.002413	0.0098002	0.44374	0.925845
Brain_Cortex	16903	0.00061808	0.0010318	0.0066602	0.46303	0.925845
Brain_Frontal_Cortex_BA9	16903	-0.00023832	-0.00039782	0.0064922	0.51464	0.925845
Brain_Hippocampus	16903	-0.00060453	-0.0009455	0.0075861	0.53176	0.925845
Brain_Amygdala	16903	-0.00077977	-0.0012279	0.0075391	0.54119	0.925845
Cells_Transformed_fibroblasts	16903	-0.0010531	-0.0018874	0.0069699	0.56005	0.925845
Brain_Anterior_cingulate_cortex_BA24	16903	-0.0011936	-0.0019331	0.006866	0.56901	0.925845
Spleen	16903	-0.0013514	-0.0024174	0.0068284	0.57844	0.925845
Uterus	16903	-0.0030167	-0.0052808	0.010743	0.61056	0.925845
Brain_Caudate_basal_ganglia	16903	-0.0021095	-0.0033672	0.0074978	0.61078	0.925845
Brain_Nucleus_accumbens_basal_ganglia	16903	-0.0020644	-0.0033142	0.0071709	0.61328	0.925845
Brain_Cerebellum	16903	-0.0025129	-0.0044298	0.0058872	0.66525	0.925845
Brain_Putamen_basal_ganglia	16903	-0.0032431	-0.0051124	0.0075838	0.66554	0.925845
Breast_Mammary_Tissue	16903	-0.0051546	-0.008777	0.011961	0.66674	0.925845
Brain_Spinal_cord_cervical_c-1	16903	-0.0043545	-0.0068311	0.0082511	0.70116	0.925845
Brain_Substantia_nigra	16903	-0.0045305	-0.007124	0.0083261	0.70682	0.925845
Brain_Cerebellar_Hemisphere	16903	-0.0032674	-0.0057988	0.0057156	0.71622	0.925845
Whole_Blood	16903	-0.0037771	-0.0060674	0.0053498	0.75991	0.958934
Ovary	16903	-0.0073999	-0.01298	0.0090974	0.792	0.961879
Adipose_Subcutaneous	16903	-0.0088081	-0.015385	0.010163	0.80693	0.961879
Liver	16903	-0.0053053	-0.0087146	0.005876	0.81669	0.961879
Artery_Coronary	16903	-0.011285	-0.019387	0.011331	0.84035	0.968229
Testis	16903	-0.0056461	-0.0092528	0.0049782	0.87163	0.977214
Adrenal_Gland	16903	-0.011606	-0.020403	0.0090686	0.89969	0.977214
Heart_Left_Ventricle	16903	-0.011488	-0.018417	0.0082805	0.91732	0.977214
Adipose_Visceral_Omentum	16903	-0.01483	-0.025462	0.010458	0.9219	0.977214
Kidney_Cortex	16903	-0.015231	-0.025148	0.0087833	0.95854	0.98532
Nerve_Tibial	16903	-0.020438	-0.035753	0.010144	0.97802	0.98532
Heart_Atrial_Appendage	16903	-0.019518	-0.031956	0.008958	0.98532	0.98532

## Sheet: T7.rg
Table 7. Genetic correlation analysis with 42 related traits.
Genetic correlations with an adjusted p-value below 0.05 are highlighted in bold. P (FDR): FDR method was employed to adjust for multiple testing.
Generally, rg reflects how much the non-shared or unique genetic component of the 1st disorder is genetically correlated with a specific trait, when compared to the 2nd disorder in the pair.
trait1	trait2	PMID	Category	ethnicity	rg	se	z	P	P(FDR)	h2_obs	h2_obs_se	h2_int	h2_int_se	gcov_int	gcov_int_se	note
mdd vs. ptsd	Neuroticism	27089181	personality	European	-0.7436	0.2974	-2.5001	0.0124	0.224	0.0892	0.0074	0.9903	0.0117	-0.0241	0.0053	SNPs from the MHC (chr6 26M~34M) region was removed for this traits
mdd vs. ptsd	Neuroticism	24828478	personality	European	-0.8721	0.3747	-2.3277	0.0199	0.224	0.0149	0.0033	1.008	0.0062	-0.0015	0.0042	SNPs from the MHC (chr6 26M~34M) region was removed for this traits
mdd vs. ptsd	Anorexia Nervosa	24514567	psychiatric	European	-0.3459	0.1506	-2.2971	0.0216	0.224	0.558	0.0313	0.8977	0.0071	0.0048	0.0042	SNPs from the MHC (chr6 26M~34M) region was removed for this traits
mdd vs. ptsd	Subjective well being	27089181	psychiatric	European	0.4336	0.1907	2.2732	0.023	0.224	0.0251	0.0021	1.001	0.0072	0.0232	0.0045	SNPs from the MHC (chr6 26M~34M) region was removed for this traits
mdd vs. ptsd	Schizophrenia	25056061	psychiatric	Mixed	-0.2727	0.1371	-1.9886	0.0467	0.258	0.4607	0.0193	1.0502	0.0132	-0.0124	0.0059	Caution: using this data may yield less robust results due to minor departure of the LD structure; SNPs from the MHC (chr6 26M~34M) region was removed for this traits
mdd vs. ptsd	Excessive daytime sleepiness	27992416	sleeping	European	-0.4613	0.2351	-1.9619	0.0498	0.258	0.0538	0.0052	1.0031	0.0069	-0.0051	0.0045	SNPs from the MHC (chr6 26M~34M) region was removed for this traits
mdd vs. ptsd	PGC cross-disorder analysis	23453885	psychiatric	European	-0.2222	0.1135	-1.9577	0.0503	0.258	0.1741	0.0133	1.0115	0.0117	-0.0623	0.0059	SNPs from the MHC (chr6 26M~34M) region was removed for this traits
mdd vs. ptsd	Parents age at death	27015805	aging	European	-0.6954	0.3656	-1.9021	0.0572	0.258	0.0289	0.0069	1.0159	0.0063	0.0123	0.0041	SNPs from the MHC (chr6 26M~34M) region was removed for this traits
mdd vs. ptsd	Insomnia	27992416	sleeping	European	-0.3908	0.2103	-1.8581	0.0631	0.258	0.1338	0.0116	1.0019	0.0079	-0.0011	0.0044	SNPs from the MHC (chr6 26M~34M) region was removed for this traits
mdd vs. ptsd	Mean Accumbens	25607358	brain_volume	European	0.7401	0.4027	1.838	0.0661	0.258	0.091	0.0362	0.9792	0.0065	-0.0072	0.005	Caution: using this data may yield results outside bounds due to relative low Z score of the SNP heritability of the trait; SNPs from the MHC (chr6 26M~34M) region was removed for this traits
mdd vs. ptsd	Bipolar disorder	21926972	psychiatric	European	-0.325	0.1875	-1.7332	0.0831	0.295	0.4327	0.0369	1.0226	0.0072	-0.0144	0.0044	SNPs from the MHC (chr6 26M~34M) region was removed for this traits
mdd vs. ptsd	Insomnia	28604731	sleeping	European	-0.3068	0.2048	-1.4982	0.1341	0.411	0.048	0.0049	1.0021	0.0068	-0.0033	0.0042	SNPs from the MHC (chr6 26M~34M) region was removed for this traits
mdd vs. ptsd	Childhood IQ	23358156	education	European	0.2394	0.1632	1.4666	0.1425	0.411	0.2731	0.0456	1.0023	0.0093	-0.0006	0.0045	SNPs from the MHC (chr6 26M~34M) region was removed for this traits
mdd vs. ptsd	Alzheimers disease	24162737	neurological	European	-0.3902	0.274	-1.4242	0.1544	0.411	0.0447	0.0211	1.0659	0.0291	0.0114	0.0037	SNPs from the MHC (chr6 26M~34M) region was removed for this traits
mdd vs. ptsd	Mean Putamen	25607358	brain_volume	European	0.3203	0.227	1.4112	0.1582	0.411	0.2986	0.0453	0.9502	0.0068	-0.0051	0.0047	SNPs from the MHC (chr6 26M~34M) region was removed for this traits
mdd vs. ptsd	Mean Pallidum	25607358	brain_volume	European	0.3457	0.2755	1.2548	0.2096	0.512	0.1602	0.0414	0.978	0.0069	-0.0045	0.0042	SNPs from the MHC (chr6 26M~34M) region was removed for this traits
mdd vs. ptsd	Attention deficit hyperactivity disorder	20732625	psychiatric	European	0.3652	0.3176	1.15	0.2502	0.558	0.2614	0.0914	1.0042	0.0061	-0.0104	0.0041	Caution: using this data may yield results outside bounds due to relative low Z score of the SNP heritability of the trait; SNPs from the MHC (chr6 26M~34M) region was removed for this traits
mdd vs. ptsd	Autism spectrum disorder	0	psychiatric	European	-0.2483	0.221	-1.1232	0.2613	0.558	0.463	0.0519	0.9635	0.0067	-0.002	0.0043	SNPs from the MHC (chr6 26M~34M) region was removed for this traits
mdd vs. ptsd	Mean Caudate	25607358	brain_volume	European	0.2486	0.2274	1.0931	0.2743	0.558	0.2497	0.0386	0.9686	0.006	0.0011	0.0042	SNPs from the MHC (chr6 26M~34M) region was removed for this traits
mdd vs. ptsd	Intelligence	28530673	cognitive	European	0.133	0.1245	1.068	0.2855	0.558	0.1896	0.0102	1.0081	0.0079	0.0014	0.0042	SNPs from the MHC (chr6 26M~34M) region was removed for this traits
mdd vs. ptsd	Attention deficit hyperactivity disorder (No GC)	27663945	psychiatric	European	-0.3258	0.3303	-0.9866	0.3238	0.58	0.0737	0.0304	1.0078	0.0075	0.0088	0.0043	Caution: using this data may yield results outside bounds due to relative low Z score of the SNP heritability of the trait; SNPs from the MHC (chr6 26M~34M) region was removed for this traits
mdd vs. ptsd	Attention deficit hyperactivity disorder (GC)	27663945	psychiatric	European	-0.3235	0.3299	-0.9807	0.3267	0.58	0.0727	0.03	0.9931	0.0074	0.0087	0.0043	Caution: using this data may yield results outside bounds due to relative low Z score of the SNP heritability of the trait; SNPs from the MHC (chr6 26M~34M) region was removed for this traits
mdd vs. ptsd	Chronotype	27494321	sleeping	European	0.1185	0.1337	0.8861	0.3756	0.619	0.1021	0.0058	1.0128	0.0075	0.0033	0.0044	SNPs from the MHC (chr6 26M~34M) region was removed for this traits
mdd vs. ptsd	Neo-conscientiousness	21173776	personality	European	0.3257	0.3716	0.8764	0.3808	0.619	0.0736	0.03	1	0.0068	0.0004	0.0046	Caution: using this data may yield results outside bounds due to relative low Z score of the SNP heritability of the trait; SNPs from the MHC (chr6 26M~34M) region was removed for this traits
mdd vs. ptsd	Fathers age at death	27015805	aging	European	-0.1997	0.2604	-0.7668	0.4432	0.691	0.0403	0.0069	1.0171	0.007	0.0093	0.0042	SNPs from the MHC (chr6 26M~34M) region was removed for this traits
mdd vs. ptsd	Years of schooling 2013	23722424	education	European	-0.0877	0.1289	-0.68	0.4965	0.731	0.0841	0.0063	1.0193	0.0091	0.0035	0.005	SNPs from the MHC (chr6 26M~34M) region was removed for this traits
mdd vs. ptsd	Mothers age at death	27015805	aging	European	-0.1859	0.2798	-0.6645	0.5064	0.731	0.0356	0.0074	1.0132	0.007	0.0116	0.0045	SNPs from the MHC (chr6 26M~34M) region was removed for this traits
mdd vs. ptsd	Years of schooling 2016	27225129	education	European	0.0674	0.1097	0.6141	0.5391	0.751	0.127	0.0044	0.9261	0.01	0.0067	0.0048	SNPs from the MHC (chr6 26M~34M) region was removed for this traits
mdd vs. ptsd	Coronary artery disease	26343387	cardiometabolic	Mixed	-0.0732	0.1306	-0.5602	0.5753	0.773	0.0795	0.0058	1.0435	0.0093	-0.0022	0.0043	Caution: using this data may yield less robust results due to minor departure of the LD structure; SNPs from the MHC (chr6 26M~34M) region was removed for this traits
mdd vs. ptsd	Sleep duration	27494321	sleeping	European	0.0462	0.161	0.2868	0.7743	0.998	0.0558	0.0049	1.0185	0.0071	-0.0092	0.0041	SNPs from the MHC (chr6 26M~34M) region was removed for this traits
mdd vs. ptsd	Mean Thalamus	25607358	brain_volume	European	0.0687	0.2664	0.2578	0.7966	0.998	0.1394	0.0354	0.9794	0.0062	-0.004	0.0041	SNPs from the MHC (chr6 26M~34M) region was removed for this traits
mdd vs. ptsd	Parkinsons disease	19915575	neurological	European	0.0526	0.2338	0.2249	0.8221	0.998	0.4128	0.1179	1.1232	0.009	-0.0022	0.0044	SNPs from the MHC (chr6 26M~34M) region was removed for this traits
mdd vs. ptsd	Amyotrophic lateral sclerosis	27455348	neurological	European	0.0612	0.3178	0.1926	0.8473	0.998	0.0487	0.0131	0.9949	0.0062	-0.0065	0.004	Caution: using this data may yield results outside bounds due to relative low Z score of the SNP heritability of the trait; SNPs from the MHC (chr6 26M~34M) region was removed for this traits
mdd vs. ptsd	Years of schooling (proxy cognitive performance)	25201988	education	European	-0.014	0.1306	-0.1073	0.9146	0.998	0.1067	0.0074	1.0271	0.0091	-0.0013	0.0053	SNPs from the MHC (chr6 26M~34M) region was removed for this traits
mdd vs. ptsd	College completion	23722424	education	European	-0.0123	0.1365	-0.0902	0.9281	0.998	0.0793	0.0057	1.0211	0.0087	-0.0004	0.0054	SNPs from the MHC (chr6 26M~34M) region was removed for this traits
mdd vs. ptsd	Neo-openness to experience	21173776	personality	European	0.0237	0.2686	0.0881	0.9298	0.998	0.1045	0.0269	0.9921	0.0066	0.0064	0.0042	SNPs from the MHC (chr6 26M~34M) region was removed for this traits
mdd vs. ptsd	Mean Hippocampus	25607358	brain_volume	European	-0.0099	0.3192	-0.0312	0.9751	0.998	0.1409	0.0387	0.9873	0.0065	-0.0003	0.0045	SNPs from the MHC (chr6 26M~34M) region was removed for this traits
mdd vs. ptsd	Adiponectin	22479202	cardiometabolic	Mixed	-0.0013	0.1916	-0.0067	0.9946	0.998	0.1206	0.0253	1.0221	0.0122	0.0018	0.0045	Caution: using this data may yield less robust results due to minor departure of the LD structure; SNPs from the MHC (chr6 26M~34M) region was removed for this traits
mdd vs. ptsd	ICV	25607358	brain_volume	European	-0.0005	0.2679	-0.002	0.9984	0.998	0.1768	0.045	1.002	0.0067	-0.0044	0.0043	SNPs from the MHC (chr6 26M~34M) region was removed for this traits
mdd vs. ptsd	Ischemic stroke	26935894	cardiometabolic	Mixed	NA	NA	NA	NA	NA	NA	NA	NA	NA	NA	NA	Caution: using these data may yield less robust results due to minor departure of the LD structure; SNPs from the MHC (chr6 26M-34M) region were removed for this trait

## Sheet: T8.predict.indice
Table 8. Predictive indices based on liability-scale genetic heritability (h2) for ddx GWAS datasets.
Comparison	Percentile/Ptop	AUC.accurate	AUC.approx	AUC.approx2	Prop.cases.exp	VarPredRisk	VarPredRisk.to.MaxVar	Mean.predrisk.case	Mean.predrisk.unaffect	MeanRiskDiff	AbsRisk
mdd2018 vs. ptsd2017	0.1	0.587802	0.588148	0.589051	0.146184	0.00315735	0.0177848	0.24448	0.226695	0.0177852	0.16141
	0.3				0.387468						0.19848
	0.5				0.596932						0.226934
	0.7				0.781372						0.257556
	0.9				0.938737						0.305276

## Sheet: Additional note
AUC from the summary statistics of MDD vs PTSD is not shown here. The results from GWAS analysis were too weak in power such that the AUC based on PRS of current GWAS data cannot be estimated. The maximum AUC (based on SNP-based h2) was estimated to be 0.588.
