# Supplementary material for: Analysis of genetic differences between psychiatric disorders: exploring pathways and cell types/tissues involved and ability to differentiate the disorders by polygenic scores
Source: Transl Psychiatry. 2021 Aug 13;11:426. doi: 10.1038/s41398-021-01545-x (PMC8363629; doi:10.1038/s41398-021-01545-x)
Supplement: Supplementary file 2 — Supplementary Dataset [file 41398_2021_1545_MOESM2_ESM.zip › Supp_dataset_genetic_diff_psy/ST13_mdd.vs.ocd.xlsx]

## Sheet: T1.suggestive
Table 1.Single nucleotide polymorphisms that passed genome-wide suggestive threshold (5E-06) in SNP-based analysis
a1: effect allele; a2: non-effect allele; se: standand error.
snpid	a1	a2	chr	pos	beta	se	P
rs12568997	A	G	1	88867185	-0.302102	0.0586287	2.56636e-07
rs12504244	C	G	4	55485188	-0.179197	0.0360577	6.70464e-07
rs72781967	T	C	10	5622426	-0.178005	0.0362438	9.04662e-07
rs11253241	T	C	10	5621628	0.176696	0.0360496	9.51187e-07
rs7911497	T	C	10	5624369	-0.178796	0.036558	1.00457e-06
rs4733767	A	G	8	128581578	0.191503	0.0399319	1.62088e-06
rs9423449	A	T	10	5611602	-0.1741	0.0363637	1.68682e-06
rs116347760	A	T	1	114201251	0.652898	0.136456	1.71264e-06
rs9423448	A	T	10	5611426	0.173801	0.0363637	1.75721e-06
rs115870915	A	G	1	114134030	0.534195	0.111909	1.81078e-06
rs9423659	T	C	10	5616577	0.172396	0.0361696	1.87612e-06
rs113647785	A	G	4	55519345	-0.180797	0.0380496	2.01795e-06
rs9952159	T	C	18	3660801	0.192599	0.0406707	2.18428e-06
rs10904526	T	C	10	5610171	0.1724	0.0364608	2.26331e-06
rs639560	T	C	15	42381240	-0.422299	0.0897734	2.55045e-06
rs4313119	T	G	8	128571855	0.192199	0.0408734	2.57236e-06
rs11663827	A	G	18	3663631	0.189606	0.0404765	2.80855e-06
rs11663984	T	C	18	3663454	0.188903	0.0404765	3.05661e-06
rs8096356	T	C	18	3661485	0.189204	0.0405508	3.0736e-06
rs12509022	T	C	4	55515175	-0.1718	0.0368372	3.10497e-06
rs116969557	A	G	13	77337736	0.624098	0.133881	3.13783e-06
rs8096569	A	C	18	3661277	-0.188498	0.0404537	3.16837e-06
rs28599745	A	G	1	153396665	-0.378704	0.0814517	3.32843e-06
rs909701	C	G	22	44973368	-0.159999	0.0345539	3.64935e-06
rs752018	A	G	22	44975604	-0.160796	0.0347485	3.7025e-06
rs1030757	A	C	4	93697153	-0.160398	0.0347267	3.85813e-06
rs11081062	T	C	18	3662879	0.185596	0.0402594	4.02672e-06
rs9958046	T	C	18	3662259	0.185999	0.0403566	4.04816e-06
rs190543171	T	C	5	15840912	0.882304	0.191987	4.31427e-06
rs7228243	T	C	18	3662693	0.185294	0.0403566	4.40236e-06
rs1460411	A	G	18	3662130	0.185103	0.0403566	4.50319e-06
rs35966570	A	G	8	128582726	0.184107	0.0401483	4.52521e-06
rs11081061	A	G	18	3662784	0.185194	0.0404537	4.69625e-06
rs35727592	T	C	3	106520002	0.5137	0.112372	4.84388e-06
rs34652305	T	G	8	128582680	-0.183496	0.0401483	4.86666e-06
rs10773765	T	C	12	130767334	0.188806	0.0413391	4.94183e-06

## Sheet: T2.risk.loci
Table 2. Functional annotation of all candidate SNPs in the 12 genomic risk loci that are in LD (r2>=0.6) with the corresponding independent significant SNPs.
SNPs that passed the deleterious suggestive threshold of CADD (12.37) are highlighted in bold. CADD = Combined Annotation-Dependent depletion score, a marker of deleteriousness of SNP's effect on a protein product (higher scores are more deleterious); Chr=chromosome; Bp=basepair position; r2=r2 of rsID with IndSigSNP; IndSigSNPs=independent (r2 < 0.6) genome-wide significant SNPs in the same geno…
rsID	chr	pos	r2	IndSigSNP	CADD	nearestGene	dist	func	gwasP	beta	se	GenomicLocus	non_effect_allele	effect_allele	MAF	RDB	minChrState	commonChrState	posMapFilt	eqtlMapFilt	ciMapFilt
rs3756197	4	55525080	0.760166	rs12504244	21.2	KIT	0	intronic	1.58372e-05	0.156399	0.0362311	5	C	T	0.3728	4	1	1	1	0	0
rs33996649	1	114394689	0.776158	rs116347760	15.77	PTPN22	0	exonic	0.000602748	0.4178	0.121794	2	C	T	0.02584	6	4	15	1	0	0
rs150066260	1	114446488	0.776158	rs116347760	15.2	AP4B1	0	intronic	0.00365415	0.359695	0.123752	2	C	T	0.02584	2b	1	2	1	0	0
rs9423449	10	5611602	0.986446	rs72781967	14.1	RP13-463N16.6	25351	intergenic	1.68682e-06	-0.1741	0.0363637	8	T	A	0.2982	5	5	15	0	1	0
rs34652305	8	128582680	0.979649	rs4733767	13.77	CASC8	88295	intergenic	4.86666e-06	-0.183496	0.0401483	7	G	T	0.2694	2b	5	15	0	0	1
rs3822213	4	55524733	0.760166	rs12504244	12.38	KIT	0	intronic	2.57972e-05	0.153503	0.0364814	5	G	T	0.3728	NA	1	10	1	0	0
rs35966570	8	128582726	0.984749	rs4733767	12.31	CASC8	88341	intergenic	4.52521e-06	0.184107	0.0401483	7	G	A	0.2704	2b	5	15	0	0	1
rs367759052	4	93971660	0.612368	rs1030757	11.63	GRID2	0	intronic	NA	NA	NA	6	GGTGTGTGT	G	0.3817	NA	1	15	1	0	0
rs12676089	8	128576704	0.924228	rs4733767	11.44	CASC8	82319	intergenic	7.79484e-06	0.171801	0.0384278	7	T	A	0.2783	2b	2	15	0	0	0
rs1005438	4	55523938	0.760166	rs12504244	11.26	KIT	146	upstream	2.02743e-05	0.153996	0.0361336	5	G	A	0.3728	2b	1	11	1	0	0
rs2215726	4	55488643	0.924282	rs12504244	10.89	AC006552.1	15344	intergenic	7.23267e-06	0.159499	0.0355491	5	G	A	0.3867	7	5	15	0	0	0
rs2045316	4	93902882	0.61356	rs1030757	10.67	GRID2	0	intronic	0.000673171	0.118306	0.0347931	6	G	T	0.4026	7	14	15	1	0	0
rs759082	4	55491904	0.920412	rs12504244	10.55	AC006552.1	18605	intergenic	6.7675e-06	-0.160002	0.0355491	5	G	T	0.3857	5	7	15	0	0	0
rs150746416	1	114195591	0.905327	rs116347760	10.18	MAGI3	0	intronic	2.52766e-05	0.7333	0.174085	2	C	A	0.01988	4	4	5	1	0	1
rs13121174	4	55497446	0.835012	rs12504244	9.4	AC006552.1	24147	intergenic	7.87213e-06	0.161999	0.0362525	5	T	A	0.3678	5	13	15	0	0	0
rs752018	22	44975604	0.894771	rs909701	9.317	LINC00207	7382	intergenic	3.7025e-06	-0.160796	0.0347485	12	G	A	0.4811	NA	5	14	0	1	0
rs12543106	8	128573298	0.905327	rs4733767	8.763	CASC8	78913	intergenic	8.45596e-06	-0.169299	0.0380165	7	G	A	0.2823	5	5	15	0	0	1
rs9952159	18	3660801	1	rs9952159	8.638	DLGAP1	0	intronic	2.18428e-06	0.192599	0.0406707	11	C	T	0.2396	2b	2	15	1	1	0
rs11253241	10	5621628	1	rs72781967	8.576	RP13-463N16.6	15325	intergenic	9.51187e-07	0.176696	0.0360496	8	C	T	0.2972	4	5	15	0	1	1
rs98175	22	44975266	0.775411	rs909701	8.552	LINC00207	7044	intergenic	4.01201e-05	-0.144704	0.0352353	12	C	T	0.4294	7	5	14	0	1	0
rs639560	15	42381240	1	rs639560	8.43	PLA2G4D	0	intronic	2.55045e-06	-0.422299	0.0897734	10	C	T	0.04473	NA	5	15	1	0	0
rs80218881	3	106727815	0.64628	rs35727592	8.252	LINC00882	0	ncRNA_intronic	0.0181673	-0.2479	0.104945	4	G	A	0.03479	7	5	15	0	0	0
rs74395031	1	113938499	0.679727	rs116347760	8.112	MAGI3	0	intronic	0.000297678	-0.457104	0.126366	2	C	T	0.01889	5	5	15	1	0	0
rs7694422	4	55518877	0.756283	rs12504244	8.043	KIT	5207	intergenic	6.04958e-05	0.149094	0.0371724	5	T	A	0.3738	7	14	15	1	0	0
rs6851498	4	55494332	0.911971	rs12504244	8.007	AC006552.1	21033	intergenic	6.04362e-06	-0.161295	0.0356465	5	G	A	0.3857	6	13	15	0	0	0
rs5765830	22	44974010	0.925333	rs909701	8.005	LINC00207	5788	intergenic	6.81004e-06	-0.154502	0.0343373	12	C	T	0.4881	5	5	14	0	1	0
rs10904526	10	5610171	0.986446	rs72781967	7.712	RP13-463N16.6	26782	intergenic	2.26331e-06	0.1724	0.0364608	8	C	T	0.2982	2b	5	15	0	1	1
rs3819389	4	55526920	0.756283	rs12504244	7.617	KIT	0	intronic	2.05114e-05	0.153902	0.0361336	5	G	T	0.3738	NA	1	13	1	0	1
rs1369167	4	93705829	0.653414	rs1030757	7.558	GRID2	0	intronic	0.0016865	0.111406	0.0354737	6	G	T	0.3807	6	5	15	1	0	0
rs9423448	10	5611426	0.986446	rs72781967	7.371	RP13-463N16.6	25527	intergenic	1.75721e-06	0.173801	0.0363637	8	T	A	0.2982	7	5	15	0	1	0
rs7407589	18	3651696	0.755149	rs9952159	6.949	DLGAP1	0	intronic	0.000915996	-0.1325	0.0399682	11	G	A	0.2704	6	5	15	1	1	0
rs1639355	18	3654359	0.769147	rs9952159	6.699	DLGAP1:RP11-874J12.4	00:00:00	ncRNA_intronic	0.00036511	0.140396	0.0393918	11	C	A	0.2714	NA	2	15	1	1	0
rs116347760	1	114201251	1	rs116347760	6.551	MAGI3	0	intronic	1.71264e-06	0.652898	0.136456	2	T	A	0.02187	4	2	5	1	0	0
rs11097351	4	93809349	0.730803	rs1030757	6.505	GRID2	0	intronic	0.000157159	-0.131699	0.0348459	6	T	A	0.4811	6	5	15	1	0	0
rs71319237	3	106573454	0.68911	rs35727592	6.35	LINC00882	0	ncRNA_intronic	0.00101228	0.363097	0.110461	4	G	A	0.0328	6	5	15	0	0	0
rs4459	22	44974493	0.778321	rs909701	6.206	LINC00207	6271	intergenic	6.37693e-05	-0.140496	0.0351379	12	C	T	0.4304	7	5	14	0	1	1
rs8096356	18	3661485	0.97884	rs9952159	6.079	DLGAP1	0	intronic	3.0736e-06	0.189204	0.0405508	11	C	T	0.2356	4	2	15	1	1	1
rs4456	22	44972864	0.728137	rs909701	5.937	LINC00207	4642	intergenic	0.000155761	-0.1337	0.0353544	12	G	A	0.4463	5	5	14	0	1	0
rs2029936	12	130772051	0.7731	rs10773765	5.783	RP11-143E21.6	20780	intergenic	0.000213938	0.142098	0.0383845	9	C	T	0.3012	NA	5	15	0	0	0
rs11309254	4	93671641	0.920283	rs1030757	5.738	GRID2	0	intronic	NA	NA	NA	6	C	CA	0.498	NA	5	15	1	0	0
rs10848064	12	130765977	0.691942	rs10773765	5.654	RP11-143E21.6	14706	intergenic	0.00528588	0.120701	0.0432763	9	C	T	0.2684	2b	1	15	0	0	0
rs9423659	10	5616577	0.995456	rs72781967	5.554	RP13-463N16.6	20376	intergenic	1.87612e-06	0.172396	0.0361696	8	C	T	0.2962	4	2	15	0	1	1
rs7665611	4	55518878	0.756283	rs12504244	5.488	KIT	5206	intergenic	6.04958e-05	0.149094	0.0371724	5	C	A	0.3738	7	14	15	1	0	0
rs12512899	4	55486791	0.924282	rs12504244	5.464	AC006552.1	13492	intergenic	7.52357e-06	0.1592	0.0355491	5	G	T	0.3867	6	5	15	0	0	0
rs3819392	4	55526694	0.756283	rs12504244	5.433	KIT	0	intronic	1.92888e-05	0.154398	0.0361336	5	G	A	0.3738	NA	1	13	1	0	0
rs1791371	18	3652972	0.76177	rs9952159	4.981	DLGAP1	0	intronic	0.000743279	-0.133604	0.0396086	11	G	A	0.2684	NA	1	7	1	1	1
rs1675240	18	3655393	0.769147	rs9952159	4.942	DLGAP1:RP11-874J12.4	00:00:00	ncRNA_intronic	0.000228684	-0.144801	0.0392945	11	G	A	0.2714	4	2	15	1	1	0
rs6825657	4	55515359	0.769652	rs12504244	4.922	KIT	8725	intergenic	5.93276e-05	-0.144702	0.0360362	5	G	A	0.3728	5	5	15	1	0	0
rs1030757	4	93697153	1	rs1030757	4.85	GRID2	0	intronic	3.85813e-06	-0.160398	0.0347267	6	C	A	0.4851	NA	5	15	1	0	0
rs10440323	4	94018909	0.604098	rs1030757	4.782	GRID2	0	intronic	0.000117316	0.1343	0.0348679	6	G	A	0.4076	7	5	15	1	0	0
rs78426548	18	3675604	0.685258	rs9952159	4.756	DLGAP1	0	intronic	3.58042e-05	0.187005	0.0452467	11	C	T	0.1998	4	4	15	1	1	1
rs34209542	1	114372524	0.721351	rs116347760	4.7	PTPN22	0	intronic	0.00102419	-0.379703	0.115629	2	G	A	0.02783	5	4	15	1	0	0
rs12510452	4	93890730	0.889841	rs1030757	4.655	GRID2	0	intronic	1.58484e-05	-0.1499	0.0347267	6	T	A	0.493	NA	2	15	1	0	0
rs11872098	18	3670957	0.86559	rs9952159	4.647	DLGAP1	0	intronic	8.4371e-06	0.182004	0.040865	11	C	T	0.2356	6	2	15	1	1	0
rs11097354	4	93934566	0.624221	rs1030757	4.619	GRID2	0	intronic	0.000590641	0.119802	0.0348679	6	C	T	0.3966	6	5	15	1	0	0
rs10715419	4	55519149	0.678266	rs12504244	4.615	KIT	4935	intergenic	NA	NA	NA	5	TA	T	0.3817	NA	14	15	1	0	0
rs10021088	4	94059475	0.622008	rs1030757	4.603	GRID2	0	intronic	6.65393e-05	0.138502	0.0347267	6	C	T	0.4533	6	5	15	1	0	0
rs4692976	4	93853934	0.890459	rs1030757	4.59	GRID2	0	intronic	1.97581e-05	-0.1482	0.0347267	6	T	A	0.4911	7	14	15	1	0	0
rs7228047	18	3670433	0.717083	rs9952159	4.496	DLGAP1	0	intronic	2.89128e-05	-0.187996	0.0449551	11	C	T	0.1958	5	5	15	1	1	1
rs7407835	18	3651812	0.759144	rs9952159	4.494	DLGAP1	0	intronic	0.000684172	-0.134505	0.0396086	11	G	T	0.2694	6	5	15	1	1	0
rs11081059	18	3651423	0.681303	rs9952159	4.338	DLGAP1	0	intronic	0.000749028	-0.133596	0.0396311	11	G	A	0.2575	5	4	15	1	1	1
rs1110731	18	3664989	0.968198	rs9952159	4.326	DLGAP1	0	intronic	5.00813e-06	-0.185196	0.0405736	11	T	A	0.2356	4	2	15	1	1	1
rs13107832	4	94052457	0.611928	rs1030757	4.057	GRID2	0	intronic	0.000118636	-0.134204	0.0348679	6	T	A	0.4563	7	5	15	1	0	0
rs1791399	18	3655496	0.761189	rs9952159	4.012	DLGAP1:RP11-874J12.4	00:00:00	ncRNA_intronic	0.000231996	0.144299	0.0391973	11	C	T	0.2734	NA	2	15	1	1	1
rs10466890	12	130781974	0.7731	rs10773765	4.004	RP11-143E21.6	30703	intergenic	0.000231133	-0.141703	0.038482	9	G	C	0.3012	7	9	15	0	0	0
rs10848075	12	130787025	0.742148	rs10773765	3.863	PIWIL1	35406	intergenic	0.000494101	-0.1372	0.0393807	9	G	A	0.3002	7	9	15	0	0	0
rs615916	18	3683212	0.647148	rs9952159	3.695	DLGAP1	0	intronic	2.88787e-05	-0.179598	0.0429442	11	C	T	0.2068	7	4	15	1	1	0
rs3819387	4	55527065	0.756283	rs12504244	3.65	KIT	0	intronic	1.90368e-05	-0.154504	0.0361336	5	G	A	0.3738	NA	1	13	1	0	0
rs4733767	8	128581578	1	rs4733767	3.579	CASC8	87193	intergenic	1.62088e-06	0.191503	0.0399319	7	G	A	0.2734	5	5	15	0	0	1
rs67869464	4	93816414	0.723216	rs1030757	3.492	GRID2	0	intronic	0.000210944	-0.128401	0.0346512	6	C	T	0.4493	7	14	15	1	0	0
rs7656845	4	55492667	0.916229	rs12504244	3.471	AC006552.1	19368	intergenic	6.4197e-06	0.1604	0.0355491	5	C	T	0.3847	5	7	15	0	0	0
rs548579244	10	5621162	0.891184	rs72781967	3.452	RP13-463N16.6	15791	intergenic	NA	NA	NA	8	C	CA	0.2893	NA	5	15	0	0	0
rs1380775	18	3667903	0.743624	rs9952159	3.403	DLGAP1	0	intronic	2.88865e-05	0.187599	0.0448579	11	C	T	0.1928	5	5	15	1	1	0
rs7228243	18	3662693	0.97884	rs9952159	3.395	DLGAP1	0	intronic	4.40236e-06	0.185294	0.0403566	11	C	T	0.2356	7	4	15	1	1	0
rs1791397	18	3656607	0.769147	rs9952159	3.315	DLGAP1	0	intronic	0.000149924	-0.148605	0.0391973	11	G	T	0.2714	NA	5	15	1	1	0
rs74959444	1	114006582	0.71989	rs116347760	3.249	MAGI3	0	intronic	4.88382e-05	0.509402	0.125434	2	G	C	0.01789	6	5	15	1	0	0
rs2237035	4	55526251	0.756283	rs12504244	3.122	KIT	0	intronic	1.9041e-05	0.154502	0.0361336	5	G	T	0.3738	5	1	12	1	0	0
rs2237031	4	55532448	0.756283	rs12504244	3.073	KIT	0	intronic	2.1085e-05	0.154599	0.0363499	5	T	A	0.3738	5	5	14	1	0	0
rs61942460	12	130784828	0.7731	rs10773765	3.067	RP11-143E21.6	33557	intergenic	0.000285868	-0.139604	0.038482	9	G	A	0.3012	7	7	15	0	0	0
rs45485394	1	114356079	0.747809	rs116347760	3.059	RP5-1073O3.2	0	ncRNA_intronic	0.00103742	-0.379604	0.115727	2	G	C	0.02684	3a	1	15	1	0	1
rs2282780	4	55533551	0.756283	rs12504244	3.059	KIT	0	intronic	2.02867e-05	-0.154498	0.0362525	5	G	T	0.3738	NA	2	14	1	0	0
rs11872728	18	3671069	0.86559	rs9952159	3.057	DLGAP1	0	intronic	8.24503e-06	0.182205	0.040865	11	C	T	0.2356	5	2	15	1	1	0
rs742195	22	44974738	0.925333	rs909701	3.049	LINC00207	6516	intergenic	6.75641e-06	0.154998	0.0344346	12	G	A	0.4881	5	5	14	0	1	0
rs10013748	4	94018593	0.600533	rs1030757	3.003	GRID2	0	intronic	9.5377e-05	0.1385	0.0354941	6	C	A	0.3971	6	5	15	1	0	0
rs11664794	18	3664111	0.807726	rs9952159	2.983	DLGAP1	0	intronic	8.10827e-06	-0.196499	0.0440353	11	G	C	0.2028	4	4	15	1	1	1
rs1471079	4	93816799	0.773845	rs1030757	2.967	GRID2	0	intronic	0.000185384	-0.129895	0.0347485	6	C	A	0.4702	NA	14	15	1	0	0
rs11399528	4	93908914	0.758964	rs1030757	2.96	GRID2	0	intronic	NA	NA	NA	6	C	CA	0.4742	NA	9	15	1	0	0
rs9958046	18	3662259	0.973438	rs9952159	2.95	DLGAP1	0	intronic	4.04816e-06	0.185999	0.0403566	11	C	T	0.2366	5	5	15	1	1	0
rs115870915	1	114134030	0.82779	rs116347760	2.941	MAGI3	0	intronic	1.81078e-06	0.534195	0.111909	2	G	A	0.02386	6	4	15	1	0	0
rs7697799	4	55486267	0.924282	rs12504244	2.941	AC006552.1	12968	intergenic	8.99772e-06	0.158798	0.0357657	5	C	T	0.3867	6	5	15	0	0	0
rs1503211	4	94079508	0.618234	rs1030757	2.927	GRID2	0	intronic	5.40744e-05	-0.139897	0.0346512	6	G	A	0.4543	NA	5	15	1	0	0
rs10021312	4	93728711	0.835909	rs1030757	2.873	GRID2	0	intronic	3.82279e-05	0.145097	0.0352353	6	G	T	0.4712	6	5	15	1	0	0
rs149559005	3	106560448	0.772751	rs35727592	2.827	LINC00882	0	ncRNA_intronic	0.00178062	0.349	0.111695	4	C	T	0.03181	7	5	15	0	0	0
rs7465658	8	128583597	0.704011	rs4733767	2.728	CASC8	89212	intergenic	0.000609524	0.141399	0.0412561	7	C	T	0.3141	3a	5	15	0	0	0
rs72781967	10	5622426	1	rs72781967	2.7	RP13-463N16.6	14527	intergenic	9.04662e-07	-0.178005	0.0362438	8	C	T	0.2972	5	5	15	0	1	1
rs11873407	18	3672059	0.86559	rs9952159	2.628	DLGAP1	0	intronic	9.20902e-06	0.182096	0.0410593	11	G	A	0.2356	7	5	15	1	1	0
rs12568997	1	88867185	1	rs12568997	2.619	RN7SL583P	76328	intergenic	2.56636e-07	-0.302102	0.0586287	1	G	A	0.3091	1b	5	15	0	0	0
rs767887	18	3653422	0.766562	rs9952159	2.618	DLGAP1:RP11-874J12.4	00:00:00	ncRNA_exonic	0.000310932	-0.141697	0.0392945	11	C	T	0.2724	NA	1	7	1	1	1
rs7310638	12	130774111	0.768443	rs10773765	2.613	RP11-143E21.6	22840	intergenic	0.000207435	0.142398	0.0383845	9	G	A	0.3002	7	9	15	0	0	0
rs1456362	4	93833561	0.762666	rs1030757	2.589	GRID2	0	intronic	0.000172864	0.130505	0.0347485	6	C	T	0.4732	7	14	15	1	0	0
rs12510907	4	93906645	0.879609	rs1030757	2.574	GRID2	0	intronic	7.53468e-05	0.139102	0.0351379	6	C	T	0.492	6	9	15	1	0	0
rs4303948	4	94019351	0.604098	rs1030757	2.561	GRID2	0	intronic	0.000117397	0.134294	0.0348679	6	C	T	0.4076	6	5	15	1	0	0
rs143622389	3	106685509	0.712534	rs35727592	2.557	LINC00882	0	ncRNA_intronic	0.00684618	0.290795	0.107533	4	C	A	0.03181	6	5	15	0	0	0
rs6554196	4	55501109	0.830223	rs12504244	2.538	KIT	22975	intergenic	7.7677e-06	-0.162103	0.0362525	5	G	C	0.3688	5	5	15	0	0	1
rs977955	4	93966480	0.746531	rs1030757	2.485	GRID2	0	intronic	0.000158329	-0.130899	0.0346512	6	G	A	0.4722	7	5	15	1	0	0
rs146589999	3	106772859	0.62376	rs35727592	2.467	LINC00882	0	ncRNA_intronic	0.00372045	0.345499	0.119099	4	C	T	0.02584	5	5	15	0	0	0
rs12640873	4	93743330	0.933718	rs1030757	2.466	GRID2:RP11-428L21.2	00:00:00	ncRNA_exonic	9.90073e-06	-0.153899	0.0348241	6	G	T	0.498	7	5	15	1	0	0
rs11097358	4	94064059	0.618234	rs1030757	2.414	GRID2	0	intronic	7.80661e-05	-0.136795	0.0346293	6	G	A	0.4543	7	5	15	1	0	0
rs9949818	18	3672387	0.86559	rs9952159	2.371	DLGAP1	0	intronic	9.14382e-06	0.181297	0.040865	11	G	A	0.2356	7	5	15	1	1	0
rs12498193	4	55489587	0.91618	rs12504244	2.368	AC006552.1	16288	intergenic	7.32664e-06	-0.159401	0.0355491	5	C	T	0.3867	5	7	15	0	0	1
rs7959345	12	130770148	0.7731	rs10773765	2.36	RP11-143E21.6	18877	intergenic	0.000222006	0.142097	0.038482	9	G	A	0.3012	7	9	15	0	0	0
rs7675203	4	55486182	0.928891	rs12504244	2.336	AC006552.1	12883	intergenic	9.72682e-06	-0.158197	0.0357657	5	G	A	0.3857	5	5	15	0	0	0
rs954467	4	93665778	0.920283	rs1030757	2.33	GRID2	0	intronic	1.12995e-05	-0.152901	0.0348241	6	C	T	0.498	7	5	15	1	0	0
rs7911497	10	5624369	1	rs72781967	2.307	RP13-463N16.6	12584	intergenic	1.00457e-06	-0.178796	0.036558	8	C	T	0.2972	5	2	15	0	1	0
rs7407821	18	3651662	0.743305	rs9952159	2.302	DLGAP1	0	intronic	0.000307744	-0.143099	0.039654	11	C	T	0.2734	7	5	15	1	1	0
rs6829572	4	93984155	0.679788	rs1030757	2.195	GRID2	0	intronic	0.000314536	-0.124499	0.0345539	6	G	A	0.4573	6	5	15	1	0	0
rs1456360	4	93938711	0.751971	rs1030757	2.175	GRID2	0	intronic	0.000174313	-0.130797	0.0348459	6	C	T	0.4722	6	9	15	1	0	0
rs752019	22	44975336	0.917736	rs909701	2.137	LINC00207	7114	intergenic	7.26749e-06	-0.1549	0.034532	12	G	A	0.4901	NA	5	14	0	1	0
rs17020045	4	93892487	0.886328	rs1030757	2.127	GRID2	0	intronic	1.35368e-05	-0.151199	0.0347485	6	G	A	0.494	5	5	15	1	0	0
rs6811974	4	93984438	0.627072	rs1030757	2.104	GRID2	0	intronic	0.000633771	0.118802	0.0347707	6	C	T	0.4036	7	5	15	1	0	0
rs11060805	12	130771338	0.7731	rs10773765	2.086	RP11-143E21.6	20067	intergenic	0.000153625	0.146398	0.038677	9	C	T	0.3012	6	5	15	0	0	0
rs1580154	4	93886124	0.889841	rs1030757	2.076	GRID2	0	intronic	1.08216e-05	-0.1528	0.0347267	6	C	T	0.493	7	5	15	1	0	0
rs375577	18	3683361	0.647148	rs9952159	2.059	DLGAP1	0	intronic	3.4339e-05	0.178303	0.0430413	11	C	T	0.2068	6	4	15	1	1	0
rs2029935	12	130772172	0.7731	rs10773765	2.038	RP11-143E21.6	20901	intergenic	0.000216155	0.141998	0.0383845	9	G	T	0.3012	NA	5	15	0	0	0
rs4733655	8	128568856	0.910096	rs4733767	1.958	CASC8	74471	intergenic	2.10866e-05	0.162101	0.0381139	7	G	A	0.2813	5	2	15	0	0	0
rs7407613	18	3651851	0.759144	rs9952159	1.958	DLGAP1	0	intronic	0.000451307	-0.141996	0.0404765	11	G	A	0.2694	6	5	15	1	1	0
rs1460411	18	3662130	0.973438	rs9952159	1.928	DLGAP1	0	intronic	4.50319e-06	0.185103	0.0403566	11	G	A	0.2366	5	5	15	1	1	0
rs7684000	4	55535316	0.622955	rs12504244	1.863	KIT	0	intronic	0.000378961	-0.126699	0.0356465	5	T	A	0.4165	7	5	15	1	0	0
rs6827937	4	93800605	0.785367	rs1030757	1.855	GRID2	0	intronic	0.000157187	-0.131698	0.0348459	6	C	T	0.4682	7	5	15	1	0	0
rs13138563	4	55487511	0.924282	rs12504244	1.699	AC006552.1	14212	intergenic	7.13519e-06	-0.159602	0.0355491	5	C	T	0.3867	7	5	15	0	0	0
rs2703456	4	55486128	0.924716	rs12504244	1.694	AC006552.1	12829	intergenic	9.15102e-06	0.1591	0.035863	5	G	A	0.3847	NA	5	15	0	0	0
rs28449818	18	3671579	0.86559	rs9952159	1.691	DLGAP1	0	intronic	8.34895e-06	-0.182096	0.040865	11	G	A	0.2356	4	2	15	1	1	1
rs1840717	4	93956435	0.872302	rs1030757	1.689	GRID2	0	intronic	1.80838e-05	-0.149395	0.0348459	6	C	T	0.492	5	5	15	1	0	0
rs2045643	18	3669301	0.715587	rs9952159	1.68	DLGAP1	0	intronic	1.88246e-05	-0.191504	0.0447607	11	T	A	0.1978	4	5	15	1	1	0
rs6532383	4	93808853	0.754139	rs1030757	1.654	GRID2	0	intronic	0.000289578	-0.126297	0.0348459	6	G	T	0.4781	7	5	15	1	0	0
rs7655556	4	55492761	0.916229	rs12504244	1.621	AC006552.1	19462	intergenic	7.03857e-06	0.159705	0.0355491	5	G	A	0.3847	6	7	15	0	0	1
rs1369169	4	93740409	0.936906	rs1030757	1.618	GRID2	0	intronic	7.39558e-06	-0.1569	0.0350069	6	G	T	0.499	NA	5	15	1	0	0
rs742197	22	44974888	0.925333	rs909701	1.608	LINC00207	6666	intergenic	5.84169e-06	-0.1565	0.034532	12	C	T	0.4881	6	5	14	0	1	0
rs34284864	4	55534933	0.764094	rs12504244	1.595	KIT	0	intronic	3.00261e-05	-0.150795	0.0361336	5	G	A	0.3777	6	2	15	1	0	0
rs140662829	4	55537141	0.740894	rs12504244	1.593	KIT	0	intronic	NA	NA	NA	5	ATAATAACTGTTG	A	0.3757	NA	5	15	1	0	0
rs7407612	18	3651844	0.759144	rs9952159	1.587	DLGAP1	0	intronic	0.000661671	-0.135198	0.0397058	11	G	A	0.2694	7	5	15	1	1	0
rs17328778	4	93922871	0.6313	rs1030757	1.566	GRID2	0	intronic	0.000708532	0.118401	0.0349652	6	T	A	0.3996	7	7	15	1	0	0
rs11663984	18	3663454	0.97884	rs9952159	1.529	DLGAP1	0	intronic	3.05661e-06	0.188903	0.0404765	11	C	T	0.2356	5	4	15	1	1	0
rs7683744	4	94079014	0.618234	rs1030757	1.506	GRID2	0	intronic	5.21062e-05	-0.140198	0.0346512	6	G	A	0.4543	7	5	15	1	0	0
rs36016620	4	55514854	0.644811	rs12504244	1.503	KIT	9230	intergenic	NA	NA	NA	5	T	TA	0.4384	NA	5	15	1	0	0
rs7674998	4	55515975	0.639872	rs12504244	1.493	KIT	8109	intergenic	3.82253e-05	-0.145498	0.0353327	5	C	T	0.4374	7	5	15	1	0	0
rs57280936	4	55517792	0.639872	rs12504244	1.48	KIT	6292	intergenic	3.0979e-05	0.145894	0.0350189	5	C	T	0.4374	7	7	15	1	0	0
rs12499076	4	93869476	0.880533	rs1030757	1.477	GRID2	0	intronic	9.15086e-05	0.1367	0.0349432	6	G	T	0.492	7	5	15	1	0	0
rs28448801	4	94052456	0.611928	rs1030757	1.476	GRID2	0	intronic	0.000123608	0.133395	0.0347485	6	C	T	0.4563	7	5	15	1	0	0
rs342485	18	3702371	0.631545	rs9952159	1.451	DLGAP1	0	intronic	1.1589e-05	-0.193103	0.0440353	11	C	T	0.2078	6	4	15	1	1	0
rs1160685	4	94052854	0.622008	rs1030757	1.444	GRID2	0	intronic	0.000106176	0.134602	0.0347267	6	G	C	0.4533	6	7	15	1	1	0
rs11253236	10	5614587	0.828547	rs72781967	1.44	RP13-463N16.6	22366	intergenic	8.03223e-06	0.159101	0.0356383	8	G	A	0.34	5	5	15	0	0	1
rs17827974	4	55503813	0.825455	rs12504244	1.433	KIT	20271	intergenic	8.51118e-06	0.162694	0.0365448	5	G	A	0.3698	7	5	15	0	0	0
rs138600	22	44974575	0.778321	rs909701	1.431	LINC00207	6353	intergenic	4.59424e-05	0.1432	0.0351379	12	C	T	0.4304	5	5	14	0	1	1
rs2085364	4	93821517	0.903493	rs1030757	1.423	GRID2	0	intronic	3.96992e-05	-0.1427	0.0347267	6	C	T	0.495	NA	9	15	1	0	0
rs147691963	4	93985201	0.62875	rs1030757	1.42	GRID2	0	intronic	NA	NA	NA	6	A	AAT	0.4046	NA	5	15	1	0	0
rs35487349	8	128572372	0.910096	rs4733767	1.409	CASC8	77987	intergenic	5.24881e-05	-0.1569	0.0387957	7	C	T	0.2813	4	5	15	0	0	1
rs5860299	4	93875046	0.752632	rs1030757	1.384	GRID2	0	intronic	NA	NA	NA	6	T	TAC	0.4742	NA	5	15	1	0	0
rs10956374	8	128576335	0.924228	rs4733767	1.374	CASC8	81950	intergenic	1.24669e-05	0.167901	0.0384278	7	G	C	0.2783	4	2	15	0	0	0
rs8096569	18	3661277	0.97884	rs9952159	1.355	DLGAP1	0	intronic	3.16837e-06	-0.188498	0.0404537	11	C	A	0.2356	3a	2	15	1	1	1
rs2046015	4	93685405	0.921594	rs1030757	1.324	GRID2	0	intronic	9.77068e-06	0.153999	0.0348241	6	C	T	0.492	7	5	15	1	0	0
rs4241987	4	55517005	0.639872	rs12504244	1.32	KIT	7079	intergenic	3.09357e-05	0.145905	0.0350189	5	G	T	0.4374	7	7	15	1	0	0
rs71599259	4	93789217	0.692625	rs1030757	1.295	GRID2	0	intronic	NA	NA	NA	6	T	G	0.4334	6	5	15	1	0	0
rs374924	4	93928402	0.872941	rs1030757	1.279	GRID2	0	intronic	2.9355e-05	0.146506	0.0350625	6	C	T	0.4901	6	9	15	1	0	0
rs10440371	4	93700361	0.92745	rs1030757	1.251	GRID2	0	intronic	0.000114853	0.135898	0.0352353	6	G	A	0.494	7	5	15	1	0	0
rs61940159	12	130784798	0.7731	rs10773765	1.244	RP11-143E21.6	33527	intergenic	0.000289042	0.139495	0.038482	9	C	T	0.3012	6	7	15	0	0	0
rs35441406	4	55517506	0.740529	rs12504244	1.228	KIT	6578	intergenic	6.49937e-05	0.1444	0.0361551	5	G	T	0.3777	7	7	15	1	0	0
rs1471078	4	93816852	0.770107	rs1030757	1.225	GRID2	0	intronic	0.00033072	-0.124397	0.0346512	6	G	A	0.4712	NA	14	15	1	0	0
rs11730497	4	55487740	0.924282	rs12504244	1.22	AC006552.1	14441	intergenic	7.04013e-06	0.159703	0.0355491	5	C	T	0.3867	7	5	15	0	0	0
rs9962283	18	3672293	0.860676	rs9952159	1.213	DLGAP1	0	intronic	8.63889e-06	-0.181796	0.040865	11	G	A	0.2346	5	5	15	1	1	1
rs12506428	4	93830884	0.76638	rs1030757	1.182	GRID2	0	intronic	0.00022625	-0.127704	0.0346293	6	C	T	0.4722	6	14	15	1	0	0
rs6841036	4	93799111	0.774064	rs1030757	1.181	GRID2	0	intronic	8.33492e-05	-0.137103	0.0348459	6	T	A	0.4712	7	5	15	1	1	0
rs11407081	4	93818390	0.876071	rs1030757	1.164	GRID2	0	intronic	NA	NA	NA	6	GT	G	0.4841	NA	7	15	1	0	0
rs10773765	12	130767334	1	rs10773765	1.163	RP11-143E21.6	16063	intergenic	4.94183e-06	0.188806	0.0413391	9	C	T	0.2664	7	9	15	0	1	0
rs7655588	4	55492816	0.916229	rs12504244	1.145	AC006552.1	19517	intergenic	7.61892e-06	0.159105	0.0355491	5	G	T	0.3847	7	7	15	0	0	1
rs113647785	4	55519345	0.626827	rs12504244	1.105	KIT	4739	intergenic	2.01795e-06	-0.180797	0.0380496	5	G	A	0.4394	7	14	14	1	0	0
rs4441724	4	93836429	0.620617	rs1030757	1.104	GRID2	0	intronic	0.00092622	0.116201	0.0350847	6	G	A	0.4026	7	9	15	1	1	0
rs11663827	18	3663631	0.97884	rs9952159	1.088	DLGAP1	0	intronic	2.80855e-06	0.189606	0.0404765	11	G	A	0.2356	7	4	15	1	1	0
rs2124622	4	93834946	0.75983	rs1030757	1.07	GRID2	0	intronic	0.000608904	-0.119105	0.0347485	6	G	A	0.4742	NA	14	15	1	0	0
rs9999192	4	93704379	0.944016	rs1030757	1.061	GRID2	0	intronic	5.86333e-06	-0.157797	0.0348241	6	G	A	0.499	7	5	15	1	0	0
rs140589646	3	106660751	0.680129	rs35727592	1.044	LINC00882	0	ncRNA_intronic	0.00853338	0.280098	0.106493	4	C	T	0.03579	6	5	15	0	0	0
rs2349632	22	44973582	0.93626	rs909701	1.044	LINC00207	5360	intergenic	6.18565e-06	-0.155203	0.0343373	12	C	T	0.4871	5	5	14	0	1	0
rs74200617	18	3674743	0.676833	rs9952159	1.04	DLGAP1	0	intronic	2.9003e-05	-0.190903	0.0456579	11	G	A	0.1998	7	5	15	1	1	0
rs13147869	4	55519748	0.630395	rs12504244	1.038	KIT	4336	intergenic	1.30128e-05	-0.153103	0.0351163	5	G	A	0.4384	4	12	14	1	0	1
rs78339705	18	3666581	0.749545	rs9952159	1.017	DLGAP1	0	intronic	2.39954e-05	0.190303	0.0450522	11	G	T	0.1918	4	1	15	1	1	1
rs2282781	4	55533116	0.756283	rs12504244	1.013	KIT	0	intronic	2.18275e-05	0.153904	0.0362525	5	C	T	0.3738	NA	2	14	1	0	0
rs140039847	4	55488117	0.746617	rs12504244	0.981	AC006552.1	14818	intergenic	NA	NA	NA	5	CAA	C	0.4304	NA	5	15	0	0	0
rs6821597	4	93878549	0.756143	rs1030757	0.964	GRID2	0	intronic	5.88283e-05	0.139601	0.0347485	6	G	T	0.4751	6	5	15	1	0	0
rs34269143	4	55516383	0.639872	rs12504244	0.961	KIT	7701	intergenic	3.30773e-05	0.149592	0.0360362	5	G	A	0.4374	6	5	15	1	0	0
rs1378913	4	93808473	0.857393	rs1030757	0.943	GRID2	0	intronic	3.72699e-05	0.1445	0.0350405	6	G	C	0.4801	6	5	15	1	0	0
rs11733357	4	55530881	0.756283	rs12504244	0.925	KIT	0	intronic	2.32088e-05	0.153404	0.0362525	5	C	T	0.3738	6	5	14	1	0	0
rs5845656	22	44973709	0.929818	rs909701	0.915	LINC00207	5487	intergenic	NA	NA	NA	12	A	AG	0.4851	NA	5	14	0	0	0
rs34311729	4	93849137	0.628057	rs1030757	0.895	GRID2	0	intronic	0.000974828	0.115698	0.0350847	6	C	A	0.3976	6	14	15	1	1	0
rs11081061	18	3662784	0.973438	rs9952159	0.866	DLGAP1	0	intronic	4.69625e-06	0.185194	0.0404537	11	G	A	0.2366	5	4	15	1	1	0
rs34609664	4	93895624	0.762666	rs1030757	0.858	GRID2	0	intronic	0.000451817	0.126902	0.0361769	6	G	A	0.4732	6	9	15	1	0	0
rs7656858	4	55492690	0.916229	rs12504244	0.848	AC006552.1	19391	intergenic	6.67943e-06	0.160101	0.0355491	5	C	T	0.3847	5	7	15	0	0	0
rs5765829	22	44973794	0.929047	rs909701	0.832	LINC00207	5572	intergenic	6.8664e-06	-0.154004	0.03424	12	G	C	0.4871	5	5	14	0	1	1
rs570732192	1	114056582	0.679727	rs116347760	0.827	MAGI3	0	intronic	NA	NA	NA	2	T	C	0.01889	NA	5	15	1	0	0
rs4313119	8	128571855	0.79568	rs4733767	0.816	CASC8	77470	intergenic	2.57236e-06	0.192199	0.0408734	7	G	T	0.2565	5	2	15	0	0	0
rs1567550	4	93902196	0.745154	rs1030757	0.794	GRID2	0	intronic	9.1082e-05	0.135597	0.0346512	6	G	A	0.4781	6	9	15	1	0	0
rs138704434	1	114321169	0.776158	rs116347760	0.771	RSBN1	0	intronic	0.000883398	0.384496	0.115629	2	G	A	0.02584	4	4	5	1	0	0
rs79410132	1	114286250	0.776158	rs116347760	0.749	PHTF1	0	intronic	0.000745973	0.390899	0.115922	2	G	C	0.02584	6	4	5	1	0	0
rs35197316	4	93852260	0.626457	rs1030757	0.732	GRID2	0	intronic	NA	NA	NA	6	T	TA	0.3996	NA	7	15	1	0	0
rs35727592	3	106520002	1	rs35727592	0.722	LINC00882	35655	intergenic	4.84388e-06	0.5137	0.112372	4	C	T	0.02883	6	5	15	0	0	0
rs13128858	4	55538347	0.740894	rs12504244	0.709	KIT	0	intronic	1.78801e-05	0.1551	0.0361551	5	G	C	0.3757	7	5	15	1	0	0
rs142608177	3	106673046	0.680129	rs35727592	0.698	LINC00882	0	ncRNA_intronic	0.00868738	0.279196	0.106396	4	T	A	0.03579	6	9	15	0	0	0
rs2349634	22	44973739	0.929047	rs909701	0.685	LINC00207	5517	intergenic	7.12661e-06	-0.153296	0.0341427	12	G	A	0.4871	5	5	14	0	1	1
rs7670430	4	93959233	0.62694	rs1030757	0.683	GRID2	0	intronic	0.00049498	0.1218	0.0349652	6	C	A	0.3976	7	5	15	1	0	0
rs7661752	4	94088158	0.716084	rs1030757	0.669	GRID2	0	intronic	9.3741e-05	-0.136497	0.0349432	6	G	A	0.4751	5	5	15	1	1	0
rs2282778	4	55533621	0.756283	rs12504244	0.665	KIT	0	intronic	1.93133e-05	-0.154896	0.0362525	5	T	A	0.3738	6	1	14	1	0	0
rs909701	22	44973368	1	rs909701	0.657	LINC00207	5146	intergenic	3.64935e-06	-0.159999	0.0345539	12	G	C	0.495	5	5	14	0	1	1
rs55819634	12	130785201	0.76936	rs10773765	0.651	RP11-143E21.6	33930	intergenic	NA	NA	NA	9	G	A	0.3022	6	7	15	0	0	0
rs2100561	4	93834650	0.753355	rs1030757	0.596	GRID2	0	intronic	0.000226251	-0.127704	0.0346293	6	G	C	0.4761	6	14	15	1	0	0
rs55945212	12	130785227	0.76936	rs10773765	0.552	RP11-143E21.6	33956	intergenic	0.000321767	-0.139202	0.0386983	9	G	A	0.3022	6	7	15	0	0	0
rs12504244	4	55485188	1	rs12504244	0.547	AC006552.1	11889	intergenic	6.70464e-07	-0.179197	0.0360577	5	G	C	0.4026	7	7	15	0	0	0
rs2282779	4	55533583	0.756283	rs12504244	0.523	KIT	0	intronic	1.90571e-05	0.155004	0.0362525	5	G	A	0.3738	NA	2	14	1	0	0
rs150830665	4	93862403	0.752632	rs1030757	0.521	GRID2	0	intronic	0.000245233	0.131597	0.035885	6	T	A	0.4742	7	14	15	1	0	0
rs17827760	4	55496262	0.835012	rs12504244	0.516	AC006552.1	22963	intergenic	7.66906e-06	0.162202	0.0362525	5	G	T	0.3678	7	13	15	0	0	0
rs35838682	3	106469812	0.928154	rs35727592	0.483	Y_RNA	62185	intergenic	7.02425e-05	0.422303	0.106227	4	C	T	0.02883	6	5	15	0	0	0
rs7699688	4	93704900	0.940803	rs1030757	0.48	GRID2	0	intronic	7.68376e-06	-0.155796	0.0348241	6	C	T	0.498	7	5	15	1	0	0
rs13083414	3	106542970	0.747491	rs35727592	0.475	LINC00882	12687	intergenic	0.00241342	0.339398	0.111865	4	G	A	0.0328	7	5	15	0	0	0
rs12509022	4	55515175	0.644811	rs12504244	0.474	KIT	8909	intergenic	3.10497e-06	-0.1718	0.0368372	5	C	T	0.4384	6	5	15	1	0	0
rs11081062	18	3662879	0.973438	rs9952159	0.449	DLGAP1	0	intronic	4.02672e-06	0.185596	0.0402594	11	C	T	0.2366	6	4	15	1	1	0
rs1603497	12	130781172	0.76564	rs10773765	0.428	RP11-143E21.6	29901	intergenic	0.000222822	0.141701	0.0383845	9	G	C	0.3032	7	9	15	0	0	0
rs28707555	4	94022134	0.600554	rs1030757	0.417	GRID2	0	intronic	0.000154146	0.131499	0.0347485	6	G	A	0.4433	7	5	15	1	1	0
rs11081064	18	3676751	0.695355	rs9952159	0.412	DLGAP1	0	intronic	7.27806e-06	-0.194799	0.0434298	11	G	A	0.2087	6	5	15	1	1	0
rs4693302	4	93854315	0.632996	rs1030757	0.389	GRID2	0	intronic	0.0015248	-0.114202	0.0360269	6	C	T	0.3946	6	14	15	1	0	0
rs36053546	4	93934681	0.624221	rs1030757	0.374	GRID2	0	intronic	0.000354132	-0.124899	0.0349652	6	C	A	0.3966	6	5	15	1	0	0
rs10848066	12	130773863	0.768443	rs10773765	0.364	RP11-143E21.6	22592	intergenic	0.000232147	0.141301	0.0383845	9	G	A	0.3002	7	9	15	0	0	0
rs28599745	1	153396665	1	rs28599745	0.352	S100A7A	963	downstream	3.32843e-06	-0.378704	0.0814517	3	G	A	0.163	7	13	14	1	0	0
rs143362643	3	106638836	0.747491	rs35727592	0.348	LINC00882	0	ncRNA_intronic	0.00301596	0.321897	0.108525	4	G	T	0.0328	6	5	15	0	0	0
rs71599647	4	55493237	0.916229	rs12504244	0.323	AC006552.1	19938	intergenic	6.50928e-06	-0.160296	0.0355491	5	C	A	0.3847	7	7	15	0	0	0
rs12314738	12	130768008	0.975643	rs10773765	0.288	RP11-143E21.6	16737	intergenic	2.30696e-05	0.175397	0.0414366	9	C	T	0.2614	7	9	15	0	1	0
rs8090166	18	3672407	0.850591	rs9952159	0.272	DLGAP1	0	intronic	8.47562e-06	-0.181099	0.0406707	11	C	A	0.2386	6	5	15	1	1	0
rs4864915	4	55531680	0.751667	rs12504244	0.252	KIT	0	intronic	2.04904e-05	0.154002	0.0361551	5	C	T	0.3748	7	1	14	1	0	0
rs3911386	4	93849612	0.889841	rs1030757	0.239	GRID2	0	intronic	2.86318e-05	-0.145299	0.0347267	6	C	T	0.493	5	14	15	1	0	0
rs12297006	12	130778321	0.7731	rs10773765	0.238	RP11-143E21.6	27050	intergenic	0.000195086	0.142994	0.0383845	9	C	T	0.3012	6	9	9	0	0	0
rs9962357	18	3672303	0.860676	rs9952159	0.234	DLGAP1	0	intronic	1.62509e-05	-0.177105	0.041082	11	C	A	0.2346	5	5	15	1	1	1
rs2349633	22	44973723	0.933021	rs909701	0.222	LINC00207	5501	intergenic	4.67014e-05	-0.139896	0.0343594	12	C	T	0.4861	5	5	14	0	1	1
rs114767783	3	106658972	0.723716	rs35727592	0.197	LINC00882	0	ncRNA_intronic	0.00505017	-0.301504	0.107533	4	C	A	0.0338	6	5	15	0	0	0
rs576187018	4	93952183	0.64245	rs1030757	0.197	GRID2	0	intronic	NA	NA	NA	6	ATTT	A	0.4563	NA	5	15	1	0	0
rs5860287	4	93615725	0.675758	rs1030757	0.195	GRID2	0	intronic	NA	NA	NA	6	AT	A	0.495	NA	5	15	1	0	0
rs13119906	4	55519772	0.630395	rs12504244	0.187	KIT	4312	intergenic	1.33639e-05	0.152899	0.0351163	5	G	T	0.4384	3a	12	14	1	0	1
rs71319236	3	106566586	0.770555	rs35727592	0.176	LINC00882	0	ncRNA_intronic	0.00059896	0.369402	0.107632	4	G	A	0.03678	7	4	15	0	0	0
rs9950574	18	3672315	0.860676	rs9952159	0.146	DLGAP1	0	intronic	8.53493e-06	0.181903	0.040865	11	C	T	0.2346	5	5	15	1	1	1
rs759083	4	55537481	0.740894	rs12504244	0.137	KIT	0	intronic	1.70072e-05	-0.155501	0.0361551	5	G	C	0.3757	5	5	15	1	0	0
rs10848074	12	130786710	0.757583	rs10773765	0.094	RP11-143E21.6	35439	intergenic	0.000469544	0.137395	0.0392832	9	G	A	0.3002	5	7	15	0	0	0
rs138601	22	44975213	0.769514	rs909701	0.092	LINC00207	6991	intergenic	3.54707e-05	-0.145704	0.0352353	12	C	T	0.4294	7	5	14	0	1	0
rs28414908	18	3685481	0.654727	rs9952159	0.075	DLGAP1	0	intronic	0.000310851	0.182203	0.0505265	11	G	A	0.2058	7	5	15	1	1	0
rs2840107	12	130779260	0.762575	rs10773765	0.071	RP11-143E21.6	27989	intergenic	0.000210909	0.142598	0.038482	9	C	T	0.2992	NA	9	15	0	0	0
rs11736016	4	55488987	0.924282	rs12504244	0.049	AC006552.1	15688	intergenic	6.95092e-06	-0.1598	0.0355491	5	G	A	0.3867	6	5	15	0	0	0
rs7667967	4	93822976	0.775815	rs1030757	0.043	GRID2	0	intronic	3.96213e-05	-0.144095	0.0350625	6	G	T	0.4225	6	8	15	1	0	0
rs4457	22	44972880	0.704879	rs909701	0.039	LINC00207	4658	intergenic	0.000179217	-0.132096	0.0352571	12	C	T	0.4423	5	5	14	0	1	0
rs71319241	3	106611932	0.714675	rs35727592	0.035	LINC00882	0	ncRNA_intronic	0.00315397	0.318902	0.108018	4	G	C	0.03479	7	5	15	0	0	0
rs7660982	4	93882207	0.756143	rs1030757	0.028	GRID2	0	intronic	6.81183e-05	0.138008	0.0346512	6	C	A	0.4751	6	5	15	1	0	0
rs2349631	22	44973337	0.93626	rs909701	0.021	LINC00207	5115	intergenic	6.13779e-06	-0.155699	0.0344346	12	C	A	0.4871	5	5	14	0	1	1
rs4458	22	44973163	0.723969	rs909701	0.004	LINC00207	4941	intergenic	0.000120238	-0.135502	0.0352353	12	G	C	0.4473	5	5	14	0	1	0
rs140194887	1	114292621	0.673582	rs116347760	NA	PHTF1	0	intronic	NA	NA	NA	2	TTTG	T	0.0169	NA	4	5	1	0	0
rs560841607	4	55491291	0.788551	rs12504244	NA	AC006552.1	17992	intergenic	NA	NA	NA	5	C	CT	0.3569	NA	5	15	0	0	0
rs11429804	4	55520592	0.753547	rs12504244	NA	KIT	3492	intergenic	NA	NA	NA	5	T	TA	0.3708	NA	13	14	1	0	0
rs35585711	4	55531055	0.634416	rs12504244	NA	KIT	0	intronic	NA	NA	NA	5	GT	G	0.4026	NA	5	14	1	0	0
rs139957883	4	55538480	0.73675	rs12504244	NA	KIT	0	intronic	NA	NA	NA	5	T	TTTC	0.3748	NA	5	15	1	0	0
4:93683599:TA:TAA	4	93683599	0.881647	rs1030757	NA	GRID2	0	intronic	NA	NA	NA	6	TA	TAA	0.4917	NA	5	15	1	0	0
rs12186311	4	93883026	0.749835	rs1030757	NA	GRID2	0	intronic	7.50546e-05	0.137207	0.0346512	6	C	A	0.4751	6	5	15	1	0	0
rs34812251	4	93933826	0.637495	rs1030757	NA	GRID2	0	intronic	NA	NA	NA	6	T	TA	0.4016	NA	5	15	1	0	0
rs6853330	4	93992434	0.605631	rs1030757	NA	GRID2	0	intronic	0.000133596	-0.133102	0.0348459	6	C	T	0.4423	5	5	15	1	0	0
rs7386816	8	128575522	0.919194	rs4733767	NA	CASC8	81137	intergenic	5.70712e-06	0.173904	0.0383304	7	C	A	0.2773	5	5	15	0	0	0
rs146407001	10	5620026	0.887753	rs72781967	NA	RP13-463N16.6	16927	intergenic	NA	NA	NA	8	G	GTTTTTTTTTTTGT	0.2734	NA	5	15	0	0	0
rs143599836	12	130775059	0.7731	rs10773765	NA	RP11-143E21.6	23788	intergenic	NA	NA	NA	9	GC	G	0.3012	NA	9	15	0	0	0

## Sheet: T3.variant_consequence
Table 3. Functional consequences of all candidate variants in 12 genomic risk loci
This table shows the proportion of all candidate SNPs that have corresponding functional annotation assigned by ANNOVAR.
Consequence	ref.count	ref.prop	count	prop
UTR3	233824	0.0093225	0	0
UTR5	71546	0.00285252	0	0
downstream	284177	0.0113301	1	0.00371747
exonic	254736	0.0101563	1	0.00371747
intergenic	11684523	0.465859	102	0.379182
intronic	9137749	0.36432	147	0.546468
ncRNA_exonic	259951	0.0103642	2	0.00743494
ncRNA_intronic	2884355	0.114998	15	0.0557621
ncRNA_splicing	1313	5.23489e-05	0	0
splicing	2830	0.000112831	0	0
upstream	266686	0.0106327	1	0.00371747

## Sheet: T4.mapping.genes
Table 4. Genes mapped by differential genetic variants using positional, eQTL and chromotin interaction mapping strategies in FUMA.
Genes mapped by all three strategies are highlighted in bold. Strat bp=start position of one gene; End bp=End position of one gene; pLI=probability of loss of function mutation intolerance (higher scores indicate higher probability); ncRVIS=Non-coding residual variation intolerance score. The higher the score is, the more intolerant to noncoding variants the gene is; posMap SNPs=SNPs mapped to th…
Gene name	entrezID	chr	start	end	Positioning mapping	eQTL mapping	CI mapping	pLI	ncRVIS	posMapSNPs	posMapMaxCADD	eqtlMapSNPs	eqtlMapminP	eqtlMapminQ	eqtlMapts	eqtlDirection	ciMap	ciMapts	minGwasP	IndSigSNPs	GenomicLocus	strand	type
ASB13	79754	10	5680830	5708558	No	Yes	Yes	0.257156	3.20908	0	0	7	1.96245e-07	0.00371926	GTEx_v6_Cells_EBV-transformed_lymphocytes	-	Yes	IMR90	9.04662e-07	rs72781967	8	-1	protein_coding
MAGI3	260425	1	113933371	114228545	Yes	No	Yes	0.57058	-0.477318	6	10.18	0	NA	NA	NA	NA	Yes	hESC:IMR90:Left_Ventricle:Mesenchymal_Stem_Cell:Mesendoderm:Trophoblast-like_Cell	1.71264e-06	rs116347760	2	1	protein_coding
PHTF1	10745	1	114239453	114302111	Yes	No	Yes	5.47465e-18	-0.796158	2	0.749	0	NA	NA	NA	NA	Yes	GM12878:hESC:IMR90:Liver:Mesenchymal_Stem_Cell:Mesendoderm	0.000745973	rs116347760	2	-1	protein_coding
PTPN22	26191	1	114356433	114414381	Yes	No	Yes	3.07776e-16	-0.402711	3	15.77	0	NA	NA	NA	NA	Yes	GM12878:hESC:IMR90:Liver:Mesenchymal_Stem_Cell:Mesendoderm:Trophoblast-like_Cell	0.000602748	rs116347760	2	-1	protein_coding
AP4B1	10717	1	114437370	114447823	Yes	No	Yes	2.69464e-08	-0.248524	1	15.2	0	NA	NA	NA	NA	Yes	Aorta:GM12878:hESC:Hippocampus:IMR90:Left_Ventricle:Liver:Mesenchymal_Stem_Cell:Mesendoderm:Spleen:Trophoblast-like_Cell	0.00103742	rs116347760	2	-1	protein_coding
DCLRE1B	64858	1	114447763	114456708	Yes	No	Yes	0.107858	-0.43843	1	15.2	0	NA	NA	NA	NA	Yes	Aorta:GM12878:hESC:Hippocampus:IMR90:Left_Ventricle:Liver:Mesenchymal_Stem_Cell:Mesendoderm:Spleen:Trophoblast-like_Cell	0.00103742	rs116347760	2	1	protein_coding
KIT	3815	4	55524085	55606881	Yes	No	Yes	0.99988	-0.858047	36	21.2	0	NA	NA	NA	NA	Yes	IMR90:Mesenchymal_Stem_Cell:Spleen:Trophoblast-like_Cell	2.01795e-06	rs12504244	5	1	protein_coding
DRAM2	128338	1	111659955	111682838	No	No	Yes	0.00139587	-0.0977547	0	0	0	NA	NA	NA	NA	Yes	IMR90	0.00103742	rs116347760	2	-1	protein_coding
CEPT1	10390	1	111682249	111727724	No	No	Yes	0.946565	0.260674	0	0	0	NA	NA	NA	NA	Yes	IMR90	0.00103742	rs116347760	2	1	protein_coding
WDR77	79084	1	111982512	111991998	No	No	Yes	0.0157266	0.479637	0	0	0	NA	NA	NA	NA	Yes	IMR90:Left_Ventricle:Mesenchymal_Stem_Cell	0.00103742	rs116347760	2	-1	protein_coding
ATP5F1	515	1	111991486	112005395	No	No	Yes	0.0128675	1.14768	0	0	0	NA	NA	NA	NA	Yes	IMR90:Left_Ventricle:Mesenchymal_Stem_Cell	0.00103742	rs116347760	2	1	protein_coding
CTTNBP2NL	55917	1	112938803	113006078	No	No	Yes	0.141381	-1.07173	0	0	0	NA	NA	NA	NA	Yes	GM12878:Mesendoderm	0.00103742	rs116347760	2	1	protein_coding
WNT2B	7482	1	113009163	113072787	No	No	Yes	0.285537	1.06673	0	0	0	NA	NA	NA	NA	Yes	IMR90:Left_Ventricle:Mesendoderm	0.00103742	rs116347760	2	1	protein_coding
ST7L	54879	1	113066140	113163447	No	No	Yes	1.94397e-06	0.443371	0	0	0	NA	NA	NA	NA	Yes	IMR90:Mesenchymal_Stem_Cell:Mesendoderm	0.00103742	rs116347760	2	-1	protein_coding
CAPZA1	829	1	113161795	113214241	No	No	Yes	0.983028	-0.292243	0	0	0	NA	NA	NA	NA	Yes	IMR90:Mesenchymal_Stem_Cell:Mesendoderm	0.00103742	rs116347760	2	1	protein_coding
RHOC	389	1	113243728	113250056	No	No	Yes	0.586036	-0.252965	0	0	0	NA	NA	NA	NA	Yes	IMR90:Mesendoderm:Trophoblast-like_Cell	0.00103742	rs116347760	2	-1	protein_coding
PPM1J	333926	1	113252616	113258099	No	No	Yes	2.30817e-07	NA	0	0	0	NA	NA	NA	NA	Yes	IMR90:Mesendoderm:Trophoblast-like_Cell	0.00103742	rs116347760	2	-1	protein_coding
SLC16A1	6566	1	113454469	113499635	No	No	Yes	0.826068	-1.00323	0	0	0	NA	NA	NA	NA	Yes	GM12878:IMR90:Mesenchymal_Stem_Cell:Mesendoderm	0.00103742	rs116347760	2	-1	protein_coding
HIPK1	204851	1	114471814	114520426	No	No	Yes	0.999943	-1.59247	0	0	0	NA	NA	NA	NA	Yes	Aorta:GM12878:hESC:Hippocampus:IMR90:Left_Ventricle:Liver:Mesenchymal_Stem_Cell:Mesendoderm:Spleen:Trophoblast-like_Cell	0.00103742	rs116347760	2	1	protein_coding
SYT6	148281	1	114631913	114696541	No	No	Yes	0.0328455	-0.0296927	0	0	0	NA	NA	NA	NA	Yes	hESC:Mesendoderm	0.00103742	rs116347760	2	-1	protein_coding
BCAS2	10286	1	115110178	115124260	No	No	Yes	6.52504e-05	-0.483147	0	0	0	NA	NA	NA	NA	Yes	hESC:IMR90:Left_Ventricle:Mesenchymal_Stem_Cell:Mesendoderm:Trophoblast-like_Cell	0.00103742	rs116347760	2	-1	protein_coding
DENND2C	163259	1	115125469	115213043	No	No	Yes	1.70409e-07	-0.807551	0	0	0	NA	NA	NA	NA	Yes	Aorta:hESC:IMR90:Mesenchymal_Stem_Cell:Mesendoderm:Trophoblast-like_Cell	0.00103742	rs116347760	2	-1	protein_coding
AMPD1	270	1	115215719	115238239	No	No	Yes	3.77976e-12	-0.122492	0	0	0	NA	NA	NA	NA	Yes	Aorta:hESC:IMR90:Mesenchymal_Stem_Cell:Mesendoderm:Trophoblast-like_Cell	0.00103742	rs116347760	2	-1	protein_coding
NRAS	4893	1	115247090	115259515	No	No	Yes	0.912773	-1.24347	0	0	0	NA	NA	NA	NA	Yes	hESC:IMR90:Liver:Mesenchymal_Stem_Cell:Mesendoderm:Trophoblast-like_Cell	0.00103742	rs116347760	2	-1	protein_coding
CSDE1	7812	1	115259534	115301297	No	No	Yes	0.999952	-0.125092	0	0	0	NA	NA	NA	NA	Yes	GM12878:hESC:IMR90:Mesenchymal_Stem_Cell	0.00103742	rs116347760	2	-1	protein_coding
VANGL1	81839	1	116184574	116240845	No	No	Yes	0.533615	2.16138	0	0	0	NA	NA	NA	NA	Yes	Mesenchymal_Stem_Cell	0.00103742	rs116347760	2	1	protein_coding
RASL11B	65997	4	53728457	53733000	No	No	Yes	0.290785	0.290613	0	0	0	NA	NA	NA	NA	Yes	IMR90	7.03857e-06	rs12504244	5	1	protein_coding
KDR	3791	4	55944644	55991756	No	No	Yes	0.984488	-1.29464	0	0	0	NA	NA	NA	NA	Yes	Mesenchymal_Stem_Cell	7.03857e-06	rs12504244	5	-1	protein_coding
SRD5A3	79644	4	56212276	56239263	No	No	Yes	0.040727	0.814745	0	0	0	NA	NA	NA	NA	Yes	IMR90	7.03857e-06	rs12504244	5	1	protein_coding
CLOCK	9575	4	56294070	56413305	No	No	Yes	0.99848	0.212118	0	0	0	NA	NA	NA	NA	Yes	IMR90	2.05114e-05	rs12504244	5	-1	protein_coding
MYC	4609	8	128747680	128753674	No	No	Yes	NA	-0.253125	0	0	0	NA	NA	NA	NA	Yes	GM12878:hESC:IMR90:Left_Ventricle:Liver:Mesenchymal_Stem_Cell:Mesendoderm:Trophoblast-like_Cell	1.62088e-06	rs4733767	7	1	protein_coding
GSDMC	56169	8	130760442	130799134	No	No	Yes	9.3494e-12	-0.0673463	0	0	0	NA	NA	NA	NA	Yes	IMR90	1.62088e-06	rs4733767	7	-1	protein_coding
FAM49B	51571	8	130851839	131029375	No	No	Yes	0.996857	-1.60855	0	0	0	NA	NA	NA	NA	Yes	GM12878	1.62088e-06	rs4733767	7	-1	protein_coding
PFKP	5214	10	3108525	3179904	No	No	Yes	7.08343e-15	NA	0	0	0	NA	NA	NA	NA	Yes	IMR90	9.04662e-07	rs72781967	8	1	protein_coding
PITRM1	10531	10	3179920	3215003	No	No	Yes	7.16195e-16	NA	0	0	0	NA	NA	NA	NA	Yes	Mesendoderm	9.04662e-07	rs72781967	8	-1	protein_coding
KLF6	1316	10	3818188	3827473	No	No	Yes	0.925053	0.156896	0	0	0	NA	NA	NA	NA	Yes	IMR90	9.04662e-07	rs72781967	8	-1	protein_coding
TUBAL3	79861	10	5435061	5446793	No	No	Yes	0.000170843	0.879877	0	0	0	NA	NA	NA	NA	Yes	GM12878:hESC:IMR90:Left_Ventricle:Liver:Mesenchymal_Stem_Cell:Mesendoderm:Trophoblast-like_Cell	9.04662e-07	rs72781967	8	-1	protein_coding
NET1	10276	10	5454514	5500426	No	No	Yes	0.0668542	-0.115574	0	0	0	NA	NA	NA	NA	Yes	GM12878:hESC:IMR90:Left_Ventricle:Liver:Mesenchymal_Stem_Cell:Mesendoderm:Trophoblast-like_Cell	9.04662e-07	rs72781967	8	1	protein_coding
CALML3	810	10	5566924	5568225	No	No	Yes	0.037925	0.145735	0	0	0	NA	NA	NA	NA	Yes	hESC:IMR90:Mesenchymal_Stem_Cell:Mesendoderm:Trophoblast-like_Cell	9.04662e-07	rs72781967	8	1	protein_coding
FAM208B	54906	10	5726801	5805703	No	No	Yes	0.965063	-0.778204	0	0	0	NA	NA	NA	NA	Yes	GM12878:IMR90:Mesenchymal_Stem_Cell	9.04662e-07	rs72781967	8	1	protein_coding
MYL12A	10627	18	3247479	3256234	No	No	Yes	0.00150151	-0.584661	0	0	0	NA	NA	NA	NA	Yes	GM12878:hESC:IMR90:Liver:Mesenchymal_Stem_Cell:Mesendoderm:Trophoblast-like_Cell	3.0736e-06	rs9952159	11	1	protein_coding
MYL12B	103910	18	3261907	3278282	No	No	Yes	0.290512	NA	0	0	0	NA	NA	NA	NA	Yes	GM12878:hESC:IMR90:Liver:Mesenchymal_Stem_Cell:Mesendoderm:Trophoblast-like_Cell	3.0736e-06	rs9952159	11	1	protein_coding
ARFGAP3	26286	22	43192508	43254112	No	No	Yes	2.27855e-06	0.176904	0	0	0	NA	NA	NA	NA	Yes	IMR90	3.64935e-06	rs909701	12	-1	protein_coding
SCUBE1	80274	22	43593289	43739394	No	No	Yes	0.960878	NA	0	0	0	NA	NA	NA	NA	Yes	hESC:Mesenchymal_Stem_Cell:Trophoblast-like_Cell	3.64935e-06	rs909701	12	-1	protein_coding
MPPED1	758	22	43807202	43903728	No	No	Yes	0.28345	0.53287	0	0	0	NA	NA	NA	NA	Yes	Mesenchymal_Stem_Cell	3.64935e-06	rs909701	12	1	protein_coding
SULT4A1	25830	22	44220389	44258398	No	No	Yes	0.968128	-0.631552	0	0	0	NA	NA	NA	NA	Yes	IMR90:Mesenchymal_Stem_Cell	3.64935e-06	rs909701	12	-1	protein_coding
PNPLA5	150379	22	44275558	44287893	No	No	Yes	9.38341e-07	-0.352838	0	0	0	NA	NA	NA	NA	Yes	hESC:IMR90:Mesenchymal_Stem_Cell:Mesendoderm:Trophoblast-like_Cell	3.64935e-06	rs909701	12	-1	protein_coding
PNPLA3	80339	22	44319619	44360368	No	No	Yes	0.000103859	0.660346	0	0	0	NA	NA	NA	NA	Yes	hESC:IMR90:Mesenchymal_Stem_Cell:Mesendoderm:Trophoblast-like_Cell	3.64935e-06	rs909701	12	1	protein_coding
SAMM50	25813	22	44351301	44406411	No	No	Yes	0.000727115	-0.109977	0	0	0	NA	NA	NA	NA	Yes	hESC:IMR90:Mesendoderm	3.64935e-06	rs909701	12	1	protein_coding
GRID2	2895	4	93225550	94695707	Yes	Yes	No	0.999998	-0.760168	76	11.63	6	2.30592e-05	1.10341e-09	GTEx_v7_Testis	-	No	NA	3.85813e-06	rs1030757	6	1	protein_coding
DLGAP1	9229	18	3496030	4455335	Yes	Yes	No	0.993046	-0.686005	44	8.638	44	3.79585e-39	0	BIOS_eQTL_geneLevel	-	No	NA	2.18428e-06	rs9952159	11	-1	protein_coding
PIWIL1	9271	12	130822432	130857182	No	Yes	No	2.12576e-07	NA	0	0	2	2.66133e-07	7.72633e-09	GTEx_v6_Thyroid:GTEx_v7_Thyroid	+	No	NA	4.94183e-06	rs10773765	9	1	protein_coding
LDOC1L	84247	22	44888452	44894178	No	Yes	No	0.142833	2.12187	0	0	18	1.97075e-09	6.08458e-06	BIOS_eQTL_geneLevel:GTEx_v6_Artery_Tibial	+	No	NA	3.64935e-06	rs909701	12	-1	protein_coding
RSBN1	54665	1	114304454	114355098	Yes	No	No	0.80514	-1.87091	2	3.059	0	NA	NA	NA	NA	No	NA	0.000883398	rs116347760	2	-1	protein_coding
S100A7A	338324	1	153389000	153395701	Yes	No	No	0.0315993	0.979372	1	0.352	0	NA	NA	NA	NA	No	NA	3.32843e-06	rs28599745	3	1	protein_coding
PLA2G4D	283748	15	42359207	42386752	Yes	No	No	6.29228e-10	-0.722812	1	8.43	0	NA	NA	NA	NA	No	NA	2.55045e-06	rs639560	10	-1	protein_coding

## Sheet: T5.gwgas
Table 5. Genes identified by genome-wide gene-based association study (GWGAS) in MAGMA.
Genes with an adjusted p-value (FDR) below 0.05 are highlighted in bold. Chr=chromosome; Start Bp=start position of one gene; Stop Bp=stop position of one gene; nSNPs=number of SNPs in the GWAS mapped to the gene; Z=Z-statistic of the gene-based test in MAGMA; P=Two sided gene-based P-value.
Gene name	Gene ID	CHR	START	STOP	nSNPs	N	Z	P	P(FDR)
KIT	ENSG00000157404	4	55524085	55606881	199	62539	5.414	3.082e-08	0.000576083
PLAG1	ENSG00000181690	8	57073463	57123883	98	62539	4.1823	1.443e-05	0.088844
FGF19	ENSG00000162344	11	69513000	69519410	6	62539	4.0838	2.215e-05	0.088844
PPIG	ENSG00000138398	2	170440850	170497916	207	62539	4.0727	2.3235e-05	0.088844
TXNL1	ENSG00000091164	18	54264439	54318831	128	62539	3.9897	3.3074e-05	0.088844
WDR7	ENSG00000091157	18	54318574	54698828	917	62539	3.9879	3.3326e-05	0.088844
ADCK1	ENSG00000063761	14	78266426	78401355	611	62539	3.9258	4.3226e-05	0.088844
KCND2	ENSG00000184408	7	119913722	120390385	917	62539	3.9133	4.5522e-05	0.088844
GPR135	ENSG00000181619	14	59895740	59932060	129	62539	3.9047	4.7179e-05	0.088844
GRID2	ENSG00000152208	4	93225550	94695707	3949	62539	3.895	4.9108e-05	0.088844
CCDC176	ENSG00000119636	14	74486056	74549566	220	62539	3.8783	5.2585e-05	0.088844
PIF1	ENSG00000140451	15	65107831	65117867	42	62539	3.8492	5.9246e-05	0.088844
MTX2	ENSG00000128654	2	177134123	177202753	131	62539	3.8219	6.6223e-05	0.088844
HERPUD1	ENSG00000051108	16	56965960	56977798	32	62539	3.8207	6.6548e-05	0.088844
DLGAP1	ENSG00000170579	18	3496030	4455335	3385	62539	3.7669	8.2627e-05	0.101352
C19orf48	ENSG00000167747	19	51300961	51308186	42	62539	3.7549	8.6707e-05	0.101352
PHYHIP	ENSG00000168490	8	22077222	22089854	44	62539	3.6865	0.0001137	0.125097
ALDH6A1	ENSG00000119711	14	74523553	74551196	97	62539	3.6619	0.00012518	0.130076
LIN52	ENSG00000205659	14	74551499	74667936	382	62539	3.6327	0.00014022	0.138036
ATPAF2	ENSG00000171953	17	17880723	17942523	91	62539	3.5971	0.00016091	0.150483
AKAP6	ENSG00000151320	14	32798479	33300567	1664	62539	3.5601	0.00018533	0.165067
TRIT1	ENSG00000043514	1	40306723	40349183	116	62539	3.5358	0.00020328	0.166645
STAC2	ENSG00000141750	17	37366789	37382125	32	62539	3.5337	0.00020492	0.166645
CCDC175	ENSG00000151838	14	59971257	60043549	287	62539	3.5211	0.00021491	0.167487
RP11-542C16.2	ENSG00000261915	17	7215980	7222493	17	62539	3.5082	0.00022561	0.168792
RPS20	ENSG00000008988	8	56979854	56987069	23	62539	3.4934	0.00023847	0.171552
CKAP4	ENSG00000136026	12	106631655	106698057	199	62539	3.4655	0.0002646	0.183299
LRRC48	ENSG00000171962	17	17876127	17920203	72	62539	3.455	0.00027517	0.183814
GID4	ENSG00000141034	17	17942606	17971718	53	62539	3.4269	0.00030522	0.19166
PPIP5K1	ENSG00000168781	15	43825660	43882430	36	62539	3.425	0.00030741	0.19166
GPS2	ENSG00000132522	17	7214643	7218883	10	62539	3.4085	0.00032666	0.19625
SMYD5	ENSG00000135632	2	73441350	73454365	28	62539	3.3902	0.00034922	0.19625
RAB10	ENSG00000084733	2	26256976	26360323	194	62539	3.3786	0.0003643	0.19625
AC069368.3	ENSG00000249240	15	65134082	65223118	248	62539	3.3771	0.00036627	0.19625
JKAMP	ENSG00000050130	14	59951161	59972128	78	62539	3.369	0.00037727	0.19625
PLEKHO2	ENSG00000241839	15	65134088	65160206	75	62539	3.365	0.00038274	0.19625
MCPH1	ENSG00000147316	8	6264113	6501144	1344	62539	3.3611	0.00038822	0.19625
GPRC6A	ENSG00000173612	6	117113248	117150200	107	62539	3.3439	0.00041306	0.203312
ZC3H13	ENSG00000123200	13	46528600	46626894	200	62539	3.3176	0.00045404	0.216588
CCDC173	ENSG00000154479	2	170501935	170550943	196	62539	3.3045	0.00047581	0.216588
POLR3D	ENSG00000168495	8	22102617	22112113	27	62539	3.3022	0.0004796	0.216588
RHOBTB2	ENSG00000008853	8	22844930	22877712	80	62539	3.2983	0.00048635	0.216588
CKMT1A	ENSG00000223572	15	43985084	43991420	6	62539	3.2761	0.00052632	0.223462
FAM162B	ENSG00000183807	6	117073363	117086886	50	62539	3.2719	0.00053411	0.223462
KLHL23	ENSG00000213160	2	170550998	170633499	369	62539	3.264	0.00054931	0.223462
L3HYPDH	ENSG00000126790	14	59927081	59951148	79	62539	3.2556	0.00056578	0.223462
EIF5A	ENSG00000132507	17	7210318	7215774	13	62539	3.2525	0.00057196	0.223462
ERCC4	ENSG00000175595	16	14014014	14046202	75	62539	3.2518	0.00057347	0.223462
EIF2AK4	ENSG00000128829	15	40226347	40327797	330	62539	3.2299	0.00061912	0.236327
FRAT1	ENSG00000165879	10	99079022	99081672	5	62539	3.2164	0.00064899	0.238209
VAPA	ENSG00000101558	18	9913999	9960018	134	62539	3.2144	0.00065352	0.238209
RAP1A	ENSG00000116473	1	112084840	112259313	547	62539	3.2059	0.00067331	0.238209
ACVRL1	ENSG00000139567	12	52300692	52317145	53	62539	3.2046	0.00067628	0.238209
WDR35	ENSG00000118965	2	20110021	20189892	192	62539	3.1998	0.00068773	0.238209
TOM1L2	ENSG00000175662	17	17746828	17875736	195	62539	3.1898	0.00071182	0.242071
ACPT	ENSG00000142513	19	51293672	51298481	24	62539	3.1739	0.00075211	0.242169
UNC93B1	ENSG00000110057	11	67758575	67772452	31	62539	3.173	0.00075449	0.242169
AC013449.1	ENSG00000268412	2	26251074	26251481	1	62539	3.1718	0.00075737	0.242169
CLEC17A	ENSG00000187912	19	14693896	14721969	105	62539	3.1694	0.0007639	0.242169
CDC26	ENSG00000176386	9	116018115	116037869	64	62539	3.1507	0.00081441	0.250757
PHOSPHO2	ENSG00000144362	2	170550975	170558218	10	62539	3.1479	0.00082234	0.250757
CAMSAP3	ENSG00000076826	19	7660788	7683190	52	62539	3.144	0.00083319	0.250757
DRG2	ENSG00000108591	17	17991200	18011285	36	62539	3.1344	0.00086104	0.250757
DAZAP1	ENSG00000071626	19	1407568	1435719	38	62539	3.1211	0.00090103	0.250757
ALKBH1	ENSG00000100601	14	78138747	78174363	151	62539	3.1187	0.00090813	0.250757
RP11-295P9.3	ENSG00000239665	10	13652047	13710299	222	62539	3.118	0.00091044	0.250757
FRAT2	ENSG00000181274	10	99092255	99094458	4	62539	3.1134	0.00092463	0.250757
SFXN4	ENSG00000183605	10	120900279	120925179	77	62539	3.1129	0.00092625	0.250757
ZFP91	ENSG00000186660	11	58346584	58388515	75	62539	3.1105	0.00093376	0.250757
USP7	ENSG00000187555	16	8985951	9058371	185	62539	3.1076	0.00094297	0.250757
PLD2	ENSG00000129219	17	4710391	4726729	53	62539	3.1049	0.00095187	0.250757
CLDN10	ENSG00000134873	13	96085858	96232013	577	62539	3.0934	0.00098944	0.253956
ZFP91-CNTF	ENSG00000255073	11	58346645	58392112	79	62539	3.0878	0.0010081	0.253956
ING1	ENSG00000153487	13	111365083	111373421	16	62539	3.0877	0.0010085	0.253956
C10orf113	ENSG00000204683	10	21414692	21435488	28	62539	3.0842	0.0010206	0.253956
KPNA3	ENSG00000102753	13	50273447	50367057	298	62539	3.0809	0.0010319	0.253956
NEURL4	ENSG00000215041	17	7218947	7232712	26	62539	3.0578	0.0011148	0.270795
MYO15A	ENSG00000091536	17	18012020	18083116	142	62539	3.0492	0.0011473	0.275117
PGD	ENSG00000142657	1	10458649	10480201	48	62539	3.0428	0.0011721	0.277506
LPXN	ENSG00000110031	11	58294344	58345693	95	62539	3.0385	0.001189	0.277988
PIN1	ENSG00000127445	19	9945933	9960358	27	62539	3.032	0.0012149	0.280537
ZNF500	ENSG00000103199	16	4798240	4817625	87	62539	3.0239	0.0012477	0.284597
GAMT	ENSG00000130005	19	1397091	1401569	12	62539	3.0061	0.0013231	0.29816
DPH6	ENSG00000134146	15	35509546	35838394	717	62539	3.0015	0.0013434	0.29913
TBX4	ENSG00000121075	17	59529765	59562471	73	62539	2.992	0.0013857	0.304919
FAM212B	ENSG00000197852	1	112223252	112298446	257	62539	2.9845	0.0014202	0.308877
BAIAP2	ENSG00000175866	17	79008948	79091232	398	62539	2.9776	0.0014525	0.312271
ATP6V1F	ENSG00000128524	7	128502880	128505898	10	62539	2.9668	0.0015047	0.317148
KRT222	ENSG00000264058	17	38785049	38821393	63	62539	2.9659	0.0015091	0.317148
MOS	ENSG00000172680	8	57025501	57026541	2	62539	2.9614	0.0015312	0.318217
ZNF669	ENSG00000188295	1	247263264	247267674	13	62539	2.9564	0.0015565	0.319921
DFFA	ENSG00000160049	1	10516579	10532583	23	62539	2.9399	0.0016416	0.330017
AC018816.3	ENSG00000235978	3	4855978	4928977	259	62539	2.9372	0.0016562	0.330017
EDDM3A	ENSG00000181562	14	21214051	21216539	15	62539	2.9367	0.0016586	0.330017
AC008372.1	ENSG00000268208	14	78227711	78228033	3	62539	2.9334	0.0016762	0.330017
AOC1	ENSG00000002726	7	150521715	150558592	188	62539	2.914	0.0017842	0.336017
GLYAT	ENSG00000149124	11	58407899	58499447	350	62539	2.9133	0.0017882	0.336017
ARHGAP23	ENSG00000225485	17	36584662	36668628	263	62539	2.9126	0.0017923	0.336017
RXFP1	ENSG00000171509	4	159236463	159574524	962	62539	2.9124	0.0017934	0.336017
SP5	ENSG00000204335	2	171571861	171574588	5	62539	2.9118	0.0017965	0.336017
FCRL1	ENSG00000163534	1	157764193	157789895	73	62539	2.9011	0.001859	0.344265
KRT222	ENSG00000213424	17	38810917	38821433	22	62539	2.8974	0.0018812	0.34496
CTDSPL	ENSG00000144677	3	37903451	38025960	285	62539	2.8912	0.0019191	0.348494
HELT	ENSG00000187821	4	185939995	185941958	7	62539	2.873	0.0020327	0.36373
CARD6	ENSG00000132357	5	40841286	40860275	36	62539	2.8716	0.0020419	0.36373
SORBS1	ENSG00000095637	10	97071528	97321171	855	62539	2.8459	0.0022144	0.390737
SMARCE1	ENSG00000073584	17	38781214	38804760	44	62539	2.8412	0.0022475	0.391686
FAR2	ENSG00000064763	12	29302036	29493913	656	62539	2.8385	0.0022664	0.391686
SMIM22	ENSG00000267795	16	4838398	4846492	18	62539	2.8362	0.0022826	0.391686
SFXN5	ENSG00000144040	2	73169165	73302747	229	62539	2.8287	0.0023367	0.397324
TUBGCP4	ENSG00000137822	15	43661419	43699293	60	62539	2.8215	0.0023902	0.399347
UBE2B	ENSG00000119048	5	133706870	133727683	31	62539	2.8213	0.0023913	0.399347
KCNH7	ENSG00000184611	2	163227917	163695240	871	62539	2.8164	0.002428	0.400174
LSM14A	ENSG00000257103	19	34663409	34720420	156	62539	2.8108	0.002471	0.400174
AC110615.1	ENSG00000268788	4	76871883	76878526	15	62539	2.8067	0.0025026	0.400174
ENTPD5	ENSG00000187097	14	74424713	74486102	244	62539	2.8034	0.0025281	0.400174
KHDC1	ENSG00000135314	6	73951037	74020088	253	62539	2.8033	0.0025292	0.400174
FCRL2	ENSG00000132704	1	157715523	157746922	64	62539	2.8031	0.0025304	0.400174
KRT18	ENSG00000111057	12	53342655	53346685	5	62539	2.8004	0.002552	0.400174
ZNF208	ENSG00000160321	19	22115760	22193751	287	62539	2.7948	0.0025968	0.400174
MAN2B1	ENSG00000104774	19	12757325	12777556	34	62539	2.7932	0.0026092	0.400174
OLFM2	ENSG00000105088	19	9964394	10047228	209	62539	2.7931	0.0026102	0.400174
DIRAS1	ENSG00000176490	19	2714565	2721416	15	62539	2.7846	0.0026799	0.404565
C15orf61	ENSG00000189227	15	67813406	67819628	12	62539	2.7843	0.0026821	0.404565
ADAL	ENSG00000168803	15	43622872	43646096	53	62539	2.7737	0.0027709	0.411904
CLEC2A	ENSG00000188393	12	10051272	10084980	114	62539	2.7733	0.0027748	0.411904
PTCHD4	ENSG00000244694	6	47845764	48036425	630	62539	2.7676	0.002824	0.415906
SLC31A1	ENSG00000136868	9	115983808	116028674	140	62539	2.7641	0.0028539	0.417026
LDHC	ENSG00000166796	11	18433854	18473605	181	62539	2.7557	0.0029283	0.418792
TXNRD1	ENSG00000198431	12	104609557	104744061	443	62539	2.7499	0.0029807	0.418792
PRKAB1	ENSG00000111725	12	120105558	120119435	22	62539	2.7457	0.0030193	0.418792
BATF	ENSG00000156127	14	75988768	76013358	61	62539	2.7453	0.0030228	0.418792
LIPT2	ENSG00000175536	11	74202757	74204778	5	62539	2.7444	0.0030308	0.418792
C21orf67	ENSG00000183250	21	46352729	46359828	29	62539	2.7428	0.0030456	0.418792
SPG20	ENSG00000133104	13	36875775	36944317	180	62539	2.7423	0.0030503	0.418792
BEGAIN	ENSG00000183092	14	101003486	101053750	128	62539	2.7415	0.0030583	0.418792
SLIT2	ENSG00000145147	4	20254883	20622184	997	62539	2.7405	0.0030675	0.418792
SCN4A	ENSG00000007314	17	62015914	62050278	89	62539	2.7381	0.00309	0.418807
CYP2W1	ENSG00000073067	7	1022835	1029276	25	62539	2.7356	0.003113	0.418889
HOXD11	ENSG00000128713	2	176968944	176974722	11	62539	2.732	0.0031478	0.41966
TXNDC15	ENSG00000113621	5	134209493	134237215	30	62539	2.7277	0.0031888	0.41966
C1orf127	ENSG00000175262	1	11006528	11042094	113	62539	2.7206	0.0032577	0.41966
TNRC6A	ENSG00000090905	16	24741016	24838953	205	62539	2.7181	0.0032833	0.41966
ZBTB43	ENSG00000169155	9	129567285	129600489	34	62539	2.718	0.0032842	0.41966
SLCO2A1	ENSG00000174640	3	133651540	133771028	362	62539	2.7164	0.0032995	0.41966
TAS1R2	ENSG00000179002	1	19166093	19186176	103	62539	2.7162	0.0033021	0.41966
CCT8	ENSG00000156261	21	30428126	30446118	30	62539	2.7154	0.0033103	0.41966
RRM2	ENSG00000171848	2	10262455	10271545	17	62539	2.7136	0.0033282	0.41966
HS3ST2	ENSG00000122254	16	22825498	22927659	302	62539	2.7121	0.0033431	0.41966
ALG10B	ENSG00000175548	12	38710380	38717784	24	62539	2.705	0.0034154	0.424606
USP2	ENSG00000036672	11	119225925	119252436	56	62539	2.7038	0.0034279	0.424606
SPOCK2	ENSG00000107742	10	73818793	73848790	93	62539	2.698	0.0034875	0.424872
PCP4L1	ENSG00000248485	1	161228517	161255240	109	62539	2.6973	0.0034948	0.424872
ZNF257	ENSG00000197134	19	22235254	22274282	194	62539	2.697	0.0034982	0.424872
VCAM1	ENSG00000162692	1	101185298	101204601	30	62539	2.6939	0.0035311	0.425348
FASTKD1	ENSG00000138399	2	170386259	170430385	126	62539	2.6923	0.0035476	0.425348
S100A7L2	ENSG00000197364	1	153409534	153412425	11	62539	2.6815	0.003665	0.433933
LYN	ENSG00000254087	8	56792372	56923940	468	62539	2.6802	0.0036784	0.433933
MFAP1	ENSG00000140259	15	44096690	44117000	31	62539	2.6793	0.0036888	0.433933
MYH10	ENSG00000133026	17	8377523	8534079	254	62539	2.6686	0.0038087	0.4399
GNRH1	ENSG00000147437	8	25276776	25282170	6	62539	2.668	0.0038156	0.4399
SPATA6	ENSG00000132122	1	48761044	48937845	330	62539	2.6668	0.0038285	0.4399
AC006538.4	ENSG00000267001	19	2717767	2740046	82	62539	2.6664	0.0038336	0.4399
CKMT1B	ENSG00000237289	15	43885252	43897099	17	62539	2.6631	0.0038706	0.440723
ELL3	ENSG00000128886	15	44064798	44069741	5	62539	2.6616	0.0038879	0.440723
KLHL41	ENSG00000239474	2	170366212	170382772	33	62539	2.6589	0.0039199	0.441674
CNTF	ENSG00000242689	11	58390146	58393198	5	62539	2.6541	0.0039764	0.444852
KLK11	ENSG00000167757	19	51525472	51531295	12	62539	2.6493	0.0040332	0.444852
CADM2	ENSG00000175161	3	85008132	86123579	3206	62539	2.6492	0.0040343	0.444852
PDE4D	ENSG00000113448	5	58264865	59817947	4061	62539	2.6476	0.0040534	0.444852
JARID2	ENSG00000008083	6	15246527	15522252	715	62539	2.6462	0.0040705	0.444852
SLC24A2	ENSG00000155886	9	19507450	19786926	875	62539	2.6443	0.0040932	0.444852
STRC	ENSG00000242866	15	43891596	44010458	121	62539	2.6425	0.0041146	0.444852
CLIC3	ENSG00000169583	9	139889087	139891255	3	62539	2.6391	0.0041569	0.446843
EEF1A1	ENSG00000156508	6	74225473	74233520	20	62539	2.6334	0.0042267	0.45175
WFIKKN1	ENSG00000127578	16	679239	684116	19	62539	2.6288	0.0042839	0.455262
MFSD2A	ENSG00000168389	1	40420802	40435638	17	62539	2.6239	0.0043459	0.456191
IGF1	ENSG00000017427	12	102789645	102874423	157	62539	2.6231	0.0043564	0.456191
NDUFS7	ENSG00000115286	19	1383526	1395583	37	62539	2.6217	0.004375	0.456191
RTTN	ENSG00000176225	18	67671029	67873181	493	62539	2.6205	0.0043902	0.456191
SPG20OS	ENSG00000120664	13	36920568	36943738	63	62539	2.6165	0.0044418	0.457722
MOV10L1	ENSG00000073146	22	50528308	50600119	405	62539	2.6138	0.0044769	0.457722
CPLX4	ENSG00000166569	18	56942388	56985881	162	62539	2.6115	0.0045071	0.457722
CRTC2	ENSG00000160741	1	153920145	153931101	11	62539	2.6106	0.0045187	0.457722
C7orf50	ENSG00000146540	7	1036622	1177896	801	62539	2.61	0.0045273	0.457722
CATSPER2	ENSG00000166762	15	43920701	43960316	63	62539	2.6031	0.004619	0.464483
CLSTN2	ENSG00000158258	3	139654027	140296239	1997	62539	2.5947	0.0047336	0.473461
RP11-826N14.2	ENSG00000248469	5	175476681	175489024	1	62539	2.591	0.0047855	0.475246
TNFRSF9	ENSG00000049249	1	7979907	8000926	45	62539	2.589	0.0048122	0.475246
SULT6B1	ENSG00000138068	2	37394963	37423741	244	62539	2.5859	0.0048564	0.475246
ZNF460	ENSG00000197714	19	57791419	57804937	46	62539	2.5846	0.004875	0.475246
KIF23	ENSG00000137807	15	69706585	69740764	30	62539	2.584	0.0048836	0.475246
C7	ENSG00000112936	5	40909354	40983041	305	62539	2.5825	0.0049039	0.475246
CARKD	ENSG00000213995	13	111267881	111292340	117	62539	2.5772	0.0049796	0.480095
TMEM38B	ENSG00000095209	9	108456825	108538893	301	62539	2.5697	0.005089	0.484425
GUCA1B	ENSG00000112599	6	42152139	42162654	52	62539	2.5676	0.0051204	0.484425
PPP2R5E	ENSG00000154001	14	63838075	64010092	405	62539	2.5671	0.0051274	0.484425
GMEB2	ENSG00000101216	20	62218955	62258394	157	62539	2.5663	0.0051393	0.484425
ANKS3	ENSG00000168096	16	4746513	4784379	131	62539	2.5646	0.0051644	0.484425
ZNF791	ENSG00000173875	19	12721732	12742735	62	62539	2.5604	0.0052274	0.484425
TTC8	ENSG00000165533	14	89290497	89344335	117	62539	2.5594	0.0052431	0.484425
C17orf98	ENSG00000214556	17	36991341	36997708	22	62539	2.5582	0.005261	0.484425
CACNA1I	ENSG00000100346	22	39966758	40085742	282	62539	2.5562	0.0052916	0.484425
PMFBP1	ENSG00000118557	16	72146056	72210777	173	62539	2.5534	0.0053341	0.484425
SLC25A11	ENSG00000108528	17	4840425	4843546	3	62539	2.5526	0.0053469	0.484425
RNF19A	ENSG00000034677	8	101269288	101348446	145	62539	2.5517	0.0053603	0.484425
TRIM22	ENSG00000132274	11	5710919	5758319	281	62539	2.5496	0.0053928	0.484425
AC018512.1	ENSG00000268488	15	44075041	44075231	2	62539	2.5433	0.0054902	0.484425
RRBP1	ENSG00000125844	20	17594323	17662940	151	62539	2.5424	0.0055053	0.484425
CDC42EP1	ENSG00000128283	22	37956454	37965412	24	62539	2.5418	0.0055148	0.484425
KCTD3	ENSG00000136636	1	215740735	215795149	27	62539	2.5403	0.0055371	0.484425
FCRL3	ENSG00000160856	1	157644111	157670647	52	62539	2.5398	0.0055464	0.484425
DNAH10OS	ENSG00000250091	12	124410971	124419531	15	62539	2.5386	0.0055649	0.484425
CYYR1	ENSG00000166265	21	27838528	27945603	325	62539	2.5379	0.0055753	0.484425
BEND3	ENSG00000178409	6	107386386	107436473	133	62539	2.5367	0.0055953	0.484425
PDIA3	ENSG00000167004	15	44038590	44065477	36	62539	2.5361	0.0056043	0.484425
RAB11FIP5	ENSG00000135631	2	73300510	73383849	236	62539	2.5351	0.0056202	0.484425
C1orf53	ENSG00000203724	1	197871777	197876497	5	62539	2.5282	0.0057325	0.491838
PDK1	ENSG00000152256	2	173420101	173489823	211	62539	2.5228	0.0058214	0.495724
RFX5	ENSG00000143390	1	151313116	151319833	6	62539	2.5214	0.0058444	0.495724
SREBF1	ENSG00000072310	17	17713713	17740325	42	62539	2.5206	0.0058573	0.495724
CD226	ENSG00000150637	18	67498394	67629039	371	62539	2.5169	0.0059192	0.496279
CLDN12	ENSG00000157224	7	90013035	90142716	396	62539	2.5143	0.005963	0.496279
OR5K4	ENSG00000196098	3	98072698	98073663	1	62539	2.5129	0.0059872	0.496279
CD300LF	ENSG00000186074	17	72690452	72709117	31	62539	2.5118	0.0060067	0.496279
RAB37	ENSG00000172794	17	72666717	72743474	124	62539	2.5106	0.0060265	0.496279
CTSG	ENSG00000100448	14	25042728	25045466	7	62539	2.5096	0.0060426	0.496279
C7orf49	ENSG00000122783	7	134777115	134855547	210	62539	2.5092	0.0060496	0.496279
OR1Q1	ENSG00000165202	9	125376948	125378026	5	62539	2.5063	0.0061004	0.498261
ZSCAN29	ENSG00000140265	15	43650370	43663223	26	62539	2.5023	0.0061695	0.501714
CPT1B	ENSG00000205560	22	51007290	51017899	50	62539	2.4972	0.0062583	0.504534
TP53BP1	ENSG00000067369	15	43699407	43802926	206	62539	2.4969	0.0062638	0.504534
PCBD2	ENSG00000132570	5	134240596	134343649	153	62539	2.4957	0.0062851	0.504534
CDKL3	ENSG00000006837	5	133541305	133706738	297	62539	2.4913	0.0063638	0.506759
RPS28	ENSG00000233927	19	8386042	8388224	12	62539	2.4911	0.006367	0.506759
MAP1A	ENSG00000166963	15	43803156	43823818	23	62539	2.487	0.0064419	0.510226
MYH9	ENSG00000100345	22	36677327	36784063	320	62539	2.4857	0.0064656	0.510226
AGBL3	ENSG00000146856	7	134671259	134832715	372	62539	2.4842	0.0064924	0.510226
SLIRP	ENSG00000119705	14	78174414	78227447	213	62539	2.4809	0.0065521	0.512764
WDR76	ENSG00000092470	15	44119161	44160617	62	62539	2.472	0.0067175	0.521498
NSUN2	ENSG00000037474	5	6599352	6633404	150	62539	2.4701	0.0067546	0.521498
NXPE2	ENSG00000204361	11	114549108	114579362	101	62539	2.4697	0.0067622	0.521498
RSPO4	ENSG00000101282	20	939095	982907	195	62539	2.4688	0.0067788	0.521498
CLEC4M	ENSG00000104938	19	7828035	7834491	30	62539	2.4663	0.0068263	0.521498
KCTD9	ENSG00000104756	8	25285366	25315992	73	62539	2.466	0.006831	0.521498
RWDD2B	ENSG00000156253	21	30376705	30391699	28	62539	2.462	0.0069074	0.521976
LRRC3DN	ENSG00000269430	21	45879814	45882078	6	62539	2.4596	0.0069544	0.521976
SYNCRIP	ENSG00000135316	6	86318053	86353510	56	62539	2.4584	0.0069782	0.521976
ERICH2	ENSG00000204334	2	171640296	171655481	46	62539	2.4578	0.0069889	0.521976
LSM4	ENSG00000130520	19	18417040	18434084	47	62539	2.456	0.0070247	0.521976
ICT1	ENSG00000167862	17	73008765	73017356	35	62539	2.4548	0.0070491	0.521976
CHKB-CPT1B	ENSG00000254413	22	51007298	51021394	59	62539	2.4527	0.0070891	0.521976
PIGQ	ENSG00000007541	16	616995	634136	59	62539	2.4522	0.0070989	0.521976
MGRN1	ENSG00000102858	16	4666494	4740975	327	62539	2.4492	0.0071595	0.521976
KRT35	ENSG00000197079	17	39632941	39637392	17	62539	2.4473	0.0071963	0.521976
TEX29	ENSG00000153495	13	111968531	111996596	146	62539	2.4472	0.0071983	0.521976
SMYD3	ENSG00000185420	1	245912642	246670614	3433	62539	2.4472	0.0071995	0.521976
SIGLEC14	ENSG00000254415	19	52145806	52150054	11	62539	2.444	0.0072633	0.521976
ABCC4	ENSG00000125257	13	95672083	95953687	1159	62539	2.4421	0.0073007	0.521976
PVRIG	ENSG00000213413	7	99815864	99819113	13	62539	2.44	0.0073432	0.521976
FGF11	ENSG00000161958	17	7341592	7348256	10	62539	2.4393	0.0073577	0.521976
PEMT	ENSG00000133027	17	17408877	17495022	256	62539	2.4382	0.007381	0.521976
ZMAT4	ENSG00000165061	8	40388109	40755352	1199	62539	2.4374	0.0073965	0.521976
VPS8	ENSG00000156931	3	184529931	184770402	449	62539	2.4365	0.0074144	0.521976
KDM4C	ENSG00000107077	9	6720863	7175648	2170	62539	2.4312	0.0075242	0.521976
MRPL1	ENSG00000169288	4	78783674	78873944	225	62539	2.4293	0.0075635	0.521976
TMEM63B	ENSG00000137216	6	44094651	44123256	105	62539	2.4287	0.0075762	0.521976
GAREML	ENSG00000157833	2	26395960	26412532	37	62539	2.4263	0.0076264	0.521976
TMEM140	ENSG00000146859	7	134832824	134850967	46	62539	2.4261	0.0076311	0.521976
ROGDI	ENSG00000067836	16	4846969	4852951	14	62539	2.4255	0.007643	0.521976
RP11-321N4.5	ENSG00000271793	6	86267696	86324952	80	62539	2.4254	0.0076457	0.521976
AC145676.2	ENSG00000249852	7	227554	229557	16	62539	2.4241	0.0076723	0.521976
TPPP	ENSG00000171368	5	660883	693510	157	62539	2.424	0.0076754	0.521976
PKN1	ENSG00000123143	19	14543865	14582679	110	62539	2.422	0.0077169	0.521976
C17orf47	ENSG00000181013	17	56618948	56621729	5	62539	2.4215	0.0077275	0.521976
RP11-296A16.1	ENSG00000262560	15	44064815	44091331	38	62539	2.4208	0.0077426	0.521976
NAP1L4	ENSG00000205531	11	2965667	3013607	176	62539	2.4197	0.0077662	0.521976
ZNF410	ENSG00000119725	14	74353320	74399214	177	62539	2.4192	0.0077779	0.521976
MXD1	ENSG00000059728	2	70124820	70170077	75	62539	2.4188	0.0077861	0.521976
GFRA2	ENSG00000168546	8	21547915	21669869	280	62539	2.4152	0.0078635	0.524378
LDLRAD3	ENSG00000179241	11	35965531	36253686	999	62539	2.4145	0.007878	0.524378
UBR1	ENSG00000159459	15	43235095	43398311	179	62539	2.412	0.0079318	0.526086
SERF2	ENSG00000140264	15	44069285	44094787	37	62539	2.4082	0.008016	0.527712
PTPLA	ENSG00000165996	10	17631958	17659376	106	62539	2.4072	0.0080384	0.527712
LINC01098	ENSG00000231171	4	178649911	178911904	870	62539	2.4013	0.0081689	0.527712
CDC14A	ENSG00000079335	1	100810584	100985833	273	62539	2.4004	0.0081891	0.527712
SNRNP27	ENSG00000124380	2	70120692	70132707	19	62539	2.4	0.0081985	0.527712
COX4I2	ENSG00000131055	20	30225691	30232809	14	62539	2.3992	0.0082148	0.527712
EPM2AIP1	ENSG00000178567	3	37027357	37034795	9	62539	2.3989	0.0082221	0.527712
AC008060.7	ENSG00000218672	7	155174771	155189051	102	62539	2.3945	0.0083215	0.527712
MGAT3	ENSG00000128268	22	39853349	39888199	61	62539	2.3941	0.0083298	0.527712
DNAH10	ENSG00000197653	12	124247042	124420753	479	62539	2.3911	0.0083986	0.527712
NOP14	ENSG00000087269	4	2939660	2965112	79	62539	2.3911	0.008399	0.527712
ZNF730	ENSG00000183850	19	23258012	23330021	151	62539	2.3909	0.0084044	0.527712
PHRF1	ENSG00000070047	11	576486	612222	121	62539	2.3899	0.0084266	0.527712
PCGF2	ENSG00000056661	17	36890150	36906070	46	62539	2.389	0.0084467	0.527712
BCL2L14	ENSG00000121380	12	12202778	12364018	559	62539	2.3882	0.0084659	0.527712
NFIA	ENSG00000162599	1	61330931	61928465	1499	62539	2.3879	0.0084718	0.527712
SP140L	ENSG00000185404	2	231191899	231268447	334	62539	2.3874	0.008483	0.527712
NLRP2	ENSG00000022556	19	55464498	55512510	246	62539	2.3868	0.0084988	0.527712
TTC32	ENSG00000183891	2	20096404	20101747	9	62539	2.3865	0.0085049	0.527712
ID1	ENSG00000125968	20	30193086	30194318	6	62539	2.3849	0.0085422	0.527712
SLU7	ENSG00000164609	5	159828648	159848718	57	62539	2.3846	0.0085488	0.527712
TJP2	ENSG00000119139	9	71736209	71870124	505	62539	2.3808	0.0086382	0.530417
CILP	ENSG00000138615	15	65488337	65503826	27	62539	2.3793	0.0086736	0.530417
FOXJ3	ENSG00000198815	1	42642210	42801548	285	62539	2.3791	0.0086777	0.530417
SP140	ENSG00000079263	2	231067826	231223762	484	62539	2.3739	0.0088009	0.533411
FABP5	ENSG00000164687	8	82192598	82197012	3	62539	2.3739	0.0088009	0.533411
TIAF1	ENSG00000221995	17	27400537	27418537	48	62539	2.3728	0.0088275	0.533411
THNSL2	ENSG00000144115	2	88469835	88486146	46	62539	2.3719	0.0088484	0.533411
C14orf178	ENSG00000197734	14	78227173	78236085	33	62539	2.3686	0.0089273	0.533411
DOC2A	ENSG00000149927	16	30016830	30034591	35	62539	2.3672	0.0089605	0.533411
AC011475.1	ENSG00000226104	19	10751715	10752093	1	62539	2.3647	0.0090223	0.533411
LRRFIP2	ENSG00000093167	3	37094117	37225180	244	62539	2.3642	0.0090343	0.533411
MYCL	ENSG00000116990	1	40361098	40367928	15	62539	2.3637	0.0090476	0.533411
MYLK	ENSG00000065534	3	123328896	123603178	487	62539	2.3636	0.0090498	0.533411
PPA2	ENSG00000138777	4	106290234	106395238	413	62539	2.3634	0.0090531	0.533411
CEP78	ENSG00000148019	9	80850978	80894606	94	62539	2.3628	0.0090689	0.533411
C15orf41	ENSG00000186073	15	36871812	37102449	610	62539	2.3576	0.0091957	0.538991
ANKRD42	ENSG00000137494	11	82904781	82971736	141	62539	2.3566	0.0092214	0.538991
PBX1	ENSG00000185630	1	164524821	164868533	937	62539	2.352	0.0093354	0.543954
SNX14	ENSG00000135317	6	86215214	86303874	148	62539	2.3504	0.0093779	0.544734
SNW1	ENSG00000100603	14	78183942	78227550	166	62539	2.3448	0.0095193	0.549863
CACNA1H	ENSG00000196557	16	1203241	1271771	208	62539	2.3446	0.009525	0.549863
HM13	ENSG00000101294	20	30102231	30157370	118	62539	2.3403	0.009635	0.550426
DCST1	ENSG00000163357	1	155006300	155023406	25	62539	2.3399	0.0096444	0.550426
BID	ENSG00000015475	22	18216906	18257536	161	62539	2.3392	0.009663	0.550426
ZNF664	ENSG00000179195	12	124456392	124499986	88	62539	2.3385	0.0096802	0.550426
IRF2BP2	ENSG00000168264	1	234740015	234745271	13	62539	2.3385	0.0096819	0.550426
DENND4B	ENSG00000198837	1	153901977	153919172	24	62539	2.336	0.0097464	0.551604
GJA4	ENSG00000187513	1	35258599	35261348	12	62539	2.335	0.0097722	0.551604
TIMM50	ENSG00000105197	19	39971052	39984422	31	62539	2.3314	0.0098656	0.551604
PIP5K1C	ENSG00000186111	19	3630181	3700477	183	62539	2.3306	0.0098866	0.551604
AP2B1	ENSG00000006125	17	33905065	34053436	431	62539	2.33	0.0099022	0.551604
NDEL1	ENSG00000166579	17	8316449	8393729	123	62539	2.3292	0.0099235	0.551604
RABL6	ENSG00000196642	9	139702374	139735639	43	62539	2.3289	0.009931	0.551604
GJB4	ENSG00000189433	1	35225342	35229325	18	62539	2.3279	0.0099579	0.551604
CTD-2192J16.22	ENSG00000269242	19	12754645	12759211	10	62539	2.3262	0.010003	0.551604
ALPP	ENSG00000163283	2	233243244	233247599	16	62539	2.325	0.010036	0.551604
GALNT14	ENSG00000158089	2	31133333	31378068	908	62539	2.3246	0.010046	0.551604
ZNF622	ENSG00000173545	5	16451628	16465901	32	62539	2.324	0.010062	0.551604
FERMT3	ENSG00000149781	11	63974150	63991354	39	62539	2.3231	0.010086	0.551604
PLOD2	ENSG00000152952	3	145787227	145881440	290	62539	2.3219	0.010118	0.551741
MTO1	ENSG00000135297	6	74171301	74218959	124	62539	2.3179	0.010228	0.555225
CCDC92	ENSG00000119242	12	124403207	124457378	117	62539	2.3165	0.010264	0.555225
OR51T1	ENSG00000176900	11	4903049	4904113	1	62539	2.3144	0.010324	0.555225
POU6F2	ENSG00000106536	7	39017598	39532694	1572	62539	2.3142	0.010327	0.555225
SPRYD7	ENSG00000123178	13	50486842	50510626	44	62539	2.314	0.010335	0.555225
USP16	ENSG00000156256	21	30396950	30426809	40	62539	2.313	0.01036	0.555225
VPS16	ENSG00000215305	20	2821349	2847378	90	62539	2.3097	0.010452	0.555848
CHMP2B	ENSG00000083937	3	87276421	87304698	71	62539	2.3086	0.010484	0.555848
TMEM130	ENSG00000166448	7	98444111	98468394	43	62539	2.3063	0.010548	0.555848
AL589765.1	ENSG00000240510	1	151682909	151702070	36	62539	2.3043	0.010602	0.555848
RIIAD1	ENSG00000178796	1	151682909	151702281	36	62539	2.3043	0.010602	0.555848
SLC44A5	ENSG00000137968	1	75667816	76076801	1062	62539	2.3043	0.010604	0.555848
BCL11A	ENSG00000119866	2	60678302	60780702	177	62539	2.3003	0.010716	0.555848
BCL10	ENSG00000142867	1	85731931	85742773	36	62539	2.2996	0.010735	0.555848
AC026740.1	ENSG00000268885	5	667759	668839	9	62539	2.2996	0.010735	0.555848
RGSL1	ENSG00000121446	1	182419256	182529734	364	62539	2.2993	0.010744	0.555848
NAT16	ENSG00000167011	7	100813774	100823557	44	62539	2.2969	0.010812	0.555848
DIS3L2	ENSG00000144535	2	232825955	233209060	985	62539	2.2951	0.010862	0.555848
CTSH	ENSG00000103811	15	79213400	79241916	101	62539	2.2949	0.010869	0.555848
MAP2K5	ENSG00000137764	15	67835047	68099461	588	62539	2.2946	0.010879	0.555848
MCUR1	ENSG00000050393	6	13786789	13814800	57	62539	2.2943	0.010887	0.555848
PUSL1	ENSG00000169972	1	1243947	1247057	3	62539	2.2938	0.0109	0.555848
CEACAM19	ENSG00000186567	19	45165545	45187631	36	62539	2.2933	0.010916	0.555848
CALB1	ENSG00000104327	8	91070836	91107703	79	62539	2.2931	0.010921	0.555848
FN1	ENSG00000115414	2	216225163	216300895	234	62539	2.2919	0.010957	0.555848
PRPF18	ENSG00000165630	10	13628927	13672868	110	62539	2.2915	0.010966	0.555848
KCNH6	ENSG00000173826	17	61600695	61626338	52	62539	2.2898	0.011016	0.556431
AKT3	ENSG00000117020	1	243651535	244014381	519	62539	2.2891	0.011037	0.556431
BNC1	ENSG00000169594	15	83924655	83953466	44	62539	2.2868	0.011104	0.558304
KBTBD2	ENSG00000170852	7	32907784	32933743	54	62539	2.2852	0.011151	0.559164
UBN1	ENSG00000118900	16	4896666	4932361	138	62539	2.2822	0.011238	0.56202
L3MBTL1	ENSG00000185513	20	42136320	42179590	124	62539	2.2788	0.01134	0.56263
ZCCHC7	ENSG00000147905	9	37120536	37358146	318	62539	2.2785	0.01135	0.56263
DPYSL2	ENSG00000092964	8	26371791	26515694	636	62539	2.2766	0.011404	0.56263
PARD6A	ENSG00000102981	16	67694849	67696681	2	62539	2.2756	0.011434	0.56263
LHX6	ENSG00000106852	9	124964856	124991905	45	62539	2.274	0.011484	0.56263
FOXM1	ENSG00000111206	12	2966847	2986206	32	62539	2.2735	0.011498	0.56263
TNFRSF10C	ENSG00000173535	8	22941868	22974950	117	62539	2.2727	0.011522	0.56263
APITD1	ENSG00000175279	1	10490159	10512210	58	62539	2.2718	0.01155	0.56263
APITD1-CORT	ENSG00000251503	1	10490159	10512210	58	62539	2.2718	0.01155	0.56263
BMP3	ENSG00000152785	4	81952119	81978685	55	62539	2.2718	0.011551	0.56263
DCAF13	ENSG00000164934	8	104426942	104455681	80	62539	2.2707	0.011582	0.562675
FOXL1	ENSG00000176678	16	86609974	86615303	14	62539	2.2621	0.011844	0.573912
NOTO	ENSG00000214513	2	73429386	73439641	32	62539	2.2591	0.011937	0.576924
IDO2	ENSG00000188676	8	39792133	39873910	412	62539	2.2558	0.012041	0.577452
KRTAP9-4	ENSG00000241595	17	39405939	39406904	7	62539	2.2535	0.012113	0.577452
KNOP1	ENSG00000103550	16	19714902	19729557	35	62539	2.2527	0.01214	0.577452
SLC39A6	ENSG00000141424	18	33688495	33709348	47	62539	2.2516	0.012175	0.577452
ASAH2	ENSG00000188611	10	51942538	52008370	54	62539	2.2515	0.012178	0.577452
PDXK	ENSG00000160209	21	45138975	45182188	143	62539	2.2502	0.012219	0.577452
GABRA6	ENSG00000145863	5	160974069	161129599	357	62539	2.25	0.012226	0.577452
PACRG	ENSG00000112530	6	163148164	163736524	1859	62539	2.2475	0.012305	0.577452
STAG3	ENSG00000066923	7	99775186	99819111	112	62539	2.2471	0.012317	0.577452
SDCBP2	ENSG00000125775	20	1290619	1309883	78	62539	2.2458	0.01236	0.577452
SLC35F3	ENSG00000183780	1	234040679	234460262	1616	62539	2.2444	0.012405	0.577452
PIWIL2	ENSG00000197181	8	22132810	22215076	232	62539	2.2431	0.012444	0.577452
CARS	ENSG00000110619	11	3022152	3078843	179	62539	2.2425	0.012464	0.577452
VPS45	ENSG00000136631	1	150039369	150117505	107	62539	2.2414	0.012499	0.577452
ARHGEF4	ENSG00000136002	2	131594489	131804836	561	62539	2.2412	0.012507	0.577452
PSKH1	ENSG00000159792	16	67927175	67963581	39	62539	2.2405	0.012529	0.577452
ARHGAP10	ENSG00000071205	4	148653214	148993931	727	62539	2.2398	0.012552	0.577452
MLH1	ENSG00000076242	3	37034823	37107380	151	62539	2.2392	0.012572	0.577452
CATSPER3	ENSG00000152705	5	134303596	134347392	71	62539	2.238	0.012612	0.577452
SNX22	ENSG00000157734	15	64443914	64449680	10	62539	2.2375	0.012628	0.577452
RP11-1085N6.3	ENSG00000259133	14	57115683	57197253	303	62539	2.2374	0.01263	0.577452
GRASP	ENSG00000161835	12	52400724	52409673	18	62539	2.2371	0.01264	0.577452
STK32A	ENSG00000169302	5	146614526	146767415	656	62539	2.2365	0.012658	0.577452
PALM	ENSG00000099864	19	708953	748329	214	62539	2.2355	0.012693	0.57764
RP5-1021I20.4	ENSG00000258653	14	74318674	74398981	323	62539	2.232	0.012807	0.579824
NBN	ENSG00000104320	8	90945564	91015456	176	62539	2.2313	0.01283	0.579824
ALDH8A1	ENSG00000118514	6	135238528	135271260	54	62539	2.23	0.012874	0.579824
HILPDA	ENSG00000135245	7	128095903	128098472	6	62539	2.2293	0.012895	0.579824
ESRP2	ENSG00000103067	16	68263014	68272005	5	62539	2.2281	0.012938	0.579824
ZDHHC20	ENSG00000180776	13	21950263	22033509	211	62539	2.2276	0.012954	0.579824
OR11G2	ENSG00000196832	14	20665495	20666605	7	62539	2.2275	0.012958	0.579824
VWF	ENSG00000110799	12	6058040	6233936	685	62539	2.2256	0.013022	0.579824
BFAR	ENSG00000103429	16	14726672	14763093	45	62539	2.2251	0.013036	0.579824
AVL9	ENSG00000105778	7	32535038	33078516	1743	62539	2.2247	0.013051	0.579824
FLRT1	ENSG00000126500	11	63870660	63886645	48	62539	2.221	0.013176	0.581492
GATS	ENSG00000160844	7	99798283	99869855	142	62539	2.2199	0.013213	0.581492
RAB40C	ENSG00000197562	16	639357	679272	130	62539	2.2196	0.013224	0.581492
HSD17B7	ENSG00000132196	1	162760492	162782607	49	62539	2.2193	0.013232	0.581492
OOSP1	ENSG00000214788	11	59705928	59712807	4	62539	2.219	0.013244	0.581492
PAK4	ENSG00000130669	19	39616410	39673456	177	62539	2.2142	0.013406	0.584909
HGFAC	ENSG00000109758	4	3443614	3451211	36	62539	2.2142	0.013409	0.584909
CCND2	ENSG00000118971	12	4382938	4414516	62	62539	2.2138	0.013422	0.584909
GNPDA1	ENSG00000113552	5	141371314	141392606	86	62539	2.2128	0.013454	0.584909
MTMR4	ENSG00000108389	17	56566898	56595266	40	62539	2.212	0.013483	0.584909
FIGN	ENSG00000182263	2	164449906	164592522	278	62539	2.2108	0.013525	0.584909
MUC1	ENSG00000185499	1	155158300	155162707	7	62539	2.2101	0.01355	0.584909
CCDC90B	ENSG00000137500	11	82970139	82997450	80	62539	2.2094	0.013572	0.584909
BANF2	ENSG00000125888	20	17674317	17716516	153	62539	2.2058	0.013698	0.588533
MATN4	ENSG00000124159	20	43922085	43937169	52	62539	2.2052	0.013719	0.588533
FAM134B	ENSG00000154153	5	16473147	16617167	443	62539	2.2033	0.013787	0.589304
SDR16C5	ENSG00000170786	8	57212569	57233335	44	62539	2.2029	0.0138	0.589304
GAL3ST2	ENSG00000154252	2	242716240	242743623	71	62539	2.1983	0.013963	0.590703
MANF	ENSG00000145050	3	51422478	51426828	6	62539	2.1983	0.013965	0.590703
IQCK	ENSG00000174628	16	19727778	19868907	266	62539	2.1975	0.013993	0.590703
C1orf200	ENSG00000179840	1	9712668	9714644	4	62539	2.1974	0.013995	0.590703
PLEKHO1	ENSG00000023902	1	150121373	150136916	29	62539	2.1966	0.014025	0.590703
C15orf43	ENSG00000167014	15	45248900	45271427	65	62539	2.1959	0.014051	0.590703
KIAA1024L	ENSG00000186367	5	129083772	129102425	59	62539	2.1951	0.014079	0.590703
ZNF804B	ENSG00000182348	7	88388682	88966346	2057	62539	2.1944	0.014103	0.590703
PATL2	ENSG00000229474	15	44957930	45003514	36	62539	2.194	0.014117	0.590703
PRKAG1	ENSG00000181929	12	49396057	49412980	17	62539	2.1908	0.014234	0.593862
FAM192A	ENSG00000172775	16	57186378	57220028	50	62539	2.1902	0.014256	0.593862
SLC26A8	ENSG00000112053	6	35911291	35992645	215	62539	2.1879	0.014338	0.595951
KIF1B	ENSG00000054523	1	10270863	10441661	546	62539	2.1859	0.014412	0.596124
CNTNAP4	ENSG00000152910	16	76311176	76593135	1261	62539	2.1857	0.014419	0.596124
TMEM134	ENSG00000172663	11	67231824	67236743	4	62539	2.1843	0.014471	0.596124
DNAJC4	ENSG00000110011	11	63997750	64001758	8	62539	2.1832	0.01451	0.596124
DSTYK	ENSG00000133059	1	205111632	205180727	163	62539	2.1819	0.014557	0.596124
CHCHD7	ENSG00000170791	8	57124245	57131357	10	62539	2.1812	0.014586	0.596124
POLR3K	ENSG00000161980	16	96407	103628	27	62539	2.181	0.014593	0.596124
SNX29	ENSG00000048471	16	12070594	12668146	2793	62539	2.1807	0.014604	0.596124
ATOH1	ENSG00000172238	4	94750042	94751221	1	62539	2.18	0.014629	0.596124
CNOT6L	ENSG00000138767	4	78634541	78740769	189	62539	2.1791	0.014661	0.596129
SECISBP2	ENSG00000187742	9	91933421	91974557	82	62539	2.1779	0.014707	0.596702
PRNP	ENSG00000171867	20	4666882	4682236	39	62539	2.1757	0.014789	0.598488
ECHDC3	ENSG00000134463	10	11784365	11806069	76	62539	2.1744	0.014838	0.598488
ORMDL2	ENSG00000123353	12	56211703	56215663	3	62539	2.1742	0.014847	0.598488
SFMBT1	ENSG00000163935	3	52937588	53080766	309	62539	2.1683	0.015069	0.604829
TARDBP	ENSG00000120948	1	11072414	11085796	22	62539	2.1682	0.01507	0.604829
S100A8	ENSG00000143546	1	153362508	153363664	2	62539	2.1666	0.015135	0.604829
ZNF516	ENSG00000101493	18	74069644	74207146	451	62539	2.1662	0.015147	0.604829
SGCB	ENSG00000163069	4	52886872	52904648	23	62539	2.1657	0.015166	0.604829
HELZ2	ENSG00000130589	20	62189439	62205592	74	62539	2.1637	0.015244	0.60525
EIF2B1	ENSG00000111361	12	124104953	124118313	41	62539	2.1629	0.015274	0.60525
GLRA3	ENSG00000145451	4	175558065	175750465	759	62539	2.1623	0.015297	0.60525
MYL3	ENSG00000160808	3	46899362	46923659	49	62539	2.1621	0.015306	0.60525
ATP9A	ENSG00000054793	20	50213053	50385173	819	62539	2.1603	0.015373	0.605734
CCT7	ENSG00000135624	2	73460548	73480149	52	62539	2.1601	0.015383	0.605734
FUT2	ENSG00000176920	19	49199228	49209207	41	62539	2.1581	0.01546	0.60665
OR56B1	ENSG00000181023	11	5757681	5758768	5	62539	2.1568	0.015511	0.60665
EML5	ENSG00000165521	14	89078775	89259096	332	62539	2.1563	0.015532	0.60665
SUMF1	ENSG00000144455	3	3742498	4508965	3082	62539	2.1561	0.015536	0.60665
UPF1	ENSG00000005007	19	18942747	18979045	66	62539	2.1544	0.015603	0.607997
CDC42EP4	ENSG00000179604	17	71279763	71308314	86	62539	2.1508	0.015746	0.610896
TCAIM	ENSG00000179152	3	44379611	44450943	155	62539	2.1502	0.015768	0.610896
GPS1	ENSG00000169727	17	80008567	80015346	15	62539	2.1498	0.015784	0.610896
RNF14	ENSG00000013561	5	141337893	141369856	91	62539	2.1489	0.015823	0.610896
KIAA1217	ENSG00000120549	10	23983675	24836772	2570	62539	2.1482	0.015851	0.610896
ANKDD1A	ENSG00000166839	15	65204101	65251042	132	62539	2.1474	0.015882	0.610896
CABIN1	ENSG00000099991	22	24407642	24574596	265	62539	2.1466	0.015912	0.610896
MTRNR2L5	ENSG00000249860	10	57358750	57360488	7	62539	2.1452	0.015969	0.610896
RFXANK	ENSG00000064490	19	19303008	19312678	18	62539	2.145	0.015975	0.610896
ZNF395	ENSG00000186918	8	28203102	28260218	57	62539	2.1443	0.016004	0.610896
KCTD21	ENSG00000188997	11	77882295	77899868	47	62539	2.1422	0.016088	0.612252
SMIM13	ENSG00000224531	6	11094266	11138964	172	62539	2.1418	0.016105	0.612252
MYO1E	ENSG00000157483	15	59427113	59665099	755	62539	2.1393	0.016204	0.614766
TMEM110	ENSG00000213533	3	52870235	52931612	124	62539	2.1376	0.016276	0.616061
TRPT1	ENSG00000149743	11	63991271	63993726	5	62539	2.1369	0.016304	0.616061
ZNF284	ENSG00000186026	19	44576297	44593766	37	62539	2.1327	0.016476	0.619443
ZNF404	ENSG00000176222	19	44376515	44405537	55	62539	2.1319	0.016507	0.619443
AARS	ENSG00000090861	16	70286198	70323446	35	62539	2.1317	0.016516	0.619443
FBXO16	ENSG00000214050	8	28205804	28347835	219	62539	2.1315	0.016526	0.619443
CILP2	ENSG00000160161	19	19649057	19657468	20	62539	2.128	0.016669	0.622487
TMEM110-MUSTN1	ENSG00000248592	3	52867137	52931578	133	62539	2.1255	0.016771	0.622487
HLX	ENSG00000136630	1	221051699	221058401	23	62539	2.1251	0.016789	0.622487
ZNF490	ENSG00000188033	19	12688775	12750912	153	62539	2.1241	0.016829	0.622487
SH3D19	ENSG00000109686	4	152023903	152246784	550	62539	2.123	0.016878	0.622487
TMEM181	ENSG00000146433	6	158957468	159056460	350	62539	2.1227	0.016891	0.622487
KIF21A	ENSG00000139116	12	39687030	39837192	259	62539	2.1222	0.016909	0.622487
TEX14	ENSG00000121101	17	56634039	56769416	290	62539	2.1222	0.01691	0.622487
GPR146	ENSG00000164849	7	1084212	1098897	102	62539	2.122	0.016919	0.622487
KRTAP29-1	ENSG00000212658	17	39458078	39459103	4	62539	2.1215	0.01694	0.622487
HMGN4	ENSG00000182952	6	26538633	26546482	18	62539	2.1195	0.017026	0.62442
GATAD2B	ENSG00000143614	1	153777201	153895451	206	62539	2.117	0.017128	0.626932
TRIM72	ENSG00000177238	16	31225342	31236510	6	62539	2.1141	0.017253	0.627853
C11orf70	ENSG00000137691	11	101918174	101955291	85	62539	2.1138	0.017265	0.627853
CKS2	ENSG00000123975	9	91926113	91931618	18	62539	2.1136	0.017275	0.627853
CORO1C	ENSG00000110880	12	109038885	109125372	203	62539	2.1131	0.017298	0.627853
ZNF45	ENSG00000124459	19	44416781	44439430	73	62539	2.1125	0.017321	0.627853
ZNF223	ENSG00000178386	19	44555520	44572144	39	62539	2.1076	0.017531	0.63377
MTCH2	ENSG00000109919	11	47638867	47664175	23	62539	2.1072	0.017552	0.63377
LYPD5	ENSG00000159871	19	44300081	44331358	117	62539	2.1028	0.017741	0.63936
LMAN1	ENSG00000074695	18	56995055	57027194	100	62539	2.1019	0.017781	0.639569
DISP1	ENSG00000154309	1	222988406	223179337	539	62539	2.1003	0.017852	0.64089
GJB5	ENSG00000189280	1	35220648	35224113	8	62539	2.0992	0.0179	0.641382
LCAT	ENSG00000213398	16	67973653	67978034	3	62539	2.0984	0.017935	0.641408
OR52A1	ENSG00000182070	11	5172239	5207612	226	62539	2.0967	0.01801	0.642861
PARD3	ENSG00000148498	10	34398488	35104253	1682	62539	2.0949	0.01809	0.642892
KMT2D	ENSG00000167548	12	49412758	49453557	36	62539	2.0944	0.018112	0.642892
AP001631.10	ENSG00000228120	21	44579176	44582387	8	62539	2.0944	0.018114	0.642892
MYO18A	ENSG00000196535	17	27400528	27507430	245	62539	2.0918	0.01823	0.644846
CDR2L	ENSG00000109089	17	72983727	73001895	32	62539	2.0916	0.018238	0.644846
VAV1	ENSG00000141968	19	6772725	6857377	298	62539	2.0905	0.018285	0.645288
C3orf35	ENSG00000198590	3	37427760	37476988	96	62539	2.0886	0.018371	0.647102
SLC25A32	ENSG00000164933	8	104410863	104427417	59	62539	2.0877	0.018414	0.647397
LRRC73	ENSG00000204052	6	43474707	43478424	6	62539	2.0869	0.01845	0.647446
CDKN2AIPNL	ENSG00000237190	5	133737778	133747589	8	62539	2.0837	0.018595	0.651313
FBXL18	ENSG00000155034	7	5470966	5553429	417	62539	2.0821	0.018665	0.652542
OR2L13	ENSG00000196071	1	248100493	248264224	510	62539	2.0806	0.018737	0.653247
POU1F1	ENSG00000064835	3	87308554	87325737	36	62539	2.0802	0.018755	0.653247
ALPPL2	ENSG00000163286	2	233271553	233275424	11	62539	2.0779	0.018861	0.654848
CPNE8	ENSG00000139117	12	39040624	39301232	789	62539	2.0774	0.018881	0.654848
C8B	ENSG00000021852	1	57394883	57431813	126	62539	2.0769	0.018906	0.654848
AP2S1	ENSG00000042753	19	47341393	47354249	20	62539	2.0757	0.018961	0.655054
CTGF	ENSG00000118523	6	132269316	132272513	4	62539	2.0752	0.018982	0.655054
OIT3	ENSG00000138315	10	74653339	74692791	37	62539	2.0742	0.019032	0.655523
GBP2	ENSG00000162645	1	89571815	89616139	119	62539	2.0728	0.019094	0.655523
ELAC2	ENSG00000006744	17	12895708	12921504	162	62539	2.0702	0.019219	0.655523
FBXO32	ENSG00000156804	8	124510129	124553446	136	62539	2.07	0.019228	0.655523
NEUROG2	ENSG00000178403	4	113434672	113437328	4	62539	2.0697	0.01924	0.655523
DCST2	ENSG00000163354	1	154990996	155006257	26	62539	2.0692	0.019263	0.655523
AL445989.1	ENSG00000226974	13	64320934	64321323	1	62539	2.0691	0.019268	0.655523
KCNA6	ENSG00000151079	12	4918342	4960277	225	62539	2.0683	0.019304	0.655523
PLB1	ENSG00000163803	2	28680012	28866654	752	62539	2.0682	0.019311	0.655523
ARL14EP	ENSG00000152219	11	30344598	30359774	40	62539	2.0669	0.01937	0.656334
RSL24D1	ENSG00000137876	15	55473004	55489265	61	62539	2.0654	0.019445	0.656595
KRTAP9-9	ENSG00000198083	17	39411636	39412616	1	62539	2.065	0.019461	0.656595
KCNQ1	ENSG00000053918	11	2465914	2870339	1177	62539	2.0645	0.019483	0.656595
TM6SF1	ENSG00000136404	15	83776159	83813606	48	62539	2.0632	0.019546	0.657533
CCDC159	ENSG00000183401	19	11455360	11465620	16	62539	2.0612	0.019643	0.65961
LRRC15	ENSG00000172061	3	194075976	194090472	103	62539	2.0597	0.019715	0.659617
FAM195A	ENSG00000172366	16	691813	698474	6	62539	2.0594	0.019728	0.659617
TMEM87B	ENSG00000153214	2	112812800	112876895	172	62539	2.059	0.019749	0.659617
TMEM64	ENSG00000180694	8	91634223	91803860	356	62539	2.0581	0.019788	0.659741
LSAMP	ENSG00000185565	3	115521235	117716095	6688	62539	2.0562	0.01988	0.660178
AC016757.3	ENSG00000186235	2	239133193	239140318	39	62539	2.0561	0.019885	0.660178
C11orf48	ENSG00000162194	11	62430287	62439727	17	62539	2.0557	0.019907	0.660178
CDC23	ENSG00000094880	5	137523339	137549032	38	62539	2.0541	0.019983	0.660886
TMEM219	ENSG00000149932	16	29952206	29984373	53	62539	2.0521	0.02008	0.660886
SYNE2	ENSG00000054654	14	64319683	64693165	983	62539	2.0519	0.020088	0.660886
HYPK	ENSG00000242028	15	44088340	44095241	8	62539	2.0519	0.020092	0.660886
SUSD2	ENSG00000099994	22	24577227	24585078	24	62539	2.0516	0.020105	0.660886
AC011500.1	ENSG00000213922	19	39930212	39932082	7	62539	2.0491	0.020226	0.663697
PPM1E	ENSG00000175175	17	56833230	57058983	350	62539	2.0479	0.020287	0.664532
CDHR5	ENSG00000099834	11	616565	626078	46	62539	2.0451	0.020424	0.666322
ATG12	ENSG00000145782	5	115163893	115177555	30	62539	2.0438	0.020486	0.666322
NDUFA13	ENSG00000186010	19	19626545	19644285	40	62539	2.0431	0.020523	0.666322
RP11-894J14.5	ENSG00000272305	3	53003135	53133469	338	62539	2.043	0.020529	0.666322
CLEC12B	ENSG00000256660	12	10163226	10171218	20	62539	2.0424	0.020556	0.666322
AC104841.2	ENSG00000268485	2	242167319	242168850	3	62539	2.0423	0.02056	0.666322
LAMC3	ENSG00000050555	9	133884469	133969860	319	62539	2.0417	0.020591	0.666322
SORCS3	ENSG00000156395	10	106400859	107024993	1889	62539	2.04	0.020677	0.666584
FAM57B	ENSG00000149926	16	30035748	30064299	48	62539	2.0397	0.020691	0.666584
RP11-1055B8.6	ENSG00000263053	17	79369275	79375658	13	62539	2.0394	0.020706	0.666584
LCN1	ENSG00000160349	9	138413284	138418378	25	62539	2.038	0.020777	0.666831
FAM153A	ENSG00000170074	5	177134982	177210399	34	62539	2.0378	0.020785	0.666831
CTDP1	ENSG00000060069	18	77439801	77514510	310	62539	2.0355	0.020898	0.669309
RNF7	ENSG00000114125	3	141457046	141466402	26	62539	2.0329	0.02103	0.67162
IVD	ENSG00000128928	15	40697686	40728146	89	62539	2.0327	0.021042	0.67162
FAM20C	ENSG00000177706	7	192969	300711	253	62539	2.0318	0.021089	0.671974
OR2T8	ENSG00000177462	1	248084320	248085258	17	62539	2.0306	0.021145	0.672455
ZNF728	ENSG00000269067	19	23158270	23185978	68	62539	2.0301	0.021176	0.672455
AKAP1	ENSG00000121057	17	55162453	55198710	135	62539	2.0283	0.021264	0.674105
EBPL	ENSG00000123179	13	50234859	50265611	156	62539	2.0261	0.021376	0.676509
C7orf72	ENSG00000164500	7	50135632	50199426	234	62539	2.0252	0.021425	0.676742
FOXA1	ENSG00000129514	14	38059189	38069245	23	62539	2.0225	0.02156	0.676742
CHTOP	ENSG00000160679	1	153606525	153618782	30	62539	2.0225	0.021563	0.676742
AL591025.1	ENSG00000214239	6	159047471	159049322	4	62539	2.0215	0.021614	0.676742
HERC5	ENSG00000138646	4	89378268	89427314	32	62539	2.0214	0.021618	0.676742
OSBPL9	ENSG00000117859	1	52042851	52254889	351	62539	2.02	0.021692	0.676742
CTC-260F20.3	ENSG00000258674	19	19627036	19646885	41	62539	2.0199	0.021695	0.676742
PIWIL1	ENSG00000125207	12	130822432	130857182	107	62539	2.0197	0.021707	0.676742
LSM5	ENSG00000106355	7	32524951	32534895	40	62539	2.0197	0.021709	0.676742
PIWIL4	ENSG00000134627	11	94277006	94354587	213	62539	2.0177	0.02181	0.678759
NMNAT2	ENSG00000157064	1	183217372	183387737	471	62539	2.0156	0.021922	0.680881
GRK4	ENSG00000125388	4	2965335	3042474	257	62539	2.015	0.021951	0.680881
C16orf86	ENSG00000159761	16	67700719	67702661	1	62539	2.0129	0.02206	0.681202
SETMAR	ENSG00000170364	3	4344988	4359251	35	62539	2.0129	0.022065	0.681202
C7orf62	ENSG00000164645	7	88423420	88425035	6	62539	2.0124	0.022091	0.681202
ATG4D	ENSG00000130734	19	10654571	10664094	28	62539	2.0121	0.022107	0.681202
PLIN4	ENSG00000167676	19	4502204	4517716	59	62539	2.011	0.022161	0.681742
C1orf110	ENSG00000185860	1	162794248	162838605	204	62539	2.009	0.02227	0.683448
MEOX1	ENSG00000005102	17	41717756	41739322	64	62539	2.0086	0.02229	0.683448
COPG2	ENSG00000158623	7	130146089	130353598	232	62539	2.0076	0.02234	0.683448
ATP5G2	ENSG00000135390	12	54026510	54071192	126	62539	2.0069	0.022378	0.683448
UNC79	ENSG00000133958	14	93799565	94174222	846	62539	2.0055	0.022452	0.683448
PAN3	ENSG00000152520	13	28712643	28869475	246	62539	2.0052	0.02247	0.683448
MATN3	ENSG00000132031	2	20191872	20212455	46	62539	2.0044	0.022513	0.683448
ZMYND8	ENSG00000101040	20	45837859	45985567	205	62539	2.0043	0.022517	0.683448
GPR83	ENSG00000123901	11	94110477	94134585	114	62539	2.0037	0.02255	0.683448
ABCD3	ENSG00000117528	1	94883933	94984222	125	62539	2.0024	0.022623	0.683448
PTPN21	ENSG00000070778	14	88932122	89021077	200	62539	2.0015	0.022671	0.683448
MFAP3L	ENSG00000198948	4	170907748	170954182	116	62539	2.0007	0.022714	0.683448
ESYT3	ENSG00000158220	3	138153428	138200528	95	62539	2.0005	0.022721	0.683448
CBR1	ENSG00000159228	21	37442239	37445464	13	62539	2.0004	0.022728	0.683448
RP5-966M1.6	ENSG00000243696	3	52847298	52869745	59	62539	1.9981	0.022855	0.685306
GPR110	ENSG00000153292	6	46965440	47010099	105	62539	1.9972	0.022903	0.685306
NMNAT3	ENSG00000163864	3	139279022	139396859	261	62539	1.9969	0.022916	0.685306
MMS19	ENSG00000155229	10	99218081	99258551	73	62539	1.9959	0.02297	0.685306
RP11-248J23.6	ENSG00000269948	10	97709725	97744785	111	62539	1.9959	0.022973	0.685306
MAN2A1	ENSG00000112893	5	109025067	109205326	633	62539	1.9937	0.023091	0.686734
ARL2BP	ENSG00000102931	16	57279010	57287516	14	62539	1.9935	0.023104	0.686734
CCDC85C	ENSG00000205476	14	99977603	100070363	399	62539	1.993	0.023131	0.686734
GYPA	ENSG00000170180	4	145030457	145061904	150	62539	1.9919	0.023189	0.687365
SLC50A1	ENSG00000169241	1	155107820	155111329	4	62539	1.9909	0.023244	0.687905
GPC2	ENSG00000213420	7	99767229	99774995	9	62539	1.9859	0.023522	0.694536
ATOX1	ENSG00000177556	5	151121877	151152093	60	62539	1.9847	0.023586	0.694536
KCNH2	ENSG00000055118	7	150642049	150675403	74	62539	1.9842	0.023618	0.694536
YJEFN3	ENSG00000250067	19	19627036	19648390	44	62539	1.9826	0.023704	0.694536
SMCO4	ENSG00000166002	11	93211638	93276674	222	62539	1.9824	0.02372	0.694536
PRPSAP1	ENSG00000161542	17	74305567	74380602	258	62539	1.9822	0.023727	0.694536
C14orf164	ENSG00000215277	14	23654525	23742686	326	62539	1.9822	0.023728	0.694536
PTPRA	ENSG00000132670	20	2844830	3019722	295	62539	1.9801	0.023844	0.6966
PRLHR	ENSG00000119973	10	120352916	120355160	9	62539	1.9796	0.023873	0.6966
LTN1	ENSG00000198862	21	30300466	30365270	122	62539	1.9767	0.024037	0.698215
TMEM165	ENSG00000134851	4	56262124	56319564	158	62539	1.9763	0.02406	0.698215
USP42	ENSG00000106346	7	6144515	6201195	200	62539	1.976	0.024075	0.698215
KRT24	ENSG00000167916	17	38854243	38860002	10	62539	1.9754	0.024113	0.698215
NUDT6	ENSG00000170917	4	123809852	123844123	127	62539	1.9753	0.024115	0.698215
KAZALD1	ENSG00000107821	10	102821598	102827888	13	62539	1.9729	0.024251	0.701068
CUEDC1	ENSG00000180891	17	55938604	56032684	271	62539	1.9708	0.024376	0.702348
TINAGL1	ENSG00000142910	1	32042116	32053288	14	62539	1.9704	0.024395	0.702348
KRTAP9-8	ENSG00000187272	17	39394297	39395256	6	62539	1.9693	0.024459	0.702348
SLAMF1	ENSG00000117090	1	160577890	160617085	111	62539	1.9687	0.024495	0.702348
HADHB	ENSG00000138029	2	26466038	26513336	83	62539	1.9679	0.024538	0.702348
TMEM205	ENSG00000105518	19	11453452	11457194	2	62539	1.9674	0.024566	0.702348
CTBP1	ENSG00000159692	4	1205236	1243741	134	62539	1.9674	0.024569	0.702348
RBPJL	ENSG00000124232	20	43935491	43945803	20	62539	1.9649	0.024712	0.702348
DKK1	ENSG00000107984	10	54074056	54077802	7	62539	1.9641	0.024762	0.702348
KIAA1919	ENSG00000173214	6	111580551	111592370	30	62539	1.9638	0.024778	0.702348
NUDT9	ENSG00000170502	4	88343734	88380606	90	62539	1.9634	0.024801	0.702348
RPL19	ENSG00000108298	17	37356536	37360980	5	62539	1.963	0.024822	0.702348
PET112	ENSG00000059691	4	152591656	152682175	234	62539	1.9619	0.024885	0.702348
BCAS4	ENSG00000124243	20	49411431	49493714	291	62539	1.9619	0.024886	0.702348
ALKBH5	ENSG00000091542	17	18086392	18113268	77	62539	1.9609	0.024944	0.702348
HSF5	ENSG00000176160	17	56497528	56565745	94	62539	1.96	0.024999	0.702348
FAM110A	ENSG00000125898	20	814358	838106	101	62539	1.9591	0.025052	0.702348
ERVFRD-1	ENSG00000244476	6	11102722	11111965	42	62539	1.9586	0.025081	0.702348
BTN1A1	ENSG00000124557	6	26501449	26510650	26	62539	1.9583	0.025095	0.702348
ZYG11B	ENSG00000162378	1	53192126	53293014	312	62539	1.958	0.025114	0.702348
SAP130	ENSG00000136715	2	128698791	128785694	176	62539	1.9577	0.025131	0.702348
ZNF774	ENSG00000196391	15	90895477	90909324	43	62539	1.9572	0.025162	0.702348
FAM101A	ENSG00000178882	12	124457788	124800570	1073	62539	1.9552	0.02528	0.702348
GPR97	ENSG00000182885	16	57702099	57723975	87	62539	1.9538	0.025361	0.702348
C10orf82	ENSG00000165863	10	118423207	118429775	14	62539	1.9527	0.025427	0.702348
HOXD10	ENSG00000128710	2	176973518	176984670	25	62539	1.9526	0.025435	0.702348
TMEM151A	ENSG00000179292	11	66059341	66064135	9	62539	1.952	0.025469	0.702348
C16orf78	ENSG00000166152	16	49407734	49433342	92	62539	1.9515	0.025501	0.702348
CNBP	ENSG00000169714	3	128888327	128902765	15	62539	1.9495	0.025617	0.702348
GBP7	ENSG00000213512	1	89597434	89641723	91	62539	1.9491	0.025644	0.702348
STEAP3	ENSG00000115107	2	119981384	120023228	170	62539	1.9485	0.025675	0.702348
RFK	ENSG00000135002	9	79000433	79009433	34	62539	1.9482	0.025697	0.702348
FAM222A	ENSG00000139438	12	110152033	110208312	137	62539	1.947	0.025765	0.702348
C9orf153	ENSG00000187753	9	88835180	88874572	79	62539	1.9464	0.025805	0.702348
C17orf74	ENSG00000184560	17	7328934	7330887	3	62539	1.9448	0.025897	0.702348
OMP	ENSG00000254550	11	76813886	76814377	2	62539	1.9447	0.025904	0.702348
ADM2	ENSG00000128165	22	50919985	50924869	12	62539	1.9446	0.025913	0.702348
AMBN	ENSG00000178522	4	71457973	71473005	54	62539	1.9442	0.025934	0.702348
FBXL7	ENSG00000183580	5	15500305	15939900	1025	62539	1.9438	0.02596	0.702348
PARN	ENSG00000140694	16	14529558	14726585	316	62539	1.9424	0.026043	0.702348
KLK12	ENSG00000186474	19	51532348	51538486	10	62539	1.9424	0.026046	0.702348
METTL12	ENSG00000214756	11	62432781	62435968	6	62539	1.9418	0.026081	0.702348
KLHDC1	ENSG00000197776	14	50159823	50219870	67	62539	1.9417	0.026086	0.702348
AC023590.1	ENSG00000225885	8	119294378	119412844	360	62539	1.9414	0.026105	0.702348
SULT2B1	ENSG00000088002	19	49055332	49102682	281	62539	1.9411	0.026126	0.702348
SHANK3	ENSG00000251322	22	51112843	51171726	147	62539	1.9406	0.026155	0.702348
NTM	ENSG00000182667	11	131240373	132206716	3180	62539	1.9404	0.026163	0.702348
PRSS48	ENSG00000189099	4	152198323	152212605	34	62539	1.9391	0.026244	0.702348
APOL6	ENSG00000221963	22	36044442	36064456	69	62539	1.9378	0.026327	0.702348
CACNG5	ENSG00000075429	17	64831235	64881603	206	62539	1.9377	0.026331	0.702348
SNCAIP	ENSG00000064692	5	121647049	121799914	228	62539	1.9371	0.026365	0.702348
TGM5	ENSG00000104055	15	43524793	43559055	53	62539	1.9367	0.026391	0.702348
C3orf38	ENSG00000179021	3	88198893	88217879	40	62539	1.9359	0.026439	0.702348
INPP4A	ENSG00000040933	2	99061317	99210853	239	62539	1.9344	0.026534	0.702348
ITIH4	ENSG00000055955	3	52846991	52865495	45	62539	1.9344	0.026534	0.702348
ANO1	ENSG00000131620	11	69924408	70035634	470	62539	1.9342	0.026545	0.702348
LDOC1L	ENSG00000188636	22	44888452	44894178	25	62539	1.934	0.026559	0.702348
PARPBP	ENSG00000185480	12	102513956	102591298	145	62539	1.9333	0.026598	0.702348
RP11-595B24.2	ENSG00000263588	18	19668021	19678741	52	62539	1.9333	0.026601	0.702348
XAB2	ENSG00000076924	19	7684411	7694451	30	62539	1.9333	0.026602	0.702348
MTRNR2L13	ENSG00000270394	4	117220016	117221520	4	62539	1.9332	0.026608	0.702348
TMTC1	ENSG00000133687	12	29653773	29937692	1102	62539	1.9329	0.026626	0.702348
PCDHB10	ENSG00000120324	5	140571942	140575215	12	62539	1.9323	0.026661	0.702348
SMAD9	ENSG00000120693	13	37418968	37494902	181	62539	1.9302	0.026791	0.704736
KRT31	ENSG00000094796	17	39549976	39553844	16	62539	1.9296	0.026827	0.704736
RPLP1	ENSG00000137818	15	69745123	69748255	5	62539	1.9279	0.026932	0.706011
NINJ2	ENSG00000171840	12	673462	772945	478	62539	1.9276	0.026951	0.706011
SBP1	ENSG00000269490	6	33663196	33663474	2	62539	1.9254	0.027091	0.707826
NEBL	ENSG00000078114	10	21068902	21463116	1053	62539	1.9253	0.027096	0.707826
FAM207A	ENSG00000160256	21	46359925	46396904	123	62539	1.9232	0.027226	0.71023
SLC2A10	ENSG00000197496	20	45338126	45364965	69	62539	1.9212	0.027355	0.711401
MRGPRX2	ENSG00000183695	11	19076002	19082228	43	62539	1.9207	0.027384	0.711401
IFNGR1	ENSG00000027697	6	137518621	137540586	26	62539	1.9207	0.027385	0.711401
HOXD8	ENSG00000175879	2	176994422	176997423	4	62539	1.9193	0.027475	0.711762
WNT7A	ENSG00000154764	3	13857755	13921618	238	62539	1.9193	0.027475	0.711762
TPRX2P	ENSG00000259009	19	48337701	48364769	166	62539	1.918	0.027557	0.712899
SLC6A15	ENSG00000072041	12	85253492	85307394	81	62539	1.9166	0.027642	0.713177
KRTAP16-1	ENSG00000212657	17	39463952	39465505	8	62539	1.9166	0.027644	0.713177
CRYGC	ENSG00000163254	2	208992861	208994554	4	62539	1.9156	0.027708	0.713661
SORD	ENSG00000140263	15	45315302	45369383	97	62539	1.9144	0.027783	0.713661
RCOR3	ENSG00000117625	1	211431719	211489727	194	62539	1.914	0.027811	0.713661
ZNF676	ENSG00000196109	19	22361893	22379753	59	62539	1.9128	0.027884	0.713661
SPEM1	ENSG00000181323	17	7323679	7324951	4	62539	1.9125	0.027903	0.713661
ANXA9	ENSG00000143412	1	150954493	150968110	36	62539	1.9124	0.027911	0.713661
AADAT	ENSG00000109576	4	170981373	171012850	89	62539	1.9121	0.027933	0.713661
RXFP3	ENSG00000182631	5	33936491	33939023	3	62539	1.9115	0.027968	0.713661
RPS15	ENSG00000115268	19	1438358	1440583	1	62539	1.9085	0.028165	0.717709
RPRD2	ENSG00000163125	1	150335567	150449042	343	62539	1.9064	0.028299	0.71957
REXO1	ENSG00000079313	19	1815248	1848452	76	62539	1.9062	0.028315	0.71957
ILKAP	ENSG00000132323	2	239079042	239112370	141	62539	1.9027	0.028541	0.721541
NTN1	ENSG00000065320	17	8924859	9147317	891	62539	1.9027	0.028541	0.721541
CELF3	ENSG00000159409	1	151674880	151689290	29	62539	1.9025	0.028555	0.721541
ADAMTSL4	ENSG00000143382	1	150521884	150533413	24	62539	1.9024	0.028557	0.721541
C17orf103	ENSG00000154035	17	21142183	21156722	39	62539	1.9017	0.028603	0.721541
FUK	ENSG00000157353	16	70488324	70514177	23	62539	1.9014	0.028624	0.721541
PSMB6	ENSG00000142507	17	4699439	4701790	10	62539	1.8997	0.028733	0.721899
HHAT	ENSG00000054392	1	210501596	210849638	1361	62539	1.8996	0.028743	0.721899
SNX27	ENSG00000143376	1	151584541	151671567	141	62539	1.8994	0.028754	0.721899
RAD23B	ENSG00000119318	9	110045418	110094475	164	62539	1.8983	0.028827	0.722345
KCNK2	ENSG00000082482	1	215179118	215410436	721	62539	1.898	0.028849	0.722345
DEFB108B	ENSG00000184276	11	71544246	71548756	18	62539	1.8951	0.02904	0.723428
HADHA	ENSG00000084754	2	26413504	26467594	108	62539	1.8947	0.029064	0.723428
RAD51C	ENSG00000108384	17	56769934	56811703	76	62539	1.8944	0.029086	0.723428
RNF183	ENSG00000165188	9	116059373	116065656	20	62539	1.8944	0.029087	0.723428
AL929472.1	ENSG00000230610	1	38292232	38293886	2	62539	1.8941	0.029108	0.723428
C5orf54	ENSG00000221886	5	159820155	159827104	11	62539	1.8937	0.029133	0.723428
ACAD11	ENSG00000240303	3	132276982	132379567	175	62539	1.8932	0.029163	0.723428
PGLYRP1	ENSG00000008438	19	46522411	46526323	7	62539	1.8908	0.029327	0.725997
PCDH12	ENSG00000113555	5	141323150	141349304	58	62539	1.8903	0.029362	0.725997
RBM43	ENSG00000184898	2	152104454	152118393	31	62539	1.8899	0.029383	0.725997
HABP4	ENSG00000130956	9	99212483	99253618	86	62539	1.8881	0.029505	0.726064
METTL8	ENSG00000123600	2	172173919	172291312	221	62539	1.8878	0.029525	0.726064
VTI1A	ENSG00000151532	10	114206756	114578503	817	62539	1.8878	0.029525	0.726064
RFT1	ENSG00000163933	3	53122499	53164478	102	62539	1.8876	0.029541	0.726064
CCDC18	ENSG00000122483	1	93645476	93744287	229	62539	1.8853	0.029695	0.728819
AMH	ENSG00000104899	19	2249308	2252072	8	62539	1.8845	0.02975	0.728819
RP11-831H9.11	ENSG00000255432	11	62417166	62432650	23	62539	1.8842	0.02977	0.728819
KRTAP9-6	ENSG00000212659	17	39421591	39422893	4	62539	1.8825	0.029883	0.729041
EGF	ENSG00000138798	4	110834040	110933422	218	62539	1.8824	0.029891	0.729041
ZNF155	ENSG00000204920	19	44472014	44502477	129	62539	1.8823	0.029896	0.729041
FCRL4	ENSG00000163518	1	157543539	157567870	66	62539	1.8817	0.029937	0.729091
WTAP	ENSG00000146457	6	160146617	160177351	86	62539	1.8807	0.030007	0.729845
C16orf11	ENSG00000161992	16	610422	615528	16	62539	1.8781	0.030183	0.731515
ASUN	ENSG00000064102	12	27058114	27091259	77	62539	1.878	0.03019	0.731515
SDAD1	ENSG00000198301	4	76862103	76912115	116	62539	1.878	0.030193	0.731515
PLK1	ENSG00000166851	16	23688977	23701688	42	62539	1.8769	0.030269	0.732408
TMEM102	ENSG00000181284	17	7338762	7340998	5	62539	1.8761	0.030319	0.73267
CDK15	ENSG00000138395	2	202655184	202760273	269	62539	1.8731	0.030528	0.735659
STRAP	ENSG00000023734	12	16035325	16056412	10	62539	1.8716	0.030634	0.735659
LRG1	ENSG00000171236	19	4536421	4540486	6	62539	1.8704	0.030712	0.735659
PTCHD2	ENSG00000204624	1	11539223	11597641	151	62539	1.8703	0.030722	0.735659
PRED58	ENSG00000267857	21	46520728	46534873	37	62539	1.8698	0.030754	0.735659
KRTAP9-7	ENSG00000180386	17	39431911	39432949	2	62539	1.8697	0.030761	0.735659
SETX	ENSG00000107290	9	135136743	135230372	363	62539	1.869	0.030809	0.735659
LY6D	ENSG00000167656	8	143866296	143868008	7	62539	1.8688	0.030824	0.735659
PIP4K2B	ENSG00000141720	17	36921942	36956379	81	62539	1.8687	0.030835	0.735659
GALR1	ENSG00000166573	18	74962505	74980858	92	62539	1.8686	0.030836	0.735659
CDC14B	ENSG00000081377	9	99252523	99382112	114	62539	1.8672	0.030937	0.737095
ADAMTS14	ENSG00000138316	10	72432559	72522197	470	62539	1.8666	0.030975	0.737095
ZNF322	ENSG00000181315	6	26636518	26659980	80	62539	1.8654	0.031059	0.738154
TCP11	ENSG00000124678	6	35085848	35116387	99	62539	1.8647	0.03111	0.738428
ZNF816	ENSG00000180257	19	53430388	53466164	133	62539	1.8623	0.031277	0.740225
RP11-998D10.1	ENSG00000255472	14	21500977	21502054	11	62539	1.8621	0.031295	0.740225
SLC46A2	ENSG00000119457	9	115641200	115653193	26	62539	1.8607	0.031391	0.740225
GOLGA2	ENSG00000167110	9	131018108	131038274	35	62539	1.8603	0.031421	0.740225
PDZRN4	ENSG00000165966	12	41582250	41968392	1306	62539	1.8594	0.031488	0.740225
CRY1	ENSG00000008405	12	107385142	107487607	246	62539	1.859	0.031514	0.740225
LRRC56	ENSG00000161328	11	537527	554916	109	62539	1.859	0.031515	0.740225
HOXD3	ENSG00000128652	2	177001340	177037830	79	62539	1.8584	0.031553	0.740225
GRIN1	ENSG00000176884	9	140032842	140063207	46	62539	1.8567	0.03168	0.740225
HES6	ENSG00000144485	2	239146908	239149303	11	62539	1.8561	0.031717	0.740225
C11orf83	ENSG00000204922	11	62437745	62441159	8	62539	1.8557	0.031751	0.740225
ROBO2	ENSG00000185008	3	75955846	77699115	5483	62539	1.855	0.031797	0.740225
CTHRC1	ENSG00000164932	8	104383743	104395225	40	62539	1.8544	0.031841	0.740225
SLC39A2	ENSG00000165794	14	21467414	21470030	7	62539	1.8535	0.031905	0.740225
RPL37A	ENSG00000197756	2	217362912	217443903	244	62539	1.8527	0.031963	0.740225
RECQL	ENSG00000004700	12	21621845	21654603	120	62539	1.8523	0.031992	0.740225
EXOSC3	ENSG00000107371	9	37766975	37801434	98	62539	1.852	0.032012	0.740225
ADCYAP1	ENSG00000141433	18	904944	912173	10	62539	1.8511	0.03208	0.740225
BTRC	ENSG00000166167	10	103113820	103317078	441	62539	1.851	0.032088	0.740225
PTGDR	ENSG00000168229	14	52734431	52743442	37	62539	1.8498	0.032174	0.740225
CLOCK	ENSG00000134852	4	56294070	56413305	431	62539	1.8487	0.032252	0.740225
EIF2B3	ENSG00000070785	1	45316450	45452282	344	62539	1.8486	0.032257	0.740225
RTN1	ENSG00000139970	14	60062694	60337684	547	62539	1.8482	0.032288	0.740225
PARK7	ENSG00000116288	1	8014351	8045565	64	62539	1.8471	0.032364	0.740225
ENTPD6	ENSG00000197586	20	25176329	25207365	99	62539	1.8468	0.032391	0.740225
MUSTN1	ENSG00000272573	3	52867130	52869235	6	62539	1.8464	0.032416	0.740225
USH1G	ENSG00000182040	17	72912176	72919351	7	62539	1.8464	0.03242	0.740225
LRP6	ENSG00000070018	12	12268959	12419946	319	62539	1.8457	0.032466	0.740225
ARHGAP32	ENSG00000134909	11	128834955	129149219	804	62539	1.8457	0.032469	0.740225
2019-09-04	ENSG00000108387	17	56597611	56618179	37	62539	1.8456	0.032476	0.740225
RP11-447L10.1	ENSG00000272741	3	195975101	196045093	182	62539	1.8455	0.032486	0.740225
PRPF4	ENSG00000136875	9	116037623	116055185	62	62539	1.8446	0.032548	0.740225
NFASC	ENSG00000163531	1	204797779	204991950	576	62539	1.8442	0.032578	0.740225
TNFAIP8L2	ENSG00000163154	1	151129105	151132225	3	62539	1.8436	0.032618	0.740225
TDRD3	ENSG00000083544	13	60970591	61148012	388	62539	1.8433	0.03264	0.740225
AIP	ENSG00000110711	11	67250512	67258574	8	62539	1.843	0.032668	0.740225
DCTN5	ENSG00000166847	16	23652713	23681195	87	62539	1.842	0.032734	0.740225
CCNL2	ENSG00000221978	1	1321091	1334708	18	62539	1.842	0.032737	0.740225
SLFN12	ENSG00000172123	17	33738079	33760302	72	62539	1.842	0.032741	0.740225
ADD1	ENSG00000087274	4	2845584	2931803	189	62539	1.8407	0.03283	0.740225
MTHFD1L	ENSG00000120254	6	151186685	151423023	1086	62539	1.8401	0.032877	0.740225
GFRA3	ENSG00000146013	5	137588068	137610360	38	62539	1.8395	0.032923	0.740225
YWHAQ	ENSG00000134308	2	9724101	9771143	99	62539	1.8389	0.032964	0.740225
ACSS3	ENSG00000111058	12	81331594	81650533	1122	62539	1.8384	0.032999	0.740225
DAOA	ENSG00000182346	13	106118216	106143383	125	62539	1.8377	0.033053	0.740225
SPATA5	ENSG00000145375	4	123844229	124240605	1306	62539	1.8364	0.033153	0.740225
MTNR1B	ENSG00000134640	11	92702886	92718232	42	62539	1.8348	0.033264	0.740225
AP5S1	ENSG00000125843	20	3801178	3805949	7	62539	1.8344	0.033299	0.740225
RP11-553A10.1	ENSG00000206532	3	110607231	110612323	11	62539	1.8339	0.033335	0.740225
KCNK7	ENSG00000173338	11	65360326	65363467	5	62539	1.8322	0.033461	0.740225
LRRC72	ENSG00000205858	7	16566505	16621193	204	62539	1.8317	0.033501	0.740225
TARSL2	ENSG00000185418	15	102193801	102264807	146	62539	1.8314	0.033518	0.740225
LINC01124	ENSG00000222033	2	171568961	171571077	4	62539	1.8314	0.033522	0.740225
ODF3	ENSG00000177947	11	196738	200261	10	62539	1.831	0.033551	0.740225
KRTAP9-2	ENSG00000239886	17	39382900	39383904	1	62539	1.8309	0.03356	0.740225
WNK1	ENSG00000060237	12	861759	1020618	349	62539	1.8308	0.033567	0.740225
NR1D2	ENSG00000174738	3	23986751	24022109	95	62539	1.8297	0.033644	0.740225
CCDC91	ENSG00000123106	12	28286182	28732883	1297	62539	1.8288	0.033713	0.740225
SPESP1	ENSG00000258484	15	69110560	69239150	174	62539	1.8283	0.033751	0.740225
NME9	ENSG00000181322	3	137980279	138048728	57	62539	1.8276	0.033805	0.740225
IYD	ENSG00000009765	6	150690028	150727105	225	62539	1.827	0.033849	0.740225
EPB42	ENSG00000166947	15	43398423	43513481	112	62539	1.8269	0.033857	0.740225
MEF2C	ENSG00000081189	5	88013975	88199922	354	62539	1.8268	0.033862	0.740225
HPCAL1	ENSG00000115756	2	10443015	10567743	531	62539	1.8267	0.033873	0.740225
PRIM2	ENSG00000146143	6	57179603	57513375	196	62539	1.8265	0.033888	0.740225
PYDC1	ENSG00000169900	16	31227283	31228680	1	62539	1.8264	0.033897	0.740225
FNBP4	ENSG00000109920	11	47738072	47788995	84	62539	1.8258	0.033944	0.740225
VPRBP	ENSG00000145041	3	51433298	51534010	142	62539	1.8256	0.033952	0.740225
AL031666.2	ENSG00000267882	20	45947246	45949467	3	62539	1.8256	0.033952	0.740225
BET1L	ENSG00000177951	11	167784	207428	53	62539	1.8256	0.033956	0.740225
AFAP1L1	ENSG00000157510	5	148651434	148721365	175	62539	1.8241	0.034067	0.740597
MRFAP1L1	ENSG00000178988	4	6709428	6711607	1	62539	1.8226	0.034185	0.740597
TSSK6	ENSG00000178093	19	19623227	19626838	5	62539	1.8224	0.034196	0.740597
CCNDBP1	ENSG00000166946	15	43477316	43487396	10	62539	1.8211	0.034295	0.740597
TSPAN8	ENSG00000127324	12	71518865	71835678	986	62539	1.8209	0.034314	0.740597
IGDCC3	ENSG00000174498	15	65619465	65670378	116	62539	1.8207	0.034327	0.740597
ANKRD34B	ENSG00000189127	5	79852574	79866307	36	62539	1.8207	0.034328	0.740597
JADE1	ENSG00000077684	4	129730779	129796379	82	62539	1.8197	0.034405	0.740597
SLC39A1	ENSG00000143570	1	153931575	153940188	14	62539	1.8195	0.03442	0.740597
OTOGL	ENSG00000165899	12	80603233	80772870	381	62539	1.8191	0.034448	0.740597
SLC16A9	ENSG00000165449	10	61410523	61495760	235	62539	1.819	0.034455	0.740597
FOXO6	ENSG00000204060	1	41827594	41849262	65	62539	1.8177	0.034554	0.740597
ETFA	ENSG00000140374	15	76507696	76603813	215	62539	1.8176	0.034563	0.740597
LBX1	ENSG00000138136	10	102986733	102989551	2	62539	1.8171	0.034599	0.740597
IGFL2	ENSG00000204866	19	46646363	46664556	39	62539	1.8163	0.034664	0.740597
OR5K3	ENSG00000206536	3	98109510	98110475	1	62539	1.8155	0.034727	0.740597
JPH3	ENSG00000154118	16	87635441	87731762	578	62539	1.8153	0.034737	0.740597
MISP	ENSG00000099812	19	751126	764319	46	62539	1.8153	0.034739	0.740597
OR5B12	ENSG00000172362	11	58206593	58207646	3	62539	1.8153	0.034742	0.740597
LAMA4	ENSG00000112769	6	112429963	112576141	393	62539	1.815	0.034765	0.740597
ANKIB1	ENSG00000001629	7	91875548	92030698	153	62539	1.8137	0.034863	0.741125
IL17A	ENSG00000112115	6	52051185	52055436	10	62539	1.8136	0.034869	0.741125
TRRAP	ENSG00000196367	7	98475556	98610866	276	62539	1.8122	0.034978	0.741368
PIGH	ENSG00000100564	14	68048672	68067004	60	62539	1.8117	0.035014	0.741368
PRSS35	ENSG00000146250	6	84222194	84235423	34	62539	1.8114	0.035036	0.741368
C8A	ENSG00000157131	1	57320479	57383894	240	62539	1.8114	0.035039	0.741368
FRS2	ENSG00000166225	12	69864129	69973562	280	62539	1.8092	0.035212	0.741608
TRIM62	ENSG00000116525	1	33611003	33647660	79	62539	1.8079	0.035312	0.741608
INPP4B	ENSG00000109452	4	142944313	143768585	2351	62539	1.8075	0.035342	0.741608
SH2D3A	ENSG00000125731	19	6752171	6767599	43	62539	1.8068	0.035394	0.741608
TTBK2	ENSG00000128881	15	43030932	43213007	238	62539	1.8065	0.035419	0.741608
CPB2	ENSG00000080618	13	46627321	46679211	162	62539	1.8063	0.035436	0.741608
IL5RA	ENSG00000091181	3	3111233	3168297	264	62539	1.8062	0.035444	0.741608
VNN1	ENSG00000112299	6	133002729	133035188	155	62539	1.806	0.03546	0.741608
GRIN2A	ENSG00000183454	16	9852376	10276611	1855	62539	1.8056	0.035488	0.741608
TBCC	ENSG00000124659	6	42712219	42714558	3	62539	1.8056	0.035494	0.741608
GSAP	ENSG00000186088	7	76940068	77045717	318	62539	1.8047	0.035558	0.741608
TBC1D9B	ENSG00000197226	5	179289066	179334859	77	62539	1.8042	0.035598	0.741608
MRPS10	ENSG00000048544	6	42174539	42185603	49	62539	1.8037	0.035636	0.741608
GBP4	ENSG00000162654	1	89646831	89664615	39	62539	1.8035	0.035659	0.741608
PEX12	ENSG00000108733	17	33901814	33905882	9	62539	1.803	0.035693	0.741608
SLC25A51	ENSG00000122696	9	37879400	37904350	38	62539	1.8024	0.035742	0.741608
S100A1	ENSG00000160678	1	153600402	153604513	10	62539	1.802	0.03577	0.741608
GSTM3	ENSG00000134202	1	110276554	110284384	16	62539	1.8019	0.035781	0.741608
MAB21L2	ENSG00000181541	4	151503077	151505843	4	62539	1.801	0.035853	0.741608
ZNF852	ENSG00000178917	3	44540462	44552128	11	62539	1.8007	0.035872	0.741608
COL6A5	ENSG00000172752	3	130064359	130203688	475	62539	1.8006	0.035883	0.741608
EGR4	ENSG00000135625	2	73518058	73520833	2	62539	1.7986	0.03604	0.742504
TTLL3	ENSG00000214021	3	9849770	9896822	153	62539	1.7973	0.036144	0.742504
BCL2L13	ENSG00000099968	22	18111621	18213388	346	62539	1.797	0.036167	0.742504
BRD8	ENSG00000112983	5	137475455	137514675	50	62539	1.7968	0.036187	0.742504
SLC23A2	ENSG00000089057	20	4833002	4990939	412	62539	1.7964	0.036212	0.742504
CPSF3L	ENSG00000127054	1	1246965	1260071	16	62539	1.796	0.036249	0.742504
CDCA2	ENSG00000184661	8	25316513	25365436	115	62539	1.7955	0.036289	0.742504
MACROD1	ENSG00000133315	11	63766030	63933578	407	62539	1.7953	0.036302	0.742504
CNR1	ENSG00000118432	6	88849583	88876078	64	62539	1.7952	0.036312	0.742504
2019-09-08	ENSG00000164402	5	132086509	132142933	96	62539	1.795	0.036327	0.742504
TRIP10	ENSG00000125733	19	6737936	6751537	30	62539	1.7945	0.036363	0.742504
NUDT3	ENSG00000272325	6	34247456	34360451	267	62539	1.7925	0.036529	0.743083
ABCD2	ENSG00000173208	12	39943835	40013553	150	62539	1.7922	0.036548	0.743083
SLC22A18	ENSG00000110628	11	2920951	2946476	111	62539	1.7922	0.036554	0.743083
ERICH1	ENSG00000104714	8	564746	688106	735	62539	1.792	0.036565	0.743083
GAK	ENSG00000178950	4	843064	926161	361	62539	1.7917	0.03659	0.743083
UBXN1	ENSG00000162191	11	62443970	62446567	2	62539	1.79	0.036725	0.745016
NCOA2	ENSG00000140396	8	71021997	71316040	501	62539	1.7894	0.036773	0.745181
FADS6	ENSG00000172782	17	72873428	72889708	39	62539	1.7879	0.036898	0.746768
CHST3	ENSG00000122863	10	73724123	73773322	152	62539	1.7865	0.03701	0.746768
RP11-690P14.4	ENSG00000269920	10	97733786	97792432	187	62539	1.7865	0.037011	0.746768
CC2D2B	ENSG00000188649	10	97733786	97792441	187	62539	1.7865	0.037011	0.746768
AL050302.1	ENSG00000256715	21	14741931	14745386	12	62539	1.7859	0.037054	0.74683
MIPOL1	ENSG00000151338	14	37667118	38021566	691	62539	1.7849	0.037138	0.747297
DGUOK	ENSG00000114956	2	74153953	74186088	91	62539	1.7843	0.037187	0.747297
PPAPDC2	ENSG00000205808	9	4662298	4665256	9	62539	1.784	0.037208	0.747297
RNF167	ENSG00000108523	17	4843303	4848517	10	62539	1.7837	0.037237	0.747297
ZNF283	ENSG00000167637	19	44331444	44353307	109	62539	1.7809	0.037464	0.750503
PTGER1	ENSG00000160951	19	14583278	14586174	11	62539	1.7807	0.037477	0.750503
CD320	ENSG00000167775	19	8367011	8373240	38	62539	1.7792	0.037604	0.751497
PRTG	ENSG00000166450	15	55903744	56035288	337	62539	1.7792	0.037607	0.751497
C9orf116	ENSG00000160345	9	138387027	138393580	21	62539	1.7773	0.03776	0.753749
MZT1	ENSG00000204899	13	73282495	73301825	66	62539	1.7765	0.037822	0.754182
ZNF671	ENSG00000083814	19	58231119	58238992	18	62539	1.775	0.037948	0.75516
CTSF	ENSG00000174080	11	66330934	66336312	14	62539	1.7745	0.03799	0.75516
DDN	ENSG00000181418	12	49388932	49393092	6	62539	1.7732	0.038099	0.75516
LYNX1	ENSG00000180155	8	143845752	143859640	47	62539	1.7727	0.038138	0.75516
JTB	ENSG00000143543	1	153946745	153950164	2	62539	1.7723	0.038174	0.75516
YPEL3	ENSG00000090238	16	30103635	30108236	6	62539	1.7722	0.038181	0.75516
LRRD1	ENSG00000240720	7	91741473	91808845	109	62539	1.7721	0.038186	0.75516
PRRT4	ENSG00000224940	7	127990379	128001739	23	62539	1.7713	0.038252	0.75516
SRA1	ENSG00000213523	5	139916925	139937895	24	62539	1.7706	0.038313	0.75516
EDC4	ENSG00000038358	16	67906926	67918406	11	62539	1.7687	0.038468	0.75516
KIAA1462	ENSG00000165757	10	30301729	30404423	218	62539	1.7683	0.038502	0.75516
WDR83	ENSG00000123154	19	12777614	12786646	16	62539	1.7683	0.038506	0.75516
WNT10B	ENSG00000169884	12	49359123	49365546	11	62539	1.7682	0.038514	0.75516
L1TD1	ENSG00000240563	1	62660503	62678000	121	62539	1.7678	0.038548	0.75516
KRT32	ENSG00000108759	17	39616063	39623681	47	62539	1.7675	0.03857	0.75516
POLR2E	ENSG00000099817	19	1086594	1095598	45	62539	1.7666	0.03865	0.75516
ADIPOR1	ENSG00000159346	1	202909951	202927700	53	62539	1.7653	0.038754	0.75516
DCAF10	ENSG00000122741	9	37800499	37867663	196	62539	1.7648	0.038799	0.75516
ARHGAP19-SLIT1	ENSG00000269891	10	98757795	99052413	878	62539	1.7645	0.038826	0.75516
MAP3K8	ENSG00000107968	10	30722866	30750762	54	62539	1.7644	0.038833	0.75516
SNX11	ENSG00000002919	17	46180719	46200436	68	62539	1.7642	0.038851	0.75516
GID8	ENSG00000101193	20	61569471	61576996	18	62539	1.764	0.038868	0.75516
IFT43	ENSG00000119650	14	76368479	76550928	421	62539	1.7637	0.038892	0.75516
TMED5	ENSG00000117500	1	93615299	93646285	58	62539	1.7635	0.038909	0.75516
ARRDC5	ENSG00000205784	19	4890449	4902879	53	62539	1.763	0.03895	0.75516
RIMKLA	ENSG00000177181	1	42846466	42888249	144	62539	1.7625	0.038991	0.75516
CMTM8	ENSG00000170293	3	32280171	32411817	497	62539	1.7624	0.039001	0.75516
PICALM	ENSG00000073921	11	85668727	85780924	329	62539	1.7621	0.039029	0.75516
MTF1	ENSG00000188786	1	38275239	38325292	79	62539	1.7611	0.039107	0.75516
CCDC183	ENSG00000213213	9	139690802	139702193	24	62539	1.7608	0.039134	0.75516
DNAI2	ENSG00000171595	17	72270386	72311023	155	62539	1.7608	0.039136	0.75516
SYK	ENSG00000165025	9	93564069	93660831	455	62539	1.7605	0.039163	0.75516
TRIM37	ENSG00000108395	17	57059999	57184282	196	62539	1.7585	0.039332	0.757637
DOK7	ENSG00000175920	4	3465033	3503200	293	62539	1.7575	0.039417	0.757675
TMIGD2	ENSG00000167664	19	4292229	4302428	42	62539	1.7573	0.03943	0.757675
NAAA	ENSG00000138744	4	76831809	76862204	145	62539	1.7569	0.039466	0.757675
GSTM2	ENSG00000213366	1	110210644	110252171	116	62539	1.7566	0.039496	0.757675
PLEKHA1	ENSG00000107679	10	124134212	124191867	152	62539	1.7559	0.039552	0.757962
EGR2	ENSG00000122877	10	64571756	64679660	388	62539	1.7554	0.039592	0.757962
PCDH20	ENSG00000197991	13	61983818	62002220	55	62539	1.7549	0.039637	0.758047
TMEM179	ENSG00000258986	14	104941015	105071984	473	62539	1.7524	0.039856	0.760263
MKLN1	ENSG00000128585	7	130794855	131181395	997	62539	1.7518	0.039905	0.760263
RP11-451M19.3	ENSG00000203876	10	111701029	111713649	21	62539	1.7513	0.03995	0.760263
RAB43	ENSG00000172780	3	128806412	128841644	36	62539	1.751	0.039975	0.760263
CISD1	ENSG00000122873	10	60028818	60049346	65	62539	1.7502	0.040038	0.760263
PLK3	ENSG00000173846	1	45265897	45271662	8	62539	1.7499	0.040064	0.760263
CEP44	ENSG00000164118	4	175204828	175254531	105	62539	1.7499	0.040064	0.760263
HSBP1	ENSG00000230989	16	83841448	83853342	43	62539	1.7498	0.040078	0.760263
MTA1	ENSG00000182979	14	105886159	105937066	38	62539	1.7486	0.040178	0.760279
ZNF133	ENSG00000125846	20	18269121	18297640	89	62539	1.7481	0.040223	0.760279
RHOJ	ENSG00000126785	14	63670832	63759937	230	62539	1.7475	0.040278	0.760279
SPATA18	ENSG00000163071	4	52917497	52963458	99	62539	1.7471	0.040314	0.760279
KRT33A	ENSG00000006059	17	39502344	39507064	10	62539	1.7466	0.040353	0.760279
ARFIP1	ENSG00000164144	4	153701089	153839615	301	62539	1.7464	0.040374	0.760279
FAM213B	ENSG00000157870	1	2517930	2522908	9	62539	1.7458	0.040423	0.760279
STMN3	ENSG00000197457	20	62271061	62284780	46	62539	1.7453	0.040463	0.760279
KIF22	ENSG00000079616	16	29802040	29816706	4	62539	1.7453	0.040469	0.760279
PRADC1	ENSG00000135617	2	73455134	73460366	13	62539	1.7448	0.040509	0.760279
PLA2G12B	ENSG00000138308	10	74694928	74714536	16	62539	1.7446	0.040526	0.760279
GATA2	ENSG00000179348	3	128198270	128212028	39	62539	1.7421	0.040742	0.763565
KCTD13	ENSG00000174943	16	29916333	29938356	36	62539	1.7413	0.040816	0.764187
ZBED5	ENSG00000236287	11	10833621	10880343	136	62539	1.7391	0.041008	0.766734
SLC30A10	ENSG00000196660	1	219858769	220131989	959	62539	1.7388	0.041037	0.766734
MYO7A	ENSG00000137474	11	76839310	76926284	292	62539	1.738	0.041107	0.766734
MTERFD3	ENSG00000120832	12	107371069	107380944	22	62539	1.7375	0.041147	0.766734
ARL6	ENSG00000113966	3	97483365	97519953	76	62539	1.7373	0.041167	0.766734
MRPL14	ENSG00000180992	6	44081194	44095194	43	62539	1.7368	0.041214	0.766734
ARL1	ENSG00000120805	12	101786898	101801598	38	62539	1.7365	0.041239	0.766734
EBF1	ENSG00000164330	5	158122928	158526769	792	62539	1.7352	0.041348	0.767193
USP8	ENSG00000138592	15	50716577	50793280	256	62539	1.7344	0.041428	0.767193
OR5B2	ENSG00000172365	11	58189738	58190786	3	62539	1.7327	0.041577	0.767193
IFNA14	ENSG00000228083	9	21239201	21239978	1	62539	1.7324	0.0416	0.767193
HOXD9	ENSG00000128709	2	176987088	176989853	7	62539	1.7323	0.041608	0.767193
CYP51A1	ENSG00000001630	7	91741465	91772266	57	62539	1.7322	0.041619	0.767193
UBE2U	ENSG00000177414	1	64669310	64733051	166	62539	1.7318	0.041652	0.767193
BAG4	ENSG00000156735	8	38034051	38070819	54	62539	1.7318	0.041657	0.767193
CXCR6	ENSG00000172215	3	45982425	45989845	13	62539	1.7312	0.041711	0.767193
TCF12	ENSG00000140262	15	57210821	57591479	1018	62539	1.7309	0.041737	0.767193
KLRF2	ENSG00000256797	12	10034088	10048432	41	62539	1.7308	0.04174	0.767193
SH3GL2	ENSG00000107295	9	17579080	17797127	1098	62539	1.7304	0.041784	0.767193
MRPS2	ENSG00000122140	9	138391830	138396519	17	62539	1.729	0.041904	0.767193
EMILIN3	ENSG00000183798	20	39988606	39995467	22	62539	1.7289	0.041915	0.767193
RAB2B	ENSG00000129472	14	21927179	21945132	52	62539	1.7288	0.04192	0.767193
FAM63A	ENSG00000143409	1	150969025	150980851	25	62539	1.7281	0.041984	0.767193
KRTAP17-1	ENSG00000186860	17	39471173	39471947	5	62539	1.7281	0.041989	0.767193
KRT36	ENSG00000126337	17	39642388	39648798	20	62539	1.7279	0.042002	0.767193
CENPN	ENSG00000166451	16	81040103	81066719	89	62539	1.7272	0.042064	0.767576
C2orf53	ENSG00000186143	2	27359723	27362278	4	62539	1.7251	0.042252	0.769905
CORO1B	ENSG00000172725	11	67205519	67211292	4	62539	1.7249	0.042274	0.769905
ADARB1	ENSG00000197381	21	46493768	46646478	439	62539	1.7239	0.042362	0.770758
TTC27	ENSG00000018699	2	32853099	33046118	747	62539	1.7205	0.042673	0.775662
RPS6KB2	ENSG00000175634	11	67195931	67202872	11	62539	1.7193	0.042782	0.776252
FEM1A	ENSG00000141965	19	4791728	4795571	3	62539	1.7188	0.042823	0.776252
SMCO2	ENSG00000165935	12	27619743	27655118	214	62539	1.7188	0.04283	0.776252
GTPBP2	ENSG00000172432	6	43573053	43596899	36	62539	1.7166	0.043022	0.77848
IFI44L	ENSG00000137959	1	79085607	79111830	63	62539	1.7162	0.043065	0.77848
GLRX5	ENSG00000182512	14	95999840	96011061	44	62539	1.7156	0.043118	0.77848
GLI2	ENSG00000074047	2	121493199	121750229	714	62539	1.7153	0.043149	0.77848
DYDC2	ENSG00000133665	10	82104501	82127829	88	62539	1.7151	0.043161	0.77848
PCID2	ENSG00000126226	13	113831891	113863029	44	62539	1.7143	0.043238	0.779117
FBXW10	ENSG00000171931	17	18647326	18682662	94	62539	1.7138	0.043284	0.779195
KLHDC7B	ENSG00000130487	22	50986462	50989451	11	62539	1.7118	0.043465	0.780834
FAM160A1	ENSG00000164142	4	152330368	152584784	551	62539	1.7114	0.043503	0.780834
DCUN1D4	ENSG00000109184	4	52709166	52783003	76	62539	1.7113	0.043509	0.780834
ATP5O	ENSG00000241837	21	35275757	35288284	43	62539	1.711	0.043542	0.780834
PRDM9	ENSG00000164256	5	23507264	23528706	32	62539	1.7101	0.043625	0.781427
KLF16	ENSG00000129911	19	1852399	1863567	30	62539	1.7085	0.043774	0.781427
CPXM2	ENSG00000121898	10	125465723	125699783	988	62539	1.708	0.043822	0.781427
VEZF1	ENSG00000136451	17	56048910	56065620	24	62539	1.7079	0.043832	0.781427
SHISA7	ENSG00000187902	19	55940107	55954230	18	62539	1.7075	0.043869	0.781427
ZNF92	ENSG00000146757	7	64838712	64866038	83	62539	1.7063	0.043974	0.781427
RAB12	ENSG00000206418	18	8609443	8639379	87	62539	1.706	0.044008	0.781427
PRDX3	ENSG00000165672	10	120927215	120938345	25	62539	1.7057	0.044034	0.781427
FREM1	ENSG00000164946	9	14734664	14910993	754	62539	1.7037	0.044222	0.781427
PPP1R1A	ENSG00000135447	12	54969171	54982443	37	62539	1.7035	0.044237	0.781427
ASTL	ENSG00000188886	2	96789589	96804175	21	62539	1.7034	0.044251	0.781427
RNASEH2B	ENSG00000136104	13	51483814	51544592	112	62539	1.7033	0.044254	0.781427
AC010327.2	ENSG00000269808	19	55738587	55741647	9	62539	1.7029	0.044291	0.781427
TJAP1	ENSG00000137221	6	43445261	43474294	65	62539	1.7029	0.044292	0.781427
SUDS3	ENSG00000111707	12	118814185	118855840	116	62539	1.7029	0.044298	0.781427
KCNT2	ENSG00000162687	1	196194909	196578355	685	62539	1.7019	0.044387	0.781427
TMEM62	ENSG00000137842	15	43415477	43477344	64	62539	1.7017	0.04441	0.781427
KRTAP10-5	ENSG00000241123	21	45999332	46000481	7	62539	1.7016	0.044413	0.781427
FOLR1	ENSG00000110195	11	71900602	71907345	15	62539	1.7011	0.04446	0.781427
SLC28A2	ENSG00000137860	15	45544428	45568149	63	62539	1.7004	0.044524	0.781427
FGF2	ENSG00000138685	4	123747863	123819391	277	62539	1.699	0.044657	0.781427
EGR1	ENSG00000120738	5	137801179	137805004	5	62539	1.699	0.044663	0.781427
ECE2	ENSG00000145194	3	183967438	184010819	94	62539	1.6979	0.044764	0.781427
OR5M1	ENSG00000255012	11	56380031	56380978	2	62539	1.6977	0.044782	0.781427
AL049747.1	ENSG00000268818	22	36023040	36031181	28	62539	1.6972	0.044825	0.781427
GATM	ENSG00000171766	15	45653322	45694525	78	62539	1.6971	0.044839	0.781427
CISD3	ENSG00000230055	17	36886488	36891297	11	62539	1.6971	0.04484	0.781427
PRMT2	ENSG00000160310	21	48055079	48085036	101	62539	1.697	0.044848	0.781427
RERG	ENSG00000134533	12	15260717	15501609	512	62539	1.697	0.044853	0.781427
RPL26	ENSG00000161970	17	8280838	8286531	14	62539	1.6962	0.04492	0.781427
RNF43	ENSG00000108375	17	56429861	56494956	111	62539	1.6951	0.045027	0.781427
CEP192	ENSG00000101639	18	12991361	13125051	396	62539	1.695	0.045038	0.781427
PTGR2	ENSG00000140043	14	74318547	74353530	151	62539	1.6949	0.045046	0.781427
GMCL1	ENSG00000087338	2	70056774	70108528	87	62539	1.6949	0.045049	0.781427
ZNF223	ENSG00000267022	19	44529506	44591471	136	62539	1.6939	0.045147	0.781427
SOD2	ENSG00000112096	6	160090089	160183561	299	62539	1.6931	0.045216	0.781427
BOK	ENSG00000176720	2	242498136	242513546	51	62539	1.6931	0.04522	0.781427
MRPS9	ENSG00000135972	2	105654441	105716418	237	62539	1.6931	0.045222	0.781427
ZNF850	ENSG00000267041	19	37205285	37263727	120	62539	1.6928	0.045248	0.781427
FAM204A	ENSG00000165669	10	120065401	120101840	58	62539	1.6924	0.045287	0.781427
ACOX3	ENSG00000087008	4	8368009	8442450	324	62539	1.6924	0.045288	0.781427
CENPT	ENSG00000102901	16	67862060	67881714	21	62539	1.691	0.045421	0.781851
C2orf48	ENSG00000163009	2	10281509	10351851	289	62539	1.6909	0.045432	0.781851
NUP160	ENSG00000030066	11	47799639	47870107	117	62539	1.6908	0.045438	0.781851
HIP1	ENSG00000127946	7	75162621	75368280	719	62539	1.6888	0.045629	0.783038
TMCC2	ENSG00000133069	1	205197304	205242471	133	62539	1.6886	0.045644	0.783038
WDHD1	ENSG00000198554	14	55405668	55493823	189	62539	1.6878	0.045724	0.783038
GINS3	ENSG00000181938	16	58328984	58440048	384	62539	1.6877	0.045734	0.783038
WWP2	ENSG00000198373	16	69796209	69975644	474	62539	1.6876	0.045745	0.783038
SCNM1	ENSG00000163156	1	151129140	151142773	11	62539	1.6873	0.045771	0.783038
DGKQ	ENSG00000145214	4	952675	980683	82	62539	1.687	0.0458	0.783038
SOX10	ENSG00000100146	22	38366693	38383429	11	62539	1.6864	0.045864	0.783416
AL139080.1	ENSG00000268735	13	24322243	24323901	12	62539	1.6857	0.045929	0.783505
LLGL2	ENSG00000073350	17	73521161	73571289	245	62539	1.6854	0.045953	0.783505
VASH2	ENSG00000143494	1	213123862	213165379	124	62539	1.6845	0.046042	0.784307
DIO2	ENSG00000211448	14	80663873	80854100	372	62539	1.6838	0.046107	0.784378
LDHD	ENSG00000166816	16	75145758	75150669	6	62539	1.6836	0.04613	0.784378
PPM1B	ENSG00000138032	2	44395108	44471523	168	62539	1.6822	0.046262	0.785249
PNMA2	ENSG00000240694	8	26362202	26371608	18	62539	1.6817	0.046315	0.785249
TPK1	ENSG00000196511	7	144149034	144533488	1093	62539	1.6815	0.046337	0.785249
SESTD1	ENSG00000187231	2	179966419	180129517	413	62539	1.6813	0.046353	0.785249
REV3L	ENSG00000009413	6	111620234	111804918	397	62539	1.6807	0.046407	0.785249
DNAJC10	ENSG00000077232	2	183580999	183659191	181	62539	1.6791	0.046564	0.785249
ISY1-RAB43	ENSG00000261796	3	128806418	128879879	84	62539	1.6791	0.046566	0.785249
MEF2B	ENSG00000213999	19	19256377	19303400	187	62539	1.679	0.046577	0.785249
C11orf84	ENSG00000168005	11	63580860	63595190	32	62539	1.6779	0.046686	0.785249
TSNARE1	ENSG00000171045	8	143293441	143484601	718	62539	1.6777	0.046705	0.785249
FAM132B	ENSG00000178752	2	239067623	239077541	42	62539	1.6776	0.046711	0.785249
SPRR1A	ENSG00000169474	1	152956557	152958289	8	62539	1.6775	0.046721	0.785249
OSTM1	ENSG00000081087	6	108362613	108487058	313	62539	1.6775	0.046727	0.785249
MAPK1IP1L	ENSG00000168175	14	55518349	55536910	28	62539	1.6763	0.046835	0.786357
ADPRHL1	ENSG00000153531	13	114076260	114107839	112	62539	1.6725	0.047209	0.788787
MIA2	ENSG00000150526	14	39699435	39722859	67	62539	1.6724	0.04722	0.788787
TOMM34	ENSG00000025772	20	43570771	43589127	21	62539	1.6714	0.047318	0.788787
CDH7	ENSG00000081138	18	63417488	63548638	418	62539	1.6706	0.047404	0.788787
ZNF391	ENSG00000124613	6	27342394	27371683	171	62539	1.6704	0.047415	0.788787
ACKR4	ENSG00000129048	3	132316081	132337811	43	62539	1.6703	0.047432	0.788787
CYFIP1	ENSG00000068793	15	22892005	23006016	114	62539	1.67	0.047458	0.788787
CYB5D2	ENSG00000167740	17	4046462	4090605	135	62539	1.6693	0.047527	0.788787
DTNBP1	ENSG00000047579	6	15523032	15663289	327	62539	1.6686	0.047603	0.788787
DSC3	ENSG00000134762	18	28569974	28622781	171	62539	1.6681	0.047651	0.788787
RNASEH2A	ENSG00000104889	19	12917394	12924452	31	62539	1.6679	0.04767	0.788787
NCKAP1L	ENSG00000123338	12	54891495	54937726	118	62539	1.6677	0.047683	0.788787
ILF2	ENSG00000143621	1	153634512	153643524	13	62539	1.6676	0.047699	0.788787
CIT	ENSG00000122966	12	120123595	120315095	486	62539	1.6675	0.047703	0.788787
MIEF1	ENSG00000100335	22	39895437	39914137	28	62539	1.6674	0.04772	0.788787
TRMT10B	ENSG00000165275	9	37753804	37778969	54	62539	1.6672	0.047741	0.788787
CIDEC	ENSG00000187288	3	9908398	9921938	34	62539	1.6672	0.047742	0.788787
MAP3K7CL	ENSG00000156265	21	30449792	30548210	303	62539	1.6668	0.047772	0.788787
AKAP9	ENSG00000127914	7	91570181	91739987	299	62539	1.6668	0.047781	0.788787
ARID3A	ENSG00000116017	19	925781	975939	220	62539	1.665	0.047956	0.789767
AL807752.1	ENSG00000268996	9	139980807	139981121	1	62539	1.6649	0.047965	0.789767
FBXO41	ENSG00000163013	2	73481810	73511559	51	62539	1.6649	0.047967	0.789767
SPHK1	ENSG00000176170	17	74372665	74383941	41	62539	1.6633	0.048125	0.791671
STIP1	ENSG00000168439	11	63952744	63972015	47	62539	1.6622	0.04824	0.792866
PRPF3	ENSG00000117360	1	150293925	150325671	93	62539	1.6616	0.048292	0.793023
ZC3HC1	ENSG00000091732	7	129658126	129691291	101	62539	1.6596	0.048497	0.793425
TES	ENSG00000135269	7	115850547	115898837	158	62539	1.6596	0.048502	0.793425
FAM131B	ENSG00000159784	7	143050493	143059863	13	62539	1.6591	0.048547	0.793425
NPHP3	ENSG00000113971	3	132276986	132441303	281	62539	1.6586	0.048603	0.793425
SRRM3	ENSG00000177679	7	75831216	75916605	160	62539	1.6585	0.048608	0.793425
CBX1	ENSG00000108468	17	46147414	46178883	96	62539	1.6581	0.04865	0.793425
EXD3	ENSG00000187609	9	140201348	140317714	345	62539	1.6579	0.048666	0.793425
HIST1H4J	ENSG00000197238	6	27791884	27792257	2	62539	1.6576	0.048702	0.793425
PFN2	ENSG00000070087	3	149682691	149768575	240	62539	1.6575	0.048711	0.793425
CNGA1	ENSG00000198515	4	47937994	48018689	287	62539	1.6559	0.048871	0.793425
NAGS	ENSG00000161653	17	42081914	42086431	10	62539	1.6556	0.048903	0.793425
SLC52A3	ENSG00000101276	20	740724	749131	61	62539	1.6556	0.048905	0.793425
RFWD2	ENSG00000143207	1	175913967	176176629	668	62539	1.6547	0.048997	0.793425
EMP2	ENSG00000213853	16	10622279	10674555	244	62539	1.6545	0.049015	0.793425
COQ3	ENSG00000132423	6	99817276	99842080	82	62539	1.6544	0.049027	0.793425
ANKRD29	ENSG00000154065	18	21178890	21242849	107	62539	1.6541	0.049051	0.793425
DUSP27	ENSG00000198842	1	167063282	167098402	135	62539	1.6539	0.049074	0.793425
VPS33B	ENSG00000184056	15	91541646	91565833	74	62539	1.6538	0.04908	0.793425
CCDC86	ENSG00000110104	11	60609544	60618554	35	62539	1.6513	0.049339	0.793978
RBM15B	ENSG00000179837	3	51428731	51435330	8	62539	1.6512	0.049347	0.793978
MMP15	ENSG00000102996	16	58059470	58080805	33	62539	1.6507	0.049397	0.793978
POLE2	ENSG00000100479	14	50110273	50155140	94	62539	1.6507	0.049401	0.793978
PVR	ENSG00000073008	19	45147098	45166850	44	62539	1.6506	0.049407	0.793978
RPS10-NUDT3	ENSG00000270800	6	34256547	34393825	304	62539	1.6505	0.049418	0.793978
ZNF382	ENSG00000161298	19	37095719	37119499	41	62539	1.6504	0.049435	0.793978
ASPSCR1	ENSG00000169696	17	79934683	79975282	78	62539	1.6496	0.04951	0.793978
TRIM43	ENSG00000144015	2	96257766	96265526	3	62539	1.6492	0.049554	0.793978
TSGA13	ENSG00000213265	7	130353488	130372268	45	62539	1.6489	0.049586	0.793978
ZDHHC2	ENSG00000104219	8	17013538	17082308	225	62539	1.6487	0.049604	0.793978
RUFY1	ENSG00000176783	5	178977559	179037027	182	62539	1.6484	0.049635	0.793978
ZNF98	ENSG00000197360	19	22573821	22715287	465	62539	1.6476	0.049721	0.793978
TM9SF2	ENSG00000125304	13	100153671	100216260	148	62539	1.6473	0.049749	0.793978
ANKRD22	ENSG00000152766	10	90581889	90611575	86	62539	1.6473	0.049751	0.793978
MEF2BNB-MEF2B	ENSG00000064489	19	19256376	19302967	185	62539	1.6457	0.049916	0.795933
OR10G9	ENSG00000236981	11	123893720	123894655	10	62539	1.6432	0.050172	0.799333
ABHD1	ENSG00000143994	2	27346682	27353680	11	62539	1.6404	0.050457	0.80319
GRK7	ENSG00000114124	3	141496990	141537332	109	62539	1.6391	0.050592	0.803258
SUPT5H	ENSG00000196235	19	39926796	39967310	130	62539	1.6388	0.050631	0.803258
GRIA4	ENSG00000152578	11	105480721	105852819	803	62539	1.6387	0.05064	0.803258
SLC22A11	ENSG00000168065	11	64323098	64340347	22	62539	1.6387	0.050642	0.803258
UNC5D	ENSG00000156687	8	35092975	35654068	1108	62539	1.638	0.050715	0.803258
TRIM66	ENSG00000166436	11	8633584	8693413	135	62539	1.6379	0.050719	0.803258
AC068620.1	ENSG00000268171	4	57276682	57277131	1	62539	1.6361	0.050915	0.805626
HDGFRP3	ENSG00000166503	15	83784320	83876770	157	62539	1.635	0.051022	0.805626
RBM46	ENSG00000151962	4	155702365	155749965	89	62539	1.635	0.051023	0.805626
TMEM2	ENSG00000135048	9	74298282	74431606	444	62539	1.6346	0.051066	0.805626
IP6K1	ENSG00000176095	3	49761727	49823975	104	62539	1.6344	0.051089	0.805626
SSBP2	ENSG00000145687	5	80708840	81047616	745	62539	1.6339	0.051137	0.805626
CGGBP1	ENSG00000163320	3	88101094	88199035	219	62539	1.6336	0.05117	0.805626
CCT6B	ENSG00000132141	17	33254878	33308097	78	62539	1.6309	0.051451	0.80769
IMPDH1	ENSG00000106348	7	128032331	128050306	59	62539	1.6309	0.051458	0.80769
MUC2	ENSG00000198788	11	1074875	1104419	151	62539	1.6308	0.051466	0.80769
PARM1	ENSG00000169116	4	75858305	75975325	191	62539	1.6306	0.051488	0.80769
KLF1	ENSG00000105610	19	12995237	12997995	3	62539	1.6303	0.051517	0.80769
SERINC4	ENSG00000184716	15	44086360	44092419	7	62539	1.6288	0.051675	0.809488
SGTA	ENSG00000104969	19	2754712	2783369	70	62539	1.6279	0.051776	0.810392
ANK3	ENSG00000151150	10	61786056	62493248	2269	62539	1.6272	0.05185	0.810872
RP11-159G9.5	ENSG00000229729	3	88108424	88188123	180	62539	1.6252	0.052057	0.813429
STARD13	ENSG00000133121	13	33677272	33924767	785	62539	1.6242	0.052166	0.813987
KB-1507C5.2	ENSG00000253320	8	103876528	103990104	323	62539	1.6236	0.05223	0.813987
FNDC1	ENSG00000164694	6	159590429	159693141	366	62539	1.6231	0.052285	0.813987
KIAA0087	ENSG00000122548	7	26572740	26578407	27	62539	1.623	0.052299	0.813987
TAOK2	ENSG00000149930	16	29984962	30003582	25	62539	1.6221	0.052396	0.813987
NGF	ENSG00000134259	1	115828539	115880857	184	62539	1.6213	0.052471	0.813987
ABCA8	ENSG00000141338	17	66863433	66951533	206	62539	1.6213	0.052473	0.813987
NTN5	ENSG00000142233	19	49164664	49176338	27	62539	1.6207	0.052539	0.813987
CYP11A1	ENSG00000140459	15	74630100	74660081	57	62539	1.6207	0.052543	0.813987
STK39	ENSG00000198648	2	168810530	169104651	1025	62539	1.6204	0.05257	0.813987
ZBTB34	ENSG00000177125	9	129622944	129648157	35	62539	1.6198	0.052637	0.813987
PLK5	ENSG00000185988	19	1524073	1535455	62	62539	1.6195	0.052665	0.813987
RNLS	ENSG00000184719	10	90033621	90344287	749	62539	1.6195	0.052671	0.813987
ETF1	ENSG00000120705	5	137841784	137878989	65	62539	1.6192	0.052702	0.813987
PLEC	ENSG00000178209	8	144989321	145050902	151	62539	1.6175	0.052885	0.815231
CETN1	ENSG00000177143	18	580367	581524	4	62539	1.6165	0.052995	0.815231
TTC1	ENSG00000113312	5	159436120	159492550	140	62539	1.6165	0.052996	0.815231
C16orf71	ENSG00000166246	16	4784273	4799397	60	62539	1.6147	0.053192	0.815231
AL136531.1	ENSG00000203630	20	1316228	1317555	3	62539	1.6143	0.053234	0.815231
FHDC1	ENSG00000137460	4	153857504	153900848	112	62539	1.6141	0.053257	0.815231
ZNF654	ENSG00000175105	3	88188254	88193815	10	62539	1.6138	0.053286	0.815231
OCEL1	ENSG00000099330	19	17337013	17340028	27	62539	1.6138	0.053288	0.815231
FBXL17	ENSG00000145743	5	107194736	107717799	1238	62539	1.6132	0.053353	0.815231
TMEM74	ENSG00000164841	8	109619079	109799844	574	62539	1.6129	0.053387	0.815231
XPNPEP3	ENSG00000196236	22	41253081	41363838	99	62539	1.6113	0.053557	0.815231
OR14J1	ENSG00000204695	6	29274403	29275519	4	62539	1.6108	0.053611	0.815231
RAB3D	ENSG00000105514	19	11432722	11456946	73	62539	1.6106	0.053633	0.815231
ZSWIM1	ENSG00000168612	20	44509866	44513905	11	62539	1.6104	0.05365	0.815231
CCK	ENSG00000187094	3	42299317	42307699	21	62539	1.6102	0.053673	0.815231
KANK3	ENSG00000186994	19	8387468	8408146	118	62539	1.6101	0.053685	0.815231
MYLPF	ENSG00000180209	16	30382255	30389312	10	62539	1.6101	0.053693	0.815231
USP50	ENSG00000170236	15	50792759	50838905	159	62539	1.6098	0.053725	0.815231
EFNA5	ENSG00000184349	5	106712590	107006596	754	62539	1.6097	0.053731	0.815231
FBXO33	ENSG00000165355	14	39866873	39901704	90	62539	1.6097	0.053731	0.815231
MMEL1	ENSG00000142606	1	2522078	2564481	166	62539	1.6095	0.053758	0.815231
ZC3H14	ENSG00000100722	14	89029253	89079853	90	62539	1.6094	0.053768	0.815231
EFCAB8	ENSG00000215529	20	31446729	31549006	323	62539	1.6092	0.053785	0.815231
SMPD2	ENSG00000135587	6	109761966	109765122	8	62539	1.6078	0.053943	0.816963
PIGG	ENSG00000174227	4	492989	533985	151	62539	1.6067	0.054065	0.81782
XCL2	ENSG00000143185	1	168510003	168513235	21	62539	1.6065	0.054087	0.81782
GNG11	ENSG00000127920	7	93551011	93557922	18	62539	1.6042	0.054336	0.820921
ZNF534	ENSG00000198633	19	52932440	52955568	145	62539	1.6033	0.054436	0.820987
PROZ	ENSG00000126231	13	113812968	113826694	35	62539	1.603	0.054468	0.820987
TSPAN9	ENSG00000011105	12	3186521	3395730	1003	62539	1.603	0.054472	0.820987
MLC1	ENSG00000100427	22	50497820	50524331	178	62539	1.6017	0.054616	0.822494
BSND	ENSG00000162399	1	55464606	55476556	32	62539	1.6	0.054799	0.824586
MICAL1	ENSG00000135596	6	109765265	109787171	61	62539	1.5982	0.055004	0.826273
TMPRSS3	ENSG00000160183	21	43791999	43816955	112	62539	1.5981	0.055015	0.826273
MAN1A1	ENSG00000111885	6	119498374	119670926	676	62539	1.5974	0.05509	0.826273
PCYT1A	ENSG00000161217	3	195941093	196014828	204	62539	1.5972	0.055112	0.826273
KCNH1	ENSG00000143473	1	210856555	211307457	1543	62539	1.597	0.055132	0.826273
UTS2	ENSG00000049247	1	7903143	7913572	41	62539	1.5961	0.055233	0.827124
PER3	ENSG00000049246	1	7844380	7905237	244	62539	1.5946	0.0554	0.828807
TEDDM1	ENSG00000203730	1	182367252	182369751	7	62539	1.5943	0.055434	0.828807
RIMS2	ENSG00000176406	8	104512976	105268322	2493	62539	1.5928	0.055606	0.828913
CLN5	ENSG00000102805	13	77564795	77576652	42	62539	1.5924	0.055647	0.828913
ZNF526	ENSG00000167625	19	42724423	42732353	4	62539	1.5922	0.055668	0.828913
MFRP	ENSG00000259159	11	119209652	119217368	16	62539	1.5919	0.055707	0.828913
C1QTNF5	ENSG00000223953	11	119209652	119217383	16	62539	1.5919	0.055707	0.828913
MFRP	ENSG00000235718	11	119209652	119217383	16	62539	1.5919	0.055707	0.828913
ZNF234	ENSG00000263002	19	44645710	44663156	28	62539	1.5914	0.055761	0.829057
SFTPC	ENSG00000168484	8	22014426	22021992	20	62539	1.5909	0.055815	0.829122
VMP1	ENSG00000062716	17	57784553	57919616	205	62539	1.5906	0.055854	0.829122
SH3BP1	ENSG00000100092	22	38030661	38062939	117	62539	1.5901	0.05591	0.829295
THBS3	ENSG00000169231	1	155165379	155178842	21	62539	1.5894	0.055986	0.829378
KDSR	ENSG00000119537	18	60994959	61034743	86	62539	1.5888	0.056052	0.829378
SREK1IP1	ENSG00000153006	5	64013971	64064512	77	62539	1.5886	0.056075	0.829378
MB21D1	ENSG00000164430	6	74123238	74161999	82	62539	1.5884	0.056093	0.829378
KLRC2	ENSG00000205809	12	10579453	10594899	40	62539	1.5876	0.056184	0.829643
IL4	ENSG00000113520	5	132009678	132018368	19	62539	1.5871	0.056243	0.829643
BOLA3	ENSG00000163170	2	74362525	74375121	31	62539	1.5871	0.056244	0.829643
ZNF233	ENSG00000159915	19	44754318	44779470	43	62539	1.5864	0.056321	0.830124
KRT37	ENSG00000108417	17	39577005	39580775	14	62539	1.5856	0.056411	0.830496
ESR2	ENSG00000140009	14	64550950	64804830	667	62539	1.5854	0.056435	0.830496
HMCES	ENSG00000183624	3	128997671	129025029	57	62539	1.5845	0.056543	0.831431
NFIL3	ENSG00000165030	9	94171327	94186144	30	62539	1.5828	0.056729	0.832285
TBC1D9	ENSG00000109436	4	141541919	141677274	367	62539	1.5827	0.05675	0.832285
NIPAL1	ENSG00000163293	4	47916159	48042188	416	62539	1.5824	0.05678	0.832285
TRIM25	ENSG00000121060	17	54965270	54991399	34	62539	1.5817	0.056859	0.832285
RAC3	ENSG00000169750	17	79989500	79992080	5	62539	1.5815	0.056885	0.832285
YBX1	ENSG00000065978	1	43148098	43168020	36	62539	1.581	0.056938	0.832285
CCNB2	ENSG00000157456	15	59397277	59417244	38	62539	1.5807	0.056975	0.832285
POR	ENSG00000127948	7	75528518	75616173	173	62539	1.5803	0.057016	0.832285
G0S2	ENSG00000123689	1	209848765	209849733	2	62539	1.5794	0.057118	0.832285
GALNT8	ENSG00000130035	12	4829507	4960277	419	62539	1.5793	0.057133	0.832285
TRAF3IP2	ENSG00000056972	6	111877657	111927481	143	62539	1.5784	0.057232	0.832285
KIAA1755	ENSG00000149633	20	36838890	36889174	140	62539	1.5783	0.057243	0.832285
CCL25	ENSG00000131142	19	8117651	8127534	42	62539	1.5783	0.057245	0.832285
DDX49	ENSG00000105671	19	19030484	19039436	25	62539	1.5776	0.057333	0.832285
PWWP2A	ENSG00000170234	5	159488808	159546430	89	62539	1.5775	0.057336	0.832285
CELF1	ENSG00000149187	11	47487496	47587121	124	62539	1.5774	0.057351	0.832285
S100A13	ENSG00000189171	1	153591263	153606568	33	62539	1.5772	0.057374	0.832285
TTC39A	ENSG00000085831	1	51752930	51810788	110	62539	1.5765	0.057458	0.832285
CNOT7	ENSG00000198791	8	17086737	17104387	42	62539	1.576	0.057512	0.832285
WDR1	ENSG00000071127	4	10075963	10118573	194	62539	1.576	0.057516	0.832285
IFFO1	ENSG00000010295	12	6647541	6665239	50	62539	1.5757	0.057543	0.832285
DHCR24	ENSG00000116133	1	55315306	55352891	139	62539	1.5754	0.05758	0.832285
WDR77	ENSG00000116455	1	111982512	111991998	19	62539	1.5747	0.057657	0.832754
FAM159B	ENSG00000145642	5	63986135	64013917	41	62539	1.5732	0.057836	0.833894
COPB1	ENSG00000129083	11	14464986	14521573	105	62539	1.5731	0.057848	0.833894
INVS	ENSG00000119509	9	102861538	103063282	473	62539	1.5727	0.057898	0.833894
AP005482.1	ENSG00000215527	18	12658042	12663470	18	62539	1.5723	0.057936	0.833894
FRMD5	ENSG00000171877	15	44162962	44487450	480	62539	1.5713	0.058053	0.833894
GGT1	ENSG00000100031	22	24979718	25024972	76	62539	1.5708	0.058114	0.833894
RYK	ENSG00000163785	3	133784147	133969689	508	62539	1.5704	0.058166	0.833894
KCTD6	ENSG00000168301	3	58477841	58488087	18	62539	1.5693	0.058285	0.833894
TRIM13	ENSG00000204977	13	50570024	50594617	46	62539	1.5692	0.058303	0.833894
FRRS1L	ENSG00000260230	9	111892573	111929571	151	62539	1.5686	0.058368	0.833894
DCAF17	ENSG00000115827	2	172290727	172341562	158	62539	1.5685	0.058385	0.833894
OR52R1	ENSG00000176937	11	4824663	4825847	5	62539	1.5681	0.058429	0.833894
FAXC	ENSG00000146267	6	99719045	99797938	270	62539	1.5681	0.058432	0.833894
TBX6	ENSG00000149922	16	30097114	30103208	10	62539	1.5677	0.05848	0.833894
LCMT2	ENSG00000168806	15	43619974	43622803	4	62539	1.5672	0.058538	0.833894
TRIM5	ENSG00000132256	11	5684425	5959849	1618	62539	1.567	0.058561	0.833894
TMED9	ENSG00000184840	5	177019159	177023125	11	62539	1.5669	0.058564	0.833894
BARHL1	ENSG00000125492	9	135457572	135465653	12	62539	1.5669	0.058568	0.833894
MRPS26	ENSG00000125901	20	3026591	3028900	4	62539	1.5668	0.058583	0.833894
LRMP	ENSG00000118308	12	25173936	25261268	359	62539	1.5657	0.058704	0.834811
DKFZP761J1410	ENSG00000105520	19	11466062	11476374	14	62539	1.5649	0.058808	0.834811
ARPC4-TTLL3	ENSG00000250151	3	9834766	9877085	135	62539	1.5648	0.058816	0.834811
GPER1	ENSG00000164850	7	1121844	1133451	52	62539	1.5647	0.058826	0.834811
PTPRCAP	ENSG00000213402	11	67202981	67205538	4	62539	1.563	0.05903	0.83577
CBY3	ENSG00000204659	5	179105584	179107975	5	62539	1.5627	0.059063	0.83577
LPAR1	ENSG00000198121	9	113635543	113800981	525	62539	1.5624	0.059094	0.83577
HTR3A	ENSG00000166736	11	113845603	113861035	52	62539	1.5624	0.059096	0.83577
ASB5	ENSG00000164122	4	177134824	177198722	256	62539	1.5622	0.059117	0.83577
HOXD12	ENSG00000170178	2	176964458	176966408	4	62539	1.5611	0.059252	0.836405
COA5	ENSG00000183513	2	99215773	99224978	19	62539	1.5609	0.059272	0.836405
ZNF792	ENSG00000180884	19	35447258	35454953	24	62539	1.5607	0.059296	0.836405
MLYCD	ENSG00000103150	16	83932731	83949787	113	62539	1.5585	0.059558	0.839467
FAM211B	ENSG00000178026	22	24981588	24989175	11	62539	1.5575	0.059672	0.839923
BRPF1	ENSG00000156983	3	9773413	9789702	28	62539	1.5569	0.059751	0.839923
MICALL2	ENSG00000164877	7	1468101	1499138	114	62539	1.5568	0.059762	0.839923
PTPN1	ENSG00000196396	20	49126891	49201299	172	62539	1.5567	0.05977	0.839923
UBA5	ENSG00000081307	3	132373290	132396941	25	62539	1.5559	0.059872	0.840138
SPRR2F	ENSG00000244094	1	153084590	153085991	5	62539	1.5557	0.05989	0.840138
CLPSL2	ENSG00000196748	6	35744371	35747329	8	62539	1.5554	0.05992	0.840138
OR2AK2	ENSG00000187080	1	248128535	248129641	5	62539	1.5544	0.060042	0.840687
FARSB	ENSG00000116120	2	223435255	223521056	209	62539	1.554	0.06009	0.840687
G3BP1	ENSG00000145907	5	151150606	151192346	94	62539	1.554	0.060095	0.840687
NYAP2	ENSG00000144460	2	226265364	226518734	479	62539	1.5536	0.060139	0.840687
POLE4	ENSG00000115350	2	75185619	75197255	29	62539	1.5529	0.060226	0.840885
CCZ1B	ENSG00000146574	7	6833765	6866401	25	62539	1.5527	0.060252	0.840885
AC102948.2	ENSG00000226364	17	50939481	50976948	182	62539	1.5524	0.060288	0.840885
TBC1D26	ENSG00000214946	17	15635561	15649476	20	62539	1.5515	0.06039	0.841235
CMTM5	ENSG00000166091	14	23846017	23848981	7	62539	1.5508	0.060475	0.841235
FAR1	ENSG00000197601	11	13690217	13753893	127	62539	1.5507	0.06049	0.841235
WDR96	ENSG00000197748	10	105889646	105992120	236	62539	1.5504	0.060526	0.841235
MGAT5	ENSG00000152127	2	134877554	135212192	953	62539	1.5503	0.060538	0.841235
SMYD2	ENSG00000143499	1	214454445	214510474	203	62539	1.5494	0.060647	0.842124
CD53	ENSG00000143119	1	111415775	111442550	91	62539	1.5481	0.060804	0.842241
DUS1L	ENSG00000169718	17	80015382	80023763	17	62539	1.5469	0.060939	0.842241
SLC5A12	ENSG00000148942	11	26688566	26744974	186	62539	1.5466	0.060983	0.842241
F3	ENSG00000117525	1	94994781	95007356	26	62539	1.5464	0.061007	0.842241
HMX1	ENSG00000215612	4	8847802	8873543	2	62539	1.5448	0.061193	0.842241
HOXD13	ENSG00000128714	2	176957619	176960666	4	62539	1.5446	0.061227	0.842241
DDX19A	ENSG00000168872	16	70380732	70407286	27	62539	1.5444	0.061249	0.842241
PSMB3	ENSG00000108294	17	36908989	36920484	31	62539	1.5432	0.06139	0.842241
BCL2L2	ENSG00000129473	14	23767999	23780968	22	62539	1.5431	0.061402	0.842241
ZUFSP	ENSG00000153975	6	116956781	116989957	96	62539	1.543	0.061417	0.842241
DPP6	ENSG00000130226	7	153584182	154685995	3518	62539	1.5429	0.061424	0.842241
TLL1	ENSG00000038295	4	166794410	167025047	617	62539	1.5424	0.061487	0.842241
TEX26	ENSG00000175664	13	31506840	31549639	147	62539	1.5422	0.061516	0.842241
FAM13A	ENSG00000138640	4	89647106	90032549	1230	62539	1.5422	0.061517	0.842241
RORC	ENSG00000143365	1	151778547	151804348	60	62539	1.5419	0.061551	0.842241
CAP2	ENSG00000112186	6	17393447	17558023	416	62539	1.5416	0.061582	0.842241
MFN2	ENSG00000116688	1	12040238	12073571	83	62539	1.5414	0.061613	0.842241
LMOD2	ENSG00000170807	7	123295861	123304344	21	62539	1.541	0.061656	0.842241
DIDO1	ENSG00000101191	20	61509090	61569304	190	62539	1.541	0.061661	0.842241
KEAP1	ENSG00000079999	19	10596796	10614417	45	62539	1.541	0.061662	0.842241
HFM1	ENSG00000162669	1	91726323	91870426	340	62539	1.5407	0.061691	0.842241
QRICH2	ENSG00000129646	17	74270130	74303761	126	62539	1.5406	0.061709	0.842241
DYDC1	ENSG00000170788	10	82095861	82116511	54	62539	1.5404	0.061732	0.842241
NFE2L1	ENSG00000082641	17	46125691	46138849	26	62539	1.5396	0.061826	0.842241
MDH1B	ENSG00000138400	2	207602487	207630271	123	62539	1.5393	0.061863	0.842241
ISY1	ENSG00000240682	3	128846258	128880136	41	62539	1.5389	0.061917	0.842241
CMC2	ENSG00000103121	16	81009698	81053875	232	62539	1.5373	0.062107	0.842241
IMMP2L	ENSG00000184903	7	110303110	111202573	1843	62539	1.5371	0.062131	0.842241
RAB3A	ENSG00000105649	19	18307594	18314884	17	62539	1.537	0.062144	0.842241
GPX1	ENSG00000233276	3	49394609	49396033	2	62539	1.537	0.062145	0.842241
CTD-2616J11.11	ENSG00000269403	19	51853627	51871353	71	62539	1.5368	0.062168	0.842241
ZNF184	ENSG00000096654	6	27418522	27440897	88	62539	1.5354	0.062345	0.842241
PROK2	ENSG00000163421	3	71820807	71834357	29	62539	1.5354	0.062349	0.842241
ABLIM3	ENSG00000173210	5	148521046	148640105	305	62539	1.5353	0.062357	0.842241
NDUFS3	ENSG00000213619	11	47586888	47606114	16	62539	1.535	0.06239	0.842241
OR4D5	ENSG00000171014	11	123810250	123811344	3	62539	1.5343	0.062481	0.842241
RNASE13	ENSG00000206150	14	21500979	21502944	16	62539	1.534	0.062519	0.842241
KRTAP19-8	ENSG00000206102	21	32410478	32410795	1	62539	1.5338	0.062543	0.842241
GOLGA6L18	ENSG00000215749	15	82930438	82939159	1	62539	1.5338	0.062545	0.842241
CSRNP2	ENSG00000110925	12	51454990	51477447	55	62539	1.5334	0.06259	0.842241
EIF2S2	ENSG00000125977	20	32676104	32700138	24	62539	1.533	0.062637	0.842241
TMEM81	ENSG00000174529	1	205052258	205053645	6	62539	1.5323	0.06273	0.842241
MTX1	ENSG00000173171	1	155178490	155183615	6	62539	1.5322	0.062737	0.842241
SPAG1	ENSG00000104450	8	101170134	101271506	197	62539	1.5321	0.062745	0.842241
LYSMD1	ENSG00000163155	1	151132224	151138424	5	62539	1.5319	0.062778	0.842241
ZNF213	ENSG00000085644	16	3179778	3192806	19	62539	1.5313	0.062853	0.842241
MBD1	ENSG00000141644	18	47793252	47808144	26	62539	1.5309	0.062892	0.842241
XRCC5	ENSG00000079246	2	216972187	217071026	239	62539	1.5306	0.062934	0.842241
WRNIP1	ENSG00000124535	6	2765648	2787186	74	62539	1.5304	0.062964	0.842241
SETD4	ENSG00000185917	21	37406839	37451687	152	62539	1.5299	0.063018	0.842241
KRIT1	ENSG00000001631	7	91828283	91875480	51	62539	1.5296	0.063062	0.842241
ZNF57	ENSG00000171970	19	2900896	2918474	104	62539	1.5295	0.063066	0.842241
CRX	ENSG00000105392	19	48322703	48346587	175	62539	1.5294	0.063083	0.842241
LETMD1	ENSG00000050426	12	51441745	51454207	35	62539	1.5294	0.063087	0.842241
PDGFRB	ENSG00000113721	5	149493400	149535435	124	62539	1.5284	0.063202	0.84304
TARS2	ENSG00000143374	1	150459887	150480078	61	62539	1.5275	0.063317	0.84304
FSD1	ENSG00000105255	19	4304597	4323840	62	62539	1.5274	0.063328	0.84304
LPHN3	ENSG00000150471	4	62066976	62944053	2036	62539	1.5269	0.063388	0.84304
MTF2	ENSG00000143033	1	93544792	93604638	97	62539	1.5269	0.063391	0.84304
FLT1	ENSG00000102755	13	28874489	29069265	492	62539	1.5262	0.063477	0.84304
POLR1C	ENSG00000171453	6	43477440	43497323	34	62539	1.5257	0.063543	0.84304
GRAMD4	ENSG00000075240	22	46971909	47075688	488	62539	1.525	0.063624	0.84304
HS6ST1	ENSG00000136720	2	128994290	129076151	307	62539	1.525	0.063633	0.84304
INPP5B	ENSG00000204084	1	38326369	38412729	198	62539	1.5249	0.063646	0.84304
HOOK2	ENSG00000095066	19	12873817	12983554	264	62539	1.5248	0.06366	0.84304
LARS2	ENSG00000011376	3	45429998	45590913	359	62539	1.5238	0.063783	0.84304
HBEGF	ENSG00000113070	5	139712428	139726216	37	62539	1.5234	0.063826	0.84304
B3GALT6	ENSG00000176022	1	1167629	1170421	8	62539	1.5234	0.063832	0.84304
PPL	ENSG00000118898	16	4932508	5010742	365	62539	1.5233	0.063845	0.84304
FBXL3	ENSG00000005812	13	77566740	77601330	109	62539	1.5231	0.063868	0.84304
GALK1	ENSG00000108479	17	73747675	73761792	28	62539	1.5222	0.063979	0.843367
DNAJB6	ENSG00000105993	7	157128075	157210133	279	62539	1.5222	0.063983	0.843367
GPHN	ENSG00000171723	14	66974125	67648520	2289	62539	1.5214	0.064085	0.843573
CTAGE1	ENSG00000212710	18	19993564	19997878	9	62539	1.521	0.064129	0.843573
GAPDH	ENSG00000111640	12	6643093	6647537	15	62539	1.5208	0.06415	0.843573
SWI5	ENSG00000175854	9	131037658	131051269	17	62539	1.5206	0.064179	0.843573
ULBP2	ENSG00000131015	6	150263136	150270371	18	62539	1.5193	0.064338	0.845069
HMGXB4	ENSG00000100281	22	35653445	35691800	85	62539	1.5185	0.064441	0.845828
KRT15	ENSG00000171346	17	39669995	39678781	20	62539	1.5175	0.064572	0.846647
NDUFAF7	ENSG00000003509	2	37458774	37480546	78	62539	1.5168	0.064664	0.846647
ZSCAN1	ENSG00000152467	19	58545400	58565999	44	62539	1.5167	0.064676	0.846647
TAOK3	ENSG00000135090	12	118587606	118810750	445	62539	1.516	0.064762	0.846647
IQCJ	ENSG00000214216	3	158680717	158984096	671	62539	1.5159	0.064774	0.846647
RP11-661C8.3	ENSG00000250173	5	979480	981415	5	62539	1.5159	0.064775	0.846647
LRRC26	ENSG00000184709	9	140063210	140064503	2	62539	1.5152	0.06486	0.847166
ARHGAP19	ENSG00000213390	10	98978996	99052413	226	62539	1.5147	0.064925	0.847315
OR6B2	ENSG00000182083	2	240968841	240969906	2	62539	1.5144	0.064962	0.847315
DAAM1	ENSG00000100592	14	59655364	59838123	579	62539	1.5134	0.065092	0.847967
NUP37	ENSG00000075188	12	102467967	102513902	104	62539	1.513	0.065143	0.847967
RNF123	ENSG00000164068	3	49726932	49758962	52	62539	1.5129	0.065148	0.847967
NPRL3	ENSG00000103148	16	134273	188859	125	62539	1.512	0.065266	0.848777
OR10G7	ENSG00000182634	11	123908773	123909717	9	62539	1.5117	0.065301	0.848777
CRYBB2	ENSG00000244752	22	25615489	25627836	57	62539	1.511	0.065391	0.849212
TNFRSF10D	ENSG00000173530	8	22993101	23021543	93	62539	1.5106	0.065451	0.849212
NSMF	ENSG00000165802	9	140342022	140353786	18	62539	1.5098	0.065552	0.849212
EPB41L5	ENSG00000115109	2	120770581	120936695	320	62539	1.5095	0.065582	0.849212
TNK1	ENSG00000174292	17	7283853	7293093	43	62539	1.5094	0.065597	0.849212
SEMA6C	ENSG00000143434	1	151104161	151119104	43	62539	1.509	0.065644	0.849212
HOOK3	ENSG00000168172	8	42752075	42885682	238	62539	1.509	0.065655	0.849212
TOPAZ1	ENSG00000173769	3	44283378	44373590	201	62539	1.5082	0.065755	0.849212
FAM161B	ENSG00000156050	14	74398204	74417117	70	62539	1.5079	0.065792	0.849212
C4BPB	ENSG00000123843	1	207262187	207273338	20	62539	1.5077	0.06582	0.849212
XPO5	ENSG00000124571	6	43490072	43543812	89	62539	1.507	0.0659	0.849212
KIFC2	ENSG00000167702	8	145691426	145699585	7	62539	1.5065	0.065965	0.849212
WDR26	ENSG00000162923	1	224572845	224624735	85	62539	1.506	0.066027	0.849212
ARF3	ENSG00000134287	12	49329506	49351334	74	62539	1.5054	0.066106	0.849212
TRIM41	ENSG00000146063	5	180649499	180662809	31	62539	1.5052	0.066131	0.849212
TMEM163	ENSG00000152128	2	135213330	135476570	736	62539	1.505	0.066167	0.849212
CLEC18A	ENSG00000157322	16	69984810	69998141	13	62539	1.5045	0.066225	0.849212
KBTBD4	ENSG00000123444	11	47593749	47600567	5	62539	1.5037	0.066323	0.849212
MRPS36	ENSG00000134056	5	68513587	68525956	37	62539	1.5035	0.066349	0.849212
MUM1	ENSG00000160953	19	1285890	1378430	201	62539	1.5035	0.066358	0.849212
C2orf43	ENSG00000118961	2	20883788	21022882	304	62539	1.5033	0.066381	0.849212
NUDT22	ENSG00000149761	11	63993413	63998158	9	62539	1.5023	0.066504	0.849212
JMY	ENSG00000152409	5	78532012	78623038	179	62539	1.5015	0.066616	0.849212
ZNF710	ENSG00000140548	15	90544624	90625438	175	62539	1.5014	0.066631	0.849212
CLDN18	ENSG00000066405	3	137717577	137752494	69	62539	1.5011	0.066661	0.849212
TMOD4	ENSG00000163157	1	151142462	151148760	9	62539	1.5007	0.066722	0.849212
FAM175A	ENSG00000163322	4	84382092	84444501	192	62539	1.5004	0.066753	0.849212
DHPS	ENSG00000095059	19	12786531	12792716	10	62539	1.4998	0.066838	0.849212
USP28	ENSG00000048028	11	113668596	113746292	172	62539	1.4996	0.066856	0.849212
OR10Q1	ENSG00000180475	11	57995354	57996390	3	62539	1.4993	0.066895	0.849212
SPG11	ENSG00000104133	15	44854894	44955876	85	62539	1.499	0.066934	0.849212
KRTAP10-12	ENSG00000189169	21	46117087	46117959	2	62539	1.499	0.066943	0.849212
PYGO2	ENSG00000163348	1	154929502	154936329	5	62539	1.4989	0.066949	0.849212
USP45	ENSG00000123552	6	99880190	99969604	239	62539	1.4985	0.067002	0.849212
KCNK1	ENSG00000135750	1	233749750	233808258	192	62539	1.4985	0.067005	0.849212
WDR83OS	ENSG00000105583	19	12778885	12782170	6	62539	1.4974	0.067151	0.849212
NOX5	ENSG00000255346	15	69222864	69355083	181	62539	1.4973	0.067162	0.849212
SPRR3	ENSG00000163209	1	152974223	152976332	22	62539	1.4972	0.067164	0.849212
LLGL1	ENSG00000131899	17	18128901	18148189	44	62539	1.4966	0.067249	0.849212
RPS25	ENSG00000118181	11	118886422	118889401	13	62539	1.4966	0.067253	0.849212
TRANK1	ENSG00000168016	3	36868311	36986548	257	62539	1.4964	0.067271	0.849212
PPP1R3E	ENSG00000235194	14	23764852	23772057	9	62539	1.4964	0.06728	0.849212
2019-09-12	ENSG00000140623	16	4827670	4838522	41	62539	1.4956	0.067381	0.849212
AP002348.1	ENSG00000204306	11	120382511	120385732	7	62539	1.4955	0.067392	0.849212
RHBDF1	ENSG00000007384	16	108058	126354	52	62539	1.4954	0.067407	0.849212
MTERFD1	ENSG00000156469	8	97251626	97273838	37	62539	1.4953	0.067423	0.849212
CABP1	ENSG00000157782	12	121078355	121105127	105	62539	1.4943	0.06755	0.850239
POM121C	ENSG00000135213	7	75046066	75115548	131	62539	1.4934	0.067662	0.850273
ART5	ENSG00000167311	11	3659733	3663546	19	62539	1.4934	0.067663	0.850273
IL21	ENSG00000138684	4	123533783	123542224	17	62539	1.4929	0.067737	0.850273
AXL	ENSG00000167601	19	41725108	41767671	110	62539	1.4927	0.067761	0.850273
MPG	ENSG00000103152	16	127006	135852	28	62539	1.4925	0.06778	0.850273
FRY	ENSG00000073910	13	32605437	32870794	833	62539	1.4921	0.067836	0.850405
XAF1	ENSG00000132530	17	6658766	6678966	49	62539	1.491	0.067978	0.85097
OR52E6	ENSG00000205409	11	5862158	5863182	9	62539	1.4907	0.068024	0.85097
VAC14	ENSG00000103043	16	70721342	70835064	270	62539	1.4901	0.068104	0.85097
NUAK1	ENSG00000074590	12	106457118	106533811	222	62539	1.49	0.06811	0.85097
ZBTB24	ENSG00000112365	6	109783797	109804440	49	62539	1.4892	0.068219	0.85097
DSG4	ENSG00000175065	18	28956740	28994875	88	62539	1.4888	0.068267	0.85097
IL18	ENSG00000150782	11	112013974	112034840	48	62539	1.4886	0.068296	0.85097
ABT1	ENSG00000146109	6	26597180	26600278	15	62539	1.4885	0.068315	0.85097
SLCO4A1	ENSG00000101187	20	61273797	61317137	143	62539	1.4881	0.068368	0.85097
AGRP	ENSG00000159723	16	67516474	67517716	3	62539	1.4879	0.068392	0.85097
PARP16	ENSG00000138617	15	65526798	65592956	183	62539	1.4877	0.068419	0.85097
C2orf68	ENSG00000168887	2	85833777	85839189	6	62539	1.4875	0.068439	0.85097
PLEKHA6	ENSG00000143850	1	204187979	204346793	506	62539	1.4871	0.068493	0.85097
C20orf195	ENSG00000125531	20	62184373	62188061	7	62539	1.4869	0.068518	0.85097
HSPB1	ENSG00000106211	7	75931861	75933612	2	62539	1.486	0.068635	0.851571
NT5C	ENSG00000125458	17	73126320	73127890	4	62539	1.4858	0.068661	0.851571
PIP5KL1	ENSG00000167103	9	130683158	130693076	15	62539	1.4847	0.068818	0.851571
GSTK1	ENSG00000197448	7	142941186	142967947	18	62539	1.4846	0.068819	0.851571
RALY	ENSG00000125970	20	32581452	32696114	145	62539	1.4839	0.06892	0.851571
CCDC53	ENSG00000120860	12	102406705	102455927	102	62539	1.4836	0.06896	0.851571
SUCLG2	ENSG00000172340	3	67410884	67705038	1159	62539	1.4833	0.069	0.851571
SPIRE1	ENSG00000134278	18	12446511	12658133	638	62539	1.4833	0.069004	0.851571
RPF2	ENSG00000197498	6	111303218	111349466	255	62539	1.4829	0.069045	0.851571
SPATA33	ENSG00000167523	16	89724210	89737680	53	62539	1.4822	0.069142	0.851571
EFNA1	ENSG00000169242	1	155099936	155107333	13	62539	1.4821	0.069161	0.851571
TMEM63A	ENSG00000196187	1	226033237	226070069	111	62539	1.4815	0.069237	0.851571
C15orf38	ENSG00000242498	15	90443159	90456188	35	62539	1.4813	0.069268	0.851571
CNTRL	ENSG00000119397	9	123837141	123939888	239	62539	1.4812	0.069275	0.851571
LRP2BP	ENSG00000109771	4	186285032	186317053	92	62539	1.481	0.069304	0.851571
USP31	ENSG00000103404	16	23072727	23160591	225	62539	1.4802	0.069416	0.851571
ASB15	ENSG00000146809	7	123207064	123277951	165	62539	1.4799	0.069446	0.851571
FBF1	ENSG00000188878	17	73905655	73937221	47	62539	1.4799	0.069455	0.851571
C16orf92	ENSG00000167194	16	30034655	30039057	7	62539	1.4798	0.069469	0.851571
PRDX2	ENSG00000167815	19	12907634	12912694	17	62539	1.4797	0.069477	0.851571
VRK2	ENSG00000028116	2	58134786	58387055	532	62539	1.4788	0.069595	0.85214
AGPAT6	ENSG00000158669	8	41434706	41482520	135	62539	1.4785	0.069641	0.85214
DLEU7	ENSG00000186047	13	51285144	51418075	399	62539	1.4771	0.069821	0.85214
CNIH4	ENSG00000143771	1	224544552	224567161	43	62539	1.4768	0.069868	0.85214
LRRC66	ENSG00000188993	4	52859868	52883786	22	62539	1.4765	0.0699	0.85214
OR2G6	ENSG00000188558	1	248684916	248685964	1	62539	1.4765	0.069908	0.85214
TOX4	ENSG00000092203	14	21944756	21967319	70	62539	1.4762	0.069945	0.85214
AC124890.1	ENSG00000251695	12	69186125	69187743	3	62539	1.4762	0.069946	0.85214
HCAR2	ENSG00000182782	12	123185840	123187890	5	62539	1.4762	0.069946	0.85214
TMEM233	ENSG00000224982	12	120031264	120079363	136	62539	1.4759	0.069979	0.85214
OAZ3	ENSG00000143450	1	151735445	151743808	23	62539	1.475	0.070113	0.852718
DPEP2	ENSG00000167261	16	68021297	68034489	16	62539	1.4747	0.070146	0.852718
DHH	ENSG00000139549	12	49483204	49488602	7	62539	1.4745	0.070175	0.852718
FYCO1	ENSG00000163820	3	45959396	46037316	216	62539	1.4741	0.070233	0.852718
PDLIM7	ENSG00000196923	5	176910395	176924607	18	62539	1.4739	0.070255	0.852718
C12orf79	ENSG00000257242	12	92378756	92536690	470	62539	1.4736	0.0703	0.852718
LYST	ENSG00000143669	1	235824341	236046940	277	62539	1.4715	0.070579	0.854282
MAGOHB	ENSG00000111196	12	10758612	10766222	29	62539	1.4701	0.070768	0.854282
C15orf48	ENSG00000166920	15	45722727	45740959	20	62539	1.4701	0.070768	0.854282
ORAOV1	ENSG00000149716	11	69467844	69490184	45	62539	1.47	0.07078	0.854282
RBM47	ENSG00000163694	4	40425272	40632892	614	62539	1.47	0.070784	0.854282
RTBDN	ENSG00000132026	19	12936292	12946242	14	62539	1.4698	0.070812	0.854282
METTL3	ENSG00000165819	14	21966277	21979517	42	62539	1.4696	0.070831	0.854282
GNGT1	ENSG00000127928	7	93220885	93540577	908	62539	1.4696	0.070836	0.854282
KCTD17	ENSG00000100379	22	37447779	37459430	15	62539	1.4696	0.07084	0.854282
IGHMBP2	ENSG00000132740	11	68671310	68708070	133	62539	1.4684	0.070999	0.855182
NRIP1	ENSG00000180530	21	16333556	16437321	191	62539	1.4673	0.07115	0.855182
CCDC150	ENSG00000144395	2	197504278	197628214	232	62539	1.4667	0.071234	0.855182
PTPN13	ENSG00000163629	4	87515468	87736324	596	62539	1.4661	0.071312	0.855182
PIWIL3	ENSG00000184571	22	25115001	25170687	219	62539	1.4657	0.071366	0.855182
TMEM132E	ENSG00000181291	17	32907768	32966337	132	62539	1.4653	0.071423	0.855182
C3orf56	ENSG00000214324	3	126911974	126917025	11	62539	1.4652	0.071432	0.855182
PTHLH	ENSG00000087494	12	28111017	28125638	48	62539	1.4652	0.071439	0.855182
CRIP1	ENSG00000213145	14	105952654	105955284	5	62539	1.4649	0.071474	0.855182
CRIP1	ENSG00000257341	14	105953536	105958604	5	62539	1.4649	0.071474	0.855182
SNAPC1	ENSG00000023608	14	62229075	62263146	147	62539	1.4649	0.071475	0.855182
C10orf32	ENSG00000166275	10	104613980	104624718	26	62539	1.4647	0.071499	0.855182
UIMC1	ENSG00000087206	5	176332006	176449634	398	62539	1.4646	0.071509	0.855182
COQ6	ENSG00000119723	14	74416629	74430373	53	62539	1.4637	0.07164	0.855893
SMPD3	ENSG00000103056	16	68392231	68482591	189	62539	1.4635	0.07166	0.855893
KIFC3	ENSG00000140859	16	57792129	57896957	385	62539	1.4631	0.071723	0.856056
FSHB	ENSG00000131808	11	30252563	30256808	14	62539	1.4623	0.071823	0.856056
PDGFRA	ENSG00000134853	4	55095264	55164414	148	62539	1.462	0.071866	0.856056
C12orf55	ENSG00000188596	12	96883349	97269333	1167	62539	1.4619	0.071887	0.856056
KCNAB1	ENSG00000169282	3	155755490	156256545	1415	62539	1.4616	0.07192	0.856056
PLA2G10	ENSG00000069764	16	14766405	14788526	11	62539	1.4614	0.071949	0.856056
IL9	ENSG00000145839	5	135227935	135231516	9	62539	1.4611	0.071994	0.856056
GNA13	ENSG00000120063	17	63006833	63052957	29	62539	1.4604	0.072087	0.856216
CTU2	ENSG00000174177	16	88772871	88781794	66	62539	1.4603	0.072099	0.856216
TUBB8	ENSG00000173876	10	92828	120103	85	62539	1.4594	0.072231	0.85679
PAQR8	ENSG00000170915	6	52226219	52272575	168	62539	1.4593	0.072239	0.85679
TMEM65	ENSG00000164983	8	125324231	125384933	135	62539	1.4582	0.072399	0.858144
LINC00923	ENSG00000251209	15	98285448	98417780	596	62539	1.4575	0.072485	0.858619
IL32	ENSG00000008517	16	3115298	3131908	66	62539	1.4565	0.072629	0.85978
OR9G4	ENSG00000172457	11	56510303	56511287	3	62539	1.4559	0.072712	0.860218
CYB5RL	ENSG00000215883	1	54638009	54665709	67	62539	1.4555	0.072767	0.86029
MPV17L2	ENSG00000254858	19	18303992	18307758	13	62539	1.4549	0.072843	0.86029
ELTD1	ENSG00000162618	1	79355449	79472403	505	62539	1.4548	0.072856	0.86029
RPL23	ENSG00000125691	17	37004118	37010096	14	62539	1.4545	0.072908	0.86036
AGBL2	ENSG00000165923	11	47681143	47736941	95	62539	1.453	0.073117	0.86089
PCBP2	ENSG00000197111	12	53835525	53874946	33	62539	1.4526	0.073161	0.86089
MEST	ENSG00000106484	7	130126012	130146133	42	62539	1.4515	0.073314	0.86089
USP3	ENSG00000140455	15	63796793	63886839	220	62539	1.4514	0.073339	0.86089
ZNF441	ENSG00000197044	19	11877815	11894893	91	62539	1.4512	0.073364	0.86089
RPS16	ENSG00000105193	19	39923847	39926588	12	62539	1.4512	0.073364	0.86089
SUMO2	ENSG00000188612	17	73163408	73179078	25	62539	1.4503	0.073482	0.86089
2019-09-01	ENSG00000270466	16	30389755	30393863	6	62539	1.4503	0.073485	0.86089
PRKCD	ENSG00000163932	3	53190025	53226733	82	62539	1.4502	0.073496	0.86089
GLS2	ENSG00000135423	12	56864736	56882198	22	62539	1.4494	0.073609	0.86089
ATP8B3	ENSG00000130270	19	1782074	1812275	97	62539	1.449	0.073663	0.86089
RP11-302B13.5	ENSG00000272822	12	49297286	49351148	168	62539	1.4487	0.07371	0.86089
MED27	ENSG00000160563	9	134735494	134955295	357	62539	1.4484	0.073753	0.86089
CHMP1A	ENSG00000131165	16	89710839	89724253	58	62539	1.4484	0.073753	0.86089
MAEA	ENSG00000090316	4	1283639	1333935	300	62539	1.448	0.073807	0.86089
GTF2H3	ENSG00000111358	12	124118375	124147153	73	62539	1.4478	0.07384	0.86089
RP11-849F2.7	ENSG00000263809	17	8271956	8286505	33	62539	1.4477	0.073846	0.86089
FAT4	ENSG00000196159	4	126237554	126414087	479	62539	1.4468	0.073977	0.86089
BRF1	ENSG00000185024	14	105675623	105781926	247	62539	1.4464	0.074031	0.86089
KRT19	ENSG00000171345	17	39679869	39684560	6	62539	1.4462	0.074059	0.86089
IQGAP1	ENSG00000140575	15	90931450	91045475	305	62539	1.4454	0.07417	0.86089
RAPGEF4	ENSG00000091428	2	173600002	173917621	905	62539	1.4446	0.074279	0.86089
TMF1	ENSG00000144747	3	69068978	69101484	65	62539	1.4445	0.074293	0.86089
SMYD1	ENSG00000115593	2	88367299	88412906	170	62539	1.4445	0.0743	0.86089
GSK3B	ENSG00000082701	3	119540170	119813264	431	62539	1.4444	0.074311	0.86089
CXADR	ENSG00000154639	21	18884700	18965897	236	62539	1.4443	0.074327	0.86089
MYL4	ENSG00000198336	17	45277812	45301045	49	62539	1.4442	0.074338	0.86089
TRIB3	ENSG00000101255	20	361261	378203	58	62539	1.444	0.074371	0.86089
DR1	ENSG00000117505	1	93811445	93835055	47	62539	1.4438	0.074391	0.86089
IFNA2	ENSG00000188379	9	21384254	21385396	1	62539	1.4438	0.074397	0.86089
THBS4	ENSG00000113296	5	79287134	79379110	218	62539	1.4429	0.074529	0.86089
CCNG2	ENSG00000138764	4	78078304	78354542	1581	62539	1.4429	0.07453	0.86089
GLRA1	ENSG00000145888	5	151202074	151304403	218	62539	1.4425	0.074585	0.86089
KLK3	ENSG00000142515	19	51358171	51364020	43	62539	1.4418	0.074676	0.86089
FAM154A	ENSG00000155875	9	18927656	19033251	595	62539	1.4416	0.074701	0.86089
YIF1A	ENSG00000174851	11	66052051	66056641	8	62539	1.4413	0.074749	0.86089
ASB13	ENSG00000196372	10	5680830	5708558	161	62539	1.4413	0.07475	0.86089
S1PR2	ENSG00000267534	19	10334520	10341948	16	62539	1.4412	0.074768	0.86089
CRYGD	ENSG00000118231	2	208986331	208989225	10	62539	1.4408	0.074824	0.86089
MKRN1	ENSG00000133606	7	140152840	140179369	71	62539	1.4406	0.074852	0.86089
DENND1A	ENSG00000119522	9	126141933	126692431	1374	62539	1.4405	0.074868	0.86089
KDM4B	ENSG00000127663	19	4969125	5153606	597	62539	1.4403	0.074886	0.86089
C4orf33	ENSG00000151470	4	130014472	130037795	75	62539	1.4393	0.075038	0.861943
UNC50	ENSG00000115446	2	99225042	99234978	17	62539	1.4385	0.075153	0.861943
MORC3	ENSG00000159256	21	37692487	37758446	199	62539	1.4383	0.075171	0.861943
ERN2	ENSG00000134398	16	23701647	23724821	49	62539	1.4383	0.075181	0.861943
COPG1	ENSG00000181789	3	128968449	128996614	47	62539	1.4381	0.075208	0.861943
PELI2	ENSG00000139946	14	56584532	56768244	608	62539	1.4369	0.075378	0.862649
OR1A1	ENSG00000172146	17	3118915	3119844	7	62539	1.4368	0.075393	0.862649
ADRBK2	ENSG00000100077	22	25960816	26125261	396	62539	1.4367	0.075408	0.862649
NTS	ENSG00000133636	12	86268073	86276770	27	62539	1.4362	0.075478	0.862922
RNASE8	ENSG00000173431	14	21525981	21526614	2	62539	1.4355	0.075573	0.86302
AZIN1	ENSG00000155096	8	103838585	103906092	184	62539	1.4354	0.075587	0.86302
MMS22L	ENSG00000146263	6	97590037	97731093	292	62539	1.4351	0.075625	0.86302
DSCR3	ENSG00000157538	21	38595721	38640262	106	62539	1.4342	0.075755	0.863904
ZBTB5	ENSG00000168795	9	37438111	37465396	45	62539	1.4338	0.075813	0.863904
MRPL20	ENSG00000242485	1	1337288	1342693	12	62539	1.4336	0.075841	0.863904
ECE1	ENSG00000117298	1	21543740	21671997	353	62539	1.4333	0.075891	0.863947
MUC13	ENSG00000173702	3	124624289	124672663	172	62539	1.4317	0.076113	0.865947
ITPR3	ENSG00000096433	6	33588142	33664351	354	62539	1.4311	0.076201	0.866422
BBS4	ENSG00000140463	15	72978527	73030817	101	62539	1.4304	0.0763	0.86702
VEGFB	ENSG00000173511	11	64002010	64006259	7	62539	1.4301	0.076351	0.867073
VAMP3	ENSG00000049245	1	7831329	7841492	35	62539	1.429	0.076501	0.868249
FOXR1	ENSG00000176302	11	118842417	118852001	18	62539	1.4279	0.076655	0.8693
TM2D3	ENSG00000184277	15	102161847	102192594	62	62539	1.4277	0.076689	0.8693
OTOP2	ENSG00000183034	17	72920370	72930007	7	62539	1.4274	0.076733	0.8693
SHISA9	ENSG00000237515	16	12995477	13334272	1511	62539	1.4266	0.076842	0.8696
ARMC2	ENSG00000118690	6	109169619	109295186	327	62539	1.4265	0.076856	0.8696
IKZF2	ENSG00000030419	2	213864429	214017151	402	62539	1.4262	0.076899	0.8696
H1FX	ENSG00000184897	3	129033615	129035120	7	62539	1.425	0.077075	0.870531
TRAIP	ENSG00000183763	3	49866034	49894007	43	62539	1.425	0.077082	0.870531
CBLB	ENSG00000114423	3	105374305	105588396	562	62539	1.4245	0.077155	0.870531
TM7SF2	ENSG00000149809	11	64879317	64883856	8	62539	1.4242	0.077191	0.870531
FOXN4	ENSG00000139445	12	109715784	109747025	66	62539	1.4241	0.077214	0.870531
DDX41	ENSG00000183258	5	176938578	176944470	8	62539	1.4232	0.077336	0.871045
PTH1R	ENSG00000160801	3	46919236	46945287	49	62539	1.4228	0.0774	0.871045
ACE	ENSG00000264813	17	61562184	61599209	91	62539	1.4226	0.077433	0.871045
IPMK	ENSG00000151151	10	59951278	60027694	325	62539	1.4221	0.077505	0.871045
FBXO8	ENSG00000164117	4	175157809	175205415	100	62539	1.4218	0.077547	0.871045
ETFB	ENSG00000105379	19	51848423	51869672	105	62539	1.4217	0.077555	0.871045
GLMN	ENSG00000174842	1	92711959	92764544	48	62539	1.4212	0.077624	0.871045
FAF1	ENSG00000185104	1	50905150	51425935	749	62539	1.4211	0.077637	0.871045
SH3RF1	ENSG00000154447	4	170015407	170192256	418	62539	1.4207	0.077699	0.871045
ACE	ENSG00000159640	17	61554422	61599205	108	62539	1.4202	0.077779	0.871045
LMBRD1	ENSG00000168216	6	70385694	70507003	407	62539	1.4197	0.077848	0.871045
PYROXD1	ENSG00000121350	12	21590549	21623300	220	62539	1.4196	0.077857	0.871045
OXER1	ENSG00000162881	2	42989642	42991401	7	62539	1.4196	0.077865	0.871045
LRRC45	ENSG00000169683	17	79981178	79989027	10	62539	1.4188	0.077974	0.871144
CCL24	ENSG00000106178	7	75440983	75452674	68	62539	1.4184	0.078043	0.871144
SSBP3	ENSG00000157216	1	54691105	54879152	526	62539	1.4176	0.078147	0.871144
PRSS3	ENSG00000010438	9	33750515	33799230	135	62539	1.4173	0.078192	0.871144
RPL36AL	ENSG00000165502	14	50085237	50087403	8	62539	1.4173	0.078194	0.871144
SPATA2L	ENSG00000158792	16	89762751	89768113	16	62539	1.417	0.078242	0.871144
MTMR7	ENSG00000003987	8	17155539	17271037	593	62539	1.4169	0.078254	0.871144
BRD9	ENSG00000028310	5	850406	892939	117	62539	1.4168	0.078273	0.871144
RAB1B	ENSG00000174903	11	66036004	66044963	20	62539	1.4167	0.078293	0.871144
C16orf89	ENSG00000153446	16	5094123	5116111	61	62539	1.4157	0.078425	0.872093
TLR10	ENSG00000174123	4	38773860	38784611	82	62539	1.4152	0.078508	0.872213
RP11-47I22.4	ENSG00000258989	14	61995846	62124682	330	62539	1.415	0.078529	0.872213
ACAT2	ENSG00000120437	6	160181360	160200144	83	62539	1.4142	0.078646	0.872676
COL21A1	ENSG00000124749	6	55921388	56258892	1451	62539	1.4141	0.078664	0.872676
STRN3	ENSG00000196792	14	31363005	31495607	311	62539	1.4119	0.078992	0.875213
ILDR2	ENSG00000143195	1	166882443	166944719	116	62539	1.4116	0.079041	0.875213
CD4	ENSG00000010610	12	6896024	6929974	123	62539	1.4113	0.079078	0.875213
OR4K17	ENSG00000176230	14	20585566	20586597	4	62539	1.411	0.079115	0.875213
TMEM101	ENSG00000091947	17	42088556	42101314	30	62539	1.4108	0.079153	0.875213
AC140061.12	ENSG00000269529	12	50690489	50691718	7	62539	1.4102	0.079246	0.875213
GDF6	ENSG00000156466	8	97154562	97173020	30	62539	1.4099	0.079283	0.875213
ALDOA	ENSG00000149925	16	30064411	30081778	11	62539	1.4098	0.079302	0.875213
GUCA1A	ENSG00000048545	6	42123144	42147794	120	62539	1.4095	0.079343	0.875213
B3GAT3	ENSG00000149541	11	62382768	62389647	7	62539	1.4092	0.079384	0.875213
DAB2	ENSG00000153071	5	39371780	39462402	327	62539	1.409	0.079425	0.875213
COX18	ENSG00000163626	4	73921797	73935472	13	62539	1.4088	0.079455	0.875213
UROD	ENSG00000126088	1	45477819	45481247	7	62539	1.4084	0.079501	0.875213
SEMA4D	ENSG00000187764	9	91975702	92113045	519	62539	1.4081	0.079552	0.875259
PLEKHN1	ENSG00000187583	1	901877	911245	27	62539	1.4073	0.079674	0.875356
IL33	ENSG00000137033	9	6215805	6257983	135	62539	1.4071	0.079695	0.875356
FAIM3	ENSG00000162894	1	207077731	207096592	31	62539	1.407	0.079719	0.875356
NUTF2	ENSG00000102898	16	67880635	67906470	39	62539	1.4064	0.0798	0.875356
NME5	ENSG00000112981	5	137450866	137475132	42	62539	1.4062	0.079833	0.875356
TMEM225	ENSG00000204300	11	123753633	123756349	10	62539	1.406	0.079865	0.875356
MANBA	ENSG00000109323	4	103552660	103682151	293	62539	1.4052	0.079982	0.875356
ST13	ENSG00000100380	22	41220539	41253026	44	62539	1.4049	0.080028	0.875356
VPS37A	ENSG00000155975	8	17104080	17159936	201	62539	1.4047	0.080051	0.875356
PITHD1	ENSG00000057757	1	24104895	24114722	7	62539	1.4045	0.080086	0.875356
RIBC2	ENSG00000128408	22	45809572	45828376	64	62539	1.4043	0.080111	0.875356
ZMPSTE24	ENSG00000084073	1	40723779	40759856	44	62539	1.4038	0.080188	0.875356
WBP2	ENSG00000132471	17	73841780	73852588	27	62539	1.4033	0.080261	0.875356
ASPH	ENSG00000198363	8	62413116	62627155	562	62539	1.4031	0.080296	0.875356
ZFPM2	ENSG00000169946	8	106330920	106816760	1115	62539	1.4019	0.080474	0.875356
CLEC9A	ENSG00000197992	12	10183276	10218565	62	62539	1.4019	0.080474	0.875356
AC007461.1	ENSG00000267893	17	70036164	70036872	4	62539	1.4019	0.080474	0.875356
RAB14	ENSG00000119396	9	123940415	123985292	104	62539	1.4018	0.08049	0.875356
IFIT5	ENSG00000152778	10	91174343	91180758	25	62539	1.4015	0.080534	0.875356
RGS7BP	ENSG00000186479	5	63802084	63908139	227	62539	1.4008	0.080633	0.875356
DEFB114	ENSG00000177684	6	49927962	49931818	12	62539	1.4007	0.080654	0.875356
GRAMD1B	ENSG00000023171	11	123396344	123498482	363	62539	1.4006	0.080666	0.875356
TCF23	ENSG00000163792	2	27371872	27376378	5	62539	1.4005	0.080686	0.875356
ABCB11	ENSG00000073734	2	169779448	169887832	364	62539	1.4	0.080752	0.875356
CCDC11	ENSG00000172361	18	47753563	47792892	96	62539	1.3992	0.080872	0.875356
HAPLN1	ENSG00000145681	5	82933624	83017432	230	62539	1.3984	0.080998	0.875356
DOK3	ENSG00000146094	5	176928908	176938275	21	62539	1.398	0.081057	0.875356
PAMR1	ENSG00000149090	11	35453370	35551848	370	62539	1.3979	0.081077	0.875356
TPRX1	ENSG00000178928	19	48304500	48322308	86	62539	1.3978	0.081087	0.875356
PTCH2	ENSG00000117425	1	45285516	45308735	55	62539	1.3976	0.081112	0.875356
C6orf201	ENSG00000185689	6	4079440	4131185	162	62539	1.3972	0.081169	0.875356
TIGD2	ENSG00000180346	4	90033968	90036050	4	62539	1.3968	0.081237	0.875356
PLCH2	ENSG00000149527	1	2357419	2436969	277	62539	1.3959	0.081373	0.875356
BTBD1	ENSG00000064726	15	83685174	83736106	132	62539	1.3958	0.081391	0.875356
ATP6V0D1	ENSG00000159720	16	67471917	67515140	52	62539	1.3956	0.081424	0.875356
TTC30A	ENSG00000197557	2	178477720	178483694	34	62539	1.3956	0.081425	0.875356
POLRMT	ENSG00000099821	19	617223	633597	85	62539	1.395	0.081514	0.875356
ZNF235	ENSG00000159917	19	44732882	44809199	129	62539	1.3949	0.081517	0.875356
TRMT112	ENSG00000173113	11	64083932	64085556	3	62539	1.3947	0.081548	0.875356
JUN	ENSG00000177606	1	59246465	59249785	2	62539	1.3944	0.081594	0.875356
OR6T1	ENSG00000181499	11	123813492	123814580	4	62539	1.3942	0.081624	0.875356
PLLP	ENSG00000102934	16	57290004	57318599	94	62539	1.3942	0.081626	0.875356
CBLN1	ENSG00000102924	16	49311828	49315742	13	62539	1.3942	0.081628	0.875356
MDM2	ENSG00000135679	12	69201956	69239214	98	62539	1.3938	0.081692	0.875356
C16orf13	ENSG00000130731	16	684429	686358	2	62539	1.3937	0.081705	0.875356
PPIH	ENSG00000171960	1	43124096	43142429	31	62539	1.3935	0.081737	0.875356
CABP4	ENSG00000175544	11	67219877	67226699	10	62539	1.3932	0.081777	0.875356
AC002985.3	ENSG00000268193	19	19017822	19045206	69	62539	1.3926	0.081865	0.875356
OR5R1	ENSG00000174942	11	56184734	56185708	8	62539	1.3924	0.081902	0.875356
IL18RAP	ENSG00000115607	2	103035149	103069025	141	62539	1.392	0.081968	0.875356
CANX	ENSG00000127022	5	179105629	179157926	146	62539	1.3915	0.082043	0.875356
OR1S2	ENSG00000197887	11	57970674	57971653	5	62539	1.3914	0.082052	0.875356
ELOVL3	ENSG00000119915	10	103986085	103989346	4	62539	1.3914	0.082055	0.875356
KLK5	ENSG00000167754	19	51446559	51456349	35	62539	1.3912	0.082088	0.875356
MB	ENSG00000198125	22	36002811	36033998	99	62539	1.3907	0.082151	0.875528
ZNF321P	ENSG00000221874	19	53431728	53466076	125	62539	1.3902	0.082241	0.875586
RNPC3	ENSG00000185946	1	104068313	104097861	49	62539	1.3901	0.08225	0.875586
SKP1	ENSG00000113558	5	133484633	133512729	48	62539	1.3894	0.082351	0.87608
C15orf40	ENSG00000169609	15	83657193	83680393	56	62539	1.3891	0.082402	0.87608
YRDC	ENSG00000196449	1	38268616	38273857	12	62539	1.3889	0.082437	0.87608
OR13C5	ENSG00000255800	9	107360650	107361788	11	62539	1.388	0.082573	0.877018
DUSP26	ENSG00000133878	8	33448856	33457624	19	62539	1.3877	0.082619	0.877018
CCP110	ENSG00000103540	16	19535133	19564730	94	62539	1.3861	0.082859	0.879067
KRTAP5-7	ENSG00000244411	11	71238313	71239210	2	62539	1.3853	0.082974	0.879788
WNT8A	ENSG00000061492	5	137419581	137428054	15	62539	1.3846	0.083093	0.880242
ZNF154	ENSG00000179909	19	58208735	58220579	33	62539	1.3842	0.083155	0.880242
PBXIP1	ENSG00000163346	1	154916552	154928599	13	62539	1.3841	0.083158	0.880242
KIAA1377	ENSG00000110318	11	101785746	101871789	213	62539	1.3837	0.083225	0.880248
EML3	ENSG00000149499	11	62369690	62380237	15	62539	1.3829	0.083343	0.880248
VIP	ENSG00000146469	6	153071933	153080900	16	62539	1.3829	0.083348	0.880248
AURKB	ENSG00000178999	17	8108056	8113918	16	62539	1.3826	0.083401	0.880248
RASL10B	ENSG00000141150	17	34058668	34070540	26	62539	1.3824	0.083417	0.880248
NUP210L	ENSG00000143552	1	153965161	154127592	228	62539	1.3823	0.083441	0.880248
GABBR2	ENSG00000136928	9	101050391	101471479	1650	62539	1.3815	0.083564	0.880563
GCGR	ENSG00000215644	17	79762008	79771889	17	62539	1.3815	0.083565	0.880563
GPR22	ENSG00000172209	7	107110463	107116098	7	62539	1.3808	0.083666	0.88106
PPP1R14B	ENSG00000173457	11	64011956	64014413	5	62539	1.3804	0.083734	0.88106
GHRHR	ENSG00000106128	7	30978284	31032869	203	62539	1.3794	0.083878	0.88106
ARPP21	ENSG00000172995	3	35680437	35835988	333	62539	1.3793	0.083896	0.88106
DHODH	ENSG00000102967	16	72042487	72058954	52	62539	1.3784	0.084032	0.88106
VPS51	ENSG00000149823	11	64856796	64879332	37	62539	1.3783	0.084057	0.88106
ASAP2	ENSG00000151693	2	9346894	9545812	407	62539	1.3779	0.084114	0.88106
OR5H14	ENSG00000236032	3	97868170	97869249	5	62539	1.3779	0.084123	0.88106
TIGD7	ENSG00000140993	16	3348832	3355729	8	62539	1.3778	0.08414	0.88106
GOLGA4	ENSG00000144674	3	37284668	37408242	255	62539	1.3775	0.084174	0.88106
TIMM44	ENSG00000104980	19	7991603	8008805	74	62539	1.3769	0.084279	0.88106
PSMD3	ENSG00000108344	17	38137050	38154213	63	62539	1.3767	0.084299	0.88106
ROM1	ENSG00000149489	11	62379194	62382592	5	62539	1.3763	0.084366	0.88106
MUC4	ENSG00000145113	3	195473636	195539148	259	62539	1.376	0.084412	0.88106
AL021546.6	ENSG00000111780	12	120876001	120897809	56	62539	1.376	0.084416	0.88106
DNAH3	ENSG00000158486	16	20944433	21170762	599	62539	1.3753	0.084515	0.88106
ZNF221	ENSG00000159905	19	44455375	44471861	48	62539	1.3744	0.084653	0.88106
ASXL3	ENSG00000141431	18	31158579	31331156	432	62539	1.374	0.084716	0.88106
SUPT4H1	ENSG00000213246	17	56422539	56430454	23	62539	1.373	0.084883	0.88106
PABPN1	ENSG00000100836	14	23790498	23795394	7	62539	1.3725	0.084958	0.88106
NPB	ENSG00000183979	17	79858621	79860781	2	62539	1.3725	0.08496	0.88106
JPH4	ENSG00000092051	14	24037244	24048009	10	62539	1.3724	0.084963	0.88106
AC107021.1	ENSG00000232013	3	145782358	145784156	3	62539	1.3722	0.084997	0.88106
PLAU	ENSG00000122861	10	75668935	75677255	18	62539	1.3721	0.085014	0.88106
FCHO1	ENSG00000130475	19	17858527	17899377	161	62539	1.3718	0.085061	0.88106
CALR3	ENSG00000269058	19	16589868	16607003	55	62539	1.3716	0.085097	0.88106
RSRC1	ENSG00000174891	3	157823644	158263519	1396	62539	1.3711	0.08517	0.88106
SHISA6	ENSG00000188803	17	11144580	11467380	1167	62539	1.3701	0.085321	0.88106
PHB	ENSG00000167085	17	47481414	47492246	29	62539	1.3699	0.085359	0.88106
ZNF790	ENSG00000197863	19	37308330	37341689	49	62539	1.3697	0.085396	0.88106
KCNV2	ENSG00000168263	9	2717502	2730037	35	62539	1.3694	0.085437	0.88106
AC027309.1	ENSG00000268553	5	172036245	172036436	1	62539	1.3688	0.085538	0.88106
ULK3	ENSG00000140474	15	75128457	75135687	15	62539	1.3687	0.085541	0.88106
PDE4C	ENSG00000105650	19	18318771	18366229	131	62539	1.3685	0.085578	0.88106
BTBD7	ENSG00000011114	14	93703896	93799438	279	62539	1.3683	0.085608	0.88106
RAET1L	ENSG00000155918	6	150339470	150346668	36	62539	1.3678	0.085684	0.88106
ARPC4	ENSG00000241553	3	9834179	9849410	28	62539	1.3674	0.085755	0.88106
HHIPL2	ENSG00000143512	1	222695602	222721445	99	62539	1.3673	0.08576	0.88106
PRKD2	ENSG00000105287	19	47177532	47220384	91	62539	1.3672	0.085777	0.88106
RFX6	ENSG00000185002	6	117198375	117253326	182	62539	1.3667	0.085861	0.88106
CHMP2A	ENSG00000130724	19	59062933	59066491	5	62539	1.3667	0.085861	0.88106
IL24	ENSG00000162892	1	207070788	207077484	14	62539	1.3664	0.085909	0.88106
GP6	ENSG00000088053	19	55525073	55549632	135	62539	1.3663	0.085924	0.88106
COIL	ENSG00000121058	17	55015548	55038415	64	62539	1.3661	0.085952	0.88106
NUDT16	ENSG00000198585	3	131100515	131107674	8	62539	1.3661	0.085959	0.88106
FTCDNL1	ENSG00000226124	2	200625267	200715896	205	62539	1.366	0.08597	0.88106
CCDC70	ENSG00000123171	13	52436117	52440366	11	62539	1.3657	0.08602	0.88106
MRPS18C	ENSG00000163319	4	84377085	84390888	33	62539	1.3656	0.086033	0.88106
LRR1	ENSG00000165501	14	50065415	50081390	53	62539	1.3656	0.08604	0.88106
MBD5	ENSG00000204406	2	148778580	149275805	1076	62539	1.3654	0.086061	0.88106
FAM71D	ENSG00000172717	14	67656110	67695267	119	62539	1.3654	0.086067	0.88106
PLEKHH1	ENSG00000054690	14	68000018	68056329	182	62539	1.3648	0.086162	0.88106
C10orf91	ENSG00000180066	10	134257831	134262912	16	62539	1.3644	0.086217	0.88106
RRP8	ENSG00000132275	11	6616305	6624850	21	62539	1.3644	0.086219	0.88106
C12orf23	ENSG00000151135	12	107349497	107372556	50	62539	1.3644	0.086219	0.88106
KIAA1211	ENSG00000109265	4	57036361	57194791	541	62539	1.3642	0.08625	0.88106
SUCLG1	ENSG00000163541	2	84650647	84687169	102	62539	1.3638	0.086308	0.881171
GABARAPL3	ENSG00000238244	15	90890819	90892669	13	62539	1.3635	0.086356	0.88118
TOM1	ENSG00000100284	22	35695268	35743985	137	62539	1.3626	0.086503	0.881991
PLA2G5	ENSG00000127472	1	20354672	20417683	214	62539	1.3624	0.086542	0.881991
CCDC65	ENSG00000139537	12	49297893	49325623	76	62539	1.3621	0.086577	0.881991
RHBDD3	ENSG00000100263	22	29655841	29664198	12	62539	1.3612	0.08672	0.882658
ERBB4	ENSG00000178568	2	212240446	213403565	4538	62539	1.3609	0.086778	0.882658
OPCML	ENSG00000183715	11	132284871	133402414	3967	62539	1.3606	0.086813	0.882658
PARG	ENSG00000227345	10	51026325	51130715	127	62539	1.3604	0.086859	0.882658
DCAF12	ENSG00000198876	9	34086385	34127397	125	62539	1.3599	0.086932	0.882658
TTYH2	ENSG00000141540	17	72209653	72258155	149	62539	1.3597	0.086966	0.882658
ABI1	ENSG00000136754	10	27035522	27150016	354	62539	1.3596	0.086974	0.882658
RP11-169F17.1	ENSG00000263711	18	70818476	70931715	308	62539	1.3593	0.08702	0.882658
HPN	ENSG00000105707	19	35531410	35557475	83	62539	1.3581	0.087212	0.882936
HHLA3	ENSG00000197568	1	70820488	70851022	62	62539	1.358	0.087232	0.882936
SLC25A17	ENSG00000100372	22	41165634	41215403	60	62539	1.3576	0.087299	0.882936
MEIS3	ENSG00000105419	19	47906381	47922780	23	62539	1.3574	0.087333	0.882936
RBL2	ENSG00000103479	16	53467889	53525561	109	62539	1.3573	0.087348	0.882936
PREB	ENSG00000138073	2	27353624	27357543	8	62539	1.3573	0.08735	0.882936
C9orf57	ENSG00000204669	9	74666292	74687733	64	62539	1.3571	0.087378	0.882936
MAPRE1	ENSG00000101367	20	31407699	31438211	75	62539	1.3568	0.087425	0.882936
CCDC84	ENSG00000186166	11	118868852	118886501	38	62539	1.3562	0.087523	0.883201
SLC7A6	ENSG00000103064	16	68298433	68335722	61	62539	1.355	0.087707	0.883201
RP11-446E24.4	ENSG00000256407	1	54606897	54665746	197	62539	1.3548	0.087741	0.883201
ZNF703	ENSG00000183779	8	37553269	37557537	2	62539	1.3548	0.087748	0.883201
RP11-324D17.1	ENSG00000259517	16	54279456	54304658	103	62539	1.3547	0.087755	0.883201
FKBP11	ENSG00000134285	12	49315301	49320257	9	62539	1.3546	0.087774	0.883201
MEF2BNB	ENSG00000254901	19	19287712	19303400	59	62539	1.3545	0.087794	0.883201
TGM7	ENSG00000159495	15	43568478	43594453	41	62539	1.3542	0.087829	0.883201
KCNN4	ENSG00000104783	19	44270685	44285409	51	62539	1.3534	0.087957	0.883646
ZZEF1	ENSG00000074755	17	3907739	4046314	477	62539	1.3533	0.087973	0.883646
HELQ	ENSG00000163312	4	84328496	84377009	86	62539	1.3531	0.088015	0.883646
EIF4G2	ENSG00000110321	11	10818597	10830657	25	62539	1.3527	0.088078	0.883696
H1F0	ENSG00000189060	22	38201114	38203442	4	62539	1.3522	0.088156	0.883696
UBBP4	ENSG00000263563	17	21729601	21731762	8	62539	1.352	0.088191	0.883696
ETS2	ENSG00000157557	21	40177231	40196879	43	62539	1.3519	0.088209	0.883696
DPEP1	ENSG00000015413	16	89679716	89704839	86	62539	1.3515	0.088273	0.883751
ALLC	ENSG00000151360	2	3705785	3750261	191	62539	1.3512	0.088309	0.883751
LINGO2	ENSG00000174482	9	27948076	28670283	2697	62539	1.3507	0.088402	0.884028
CBLN3	ENSG00000139899	14	24895738	24900160	21	62539	1.3501	0.088485	0.884028
UBE3A	ENSG00000114062	15	25582381	25684128	243	62539	1.3498	0.088535	0.884028
SSRP1	ENSG00000149136	11	57093459	57103351	21	62539	1.3497	0.088555	0.884028
PDE6B	ENSG00000133256	4	619373	664571	155	62539	1.3496	0.088573	0.884028
SLFN14	ENSG00000236320	17	33875144	33885117	43	62539	1.349	0.088665	0.884163
TM4SF19	ENSG00000145107	3	196046213	196065374	75	62539	1.3489	0.088681	0.884163
ING2	ENSG00000168556	4	184426147	184432249	17	62539	1.3486	0.088734	0.88422
PDCD2L	ENSG00000126249	19	34895289	34917073	52	62539	1.3479	0.088844	0.884845
BMP1	ENSG00000168487	8	22022249	22069839	151	62539	1.3469	0.088999	0.885144
AC073610.5	ENSG00000255863	12	49315767	49333446	47	62539	1.345	0.089314	0.885144
AEBP1	ENSG00000106624	7	44143960	44154161	30	62539	1.3443	0.089423	0.885144
PCDHB8	ENSG00000120322	5	140557371	140560081	16	62539	1.3442	0.089448	0.885144
PDCL2	ENSG00000163440	4	56422692	56458379	129	62539	1.3442	0.089449	0.885144
LSM1	ENSG00000175324	8	38020839	38034248	28	62539	1.3439	0.089486	0.885144
ATP4A	ENSG00000105675	19	36040945	36054560	29	62539	1.3437	0.089521	0.885144
MT4	ENSG00000102891	16	56598961	56602869	17	62539	1.3434	0.089569	0.885144
OR6K2	ENSG00000196171	1	158669369	158670486	1	62539	1.3433	0.089582	0.885144
EVX2	ENSG00000174279	2	176942200	176948641	9	62539	1.3422	0.089766	0.885144
CXXC1	ENSG00000154832	18	47808713	47814674	10	62539	1.3422	0.08977	0.885144
ANKS4B	ENSG00000175311	16	21244986	21263750	41	62539	1.342	0.089792	0.885144
VTI1B	ENSG00000100568	14	68113792	68141548	66	62539	1.3419	0.089814	0.885144
SLC5A7	ENSG00000115665	2	108602979	108630450	76	62539	1.3415	0.089879	0.885144
RP11-58C22.1	ENSG00000261833	16	76587314	76669520	239	62539	1.3415	0.089879	0.885144
KRTAP4-1	ENSG00000198443	17	39340354	39341594	12	62539	1.3401	0.090099	0.885144
SMIM12	ENSG00000163866	1	35178338	35325417	560	62539	1.3399	0.090135	0.885144
C16orf47	ENSG00000197445	16	73160536	73178346	44	62539	1.3397	0.090175	0.885144
MYH7	ENSG00000092054	14	23881947	23904927	69	62539	1.3394	0.090223	0.885144
XPNPEP1	ENSG00000108039	10	111624524	111683311	107	62539	1.3394	0.090228	0.885144
MGAT1	ENSG00000131446	5	180217541	180242652	138	62539	1.3393	0.090235	0.885144
PRMT7	ENSG00000132600	16	68344877	68392466	130	62539	1.3391	0.090266	0.885144
SDHD	ENSG00000255292	11	111957627	112064528	224	62539	1.3386	0.090351	0.885144
ITGA9	ENSG00000144668	3	37493606	37865005	1042	62539	1.3386	0.090357	0.885144
SMARCAL1	ENSG00000138375	2	217277137	217347776	241	62539	1.3371	0.090595	0.885144
LRCH3	ENSG00000186001	3	197518097	197615307	227	62539	1.3367	0.090667	0.885144
ODF3L2	ENSG00000181781	19	463346	474983	43	62539	1.3366	0.090677	0.885144
MAPK8IP2	ENSG00000008735	22	51039114	51052409	63	62539	1.3365	0.090685	0.885144
ZPBP	ENSG00000042813	7	49890017	50160925	716	62539	1.3363	0.090727	0.885144
ANKRD26	ENSG00000107890	10	27280843	27389421	377	62539	1.3359	0.090786	0.885144
GDF1	ENSG00000130283	19	18979361	19006905	61	62539	1.3357	0.090827	0.885144
CERS1	ENSG00000223802	19	18979361	19007536	61	62539	1.3357	0.090827	0.885144
PPP1R7	ENSG00000115685	2	242088991	242123067	92	62539	1.3349	0.090947	0.885144
MYLK2	ENSG00000101306	20	30407111	30422492	43	62539	1.3349	0.090959	0.885144
SYNPO2L	ENSG00000166317	10	75404639	75423561	31	62539	1.3348	0.090971	0.885144
RNF111	ENSG00000157450	15	59157374	59389618	498	62539	1.3348	0.090978	0.885144
HOXC12	ENSG00000123407	12	54348618	54352740	13	62539	1.3346	0.091002	0.885144
PCDHB13	ENSG00000187372	5	140593509	140596993	8	62539	1.3345	0.091022	0.885144
PAX2	ENSG00000075891	10	102495360	102589698	219	62539	1.3338	0.091127	0.885144
SLC29A1	ENSG00000112759	6	44187242	44201888	25	62539	1.3337	0.091148	0.885144
OR13C2	ENSG00000257019	9	107366924	107367951	4	62539	1.3337	0.091157	0.885144
SMYD4	ENSG00000186532	17	1682779	1733928	198	62539	1.3336	0.091166	0.885144
AC073657.1	ENSG00000268632	15	42073346	42076229	6	62539	1.3335	0.09118	0.885144
ASAH2B	ENSG00000204147	10	52499078	52576255	214	62539	1.3334	0.091207	0.885144
TMEM221	ENSG00000188051	19	17546318	17559376	41	62539	1.3333	0.091223	0.885144
ARL15	ENSG00000185305	5	53179775	53606412	1390	62539	1.3332	0.091228	0.885144
GSTM5	ENSG00000134201	1	110254864	110318050	158	62539	1.3331	0.091254	0.885144
OAT	ENSG00000065154	10	126085872	126107545	70	62539	1.3325	0.091347	0.885144
NCF2	ENSG00000116701	1	183524698	183560011	91	62539	1.3325	0.09135	0.885144
DISP2	ENSG00000140323	15	40650436	40663257	32	62539	1.3318	0.091456	0.885144
CEACAM7	ENSG00000007306	19	42177235	42210895	120	62539	1.3314	0.09153	0.885144
ZNF461	ENSG00000197808	19	37128094	37157755	64	62539	1.3311	0.091578	0.885144
GPR137	ENSG00000173264	11	64037534	64056972	35	62539	1.3309	0.091605	0.885144
MCM3	ENSG00000112118	6	52128807	52149679	74	62539	1.3309	0.091615	0.885144
SCRN3	ENSG00000144306	2	175260458	175294303	104	62539	1.3304	0.091695	0.885144
TRMT44	ENSG00000155275	4	8437867	8495258	278	62539	1.3303	0.091713	0.885144
CELSR1	ENSG00000075275	22	46756731	46933067	793	62539	1.33	0.091761	0.885144
CNNM3	ENSG00000168763	2	97481982	97499648	23	62539	1.3299	0.09178	0.885144
PTF1A	ENSG00000168267	10	23481256	23483181	3	62539	1.3291	0.091912	0.885144
OR2L5	ENSG00000197454	1	248185250	248186188	1	62539	1.329	0.09192	0.885144
MTUS2	ENSG00000132938	13	29598748	30077892	1731	62539	1.329	0.09192	0.885144
C8orf22	ENSG00000168333	8	49966870	49988649	34	62539	1.3289	0.091945	0.885144
ZNF766	ENSG00000196214	19	52772824	52795977	135	62539	1.3288	0.091963	0.885144
OLIG1	ENSG00000184221	21	34442450	34444726	4	62539	1.3282	0.092055	0.885144
MAU2	ENSG00000129933	19	19431490	19469563	82	62539	1.3282	0.092057	0.885144
LRRC10B	ENSG00000204950	11	61276272	61278482	5	62539	1.3282	0.092058	0.885144
KIAA1586	ENSG00000168116	6	56911347	56920023	8	62539	1.3279	0.092102	0.885144
TTC22	ENSG00000006555	1	55245385	55266940	67	62539	1.3276	0.092155	0.885144
AKR1C4	ENSG00000198610	10	5237425	5260912	123	62539	1.3273	0.092212	0.885144
PSMC1	ENSG00000100764	14	90722839	90738968	68	62539	1.3272	0.092227	0.885144
RAB20	ENSG00000139832	13	111175417	111214080	207	62539	1.3271	0.092234	0.885144
TM4SF19	ENSG00000273331	3	196042953	196065244	81	62539	1.3264	0.09236	0.885898
EPHA6	ENSG00000080224	3	96533425	97471304	1443	62539	1.3256	0.092478	0.886482
YAP1	ENSG00000137693	11	101981192	102104154	301	62539	1.3252	0.092554	0.886482
DEFB133	ENSG00000214643	6	49913814	49917157	13	62539	1.3241	0.092731	0.886482
TSNAXIP1	ENSG00000102904	16	67840668	67866051	30	62539	1.3241	0.09274	0.886482
SLC17A3	ENSG00000124564	6	25833294	25882514	142	62539	1.3238	0.092786	0.886482
C1orf229	ENSG00000221953	1	247273462	247275719	14	62539	1.3236	0.092825	0.886482
HECTD3	ENSG00000126107	1	45468212	45477001	20	62539	1.3235	0.092829	0.886482
OVCH1-AS1	ENSG00000257599	12	29542227	29640421	368	62539	1.3229	0.092934	0.886482
RNFT1	ENSG00000189050	17	58029601	58042122	22	62539	1.3227	0.092969	0.886482
C4orf50	ENSG00000181215	4	5958845	5991545	220	62539	1.3225	0.093007	0.886482
SCAMP5	ENSG00000198794	15	75249560	75313837	168	62539	1.3224	0.093023	0.886482
EFCAB14	ENSG00000159658	1	47124366	47184824	119	62539	1.3223	0.093033	0.886482
FAM64A	ENSG00000129195	17	6347735	6354789	26	62539	1.3223	0.093037	0.886482
GCNT4	ENSG00000176928	5	74323289	74326724	10	62539	1.3218	0.093125	0.886869
TMEM86B	ENSG00000180089	19	55738007	55741647	12	62539	1.321	0.093257	0.887423
TMEM150B	ENSG00000180061	19	55824169	55845416	77	62539	1.3205	0.093327	0.887423
PDCD1LG2	ENSG00000197646	9	5510545	5571282	161	62539	1.3203	0.093365	0.887423
GATC	ENSG00000257218	12	120884241	120899389	43	62539	1.3203	0.093373	0.887423
SLC5A11	ENSG00000158865	16	24857162	24922949	217	62539	1.3197	0.093473	0.88769
SLC44A2	ENSG00000129353	19	10713133	10755235	123	62539	1.3195	0.093496	0.88769
FAM132A	ENSG00000184163	1	1177826	1182102	10	62539	1.3192	0.093556	0.887758
SCAMP2	ENSG00000140497	15	75136071	75165706	42	62539	1.3187	0.093633	0.887758
OR4D6	ENSG00000166884	11	59224411	59225464	8	62539	1.3185	0.093667	0.887758
SLMO1	ENSG00000141391	18	12407895	12432237	84	62539	1.3184	0.093693	0.887758
S100Z	ENSG00000171643	5	76145826	76217475	168	62539	1.3178	0.093786	0.887905
FAM43B	ENSG00000183114	1	20878932	20881512	4	62539	1.3176	0.093811	0.887905
DYNLT1	ENSG00000146425	6	159057506	159065771	14	62539	1.3174	0.093851	0.887905
LONRF2	ENSG00000170500	2	100889753	100939195	192	62539	1.3166	0.09398	0.888003
FAM69B	ENSG00000165716	9	139607022	139618502	49	62539	1.3149	0.094268	0.888003
POC1B	ENSG00000139323	12	89813495	89919801	291	62539	1.3147	0.094301	0.888003
N4BP2L2	ENSG00000244754	13	33006554	33112970	158	62539	1.3146	0.09433	0.888003
FOXO3	ENSG00000118689	6	108881038	109005977	194	62539	1.3143	0.094368	0.888003
XYLB	ENSG00000093217	3	38388251	38462839	267	62539	1.3143	0.094375	0.888003
CCDC141	ENSG00000163492	2	179694484	179914813	635	62539	1.3138	0.094454	0.888003
HOXC4	ENSG00000273266	12	54447661	54449814	5	62539	1.3138	0.09446	0.888003
DOCK5	ENSG00000147459	8	25042238	25275598	648	62539	1.3137	0.094477	0.888003
SH3GLB1	ENSG00000097033	1	87170259	87213867	93	62539	1.3134	0.094527	0.888003
SPATA5L1	ENSG00000171763	15	45694529	45713617	28	62539	1.313	0.094587	0.888003
KRTAP10-3	ENSG00000212935	21	45977673	45978643	7	62539	1.3129	0.094609	0.888003
PADI1	ENSG00000142623	1	17531621	17572500	160	62539	1.3119	0.094774	0.888003
ADD3	ENSG00000148700	10	111756126	111895323	214	62539	1.3117	0.094813	0.888003
AANAT	ENSG00000129673	17	74449433	74466199	56	62539	1.3115	0.094838	0.888003
NEK2	ENSG00000117650	1	211836114	211848960	31	62539	1.3112	0.094896	0.888003
CCDC130	ENSG00000104957	19	13842574	13874110	86	62539	1.3108	0.094965	0.888003
LRRFIP1	ENSG00000124831	2	238536219	238722325	702	62539	1.3105	0.095014	0.888003
ZNF341	ENSG00000131061	20	32319463	32380075	91	62539	1.3098	0.095128	0.888003
RGPD4	ENSG00000196862	2	108443388	108507297	41	62539	1.3096	0.095161	0.888003
[truncated: 16,707 more rows]

## Sheet: T6.tissue.53
Table 6.Tissue enrichment analysis for genes differentially associated with the two disorders (performed in 53 general tissue types in GTEx using MAGMA)
Tissues with an adjusted p-value below 0.05 (FDR) are highlighted in bold.
Tissues	nGENEs	BETA	BETA_STD	SE	P
Testis	16760	0.008302	0.013595	0.0054347	0.063319
Vagina	16760	0.01755	0.029195	0.011709	0.066963
Esophagus_Mucosa	16760	0.011626	0.01976	0.0077901	0.067808
Adrenal_Gland	16760	0.012046	0.021169	0.0099298	0.11254
Brain_Hypothalamus	16760	0.0088316	0.013997	0.0083889	0.14623
Brain_Amygdala	16760	0.0071846	0.011307	0.0082821	0.19285
Brain_Nucleus_accumbens_basal_ganglia	16760	0.006702	0.010755	0.0078472	0.19654
Skin_Not_Sun_Exposed_Suprapubic	16760	0.0068609	0.011711	0.0080736	0.19773
Brain_Caudate_basal_ganglia	16760	0.0066293	0.010576	0.0082003	0.20943
Brain_Anterior_cingulate_cortex_BA24	16760	0.006081	0.0098427	0.0075467	0.21019
Brain_Cortex	16760	0.0054973	0.0091724	0.0073154	0.22619
Brain_Cerebellar_Hemisphere	16760	0.0046611	0.0082722	0.0062947	0.22951
Brain_Cerebellum	16760	0.0047361	0.0083482	0.006483	0.23253
Brain_Hippocampus	16760	0.0059741	0.0093381	0.0083269	0.23656
Brain_Putamen_basal_ganglia	16760	0.0059193	0.009327	0.0082967	0.23779
Brain_Substantia_nigra	16760	0.0062967	0.0098949	0.0091762	0.2463
Brain_Frontal_Cortex_BA9	16760	0.0046487	0.0077558	0.0071412	0.25754
Heart_Left_Ventricle	16760	0.0054604	0.0087511	0.0090758	0.27371
Cells_EBV-transformed_lymphocytes	16760	0.0029037	0.0055309	0.0052655	0.29067
Stomach	16760	0.005811	0.0094572	0.012223	0.31725
Heart_Atrial_Appendage	16760	0.0043133	0.007058	0.0098011	0.32994
Skin_Sun_Exposed_Lower_leg	16760	0.0033606	0.005766	0.0080285	0.33776
Liver	16760	0.0024483	0.0040224	0.0064994	0.3532
Prostate	16760	0.0043167	0.0073123	0.012066	0.36026
Cervix_Ectocervix	16760	0.0044505	0.0074734	0.013629	0.372
Muscle_Skeletal	16760	0.0017451	0.002887	0.0070814	0.40267
Brain_Spinal_cord_cervical_c-1	16760	-0.00074599	-0.0011696	0.009054	0.53283
Nerve_Tibial	16760	-0.001578	-0.002759	0.011039	0.55684
Bladder	16760	-0.0028429	-0.0048397	0.012437	0.5904
Kidney_Cortex	16760	-0.0024679	-0.0040718	0.0095692	0.60176
Colon_Sigmoid	16760	-0.0045924	-0.0078545	0.01266	0.6416
Pituitary	16760	-0.0035649	-0.0059865	0.0088618	0.65626
Cervix_Endocervix	16760	-0.005684	-0.0097628	0.012356	0.67724
Fallopian_Tube	16760	-0.0061774	-0.010516	0.012741	0.68611
Ovary	16760	-0.0050214	-0.0088047	0.010013	0.69199
Whole_Blood	16760	-0.0035966	-0.0057792	0.0059383	0.72762
Uterus	16760	-0.0079717	-0.013949	0.011764	0.751
Minor_Salivary_Gland	16760	-0.0076232	-0.012437	0.010067	0.77554
Esophagus_Muscularis	16760	-0.012344	-0.021194	0.012628	0.83582
Thyroid	16760	-0.01037	-0.018056	0.010199	0.84536
Esophagus_Gastroesophageal_Junction	16760	-0.013651	-0.023428	0.013153	0.85032
Small_Intestine_Terminal_Ileum	16760	-0.0092302	-0.015339	0.0086755	0.85631
Artery_Coronary	16760	-0.013488	-0.023163	0.012411	0.86141
Pancreas	16760	-0.011051	-0.016928	0.008846	0.89421
Artery_Tibial	16760	-0.013299	-0.023212	0.010561	0.89601
Cells_Transformed_fibroblasts	16760	-0.0097953	-0.017559	0.0076732	0.89911
Adipose_Visceral_Omentum	16760	-0.015051	-0.025829	0.011457	0.90552
Colon_Transverse	16760	-0.016524	-0.027289	0.011008	0.93332
Breast_Mammary_Tissue	16760	-0.01973	-0.033573	0.013021	0.93515
Lung	16760	-0.01548	-0.026336	0.0097803	0.94325
Spleen	16760	-0.012583	-0.022492	0.0074907	0.95349
Adipose_Subcutaneous	16760	-0.019852	-0.034664	0.011111	0.963
Artery_Aorta	16760	-0.022007	-0.038289	0.010814	0.97907

## Sheet: T7.rg
Table 7. Genetic correlation analysis with 42 related traits.
Genetic correlations with an adjusted p-value below 0.05 are highlighted in bold. P (FDR): FDR method was employed to adjust for multiple testing.
Generally, rg reflects how much the non-shared or unique genetic component of the 1st disorder is genetically correlated with a specific trait, when compared to the 2nd disorder in the pair.
trait1	trait2	PMID	Category	ethnicity	rg	se	z	P	P(FDR)	h2_obs	h2_obs_se	h2_int	h2_int_se	gcov_int	gcov_int_se	note
mdd vs. ocd	Years of schooling 2016	27225129	education	European	0.3523	0.0464	7.5995	2.9738e-14	1.16e-12	0.1258	0.0044	0.9315	0.0099	-0.0058	0.0044	SNPs from the MHC (chr6 26M~34M) region was removed for this traits
mdd vs. ocd	Anorexia Nervosa	24514567	psychiatric	European	0.3849	0.0693	5.5546	2.7828e-08	5.42e-07	0.5469	0.0311	0.9012	0.0071	0.0133	0.0045	SNPs from the MHC (chr6 26M~34M) region was removed for this traits
mdd vs. ocd	Years of schooling (proxy cognitive performance)	25201988	education	European	0.3529	0.0755	4.6756	2.9316e-06	3.38e-05	0.1066	0.0074	1.0272	0.0091	-0.0103	0.0054	SNPs from the MHC (chr6 26M~34M) region was removed for this traits
mdd vs. ocd	Insomnia	27992416	sleeping	European	-0.3522	0.0759	-4.6408	3.4714e-06	3.38e-05	0.1338	0.0115	1.002	0.0078	-0.0026	0.0046	SNPs from the MHC (chr6 26M~34M) region was removed for this traits
mdd vs. ocd	Years of schooling 2013	23722424	education	European	0.3419	0.0756	4.5232	6.09e-06	4.75e-05	0.0841	0.0063	1.0193	0.009	-0.0109	0.0052	SNPs from the MHC (chr6 26M~34M) region was removed for this traits
mdd vs. ocd	Childhood IQ	23358156	education	European	0.4838	0.1195	4.0487	5.1512e-05	0.000323	0.2726	0.045	1.0024	0.0093	-0.0152	0.0065	SNPs from the MHC (chr6 26M~34M) region was removed for this traits
mdd vs. ocd	College completion	23722424	education	European	0.327	0.0813	4.0207	5.8034e-05	0.000323	0.0794	0.0057	1.0208	0.0087	-0.0087	0.0056	SNPs from the MHC (chr6 26M~34M) region was removed for this traits
mdd vs. ocd	Insomnia	28604731	sleeping	European	-0.3207	0.0947	-3.3878	0.0007	0.00341	0.0474	0.0048	1.0037	0.0069	-0.0015	0.0047	SNPs from the MHC (chr6 26M~34M) region was removed for this traits
mdd vs. ocd	Intelligence	28530673	cognitive	European	0.186	0.059	3.1539	0.0016	0.00693	0.19	0.0105	1.0077	0.0081	-0.0088	0.0048	SNPs from the MHC (chr6 26M~34M) region was removed for this traits
mdd vs. ocd	Bipolar disorder	21926972	psychiatric	European	0.2612	0.0835	3.1278	0.0018	0.00702	0.4321	0.0369	1.0229	0.0073	-0.0184	0.0049	SNPs from the MHC (chr6 26M~34M) region was removed for this traits
mdd vs. ocd	Coronary artery disease	26343387	cardiometabolic	Mixed	-0.1745	0.0606	-2.8798	0.004	0.0142	0.0798	0.0058	1.0429	0.0094	0.0017	0.0046	Caution: using this data may yield less robust results due to minor departure of the LD structure; SNPs from the MHC (chr6 26M~34M) region was removed for this traits
mdd vs. ocd	Schizophrenia	25056061	psychiatric	Mixed	0.1732	0.0613	2.8263	0.0047	0.0153	0.4606	0.0194	1.0503	0.0132	0.0177	0.0069	Caution: using this data may yield less robust results due to minor departure of the LD structure; SNPs from the MHC (chr6 26M~34M) region was removed for this traits
mdd vs. ocd	Fathers age at death	27015805	aging	European	0.3026	0.1144	2.6452	0.0082	0.024	0.0405	0.0069	1.017	0.0069	0.0011	0.0048	SNPs from the MHC (chr6 26M~34M) region was removed for this traits
mdd vs. ocd	Neo-conscientiousness	21173776	personality	European	0.5019	0.1911	2.6262	0.0086	0.024	0.0732	0.0298	1.0001	0.0067	-0.0127	0.005	Caution: using this data may yield results outside bounds due to relative low Z score of the SNP heritability of the trait; SNPs from the MHC (chr6 26M~34M) region was removed for this traits
mdd vs. ocd	Attention deficit hyperactivity disorder (No GC)	27663945	psychiatric	European	-0.4958	0.1947	-2.5461	0.0109	0.0273	0.0745	0.0304	1.0075	0.0075	0.0035	0.0049	Caution: using this data may yield results outside bounds due to relative low Z score of the SNP heritability of the trait; SNPs from the MHC (chr6 26M~34M) region was removed for this traits
mdd vs. ocd	Attention deficit hyperactivity disorder (GC)	27663945	psychiatric	European	-0.4952	0.1952	-2.5366	0.0112	0.0273	0.0735	0.0301	0.9928	0.0074	0.0035	0.0049	Caution: using this data may yield results outside bounds due to relative low Z score of the SNP heritability of the trait; SNPs from the MHC (chr6 26M~34M) region was removed for this traits
mdd vs. ocd	Mothers age at death	27015805	aging	European	0.3128	0.127	2.4631	0.0138	0.0317	0.0353	0.0074	1.0136	0.0072	0.0015	0.0047	SNPs from the MHC (chr6 26M~34M) region was removed for this traits
mdd vs. ocd	Excessive daytime sleepiness	27992416	sleeping	European	-0.1929	0.0852	-2.2638	0.0236	0.0511	0.0548	0.0052	1.0012	0.0069	-0.0032	0.0048	SNPs from the MHC (chr6 26M~34M) region was removed for this traits
mdd vs. ocd	ICV	25607358	brain_volume	European	0.2835	0.1367	2.074	0.0381	0.0782	0.1733	0.0453	1.0028	0.0068	-0.0077	0.0046	SNPs from the MHC (chr6 26M~34M) region was removed for this traits
mdd vs. ocd	Sleep duration	27494321	sleeping	European	0.1335	0.0724	1.8437	0.0652	0.126	0.055	0.0049	1.0206	0.0074	-0.0059	0.0042	SNPs from the MHC (chr6 26M~34M) region was removed for this traits
mdd vs. ocd	PGC cross-disorder analysis	23453885	psychiatric	European	0.1361	0.0745	1.8275	0.0676	0.126	0.173	0.0132	1.0131	0.0114	-0.0267	0.0067	SNPs from the MHC (chr6 26M~34M) region was removed for this traits
mdd vs. ocd	Parents age at death	27015805	aging	European	0.227	0.1262	1.7992	0.072	0.128	0.029	0.0069	1.016	0.0064	0.003	0.0046	SNPs from the MHC (chr6 26M~34M) region was removed for this traits
mdd vs. ocd	Subjective well being	27089181	psychiatric	European	0.1085	0.0782	1.387	0.1654	0.28	0.0252	0.0021	1.0007	0.0072	0.0139	0.0053	SNPs from the MHC (chr6 26M~34M) region was removed for this traits
mdd vs. ocd	Neuroticism	24828478	personality	European	-0.1722	0.127	-1.3565	0.1749	0.284	0.0148	0.0033	1.0084	0.0061	-0.0031	0.0043	SNPs from the MHC (chr6 26M~34M) region was removed for this traits
mdd vs. ocd	Alzheimers disease	24162737	neurological	European	-0.1625	0.1294	-1.2557	0.2092	0.326	0.0451	0.0211	1.0655	0.0292	-0.0018	0.0049	SNPs from the MHC (chr6 26M~34M) region was removed for this traits
mdd vs. ocd	Amyotrophic lateral sclerosis	27455348	neurological	European	-0.1817	0.1478	-1.2289	0.2191	0.326	0.0497	0.0128	0.9943	0.0063	-0.0008	0.0042	Caution: using this data may yield results outside bounds due to relative low Z score of the SNP heritability of the trait; SNPs from the MHC (chr6 26M~34M) region was removed for this traits
mdd vs. ocd	Mean Hippocampus	25607358	brain_volume	European	0.1951	0.1622	1.2023	0.2293	0.326	0.1408	0.0386	0.9874	0.0065	-0.0075	0.0048	SNPs from the MHC (chr6 26M~34M) region was removed for this traits
mdd vs. ocd	Neuroticism	27089181	personality	European	-0.08	0.0688	-1.1636	0.2446	0.326	0.0894	0.0076	0.9897	0.012	-0.0179	0.0052	SNPs from the MHC (chr6 26M~34M) region was removed for this traits
mdd vs. ocd	Mean Accumbens	25607358	brain_volume	European	0.2081	0.1799	1.1571	0.2472	0.326	0.0911	0.0361	0.9792	0.0065	-0.0045	0.0045	Caution: using this data may yield results outside bounds due to relative low Z score of the SNP heritability of the trait; SNPs from the MHC (chr6 26M~34M) region was removed for this traits
mdd vs. ocd	Neo-openness to experience	21173776	personality	European	-0.1753	0.1526	-1.1487	0.2507	0.326	0.1049	0.0271	0.992	0.0066	0.0124	0.005	SNPs from the MHC (chr6 26M~34M) region was removed for this traits
mdd vs. ocd	Mean Caudate	25607358	brain_volume	European	-0.1061	0.1105	-0.9609	0.3366	0.424	0.2495	0.0389	0.9687	0.0061	0.0052	0.0048	SNPs from the MHC (chr6 26M~34M) region was removed for this traits
mdd vs. ocd	Chronotype	27494321	sleeping	European	0.0536	0.0612	0.8758	0.3811	0.464	0.102	0.0059	1.0131	0.0076	-0.0014	0.0046	SNPs from the MHC (chr6 26M~34M) region was removed for this traits
mdd vs. ocd	Mean Pallidum	25607358	brain_volume	European	0.1042	0.1256	0.8301	0.4065	0.481	0.161	0.0412	0.9779	0.0069	0.0027	0.0045	SNPs from the MHC (chr6 26M~34M) region was removed for this traits
mdd vs. ocd	Parkinsons disease	19915575	neurological	European	-0.0781	0.1083	-0.721	0.4709	0.54	0.4107	0.1184	1.1233	0.009	0.0006	0.0041	SNPs from the MHC (chr6 26M~34M) region was removed for this traits
mdd vs. ocd	Mean Putamen	25607358	brain_volume	European	-0.06	0.1106	-0.5423	0.5876	0.655	0.2983	0.0459	0.9503	0.0068	0.0075	0.0051	SNPs from the MHC (chr6 26M~34M) region was removed for this traits
mdd vs. ocd	Autism spectrum disorder	0	psychiatric	European	-0.0406	0.087	-0.4668	0.6407	0.694	0.465	0.0517	0.9632	0.0066	0.0027	0.0043	SNPs from the MHC (chr6 26M~34M) region was removed for this traits
mdd vs. ocd	Mean Thalamus	25607358	brain_volume	European	0.0591	0.1407	0.42	0.6745	0.711	0.1385	0.0359	0.9796	0.0063	0.0048	0.0047	SNPs from the MHC (chr6 26M~34M) region was removed for this traits
mdd vs. ocd	Adiponectin	22479202	cardiometabolic	Mixed	-0.0089	0.1125	-0.0788	0.9372	0.957	0.1204	0.0253	1.0223	0.0121	-0.0008	0.0047	Caution: using this data may yield less robust results due to minor departure of the LD structure; SNPs from the MHC (chr6 26M~34M) region was removed for this traits
mdd vs. ocd	Attention deficit hyperactivity disorder	20732625	psychiatric	European	-0.0091	0.1684	-0.0537	0.9571	0.957	0.2471	0.0924	1.006	0.0062	-0.0007	0.0046	Caution: using this data may yield results outside bounds due to relative low Z score of the SNP heritability of the trait; SNPs from the MHC (chr6 26M~34M) region was removed for this traits
mdd vs. ocd	Ischemic stroke	26935894	cardiometabolic	Mixed	NA	NA	NA	NA	NA	NA	NA	NA	NA	NA	NA	Caution: using these data may yield less robust results due to minor departure of the LD structure; SNPs from the MHC (chr6 26M-34M) region were removed for this trait

## Sheet: T8.predict.indice
Table 8. Maximum ability to distinguish between the two disorders based on SNP-based heritability (i.e. assuming all GWAS-panel variants are found)
Comparison	Percentile/Ptop	AUC.accurate	AUC.approx	AUC.approx2	Prop.cases.exp	VarPredRisk	VarPredRisk.to.MaxVar	Mean.predrisk.case	Mean.predrisk.unaffect	MeanRiskDiff	AbsRisk
mdd vs. ocd	0.1	0.800157	0.775893	0.801827	0.329538	0.0223679	0.175147	0.299374	0.124126	0.175248	0.0136676
	0.3				0.674018						0.0486422
	0.5				0.858592						0.10058
	0.7				0.955463						0.184502
	0.9				0.995463						0.363241
										List of predictive indices
										AUC accurate, accurate AUC obtained by the integration formula as described in text
										AUC approx, AUC approximated by binormal curve and assuming equal variance in cases and controls
										AUC approx2, AUC approximated by binormal curve and unequal variance in cases and controls.
										Prop.cases.exp: proportion of cases explained by people at the top k% (Ptop) of predicted risk
										VarPredRisk: variance of predicted risk
										VarPredRisk.to.MaxVar: var of predicted risk compared to the maximum variance
										Mean.predrisk.case, mean.predrisk.unaffect, MeanRiskDiff: mean predicted risks in cases, controls and their difference
										AbsRisk: absolute risk of the 1st disorder (case) at different percentiles of predicted risk
										List of graphs
										A: ROC curve
										B: predictiveness curve (predicted risk against risk perecentile)
										C: Cumulative density function of predicted risks
										D: Probability density function of predicted risks
										E: Probability density function of predicted risks in the population (blue solid line) and in cases (green dotted line)
										F: Proportion of cases explained against proportion of population at highest risk.
										Note that in our analyses the 'population' consists of indivdudals having either the first or the second trait/disorder; the 1st disorder is considered as the 'case'.
										For details, please refer to So H-C, Sham PC (2010)
										A Unifying Framework for Evaluating the Predictive Power of Genetic Variants Based on the Level of Heritability Explained.
										PLoS Genet 6(12): e1001230. https://doi.org/10.1371/journal.pgen.1001230

## Sheet: T9.PRS.AUC
Table 9. Ability to distinguish between the two disorders based on polygenic risk scores (PRS) derived from existing GWAS data (treating the 1st disorder as case and 2nd one as control)
The largest AUC and respective P value threshold are in bold. The relative risk was calculated by comparing to the mean absolute risk (of the 1st disorder).
1e-05	0.0001	0.0005	0.001	0.005	0.01	0.03	0.05	0.1	0.2	0.3	0.4	0.5	0.6	0.7	0.8	0.9	1
0.513175	0.517976	0.546512	0.563212	0.566293	0.561316	0.547303	0.543204	0.539384	0.537228	0.536479	0.536152	0.535998	0.535919	0.535882	0.535866	0.535862	0.535861
P value threshold	Percentile	Absolute Risk of MDD	Relative risk compared to mean risk of MDD	MDDbsolute risk of OCD	Risk ratio of 2nd disorder vs 1st disorder
0.005	0.05	0.796854	0.93784	0.203146	0.254935
0.005	0.1	0.809902	0.953197	0.190098	0.234717
0.005	0.2	0.824995	0.970959	0.175005	0.212128
0.005	0.3	0.835392	0.983196	0.164608	0.197042
0.005	0.4	0.843953	0.993271	0.156047	0.184901
0.005	0.5	0.851683	1.00237	0.148317	0.174145
0.005	0.6	0.859154	1.01116	0.140846	0.163936
0.005	0.7	0.866859	1.02023	0.133141	0.15359
0.005	0.8	0.875502	1.0304	0.124498	0.142202
0.005	0.9	0.886827	1.04373	0.113173	0.127616
0.005	0.95	0.895609	1.05407	0.104391	0.116558
