# Supplementary material for: Analysis of genetic differences between psychiatric disorders: exploring pathways and cell types/tissues involved and ability to differentiate the disorders by polygenic scores
Source: Transl Psychiatry. 2021 Aug 13;11:426. doi: 10.1038/s41398-021-01545-x (PMC8363629; doi:10.1038/s41398-021-01545-x)
Supplement: Supplementary file 2 — Supplementary Dataset [file 41398_2021_1545_MOESM2_ESM.zip › Supp_dataset_genetic_diff_psy/ST14_mdd2018.vs.severe.depression.xlsx]

## Sheet: T1.sig.snps
Table 1.Single nucleotide polymorphisms that passed genome-wide significance (5E-08) in SNP-based analysis
a1: effect allele; a2: non-effect allele; se: standand error.
snpid	chr	bpos	a1	a2	beta	se	pval
rs76025409	5	103783801	C	G	0.0542916	0.00851995	1.86225e-10
rs6905391	6	28262686	A	G	-0.0699185	0.011222	4.65013e-10
rs1936365	6	28268452	C	G	-0.0697318	0.0112218	5.16689e-10
rs12658032	5	103904226	A	G	0.0516699	0.00832161	5.32798e-10
rs853694	6	28279100	A	T	0.0693861	0.0112218	6.28314e-10
rs35319957	5	103864338	C	G	0.0488616	0.00792136	6.90118e-10
rs853676	6	28299687	T	C	-0.069055	0.0112214	7.56142e-10
rs853685	6	28288785	T	C	-0.0689914	0.0112216	7.84297e-10
rs1592757	5	103889998	C	G	0.0510795	0.00832163	8.34818e-10
rs853678	6	28297313	A	T	-0.0688572	0.0112216	8.45492e-10
rs853679	6	28296863	A	C	-0.0686874	0.0112217	9.30239e-10
rs853681	6	28296650	A	C	-0.0683718	0.0112217	1.1093e-09
rs1363105	5	103917790	T	C	-0.0485687	0.0080205	1.3992e-09
rs1363104	5	103917797	C	G	0.0485596	0.00802049	1.40905e-09
rs853682	6	28295875	T	C	0.0678736	0.0112217	1.46256e-09
rs21126	5	104013782	A	G	-0.047985	0.00802139	2.20243e-09
rs10479296	5	103915443	A	G	-0.0468211	0.00792144	3.40692e-09
rs325502	5	104008133	A	G	-0.0473776	0.00802139	3.49664e-09
rs10053368	5	103914758	A	G	0.0467172	0.00792146	3.68936e-09
rs1372500	5	103758742	T	C	-0.0490262	0.00832258	3.84452e-09
rs10053371	5	103914786	A	T	0.047224	0.00802022	3.90609e-09
rs396755	5	104022239	C	G	0.0469843	0.00802149	4.70444e-09
rs13166408	5	103741966	T	C	0.049308	0.00842155	4.77052e-09
rs10078807	5	103912319	A	G	0.0469078	0.00802049	4.96035e-09
rs10479297	5	103915728	A	G	0.0463088	0.00792144	5.03516e-09
rs10057459	5	103918699	A	G	-0.0462987	0.00792144	5.07355e-09
rs62362442	5	103911784	T	C	-0.0491581	0.00841617	5.19143e-09
rs171697	5	103956516	C	G	-0.0491095	0.00842286	5.52621e-09
rs12658007	5	103904034	A	G	0.0467572	0.00802017	5.54447e-09
rs12658019	5	103904108	A	G	0.046177	0.00792182	5.5731e-09
rs173823	5	103954801	A	T	0.0490637	0.00842285	5.70858e-09
rs13166522	5	103817315	A	G	0.0472854	0.00811889	5.7412e-09
rs12658276	5	103915282	A	G	0.0461239	0.00792144	5.79148e-09
rs2431108	5	103947968	T	C	-0.0490367	0.00842284	5.81907e-09
rs6934329	6	27158033	A	G	0.0606598	0.010422	5.87248e-09
rs1363102	5	103917867	T	G	-0.0461	0.00792144	5.89726e-09
rs10072849	5	103918622	T	C	-0.0460995	0.00792144	5.89924e-09
rs2018142	5	103941793	A	C	-0.0460469	0.00792135	6.13586e-09
rs79997868	5	103854240	A	T	0.0466047	0.00802007	6.20993e-09
rs1421665	5	103914014	T	C	-0.0460264	0.00792144	6.23378e-09
rs13158494	5	103913321	A	T	-0.0460235	0.00792144	6.24746e-09
rs10073929	5	103915208	A	G	0.0460197	0.00792144	6.2654e-09
rs10071115	5	103912208	A	C	-0.0459391	0.00792152	6.66001e-09
rs10072579	5	103918228	T	C	-0.0459002	0.00792144	6.85554e-09
rs10057469	5	103918749	T	G	-0.0458833	0.00792144	6.94291e-09
rs35949602	5	103736622	T	C	0.0482059	0.00832259	6.94792e-09
rs11738191	5	103913202	A	G	0.0458147	0.00792145	7.31097e-09
rs1363101	5	103941070	T	G	0.0457778	0.00792132	7.51192e-09
rs12187903	5	103939770	T	C	-0.0457654	0.00792136	7.58356e-09
rs410915	5	104034140	T	C	-0.046341	0.00802113	7.58803e-09
rs13162928	5	103736802	T	C	-0.0474803	0.00822382	7.76358e-09
rs13177365	5	103914543	A	G	-0.0457129	0.00792145	7.8909e-09
rs12658451	5	103904037	T	C	0.0462752	0.00802026	7.93703e-09
rs72776989	5	103751465	A	G	0.0479659	0.00832269	8.25034e-09
rs1583953	5	103750804	T	C	0.0479525	0.00832269	8.32923e-09
rs62362459	5	103916831	A	G	0.0456001	0.00792143	8.58502e-09
rs62362443	5	103912114	A	C	0.0455433	0.00792188	8.97478e-09
rs7710489	5	103916349	T	C	0.0455061	0.00792144	9.20965e-09
rs10477834	5	103917352	A	C	0.0455039	0.00792143	9.22483e-09
rs10059643	5	103919840	A	G	-0.0454848	0.00792143	9.35678e-09
rs416223	5	103991476	A	C	-0.0466104	0.00812071	9.48475e-09
rs1833514	5	103896130	T	C	-0.0454529	0.0079213	9.57674e-09
rs12187898	5	103939674	T	C	-0.0454349	0.00792137	9.70935e-09
rs11738197	5	103913264	A	C	0.0454305	0.00792152	9.74676e-09
rs4510551	5	103729262	T	C	0.047161	0.00822387	9.77115e-09
rs10054977	5	103914836	T	G	0.0454231	0.00792144	9.79744e-09
rs7723509	5	103916363	C	G	-0.045413	0.00792144	9.87164e-09
rs7752448	6	28301099	A	G	0.0728578	0.0127213	1.02074e-08
rs7706353	5	103895016	T	C	0.0453564	0.0079213	1.02898e-08
rs149543464	6	30400763	A	G	-0.0710884	0.0124161	1.03119e-08
rs6596578	5	103899178	A	G	-0.0453535	0.0079213	1.03119e-08
rs6891820	5	103903148	A	G	0.0453429	0.00792129	1.03937e-08
rs920623	5	103771888	A	G	0.0476372	0.00832261	1.04148e-08
rs1421668	5	103902958	T	C	-0.0453376	0.00792129	1.04345e-08
rs7703746	5	103907337	A	G	-0.0452903	0.00792136	1.08105e-08
rs10052804	5	103919822	A	C	0.0452881	0.00792143	1.08319e-08
rs10059133	5	103901424	T	C	-0.045279	0.00792139	1.09032e-08
rs77960	5	103964585	A	G	0.048707	0.00852183	1.09347e-08
rs12659431	5	103903766	A	G	-0.0452724	0.0079214	1.09572e-08
rs10064425	5	103899690	T	C	0.045252	0.0079213	1.112e-08
rs35792668	5	103917300	A	G	0.0463618	0.00811954	1.13042e-08
rs10455066	5	103941415	T	G	0.0451939	0.00792152	1.16206e-08
rs768905	5	103909664	T	C	0.0451834	0.00792138	1.17038e-08
rs4521446	5	103897758	T	C	-0.0451551	0.0079213	1.1948e-08
rs6865511	5	103902180	T	C	-0.0451393	0.00792129	1.20882e-08
rs11242523	5	103905025	A	T	-0.0450798	0.00792129	1.26324e-08
rs12515429	5	103905275	T	C	-0.0450794	0.00792129	1.2636e-08
rs6867409	5	103890096	T	C	0.0450686	0.0079214	1.27436e-08
rs4320234	5	103895115	T	C	-0.0450547	0.0079213	1.287e-08
rs30266	5	103972357	A	G	0.0484686	0.00852181	1.28841e-08
rs6874138	5	103899596	T	C	0.0450352	0.00792141	1.30616e-08
rs325500	5	104006667	A	G	0.0461426	0.00812075	1.33078e-08
rs11242522	5	103904914	T	C	0.0449767	0.0079213	1.36321e-08
rs10455065	5	103941401	T	C	0.0449664	0.0079215	1.37486e-08
rs35207728	5	103917304	A	G	0.0460664	0.00811954	1.39893e-08
rs2193933	5	103892460	C	G	-0.0449274	0.00792142	1.41441e-08
rs17156671	5	103905410	A	C	0.0448894	0.0079213	1.45384e-08
rs1421666	5	103908410	A	G	0.0448715	0.00792135	1.47339e-08
rs768792	5	103757005	A	G	-0.0470916	0.00832254	1.52859e-08
rs325481	5	104000752	A	G	-0.0459456	0.00812076	1.53322e-08
rs144447022	6	29244219	T	G	-0.0747666	0.0132197	1.55204e-08
rs4438849	5	103895102	T	G	-0.0447966	0.0079214	1.55725e-08
rs1592755	5	103893548	A	T	0.0447914	0.00792142	1.56333e-08
rs191800971	5	104003311	C	G	0.0509824	0.00901653	1.56457e-08
rs2032790	5	103908246	T	C	-0.0447817	0.00792134	1.57396e-08
rs349586	5	103678705	A	G	0.0470292	0.00832116	1.5881e-08
rs40465	5	103981726	T	G	-0.048153	0.00852175	1.5989e-08
rs959857	5	103909548	T	C	-0.0446788	0.00792138	1.69773e-08
rs4295362	5	103908868	T	C	-0.0446729	0.00792137	1.70502e-08
rs1442111	5	103771206	T	G	0.0474359	0.00842153	1.77419e-08
rs2403284	5	103906073	T	C	-0.0445874	0.0079213	1.81471e-08
rs13177473	5	103745044	A	G	-0.0468142	0.00832261	1.85565e-08
rs12657531	5	103903837	A	G	0.0445322	0.0079213	1.88947e-08
rs9806026	14	41980598	T	C	-0.0505498	0.00901095	2.02536e-08
rs876392	5	103769681	T	C	0.0466433	0.00832215	2.08596e-08
rs1421667	5	103907606	A	G	-0.044387	0.0079213	2.1007e-08
rs325506	5	104012303	C	G	0.0449377	0.00802095	2.11224e-08
rs2447838	5	103927579	T	C	0.0449098	0.00802093	2.15499e-08
rs1530303	5	103723455	T	C	0.0465696	0.00832277	2.20062e-08
rs1592754	5	103938115	T	C	-0.0443154	0.00792131	2.21315e-08
rs149943	6	28002388	A	G	-0.0660896	0.011821	2.2593e-08
rs12659965	5	103904399	A	G	-0.0459307	0.00821781	2.2816e-08
rs168388	5	103679255	A	C	0.0465031	0.00832135	2.29163e-08
rs55649128	5	103743732	T	C	0.045946	0.00822191	2.29375e-08
rs1363106	5	103913756	A	T	0.0442188	0.00792144	2.37541e-08
rs6904071	6	27047256	A	G	-0.0586577	0.0105218	2.47709e-08
rs4235642	5	103818412	A	G	-0.0458019	0.00822131	2.53098e-08
rs156743	6	27967089	T	C	0.0663989	0.0119202	2.54354e-08
rs325501	5	104007433	C	G	-0.0452207	0.0081207	2.56836e-08
rs445578	5	103926442	A	T	0.0446438	0.00802092	2.6076e-08
rs1592756	5	103892988	A	T	-0.0440515	0.00792142	2.68128e-08
rs2431112	5	103931707	A	G	0.0445868	0.0080209	2.71587e-08
rs149949	6	28011516	T	C	0.0662551	0.0119197	2.72151e-08
rs2799077	6	28234597	T	C	-0.0623519	0.0112216	2.75378e-08
rs202906	6	28011652	T	C	0.0661723	0.0119196	2.83135e-08
rs34388707	6	27050396	A	G	0.0589566	0.0106207	2.83841e-08
rs11747766	5	103838556	T	G	-0.0439656	0.00792128	2.85149e-08
rs325523	5	104045386	A	C	-0.0444726	0.00802109	2.94864e-08
rs2919955	5	103771766	A	G	0.0461297	0.00832225	2.97443e-08
rs1582419	5	103870101	T	C	-0.0439039	0.00792136	2.98243e-08
rs7531118	1	72837239	T	C	-0.0444499	0.00802085	2.99393e-08
rs148696809	6	28934352	T	C	0.073234	0.0132198	3.02944e-08
rs1950829	14	42097937	A	G	0.0438731	0.00792087	3.04336e-08
rs34878803	6	28250179	T	C	0.0737632	0.0133202	3.0646e-08
rs34691223	6	28258208	A	C	-0.073751	0.0133202	3.08073e-08
rs6901575	6	28250984	A	G	-0.0621237	0.0112218	3.09503e-08
rs68188794	6	28080777	T	C	0.0869042	0.0156996	3.10478e-08
rs149990	6	27998258	A	G	-0.0659696	0.0119204	3.12664e-08
rs34396849	6	28250955	A	C	0.0736012	0.0133202	3.28515e-08
rs35984974	6	27410422	A	G	-0.0724777	0.0131209	3.31657e-08
rs13194053	6	27143883	T	C	0.0574366	0.0104229	3.57545e-08
rs6869862	5	103886213	T	G	-0.0447	0.00811893	3.67812e-08
rs325485	5	103995368	A	G	0.0452597	0.00822071	3.67981e-08
rs1363098	5	103867339	A	G	0.0435636	0.00792132	3.80792e-08
rs2447828	5	103947205	T	C	0.0435654	0.00792198	3.81306e-08
rs13211507	6	28257377	T	C	0.0732164	0.0133201	3.86978e-08
rs67998226	6	28238059	T	C	0.0731475	0.0133202	3.98566e-08
rs2028526	5	103766154	T	C	-0.0456738	0.00832226	4.06154e-08
rs34950484	6	28278688	A	G	-0.0730781	0.0133201	4.10442e-08
rs72842197	6	27067083	T	C	-0.0577145	0.0105218	4.1291e-08
rs1736904	6	28219270	A	G	-0.0544032	0.00992338	4.19753e-08
rs34661125	6	28281894	A	G	-0.0729775	0.0133201	4.28343e-08
rs13208096	6	28225311	C	G	0.0734502	0.0134198	4.41833e-08
rs34569203	6	27153984	A	C	0.0575706	0.0105219	4.46225e-08
rs325521	5	104043156	T	C	-0.0438492	0.0080211	4.58413e-08
rs3985190	14	41991044	A	G	-0.0492425	0.00901111	4.6385e-08
rs254035	5	103936343	A	T	0.043815	0.00802092	4.69253e-08
rs8015100	14	42095232	A	T	0.0432636	0.00792086	4.70859e-08
rs2447832	5	103933473	T	C	0.0438011	0.00802086	4.73755e-08
rs13207345	6	28265572	T	C	-0.0732805	0.0134198	4.74413e-08
rs8020581	14	42096100	T	C	-0.0432122	0.00792104	4.88731e-08
rs2112163	5	103946482	T	C	0.0432122	0.00792197	4.90456e-08
rs35883476	6	28368508	C	G	-0.0726606	0.0133208	4.90671e-08
rs72684563	14	42092565	T	C	-0.043206	0.00792104	4.9086e-08
rs35949109	6	28025926	T	C	0.0650156	0.0119199	4.91492e-08
rs188015	6	27877446	A	T	-0.0650027	0.0119201	4.94705e-08
rs72854513	6	28265954	A	T	0.073175	0.0134198	4.95875e-08

## Sheet: T2.risk.loci
Table 2. Functional annotation of all candidate SNPs in the 4 genomic risk loci that are in LD (r2>=0.6) with the corresponding independent significant SNPs.
SNPs that passed the deleterious suggestive threshold of CADD (12.37) are highlighted in bold. CADD = Combined Annotation-Dependent depletion score, a marker of deleteriousness of SNP's effect on a protein product (higher scores are more deleterious); Chr=chromosome; Bp=basepair position; r2=r2 of rsID with IndSigSNP; IndSigSNPs=independent (r2 < 0.6) genome-wide significant SNPs in the same geno…
uniqID	rsID	chr	pos	non_effect_allele	effect_allele	MAF	nearestGene	CADD	gwasP	beta	se	r2	IndSigSNP	GenomicLocus	dist	func	RDB	minChrState	commonChrState	posMapFilt	eqtlMapFilt	ciMapFilt
6:27879200:A:C	rs34788973	6	27879200	C	A	0.07356	OR2B2	23.2	2.91695e-07	-0.0688298	0.0134204	0.771252	rs149943	3	0	exonic	7	4	15	1	1	0
6:27879982:A:G	rs61742093	6	27879982	G	A	0.07356	OR2B2	22.6	5.52687e-07	0.0666978	0.0133208	0.771252	rs149943	3	0	exonic	3a	5	15	1	1	0
6:28228342:A:G	rs1679709	6	28228342	G	A	0.1163	NKAPL	22.3	8.63154e-08	-0.0600748	0.0112218	0.861919	rs6905391	3	0	exonic	NA	1	9	1	1	0
14:42076070:C:CCCG	rs547189484	14	42076070	CCCG	C	0.4811	LRFN5	21.5	NA	NA	NA	0.685149	rs9806026	4	702	upstream	NA	1	10	1	1	0
5:103947968:C:T	rs2431108	5	103947968	C	T	0.3171	RP11-6N13.1	20.8	5.81907e-09	-0.0490367	0.00842284	0.756663	rs76025409	2	0	ncRNA_intronic	NA	7	15	0	0	0
6:28891176:C:T	rs2230683	6	28891176	T	C	0.06958	TRIM27	18.69	NA	NA	NA	0.685307	rs7752448	3	0	exonic	NA	1	1	1	1	0
5:103995368:A:G	rs325485	5	103995368	G	A	0.3738	RP11-6N13.1	18.49	3.67981e-08	0.0452597	0.00822071	0.631424	rs35319957	2	0	ncRNA_intronic	3a	5	15	0	0	0
1:72750500:A:G	rs11209943	1	72750500	G	A	0.3588	NEGR1	17.85	7.878e-07	-0.0405922	0.00821977	0.680847	rs7531118	1	2082	intergenic	4	1	1	1	1	0
5:103942055:A:AATTTAT	rs143985568	5	103942055	A	AATTTAT	0.4702	RP11-6N13.1	17.24	NA	NA	NA	0.795622	rs35319957	2	0	ncRNA_intronic	NA	2	15	0	0	0
5:103965223:A:C	rs185260	5	103965223	C	A	0.4215	RP11-6N13.1	17.1	9.69268e-08	-0.0427711	0.008021	0.745653	rs35319957	2	0	ncRNA_intronic	7	14	15	0	0	0
14:41997151:A:C	rs862481	14	41997151	C	A	0.4543	CTD-2298J14.1	16.64	1.71197e-06	-0.0431122	0.00901033	0.9167	rs9806026	4	27713	intergenic	6	5	15	0	1	0
6:27775674:A:G	rs200484	6	27775674	G	A	0.08648	HIST1H2BL	16.23	1.85107e-07	0.0642352	0.0123205	0.861561	rs149943	3	0	exonic	1f	1	1	1	1	0
14:42076434:C:T	rs61990289	14	42076434	C	T	0.4791	LRFN5	16.21	5.20257e-07	-0.0397518	0.00792076	0.695824	rs9806026	4	338	upstream	4	1	10	1	1	0
6:27223064:A:AAAGGAGAGCCAGATT	rs141138864	6	27223064	AAAGGAGAGCCAGATT	A	0.174	PRSS16	15.96	NA	NA	NA	0.684925	rs6934329	3	0	exonic	NA	4	14	1	1	0
6:27833174:A:G	rs200981	6	27833174	G	A	0.08946	HIST1H2AL	15.9	4.00567e-07	0.0629504	0.0124195	0.851267	rs149943	3	0	exonic	NA	1	1	1	1	0
5:103736802:C:T	rs13162928	5	103736802	C	T	0.336	RP11-6N13.1	15.86	7.76358e-09	-0.0474803	0.00822382	0.687608	rs76025409	2	0	ncRNA_intronic	5	7	15	0	0	1
6:27840926:C:T	rs45509595	6	27840926	C	T	0.07157	HIST1H4L	15.55	3.94156e-07	0.0685715	0.0135203	0.751583	rs149943	3	0	UTR3	3a	1	1	1	1	0
6:27480526:C:T	rs34573979	6	27480526	C	T	0.07058	XXbac-BPGBPG34I8.1	15.35	1.59171e-07	-0.0703434	0.0134202	0.720905	rs149943	3	2291	intergenic	5	5	13	0	1	0
6:27702561:A:G	rs13193480	6	27702561	G	A	0.07157	RP1-97D16.1	15.29	6.8801e-07	0.0661297	0.0133199	0.730636	rs149943	3	2217	intergenic	5	5	14	0	1	0
14:42077288:A:G	rs1137567	14	42077288	G	A	0.4732	LRFN5	15.19	9.40229e-07	0.0388424	0.00792095	0.696062	rs9806026	4	0	UTR5	4	1	10	1	1	0
1:72748669:A:C	rs3101339	1	72748669	C	A	0.3598	NEGR1	15.06	2.71343e-07	-0.0417613	0.00812107	0.684082	rs7531118	1	251	upstream	NA	1	1	1	1	0
14:42088506:A:T	rs8007172	14	42088506	T	A	0.4702	LRFN5	15.01	1.24315e-07	-0.0418791	0.0079211	0.651625	rs9806026	4	0	intronic	5	5	15	1	1	0
5:103942060:A:AT	rs34572866	5	103942060	AT	A	0.4215	RP11-6N13.1	14.98	NA	NA	NA	0.76014	rs35319957	2	0	ncRNA_intronic	NA	2	15	0	0	0
14:42076640:G:T	rs1950835	14	42076640	G	T	0.4791	LRFN5	14.93	4.29797e-07	-0.0400417	0.0079208	0.701174	rs9806026	4	132	upstream	4	1	10	1	1	0
6:27775028:C:T	rs17751184	6	27775028	C	T	0.07157	HIST1H4PS1	14.92	5.91112e-07	-0.0665209	0.0133199	0.730636	rs149943	3	0	ncRNA_exonic	4	1	2	1	1	0
6:28757555:C:G	rs9257189	6	28757555	C	G	0.07157	NOL5BP	14.92	NA	NA	NA	0.706473	rs7752448	3	5773	intergenic	4	1	10	0	1	0
6:28268824:A:G	rs33932084	6	28268824	G	A	0.07058	PGBD1	14.75	8.48158e-08	0.0713511	0.0133203	0.676455	rs149943	3	0	exonic	3a	4	5	1	1	0
6:27327000:C:T	rs72839477	6	27327000	C	T	0.06958	ZNF204P	14.36	1.57395e-07	-0.0714205	0.0136203	0.732093	rs149943	3	0	ncRNA_exonic	2b	5	9	0	1	0
6:28715566:A:G	rs1233583	6	28715566	G	A	0.07157	RPSAP2	14.21	NA	NA	NA	0.684413	rs7752448	3	14884	intergenic	2b	1	13	0	1	0
5:103743732:C:T	rs55649128	5	103743732	C	T	0.3549	RP11-6N13.1	14.12	2.29375e-08	0.045946	0.00822191	0.645145	rs76025409	2	0	ncRNA_intronic	7	5	15	0	0	1
6:27896799:A:C	rs71559054	6	27896799	C	A	0.07356	OR2W6P	14.09	2.00469e-07	0.06977	0.0134201	0.771252	rs149943	3	8443	intergenic	7	4	15	0	1	0
14:42081882:C:T	rs1956450	14	42081882	C	T	0.4811	LRFN5	14.09	8.75483e-08	0.0423832	0.00792086	0.682137	rs9806026	4	0	intronic	7	5	15	1	1	0
5:103802354:A:C	rs2860455	5	103802354	C	A	0.4771	RP11-6N13.1	14.04	4.12072e-07	0.0401078	0.00792128	0.965298	rs35319957	2	0	ncRNA_intronic	6	9	15	0	0	0
6:28257377:C:T	rs13211507	6	28257377	C	T	0.06958	PGBD1	13.79	3.86978e-08	0.0732164	0.0133201	0.707622	rs7752448	3	0	intronic	6	4	5	1	1	0
6:27774824:A:G	rs200483	6	27774824	G	A	0.08648	HIST1H4PS1	13.69	5.87475e-07	-0.0620385	0.0124194	0.861561	rs149943	3	28	upstream:downstream	1b	1	2	1	1	0
5:103910429:G:GA	rs33933384	5	103910429	GA	G	0.4692	RP11-6N13.1	13.63	NA	NA	NA	0.841706	rs35319957	2	0	ncRNA_intronic	NA	5	15	0	0	0
6:28318331:G:T	rs35744819	6	28318331	G	T	0.06859	ZSCAN31:ZKSCAN3	13.57	2.36321e-07	-0.0693587	0.0134202	0.697063	rs7752448	3	0	intronic	3a	1	1	1	1	0
6:27945396:A:G	rs28360499	6	27945396	G	A	0.07455	OR2W4P	13.56	1.82002e-07	-0.0700106	0.0134201	0.760096	rs149943	3	0	ncRNA_exonic	3a	2	15	0	1	0
6:27905509:C:T	rs67040724	6	27905509	C	T	0.07356	OR2W6P	13.54	1.70271e-07	0.0701762	0.0134201	0.771252	rs149943	3	0	ncRNA_exonic	6	4	14	0	1	0
6:27914359:A:AAATGAACTGAAGGAGAGGTCCC	rs148418547	6	27914359	AAATGAACTGAAGGAGAGGTCCC	A	0.07356	OR2W6P	13.54	NA	NA	NA	0.771252	rs149943	3	8177	intergenic	NA	4	15	0	1	0
6:28824397:A:T	rs3135300	6	28824397	T	A	0.07058	XXbac-BPG308K3.6	13.51	NA	NA	NA	0.695866	rs7752448	3	3004	intergenic	6	5	15	0	1	0
6:28126840:C:T	rs9468300	6	28126840	C	T	0.1024	ZKSCAN8	13.42	2.22168e-06	-0.05405	0.0114219	0.719117	rs149943	3	0	UTR3	7	4	5	1	1	0
6:27640246:A:G	rs56405707	6	27640246	G	A	0.07058	RP1-15D7.1	13.34	0.000197379	-0.0569593	0.015302	0.720905	rs149943	3	19641	intergenic	4	1	13	0	1	0
6:28838629:C:T	rs3132392	6	28838629	T	C	0.07058	XXbac-BPG308K3.6	13.32	NA	NA	NA	0.695866	rs7752448	3	6221	intergenic	5	5	15	0	1	0
14:42076745:C:T	rs1950836	14	42076745	C	T	0.4672	LRFN5	13.21	3.7619e-07	-0.0407457	0.00801981	0.651347	rs9806026	4	27	upstream	3a	1	10	1	1	0
6:27158033:A:G	rs6934329	6	27158033	G	A	0.1511	RP11-209A2.1	13.14	5.87248e-09	0.0606598	0.010422	1	rs6934329	3	20989	intergenic	5	5	15	0	1	0
1:72752230:C:T	rs2815765	1	72752230	C	T	0.3588	NEGR1	13.11	7.37011e-07	-0.0406988	0.00821973	0.688237	rs7531118	1	3812	intergenic	NA	5	15	1	1	0
6:28277346:A:AT	rs36005309	6	28277346	AT	A	0.06958	PGBD1	12.91	NA	NA	NA	0.707622	rs7752448	3	7019	intergenic	NA	5	15	1	1	0
6:29153155:A:G	rs3130746	6	29153155	A	G	0.06958	OR2J4P	12.86	NA	NA	NA	0.685307	rs7752448	3	2932	intergenic	7	9	15	0	1	0
6:28290328:G:T	rs56075693	6	28290328	G	T	0.06859	ZSCAN31	12.71	7.13488e-08	0.072302	0.0134197	0.699566	rs149943	3	2141	intergenic	5	4	15	1	1	0
6:27835435:A:G	rs200949	6	27835435	G	A	0.09543	HIST1H1B	12.63	8.11974e-08	0.0650162	0.0121198	0.795934	rs149943	3	75	upstream	2a	1	1	1	1	0
6:28829637:C:G	rs3135302	6	28829637	G	C	0.07058	XXbac-BPG308K3.6:RPL13P	12.44	NA	NA	NA	0.695866	rs7752448	3	0	ncRNA_exonic	5	5	15	0	1	0
6:28219270:A:G	rs1736904	6	28219270	G	A	0.1769	ZKSCAN4	12.41	4.19753e-08	-0.0544032	0.00992338	1	rs1736904	3	0	intronic	NA	1	1	1	1	0
6:28306671:C:T	rs13217619	6	28306671	C	T	0.06759	ZSCAN31	12.25	2.2409e-06	0.0625432	0.0132216	0.709138	rs7752448	3	0	intronic	7	5	15	1	1	0
6:27808192:A:G	rs201002	6	27808192	G	A	0.08847	HIST1H2BN	12.22	4.73053e-07	0.0620563	0.0123203	0.840877	rs149943	3	0	intronic	NA	1	15	1	1	1
6:28297313:A:T	rs853678	6	28297313	T	A	0.1193	ZSCAN31	12.22	8.45492e-10	-0.0688572	0.0112216	0.98111	rs6905391	3	0	exonic	5	4	15	1	1	0
6:28277671:G:T	rs13191786	6	28277671	G	T	0.06859	PGBD1	12.18	6.38333e-08	0.0725701	0.0134197	0.699566	rs149943	3	7344	intergenic	7	5	15	1	1	0
6:27835272:C:T	rs200948	6	27835272	C	T	0.08748	HIST1H1B	12.12	3.6427e-07	0.0631748	0.0124195	0.87195	rs149943	3	0	exonic	1f	1	1	1	1	0
14:42072610:C:T	rs1609735	14	42072610	C	T	0.4831	CTD-2298J14.2	11.96	1.82108e-07	0.041321	0.00792086	0.709828	rs9806026	4	0	ncRNA_intronic	5	1	14	1	1	0
6:28958399:G:T	rs550706621	6	28958399	T	G	0.06958	HCG16	11.6	NA	NA	NA	0.685307	rs7752448	3	2085	intergenic	NA	5	15	1	1	0
14:41999887:A:AT	rs36116628	14	41999887	AT	A	0.4533	CTD-2298J14.1	11.55	NA	NA	NA	0.912855	rs9806026	4	24977	intergenic	NA	5	15	0	1	0
5:103914014:C:T	rs1421665	5	103914014	C	T	0.4811	RP11-6N13.1	11.51	6.23378e-09	-0.0460264	0.00792144	0.780145	rs35319957	2	0	ncRNA_intronic	NA	7	15	0	0	0
5:103819255:T:TAAAC	rs149114827	5	103819255	T	TAAAC	0.4761	RP11-6N13.1	11.44	NA	NA	NA	0.969066	rs35319957	2	0	ncRNA_intronic	NA	9	15	0	0	0
1:72837239:C:T	rs7531118	1	72837239	C	T	0.4463	RPL31P12	11.35	2.99393e-08	-0.0444499	0.00802085	1	rs7531118	1	69726	intergenic	4	5	15	0	1	0
6:28221816:A:G	rs10456362	6	28221816	G	A	0.1153	ZKSCAN4	11.35	8.1153e-08	-0.0602024	0.0112223	0.852863	rs6905391	3	0	intronic	4	2	14	1	1	1
6:28804688:A:G	rs3135297	6	28804688	G	A	0.07058	XXbac-BPG308K3.5	11.24	NA	NA	NA	0.695866	rs7752448	3	957	downstream	2b	1	14	0	1	0
5:103791044:A:G	rs2403326	5	103791044	G	A	0.4761	RP11-6N13.1	11.21	4.34249e-07	-0.0405277	0.00802004	0.939346	rs35319957	2	0	ncRNA_intronic	6	15	15	0	0	0
6:28262686:A:G	rs6905391	6	28262686	G	A	0.1193	PGBD1	11.15	4.65013e-10	-0.0699185	0.011222	1	rs6905391	3	0	intronic	7	5	5	1	1	0
6:27150599:A:G	rs911186	6	27150599	G	A	0.1849	RP11-209A2.1	11	7.31335e-07	0.0476528	0.00962129	0.742348	rs6934329	3	28423	intergenic	NA	5	14	0	1	0
6:27251379:A:G	rs13207082	6	27251379	G	A	0.06859	POM121L2	10.98	2.45008e-07	0.0703027	0.0136207	0.67982	rs149943	3	2302	intergenic	1f	1	13	1	1	0
6:28314880:C:T	rs35016036	6	28314880	C	T	0.06859	ZSCAN31	10.91	2.13099e-07	-0.0696177	0.0134202	0.697063	rs7752448	3	0	intronic	5	2	14	1	1	1
6:27616843:C:T	rs144969912	6	27616843	C	T	0.07058	RP1-15D7.1	10.86	0.000197096	-0.0569705	0.0153035	0.720905	rs149943	3	3537	intergenic	7	5	14	0	1	0
6:29206683:A:T	rs3130820	6	29206683	T	A	0.06958	XXbac-BPG308J9.3	10.77	NA	NA	NA	0.685307	rs7752448	3	0	ncRNA_intronic	6	5	15	0	1	0
6:27850714:A:T	rs493161	6	27850714	T	A	0.08648	HIST1H3J	10.73	2.59876e-07	0.0644851	0.0125203	0.882601	rs149943	3	7378	intergenic	4	5	15	1	1	1
1:72751185:C:T	rs3101336	1	72751185	C	T	0.3588	NEGR1	10.72	2.22474e-07	-0.0420624	0.00812093	0.688237	rs7531118	1	2767	intergenic	NA	1	15	1	1	0
6:28219661:A:G	rs9986596	6	28219661	G	A	0.1143	ZKSCAN4	10.7	2.16295e-07	-0.0581846	0.0112222	0.843853	rs6905391	3	0	exonic	4	1	1	1	1	0
6:28299687:C:T	rs853676	6	28299687	C	T	0.1193	ZSCAN31	10.7	7.56142e-10	-0.069055	0.0112214	0.98111	rs6905391	3	0	intronic	NA	4	15	1	1	0
6:28041667:A:ACC	rs35106887	6	28041667	A	ACC	0.1024	OR1F12	10.67	NA	NA	NA	0.719117	rs149943	3	0	ncRNA_exonic	NA	7	15	1	1	0
6:28630691:A:G	rs13194504	6	28630691	G	A	0.06859	LINC00533	10.61	NA	NA	NA	0.697063	rs7752448	3	13847	intergenic	5	5	14	0	1	0
6:28437763:A:AGAG	rs34349668	6	28437763	AGAG	A	0.06859	OR2E1P	10.55	NA	NA	NA	0.697063	rs7752448	3	13844	intergenic	NA	1	14	0	1	0
6:28576143:A:T	rs4947336	6	28576143	T	A	0.06859	SCAND3	10.48	NA	NA	NA	0.697063	rs7752448	3	0	intergenic	5	2	14	1	1	0
6:27739566:A:T	rs35501037	6	27739566	T	A	0.07157	RSL24D1P1	10.37	8.83186e-07	-0.065481	0.0133199	0.730636	rs149943	3	8831	intergenic	7	1	14	0	1	0
6:27971449:G:GC	rs71546588	6	27971449	GC	G	0.07356	IQCB2P	10.34	NA	NA	NA	0.771252	rs149943	3	7051	intergenic	NA	1	15	0	1	0
14:41999902:A:T	rs1103437	14	41999902	T	A	0.4354	CTD-2298J14.1	10.34	8.39675e-08	-0.0482845	0.00901102	0.984726	rs9806026	4	24962	intergenic	6	5	15	0	1	0
6:27491299:A:G	rs6904596	6	27491299	G	A	0.08151	HNRNPA1P1	10.25	1.21338e-07	-0.0678375	0.0128202	0.788576	rs149943	3	0	ncRNA_exonic	1f	5	15	0	1	0
14:42066464:A:G	rs7148091	14	42066464	G	A	0.4811	CTD-2298J14.2	10.23	2.92604e-07	0.0406194	0.00792087	0.704445	rs9806026	4	0	ncRNA_intronic	7	5	15	0	1	0
6:27413924:A:G	rs13195040	6	27413924	G	A	0.07058	ZNF184	10.07	5.5462e-07	0.0676896	0.0135207	0.720905	rs149943	3	4597	intergenic	6	5	9	1	1	0
6:27140866:A:T	rs67540232	6	27140866	T	A	0.1412	MIR3143	10.04	5.29147e-08	-0.0567133	0.0104229	0.905426	rs6934329	3	25398	intergenic	4	1	15	0	1	0
6:28974265:G:T	rs3129794	6	28974265	G	T	0.06958	ZNF311	9.985	NA	NA	NA	0.685307	rs7752448	3	1171	intergenic	5	2	14	1	1	0
6:28809038:G:T	rs3132394	6	28809038	T	G	0.07058	XXbac-BPG308K3.5	9.929	NA	NA	NA	0.695866	rs7752448	3	2254	intergenic	NA	13	14	0	1	0
6:28235176:A:C	rs2799079	6	28235176	C	A	0.1163	RP5-874C20.3	9.858	6.13465e-08	0.0607641	0.0112218	0.861919	rs6905391	3	0	ncRNA_intronic	1f	1	1	1	1	0
5:103936343:A:T	rs254035	5	103936343	T	A	0.4215	RP11-6N13.1	9.776	4.69253e-08	0.043815	0.00802092	0.766967	rs35319957	2	0	ncRNA_intronic	7	9	15	0	0	0
6:29211438:A:T	rs3129104	6	29211438	A	T	0.06859	XXbac-BPG308J9.3	9.736	NA	NA	NA	0.673443	rs7752448	3	0	ncRNA_intronic	7	5	15	0	1	0
6:27805255:A:C	rs34706883	6	27805255	C	A	0.07157	HIST1H2AK	9.664	5.81982e-07	0.0665606	0.0133198	0.730636	rs149943	3	402	downstream	3a	1	1	1	1	0
1:72751134:C:T	rs3101337	1	72751134	C	T	0.3588	NEGR1	9.581	1.99626e-07	0.0422262	0.00812092	0.688237	rs7531118	1	2716	intergenic	NA	1	15	1	1	0
6:27798257:C:T	rs200489	6	27798257	C	T	0.08648	HIST1H4K	9.571	4.43757e-07	0.0627076	0.0124194	0.861561	rs149943	3	694	downstream	NA	1	1	1	1	0
6:28358009:A:T	rs13213986	6	28358009	T	A	0.06859	ZSCAN12	9.552	6.3709e-08	-0.0720401	0.0133209	0.697063	rs7752448	3	0	intronic	6	4	4	1	1	0
6:29044701:A:G	rs3131085	6	29044701	G	A	0.06958	SAR1P1	9.377	NA	NA	NA	0.685307	rs7752448	3	0	ncRNA_exonic	7	13	15	1	1	0
6:28011652:C:T	rs202906	6	28011652	C	T	0.09742	OR2B7P	9.358	2.83135e-08	0.0661723	0.0119196	0.978576	rs149943	3	2559	intergenic	6	13	14	0	1	0
6:27523298:G:T	rs66785117	6	27523298	G	T	0.07058	XXbac-BPG34I8.3	9.313	1.49903e-06	0.0640877	0.0133201	0.720905	rs149943	3	5302	intergenic	7	5	14	0	1	0
6:27219491:C:G	rs35589403	6	27219491	G	C	0.173	PRSS16	9.284	3.39861e-05	0.0415426	0.0100224	0.690232	rs6934329	3	0	intronic	4	1	10	1	1	0
6:28779878:G:T	rs3131340	6	28779878	T	G	0.07157	AL662890.3	9.259	NA	NA	NA	0.684413	rs7752448	3	16065	intergenic	NA	5	13	0	1	1
6:28897980:C:T	rs3135318	6	28897980	T	C	0.06958	TRIM27	9.207	NA	NA	NA	0.685307	rs7752448	3	6213	intergenic	6	5	15	1	1	0
6:28229461:G:GA	rs11464297	6	28229461	GA	G	0.1153	NKAPL	9.193	NA	NA	NA	0.870663	rs6905391	3	724	downstream	NA	5	15	1	1	0
6:28757489:C:T	rs9257188	6	28757489	T	C	0.07157	NOL5BP	9.13	NA	NA	NA	0.706473	rs7752448	3	5707	intergenic	4	1	10	0	1	0
6:28809050:C:G	rs3135299	6	28809050	G	C	0.06958	XXbac-BPG308K3.5	9.119	NA	NA	NA	0.685307	rs7752448	3	2266	intergenic	NA	13	14	0	1	0
6:29211442:C:T	rs3117339	6	29211442	C	T	0.06859	XXbac-BPG308J9.3	9.049	NA	NA	NA	0.673443	rs7752448	3	0	ncRNA_intronic	NA	5	15	0	1	0
6:29211556:A:T	rs3117337	6	29211556	T	A	0.06958	XXbac-BPG308J9.3	8.992	NA	NA	NA	0.685307	rs7752448	3	0	ncRNA_intronic	6	5	15	0	1	0
6:29031142:A:C	rs3117143	6	29031142	C	A	0.06958	OR2P1P	8.925	NA	NA	NA	0.685307	rs7752448	3	8458	intergenic	6	9	15	0	1	0
6:29030195:C:T	rs3117142	6	29030195	C	T	0.06958	OR2P1P	8.896	NA	NA	NA	0.685307	rs7752448	3	9405	intergenic	7	9	15	0	1	0
6:27388754:C:T	rs34150729	6	27388754	C	T	0.07058	MCFD2P1	8.792	4.79179e-07	0.0680715	0.0135211	0.720905	rs149943	3	12978	intergenic	7	9	15	0	1	0
5:103914758:A:G	rs10053368	5	103914758	G	A	0.4811	RP11-6N13.1	8.776	3.68936e-09	0.0467172	0.00792146	0.780145	rs35319957	2	0	ncRNA_intronic	7	5	15	0	0	0
6:27241915:A:G	rs34843552	6	27241915	G	A	0.2137	XXbac-BPGBPG24O18.1	8.683	0.00222139	0.0279054	0.00912263	0.612715	rs6934329	3	4906	intergenic	4	1	14	0	1	0
6:28768698:C:T	rs7767099	6	28768698	C	T	0.07157	AL662890.3	8.661	NA	NA	NA	0.706473	rs7752448	3	4885	intergenic	6	5	14	0	1	0
6:28281541:C:T	rs35072899	6	28281541	C	T	0.06859	RP5-874C20.6	8.651	3.25477e-07	-0.06956	0.0136177	0.699566	rs149943	3	5895	intergenic	7	4	15	0	1	0
6:28787384:C:T	rs9257227	6	28787384	T	C	0.07058	XXbac-BPG308K3.5	8.65	NA	NA	NA	0.695866	rs7752448	3	18261	intergenic	7	5	14	0	1	0
5:103912246:T:TA	rs35485974	5	103912246	T	TA	0.4821	RP11-6N13.1	8.625	NA	NA	NA	0.790809	rs35319957	2	0	ncRNA_intronic	NA	5	15	0	0	0
6:28304384:A:C	rs67340775	6	28304384	C	A	0.06859	ZSCAN31	8.538	1.1641e-07	0.070583	0.0133199	0.719692	rs7752448	3	0	intronic	2b	1	1	1	1	0
5:103914786:A:T	rs10053371	5	103914786	T	A	0.4811	RP11-6N13.1	8.52	3.90609e-09	0.047224	0.00802022	0.780145	rs35319957	2	0	ncRNA_intronic	6	5	15	0	0	0
6:27806985:A:G	rs13212651	6	27806985	G	A	0.07157	HIST1H2BN	8.508	6.68975e-07	0.0662019	0.0133199	0.730636	rs149943	3	0	intronic	4	1	1	1	1	0
6:27357978:A:G	rs67859638	6	27357978	G	A	0.06958	ZNF391	8.5	2.59442e-07	0.0701549	0.0136203	0.732093	rs149943	3	0	intronic	5	1	15	1	1	0
6:28782160:A:G	rs3132397	6	28782160	G	A	0.07058	AL662890.3	8.5	NA	NA	NA	0.695866	rs7752448	3	18347	intergenic	NA	2	13	0	1	0
6:27835772:A:G	rs200950	6	27835772	G	A	0.08748	HIST1H1B	8.499	3.35374e-07	0.0633693	0.0124195	0.87195	rs149943	3	412	upstream	2b	1	1	1	1	0
6:28782310:C:T	rs3132396	6	28782310	T	C	0.07058	AL662890.3	8.477	NA	NA	NA	0.695866	rs7752448	3	18497	intergenic	NA	1	13	0	1	0
6:28837805:A:G	rs3132391	6	28837805	G	A	0.07058	XXbac-BPG308K3.6	8.469	NA	NA	NA	0.695866	rs7752448	3	5397	intergenic	5	5	15	0	1	0
6:28017250:C:T	rs13200214	6	28017250	C	T	0.07256	OR2B7P	8.298	1.71372e-07	-0.0701603	0.0134201	0.761395	rs149943	3	2104	intergenic	5	13	14	0	1	0
14:41975599:A:G	rs1959413	14	41975599	G	A	0.4553	CTD-2298J14.1	8.278	1.31152e-05	-0.0349575	0.00802113	0.913205	rs9806026	4	49265	intergenic	NA	5	15	0	1	0
6:28072877:C:CCGACCTGGT	rs72029806	6	28072877	CCGACCTGGT	C	0.07256	RP1-265C24.5	8.257	NA	NA	NA	0.760863	rs149943	3	10528	intergenic	NA	1	1	0	1	0
6:27072542:A:G	rs55834529	6	27072542	G	A	0.06759	RNU2-62P	8.199	4.12223e-07	0.0694669	0.0137199	0.670225	rs149943	3	5026	intergenic	6	5	15	0	1	0
6:28856689:A:G	rs3135310	6	28856689	A	G	0.06958	ZNF90P2	8.164	NA	NA	NA	0.685307	rs7752448	3	0	ncRNA_exonic	6	5	15	0	1	0
6:27153984:A:C	rs34569203	6	27153984	C	A	0.1412	RP11-209A2.1	8.159	4.46225e-08	0.0575706	0.0105219	0.905426	rs6934329	3	25038	intergenic	7	5	14	0	1	0
6:27443202:G:T	rs67240003	6	27443202	G	T	0.08052	ZNF184	8.128	1.22697e-07	-0.0683392	0.01292	0.778476	rs149943	3	2304	intergenic	7	5	5	1	1	0
1:72812440:A:G	rs2815752	1	72812440	G	A	0.3588	RPL31P12	8.112	1.59203e-07	0.0425669	0.00812099	0.688237	rs7531118	1	44927	intergenic	NA	5	15	0	1	0
6:28296863:A:C	rs853679	6	28296863	C	A	0.1193	ZSCAN31	8.065	9.30239e-10	-0.0686874	0.0112217	0.98111	rs6905391	3	0	intronic	NA	4	9	1	1	0
6:27834139:C:G	rs13199906	6	27834139	G	C	0.07256	HIST1H1B	8.044	4.48792e-07	0.0672262	0.01332	0.740411	rs149943	3	430	downstream	3a	1	2	1	1	0
6:27369704:C:G	rs13207689	6	27369704	G	C	0.06958	ZNF391	7.982	3.58208e-07	0.0688222	0.0135213	0.732093	rs149943	3	0	UTR3	3a	4	9	1	1	0
6:29118747:G:T	rs3130725	6	29118747	T	G	0.07157	OR2N1P	7.968	NA	NA	NA	0.662702	rs7752448	3	12153	intergenic	6	9	15	0	1	0
6:28864849:A:G	rs3135316	6	28864849	A	G	0.06958	HCG14	7.955	NA	NA	NA	0.685307	rs7752448	3	0	ncRNA_intronic	4	1	1	1	1	0
6:28197186:C:T	rs34477097	6	28197186	C	T	0.2107	ZSCAN9	7.889	4.25712e-05	-0.0377478	0.00922239	0.60711	rs1736904	3	0	intronic	6	4	4	1	1	0
6:28998449:G:T	rs3129798	6	28998449	G	T	0.06958	OR2AD1P	7.861	NA	NA	NA	0.685307	rs7752448	3	3064	intergenic	6	13	14	0	1	0
6:28293408:G:GC	rs143618681	6	28293408	G	GC	0.06859	ZSCAN31	7.847	NA	NA	NA	0.699566	rs149943	3	0	UTR3	NA	4	9	1	1	0
5:103919822:A:C	rs10052804	5	103919822	C	A	0.4811	RP11-6N13.1	7.839	1.08319e-08	0.0452881	0.00792143	0.780145	rs35319957	2	0	ncRNA_intronic	6	5	15	0	0	0
5:103876193:A:G	rs1363096	5	103876193	G	A	0.4771	RP11-6N13.1	7.829	8.46164e-08	0.0424345	0.00792132	0.980732	rs35319957	2	0	ncRNA_intronic	NA	5	15	0	0	1
5:103912255:A:AT	rs375478683	5	103912255	AT	A	0.4523	RP11-6N13.1	7.778	NA	NA	NA	0.6223	rs35319957	2	0	ncRNA_intronic	NA	5	15	0	0	0
6:28808992:A:G	rs3132395	6	28808992	A	G	0.07058	XXbac-BPG308K3.5	7.77	NA	NA	NA	0.695866	rs7752448	3	2208	intergenic	7	13	14	0	1	0
6:28324378:C:T	rs35353359	6	28324378	C	T	0.06859	ZKSCAN3	7.716	7.19293e-08	-0.0717505	0.013321	0.697063	rs7752448	3	0	intronic	4	1	2	1	1	0
6:27317016:A:AC	rs139624725	6	27317016	AC	A	0.06958	ZNF204P	7.704	NA	NA	NA	0.732093	rs149943	3	8587	intergenic	NA	5	15	0	1	0
14:42074524:A:G	rs1950834	14	42074524	G	A	0.4831	CTD-2298J14.2	7.685	2.21599e-07	0.0410319	0.00792084	0.709828	rs9806026	4	464	upstream	4	1	1	1	1	0
6:28265954:A:T	rs72854513	6	28265954	T	A	0.06859	PGBD1	7.672	4.95875e-08	0.073175	0.0134198	0.699566	rs149943	3	0	intronic	6	4	5	1	1	0
6:27729706:A:T	rs192804591	6	27729706	T	A	0.05865	RSL24D1P1	7.631	NA	NA	NA	0.604373	rs149943	3	18691	intergenic	6	1	14	0	1	0
6:28129232:C:T	rs13197176	6	28129232	C	T	0.07256	ZNF192P1	7.616	7.53763e-08	-0.0727117	0.0135206	0.760863	rs149943	3	326	upstream	3a	1	1	1	1	0
6:29182887:A:T	rs3130831	6	29182887	T	A	0.06958	OR2H4P	7.579	NA	NA	NA	0.685307	rs7752448	3	125	upstream	7	5	15	0	1	0
6:27815639:A:G	rs13194781	6	27815639	G	A	0.07256	HIST1H2BN	7.571	5.94794e-07	0.0665051	0.0133199	0.740411	rs149943	3	0	intronic	4	4	15	1	1	1
1:72828221:C:T	rs10889947	1	72828221	C	T	0.3698	RPL31P12	7.548	4.92966e-07	-0.0408391	0.00812067	0.689743	rs7531118	1	60708	intergenic	6	15	15	0	1	0
6:27877446:A:T	rs188015	6	27877446	T	A	0.09443	OR2B2	7.507	4.94705e-08	-0.0650027	0.0119201	0.989118	rs149943	3	1516	intergenic	6	5	15	1	1	0
14:42075952:G:T	rs1111179	14	42075952	G	T	0.4831	LRFN5	7.436	6.91511e-07	-0.0393169	0.00792083	0.709828	rs9806026	4	820	upstream	2b	1	10	1	1	0
5:103912114:A:C	rs62362443	5	103912114	C	A	0.4801	RP11-6N13.1	7.425	8.97478e-09	0.0455433	0.00792188	0.789887	rs35319957	2	0	ncRNA_intronic	7	5	15	0	0	0
6:27798887:C:G	rs67101035	6	27798887	G	C	0.07157	HIST1H4K	7.425	6.14704e-07	0.0664202	0.0133199	0.730636	rs149943	3	64	downstream	4	1	1	1	1	0
6:27835218:A:G	rs17763089	6	27835218	G	A	0.07256	HIST1H1B	7.407	4.00484e-07	-0.0675116	0.0133192	0.740411	rs149943	3	0	exonic	4	1	1	1	1	0
6:27834085:A:G	rs13199772	6	27834085	G	A	0.07356	HIST1H2AL	7.364	4.33462e-07	0.0673146	0.01332	0.729501	rs149943	3	478	downstream	2b	1	2	1	1	0
6:28776317:C:T	rs9257223	6	28776317	T	C	0.07058	AL662890.3	7.358	NA	NA	NA	0.695866	rs7752448	3	12504	intergenic	4	1	13	0	1	0
5:103918228:C:T	rs10072579	5	103918228	C	T	0.4811	RP11-6N13.1	7.34	6.85554e-09	-0.0459002	0.00792144	0.780145	rs35319957	2	0	ncRNA_intronic	7	5	15	0	0	0
6:27413345:C:T	rs13191474	6	27413345	C	T	0.07058	ZNF184	7.329	6.58391e-07	-0.0672418	0.0135207	0.720905	rs149943	3	5176	intergenic	5	5	9	1	1	0
6:27171700:C:T	rs34783558	6	27171700	C	T	0.1412	RP11-209A2.1	7.314	1.30908e-07	0.0555298	0.0105218	0.921228	rs6934329	3	7322	intergenic	6	5	14	0	1	0
5:103899596:C:T	rs6874138	5	103899596	C	T	0.4543	RP11-6N13.1	7.272	1.30616e-08	0.0450352	0.00792141	0.891813	rs35319957	2	0	ncRNA_intronic	7	9	15	0	0	0
6:28201531:A:G	rs13204012	6	28201531	G	A	0.06859	ZSCAN9	7.251	6.95891e-08	-0.0723628	0.0134198	0.699566	rs149943	3	270	downstream	7	4	4	1	1	0
5:103948045:C:T	rs2447827	5	103948045	C	T	0.4195	RP11-6N13.1	7.249	6.33209e-08	0.0433858	0.00802079	0.754729	rs35319957	2	0	ncRNA_intronic	NA	9	15	0	0	0
6:27730082:C:T	rs72847313	6	27730082	C	T	0.07157	RSL24D1P1	7.245	8.59363e-07	-0.0655523	0.0133199	0.730636	rs149943	3	18315	intergenic	5	1	14	0	1	0
6:27376162:T:TGAA	rs34452876	6	27376162	TGAA	T	0.07058	MCFD2P1	7.223	NA	NA	NA	0.720905	rs149943	3	386	downstream	NA	5	15	1	1	0
6:28619353:A:G	rs34724414	6	28619353	A	G	0.06859	LINC00533	7.193	NA	NA	NA	0.697063	rs7752448	3	2509	intergenic	7	5	14	0	1	0
6:28736988:A:G	rs1233610	6	28736988	A	G	0.07058	AL662890.1	7.182	NA	NA	NA	0.695866	rs7752448	3	6704	intergenic	7	5	13	0	1	0
6:27564879:C:T	rs13202775	6	27564879	C	T	0.07058	RNU6-471P	7.112	4.39579e-06	0.0611626	0.0133202	0.720905	rs149943	3	582	downstream	6	5	14	0	1	0
5:103933473:C:T	rs2447832	5	103933473	C	T	0.4235	RP11-6N13.1	7.106	4.73755e-08	0.0438011	0.00802086	0.759699	rs35319957	2	0	ncRNA_intronic	NA	9	15	0	0	0
6:28831021:G:T	rs3132389	6	28831021	T	G	0.06958	XXbac-BPG308K3.6	7.091	NA	NA	NA	0.685307	rs7752448	3	0	ncRNA_intronic	4	1	1	0	1	0
6:28043828:A:G	rs34712084	6	28043828	G	A	0.1014	OR1F12	7.061	3.20767e-06	0.0536614	0.0115226	0.726936	rs149943	3	1816	intergenic	7	5	15	1	1	0
5:104008133:A:G	rs325502	5	104008133	G	A	0.4125	RP11-6N13.1	7.003	3.49664e-09	-0.0473776	0.00802139	0.701336	rs35319957	2	0	ncRNA_intronic	6	9	15	0	0	0
6:28191057:C:T	rs9366717	6	28191057	C	T	0.09841	ZSCAN9	6.938	1.24434e-06	-0.0563477	0.0116218	0.703794	rs6905391	3	1606	intergenic	7	5	14	1	1	0
6:28288785:C:T	rs853685	6	28288785	C	T	0.1193	RP5-874C20.6	6.897	7.84297e-10	-0.0689914	0.0112216	0.98111	rs6905391	3	1155	intergenic	NA	5	15	1	1	0
5:103678705:A:G	rs349586	5	103678705	G	A	0.3529	RP11-6N13.1	6.844	1.5881e-08	0.0470292	0.00832116	1	rs349586	2	40293	intergenic	NA	5	15	0	0	0
5:103836995:C:T	rs13165289	5	103836995	C	T	0.4781	RP11-6N13.1	6.841	8.33681e-08	-0.0424556	0.00792128	0.984511	rs35319957	2	0	ncRNA_intronic	7	9	15	0	0	0
14:41996931:G:T	rs862480	14	41996931	G	T	0.4543	CTD-2298J14.1	6.824	1.71911e-06	-0.0431046	0.00901032	0.9167	rs9806026	4	27933	intergenic	6	5	15	0	1	0
6:28323702:A:G	rs13198809	6	28323702	G	A	0.06859	ZSCAN31:ZKSCAN3	6.817	1.06281e-07	-0.0713358	0.01342	0.697063	rs7752448	3	0	intronic	4	1	2	1	1	0
6:28250955:A:C	rs34396849	6	28250955	C	A	0.06958	PGBD1	6.767	3.28515e-08	0.0736012	0.0133202	0.707622	rs7752448	3	0	intronic	4	1	5	1	1	0
6:29109197:A:G	rs3130715	6	29109197	G	A	0.06958	OR2N1P	6.764	NA	NA	NA	0.685307	rs7752448	3	2603	intergenic	7	14	15	0	1	0
6:27382386:G:T	rs66841633	6	27382386	G	T	0.07157	MCFD2P1	6.76	5.22293e-07	-0.0678461	0.0135207	0.711331	rs149943	3	6610	intergenic	5	1	15	0	1	0
14:42068689:C:T	rs12431444	14	42068689	C	T	0.4831	CTD-2298J14.2	6.754	2.55027e-07	0.0408239	0.00792085	0.709828	rs9806026	4	0	ncRNA_intronic	5	2	15	1	1	0
6:28923367:A:G	rs3130845	6	28923367	A	G	0.06958	C6orf100	6.751	NA	NA	NA	0.685307	rs7752448	3	11052	intergenic	1b	2	14	0	1	0
6:29283672:C:T	rs3129682	6	29283672	C	T	0.07157	OR14J1	6.748	NA	NA	NA	0.662702	rs7752448	3	8152	intergenic	7	9	15	1	1	0
6:27792604:T:TTGTC	rs63450962	6	27792604	TTGTC	T	0.08748	HIST1H4J	6.686	NA	NA	NA	0.851117	rs149943	3	346	downstream	NA	1	1	1	1	0
5:103861597:A:C	rs11955377	5	103861597	C	A	0.4811	RP11-6N13.1	6.676	5.11533e-08	-0.0431497	0.00792136	0.996106	rs35319957	2	0	ncRNA_intronic	6	15	15	0	0	0
6:29020721:T:TAA	rs539403767	6	29020721	TAA	T	0.06958	OR2W1	6.576	NA	NA	NA	0.685307	rs7752448	3	7703	intergenic	NA	9	15	1	1	0
6:27133285:A:ATAAT	rs35441443	6	27133285	ATAAT	A	0.2068	MIR3143	6.574	NA	NA	NA	0.679604	rs6934329	3	17817	intergenic	NA	5	15	0	1	0
6:28799155:A:T	rs4947303	6	28799155	A	T	0.07058	XXbac-BPG308K3.5	6.525	NA	NA	NA	0.695866	rs7752448	3	6490	intergenic	6	14	14	0	1	0
6:27527227:G:GT	rs566649573	6	27527227	GT	G	0.07058	XXbac-BPG34I8.3	6.487	NA	NA	NA	0.720905	rs149943	3	1373	intergenic	NA	5	13	0	1	0
6:28144832:C:T	rs35781323	6	28144832	C	T	0.07256	AL022393.7	6.458	8.15728e-08	0.0719798	0.01342	0.760863	rs149943	3	379	downstream	7	5	15	0	1	0
1:72825144:A:T	rs6699744	1	72825144	T	A	0.3648	RPL31P12	6.433	3.66126e-07	-0.0478484	0.00940829	0.710219	rs7531118	1	57631	intergenic	6	15	15	0	1	0
6:27646492:A:G	rs13210634	6	27646492	G	A	0.07058	RP1-15D7.1	6.394	0.000178388	0.0573487	0.0153019	0.720905	rs149943	3	25887	intergenic	4	5	13	0	1	1
6:27828151:A:T	rs34295134	6	27828151	T	A	0.08847	HIST1H2BPS2	6.365	3.31712e-07	-0.0633951	0.0124195	0.861508	rs149943	3	3688	intergenic	6	5	15	1	1	0
5:103757005:A:G	rs768792	5	103757005	G	A	0.337	RP11-6N13.1	6.348	1.52859e-08	-0.0470916	0.00832254	0.698456	rs76025409	2	0	ncRNA_intronic	NA	7	15	0	0	0
6:28017103:A:AAAAC	rs34437313	6	28017103	A	AAAAC	0.09543	OR2B7P	6.303	NA	NA	NA	1	rs149943	3	1957	intergenic	NA	13	14	0	1	0
14:41953160:A:T	rs9323049	14	41953160	T	A	0.4105	CTD-2298J14.1	6.297	2.06096e-05	0.0350077	0.00822128	0.812441	rs9806026	4	71704	intergenic	6	9	15	0	1	0
6:28359632:G:T	rs2232429	6	28359632	G	T	0.06859	ZSCAN12	6.268	5.4633e-08	0.0724053	0.0133207	0.697063	rs7752448	3	0	intronic	7	4	4	1	1	0
6:28741734:A:C	rs9257167	6	28741734	C	A	0.06958	AL662890.1	6.265	NA	NA	NA	0.685307	rs7752448	3	1958	intergenic	5	5	13	0	1	1
6:29167575:A:G	rs3116830	6	29167575	G	A	0.06958	OR2H4P	6.254	NA	NA	NA	0.685307	rs7752448	3	15437	intergenic	6	9	15	0	1	0
14:41954873:A:T	rs1953703	14	41954873	T	A	0.4145	CTD-2298J14.1	6.226	6.83645e-05	-0.0335233	0.00841889	0.796839	rs9806026	4	69991	intergenic	6	9	15	0	1	0
6:28776117:A:G	rs4324798	6	28776117	G	A	0.07058	AL662890.3	6.218	NA	NA	NA	0.695866	rs7752448	3	12304	intergenic	4	1	13	0	1	0
6:29108773:T:TA	rs532595379	6	29108773	TA	T	0.06958	OR2N1P	6.21	NA	NA	NA	0.685307	rs7752448	3	2179	intergenic	NA	14	15	0	1	0
6:28992159:C:G	rs3129797	6	28992159	C	G	0.06958	OR2AD1P	6.207	NA	NA	NA	0.685307	rs7752448	3	2297	intergenic	5	13	14	0	1	0
6:28857630:C:G	rs3135313	6	28857630	G	C	0.06958	ZNF90P2	6.193	NA	NA	NA	0.685307	rs7752448	3	0	ncRNA_exonic	6	5	15	0	1	0
14:41965975:A:C	rs2152901	14	41965975	C	A	0.4105	CTD-2298J14.1	6.178	1.26256e-05	0.035467	0.00812252	0.812441	rs9806026	4	58889	intergenic	NA	9	15	0	1	0
6:29019245:G:GT	rs570755717	6	29019245	GT	G	0.06958	OR2W1	6.173	NA	NA	NA	0.685307	rs7752448	3	6227	intergenic	NA	13	15	1	1	0
14:42076507:G:GA	rs34250486	14	42076507	G	GA	0.4781	LRFN5	6.163	NA	NA	NA	0.693167	rs9806026	4	265	upstream	NA	1	10	1	1	0
6:29223493:C:G	6:29223493:C:G	6	29223493	G	C	0.07157	XXbac-BPG308J9.3	6.115	NA	NA	NA	0.662702	rs7752448	3	0	ncRNA_intronic	3a	9	15	0	1	0
5:103914139:T:TCAAACATGACAAACATG	5:103914139:T:TCAAACATGACAAACATG	5	103914139	T	TCAAACATGACAAACATG	0.4225	RP11-6N13.1	6.098	NA	NA	NA	0.756515	rs35319957	2	0	ncRNA_intronic	NA	7	15	0	0	0
6:28792030:A:G	rs3118360	6	28792030	G	A	0.07058	XXbac-BPG308K3.5	6.034	NA	NA	NA	0.673857	rs7752448	3	13615	intergenic	7	5	13	0	1	0
6:28756902:C:T	rs9257187	6	28756902	C	T	0.07157	NOL5BP	6.031	NA	NA	NA	0.706473	rs7752448	3	5120	intergenic	4	1	13	0	1	0
5:104000752:A:G	rs325481	5	104000752	G	A	0.3976	RP11-6N13.1	6.004	1.53322e-08	-0.0459456	0.00812076	0.672389	rs35319957	2	0	ncRNA_intronic	NA	9	15	0	0	0
6:28107357:C:T	rs3757188	6	28107357	C	T	0.1024	RP1-265C24.8	5.996	1.46008e-06	0.0550142	0.0114217	0.719117	rs149943	3	0	ncRNA_exonic	NA	5	5	1	1	0
6:27592003:C:T	rs35715914	6	27592003	C	T	0.07058	TRNAI6	5.989	0.000166815	-0.0576194	0.0153056	0.720905	rs149943	3	7184	intergenic	6	5	14	0	1	0
6:28114818:G:T	rs35749575	6	28114818	G	T	0.07256	ZKSCAN8	5.93	1.08323e-07	-0.0712895	0.01342	0.760863	rs149943	3	0	intronic	7	4	5	1	1	0
6:28301195:A:G	rs7752608	6	28301195	G	A	0.08449	ZSCAN31	5.893	8.65641e-05	0.0604466	0.0153986	0.895356	rs7752448	3	0	intronic	NA	2	15	1	1	0
6:28799388:G:T	rs143989131	6	28799388	T	G	0.07058	XXbac-BPG308K3.5	5.893	NA	NA	NA	0.695866	rs7752448	3	6257	intergenic	7	14	14	0	1	0
14:42005874:A:G	rs2415682	14	42005874	G	A	0.4543	CTD-2298J14.1	5.893	2.52361e-06	-0.0424046	0.00901033	0.9167	rs9806026	4	18990	intergenic	7	5	15	0	1	0
6:28092685:C:T	rs4713139	6	28092685	C	T	0.1024	ZSCAN16-AS1:ZSCAN16	5.89	2.52103e-06	-0.0537563	0.0114219	0.719117	rs149943	3	0	ncRNA_intronic	4	1	2	1	1	0
6:27556141:A:T	rs13201294	6	27556141	T	A	0.08847	RNU6-471P	5.885	2.11163e-06	0.061728	0.0130161	0.63447	rs7752448	3	8049	intergenic	6	5	14	0	1	0
6:27379119:C:T	rs13196692	6	27379119	C	T	0.07058	MCFD2P1	5.869	4.57452e-07	-0.0681916	0.0135211	0.720905	rs149943	3	3343	intergenic	6	5	15	1	1	0
5:103904037:C:T	rs12658451	5	103904037	C	T	0.4682	RP11-6N13.1	5.859	7.93703e-09	0.0462752	0.00802026	0.837974	rs35319957	2	0	ncRNA_intronic	6	9	15	0	0	0
6:28207200:C:T	rs9393909	6	28207200	C	T	0.1531	ZKSCAN4	5.853	4.81836e-07	-0.0514581	0.0102233	0.837331	rs1736904	3	5200	intergenic	6	4	5	1	1	0
6:28209398:T:TATC	rs113198384	6	28209398	T	TATC	0.1531	ZKSCAN4	5.852	NA	NA	NA	0.837331	rs1736904	3	3002	intergenic	NA	5	5	1	1	0
5:103915728:A:G	rs10479297	5	103915728	G	A	0.4801	RP11-6N13.1	5.755	5.03516e-09	0.0463088	0.00792144	0.776285	rs35319957	2	0	ncRNA_intronic	7	5	15	0	0	0
6:29206251:C:T	rs3117342	6	29206251	T	C	0.07157	XXbac-BPG308J9.3	5.753	NA	NA	NA	0.662702	rs7752448	3	0	ncRNA_intronic	NA	5	15	0	1	0
6:27521856:A:G	rs34965299	6	27521856	G	A	0.07058	XXbac-BPG34I8.3	5.71	1.44705e-06	0.0641816	0.0133201	0.720905	rs149943	3	6744	intergenic	5	1	13	0	1	0
6:27865902:A:T	rs66868086	6	27865902	T	A	0.07157	RNU7-26P	5.694	5.2612e-07	0.0678258	0.0135205	0.751583	rs149943	3	557	upstream	4	3	15	1	1	1
6:28250179:C:T	rs34878803	6	28250179	C	T	0.06958	PGBD1	5.675	3.0646e-08	0.0737632	0.0133202	0.707622	rs7752448	3	0	intronic	7	1	1	1	1	0
6:28705074:G:T	rs1311911	6	28705074	G	T	0.07753	RPSAP2	5.672	NA	NA	NA	0.624468	rs7752448	3	4392	intergenic	5	1	13	0	1	0
6:28885863:A:G	rs3131101	6	28885863	A	G	0.06958	TRIM27	5.669	NA	NA	NA	0.685307	rs7752448	3	0	intronic	6	2	4	1	1	0
14:42008021:C:T	rs12437380	14	42008021	C	T	0.4374	CTD-2298J14.1	5.666	1.26392e-07	0.0476143	0.00901103	0.984776	rs9806026	4	16843	intergenic	7	5	15	0	1	0
6:28119055:C:T	rs72846780	6	28119055	C	T	0.07256	ZKSCAN8	5.664	1.4394e-07	0.0705913	0.01342	0.760863	rs149943	3	0	intronic	6	4	4	1	1	0
6:28745452:A:G	rs1233619	6	28745452	G	A	0.07058	AL662890.1	5.661	NA	NA	NA	0.695866	rs7752448	3	1651	intergenic	6	7	13	0	1	0
6:28025926:C:T	rs35949109	6	28025926	C	T	0.09543	OR2B8P	5.659	4.91492e-08	0.0650156	0.0119199	1	rs149943	3	3982	intergenic	5	14	14	0	1	0
14:41967560:C:T	rs1465153	14	41967560	C	T	0.4095	CTD-2298J14.1	5.641	2.06467e-05	0.0345838	0.00812251	0.816514	rs9806026	4	57304	intergenic	NA	9	15	0	1	0
6:28234597:C:T	rs2799077	6	28234597	C	T	0.1163	RP5-874C20.3	5.634	2.75378e-08	-0.0623519	0.0112216	0.861919	rs6905391	3	190	upstream	2b	1	1	1	1	0
6:28734676:A:G	rs1233604	6	28734676	G	A	0.07058	AL662890.1	5.627	NA	NA	NA	0.695866	rs7752448	3	9016	intergenic	6	5	13	0	1	0
6:27145311:C:T	rs9379962	6	27145311	C	T	0.2068	MIR3143	5.625	5.94859e-06	-0.0431144	0.0095213	0.679604	rs6934329	3	29843	intergenic	4	1	1	0	1	0
6:28885865:A:G	rs3132378	6	28885865	A	G	0.06958	TRIM27	5.585	NA	NA	NA	0.685307	rs7752448	3	0	intronic	NA	2	4	1	1	0
5:103920770:A:C	rs254011	5	103920770	C	A	0.4384	RP11-6N13.1	5.552	5.12862e-08	0.0431487	0.00792185	0.732174	rs35319957	2	0	ncRNA_intronic	NA	5	15	0	0	0
14:42076337:A:G	rs1111177	14	42076337	G	A	0.4791	LRFN5	5.526	3.08835e-07	0.0405383	0.00792077	0.701174	rs9806026	4	435	upstream	4	1	10	1	1	0
6:28002388:A:G	rs149943	6	28002388	G	A	0.09543	OR2W2P	5.503	2.2593e-08	-0.0660896	0.011821	1	rs149943	3	0	ncRNA_exonic	5	13	14	0	1	0
6:27838518:C:CT	rs35366602	6	27838518	C	CT	0.08748	HIST1H3I	5.498	NA	NA	NA	0.87195	rs149943	3	1104	intergenic	NA	1	5	1	1	1
6:27446566:C:T	rs7749305	6	27446566	C	T	0.08052	ZNF184	5.455	1.51352e-07	0.0678392	0.0129195	0.778476	rs149943	3	5668	intergenic	4	1	1	1	1	0
14:41975742:C:T	rs1959412	14	41975742	C	T	0.4553	CTD-2298J14.1	5.452	1.24866e-05	-0.0350436	0.00802113	0.913205	rs9806026	4	49122	intergenic	NA	5	15	0	1	0
6:27451419:A:G	rs6918792	6	27451419	G	A	0.08052	ZNF184	5.435	1.10707e-06	0.0643871	0.0132169	0.778476	rs149943	3	10521	intergenic	6	7	15	0	1	0
6:28765346:C:G	rs9257192	6	28765346	G	C	0.07058	AL662890.3	5.423	NA	NA	NA	0.695866	rs7752448	3	1533	intergenic	5	5	14	0	1	0
6:27792640:C:T	rs200497	6	27792640	C	T	0.08748	HIST1H4J	5.401	4.24411e-07	-0.0628133	0.0124194	0.851117	rs149943	3	382	downstream	4	1	1	1	1	0
6:28893573:C:T	rs13206458	6	28893573	T	C	0.06958	TRIM27	5.394	NA	NA	NA	0.685307	rs7752448	3	1806	intergenic	6	5	15	1	1	0
6:28877247:C:T	rs3135293	6	28877247	T	C	0.06958	TRIM27	5.39	NA	NA	NA	0.685307	rs7752448	3	0	intronic	7	4	4	1	1	0
6:28823999:A:C	rs3132384	6	28823999	C	A	0.07058	XXbac-BPG308K3.6	5.352	NA	NA	NA	0.695866	rs7752448	3	3402	intergenic	5	5	15	0	1	0
14:41964755:C:T	rs8021680	14	41964755	C	T	0.4105	CTD-2298J14.1	5.337	1.76037e-05	0.0348724	0.00812253	0.812441	rs9806026	4	60109	intergenic	7	9	15	0	1	0
6:28696063:A:C	rs9393929	6	28696063	C	A	0.07753	RPSAP2	5.32	NA	NA	NA	0.624468	rs7752448	3	3730	intergenic	4	1	14	0	1	0
6:28364232:A:G	rs34871267	6	28364232	G	A	0.06859	ZSCAN12	5.305	5.54847e-08	-0.0723691	0.0133208	0.697063	rs7752448	3	0	intronic	5	3	5	1	1	0
6:28074901:C:T	rs35952432	6	28074901	C	T	0.07256	RP1-265C24.5	5.296	1.20295e-07	-0.070509	0.0133211	0.760863	rs149943	3	8504	intergenic	7	5	5	0	1	0
14:41969215:A:C	rs10144036	14	41969215	C	A	0.4215	CTD-2298J14.1	5.259	4.57547e-05	0.0331054	0.00812139	0.771776	rs9806026	4	55649	intergenic	7	9	15	0	1	0
6:28130089:C:T	rs13201308	6	28130089	C	T	0.07256	ZNF192P1	5.253	9.98567e-08	-0.0714881	0.01342	0.760863	rs149943	3	0	ncRNA_intronic	5	1	2	1	1	0
6:28295875:C:T	rs853682	6	28295875	C	T	0.1203	ZSCAN31	5.219	1.46256e-09	0.0678736	0.0112217	0.99058	rs6905391	3	0	intronic	6	4	5	1	1	0
6:28225311:C:G	rs13208096	6	28225311	G	C	0.06859	ZKSCAN4	5.18	4.41833e-08	0.0734502	0.0134198	0.699566	rs149943	3	0	intronic	7	5	14	1	1	0
6:28065801:C:T	rs34166054	6	28065801	C	T	0.07256	ZSCAN12P1	5.177	9.49463e-08	0.0716111	0.01342	0.760863	rs149943	3	4358	intergenic	7	5	15	1	1	0
14:42051771:C:T	rs11157241	14	42051771	C	T	0.4831	CTD-2298J14.2	5.176	8.02503e-08	0.0430396	0.00801996	0.718352	rs9806026	4	5292	intergenic	7	5	15	0	1	0
6:27358166:A:G	rs35120058	6	27358166	G	A	0.07058	ZNF391	5.156	2.94187e-07	0.068816	0.0134219	0.720905	rs149943	3	0	intronic	5	1	15	1	1	0
6:29133642:C:T	rs4947263	6	29133642	C	T	0.07157	OR2J2	5.147	NA	NA	NA	0.662702	rs7752448	3	7668	intergenic	5	9	15	1	1	0
5:103902180:C:T	rs6865511	5	103902180	C	T	0.4692	RP11-6N13.1	5.146	1.20882e-08	-0.0451393	0.00792129	0.841706	rs35319957	2	0	ncRNA_intronic	7	7	15	0	0	0
6:27794727:A:AC	rs541569114	6	27794727	AC	A	0.08549	HIST1H4J	5.096	NA	NA	NA	0.85122	rs149943	3	2469	intergenic	NA	1	5	1	0	0
6:28133239:A:T	rs34505829	6	28133239	T	A	0.07256	ZNF192P1	5.084	1.03781e-07	0.0713941	0.01342	0.760863	rs149943	3	0	ncRNA_intronic	7	5	15	1	1	0
6:28682725:A:G	rs9393926	6	28682725	A	G	0.07753	RPSAP2	5.062	NA	NA	NA	0.624468	rs7752448	3	17068	intergenic	6	5	14	0	1	0
6:28853197:A:G	rs3131097	6	28853197	A	G	0.06958	ZNF90P2	5.059	NA	NA	NA	0.685307	rs7752448	3	3411	intergenic	5	1	15	0	1	1
6:28301099:A:G	rs7752448	6	28301099	G	A	0.09344	ZSCAN31	5.034	1.02074e-08	0.0728578	0.0127213	1	rs7752448	3	0	intronic	4	2	15	1	1	0
6:28793915:C:T	rs3135295	6	28793915	T	C	0.07058	XXbac-BPG308K3.5	5.021	NA	NA	NA	0.695866	rs7752448	3	11730	intergenic	4	1	13	0	1	0
5:103838556:G:T	rs11747766	5	103838556	G	T	0.4781	RP11-6N13.1	5.016	2.85149e-08	-0.0439656	0.00792128	0.984511	rs35319957	2	0	ncRNA_intronic	7	9	15	0	0	0
6:29148394:A:G	rs3116815	6	29148394	A	G	0.06958	OR2J4P	5.003	NA	NA	NA	0.685307	rs7752448	3	892	upstream	6	14	15	1	1	0
6:28768267:A:G	rs7766699	6	28768267	G	A	0.07157	AL662890.3	5.001	NA	NA	NA	0.706473	rs7752448	3	4454	intergenic	7	5	14	0	1	0
6:28210293:C:G	rs9357067	6	28210293	G	C	0.1531	ZKSCAN4	4.988	3.23225e-07	0.0522347	0.0102233	0.837331	rs1736904	3	2107	intergenic	6	5	5	1	1	0
6:28831611:C:T	rs3131336	6	28831611	C	T	0.07058	XXbac-BPG308K3.6	4.978	NA	NA	NA	0.695866	rs7752448	3	0	ncRNA_intronic	3a	1	1	0	1	0
5:104075130:C:T	rs6421926	5	104075130	C	T	0.3171	RP11-6N13.1	4.977	4.39171e-07	0.0425467	0.00842318	0.701495	rs76025409	2	0	ncRNA_intronic	6	9	15	0	0	0
6:28837437:C:T	rs3131093	6	28837437	C	T	0.07058	XXbac-BPG308K3.6	4.972	NA	NA	NA	0.695866	rs7752448	3	5029	intergenic	6	5	15	0	1	0
6:27688841:A:C	rs13212318	6	27688841	C	A	0.07157	RP1-97D16.1	4.959	0.000122155	0.0587862	0.0153019	0.730636	rs149943	3	15937	intergenic	2b	1	13	0	1	0
5:104082179:A:C	rs323509	5	104082179	C	A	0.3131	RP11-6N13.1	4.954	4.38909e-07	0.0430475	0.00852213	0.710058	rs76025409	2	0	ncRNA_intronic	NA	9	15	0	0	0
6:28209102:A:G	rs9295768	6	28209102	G	A	0.1531	ZKSCAN4	4.948	4.06549e-07	-0.0517895	0.0102232	0.837331	rs1736904	3	3298	intergenic	6	4	5	1	1	0
5:103736622:C:T	rs35949602	5	103736622	C	T	0.336	RP11-6N13.1	4.938	6.94792e-09	0.0482059	0.00832259	0.687608	rs76025409	2	0	ncRNA_intronic	7	7	15	0	0	0
6:28737054:A:G	rs1233611	6	28737054	A	G	0.07058	AL662890.1	4.928	NA	NA	NA	0.695866	rs7752448	3	6638	intergenic	7	5	13	0	1	1
6:27782528:C:T	rs401763	6	27782528	C	T	0.08648	HIST1H2AJ	4.906	2.81115e-07	0.0643278	0.0125257	0.861561	rs149943	3	0	UTR5	NA	1	1	1	1	0
14:41969803:C:G	rs1959414	14	41969803	G	C	0.4344	CTD-2298J14.1	4.897	2.38731e-06	-0.0378441	0.00802203	0.996163	rs9806026	4	55061	intergenic	7	9	15	0	1	0
6:27050396:A:G	rs34388707	6	27050396	G	A	0.1412	VN1R11P	4.885	2.83841e-08	0.0589566	0.0106207	0.905426	rs6934329	3	662	upstream	5	13	14	0	1	0
6:28732514:A:G	rs1233600	6	28732514	A	G	0.07058	AL662890.1	4.868	NA	NA	NA	0.695866	rs7752448	3	11178	intergenic	NA	1	13	0	1	1
6:28038929:A:G	rs71559070	6	28038929	G	A	0.07256	OR1F12	4.845	1.11852e-07	-0.0712112	0.01342	0.760863	rs149943	3	2164	intergenic	7	13	14	1	1	0
14:41985546:C:T	rs146731393	14	41985546	C	T	0.4324	CTD-2298J14.1	4.815	NA	NA	NA	0.988524	rs9806026	4	39318	intergenic	5	1	15	0	1	0
6:27782535:C:T	rs390764	6	27782535	C	T	0.08648	HIST1H2AJ	4.811	0.000488613	-0.0505763	0.0145046	0.861561	rs149943	3	0	UTR5	NA	1	1	1	1	0
6:27185792:A:T	rs3800307	6	27185792	T	A	0.172	RP11-209A2.1	4.791	1.76834e-05	-0.0430184	0.0100222	0.70833	rs6934329	3	6099	intergenic	1f	5	15	0	1	0
14:42086798:G:T	rs10483526	14	42086798	G	T	0.4811	LRFN5	4.757	7.24884e-08	0.042653	0.00792087	0.682137	rs9806026	4	0	intronic	NA	5	15	1	1	0
14:42020773:A:T	rs1956445	14	42020773	T	A	0.4334	CTD-2298J14.1	4.745	1.24065e-07	0.0481689	0.00911012	0.992325	rs9806026	4	4091	intergenic	6	5	15	0	1	0
6:28750265:C:G	rs1233624	6	28750265	G	C	0.07058	NOL5BP	4.742	NA	NA	NA	0.695866	rs7752448	3	1144	intergenic	6	2	13	0	1	0
6:28712663:A:G	rs1233579	6	28712663	A	G	0.07058	RPSAP2	4.732	NA	NA	NA	0.695866	rs7752448	3	11981	intergenic	7	5	14	0	1	0
5:103705506:A:G	rs964040	5	103705506	G	A	0.3439	RP11-6N13.1	4.726	1.05228e-07	-0.0437273	0.00822335	0.715211	rs349586	2	13492	intergenic	NA	15	15	0	0	0
6:28865209:T:TA	rs146280065	6	28865209	T	TA	0.06958	HCG14	4.713	NA	NA	NA	0.685307	rs7752448	3	109	downstream	NA	1	1	1	1	0
6:28193102:A:C	rs34243448	6	28193102	C	A	0.06859	ZSCAN9	4.701	7.15388e-08	-0.0722962	0.0134198	0.699566	rs149943	3	0	UTR5	4	1	1	1	1	0
6:28723841:A:C	rs9257136	6	28723841	A	C	0.07058	AL662890.1	4.66	NA	NA	NA	0.695866	rs7752448	3	19851	intergenic	5	2	14	0	1	0
5:103867339:A:G	rs1363098	5	103867339	G	A	0.4781	RP11-6N13.1	4.628	3.80792e-08	0.0435636	0.00792132	0.984511	rs35319957	2	0	ncRNA_intronic	7	5	15	0	0	0
6:28205502:A:T	rs9366718	6	28205502	T	A	0.1581	ZSCAN9	4.62	5.46169e-07	0.0512116	0.0102232	0.866868	rs1736904	3	4241	intergenic	7	4	5	1	1	0
14:41972951:G:T	rs12892562	14	41972951	G	T	0.4443	CTD-2298J14.1	4.618	1.52257e-06	0.0385715	0.00802194	0.958786	rs9806026	4	51913	intergenic	7	9	15	0	1	0
6:28198456:C:T	rs9468317	6	28198456	C	T	0.1531	ZSCAN9	4.604	4.29731e-07	0.0516813	0.0102232	0.837331	rs1736904	3	0	intronic	6	4	4	1	1	0
6:27810569:A:G	rs35819751	6	27810569	G	A	0.07157	HIST1H2BN	4.602	6.94845e-07	0.0661038	0.0133199	0.730636	rs149943	3	0	intronic	6	4	15	1	1	0
5:103946549:T:TGAA	rs141202823	5	103946549	T	TGAA	0.4215	RP11-6N13.1	4.566	NA	NA	NA	0.76014	rs35319957	2	0	ncRNA_intronic	NA	5	15	0	0	0
6:28803504:C:T	rs9257249	6	28803504	T	C	0.07058	XXbac-BPG308K3.5	4.546	NA	NA	NA	0.695866	rs7752448	3	2141	intergenic	7	5	14	0	1	0
5:103912319:A:G	rs10078807	5	103912319	G	A	0.4871	RP11-6N13.1	4.541	4.96035e-09	0.0469078	0.00802049	0.779572	rs35319957	2	0	ncRNA_intronic	6	5	15	0	0	0
6:28079598:C:T	rs13203816	6	28079598	C	T	0.07256	RP1-265C24.5	4.519	9.14899e-08	0.0717013	0.01342	0.760863	rs149943	3	3807	intergenic	6	5	5	0	1	0
5:103818412:A:G	rs4235642	5	103818412	G	A	0.3807	RP11-6N13.1	4.51	2.53098e-08	-0.0458019	0.00822131	0.896996	rs76025409	2	0	ncRNA_intronic	5	9	15	0	0	0
14:41985545:A:T	rs149995422	14	41985545	T	A	0.4344	CTD-2298J14.1	4.498	NA	NA	NA	0.980927	rs9806026	4	39319	intergenic	5	1	15	0	1	0
5:103831500:A:T	rs10464007	5	103831500	T	A	0.4781	RP11-6N13.1	4.485	8.27991e-08	0.0424653	0.00792128	0.984511	rs35319957	2	0	ncRNA_intronic	6	5	15	0	0	0
14:41955668:A:C	rs2415677	14	41955668	C	A	0.4105	CTD-2298J14.1	4.484	2.44985e-05	0.0346886	0.00822127	0.812441	rs9806026	4	69196	intergenic	7	9	15	0	1	0
5:103742501:C:CT	rs71622871	5	103742501	CT	C	0.335	RP11-6N13.1	4.39	NA	NA	NA	0.690744	rs76025409	2	0	ncRNA_intronic	NA	7	15	0	0	0
6:28856740:A:C	rs3135311	6	28856740	A	C	0.06958	ZNF90P2	4.376	NA	NA	NA	0.685307	rs7752448	3	0	ncRNA_exonic	6	5	15	0	1	0
5:103946482:C:T	rs2112163	5	103946482	C	T	0.4235	RP11-6N13.1	4.36	4.90456e-08	0.0432122	0.00792197	0.75201	rs35319957	2	0	ncRNA_intronic	NA	5	15	0	0	0
6:27357414:C:G	rs34332556	6	27357414	G	C	0.06958	ZNF391	4.359	2.67355e-07	0.0695665	0.0135209	0.732093	rs149943	3	0	intronic	4	1	15	1	1	0
6:28939283:C:T	rs3130885	6	28939283	T	C	0.06958	KRT18P1	4.344	NA	NA	NA	0.685307	rs7752448	3	1045	intergenic	7	5	15	0	1	0
14:42021170:C:CCTTT	rs149029933	14	42021170	CCTTT	C	0.4354	CTD-2298J14.1	4.333	NA	NA	NA	0.984674	rs9806026	4	3694	intergenic	NA	1	15	0	1	0
6:28723949:C:T	rs9257137	6	28723949	T	C	0.07058	AL662890.1	4.296	NA	NA	NA	0.695866	rs7752448	3	19743	intergenic	3a	2	14	0	1	0
6:27067083:C:T	rs72842197	6	27067083	C	T	0.1412	RNU2-62P	4.293	4.1291e-08	-0.0577145	0.0105218	0.905426	rs6934329	3	10485	intergenic	7	2	14	0	1	0
6:28819880:A:G	rs9257267	6	28819880	A	G	0.07058	XXbac-BPG308K3.6	4.272	NA	NA	NA	0.695866	rs7752448	3	7521	intergenic	6	5	15	0	1	0
14:42012111:C:T	rs61990274	14	42012111	C	T	0.4354	CTD-2298J14.1	4.251	1.6568e-07	-0.0476839	0.00911003	0.984674	rs9806026	4	12753	intergenic	6	5	15	0	1	0
6:27520752:A:T	rs13209332	6	27520752	T	A	0.07058	XXbac-BPG34I8.3	4.246	1.55914e-06	-0.063983	0.0133201	0.720905	rs149943	3	7848	intergenic	4	1	13	0	1	0
5:103904226:A:G	rs12658032	5	103904226	G	A	0.3559	RP11-6N13.1	4.238	5.32798e-10	0.0516699	0.00832161	0.913622	rs76025409	2	0	ncRNA_intronic	7	9	15	0	0	0
14:41940872:A:G	rs12880760	14	41940872	G	A	0.4493	CTD-2298J14.1	4.225	6.40174e-05	-0.032065	0.00802128	0.679047	rs9806026	4	83992	intergenic	7	5	15	0	1	0
6:28796071:C:G	rs3131337	6	28796071	G	C	0.07952	XXbac-BPG308K3.5	4.221	NA	NA	NA	0.605768	rs7752448	3	9574	intergenic	6	13	14	0	1	0
14:41952641:T:TC	rs11377549	14	41952641	TC	T	0.4095	CTD-2298J14.1	4.204	NA	NA	NA	0.809364	rs9806026	4	72223	intergenic	NA	9	15	0	1	0
5:103906073:C:T	rs2403284	5	103906073	C	T	0.4682	RP11-6N13.1	4.173	1.81471e-08	-0.0445874	0.0079213	0.837974	rs35319957	2	0	ncRNA_intronic	7	5	15	0	0	0
6:29022499:A:T	rs3117141	6	29022499	A	T	0.06958	OR2W1	4.172	NA	NA	NA	0.685307	rs7752448	3	9481	intergenic	6	9	15	1	1	0
6:28982272:C:T	rs3131081	6	28982272	C	T	0.06958	ZNF311	4.159	NA	NA	NA	0.685307	rs7752448	3	9178	intergenic	5	1	14	1	1	0
6:27441723:A:T	rs149866169	6	27441723	T	A	0.08052	ZNF184	4.151	7.68072e-08	-0.069438	0.01292	0.778476	rs149943	3	825	upstream	5	1	1	1	1	0
6:28764103:A:T	rs7764642	6	28764103	T	A	0.07157	AL662890.3	4.131	NA	NA	NA	0.706473	rs7752448	3	290	upstream	3a	1	13	0	1	0
6:27064275:C:T	rs9467989	6	27064275	C	T	0.2068	VN1R11P	4.115	3.32413e-06	-0.0442716	0.00952139	0.679604	rs6934329	3	12348	intergenic	5	1	13	0	1	0
5:104006667:A:G	rs325500	5	104006667	G	A	0.3966	RP11-6N13.1	4.1	1.33078e-08	0.0461426	0.00812075	0.669466	rs35319957	2	0	ncRNA_intronic	5	14	15	0	0	0
6:27818535:A:G	rs34194357	6	27818535	G	A	0.07256	HIST1H2BN	4.1	5.47758e-07	0.0667167	0.0133199	0.740411	rs149943	3	0	intronic	7	5	15	1	1	0
6:27868792:C:T	rs13199649	6	27868792	C	T	0.07356	RNU7-26P	4.095	5.38318e-07	-0.0677613	0.0135195	0.771252	rs149943	3	3447	intergenic	5	2	15	1	1	0
14:41997371:A:G	rs862482	14	41997371	G	A	0.4543	CTD-2298J14.1	4.095	1.71509e-06	-0.0431089	0.00901033	0.9167	rs9806026	4	27493	intergenic	6	5	15	0	1	0
6:28091580:A:G	rs35345226	6	28091580	G	A	0.07256	ZSCAN16-AS1	4.074	9.93026e-08	0.0715018	0.01342	0.760863	rs149943	3	0	ncRNA_intronic	6	2	5	1	1	1
6:28137499:A:G	rs72846794	6	28137499	G	A	0.07256	ZNF192P1	4.063	6.96832e-08	-0.0734277	0.0136179	0.760863	rs149943	3	126	downstream	7	4	15	0	1	0
6:27534528:A:G	rs10484399	6	27534528	G	A	0.06958	XXbac-BPG34I8.3	4.061	1.75174e-06	0.0636714	0.01332	0.711219	rs149943	3	5004	intergenic	1f	1	13	0	1	0
6:27332891:C:T	rs28360634	6	27332891	C	T	0.06958	ZNF204P	4.052	2.19244e-07	0.0700685	0.0135209	0.732093	rs149943	3	0	ncRNA_intronic	5	4	15	1	1	0
6:28218199:A:C	rs13200462	6	28218199	C	A	0.1143	ZKSCAN4	4.042	1.69859e-07	0.0586881	0.0112223	0.843853	rs6905391	3	0	intronic	7	5	5	1	1	0
5:103827658:A:G	rs67909927	5	103827658	G	A	0.4781	RP11-6N13.1	4.009	8.60849e-08	-0.0424097	0.0079213	0.984511	rs35319957	2	0	ncRNA_intronic	5	5	15	0	0	0
14:41986644:C:T	rs11847380	14	41986644	C	T	0.4354	CTD-2298J14.1	4.006	1.9723e-07	-0.0479055	0.00920919	0.977117	rs9806026	4	38220	intergenic	6	1	15	0	1	0
1:72764376:C:T	rs2568956	1	72764376	C	T	0.3588	RPL31P12	4.001	1.89932e-07	-0.0423014	0.00812094	0.688237	rs7531118	1	2778	intergenic	7	14	15	0	1	0
6:27091661:C:T	rs66462181	6	27091661	C	T	0.06859	RP1-86C11.7	4	6.2356e-07	0.0678831	0.0136208	0.67982	rs149943	3	660	upstream	5	4	15	1	1	0
6:27640989:A:G	rs71559038	6	27640989	G	A	0.07058	RP1-15D7.1	3.972	0.000136523	0.0598817	0.0156989	0.720905	rs149943	3	20384	intergenic	3a	1	13	0	1	0
6:27237363:G:T	rs36034627	6	27237363	G	T	0.173	XXbac-BPGBPG24O18.1	3.969	1.77299e-05	-0.0430132	0.0100224	0.677674	rs6934329	3	354	downstream	7	5	13	0	1	0
6:27145341:C:T	rs35565446	6	27145341	C	T	0.06859	MIR3143	3.955	4.60391e-07	-0.0686769	0.0136206	0.67982	rs149943	3	29873	intergenic	4	1	1	0	1	0
6:28839403:A:G	rs3135304	6	28839403	G	A	0.07058	XXbac-BPG308K3.6	3.949	NA	NA	NA	0.695866	rs7752448	3	6995	intergenic	4	5	15	0	1	0
6:28453618:G:T	rs34676049	6	28453618	G	T	0.06859	GPX6	3.948	1.01958e-07	0.0714418	0.0134208	0.697063	rs7752448	3	17454	intergenic	5	5	14	0	1	0
6:28349698:A:G	rs13213152	6	28349698	G	A	0.06859	ZSCAN12	3.944	7.28959e-08	0.0717179	0.0133208	0.697063	rs7752448	3	0	UTR3	6	4	4	1	1	0
5:103919840:A:G	rs10059643	5	103919840	G	A	0.4811	RP11-6N13.1	3.935	9.35678e-09	-0.0454848	0.00792143	0.780145	rs35319957	2	0	ncRNA_intronic	6	5	15	0	0	0
5:104078233:A:C	rs60271	5	104078233	C	A	0.3131	RP11-6N13.1	3.934	4.62648e-07	0.0429617	0.00852214	0.710058	rs76025409	2	0	ncRNA_intronic	7	9	15	0	0	0
6:27112436:A:AGAT	rs34471161	6	27112436	AGAT	A	0.1412	HIST1H2BK	3.931	NA	NA	NA	0.905426	rs6934329	3	0	intronic	NA	1	5	1	1	0
6:28360659:C:G	rs2232426	6	28360659	G	C	0.06859	ZSCAN12	3.93	6.17878e-08	-0.0721125	0.0133207	0.697063	rs7752448	3	0	intronic	5	4	4	1	1	0
6:28183242:T:TTCTGAGGAA	rs71548310	6	28183242	T	TTCTGAGGAA	0.0994	TOB2P1	3.919	NA	NA	NA	0.695133	rs6905391	3	2178	intergenic	NA	1	13	1	1	0
6:28883296:A:G	rs3132382	6	28883296	G	A	0.06958	TRIM27	3.897	NA	NA	NA	0.685307	rs7752448	3	0	intronic	NA	4	4	1	1	0
14:42166111:A:G	rs10131184	14	42166111	G	A	0.4821	LRFN5	3.892	3.5998e-07	-0.0403094	0.00792091	0.684828	rs9806026	4	0	intronic	6	9	15	1	1	0
6:29240378:C:T	rs3117326	6	29240378	C	T	0.06958	XXbac-BPG308J9.3	3.887	NA	NA	NA	0.685307	rs7752448	3	0	ncRNA_intronic	NA	9	15	0	1	0
6:27136225:A:G	rs13219181	6	27136225	G	A	0.1412	MIR3143	3.877	5.48006e-08	0.0566485	0.0104229	0.905426	rs6934329	3	20757	intergenic	3a	1	15	0	1	1
5:103895102:G:T	rs4438849	5	103895102	G	T	0.4563	RP11-6N13.1	3.858	1.55725e-08	-0.0447966	0.0079214	0.884191	rs35319957	2	0	ncRNA_intronic	7	9	15	0	0	0
6:27560805:C:T	rs34105070	6	27560805	C	T	0.07058	RNU6-471P	3.857	3.85475e-06	-0.0615264	0.0133201	0.720905	rs149943	3	3385	intergenic	4	1	13	0	1	0
6:29013570:C:T	rs3129800	6	29013570	C	T	0.06958	OR2W1	3.843	NA	NA	NA	0.685307	rs7752448	3	552	upstream	6	9	15	1	1	0
6:27509493:A:C	rs13195636	6	27509493	C	A	0.07058	HNRNPA1P1	3.842	1.00681e-06	0.0651394	0.0133201	0.720905	rs149943	3	17374	intergenic	2b	1	13	0	1	0
6:27837183:C:T	rs17695758	6	27837183	C	T	0.07256	HIST1H1B	3.835	4.3227e-07	0.0673215	0.01332	0.740411	rs149943	3	1823	intergenic	5	5	5	1	1	0
6:28992532:T:TA	rs71550115	6	28992532	T	TA	0.07157	OR2AD1P	3.835	NA	NA	NA	0.662702	rs7752448	3	1924	intergenic	NA	13	14	0	1	0
6:28151858:T:TA	rs35056150	6	28151858	T	TA	0.1183	ZNF192P2	3.814	NA	NA	NA	0.705915	rs6905391	3	3969	intergenic	NA	5	15	0	1	0
14:41988325:C:T	rs147918420	14	41988325	T	C	0.496	CTD-2298J14.1	3.806	NA	NA	NA	0.752315	rs9806026	4	36539	intergenic	7	1	15	0	1	0
5:103895115:C:T	rs4320234	5	103895115	C	T	0.4702	RP11-6N13.1	3.795	1.287e-08	-0.0450547	0.0079213	0.83836	rs35319957	2	0	ncRNA_intronic	7	9	15	0	0	0
6:27688625:G:T	rs34064842	6	27688625	G	T	0.07157	RP1-97D16.1	3.792	0.000122086	-0.0587883	0.0153019	0.730636	rs149943	3	16153	intergenic	2b	1	13	0	1	0
6:27698857:A:G	rs13202291	6	27698857	G	A	0.07157	RP1-97D16.1	3.789	8.02901e-07	0.0657293	0.0133199	0.730636	rs149943	3	5921	intergenic	4	7	14	0	1	0
6:28738429:G:T	rs1233612	6	28738429	G	T	0.07058	AL662890.1	3.787	NA	NA	NA	0.695866	rs7752448	3	5263	intergenic	4	5	13	0	1	0
6:28216427:A:AGAAACCTGTC	rs138887541	6	28216427	A	AGAAACCTGTC	0.06859	ZKSCAN4	3.771	NA	NA	NA	0.699566	rs149943	3	0	intronic	NA	4	5	1	1	0
6:27970715:C:T	rs71537572	6	27970715	C	T	0.07356	IQCB2P	3.751	1.31944e-07	0.0708194	0.0134226	0.771252	rs149943	3	7785	intergenic	6	5	15	0	1	0
14:41966939:C:T	rs1572574	14	41966939	C	T	0.4095	CTD-2298J14.1	3.723	1.52357e-05	0.035132	0.00812252	0.816514	rs9806026	4	57925	intergenic	NA	9	15	0	1	0
6:28130411:A:AGAG	rs72087025	6	28130411	AGAG	A	0.1024	ZNF192P1	3.698	NA	NA	NA	0.719117	rs149943	3	0	ncRNA_exonic	NA	1	15	1	1	0
6:29146703:A:C	rs149404333	6	29146703	A	C	0.07157	OR2J4P	3.695	0.000285096	-0.0963375	0.0265504	0.662702	rs7752448	3	2583	intergenic	7	14	15	1	1	0
6:28265572:C:T	rs13207345	6	28265572	C	T	0.06859	PGBD1	3.688	4.74413e-08	-0.0732805	0.0134198	0.699566	rs149943	3	0	intronic	7	4	5	1	1	0
6:27059443:A:T	rs926300	6	27059443	T	A	0.1412	VN1R11P	3.685	5.72727e-08	0.0571029	0.0105218	0.905426	rs6934329	3	7516	intergenic	3a	1	14	0	1	0
14:42143061:C:T	rs10149052	14	42143061	C	T	0.4722	LRFN5	3.665	4.14593e-07	-0.0416002	0.00821792	0.658002	rs9806026	4	0	intronic	5	5	15	1	1	0
6:28919896:A:G	rs3131072	6	28919896	G	A	0.06958	C6orf100	3.641	NA	NA	NA	0.685307	rs7752448	3	7581	intergenic	5	1	15	1	1	0
6:27103654:A:G	rs67330695	6	27103654	G	A	0.1412	HIST1H2AG	3.635	7.13462e-08	-0.0566894	0.0105219	0.905426	rs6934329	3	583	downstream	5	1	5	1	1	0
6:27783941:C:T	rs34718920	6	27783941	C	T	0.07157	HIST1H2BM	3.617	5.47002e-07	-0.0667199	0.0133199	0.730636	rs149943	3	673	downstream	3a	1	15	1	1	0
1:72812324:A:G	rs2815753	1	72812324	G	A	0.3588	RPL31P12	3.599	2.13985e-07	0.0421218	0.00812103	0.688237	rs7531118	1	44811	intergenic	NA	5	15	0	1	0
6:27782538:A:T	rs401754	6	27782538	T	A	0.08648	HIST1H2AJ	3.595	0.000396666	-0.0503314	0.0142087	0.861561	rs149943	3	0	UTR5	2b	1	1	1	1	0
6:29181897:A:C	rs3130828	6	29181897	C	A	0.07157	OR2H4P	3.573	NA	NA	NA	0.662702	rs7752448	3	1115	intergenic	7	5	15	0	1	0
5:103915443:A:G	rs10479296	5	103915443	G	A	0.4811	RP11-6N13.1	3.567	3.40692e-09	-0.0468211	0.00792144	0.780145	rs35319957	2	0	ncRNA_intronic	5	5	15	0	0	0
6:28756008:A:T	rs9257183	6	28756008	A	T	0.07157	NOL5BP	3.566	NA	NA	NA	0.706473	rs7752448	3	4226	intergenic	7	5	13	0	1	0
6:27653120:C:T	rs13217620	6	27653120	C	T	0.06064	RP1-15D7.1	3.551	0.000166286	-0.0583853	0.0155058	0.623261	rs149943	3	32515	intergenic	5	5	14	0	1	1
6:27143883:C:T	rs13194053	6	27143883	C	T	0.1412	MIR3143	3.548	3.57545e-08	0.0574366	0.0104229	0.905426	rs6934329	3	28415	intergenic	1f	1	15	0	1	0
6:28208558:A:G	rs9368563	6	28208558	G	A	0.1531	ZKSCAN4	3.546	4.05237e-07	0.0517958	0.0102232	0.837331	rs1736904	3	3842	intergenic	4	4	5	1	1	0
6:27782031:G:T	rs370155	6	27782031	G	T	0.08847	HIST1H2AJ	3.538	5.79255e-07	0.0615772	0.0123204	0.840877	rs149943	3	80	upstream:downstream	4	1	1	1	1	0
14:42020213:A:G	rs12589365	14	42020213	G	A	0.4543	CTD-2298J14.1	3.537	2.968e-06	0.0421059	0.00901043	0.909348	rs9806026	4	4651	intergenic	5	5	15	0	1	0
6:28765098:C:G	rs9257191	6	28765098	C	G	0.07157	AL662890.3	3.523	NA	NA	NA	0.706473	rs7752448	3	1285	intergenic	3a	5	14	0	1	0
14:41958830:A:G	rs1959415	14	41958830	G	A	0.4105	CTD-2298J14.1	3.521	1.74355e-05	-0.0348897	0.00812251	0.812441	rs9806026	4	66034	intergenic	NA	7	15	0	1	0
6:29274136:C:T	rs3117427	6	29274136	T	C	0.07256	OR14J1	3.52	NA	NA	NA	0.630757	rs7752448	3	266	upstream	6	9	15	1	1	0
6:28778723:C:T	rs3131341	6	28778723	C	T	0.06958	AL662890.3	3.516	NA	NA	NA	0.685307	rs7752448	3	14910	intergenic	4	1	13	0	1	1
6:28852878:A:G	rs3118364	6	28852878	G	A	0.06958	ZNF90P2	3.478	NA	NA	NA	0.685307	rs7752448	3	3730	intergenic	NA	1	15	0	1	1
6:27994416:A:T	rs71559067	6	27994416	T	A	0.07356	OR2W2P	3.45	1.36551e-07	0.0707215	0.0134201	0.771252	rs149943	3	7308	intergenic	7	14	15	0	1	0
5:103901424:C:T	rs10059133	5	103901424	C	T	0.4553	RP11-6N13.1	3.448	1.09032e-08	-0.045279	0.00792139	0.887978	rs35319957	2	0	ncRNA_intronic	7	7	15	0	0	0
6:27774437:T:TTC	rs36123694	6	27774437	T	TTC	0.08748	HIST1H4PS1	3.436	NA	NA	NA	0.851117	rs149943	3	415	upstream:downstream	NA	1	1	1	1	0
5:103879813:G:T	rs4703040	5	103879813	G	T	0.4751	RP11-6N13.1	3.434	8.35135e-08	0.0424532	0.0079213	0.973298	rs35319957	2	0	ncRNA_intronic	6	15	15	0	0	0
14:42052115:C:T	rs4356390	14	42052115	C	T	0.4831	CTD-2298J14.2	3.432	1.35487e-07	0.0422749	0.00801988	0.718352	rs9806026	4	4948	intergenic	6	5	15	0	1	0
6:28837343:A:AC	rs568957524	6	28837343	AC	A	0.07058	XXbac-BPG308K3.6	3.409	NA	NA	NA	0.695866	rs7752448	3	4935	intergenic	NA	5	15	0	1	0
6:28203056:G:T	rs13205211	6	28203056	G	T	0.06859	ZSCAN9	3.364	7.55876e-08	0.0721632	0.0134198	0.699566	rs149943	3	1795	intergenic	5	1	5	1	1	0
5:103694795:C:T	rs77200921	5	103694795	T	C	0.3479	RP11-6N13.1	3.34	NA	NA	NA	0.699318	rs349586	2	24203	intergenic	7	15	15	0	0	0
5:103941415:G:T	rs10455066	5	103941415	G	T	0.4712	RP11-6N13.1	3.326	1.16206e-08	0.0451939	0.00792152	0.792467	rs35319957	2	0	ncRNA_intronic	6	15	15	0	0	0
6:28766359:C:CAT	rs202065757	6	28766359	C	CAT	0.07256	AL662890.3	3.312	NA	NA	NA	0.695017	rs7752448	3	2546	intergenic	NA	5	14	0	1	0
6:28795856:A:T	rs3135296	6	28795856	A	T	0.07058	XXbac-BPG308K3.5	3.3	NA	NA	NA	0.695866	rs7752448	3	9789	intergenic	6	13	13	0	1	0
6:27830326:C:T	rs200983	6	27830326	C	T	0.08847	HIST1H2BPS2	3.299	3.1898e-07	-0.063487	0.0124195	0.861508	rs149943	3	1513	intergenic	NA	5	15	1	1	0
6:28210688:C:T	rs967005	6	28210688	C	T	0.1531	ZKSCAN4	3.278	2.97413e-07	-0.0523954	0.0102233	0.837331	rs1736904	3	1712	intergenic	NA	5	5	1	1	0
6:28671343:C:G	rs6908726	6	28671343	C	G	0.07654	RPSAP2	3.245	NA	NA	NA	0.634149	rs7752448	3	28450	intergenic	6	4	14	0	1	0
14:41974300:A:G	rs10143349	14	41974300	G	A	0.4433	CTD-2298J14.1	3.215	2.44411e-06	0.0378051	0.0080219	0.962461	rs9806026	4	50564	intergenic	7	7	15	0	1	0
6:27521096:C:T	rs35848276	6	27521096	C	T	0.07058	XXbac-BPG34I8.3	3.21	1.15996e-06	-0.0652596	0.0134214	0.720905	rs149943	3	7504	intergenic	4	1	13	0	1	0
6:28713118:G:GAC	rs148082388	6	28713118	G	GAC	0.06958	RPSAP2	3.206	NA	NA	NA	0.685307	rs7752448	3	12436	intergenic	NA	5	14	0	1	0
6:28713725:C:G	rs1233580	6	28713725	G	C	0.07058	RPSAP2	3.203	NA	NA	NA	0.695866	rs7752448	3	13043	intergenic	5	5	14	0	1	0
14:41975989:C:T	rs10138559	14	41975989	C	T	0.4553	CTD-2298J14.1	3.192	1.33624e-05	-0.0349247	0.00802113	0.913205	rs9806026	4	48875	intergenic	5	5	15	0	1	0
5:103927579:C:T	rs2447838	5	103927579	C	T	0.4215	RP11-6N13.1	3.189	2.15499e-08	0.0449098	0.00802093	0.766967	rs35319957	2	0	ncRNA_intronic	7	9	15	0	0	0
6:27837267:C:T	rs200953	6	27837267	C	T	0.08946	HIST1H1B	3.181	4.18989e-07	0.0628441	0.0124195	0.851267	rs149943	3	1907	intergenic	5	5	5	1	1	0
6:28197886:C:T	rs34787248	6	28197886	C	T	0.1531	ZSCAN9	3.159	3.32217e-07	-0.052182	0.0102234	0.837331	rs1736904	3	0	intronic	6	4	4	1	1	0
14:41972609:A:T	rs10083520	14	41972609	T	A	0.4443	CTD-2298J14.1	3.155	2.76001e-06	0.037606	0.0080219	0.958786	rs9806026	4	52255	intergenic	6	9	15	0	1	0
6:28727343:A:G	rs1233594	6	28727343	A	G	0.07058	AL662890.1	3.151	NA	NA	NA	0.695866	rs7752448	3	16349	intergenic	7	5	14	0	1	0
6:28190830:A:T	rs9393908	6	28190830	T	A	0.09841	ZSCAN9	3.142	1.14185e-06	-0.0565456	0.0116218	0.703794	rs6905391	3	1833	intergenic	7	5	14	1	1	0
1:72837500:C:T	rs11209952	1	72837500	C	T	0.3638	RPL31P12	3.115	3.05072e-07	0.0415807	0.00812077	0.707906	rs7531118	1	69987	intergenic	4	5	15	0	1	1
6:28238059:C:T	rs67998226	6	28238059	C	T	0.06958	RP5-874C20.3	3.101	3.98566e-08	0.0731475	0.0133202	0.707622	rs7752448	3	0	ncRNA_intronic	3a	4	5	1	1	0
6:28851572:C:T	rs3131095	6	28851572	T	C	0.06958	ZNF90P2	3.089	NA	NA	NA	0.685307	rs7752448	3	5036	intergenic	5	5	15	0	1	0
5:103917790:C:T	rs1363105	5	103917790	C	T	0.4821	RP11-6N13.1	3.073	1.3992e-09	-0.0485687	0.0080205	0.764799	rs35319957	2	0	ncRNA_intronic	NA	5	15	0	0	0
6:27433029:C:T	rs34613987	6	27433029	C	T	0.08052	ZNF184	3.063	1.29762e-07	-0.0682068	0.01292	0.778476	rs149943	3	0	intronic	7	4	5	1	1	0
6:28209531:A:T	rs9468318	6	28209531	T	A	0.1531	ZKSCAN4	3.056	4.27584e-07	-0.0516913	0.0102232	0.837331	rs1736904	3	2869	intergenic	6	5	5	1	1	0
6:28943970:A:AATTTATTT	rs368026894	6	28943970	A	AATTTATTT	0.06958	RN7SL471P	3.056	NA	NA	NA	0.685307	rs7752448	3	1281	intergenic	NA	5	15	0	1	0
5:103822938:A:G	rs12719532	5	103822938	G	A	0.4851	RP11-6N13.1	3.048	3.67273e-07	-0.0407847	0.0080203	0.957391	rs35319957	2	0	ncRNA_intronic	7	5	15	0	0	0
1:72755105:C:G	rs2568952	1	72755105	G	C	0.3588	NEGR1	3.027	2.27536e-07	-0.0420283	0.00812092	0.688237	rs7531118	1	6687	intergenic	5	5	15	1	1	0
6:29005678:T:TTAA	rs551185546	6	29005678	TTAA	T	0.06958	OR2W1	3.023	NA	NA	NA	0.685307	rs7752448	3	6311	intergenic	NA	13	15	1	1	0
6:27730334:C:T	rs17750747	6	27730334	C	T	0.07157	RSL24D1P1	3.021	9.2558e-07	0.0653586	0.0133199	0.730636	rs149943	3	18063	intergenic	4	1	14	0	1	0
14:41986273:C:T	rs11628212	14	41986273	C	T	0.4404	CTD-2298J14.1	3.013	9.50974e-08	0.0480816	0.00901106	0.950739	rs9806026	4	38591	intergenic	7	1	15	0	1	0
6:29219489:A:G	rs3117333	6	29219489	G	A	0.07157	XXbac-BPG308J9.3	3.012	NA	NA	NA	0.662702	rs7752448	3	0	ncRNA_intronic	NA	5	15	0	1	0
5:103941070:G:T	rs1363101	5	103941070	G	T	0.4712	RP11-6N13.1	2.991	7.51192e-09	0.0457778	0.00792132	0.792467	rs35319957	2	0	ncRNA_intronic	NA	15	15	0	0	0
14:41986230:A:G	rs1953700	14	41986230	G	A	0.4543	CTD-2298J14.1	2.987	1.69073e-06	0.0431351	0.0090104	0.909348	rs9806026	4	38634	intergenic	7	1	15	0	1	0
5:103810310:A:G	rs6881764	5	103810310	G	A	0.4791	RP11-6N13.1	2.981	3.43168e-07	0.040383	0.00792126	0.957521	rs35319957	2	0	ncRNA_intronic	6	9	15	0	0	0
6:27818482:C:G	rs36116761	6	27818482	G	C	0.07256	HIST1H2BN	2.967	5.47758e-07	0.0667167	0.0133199	0.740411	rs149943	3	0	intronic	6	5	15	1	1	0
6:28345282:C:T	rs35017208	6	28345282	C	T	0.06859	ZSCAN12	2.967	6.786e-08	-0.0718886	0.0133207	0.697063	rs7752448	3	1449	intergenic	7	4	5	1	1	0
6:28229411:A:G	rs1778511	6	28229411	G	A	0.1163	NKAPL	2.958	7.94482e-08	0.0602429	0.0112218	0.861919	rs6905391	3	674	downstream	NA	5	15	1	1	0
5:103905275:C:T	rs12515429	5	103905275	C	T	0.4682	RP11-6N13.1	2.957	1.2636e-08	-0.0450794	0.00792129	0.837974	rs35319957	2	0	ncRNA_intronic	6	9	15	0	0	0
5:103908410:A:G	rs1421666	5	103908410	G	A	0.4692	RP11-6N13.1	2.927	1.47339e-08	0.0448715	0.00792135	0.841706	rs35319957	2	0	ncRNA_intronic	NA	5	15	0	0	0
5:103717385:A:C	rs1442114	5	103717385	C	A	0.3618	RP11-6N13.1	2.923	5.7196e-08	-0.0446248	0.00822221	0.614394	rs76025409	2	1613	intergenic	7	9	15	0	0	0
6:28681415:A:G	rs13217472	6	28681415	G	A	0.06958	RPSAP2	2.919	NA	NA	NA	0.685307	rs7752448	3	18378	intergenic	6	5	14	0	1	0
6:28981519:C:G	rs3130894	6	28981519	G	C	0.06958	ZNF311	2.917	NA	NA	NA	0.685307	rs7752448	3	8425	intergenic	7	5	13	1	1	0
5:103955361:C:T	rs254023	5	103955361	C	T	0.4215	RP11-6N13.1	2.911	9.02665e-08	-0.0428735	0.00802078	0.745653	rs35319957	2	0	ncRNA_intronic	NA	7	15	0	0	0
6:28097193:A:G	rs4713140	6	28097193	G	A	0.1024	ZSCAN16-AS1:ZSCAN16	2.898	2.45185e-06	-0.0538211	0.0114219	0.719117	rs149943	3	0	ncRNA_intronic	6	4	4	1	1	0
6:28944086:G:T	rs3130887	6	28944086	G	T	0.06958	RN7SL471P	2.898	NA	NA	NA	0.685307	rs7752448	3	1165	intergenic	NA	5	15	0	1	0
5:103904399:A:G	rs12659965	5	103904399	G	A	0.4692	RP11-6N13.1	2.882	2.2816e-08	-0.0459307	0.00821781	0.833942	rs35319957	2	0	ncRNA_intronic	6	9	15	0	0	0
5:103907337:A:G	rs7703746	5	103907337	G	A	0.4602	RP11-6N13.1	2.881	1.08105e-08	-0.0452903	0.00792136	0.882955	rs35319957	2	0	ncRNA_intronic	6	5	15	0	0	0
5:103890096:C:T	rs6867409	5	103890096	C	T	0.4543	RP11-6N13.1	2.88	1.27436e-08	0.0450686	0.0079214	0.892242	rs35319957	2	0	ncRNA_intronic	6	9	15	0	0	0
6:28242794:A:C	rs1419183	6	28242794	C	A	0.1163	RP5-874C20.3	2.879	7.12196e-08	0.0604606	0.0112212	0.861919	rs6905391	3	0	ncRNA_intronic	NA	4	4	1	1	0
14:41963471:G:T	rs79771623	14	41963471	G	T	0.4105	CTD-2298J14.1	2.877	NA	NA	NA	0.812441	rs9806026	4	61393	intergenic	7	9	15	0	1	0
5:103907606:A:G	rs1421667	5	103907606	G	A	0.4692	RP11-6N13.1	2.873	2.1007e-08	-0.044387	0.0079213	0.841706	rs35319957	2	0	ncRNA_intronic	NA	5	15	0	0	0
14:42074726:A:G	rs61990288	14	42074726	G	A	0.4871	CTD-2298J14.2	2.868	1.66151e-07	-0.041455	0.00792079	0.720725	rs9806026	4	666	upstream	4	1	10	1	1	0
5:103749428:A:G	rs1372504	5	103749428	G	A	0.3588	RP11-6N13.1	2.867	1.24946e-07	0.0434605	0.00822165	0.629401	rs76025409	2	0	ncRNA_intronic	7	9	15	0	0	0
5:103745044:A:G	rs13177473	5	103745044	G	A	0.337	RP11-6N13.1	2.862	1.85565e-08	-0.0468142	0.00832261	0.690859	rs76025409	2	0	ncRNA_intronic	7	5	15	0	0	0
6:28748281:C:T	rs1233623	6	28748281	C	T	0.07058	NOL5BP	2.831	NA	NA	NA	0.695866	rs7752448	3	3128	intergenic	5	5	13	0	1	0
14:42072408:C:G	rs17781288	14	42072408	G	C	0.4871	CTD-2298J14.2	2.826	1.8703e-07	0.0412816	0.00792082	0.720725	rs9806026	4	0	ncRNA_intronic	5	1	14	1	1	0
14:42090036:A:C	rs6572099	14	42090036	C	A	0.4692	LRFN5	2.815	1.2531e-07	0.0418676	0.00792111	0.649053	rs9806026	4	0	intronic	6	5	15	1	1	0
6:28943970:A:AATTT	rs146761939	6	28943970	AATTT	A	0.1461	RN7SL471P	2.809	NA	NA	NA	0.685307	rs7752448	3	1281	NA	NA	5	15	0	1	0
6:27771106:C:T	rs13195728	6	27771106	C	T	0.07157	HIST1H4PS1	2.796	7.47884e-07	0.0654239	0.013221	0.730636	rs149943	3	3746	intergenic	6	5	15	1	1	0
14:42089908:C:T	rs8013655	14	42089908	C	T	0.4692	LRFN5	2.781	8.24612e-08	0.0424703	0.00792111	0.649053	rs9806026	4	0	intronic	7	5	15	1	1	0
6:28754431:A:AT	rs139871222	6	28754431	AT	A	0.07058	NOL5BP	2.776	NA	NA	NA	0.695866	rs7752448	3	2649	intergenic	NA	5	13	0	1	0
5:103843517:C:T	rs11958220	5	103843517	C	T	0.4781	RP11-6N13.1	2.756	5.09067e-08	0.0431561	0.00792129	0.984511	rs35319957	2	0	ncRNA_intronic	7	9	15	0	0	0
5:103854240:A:T	rs79997868	5	103854240	T	A	0.4781	RP11-6N13.1	2.734	6.20993e-09	0.0466047	0.00802007	0.984511	rs35319957	2	0	ncRNA_intronic	5	15	15	0	0	0
5:103705870:A:G	rs2963227	5	103705870	G	A	0.3439	RP11-6N13.1	2.731	1.11854e-07	0.0436362	0.00822342	0.706837	rs349586	2	13128	intergenic	7	5	15	0	0	0
5:103913756:A:T	rs1363106	5	103913756	T	A	0.4811	RP11-6N13.1	2.728	2.37541e-08	0.0442188	0.00792144	0.780145	rs35319957	2	0	ncRNA_intronic	6	15	15	0	0	0
6:27523869:A:G	rs140365013	6	27523869	G	A	0.07058	XXbac-BPG34I8.3	2.716	1.44506e-06	-0.0641852	0.0133201	0.720905	rs149943	3	4731	intergenic	5	5	13	0	1	0
6:28817590:C:T	rs9257262	6	28817590	C	T	0.07058	XXbac-BPG308K3.6	2.713	NA	NA	NA	0.695866	rs7752448	3	9811	intergenic	6	5	15	0	1	0
6:28174757:A:G	rs13197633	6	28174757	G	A	0.07256	TOB2P1	2.708	7.80645e-08	-0.0720892	0.0134206	0.760863	rs149943	3	10663	intergenic	3a	7	13	0	1	0
6:28839353:A:C	6:28839353:A:C	6	28839353	C	A	0.07058	XXbac-BPG308K3.6	2.697	NA	NA	NA	0.695866	rs7752448	3	6945	intergenic	2b	5	15	0	1	0
6:28832788:A:G	rs574909700	6	28832788	A	G	0.07753	XXbac-BPG308K3.6	2.689	NA	NA	NA	0.624468	rs7752448	3	380	upstream	NA	1	5	0	1	0
6:28241081:A:G	rs2743555	6	28241081	G	A	0.1163	RP5-874C20.3	2.68	5.78311e-08	-0.0608825	0.0112218	0.861919	rs6905391	3	0	ncRNA_intronic	NA	4	4	1	1	0
14:41944264:C:CTT	rs564701931	14	41944264	CTT	C	0.4592	CTD-2298J14.1	2.68	NA	NA	NA	0.640969	rs9806026	4	80600	intergenic	NA	9	15	0	0	0
14:41953302:A:T	rs1959416	14	41953302	T	A	0.4105	CTD-2298J14.1	2.668	3.16724e-05	0.0342095	0.00822127	0.812441	rs9806026	4	71562	intergenic	7	9	15	0	1	0
6:28279100:A:T	rs853694	6	28279100	T	A	0.1193	RP5-874C20.6	2.661	6.28314e-10	0.0693861	0.0112218	1	rs6905391	3	8336	intergenic	4	5	15	1	1	1
5:103689149:C:G	rs4703300	5	103689149	G	C	0.3439	RP11-6N13.1	2.651	1.46303e-07	0.0437533	0.00832263	0.707849	rs349586	2	29849	intergenic	5	5	15	0	0	0
6:28837109:A:T	rs3118368	6	28837109	T	A	0.07555	XXbac-BPG308K3.6	2.639	NA	NA	NA	0.641402	rs7752448	3	4701	intergenic	6	5	15	0	1	0
14:42067027:G:GTTCCCGCCATTTA	rs149500951	14	42067027	G	GTTCCCGCCATTTA	0.4821	CTD-2298J14.2	2.638	NA	NA	NA	0.707132	rs9806026	4	0	ncRNA_intronic	NA	1	15	1	1	1
5:103723455:C:T	rs1530303	5	103723455	C	T	0.335	RP11-6N13.1	2.621	2.20062e-08	0.0465696	0.00832277	0.683166	rs76025409	2	0	ncRNA_intronic	7	9	15	0	0	0
14:42020222:A:G	rs55897228	14	42020222	G	A	0.4334	CTD-2298J14.1	2.613	1.3319e-07	-0.0480507	0.00911017	0.992325	rs9806026	4	4642	intergenic	5	5	15	0	1	0
6:28768932:C:T	rs9257217	6	28768932	C	T	0.07157	AL662890.3	2.609	NA	NA	NA	0.706473	rs7752448	3	5119	intergenic	5	5	14	0	1	0
6:29254982:C:G	rs9257681	6	29254982	C	G	0.07256	XXbac-BPG308J9.3	2.588	NA	NA	NA	0.65183	rs7752448	3	0	ncRNA_intronic	6	9	15	0	1	0
14:41964618:G:T	rs8022727	14	41964618	G	T	0.4016	CTD-2298J14.1	2.584	0.000231879	-0.0306306	0.00832018	0.848863	rs9806026	4	60246	intergenic	6	9	15	0	1	0
6:27816442:A:G	rs200989	6	27816442	G	A	0.08748	HIST1H2BN	2.582	4.47654e-07	0.0626871	0.0124195	0.87195	rs149943	3	0	intronic	NA	4	15	1	1	1
5:103905025:A:T	rs11242523	5	103905025	T	A	0.4682	RP11-6N13.1	2.581	1.26324e-08	-0.0450798	0.00792129	0.837974	rs35319957	2	0	ncRNA_intronic	7	9	15	0	0	0
6:28278688:A:G	rs34950484	6	28278688	G	A	0.06958	PGBD1	2.58	4.10442e-08	-0.0730781	0.0133201	0.707622	rs7752448	3	8361	intergenic	5	5	15	1	1	0
1:72829680:A:T	rs11209950	1	72829680	T	A	0.3648	RPL31P12	2.576	2.42961e-07	-0.0419274	0.00812067	0.710219	rs7531118	1	62167	intergenic	6	15	15	0	1	0
6:28989297:A:G	rs3135317	6	28989297	A	G	0.06958	OR2AD1P	2.568	NA	NA	NA	0.685307	rs7752448	3	5159	intergenic	NA	13	14	0	1	0
6:28357807:C:T	rs36092177	6	28357807	C	T	0.06859	ZSCAN12	2.565	5.46875e-08	-0.072403	0.0133207	0.697063	rs7752448	3	0	intronic	5	4	4	1	1	0
6:28930257:A:G	rs3131076	6	28930257	G	A	0.06958	KRT18P1	2.558	NA	NA	NA	0.685307	rs7752448	3	6649	intergenic	7	5	15	0	1	0
1:72837490:C:T	rs11209951	1	72837490	C	T	0.3648	RPL31P12	2.553	3.76801e-07	0.041256	0.00812076	0.710219	rs7531118	1	69977	intergenic	4	5	15	0	1	1
6:27701122:C:T	rs17750424	6	27701122	C	T	0.07157	RP1-97D16.1	2.548	7.74721e-07	0.0658221	0.0133199	0.730636	rs149943	3	3656	intergenic	6	14	14	0	1	0
6:28773355:G:T	rs3132373	6	28773355	G	T	0.07157	AL662890.3	2.548	NA	NA	NA	0.706473	rs7752448	3	9542	intergenic	NA	5	14	0	1	0
14:41944914:A:AT	rs35838991	14	41944914	AT	A	0.4583	CTD-2298J14.1	2.541	NA	NA	NA	0.644286	rs9806026	4	79950	intergenic	NA	9	15	0	1	0
6:27669976:A:G	rs17749927	6	27669976	G	A	0.07058	RP1-97D16.1	2.518	9.28449e-07	0.0653508	0.01332	0.720905	rs149943	3	34802	intergenic	6	4	5	0	1	0
5:103701071:A:T	rs1372502	5	103701071	T	A	0.3449	RP11-6N13.1	2.516	8.62193e-08	-0.0440263	0.00822367	0.696554	rs349586	2	17927	intergenic	6	15	15	0	0	0
6:28736201:A:G	rs1233609	6	28736201	G	A	0.07058	AL662890.1	2.515	NA	NA	NA	0.695866	rs7752448	3	7491	intergenic	7	5	13	0	1	1
5:104037760:A:G	rs12055234	5	104037760	G	A	0.3231	RP11-6N13.1	2.511	8.92246e-08	0.0450411	0.00842299	0.689477	rs76025409	2	0	ncRNA_intronic	7	15	15	0	0	0
6:28756088:C:T	rs9257184	6	28756088	C	T	0.07157	NOL5BP	2.503	NA	NA	NA	0.706473	rs7752448	3	4306	intergenic	5	5	13	0	1	0
6:27668300:A:C	rs72845070	6	27668300	C	A	0.06759	RP1-97D16.1	2.5	0.000135853	0.0595261	0.0156007	0.689873	rs149943	3	36478	intergenic	5	5	5	0	1	0
6:27781872:C:G	rs9368531	6	27781872	G	C	0.08648	HIST1H2AJ	2.489	4.98887e-07	-0.0624291	0.0124194	0.861561	rs149943	3	239	upstream:downstream	4	1	1	1	1	0
6:28980707:A:G	rs3130893	6	28980707	A	G	0.06958	ZNF311	2.489	NA	NA	NA	0.685307	rs7752448	3	7613	intergenic	1f	5	14	1	1	0
6:28198831:A:G	rs2299029	6	28198831	G	A	0.1531	ZSCAN9	2.478	4.28175e-07	-0.0516885	0.0102232	0.837331	rs1736904	3	0	intronic	7	4	4	1	1	0
14:42023123:A:C	rs8006520	14	42023123	C	A	0.4553	CTD-2298J14.1	2.471	0.000160847	0.0336252	0.00891042	0.636374	rs9806026	4	1741	intergenic	6	9	15	0	1	0
14:41988327:A:G	rs200770540	14	41988327	G	A	0.4881	CTD-2298J14.1	2.459	NA	NA	NA	0.73838	rs9806026	4	36537	intergenic	7	1	15	0	1	0
6:27624640:A:G	rs34543938	6	27624640	G	A	0.07058	RP1-15D7.1	2.448	0.000197172	0.0569634	0.015302	0.720905	rs149943	3	4035	intergenic	5	9	14	0	1	0
6:28828393:T:TCTAAC	rs541799440	6	28828393	TCTAAC	T	0.07058	XXbac-BPG308K3.6	2.447	NA	NA	NA	0.695866	rs7752448	3	0	ncRNA_exonic	NA	2	15	0	1	0
6:27793992:A:G	rs35706352	6	27793992	G	A	0.07157	HIST1H4J	2.438	0.000925059	-0.0889374	0.02685	0.730636	rs149943	3	1734	intergenic	7	1	5	1	1	0
1:72812747:C:T	rs2568961	1	72812747	C	T	0.3588	RPL31P12	2.435	1.32901e-07	0.0428365	0.00812097	0.688237	rs7531118	1	45234	intergenic	7	5	15	0	1	0
5:103934155:C:T	rs563661599	5	103934155	T	C	0.4245	RP11-6N13.1	2.42	0.0032537	0.0531631	0.0180661	0.710097	rs35319957	2	0	ncRNA_intronic	NA	9	15	0	0	0
14:41982929:A:G	rs2415678	14	41982929	G	A	0.4364	CTD-2298J14.1	2.42	6.21668e-08	-0.0487714	0.00901096	0.988562	rs9806026	4	41935	intergenic	7	5	15	0	1	0
5:103682279:A:G	rs1561780	5	103682279	G	A	0.3489	RP11-6N13.1	2.416	3.49808e-07	0.0423975	0.00832234	0.692541	rs349586	2	36719	intergenic	NA	5	15	0	0	0
6:27542282:C:CT	rs35337219	6	27542282	CT	C	0.06859	XXbac-BPG34I8.3	2.411	NA	NA	NA	0.700631	rs149943	3	12758	intergenic	NA	9	14	0	1	0
6:28199764:A:G	rs11967137	6	28199764	G	A	0.1581	ZSCAN9	2.379	3.61903e-07	0.0520155	0.0102232	0.866868	rs1736904	3	0	intronic	7	4	4	1	1	0
5:104043156:C:T	rs325521	5	104043156	C	T	0.4145	RP11-6N13.1	2.375	4.58413e-08	-0.0438492	0.0080211	0.664991	rs35319957	2	0	ncRNA_intronic	5	7	15	0	0	0
6:28927542:A:G	rs3130847	6	28927542	A	G	0.06958	KRT18P1	2.366	NA	NA	NA	0.685307	rs7752448	3	9364	intergenic	5	5	15	0	1	0
14:42095232:A:T	rs8015100	14	42095232	T	A	0.4811	LRFN5	2.366	4.70859e-08	0.0432636	0.00792086	0.682137	rs9806026	4	0	intronic	7	14	15	1	1	0
6:27456052:C:CAG	rs144022448	6	27456052	CAG	C	0.08052	ZNF184	2.365	NA	NA	NA	0.778476	rs149943	3	15154	intergenic	NA	14	15	0	1	0
5:103792304:A:AAAAT	rs146323343	5	103792304	AAAAT	A	0.4732	RP11-6N13.1	2.353	NA	NA	NA	0.950816	rs35319957	2	0	ncRNA_intronic	NA	9	15	0	0	0
6:27783359:A:G	rs2747054	6	27783359	G	A	0.08648	HIST1H2BM	2.34	5.20315e-07	0.0623287	0.0124194	0.861561	rs149943	3	91	upstream:downstream	3a	1	2	1	1	0
14:42012638:C:T	rs58114965	14	42012638	C	T	0.4533	CTD-2298J14.1	2.34	3.41149e-06	-0.0418471	0.00901033	0.912533	rs9806026	4	12226	intergenic	5	5	15	0	1	1
5:104069917:A:G	rs161645	5	104069917	G	A	0.3161	RP11-6N13.1	2.337	3.33119e-07	0.0429903	0.0084234	0.712591	rs76025409	2	0	ncRNA_intronic	3a	7	15	0	0	1
14:42154546:C:T	rs8010939	14	42154546	C	T	0.4821	LRFN5	2.312	2.74643e-07	-0.0407149	0.00792109	0.684828	rs9806026	4	0	intronic	6	9	15	1	1	0
14:41968432:G:GA	rs35913509	14	41968432	GA	G	0.4095	CTD-2298J14.1	2.31	NA	NA	NA	0.816514	rs9806026	4	56432	intergenic	NA	7	15	0	1	0
6:28817897:C:T	rs7760313	6	28817897	T	C	0.07058	XXbac-BPG308K3.6	2.3	NA	NA	NA	0.695866	rs7752448	3	9504	intergenic	7	5	15	0	1	0
6:28241864:C:CT	rs543138895	6	28241864	C	CT	0.1173	RP5-874C20.3	2.292	NA	NA	NA	0.834426	rs6905391	3	0	ncRNA_intronic	NA	4	4	1	1	0
6:27124904:C:G	rs61240102	6	27124904	G	C	0.1412	MIR3143	2.286	5.24704e-08	-0.056729	0.0104229	0.905426	rs6934329	3	9436	intergenic	6	1	15	1	1	0
5:103766154:C:T	rs2028526	5	103766154	C	T	0.34	RP11-6N13.1	2.276	4.06154e-08	-0.0456738	0.00832226	0.685557	rs76025409	2	0	ncRNA_intronic	7	9	15	0	0	0
5:103972357:A:G	rs30266	5	103972357	G	A	0.3161	RP11-6N13.1	2.275	1.28841e-08	0.0484686	0.00852181	0.760405	rs76025409	2	0	ncRNA_intronic	NA	15	15	0	0	0
6:27249686:A:G	rs72839445	6	27249686	G	A	0.06859	POM121L2	2.272	2.66228e-07	-0.0700945	0.0136214	0.67982	rs149943	3	3995	intergenic	5	5	13	1	1	0
6:28124114:C:T	rs13205911	6	28124114	C	T	0.07256	ZKSCAN8	2.262	7.86472e-08	-0.0720684	0.01342	0.760863	rs149943	3	0	UTR3	7	4	4	1	1	0
6:27352750:A:G	rs71559024	6	27352750	G	A	0.06958	ZNF391	2.26	4.79813e-07	-0.0690639	0.0137189	0.732093	rs149943	3	0	intergenic	5	5	15	1	1	0
5:103914543:A:G	rs13177365	5	103914543	G	A	0.4811	RP11-6N13.1	2.245	7.8909e-09	-0.0457129	0.00792145	0.780145	rs35319957	2	0	ncRNA_intronic	6	7	15	0	0	0
5:103695091:C:T	rs36164470	5	103695091	C	T	0.3439	RP11-6N13.1	2.243	0.000992904	0.0601415	0.0182661	0.699486	rs349586	2	23907	intergenic	7	15	15	0	0	0
14:42093431:A:G	rs8003822	14	42093431	G	A	0.4702	LRFN5	2.241	3.41561e-07	0.0403892	0.00792109	0.651625	rs9806026	4	0	intronic	7	7	15	1	1	0
5:104059655:G:GTA	rs552331862	5	104059655	GTA	G	0.1779	RP11-6N13.1	2.236	NA	NA	NA	0.699991	rs76025409	2	0	ncRNA_intronic	NA	15	15	0	0	0
6:28168343:C:T	rs9368561	6	28168343	C	T	0.1014	ZNF192P2	2.206	2.74194e-06	-0.0544963	0.0116215	0.726936	rs149943	3	11132	intergenic	6	9	14	0	1	0
6:28719976:C:T	rs1233588	6	28719976	T	C	0.07058	RPSAP2	2.197	NA	NA	NA	0.695866	rs7752448	3	19294	intergenic	5	1	14	0	1	0
14:41991380:C:T	rs862474	14	41991380	T	C	0.4543	CTD-2298J14.1	2.188	NA	NA	NA	0.9167	rs9806026	4	33484	intergenic	4	2	15	0	1	0
6:27459923:A:G	rs34864796	6	27459923	G	A	0.08052	ZNF184	2.178	9.69002e-08	-0.0688949	0.01292	0.778476	rs149943	3	19025	intergenic	6	7	15	0	1	0
6:29015226:A:G	rs3130747	6	29015226	A	G	0.06958	OR2W1	2.178	NA	NA	NA	0.685307	rs7752448	3	2208	intergenic	6	13	15	1	1	0
6:28229881:C:T	rs1778508	6	28229881	C	T	0.1163	NKAPL	2.173	6.60675e-08	0.0606151	0.0112218	0.861919	rs6905391	3	1144	intergenic	NA	5	15	1	1	0
6:27992898:A:G	rs138234416	6	27992898	G	A	0.07356	OR2W2P	2.161	8.67298e-08	-0.0723599	0.0135188	0.771252	rs149943	3	8826	intergenic	7	14	15	0	1	0
5:103915282:A:G	rs12658276	5	103915282	G	A	0.4811	RP11-6N13.1	2.153	5.79148e-09	0.0461239	0.00792144	0.780145	rs35319957	2	0	ncRNA_intronic	5	5	15	0	0	0
5:103941401:C:T	rs10455065	5	103941401	C	T	0.4712	RP11-6N13.1	2.153	1.37486e-08	0.0449664	0.0079215	0.792467	rs35319957	2	0	ncRNA_intronic	7	15	15	0	0	0
6:27607660:A:C	rs34038546	6	27607660	C	A	0.07058	TRNAI6	2.14	0.000207384	-0.0567681	0.015302	0.720905	rs149943	3	8348	intergenic	5	9	14	0	1	0
6:27883077:T:TTA	6:27883077:T:TTA	6	27883077	T	TTA	0.05865	OR2B2	2.134	NA	NA	NA	0.771252	rs149943	3	2902	intergenic	NA	5	15	1	0	0
6:27989252:C:T	rs142965311	6	27989252	C	T	0.07356	U3	2.123	7.14799e-08	-0.0733659	0.013618	0.771252	rs149943	3	5698	intergenic	6	9	15	0	1	0
14:41962457:C:T	rs7359060	14	41962457	C	T	0.4105	CTD-2298J14.1	2.123	1.39708e-05	-0.0352868	0.00812251	0.812441	rs9806026	4	62407	intergenic	7	9	15	0	1	0
14:41980598:C:T	rs9806026	14	41980598	C	T	0.4334	CTD-2298J14.1	2.12	2.02536e-08	-0.0505498	0.00901095	1	rs9806026	4	44266	intergenic	6	5	15	0	1	0
6:28134221:C:T	rs35098436	6	28134221	C	T	0.07256	ZNF192P1	2.114	1.03781e-07	0.0713941	0.01342	0.760863	rs149943	3	0	ncRNA_intronic	7	5	15	1	1	0
14:41988149:A:G	rs148630036	14	41988149	A	G	0.4553	CTD-2298J14.1	2.111	NA	NA	NA	0.906207	rs9806026	4	36715	intergenic	7	1	15	0	1	0
6:29111775:C:T	rs3129120	6	29111775	T	C	0.07157	OR2N1P	2.106	NA	NA	NA	0.662702	rs7752448	3	5181	intergenic	6	8	15	0	1	0
6:28139710:A:T	rs13217984	6	28139710	T	A	0.07256	ZNF192P1	2.104	9.97614e-08	0.0714905	0.01342	0.760863	rs149943	3	2337	intergenic	6	4	15	0	1	0
6:28394680:C:T	rs13201681	6	28394680	C	T	0.06859	ZSCAN23	2.102	7.08045e-08	-0.0717871	0.0133207	0.697063	rs7752448	3	5026	intergenic	6	4	5	1	1	0
14:42013046:A:G	rs1111037	14	42013046	G	A	0.4324	CTD-2298J14.1	2.097	1.31512e-07	-0.0480713	0.00911005	0.996163	rs9806026	4	11818	intergenic	6	5	15	0	1	0
5:103698728:A:G	rs2963222	5	103698728	G	A	0.3459	RP11-6N13.1	2.096	6.74026e-08	-0.0443904	0.00822355	0.700949	rs349586	2	20270	intergenic	NA	5	15	0	0	0
5:103750804:C:T	rs1583953	5	103750804	C	T	0.336	RP11-6N13.1	2.087	8.32923e-09	0.0479525	0.00832269	0.694008	rs76025409	2	0	ncRNA_intronic	6	13	15	0	0	0
1:72838406:A:G	rs10789336	1	72838406	G	A	0.3648	RPL31P12	2.083	2.76969e-07	0.0417283	0.00812075	0.710219	rs7531118	1	70893	intergenic	7	5	15	0	1	0
6:27300310:A:G	rs13212562	6	27300310	G	A	0.08052	VN1R10P	2.083	0.000998237	0.0487181	0.0148033	0.717872	rs149943	3	6567	intergenic	4	1	14	0	1	0
5:103892988:A:T	rs1592756	5	103892988	T	A	0.4533	RP11-6N13.1	2.076	2.68128e-08	-0.0440515	0.00792142	0.896097	rs35319957	2	0	ncRNA_intronic	6	9	15	0	0	0
6:28281894:A:G	rs34661125	6	28281894	G	A	0.06958	RP5-874C20.6	2.072	4.28343e-08	-0.0729775	0.0133201	0.707622	rs7752448	3	5542	intergenic	7	4	15	0	1	0
6:27702425:G:T	rs13193542	6	27702425	G	T	0.07157	RP1-97D16.1	2.069	7.16931e-07	-0.0660231	0.0133199	0.730636	rs149943	3	2353	intergenic	5	5	14	0	1	0
14:42000123:A:T	rs1103438	14	42000123	T	A	0.4543	CTD-2298J14.1	2.064	2.51451e-06	0.0424112	0.00901034	0.9167	rs9806026	4	24741	intergenic	6	5	15	0	1	0
14:42000364:C:T	rs61990270	14	42000364	C	T	0.4404	CTD-2298J14.1	2.06	1.91604e-07	0.0469231	0.00901102	0.97351	rs9806026	4	24500	intergenic	7	5	15	0	1	0
6:27391802:C:T	rs34071253	6	27391802	C	T	0.07157	MCFD2P1	2.058	4.27836e-07	-0.0678614	0.0134216	0.709986	rs149943	3	16026	intergenic	5	5	15	0	1	0
6:28920972:A:G	rs3131073	6	28920972	G	A	0.06958	C6orf100	2.05	NA	NA	NA	0.685307	rs7752448	3	8657	intergenic	1b	1	15	1	1	0
5:103863877:A:G	rs969397	5	103863877	G	A	0.4781	RP11-6N13.1	2.04	7.11973e-08	0.0426811	0.00792133	0.984511	rs35319957	2	0	ncRNA_intronic	6	9	15	0	0	0
6:28898287:C:T	rs3118361	6	28898287	C	T	0.0666	TRIM27	2.022	NA	NA	NA	0.61068	rs7752448	3	6520	intergenic	NA	5	15	1	1	1
14:42143231:A:G	rs67505447	14	42143231	G	A	0.4722	LRFN5	2.016	5.95579e-06	-0.037209	0.00821763	0.658002	rs9806026	4	0	intronic	6	5	15	1	1	0
6:28793904:G:T	rs3118359	6	28793904	G	T	0.06958	XXbac-BPG308K3.5	2.004	NA	NA	NA	0.685307	rs7752448	3	11741	intergenic	NA	1	13	0	1	0
14:41956515:C:T	rs10131409	14	41956515	C	T	0.4036	CTD-2298J14.1	1.997	3.10192e-05	-0.0342489	0.00822134	0.840853	rs9806026	4	68349	intergenic	6	9	15	0	1	0
5:103947205:C:T	rs2447828	5	103947205	C	T	0.4215	RP11-6N13.1	1.996	3.81306e-08	0.0435654	0.00792198	0.76014	rs35319957	2	0	ncRNA_intronic	NA	5	15	0	0	1
5:103991476:A:C	rs416223	5	103991476	C	A	0.3966	RP11-6N13.1	1.992	9.48475e-09	-0.0466104	0.00812071	0.676005	rs35319957	2	0	ncRNA_intronic	NA	9	15	0	0	0
6:28141253:G:T	rs67297533	6	28141253	G	T	0.07256	AL022393.7	1.991	9.58507e-08	-0.0715879	0.01342	0.760863	rs149943	3	2712	intergenic	5	5	15	0	1	0
6:27883077:T:TTATATA	6:27883077:T:TTATATA	6	27883077	T	TTATATA	0.07356	OR2B2	1.986	NA	NA	NA	0.771252	rs149943	3	2902	NA	NA	5	15	1	1	0
6:28199937:C:G	rs11962305	6	28199937	G	C	0.1531	ZSCAN9	1.984	3.29639e-07	-0.0521964	0.0102232	0.837331	rs1736904	3	0	intronic	7	4	4	1	1	0
5:103909548:C:T	rs959857	5	103909548	C	T	0.4692	RP11-6N13.1	1.98	1.69773e-08	-0.0446788	0.00792138	0.841706	rs35319957	2	0	ncRNA_intronic	6	5	15	0	0	0
14:42097937:A:G	rs1950829	14	42097937	G	A	0.4811	LRFN5	1.979	3.04336e-08	0.0438731	0.00792087	0.682137	rs9806026	4	0	intronic	7	14	15	1	1	0
14:41986053:C:G	rs138360780	14	41986053	G	C	0.4334	CTD-2298J14.1	1.977	4.01032e-07	-0.0481825	0.00950634	1	rs9806026	4	38811	intergenic	7	1	15	0	1	0
5:103771888:A:G	rs920623	5	103771888	G	A	0.336	RP11-6N13.1	1.954	1.04148e-08	0.0476372	0.00832261	0.694008	rs76025409	2	0	ncRNA_intronic	6	15	15	0	0	0
5:103916831:A:G	rs62362459	5	103916831	G	A	0.4811	RP11-6N13.1	1.946	8.58502e-09	0.0456001	0.00792143	0.780145	rs35319957	2	0	ncRNA_intronic	7	5	15	0	0	0
6:28354835:C:G	rs67981811	6	28354835	G	C	0.06859	ZSCAN12	1.941	5.47037e-08	0.0724023	0.0133207	0.697063	rs7752448	3	0	intronic	6	4	5	1	1	0
14:41959784:C:G	rs7140726	14	41959784	G	C	0.4105	CTD-2298J14.1	1.929	1.64199e-05	0.0349976	0.00812251	0.812441	rs9806026	4	65080	intergenic	5	9	15	0	1	0
6:28825571:A:G	rs3131345	6	28825571	G	A	0.07058	XXbac-BPG308K3.6	1.926	NA	NA	NA	0.695866	rs7752448	3	1830	intergenic	NA	5	15	0	1	0
6:28080628:A:C	rs34588114	6	28080628	C	A	0.07256	RP1-265C24.5	1.923	9.529e-08	-0.0716023	0.01342	0.760863	rs149943	3	2777	intergenic	5	5	5	0	1	0
14:41993396:C:T	rs862476	14	41993396	C	T	0.4334	CTD-2298J14.1	1.923	5.86778e-08	-0.0488648	0.00901101	1	rs9806026	4	31468	intergenic	7	5	15	0	1	0
5:103931707:A:G	rs2431112	5	103931707	G	A	0.4245	RP11-6N13.1	1.92	2.71587e-08	0.0445868	0.0080209	0.755207	rs35319957	2	0	ncRNA_intronic	NA	9	15	0	0	0
5:103904108:A:G	rs12658019	5	103904108	G	A	0.4443	RP11-6N13.1	1.918	5.5731e-09	0.046177	0.00792182	0.85275	rs35319957	2	0	ncRNA_intronic	7	9	15	0	0	0
6:28825573:A:G	rs3132387	6	28825573	G	A	0.07058	XXbac-BPG308K3.6	1.914	NA	NA	NA	0.695866	rs7752448	3	1828	intergenic	4	5	15	0	1	0
14:41970268:A:ACTGAG	rs34953702	14	41970268	A	ACTGAG	0.4563	CTD-2298J14.1	1.912	NA	NA	NA	0.909724	rs9806026	4	54596	intergenic	NA	9	15	0	1	0
5:103733250:C:T	rs2403304	5	103733250	C	T	0.3569	RP11-6N13.1	1.894	1.29241e-07	-0.0434105	0.00822181	0.637238	rs76025409	2	0	ncRNA_intronic	NA	9	15	0	0	0
5:103909664:C:T	rs768905	5	103909664	C	T	0.4692	RP11-6N13.1	1.889	1.17038e-08	0.0451834	0.00792138	0.841706	rs35319957	2	0	ncRNA_intronic	7	5	15	0	0	1
6:28170297:A:G	rs735765	6	28170297	G	A	0.1163	ZNF192P2	1.886	2.75278e-07	-0.0581925	0.0113223	0.762955	rs6905391	3	13086	intergenic	NA	7	14	0	1	0
5:103902958:C:T	rs1421668	5	103902958	C	T	0.4672	RP11-6N13.1	1.874	1.04345e-08	-0.0453376	0.00792129	0.834923	rs35319957	2	0	ncRNA_intronic	NA	9	15	0	0	0
5:103696430:A:C	rs2896539	5	103696430	C	A	0.3499	RP11-6N13.1	1.873	7.71481e-08	-0.0441896	0.00822335	0.681549	rs349586	2	22568	intergenic	NA	15	15	0	0	0
5:103911724:G:GAAAAAG	5:103911724:G:GAAAAAG	5	103911724	GAAAAAG	G	0.4652	RP11-6N13.1	1.864	NA	NA	NA	0.821169	rs35319957	2	0	ncRNA_intronic	NA	1	15	0	0	0
6:28132837:A:ACTC	rs35272790	6	28132837	ACTC	A	0.1024	ZNF192P1	1.858	NA	NA	NA	0.719117	rs149943	3	0	ncRNA_intronic	NA	5	15	1	1	0
5:103729262:C:T	rs4510551	5	103729262	C	T	0.336	RP11-6N13.1	1.848	9.77115e-09	0.047161	0.00822387	0.687608	rs76025409	2	0	ncRNA_intronic	7	9	15	0	0	0
1:72812657:A:G	rs2613494	1	72812657	G	A	0.3588	RPL31P12	1.834	1.51511e-07	-0.0426408	0.00812095	0.688237	rs7531118	1	45144	intergenic	NA	5	15	0	1	0
6:28258208:A:C	rs34691223	6	28258208	C	A	0.06958	PGBD1	1.834	3.08073e-08	-0.073751	0.0133202	0.707622	rs7752448	3	0	intronic	7	4	5	1	1	0
6:29046418:A:T	rs3117145	6	29046418	A	T	0.06958	SAR1P1	1.83	NA	NA	NA	0.661724	rs7752448	3	1472	intergenic	6	14	15	1	1	0
6:28716854:A:T	rs1311912	6	28716854	A	T	0.07058	RPSAP2	1.829	NA	NA	NA	0.695866	rs7752448	3	16172	intergenic	6	5	14	0	1	0
6:28055592:A:AAG	rs138278759	6	28055592	A	AAG	0.07356	ZNF165	1.812	NA	NA	NA	0.749456	rs149943	3	0	intronic	NA	4	5	1	1	0
14:41993057:C:T	rs862475	14	41993057	C	T	0.4334	CTD-2298J14.1	1.797	6.24119e-08	-0.0487653	0.00901101	1	rs9806026	4	31807	intergenic	6	5	15	0	1	0
6:28436014:T:TAAACATA	rs138024639	6	28436014	TAAACATA	T	0.06859	OR2E1P	1.793	NA	NA	NA	0.697063	rs7752448	3	12095	intergenic	NA	5	14	0	1	0
5:103917773:C:CTT	rs143311140	5	103917773	C	CTT	0.4821	RP11-6N13.1	1.773	NA	NA	NA	0.764799	rs35319957	2	0	ncRNA_intronic	NA	5	15	0	0	0
6:28986525:C:CT	rs71550114	6	28986525	C	CT	0.06859	OR2AD1P	1.771	NA	NA	NA	0.673443	rs7752448	3	7931	intergenic	NA	7	14	0	1	0
6:28079741:A:C	rs9468287	6	28079741	C	A	0.1014	RP1-265C24.5	1.769	4.06116e-06	-0.0530986	0.0115226	0.726936	rs149943	3	3664	intergenic	6	5	5	0	1	0
14:41977424:C:CT	rs35616722	14	41977424	C	CT	0.4135	CTD-2298J14.1	1.763	NA	NA	NA	0.83601	rs9806026	4	47440	intergenic	NA	5	15	0	1	0
6:28977217:C:G	rs3130891	6	28977217	G	C	0.06958	ZNF311	1.743	NA	NA	NA	0.685307	rs7752448	3	4123	intergenic	4	5	14	1	1	0
14:41995959:A:G	rs862479	14	41995959	G	A	0.4433	CTD-2298J14.1	1.731	1.71023e-07	0.0471125	0.00901096	0.962461	rs9806026	4	28905	intergenic	7	5	15	0	1	0
6:28709151:G:GGTT	rs574713947	6	28709151	GGTT	G	0.07157	RPSAP2	1.711	NA	NA	NA	0.684413	rs7752448	3	8469	intergenic	NA	2	14	0	1	0
5:103926044:C:T	rs254013	5	103926044	C	T	0.4384	RP11-6N13.1	1.709	1.955e-07	0.0422496	0.00811936	0.732174	rs35319957	2	0	ncRNA_intronic	NA	9	15	0	0	0
6:27813694:C:T	rs200995	6	27813694	C	T	0.08748	HIST1H2BN	1.709	4.38818e-07	0.0622342	0.0123204	0.87195	rs149943	3	0	intronic	NA	4	15	1	1	0
6:27967089:C:T	rs156743	6	27967089	C	T	0.09543	IQCB2P	1.708	2.54354e-08	0.0663989	0.0119202	1	rs149943	3	11411	intergenic	7	5	15	0	1	0
6:28203300:A:G	rs9380069	6	28203300	G	A	0.1064	ZSCAN9	1.703	1.14559e-06	0.0560531	0.0115221	0.654569	rs6905391	3	2039	intergenic	1f	1	5	1	1	0
6:28216486:C:G	rs7740487	6	28216486	G	C	0.1143	ZKSCAN4	1.687	1.69924e-07	0.0586873	0.0112222	0.843853	rs6905391	3	0	intronic	7	4	5	1	1	0
6:28875501:C:T	rs3118363	6	28875501	T	C	0.06958	TRIM27	1.684	7.48688e-05	-0.105937	0.0267501	0.685307	rs7752448	3	0	intronic	NA	2	4	1	1	0
5:103899690:C:T	rs10064425	5	103899690	C	T	0.4692	RP11-6N13.1	1.668	1.112e-08	0.045252	0.0079213	0.841706	rs35319957	2	0	ncRNA_intronic	6	9	15	0	0	0
5:103949430:A:ACATAT	rs68155288	5	103949430	ACATAT	A	0.4205	RP11-6N13.1	1.665	NA	NA	NA	0.742492	rs35319957	2	0	ncRNA_intronic	NA	15	15	0	0	0
6:29244219:G:T	rs144447022	6	29244219	G	T	0.06958	XXbac-BPG308J9.3	1.66	1.55204e-08	-0.0747666	0.0132197	0.685307	rs7752448	3	0	ncRNA_intronic	7	14	15	0	1	0
5:103945126:A:G	rs2431109	5	103945126	G	A	0.4235	RP11-6N13.1	1.654	6.80997e-08	-0.0432811	0.00802078	0.75201	rs35319957	2	0	ncRNA_intronic	NA	5	15	0	0	0
14:41989222:A:G	14:41989222:A:G	14	41989222	G	A	0.01093	CTD-2298J14.1	1.651	NA	NA	NA	0.9167	rs9806026	4	35642	intergenic	7	1	15	0	0	0
14:41944282:A:G	rs10143435	14	41944282	G	A	0.4583	CTD-2298J14.1	1.65	5.30189e-05	0.0324206	0.00802111	0.644286	rs9806026	4	80582	intergenic	6	9	15	0	1	0
14:42012033:A:G	rs61990273	14	42012033	G	A	0.4354	CTD-2298J14.1	1.645	1.65721e-07	-0.0476835	0.00911002	0.984674	rs9806026	4	12831	intergenic	7	5	15	0	1	0
1:72836456:A:T	rs1841499	1	72836456	T	A	0.3648	RPL31P12	1.644	2.4451e-07	-0.0419181	0.00812073	0.710219	rs7531118	1	68943	intergenic	6	5	15	0	1	0
5:103914836:G:T	rs10054977	5	103914836	G	T	0.4811	RP11-6N13.1	1.641	9.79744e-09	0.0454231	0.00792144	0.780145	rs35319957	2	0	ncRNA_intronic	7	5	15	0	0	0
6:28788769:A:G	rs3135294	6	28788769	G	A	0.07058	XXbac-BPG308K3.5	1.641	NA	NA	NA	0.695866	rs7752448	3	16876	intergenic	6	5	14	0	1	0
6:28809598:C:T	rs3132393	6	28809598	T	C	0.07058	XXbac-BPG308K3.5	1.634	NA	NA	NA	0.695866	rs7752448	3	2814	intergenic	NA	13	14	0	1	0
5:103926442:A:T	rs445578	5	103926442	T	A	0.4215	RP11-6N13.1	1.632	2.6076e-08	0.0446438	0.00802092	0.766967	rs35319957	2	0	ncRNA_intronic	7	9	15	0	0	0
14:41980031:A:AAC	rs142497516	14	41980031	AAC	A	0.4602	CTD-2298J14.1	1.626	NA	NA	NA	0.888603	rs9806026	4	44833	intergenic	NA	5	15	0	1	0
14:41985098:A:AG	rs61640884	14	41985098	AG	A	0.4334	CTD-2298J14.1	1.623	NA	NA	NA	1	rs9806026	4	39766	intergenic	NA	1	15	0	1	0
14:42156235:A:T	rs10139031	14	42156235	T	A	0.4811	LRFN5	1.62	7.3006e-08	-0.0490344	0.00910809	0.677014	rs9806026	4	0	intronic	NA	9	15	1	1	0
5:103917328:G:GTA	rs147476108	5	103917328	GTA	G	0.4821	RP11-6N13.1	1.619	NA	NA	NA	0.777254	rs35319957	2	0	ncRNA_intronic	NA	5	15	0	0	0
6:28731188:G:T	rs1233599	6	28731188	T	G	0.07058	AL662890.1	1.596	NA	NA	NA	0.695866	rs7752448	3	12504	intergenic	5	5	13	0	1	0
5:103758742:C:T	rs1372500	5	103758742	C	T	0.337	RP11-6N13.1	1.591	3.84452e-09	-0.0490262	0.00832258	0.698456	rs76025409	2	0	ncRNA_intronic	NA	15	15	0	0	0
6:28868494:C:G	rs3132374	6	28868494	C	G	0.06958	TRIM27	1.581	NA	NA	NA	0.685307	rs7752448	3	2284	intergenic	4	2	5	1	1	0
6:28957480:G:GCCTTA	rs563830097	6	28957480	GCCTTA	G	0.06958	HCG16	1.578	NA	NA	NA	0.685307	rs7752448	3	1166	intergenic	NA	5	15	1	1	0
6:28934352:C:T	rs148696809	6	28934352	C	T	0.06958	KRT18P1	1.57	3.02944e-08	0.073234	0.0132198	0.685307	rs7752448	3	2554	intergenic	7	5	15	0	1	0
14:41952317:A:G	rs7140268	14	41952317	G	A	0.4095	CTD-2298J14.1	1.558	2.16035e-05	0.0349209	0.00822125	0.809364	rs9806026	4	72547	intergenic	5	9	15	0	1	0
6:29163700:A:C	rs3116829	6	29163700	C	A	0.07157	OR2J4P	1.55	NA	NA	NA	0.662702	rs7752448	3	13477	intergenic	6	14	15	0	1	0
5:103769681:C:T	rs876392	5	103769681	C	T	0.34	RP11-6N13.1	1.549	2.08596e-08	0.0466433	0.00832215	0.678012	rs76025409	2	0	ncRNA_intronic	NA	9	15	0	0	0
6:27622084:C:T	rs141342723	6	27622084	C	T	0.07058	RP1-15D7.1	1.545	0.000275102	0.0556638	0.015302	0.720905	rs149943	3	1479	intergenic	6	5	14	0	1	0
6:28724340:A:AAAAAC	6:28724340:A:AAAAAC	6	28724340	A	AAAAAC	0.06958	AL662890.1	1.539	NA	NA	NA	0.685307	rs7752448	3	19352	intergenic	NA	1	14	0	1	0
5:103751465:A:G	rs72776989	5	103751465	G	A	0.336	RP11-6N13.1	1.53	8.25034e-09	0.0479659	0.00832269	0.694008	rs76025409	2	0	ncRNA_intronic	6	9	15	0	0	0
6:27144263:T:TACAAG	rs67397065	6	27144263	TACAAG	T	0.1412	MIR3143	1.526	NA	NA	NA	0.905426	rs6934329	3	28795	intergenic	NA	1	1	0	1	0
5:103875902:C:T	rs1363097	5	103875902	C	T	0.4781	RP11-6N13.1	1.519	9.44924e-08	0.0422762	0.00792132	0.976851	rs35319957	2	0	ncRNA_intronic	NA	5	15	0	0	1
6:28102378:C:T	rs34130214	6	28102378	C	T	0.1024	ZSCAN16-AS1	1.519	1.98109e-06	-0.0543151	0.0114219	0.719117	rs149943	3	0	ncRNA_intronic	7	1	5	1	1	0
5:103918622:C:T	rs10072849	5	103918622	C	T	0.4811	RP11-6N13.1	1.501	5.89924e-09	-0.0460995	0.00792144	0.780145	rs35319957	2	0	ncRNA_intronic	6	5	15	0	0	0
14:42021990:A:G	rs3950086	14	42021990	G	A	0.4533	CTD-2298J14.1	1.498	3.18737e-06	0.0419737	0.0090104	0.912533	rs9806026	4	2874	intergenic	7	9	15	0	1	0
6:27810626:C:T	rs175597	6	27810626	C	T	0.08648	HIST1H2BN	1.495	4.88501e-07	0.062479	0.0124194	0.861561	rs149943	3	0	intronic	NA	4	15	1	1	0
6:28821676:A:G	rs556827765	6	28821676	G	A	0.07058	XXbac-BPG308K3.6	1.494	NA	NA	NA	0.695866	rs7752448	3	5725	intergenic	NA	5	15	0	1	0
14:41941986:A:G	rs7154122	14	41941986	G	A	0.4583	CTD-2298J14.1	1.489	0.000111816	0.030989	0.00802114	0.644286	rs9806026	4	82878	intergenic	7	5	15	0	1	0
6:28742086:C:G	rs1311914	6	28742086	G	C	0.07058	AL662890.1	1.487	NA	NA	NA	0.695866	rs7752448	3	1606	intergenic	5	5	13	0	1	1
6:28856889:A:T	rs3135312	6	28856889	T	A	0.06958	ZNF90P2	1.485	NA	NA	NA	0.685307	rs7752448	3	0	ncRNA_exonic	5	5	15	0	1	0
6:27773832:A:T	rs200481	6	27773832	T	A	0.08748	HIST1H4PS1	1.481	7.08076e-07	-0.0610985	0.0123204	0.851117	rs149943	3	1020	intergenic	6	1	15	1	1	0
5:103916349:C:T	rs7710489	5	103916349	C	T	0.4811	RP11-6N13.1	1.479	9.20965e-09	0.0455061	0.00792144	0.780145	rs35319957	2	0	ncRNA_intronic	7	5	15	0	0	0
6:28855805:A:C	rs3135309	6	28855805	A	C	0.06958	ZNF90P2	1.479	NA	NA	NA	0.685307	rs7752448	3	803	downstream	7	5	15	0	1	0
5:103743043:G:GGT	rs35528522	5	103743043	G	GGT	0.337	RP11-6N13.1	1.465	NA	NA	NA	0.689674	rs76025409	2	0	ncRNA_intronic	NA	5	15	0	0	0
6:28846924:C:CT	rs35608874	6	28846924	CT	C	0.07058	ZNF90P2	1.447	NA	NA	NA	0.695866	rs7752448	3	9684	intergenic	NA	5	14	0	1	0
5:104034140:C:T	rs410915	5	104034140	C	T	0.4155	RP11-6N13.1	1.444	7.58803e-09	-0.046341	0.00802113	0.66811	rs35319957	2	0	ncRNA_intronic	NA	8	9	0	0	0
5:103939770:C:T	rs12187903	5	103939770	C	T	0.4702	RP11-6N13.1	1.443	7.58356e-09	-0.0457654	0.00792136	0.803349	rs35319957	2	0	ncRNA_intronic	7	9	15	0	0	0
14:41958364:A:G	rs1465155	14	41958364	G	A	0.4105	CTD-2298J14.1	1.439	1.64322e-05	0.0349963	0.0081225	0.812441	rs9806026	4	66500	intergenic	NA	9	15	0	1	0
6:28734987:C:CAA	rs9278063	6	28734987	CAA	C	0.06958	AL662890.1	1.429	NA	NA	NA	0.685307	rs7752448	3	8705	intergenic	NA	7	13	0	1	1
6:28803291:C:T	rs9257248	6	28803291	C	T	0.07058	XXbac-BPG308K3.5	1.418	NA	NA	NA	0.695866	rs7752448	3	2354	intergenic	7	5	14	0	1	0
6:28667669:A:G	rs35044849	6	28667669	A	G	0.06859	RPSAP2	1.413	NA	NA	NA	0.697063	rs7752448	3	32124	intergenic	7	7	14	0	1	0
14:41950017:C:T	rs7149994	14	41950017	C	T	0.4115	CTD-2298J14.1	1.41	2.31203e-05	-0.0343781	0.00812259	0.78004	rs9806026	4	74847	intergenic	7	9	15	0	1	0
14:41987154:C:G	rs11629395	14	41987154	G	C	0.4602	CTD-2298J14.1	1.41	NA	NA	NA	0.896276	rs9806026	4	37710	intergenic	NA	1	15	0	1	0
6:27797255:T:TTTTTTTTG	rs140845989	6	27797255	T	TTTTTTTTG	0.08648	HIST1H4K	1.407	NA	NA	NA	0.861561	rs149943	3	1696	intergenic	NA	1	5	1	0	1
6:27606716:C:T	rs13212093	6	27606716	C	T	0.07058	TRNAI6	1.405	0.000212513	-0.0566734	0.015302	0.720905	rs149943	3	7404	intergenic	6	9	14	0	1	0
14:42017766:G:T	rs73309890	14	42017766	G	T	0.4553	CTD-2298J14.1	1.403	2.74157e-06	0.0422524	0.00901041	0.905856	rs9806026	4	7098	intergenic	6	5	15	0	1	0
1:72813256:A:T	rs1460942	1	72813256	T	A	0.3588	RPL31P12	1.368	1.26019e-07	-0.0429157	0.00812099	0.688237	rs7531118	1	45743	intergenic	7	5	15	0	1	0
6:28724340:A:AAAAACAAAAC	6:28724340:A:AAAAACAAAAC	6	28724340	A	AAAAACAAAAC	0.1312	AL662890.1	1.354	NA	NA	NA	0.685307	rs7752448	3	19352	NA	NA	1	14	0	1	0
6:27406607:C:G	rs35716472	6	27406607	G	C	0.07157	ZNF184	1.351	3.84755e-07	0.068134	0.0134218	0.709986	rs149943	3	11914	intergenic	7	5	15	0	1	0
6:29090011:A:G	rs3129112	6	29090011	G	A	0.06958	XXbac-BCX196D17.5	1.351	NA	NA	NA	0.685307	rs7752448	3	1975	intergenic	7	14	15	1	1	0
5:103897758:C:T	rs4521446	5	103897758	C	T	0.4692	RP11-6N13.1	1.348	1.1948e-08	-0.0451551	0.0079213	0.841706	rs35319957	2	0	ncRNA_intronic	6	9	15	0	0	0
14:42102855:C:G	rs1950831	14	42102855	G	C	0.4702	LRFN5	1.342	6.6014e-08	0.0427876	0.00792114	0.651625	rs9806026	4	0	intronic	7	7	15	1	1	0
1:72811904:G:T	rs11209948	1	72811904	G	T	0.3588	RPL31P12	1.341	6.72187e-07	0.0408455	0.00821969	0.688237	rs7531118	1	44391	intergenic	6	5	15	0	1	0
14:41949873:C:T	rs10149327	14	41949873	C	T	0.4115	CTD-2298J14.1	1.328	1.96635e-05	-0.0346726	0.00812256	0.78004	rs9806026	4	74991	intergenic	6	9	15	0	1	0
6:29098796:C:G	rs3130777	6	29098796	C	G	0.06958	XXbac-BCX196D17.5	1.315	NA	NA	NA	0.685307	rs7752448	3	2110	intergenic	6	7	15	0	1	0
5:103902808:A:C	rs6866541	5	103902808	A	C	0.3837	RP11-6N13.1	1.314	0.00446354	0.0510861	0.0179666	0.784012	rs76025409	2	0	ncRNA_intronic	6	9	15	0	0	0
6:27274834:C:T	rs56114371	6	27274834	C	T	0.06859	POM121L2	1.31	1.65463e-07	-0.0713001	0.0136213	0.67982	rs149943	3	0	intronic	7	13	14	1	1	0
14:41990456:C:T	rs4387522	14	41990456	C	T	0.4771	CTD-2298J14.1	1.306	NA	NA	NA	0.814503	rs9806026	4	34408	intergenic	7	5	15	0	1	0
5:103877918:C:G	rs7731266	5	103877918	G	C	0.4771	RP11-6N13.1	1.304	9.18344e-08	0.0423171	0.0079213	0.980732	rs35319957	2	0	ncRNA_intronic	7	7	15	0	0	0
6:28726815:C:T	rs1233593	6	28726815	C	T	0.07058	AL662890.1	1.304	NA	NA	NA	0.695866	rs7752448	3	16877	intergenic	5	1	14	0	1	0
5:103913702:C:CA	rs147256817	5	103913702	CA	C	0.4821	RP11-6N13.1	1.286	NA	NA	NA	0.777254	rs35319957	2	0	ncRNA_intronic	NA	15	15	0	0	0
6:28954293:A:G	rs3129791	6	28954293	G	A	0.06958	HCG15	1.286	NA	NA	NA	0.685307	rs7752448	3	0	ncRNA_intronic	1f	1	5	1	1	1
5:103938115:C:T	rs1592754	5	103938115	C	T	0.4831	RP11-6N13.1	1.279	2.21315e-08	-0.0443154	0.00792131	0.773453	rs35319957	2	0	ncRNA_intronic	NA	9	15	0	0	0
5:104013782:A:G	rs21126	5	104013782	G	A	0.4135	RP11-6N13.1	1.276	2.20243e-09	-0.047985	0.00802139	0.695754	rs35319957	2	0	ncRNA_intronic	7	9	15	0	0	0
5:103950251:C:T	rs254020	5	103950251	C	T	0.4205	RP11-6N13.1	1.271	6.9245e-08	0.0432571	0.00802079	0.742492	rs35319957	2	0	ncRNA_intronic	NA	15	15	0	0	0
6:27767173:T:TTTTG	rs199974603	6	27767173	TTTTG	T	0.07157	HIST1H4PS1	1.265	NA	NA	NA	0.730636	rs149943	3	7679	intergenic	NA	5	15	1	1	0
14:41952029:C:T	rs1959417	14	41952029	C	T	0.3996	CTD-2298J14.1	1.261	1.70848e-05	-0.0357763	0.0083202	0.85005	rs9806026	4	72835	intergenic	NA	9	15	0	1	0
14:41990435:A:G	rs4284550	14	41990435	G	A	0.4771	CTD-2298J14.1	1.254	NA	NA	NA	0.814503	rs9806026	4	34429	intergenic	7	5	15	0	1	0
6:27854301:C:T	rs200977	6	27854301	C	T	0.08946	HIST1H3J	1.251	2.72759e-07	0.0643714	0.0125203	0.851267	rs149943	3	3791	intergenic	NA	5	15	1	1	0
5:103904034:A:G	rs12658007	5	103904034	G	A	0.4682	RP11-6N13.1	1.241	5.54447e-09	0.0467572	0.00802017	0.837974	rs35319957	2	0	ncRNA_intronic	6	9	15	0	0	0
6:28129231:C:T	rs13197175	6	28129231	C	T	0.07356	ZNF192P1	1.238	NA	NA	NA	0.749456	rs149943	3	327	upstream	3a	1	1	1	1	0
6:29159629:A:C	rs3129173	6	29159629	A	C	0.06958	OR2J4P	1.238	NA	NA	NA	0.685307	rs7752448	3	9406	intergenic	7	9	15	0	1	0
6:27575268:A:T	rs72845046	6	27575268	T	A	0.06958	RNU6-471P	1.235	3.88416e-06	-0.0615058	0.0133202	0.711219	rs149943	3	10971	intergenic	6	5	14	0	1	0
14:42008931:T:TTA	rs377706652	14	42008931	TTA	T	0.4374	CTD-2298J14.1	1.22	NA	NA	NA	0.984776	rs9806026	4	15933	intergenic	NA	5	15	0	1	0
6:28397676:A:AAC	rs71548333	6	28397676	AAC	A	0.06859	ZSCAN23	1.214	NA	NA	NA	0.697063	rs7752448	3	2030	intergenic	NA	4	5	1	1	0
6:28221264:A:G	rs1679732	6	28221264	G	A	0.1163	ZKSCAN4	1.213	6.55618e-08	0.0606309	0.0112219	0.861919	rs6905391	3	0	intronic	5	2	14	1	1	1
6:29007219:A:C	rs3117146	6	29007219	C	A	0.06958	OR2W1	1.211	NA	NA	NA	0.685307	rs7752448	3	4770	intergenic	7	13	15	1	1	0
6:28803633:A:T	rs9257250	6	28803633	A	T	0.07058	XXbac-BPG308K3.5	1.21	NA	NA	NA	0.695866	rs7752448	3	2012	intergenic	6	5	14	0	1	0
5:103908868:C:T	rs4295362	5	103908868	C	T	0.4682	RP11-6N13.1	1.205	1.70502e-08	-0.0446729	0.00792137	0.837974	rs35319957	2	0	ncRNA_intronic	7	7	15	0	0	0
6:27685825:A:G	rs34432857	6	27685825	G	A	0.07157	RP1-97D16.1	1.203	0.000135818	-0.0583869	0.0153019	0.730636	rs149943	3	18953	intergenic	7	5	14	0	1	0
6:28742850:A:G	rs1233618	6	28742850	G	A	0.07058	AL662890.1	1.198	NA	NA	NA	0.695866	rs7752448	3	842	upstream	3a	5	13	0	1	1
6:28150878:C:T	rs34832585	6	28150878	C	T	0.07256	ZNF192P2	1.189	1.0971e-07	-0.0712598	0.0134203	0.760863	rs149943	3	4949	intergenic	7	9	15	0	1	0
6:28239915:A:G	rs11965538	6	28239915	G	A	0.1163	RP5-874C20.3	1.187	6.48338e-08	-0.0606528	0.0112218	0.861919	rs6905391	3	0	ncRNA_exonic	6	4	4	1	1	0
5:103741966:C:T	rs13166408	5	103741966	C	T	0.335	RP11-6N13.1	1.182	4.77052e-09	0.049308	0.00842155	0.690744	rs76025409	2	0	ncRNA_intronic	7	9	15	0	0	0
5:103912208:A:C	rs10071115	5	103912208	C	A	0.4821	RP11-6N13.1	1.163	6.66001e-09	-0.0459391	0.00792152	0.790809	rs35319957	2	0	ncRNA_intronic	6	5	15	0	0	0
6:28852156:C:T	rs3135308	6	28852156	C	T	0.06958	ZNF90P2	1.162	NA	NA	NA	0.685307	rs7752448	3	4452	intergenic	5	1	15	0	1	1
6:28949960:C:T	6:28949960:C:T	6	28949960	T	C	0.06958	HCG15	1.16	NA	NA	NA	0.685307	rs7752448	3	4019	intergenic	2b	1	1	0	1	0
6:29260431:C:T	rs3117425	6	29260431	C	T	0.07654	OR2B4P	1.149	NA	NA	NA	0.610972	rs7752448	3	1000	intergenic	6	9	15	0	1	0
6:28906285:C:G	rs3131069	6	28906285	C	G	0.06958	C6orf100	1.138	NA	NA	NA	0.685307	rs7752448	3	5368	intergenic	7	5	15	1	1	0
14:41952703:A:G	rs945932	14	41952703	G	A	0.4026	CTD-2298J14.1	1.137	1.58879e-05	0.0354833	0.00822134	0.837805	rs9806026	4	72161	intergenic	NA	9	15	0	1	0
6:27998258:A:G	rs149990	6	27998258	G	A	0.09543	OR2W2P	1.135	3.12664e-08	-0.0659696	0.0119204	1	rs149943	3	3466	intergenic	7	9	15	0	1	0
14:41989222:C:G	14:41989222:C:G	14	41989222	C	G	0.4543	CTD-2298J14.1	1.13	NA	NA	NA	0.9167	rs9806026	4	35642	NA	NA	1	15	0	1	0
5:103772750:G:GATAT	rs10578267	5	103772750	GATAT	G	0.339	RP11-6N13.1	1.129	NA	NA	NA	0.672298	rs76025409	2	0	ncRNA_intronic	NA	15	15	0	0	0
5:104048590:C:G	rs325528	5	104048590	G	C	0.4056	RP11-6N13.1	1.129	7.93939e-08	0.0430629	0.0080214	0.655944	rs35319957	2	0	ncRNA_intronic	6	9	15	0	0	0
5:103832094:A:G	rs7706513	5	103832094	G	A	0.4781	RP11-6N13.1	1.125	9.52371e-08	0.0422646	0.00792128	0.984511	rs35319957	2	0	ncRNA_intronic	7	5	15	0	0	0
14:41990411:A:G	rs4284549	14	41990411	G	A	0.4732	CTD-2298J14.1	1.123	0.0127294	-0.0281373	0.0112945	0.827302	rs9806026	4	34453	intergenic	6	5	15	0	1	0
1:72813660:C:CAA	rs370254937	1	72813660	CAA	C	0.3698	RPL31P12	1.122	NA	NA	NA	0.642903	rs7531118	1	46147	intergenic	NA	15	15	0	1	0
6:28678357:C:T	rs7775835	6	28678357	C	T	0.1064	RPSAP2	1.117	NA	NA	NA	0.651583	rs7752448	3	21436	intergenic	4	1	13	0	1	0
5:103771206:G:T	rs1442111	5	103771206	G	T	0.337	RP11-6N13.1	1.107	1.77419e-08	0.0474359	0.00842153	0.689674	rs76025409	2	0	ncRNA_intronic	7	15	15	0	0	0
5:103899178:A:G	rs6596578	5	103899178	G	A	0.4692	RP11-6N13.1	1.105	1.03119e-08	-0.0453535	0.0079213	0.841706	rs35319957	2	0	ncRNA_intronic	7	9	15	0	0	0
6:27410422:A:G	rs35984974	6	27410422	G	A	0.07555	ZNF184	1.104	3.31657e-08	-0.0724777	0.0131209	0.670934	rs149943	3	8099	intergenic	6	5	15	1	1	0
14:42165449:G:T	rs10140527	14	42165449	G	T	0.4821	LRFN5	1.102	2.91892e-07	-0.0406233	0.00792093	0.684828	rs9806026	4	0	intronic	7	9	15	1	1	0
14:41995775:C:G	rs862478	14	41995775	G	C	0.4543	CTD-2298J14.1	1.096	5.62343e-06	0.0418069	0.00920841	0.9167	rs9806026	4	29089	intergenic	7	5	15	0	1	0
5:103704857:C:T	rs1899386	5	103704857	C	T	0.3449	RP11-6N13.1	1.095	1.75316e-07	0.042958	0.00822356	0.703863	rs349586	2	14141	intergenic	7	14	15	0	0	0
5:103944020:G:T	rs254024	5	103944020	G	T	0.4215	RP11-6N13.1	1.095	6.52769e-08	0.0433422	0.00802083	0.76014	rs35319957	2	0	ncRNA_intronic	NA	5	15	0	0	0
14:41991044:A:G	rs3985190	14	41991044	G	A	0.4314	CTD-2298J14.1	1.093	4.6385e-08	-0.0492425	0.00901111	0.992384	rs9806026	4	33820	intergenic	5	2	15	0	1	0
6:27139048:C:T	rs6914824	6	27139048	C	T	0.1412	MIR3143	1.075	5.00514e-08	-0.0568165	0.0104229	0.905426	rs6934329	3	23580	intergenic	7	5	15	0	1	0
6:28707153:T:TTATTA	rs541911739	6	28707153	TTATTA	T	0.07853	RPSAP2	1.074	NA	NA	NA	0.61501	rs7752448	3	6471	intergenic	NA	5	13	0	1	0
5:103892460:C:G	rs2193933	5	103892460	G	C	0.4533	RP11-6N13.1	1.069	1.41441e-08	-0.0449274	0.00792142	0.896097	rs35319957	2	0	ncRNA_intronic	7	8	15	0	0	0
6:28271973:A:C	rs56189111	6	28271973	C	A	0.06859	PGBD1	1.069	5.64443e-08	-0.0728654	0.0134197	0.699566	rs149943	3	1646	intergenic	5	2	5	1	1	0
6:28983274:C:G	rs3131082	6	28983274	G	C	0.07058	ZNF311	1.066	NA	NA	NA	0.673857	rs7752448	3	10180	intergenic	5	1	14	0	1	0
6:27241043:C:T	rs7759741	6	27241043	C	T	0.1839	XXbac-BPGBPG24O18.1	1.064	3.91395e-06	-0.045802	0.00992267	0.749426	rs6934329	3	4034	intergenic	7	5	13	0	1	0
5:103939674:C:T	rs12187898	5	103939674	C	T	0.4702	RP11-6N13.1	1.063	9.70935e-09	-0.0454349	0.00792137	0.803349	rs35319957	2	0	ncRNA_intronic	6	9	15	0	0	0
6:27838764:C:G	rs200954	6	27838764	G	C	0.08748	HIST1H3I	1.063	3.33622e-07	0.0633816	0.0124195	0.87195	rs149943	3	858	downstream	1f	1	5	1	1	1
6:27846744:C:G	rs483143	6	27846744	G	C	0.08847	HIST1H4L	1.063	4.24417e-07	-0.0633233	0.0125203	0.861508	rs149943	3	5454	intergenic	6	5	15	1	1	0
6:28866528:C:T	rs3130838	6	28866528	T	C	0.06958	HCG14	1.061	NA	NA	NA	0.685307	rs7752448	3	1428	intergenic	4	1	5	1	1	0
14:42069215:A:C	rs12589043	14	42069215	C	A	0.4712	CTD-2298J14.2	1.059	2.11762e-06	0.0384974	0.00811863	0.678144	rs9806026	4	0	ncRNA_intronic	5	2	15	1	1	1
6:28814446:C:T	rs3131335	6	28814446	T	C	0.07058	XXbac-BPG308K3.5	1.055	NA	NA	NA	0.695866	rs7752448	3	7662	intergenic	NA	9	14	0	1	0
14:42010053:A:G	rs35583725	14	42010053	G	A	0.4324	CTD-2298J14.1	1.052	NA	NA	NA	0.996163	rs9806026	4	14811	intergenic	7	5	15	0	1	0
5:103910073:G:GA	rs5870112	5	103910073	G	GA	0.4563	RP11-6N13.1	1.041	NA	NA	NA	0.772271	rs35319957	2	0	ncRNA_intronic	NA	5	15	0	0	1
6:28833143:G:GATTT	rs138792987	6	28833143	GATTT	G	0.07058	XXbac-BPG308K3.6	1.031	NA	NA	NA	0.695866	rs7752448	3	735	upstream	NA	1	5	0	1	0
14:41947256:C:T	rs10129908	14	41947256	C	T	0.4503	CTD-2298J14.1	1.022	7.82804e-05	0.0316803	0.00802114	0.67561	rs9806026	4	77608	intergenic	7	9	15	0	1	0
14:42010597:C:T	rs12586231	14	42010597	C	T	0.4423	CTD-2298J14.1	1.021	NA	NA	NA	0.958463	rs9806026	4	14267	intergenic	5	5	15	0	1	0
5:103699741:T:TA	rs35518282	5	103699741	TA	T	0.3419	RP11-6N13.1	1.013	NA	NA	NA	0.700161	rs349586	2	19257	intergenic	NA	1	15	0	0	0
6:29057639:A:G	rs3129788	6	29057639	G	A	0.06958	OR2B3	1.007	NA	NA	NA	0.685307	rs7752448	3	2548	intergenic	6	13	15	1	1	0
14:41944514:C:G	rs10143646	14	41944514	G	C	0.4573	CTD-2298J14.1	0.993	0.000225617	0.0303144	0.00821873	0.647615	rs9806026	4	80350	intergenic	6	9	15	0	1	0
14:41973343:C:T	rs9285572	14	41973343	C	T	0.4344	CTD-2298J14.1	0.992	3.16273e-06	-0.0378423	0.00812074	0.996163	rs9806026	4	51521	intergenic	6	9	15	0	1	0
6:27668465:T:TTTTG	rs149665610	6	27668465	TTTTG	T	0.07058	RP1-97D16.1	0.989	NA	NA	NA	0.720905	rs149943	3	36313	intergenic	NA	5	5	0	1	0
6:27685348:A:G	rs34409918	6	27685348	G	A	0.07157	RP1-97D16.1	0.988	0.000135574	0.0583937	0.0153019	0.730636	rs149943	3	19430	intergenic	5	5	5	0	1	0
14:42163202:A:T	rs1597052	14	42163202	T	A	0.4821	LRFN5	0.987	2.25627e-07	-0.0410057	0.00792092	0.684828	rs9806026	4	0	intronic	6	9	15	1	1	0
6:28058949:C:G	rs35902873	6	28058949	G	C	0.07256	ZSCAN12P1	0.986	1.11866e-07	-0.0712108	0.01342	0.760863	rs149943	3	0	ncRNA_exonic	4	1	1	1	1	0
6:28482917:C:T	rs13191038	6	28482917	T	C	0.06759	GPX6	0.984	NA	NA	NA	0.686553	rs7752448	3	0	intronic	5	5	14	1	1	0
6:27912724:A:G	rs547190239	6	27912724	A	G	0.07455	OR2W6P	0.983	0.000373171	-0.0969624	0.0272492	0.760096	rs149943	3	6542	intergenic	NA	5	15	0	1	0
5:103945178:C:T	rs2161097	5	103945178	C	T	0.4215	RP11-6N13.1	0.97	5.45628e-08	0.0435993	0.00802083	0.76014	rs35319957	2	0	ncRNA_intronic	NA	5	15	0	0	0
6:28852451:C:T	rs3131096	6	28852451	T	C	0.06958	ZNF90P2	0.968	NA	NA	NA	0.685307	rs7752448	3	4157	intergenic	2b	1	15	0	1	1
14:42024353:C:T	rs35263874	14	42024353	C	T	0.4414	CTD-2298J14.1	0.961	7.48725e-07	-0.0450794	0.00911012	0.962096	rs9806026	4	511	downstream	7	9	15	0	1	0
5:103904914:C:T	rs11242522	5	103904914	C	T	0.4682	RP11-6N13.1	0.949	1.36321e-08	0.0449767	0.0079213	0.837974	rs35319957	2	0	ncRNA_intronic	6	9	15	0	0	0
5:103822036:A:G	rs10040923	5	103822036	G	A	0.4791	RP11-6N13.1	0.944	9.91705e-08	0.0427328	0.00802006	0.980616	rs35319957	2	0	ncRNA_intronic	7	5	15	0	0	0
6:28003228:C:G	rs13193295	6	28003228	G	C	0.07555	OR2W2P	0.944	2.91332e-07	0.0688312	0.0134201	0.749194	rs149943	3	594	downstream	6	13	14	0	1	0
5:104012303:C:G	rs325506	5	104012303	G	C	0.4354	RP11-6N13.1	0.932	2.11224e-08	0.0449377	0.00802095	0.740432	rs35319957	2	0	ncRNA_intronic	5	9	15	0	0	0
14:41960414:C:T	rs6572094	14	41960414	C	T	0.4105	CTD-2298J14.1	0.932	1.24694e-05	0.035489	0.00812251	0.812441	rs9806026	4	64450	intergenic	7	9	15	0	1	0
6:29251330:G:GA	rs551326036	6	29251330	GA	G	0.06958	XXbac-BPG308J9.3	0.93	NA	NA	NA	0.685307	rs7752448	3	0	ncRNA_intronic	NA	9	15	0	1	0
6:28296650:A:C	rs853681	6	28296650	C	A	0.1193	ZSCAN31	0.925	1.1093e-09	-0.0683718	0.0112217	0.98111	rs6905391	3	0	intronic	NA	4	9	1	1	0
5:103795692:A:C	rs2919961	5	103795692	C	A	0.4811	RP11-6N13.1	0.923	7.82829e-07	0.0396157	0.00802003	0.95006	rs35319957	2	0	ncRNA_intronic	6	9	15	0	0	0
5:103870101:C:T	rs1582419	5	103870101	C	T	0.4821	RP11-6N13.1	0.919	2.98243e-08	-0.0439039	0.00792136	1	rs35319957	2	0	ncRNA_intronic	NA	5	15	0	0	0
5:104007433:C:G	rs325501	5	104007433	G	C	0.3976	RP11-6N13.1	0.907	2.56836e-08	-0.0452207	0.0081207	0.667008	rs35319957	2	0	ncRNA_intronic	7	9	15	0	0	0
5:103919142:G:GT	rs35832962	5	103919142	GT	G	0.4235	RP11-6N13.1	0.903	NA	NA	NA	0.759699	rs35319957	2	0	ncRNA_intronic	NA	5	15	0	0	0
1:72824855:A:G	rs6661921	1	72824855	G	A	0.3648	RPL31P12	0.9	1.73286e-06	0.039308	0.00821945	0.710219	rs7531118	1	57342	intergenic	7	15	15	0	1	0
6:27710165:A:C	rs17693963	6	27710165	C	A	0.08648	RP1-97D16.1	0.897	5.21554e-07	0.0648395	0.0129209	0.611142	rs149943	3	3891	intergenic	1f	5	14	0	1	0
14:42018514:T:TA	rs35933656	14	42018514	T	TA	0.4433	CTD-2298J14.1	0.889	NA	NA	NA	0.95488	rs9806026	4	6350	intergenic	NA	5	15	0	1	0
6:27912437:A:G	rs149583087	6	27912437	G	A	0.07356	OR2W6P	0.887	1.13127e-07	-0.0722355	0.0136184	0.771252	rs149943	3	6255	intergenic	7	5	15	0	1	0
6:27091425:A:C	rs6913660	6	27091425	C	A	0.1412	RP1-86C11.7	0.885	5.21744e-08	-0.0567398	0.010423	0.905426	rs6934329	3	424	upstream	1f	4	15	1	1	0
6:28753646:C:T	rs1311918	6	28753646	C	T	0.07058	NOL5BP	0.874	NA	NA	NA	0.695866	rs7752448	3	1864	intergenic	5	5	13	0	1	0
6:28723421:C:T	rs9257133	6	28723421	C	T	0.07058	AL662890.1	0.873	NA	NA	NA	0.695866	rs7752448	3	20271	intergenic	7	5	14	0	1	0
5:103886213:G:T	rs6869862	5	103886213	G	T	0.4573	RP11-6N13.1	0.864	3.67812e-08	-0.0447	0.00811893	0.909481	rs35319957	2	0	ncRNA_intronic	5	7	15	0	0	1
6:28727121:A:G	rs9257140	6	28727121	G	A	0.06958	AL662890.1	0.858	NA	NA	NA	0.685307	rs7752448	3	16571	intergenic	5	2	14	0	1	0
6:28717178:C:G	rs1311913	6	28717178	G	C	0.07058	RPSAP2	0.851	NA	NA	NA	0.695866	rs7752448	3	16496	intergenic	7	5	14	0	1	0
5:104003311:C:G	rs191800971	5	104003311	G	C	0.3191	RP11-6N13.1	0.836	1.56457e-08	0.0509824	0.00901653	0.729633	rs76025409	2	0	ncRNA_intronic	4	9	15	0	0	0
6:28089481:C:T	rs71559072	6	28089481	C	T	0.07256	ZSCAN16-AS1	0.835	1.03702e-07	-0.0713961	0.01342	0.760863	rs149943	3	91	downstream	6	4	5	1	1	0
1:72813218:A:C	rs1432639	1	72813218	C	A	0.3588	RPL31P12	0.831	1.34696e-07	0.0428168	0.00812102	0.688237	rs7531118	1	45705	intergenic	7	5	15	0	1	0
6:28723960:C:T	rs1238262	6	28723960	C	T	0.07058	AL662890.1	0.822	NA	NA	NA	0.695866	rs7752448	3	19732	intergenic	2b	2	14	0	1	0
5:103737890:A:G	rs13181679	5	103737890	G	A	0.338	RP11-6N13.1	0.802	5.70951e-08	0.0451711	0.00832237	0.671522	rs76025409	2	0	ncRNA_intronic	6	14	15	0	0	0
6:27775697:C:G	rs200485	6	27775697	G	C	0.08748	HIST1H2BL	0.791	7.07353e-07	-0.061101	0.0123204	0.851117	rs149943	3	0	UTR5	1b	1	1	1	1	0
6:28775564:A:G	rs3131343	6	28775564	G	A	0.07157	AL662890.3	0.788	NA	NA	NA	0.706473	rs7752448	3	11751	intergenic	NA	5	13	0	1	0
14:41948768:A:G	rs10872954	14	41948768	G	A	0.4583	CTD-2298J14.1	0.783	0.000111227	0.030999	0.00802107	0.644286	rs9806026	4	76096	intergenic	7	9	15	0	1	0
6:28130450:A:G	rs34765154	6	28130450	G	A	0.07256	ZNF192P1	0.776	9.59568e-08	-0.0715852	0.01342	0.760863	rs149943	3	0	ncRNA_exonic	2b	1	15	1	1	0
6:27647509:G:T	rs13215275	6	27647509	G	T	0.07058	RP1-15D7.1	0.773	0.000173732	-0.0574502	0.0153019	0.720905	rs149943	3	26904	intergenic	5	1	13	0	1	0
5:103917214:A:ATATG	rs143138178	5	103917214	ATATG	A	0.4384	RP11-6N13.1	0.772	NA	NA	NA	0.732174	rs35319957	2	0	ncRNA_intronic	NA	5	15	0	0	0
14:41992119:C:CT	14:41992119:C:CT	14	41992119	CT	C	0.4881	CTD-2298J14.1	0.772	NA	NA	NA	0.638854	rs9806026	4	32745	intergenic	NA	5	15	0	0	0
14:42084030:A:T	rs1950838	14	42084030	T	A	0.4702	LRFN5	0.767	1.22189e-07	0.0419041	0.00792109	0.651625	rs9806026	4	0	intronic	6	5	15	1	1	0
6:28250984:A:G	rs6901575	6	28250984	G	A	0.1163	PGBD1	0.764	3.09503e-08	-0.0621237	0.0112218	0.861919	rs6905391	3	0	intronic	4	1	5	1	1	0
6:27047256:A:G	rs6904071	6	27047256	G	A	0.1412	VN1R11P	0.762	2.47709e-08	-0.0586577	0.0105218	0.905426	rs6934329	3	3802	intergenic	6	13	14	0	1	0
14:42139406:C:CTG	rs199613410	14	42139406	C	CTG	0.4712	LRFN5	0.762	NA	NA	NA	0.660426	rs9806026	4	0	intronic	NA	5	15	1	1	0
1:72824860:C:T	rs6687024	1	72824860	C	T	0.3648	RPL31P12	0.761	1.84805e-06	0.0392017	0.00821946	0.710219	rs7531118	1	57347	intergenic	7	15	15	0	1	0
5:104045386:A:C	rs325523	5	104045386	C	A	0.4165	RP11-6N13.1	0.759	2.94864e-08	-0.0444726	0.00802109	0.664771	rs35319957	2	0	ncRNA_intronic	6	7	15	0	0	0
14:41992119:C:CTT	14:41992119:C:CTT	14	41992119	C	CTT	0.175	CTD-2298J14.1	0.752	NA	NA	NA	0.638854	rs9806026	4	32745	NA	NA	5	15	0	0	0
5:103903837:A:G	rs12657531	5	103903837	G	A	0.4672	RP11-6N13.1	0.749	1.88947e-08	0.0445322	0.0079213	0.834923	rs35319957	2	0	ncRNA_intronic	7	9	15	0	0	0
5:103917797:C:G	rs1363104	5	103917797	G	C	0.4821	RP11-6N13.1	0.743	1.40905e-09	0.0485596	0.00802049	0.764799	rs35319957	2	0	ncRNA_intronic	7	5	15	0	0	0
5:103913264:A:C	rs11738197	5	103913264	C	A	0.4811	RP11-6N13.1	0.741	9.74676e-09	0.0454305	0.00792152	0.780145	rs35319957	2	0	ncRNA_intronic	5	15	15	0	0	0
14:41955384:A:C	rs1953702	14	41955384	C	A	0.4115	CTD-2298J14.1	0.735	2.79996e-05	-0.034854	0.00832006	0.808384	rs9806026	4	69480	intergenic	NA	9	15	0	1	0
6:29001515:C:G	rs3129799	6	29001515	G	C	0.06958	OR2AD1P	0.727	NA	NA	NA	0.685307	rs7752448	3	6130	intergenic	7	13	14	0	1	0
5:103913905:C:CT	rs5870113	5	103913905	C	CT	0.4791	RP11-6N13.1	0.722	NA	NA	NA	0.786034	rs35319957	2	0	ncRNA_intronic	NA	7	15	0	0	0
6:27231150:A:G	rs6938200	6	27231150	G	A	0.1819	XXbac-BPGBPG24O18.1	0.72	3.11634e-05	0.0413265	0.00992283	0.632287	rs6934329	3	4741	intergenic	6	5	14	1	1	0
6:27698837:C:T	rs13202295	6	27698837	C	T	0.07157	RP1-97D16.1	0.716	0.000131545	-0.0592778	0.0155034	0.730636	rs149943	3	5941	intergenic	3a	7	14	0	1	0
5:103903766:A:G	rs12659431	5	103903766	G	A	0.4533	RP11-6N13.1	0.703	1.09572e-08	-0.0452724	0.0079214	0.881366	rs35319957	2	0	ncRNA_intronic	7	9	15	0	0	0
6:28326294:G:GCAGAACCCA	rs142808087	6	28326294	GCAGAACCCA	G	0.06859	ZKSCAN3	0.703	NA	NA	NA	0.697063	rs7752448	3	0	intronic	NA	5	5	1	1	0
5:103905410:A:C	rs17156671	5	103905410	C	A	0.4682	RP11-6N13.1	0.698	1.45384e-08	0.0448894	0.0079213	0.837974	rs35319957	2	0	ncRNA_intronic	5	7	15	0	0	1
14:42021300:A:AAAAAC	14:42021300:A:AAAAAC	14	42021300	A	AAAAAC	0.01093	CTD-2298J14.1	0.697	NA	NA	NA	0.988536	rs9806026	4	3564	intergenic	NA	1	15	0	0	0
6:28926237:C:T	rs3130846	6	28926237	C	T	0.06958	KRT18P1	0.696	NA	NA	NA	0.685307	rs7752448	3	10669	intergenic	5	5	15	0	1	0
14:42009271:C:T	rs61990271	14	42009271	C	T	0.4324	CTD-2298J14.1	0.685	1.5694e-07	-0.0477751	0.00911005	0.996163	rs9806026	4	15593	intergenic	7	1	15	0	1	0
14:42069176:C:T	rs61990286	14	42069176	C	T	0.4871	CTD-2298J14.2	0.667	1.86902e-07	-0.0412826	0.00792082	0.720725	rs9806026	4	0	ncRNA_intronic	7	5	15	1	1	1
6:27138206:C:G	rs9379961	6	27138206	G	C	0.2068	MIR3143	0.666	5.2494e-06	0.0429153	0.00942249	0.679604	rs6934329	3	22738	intergenic	6	5	15	0	1	0
6:27795418:A:G	rs200493	6	27795418	G	A	0.08648	HIST1H4J	0.666	2.70666e-06	-0.0578065	0.0123205	0.861561	rs149943	3	3160	intergenic	NA	1	5	1	1	0
14:41990417:C:T	rs4432185	14	41990417	C	T	0.4742	CTD-2298J14.1	0.663	0.0356838	0.0239329	0.0113938	0.823488	rs9806026	4	34447	intergenic	7	5	15	0	1	0
6:27671825:A:G	rs13192965	6	27671825	G	A	0.07058	RP1-97D16.1	0.65	0.000190326	-0.0570994	0.0153019	0.720905	rs149943	3	32953	intergenic	7	4	5	0	1	1
6:28060239:C:T	rs13197574	6	28060239	C	T	0.07256	ZSCAN12P1	0.648	9.59254e-08	0.0715862	0.01342	0.760863	rs149943	3	0	ncRNA_exonic	6	4	15	1	1	0
6:28436145:C:T	rs55690788	6	28436145	C	T	0.06859	OR2E1P	0.626	9.76006e-08	0.0715465	0.0134205	0.697063	rs7752448	3	12226	intergenic	5	5	14	0	1	0
14:41990466:C:G	rs4412898	14	41990466	C	G	0.4771	CTD-2298J14.1	0.624	NA	NA	NA	0.814503	rs9806026	4	34398	intergenic	7	5	15	0	1	0
6:28305863:A:AAAC	rs140136728	6	28305863	AAAC	A	0.09642	ZSCAN31	0.618	NA	NA	NA	0.712334	rs7752448	3	0	intronic	NA	5	15	1	1	0
5:103911784:C:T	rs62362442	5	103911784	C	T	0.4672	RP11-6N13.1	0.614	5.19143e-09	-0.0491581	0.00841617	0.813073	rs35319957	2	0	ncRNA_intronic	7	1	15	0	0	0
5:103941793:A:C	rs2018142	5	103941793	C	A	0.4702	RP11-6N13.1	0.612	6.13586e-09	-0.0460469	0.00792135	0.795622	rs35319957	2	0	ncRNA_intronic	6	7	15	0	0	0
6:28217797:G:T	rs68141011	6	28217797	G	T	0.1143	ZKSCAN4	0.612	0.000146888	-0.0497459	0.0131039	0.843853	rs6905391	3	0	intronic	NA	4	5	1	1	0
6:27057079:C:T	rs2393911	6	27057079	C	T	0.2078	VN1R11P	0.61	1.08687e-05	-0.0519087	0.0117998	0.675351	rs6934329	3	5152	intergenic	6	5	14	0	1	0
5:104055261:A:C	rs325546	5	104055261	C	A	0.4026	RP11-6N13.1	0.608	0.000404719	0.0621356	0.0175674	0.624902	rs35319957	2	0	ncRNA_intronic	7	15	15	0	0	0
6:28957139:C:T	rs3130890	6	28957139	C	T	0.06958	HCG16	0.603	NA	NA	NA	0.685307	rs7752448	3	825	downstream	7	1	15	1	1	0
5:103934131:A:ATGCCAGCCCTGAGATAACCTCCCTTCCATTTGGAAACT	rs141915687	5	103934131	ATGCCAGCCCTGAGATAACCTCCCTTCCATTTGGAAACT	A	0.4374	RP11-6N13.1	0.601	NA	NA	NA	0.728811	rs35319957	2	0	ncRNA_intronic	NA	9	15	0	0	0
6:28086883:C:T	rs9461432	6	28086883	C	T	0.1024	RP1-265C24.5	0.6	2.79291e-06	0.0535173	0.0114219	0.719117	rs149943	3	2553	intergenic	6	4	5	1	1	0
5:103911556:A:AC	rs11312070	5	103911556	A	AC	0.4672	RP11-6N13.1	0.591	NA	NA	NA	0.820821	rs35319957	2	0	ncRNA_intronic	NA	9	15	0	0	0
14:42012280:C:G	rs61990275	14	42012280	G	C	0.4354	CTD-2298J14.1	0.59	1.65812e-07	-0.0476826	0.00911002	0.984674	rs9806026	4	12584	intergenic	7	5	15	0	1	0
5:103896130:C:T	rs1833514	5	103896130	C	T	0.4692	RP11-6N13.1	0.584	9.57674e-09	-0.0454529	0.0079213	0.841706	rs35319957	2	0	ncRNA_intronic	NA	9	15	0	0	0
6:28905791:A:G	rs3130895	6	28905791	G	A	0.06958	C6orf100	0.576	NA	NA	NA	0.685307	rs7752448	3	5862	intergenic	7	5	15	1	1	0
6:27938484:A:G	rs13216117	6	27938484	G	A	0.07356	RPLP2P1	0.574	1.67997e-07	0.0702095	0.0134201	0.771252	rs149943	3	5191	intergenic	7	9	15	0	1	0
6:28924626:A:T	rs3131075	6	28924626	T	A	0.06958	KRT18P1	0.57	NA	NA	NA	0.685307	rs7752448	3	12280	intergenic	6	5	14	0	1	0
6:27474715:A:G	rs58616630	6	27474715	G	A	0.07058	XXbac-BPGBPG34I8.1	0.569	3.80864e-07	0.0681528	0.0134204	0.720905	rs149943	3	8102	intergenic	7	1	14	0	1	1
6:28821735:C:T	rs9257272	6	28821735	T	C	0.07058	XXbac-BPG308K3.6	0.565	NA	NA	NA	0.695866	rs7752448	3	5666	intergenic	7	5	15	0	1	0
1:72765116:A:G	rs2568958	1	72765116	G	A	0.3579	RPL31P12	0.563	1.72874e-07	0.042443	0.00812095	0.686064	rs7531118	1	2038	intergenic	7	14	15	0	1	0
5:103878652:A:C	rs4482879	5	103878652	C	A	0.4751	RP11-6N13.1	0.562	7.91061e-08	-0.0425307	0.00792131	0.973298	rs35319957	2	0	ncRNA_intronic	7	9	15	0	0	0
5:103874262:G:T	rs4515268	5	103874262	G	T	0.4771	RP11-6N13.1	0.561	9.52738e-08	-0.0422643	0.00792132	0.973	rs35319957	2	0	ncRNA_intronic	6	5	15	0	0	1
6:28290647:C:T	rs34218844	6	28290647	C	T	0.06859	ZSCAN31	0.555	7.43023e-08	0.072204	0.0134197	0.699566	rs149943	3	1822	intergenic	3a	4	15	1	1	0
6:27187612:A:G	rs13211901	6	27187612	G	A	0.172	RP11-209A2.1	0.553	1.83951e-05	-0.0429309	0.0100223	0.70833	rs6934329	3	7919	intergenic	7	5	14	0	1	0
14:42021300:A:AAAAACAAAACAAAAC	14:42021300:A:AAAAACAAAACAAAAC	14	42021300	A	AAAAACAAAACAAAAC	0.4304	CTD-2298J14.1	0.553	NA	NA	NA	0.988536	rs9806026	4	3564	NA	NA	1	15	0	1	0
6:29075088:A:T	rs3129178	6	29075088	T	A	0.06958	OR2J3	0.549	NA	NA	NA	0.685307	rs7752448	3	4579	intergenic	6	13	15	1	1	0
5:103913268:C:T	rs13172611	5	103913268	C	T	0.4811	RP11-6N13.1	0.547	1.4452e-06	-0.0429366	0.00891047	0.780145	rs35319957	2	0	ncRNA_intronic	5	15	15	0	0	0
1:72819612:C:T	rs2012697	1	72819612	C	T	0.3648	RPL31P12	0.543	6.66263e-07	-0.0408587	0.0082195	0.710219	rs7531118	1	52099	intergenic	6	14	15	0	1	0
6:28777570:T:TC	rs573168886	6	28777570	T	TC	0.07058	AL662890.3	0.543	NA	NA	NA	0.695866	rs7752448	3	13757	intergenic	NA	1	13	0	1	0
6:27425349:C:T	rs41269265	6	27425349	C	T	0.07058	ZNF184	0.54	5.61666e-07	0.0676569	0.0135207	0.720905	rs149943	3	0	intronic	7	4	8	1	1	0
6:28052823:A:C	rs1321505	6	28052823	C	A	0.1014	ZNF165	0.538	3.95995e-06	0.0531592	0.0115226	0.726936	rs149943	3	0	intronic	6	4	5	1	1	0
6:27586220:C:T	rs67652222	6	27586220	C	T	0.06958	TRNAI6	0.536	4.20182e-06	-0.0612876	0.0133201	0.711219	rs149943	3	12967	intergenic	4	1	13	0	1	0
14:41957701:A:G	rs1465157	14	41957701	G	A	0.4006	CTD-2298J14.1	0.532	1.91927e-05	-0.0351389	0.0082214	0.853095	rs9806026	4	67163	intergenic	NA	9	15	0	1	0
6:28906922:C:G	rs3131071	6	28906922	C	G	0.06561	C6orf100	0.53	NA	NA	NA	0.621796	rs7752448	3	4731	intergenic	6	1	15	1	1	0
14:42017725:C:T	rs61990277	14	42017725	C	T	0.4553	CTD-2298J14.1	0.527	3.0551e-06	0.0420523	0.00901041	0.905856	rs9806026	4	7139	intergenic	6	5	15	0	1	0
6:27619691:C:CA	rs142766897	6	27619691	C	CA	0.07058	RP1-15D7.1	0.515	NA	NA	NA	0.720905	rs149943	3	689	downstream	NA	1	14	0	1	0
6:28073881:A:G	rs34662244	6	28073881	G	A	0.07256	RP1-265C24.5	0.513	6.7297e-07	-0.0652093	0.0131232	0.760863	rs149943	3	9524	intergenic	7	1	5	0	1	0
6:27884012:C:T	rs13218875	6	27884012	C	T	0.07356	OR2B2	0.506	8.42856e-07	-0.0646344	0.0131233	0.771252	rs149943	3	3837	intergenic	6	5	15	1	1	0
6:28187632:G:T	rs35001169	6	28187632	G	T	0.06859	TOB2P1	0.505	6.61019e-08	0.0724887	0.0134202	0.699566	rs149943	3	976	upstream	6	5	14	1	1	0
6:27815823:G:T	rs200990	6	27815823	G	T	0.08946	HIST1H2BN	0.502	5.16305e-07	0.0623473	0.0124194	0.851267	rs149943	3	0	intronic	3a	4	15	1	1	0
6:28840184:A:G	rs9257307	6	28840184	G	A	0.0666	XXbac-BPG308K3.6	0.5	NA	NA	NA	0.628874	rs7752448	3	7776	intergenic	4	5	15	0	1	0
6:29248149:C:T	rs3130834	6	29248149	T	C	0.06958	XXbac-BPG308J9.3	0.495	NA	NA	NA	0.685307	rs7752448	3	0	ncRNA_intronic	6	14	15	0	1	0
6:29266483:A:G	rs3117439	6	29266483	G	A	0.07455	OR2B4P	0.486	NA	NA	NA	0.630895	rs7752448	3	7052	intergenic	6	14	15	1	1	0
14:41990958:G:T	rs3985189	14	41990958	G	T	0.4543	CTD-2298J14.1	0.479	1.72595e-06	0.0435712	0.00910937	0.9167	rs9806026	4	33906	intergenic	NA	5	15	0	1	0
14:42094469:C:CTGGA	rs5808147	14	42094469	C	CTGGA	0.4702	LRFN5	0.473	NA	NA	NA	0.651625	rs9806026	4	0	intronic	NA	9	15	1	1	0
6:27309779:C:G	rs71537559	6	27309779	G	C	0.06958	ZNF204P	0.467	7.63909e-07	-0.0668518	0.0135208	0.732093	rs149943	3	15824	intergenic	6	5	15	0	1	0
5:103787168:A:C	rs147831713	5	103787168	A	C	0.3598	RP11-6N13.1	0.465	0.00178828	0.0567388	0.0181662	0.991172	rs76025409	2	0	ncRNA_intronic	7	9	15	0	0	0
14:41967509:C:CT	14:41967509:C:CT	14	41967509	C	CT	0.04573	CTD-2298J14.1	0.465	NA	NA	NA	0.650437	rs9806026	4	57355	intergenic	NA	9	15	0	0	0
5:103812660:A:G	rs60734212	5	103812660	G	A	0.4761	RP11-6N13.1	0.459	5.50674e-07	0.0396679	0.00792129	0.961461	rs35319957	2	0	ncRNA_intronic	6	9	15	0	0	0
6:28011516:C:T	rs149949	6	28011516	C	T	0.09742	OR2B7P	0.459	2.72151e-08	0.0662551	0.0119197	0.978576	rs149943	3	2695	intergenic	NA	13	14	0	1	0
5:103817315:A:G	rs13166522	5	103817315	G	A	0.4811	RP11-6N13.1	0.454	5.7412e-09	0.0472854	0.00811889	0.965139	rs35319957	2	0	ncRNA_intronic	7	14	15	0	0	0
6:27074929:A:G	rs6933999	6	27074929	G	A	0.2068	RNU2-62P	0.454	5.74393e-06	-0.0431852	0.00952138	0.679604	rs6934329	3	2639	intergenic	6	5	15	0	1	0
14:41967509:C:CTT	14:41967509:C:CTT	14	41967509	CTT	C	0.4602	CTD-2298J14.1	0.453	NA	NA	NA	0.650437	rs9806026	4	57355	NA	NA	9	15	0	0	0
6:27381660:C:T	rs34953377	6	27381660	C	T	0.07058	MCFD2P1	0.444	5.873e-07	0.0675406	0.0135207	0.720905	rs149943	3	5884	intergenic	6	5	15	1	1	0
6:28948092:G:T	rs3130837	6	28948092	G	T	0.06958	RN7SL471P	0.444	NA	NA	NA	0.685307	rs7752448	3	2544	intergenic	1f	1	5	0	1	0
5:103864338:C:G	rs35319957	5	103864338	G	C	0.4821	RP11-6N13.1	0.432	6.90118e-10	0.0488616	0.00792136	1	rs35319957	2	0	ncRNA_intronic	7	9	15	0	0	0
14:41967285:A:T	rs1465154	14	41967285	T	A	0.4085	CTD-2298J14.1	0.418	5.62603e-05	0.0335143	0.0083204	0.812948	rs9806026	4	57579	intergenic	5	9	15	0	1	0
6:28839529:C:T	rs3118367	6	28839529	T	C	0.07058	XXbac-BPG308K3.6	0.416	NA	NA	NA	0.695866	rs7752448	3	7121	intergenic	NA	5	15	0	1	0
6:29256060:G:GAT	rs573339045	6	29256060	G	GAT	0.08449	XXbac-BPG308J9.3	0.415	NA	NA	NA	0.759762	rs7752448	3	0	ncRNA_intronic	NA	9	15	0	1	0
5:103893548:A:T	rs1592755	5	103893548	T	A	0.4543	RP11-6N13.1	0.414	1.56333e-08	0.0447914	0.00792142	0.892242	rs35319957	2	0	ncRNA_intronic	7	9	15	0	0	0
5:103946206:A:T	rs1363100	5	103946206	T	A	0.4215	RP11-6N13.1	0.408	5.82831e-08	-0.0435049	0.00802082	0.76014	rs35319957	2	0	ncRNA_intronic	7	5	15	0	0	0
5:103940415:A:T	rs254027	5	103940415	T	A	0.4215	RP11-6N13.1	0.405	1.22766e-07	0.0455647	0.00861447	0.76014	rs35319957	2	0	ncRNA_intronic	6	15	15	0	0	0
5:103913202:A:G	rs11738191	5	103913202	G	A	0.4811	RP11-6N13.1	0.402	7.31097e-09	0.0458147	0.00792145	0.780145	rs35319957	2	0	ncRNA_intronic	5	15	15	0	0	0
6:28839899:C:T	rs3118366	6	28839899	T	C	0.07058	XXbac-BPG308K3.6	0.402	NA	NA	NA	0.695866	rs7752448	3	7491	intergenic	NA	5	15	0	1	0
5:103943938:C:G	rs254025	5	103943938	G	C	0.4215	RP11-6N13.1	0.392	5.00686e-08	-0.0437221	0.00802083	0.76014	rs35319957	2	0	ncRNA_intronic	5	5	15	0	0	0
5:103679255:A:C	rs168388	5	103679255	C	A	0.3529	RP11-6N13.1	0.388	2.29163e-08	0.0465031	0.00832135	0.99147	rs349586	2	39743	intergenic	NA	5	15	0	0	0
5:103684787:A:G	rs7716818	5	103684787	G	A	0.4453	RP11-6N13.1	0.374	3.01714e-06	0.0379172	0.00811992	0.604266	rs35319957	2	34211	intergenic	6	5	15	0	0	0
14:42119470:A:AC	rs10654457	14	42119470	A	AC	0.4821	LRFN5	0.366	NA	NA	NA	0.679705	rs9806026	4	0	intronic	NA	5	15	1	1	0
6:27788942:C:T	rs200501	6	27788942	C	T	0.08648	HIST1H4J	0.365	6.14863e-07	-0.0619287	0.0124193	0.861561	rs149943	3	2941	intergenic	6	5	15	1	1	0
5:103978326:A:G	rs33817	5	103978326	G	A	0.4205	RP11-6N13.1	0.364	5.83499e-08	0.0435043	0.00802102	0.750183	rs35319957	2	0	ncRNA_intronic	NA	7	15	0	0	0
6:28366151:A:G	rs2232423	6	28366151	G	A	0.06859	ZSCAN12	0.36	5.42214e-08	0.0724232	0.0133207	0.697063	rs7752448	3	0	exonic	NA	1	7	1	1	0
6:27759115:C:G	rs35037868	6	27759115	G	C	0.07157	RSL24D1P1	0.358	7.11856e-07	-0.0670332	0.0135199	0.730636	rs149943	3	10224	intergenic	4	1	1	0	1	0
6:28074526:T:TATTG	rs200257294	6	28074526	TATTG	T	0.1024	RP1-265C24.5	0.356	NA	NA	NA	0.719117	rs149943	3	8879	intergenic	NA	5	5	0	1	0
6:29175498:A:G	rs9257611	6	29175498	G	A	0.07157	OR2H4P	0.355	NA	NA	NA	0.662702	rs7752448	3	7514	intergenic	5	5	15	0	1	0
5:103918749:G:T	rs10057469	5	103918749	G	T	0.4811	RP11-6N13.1	0.344	6.94291e-09	-0.0458833	0.00792144	0.780145	rs35319957	2	0	ncRNA_intronic	7	5	15	0	0	0
6:28268452:C:G	rs1936365	6	28268452	G	C	0.1193	PGBD1	0.344	5.16689e-10	-0.0697318	0.0112218	1	rs6905391	3	0	intronic	6	4	5	1	1	0
6:28143118:A:G	rs9380064	6	28143118	G	A	0.1024	AL022393.7	0.343	1.96142e-06	0.0543381	0.0114219	0.719117	rs149943	3	847	upstream	7	5	15	0	1	0
5:103783801:C:G	rs76025409	5	103783801	G	C	0.3579	RP11-6N13.1	0.342	1.86225e-10	0.0542916	0.00851995	1	rs76025409	2	0	ncRNA_intronic	6	15	15	0	0	0
6:28210534:T:TAC	rs3085840	6	28210534	TAC	T	0.162	ZKSCAN4	0.338	NA	NA	NA	0.790986	rs1736904	3	1866	intergenic	NA	5	5	1	1	0
6:28927271:A:G	rs3135325	6	28927271	G	A	0.06958	KRT18P1	0.336	NA	NA	NA	0.685307	rs7752448	3	9635	intergenic	NA	5	15	0	1	0
6:28839709:A:G	rs3135305	6	28839709	A	G	0.07058	XXbac-BPG308K3.6	0.335	NA	NA	NA	0.695866	rs7752448	3	7301	intergenic	4	5	15	0	1	1
5:103913710:C:T	rs2896528	5	103913710	T	C	0.4821	RP11-6N13.1	0.334	NA	NA	NA	0.777254	rs35319957	2	0	ncRNA_intronic	NA	15	15	0	0	0
6:27141904:C:T	rs35768595	6	27141904	C	T	0.06859	MIR3143	0.332	7.04801e-07	-0.0675594	0.0136207	0.67982	rs149943	3	26436	intergenic	5	5	15	0	1	0
14:41974392:A:G	rs10143445	14	41974392	G	A	0.4433	CTD-2298J14.1	0.33	2.61285e-06	0.0376959	0.0080219	0.962461	rs9806026	4	50472	intergenic	7	7	15	0	1	0
5:103917285:C:CAT	rs35893692	5	103917285	CAT	C	0.4811	RP11-6N13.1	0.328	NA	NA	NA	0.774329	rs35319957	2	0	ncRNA_intronic	NA	5	15	0	0	0
6:27133479:A:G	rs9368489	6	27133479	G	A	0.2078	MIR3143	0.327	7.44508e-06	0.0426608	0.00952133	0.678587	rs6934329	3	18011	intergenic	6	5	15	0	1	0
6:27054772:A:G	rs67092078	6	27054772	G	A	0.06859	VN1R11P	0.326	2.71169e-07	-0.0700445	0.0136208	0.67982	rs149943	3	2845	intergenic	6	5	14	0	1	0
1:72823713:C:T	rs990871	1	72823713	C	T	0.3648	RPL31P12	0.319	7.68073e-07	0.040631	0.00821939	0.710219	rs7531118	1	56200	intergenic	6	7	15	0	1	0
6:28332141:A:G	rs13214023	6	28332141	G	A	0.06859	ZKSCAN3	0.317	7.0934e-08	-0.0717837	0.0133209	0.697063	rs7752448	3	0	intronic	6	4	4	1	1	0
14:42008648:C:CATATATATTT	rs373482921	14	42008648	C	CATATATATTT	0.493	CTD-2298J14.1	0.314	NA	NA	NA	0.806048	rs9806026	4	16216	intergenic	NA	5	15	0	0	0
5:103827248:T:TAATAA	rs139528398	5	103827248	T	TAATAA	0.492	RP11-6N13.1	0.311	NA	NA	NA	0.918035	rs35319957	2	0	ncRNA_intronic	NA	5	15	0	0	0
6:28824974:C:T	rs3132385	6	28824974	C	T	0.06958	XXbac-BPG308K3.6	0.308	NA	NA	NA	0.685307	rs7752448	3	2427	intergenic	5	7	15	0	1	0
14:42139343:C:CTG	rs10597849	14	42139343	CTG	C	0.4722	LRFN5	0.305	NA	NA	NA	0.658002	rs9806026	4	0	intronic	NA	5	15	1	1	0
1:72812249:A:G	rs2568960	1	72812249	G	A	0.3588	RPL31P12	0.304	1.63073e-07	-0.0425305	0.00812093	0.688237	rs7531118	1	44736	intergenic	4	5	15	0	1	0
5:103959345:A:G	rs254045	5	103959345	G	A	0.4215	RP11-6N13.1	0.303	7.11415e-08	-0.0432182	0.00802081	0.745653	rs35319957	2	0	ncRNA_intronic	NA	15	15	0	0	0
14:41940934:A:G	rs12881237	14	41940934	G	A	0.4006	CTD-2298J14.1	0.298	1.33948e-05	0.0357934	0.00822166	0.82414	rs9806026	4	83930	intergenic	7	5	15	0	1	0
6:28362309:A:G	rs34546986	6	28362309	G	A	0.06859	ZSCAN12	0.297	6.29984e-08	-0.0720667	0.0133208	0.697063	rs7752448	3	0	intronic	5	1	5	1	1	0
6:28208192:C:G	rs9393910	6	28208192	G	C	0.1531	ZKSCAN4	0.294	4.05335e-07	0.0517954	0.0102232	0.837331	rs1736904	3	4208	intergenic	5	2	5	1	1	0
6:28839798:A:G	rs3135306	6	28839798	G	A	0.07058	XXbac-BPG308K3.6	0.29	NA	NA	NA	0.695866	rs7752448	3	7390	intergenic	4	5	15	0	1	0
6:27811828:A:G	rs200996	6	27811828	G	A	0.08748	HIST1H2BN	0.288	5.29848e-07	-0.0622856	0.0124194	0.851117	rs149943	3	0	intronic	NA	4	15	1	1	0
6:28905523:A:G	rs3130892	6	28905523	G	A	0.06958	C6orf100	0.288	NA	NA	NA	0.685307	rs7752448	3	6130	intergenic	6	5	15	1	1	0
14:42092565:C:T	rs72684563	14	42092565	C	T	0.4751	LRFN5	0.287	4.9086e-08	-0.043206	0.00792104	0.669671	rs9806026	4	0	intronic	7	5	15	1	1	1
6:27425644:C:G	rs34196306	6	27425644	G	C	0.06262	ZNF184	0.275	2.066e-07	-0.0707513	0.0136236	0.642073	rs149943	3	0	intronic	7	4	5	1	1	0
5:103841272:G:T	rs13187104	5	103841272	G	T	0.4791	RP11-6N13.1	0.273	5.65001e-08	-0.0430088	0.00792127	0.980616	rs35319957	2	0	ncRNA_intronic	6	9	15	0	0	0
6:28802149:A:G	rs3118357	6	28802149	G	A	0.07058	XXbac-BPG308K3.5	0.268	NA	NA	NA	0.695866	rs7752448	3	3496	intergenic	NA	1	14	0	1	0
6:28839908:A:G	rs3118365	6	28839908	G	A	0.07356	XXbac-BPG308K3.6	0.267	NA	NA	NA	0.662368	rs7752448	3	7500	intergenic	NA	5	15	0	1	0
5:103908246:C:T	rs2032790	5	103908246	C	T	0.4692	RP11-6N13.1	0.262	1.57396e-08	-0.0447817	0.00792134	0.841706	rs35319957	2	0	ncRNA_intronic	NA	5	15	0	0	0
5:103916363:C:G	rs7723509	5	103916363	G	C	0.4811	RP11-6N13.1	0.259	9.87164e-09	-0.045413	0.00792144	0.780145	rs35319957	2	0	ncRNA_intronic	7	5	15	0	0	0
14:41983733:C:G	rs1959411	14	41983733	G	C	0.4334	CTD-2298J14.1	0.258	5.26746e-08	0.049038	0.00901096	1	rs9806026	4	41131	intergenic	5	5	15	0	1	0
5:103964585:A:G	rs77960	5	103964585	G	A	0.3161	RP11-6N13.1	0.254	1.09347e-08	0.048707	0.00852183	0.760405	rs76025409	2	0	ncRNA_intronic	NA	9	15	0	0	0
6:28847384:C:T	rs3135307	6	28847384	C	T	0.07058	ZNF90P2	0.253	NA	NA	NA	0.695866	rs7752448	3	9224	intergenic	7	5	14	0	1	0
5:104022239:C:G	rs396755	5	104022239	G	C	0.4105	RP11-6N13.1	0.247	4.70444e-09	0.0469843	0.00802149	0.701842	rs35319957	2	0	ncRNA_intronic	7	9	15	0	0	0
6:28767482:A:C	rs7761321	6	28767482	C	A	0.07157	AL662890.3	0.245	NA	NA	NA	0.706473	rs7752448	3	3669	intergenic	6	5	14	0	1	0
6:28141460:A:G	rs8180562	6	28141460	G	A	0.1024	AL022393.7	0.232	1.91043e-06	-0.0543987	0.0114219	0.719117	rs149943	3	2505	intergenic	5	5	15	0	1	0
6:28673434:A:G	rs35243068	6	28673434	G	A	0.06958	RPSAP2	0.225	NA	NA	NA	0.685307	rs7752448	3	26359	intergenic	5	5	14	0	1	0
6:27390115:C:G	rs13191227	6	27390115	G	C	0.07058	MCFD2P1	0.211	5.15568e-07	-0.0678816	0.0135211	0.720905	rs149943	3	14339	intergenic	5	5	15	0	1	0
5:104002392:C:T	rs325479	5	104002392	T	C	0.3986	RP11-6N13.1	0.21	0.000423678	0.0636813	0.0180662	0.617971	rs35319957	2	0	ncRNA_intronic	NA	9	15	0	0	0
6:28833101:G:T	rs539591970	6	28833101	T	G	0.07058	XXbac-BPG308K3.6	0.196	NA	NA	NA	0.695866	rs7752448	3	693	upstream	NA	1	5	0	1	0
5:103806932:C:T	rs35313049	5	103806932	C	T	0.4791	RP11-6N13.1	0.192	2.60823e-07	-0.0407927	0.00792128	0.957521	rs35319957	2	0	ncRNA_intronic	6	9	15	0	0	0
6:28713847:C:T	rs1233581	6	28713847	C	T	0.07058	RPSAP2	0.183	NA	NA	NA	0.695866	rs7752448	3	13165	intergenic	7	5	14	0	1	0
5:103924430:T:TG	rs35062142	5	103924430	TG	T	0.4215	RP11-6N13.1	0.181	NA	NA	NA	0.766967	rs35319957	2	0	ncRNA_intronic	NA	9	15	0	0	0
6:28751041:G:T	rs1311917	6	28751041	G	T	0.07058	NOL5BP	0.168	NA	NA	NA	0.695866	rs7752448	3	368	downstream	5	5	13	0	1	1
5:103671867:A:G	rs349588	5	103671867	G	A	0.3598	RP11-6N13.1	0.157	1.10855e-07	-0.0446889	0.00841922	0.970719	rs349586	2	47131	intergenic	NA	9	15	0	0	0
6:28080777:C:T	rs68188794	6	28080777	C	T	0.06859	RP1-265C24.5	0.156	3.10478e-08	0.0869042	0.0156996	0.721588	rs149943	3	2628	intergenic	6	5	5	0	1	0
6:28562247:T:TG	rs34119086	6	28562247	TG	T	0.06859	SCAND3	0.149	NA	NA	NA	0.67642	rs7752448	3	0	intergenic	NA	5	14	1	1	0
6:27943369:C:T	rs36101351	6	27943369	C	T	0.07356	OR2W4P	0.146	1.67607e-07	-0.0702152	0.0134201	0.771252	rs149943	3	1558	intergenic	6	13	15	0	1	0
6:28673998:A:G	rs4713177	6	28673998	G	A	0.07256	RPSAP2	0.141	NA	NA	NA	0.67325	rs7752448	3	25795	intergenic	7	5	14	0	1	0
6:28191288:G:T	rs35656932	6	28191288	G	T	0.06859	ZSCAN9	0.136	6.92873e-08	-0.0723734	0.0134199	0.699566	rs149943	3	1375	intergenic	5	5	14	1	1	0
5:103978833:A:G	rs67667580	5	103978833	A	G	0.4225	RP11-6N13.1	0.135	0.000110247	0.0683161	0.0176671	0.741139	rs35319957	2	0	ncRNA_intronic	6	7	15	0	0	0
14:41969119:C:T	rs8008886	14	41969119	C	T	0.3956	CTD-2298J14.1	0.132	0.000188769	0.0325521	0.00871872	0.790867	rs9806026	4	55745	intergenic	6	9	15	0	1	0
5:103918699:A:G	rs10057459	5	103918699	G	A	0.4811	RP11-6N13.1	0.131	5.07355e-09	-0.0462987	0.00792144	0.780145	rs35319957	2	0	ncRNA_intronic	6	5	15	0	0	0
6:27773904:A:G	rs200482	6	27773904	G	A	0.08847	HIST1H4PS1	0.127	8.13334e-07	-0.0607658	0.0123204	0.840877	rs149943	3	948	upstream	7	1	15	1	1	0
6:28701492:C:G	rs6456835	6	28701492	C	G	0.07753	RPSAP2	0.126	NA	NA	NA	0.624468	rs7752448	3	810	downstream	5	5	13	0	1	0
6:27377235:A:G	rs13218537	6	27377235	G	A	0.07058	MCFD2P1	0.125	5.86406e-07	0.0675446	0.0135207	0.720905	rs149943	3	1459	intergenic	7	5	15	1	1	0
5:103917304:A:G	rs35207728	5	103917304	G	A	0.4811	RP11-6N13.1	0.121	1.39893e-08	0.0460664	0.00811954	0.774329	rs35319957	2	0	ncRNA_intronic	6	5	15	0	0	0
6:28983887:A:G	rs3130896	6	28983887	A	G	0.06958	OR2AD1P	0.117	NA	NA	NA	0.685307	rs7752448	3	10569	intergenic	NA	1	14	0	1	0
14:41957984:C:T	rs1465156	14	41957984	C	T	0.4105	CTD-2298J14.1	0.11	1.95235e-05	0.0346853	0.0081225	0.812441	rs9806026	4	66880	intergenic	NA	9	15	0	1	0
6:27796935:G:T	rs200490	6	27796935	G	T	0.08847	HIST1H4K	0.106	3.83405e-07	-0.0630533	0.0124194	0.840877	rs149943	3	2016	intergenic	1f	1	5	1	1	0
1:72813129:C:T	rs1460943	1	72813129	C	T	0.3588	RPL31P12	0.104	1.1729e-07	0.0430223	0.00812099	0.688237	rs7531118	1	45616	intergenic	NA	5	15	0	1	0
6:27799514:C:T	rs35202262	6	27799514	C	T	0.06461	HIST1H4K	0.103	8.13495e-05	-0.0650185	0.0165005	0.663436	rs149943	3	208	upstream	2a	1	1	1	1	0
6:29095908:A:G	rs3130773	6	29095908	G	A	0.06958	XXbac-BCX196D17.5	0.103	NA	NA	NA	0.685307	rs7752448	3	0	ncRNA_intronic	6	9	15	0	1	0
14:41953762:A:G	rs12884090	14	41953762	G	A	0.4105	CTD-2298J14.1	0.101	2.42503e-05	-0.0347074	0.00822127	0.812441	rs9806026	4	71102	intergenic	7	9	15	0	1	0
5:103847569:C:T	rs11747125	5	103847569	C	T	0.4781	RP11-6N13.1	0.098	1.07866e-07	0.0420853	0.00792128	0.984511	rs35319957	2	0	ncRNA_intronic	7	9	15	0	0	0
6:28905932:A:C	rs3131068	6	28905932	C	A	0.06958	C6orf100	0.097	NA	NA	NA	0.685307	rs7752448	3	5721	intergenic	6	5	15	1	1	0
6:28411941:C:G	rs67381177	6	28411941	G	C	0.06859	ZSCAN23	0.096	5.79588e-08	-0.072265	0.0133208	0.697063	rs7752448	3	661	upstream	6	1	14	1	1	0
14:42096100:C:T	rs8020581	14	42096100	C	T	0.4751	LRFN5	0.094	4.88731e-08	-0.0432122	0.00792104	0.669671	rs9806026	4	0	intronic	6	14	15	1	1	0
6:27075198:A:AT	rs35040576	6	27075198	A	AT	0.1968	RNU2-62P	0.092	NA	NA	NA	0.67884	rs6934329	3	2370	intergenic	NA	5	15	0	1	0
14:42154542:C:T	rs8009740	14	42154542	C	T	0.4821	LRFN5	0.091	2.74703e-07	0.0407146	0.00792108	0.684828	rs9806026	4	0	intronic	6	9	15	1	1	0
6:28724082:A:T	rs1742743	6	28724082	A	T	0.07058	AL662890.1	0.09	NA	NA	NA	0.695866	rs7752448	3	19610	intergenic	2b	1	14	0	1	0
5:103902800:A:C	rs7707295	5	103902800	A	C	0.4284	RP11-6N13.1	0.074	NA	NA	NA	0.64586	rs76025409	2	0	ncRNA_intronic	6	9	15	0	0	0
5:103917300:A:G	rs35792668	5	103917300	G	A	0.4811	RP11-6N13.1	0.072	1.13042e-08	0.0463618	0.00811954	0.774329	rs35319957	2	0	ncRNA_intronic	6	5	15	0	0	0
6:28368508:C:G	rs35883476	6	28368508	G	C	0.06859	ZSCAN12	0.071	4.90671e-08	-0.0726606	0.0133208	0.697063	rs7752448	3	996	upstream	5	1	14	1	1	0
6:28169241:A:G	rs13195291	6	28169241	G	A	0.07256	ZNF192P2	0.07	8.57347e-08	-0.071859	0.01342	0.760863	rs149943	3	12030	intergenic	7	9	14	0	1	0
6:27090404:C:T	rs7745603	6	27090404	C	T	0.2068	RP1-86C11.7	0.067	1.69761e-06	-0.0451006	0.00942256	0.679604	rs6934329	3	31	downstream	1f	4	15	1	1	0
6:28827879:C:T	rs3132388	6	28827879	C	T	0.07157	XXbac-BPG308K3.6	0.067	NA	NA	NA	0.706473	rs7752448	3	0	ncRNA_exonic	7	5	15	0	1	0
5:103917867:G:T	rs1363102	5	103917867	G	T	0.4801	RP11-6N13.1	0.062	5.89726e-09	-0.0461	0.00792144	0.77721	rs35319957	2	0	ncRNA_intronic	NA	5	15	0	0	0
6:29189972:A:G	rs3130808	6	29189972	G	A	0.07157	XXbac-BPG308J9.3	0.06	NA	NA	NA	0.662702	rs7752448	3	1777	intergenic	6	5	15	0	1	0
6:28305508:A:G	rs35030260	6	28305508	G	A	0.06759	ZSCAN31	0.057	1.94051e-07	-0.0698477	0.0134195	0.709138	rs7752448	3	0	intronic	5	1	15	1	1	0
6:28801168:A:G	rs3132376	6	28801168	G	A	0.07058	XXbac-BPG308K3.5	0.057	NA	NA	NA	0.695866	rs7752448	3	4477	intergenic	7	5	14	0	1	0
14:41966001:C:T	rs2152900	14	41966001	C	T	0.4105	CTD-2298J14.1	0.057	1.39236e-05	0.0352929	0.00812253	0.812441	rs9806026	4	58863	intergenic	7	9	15	0	1	0
6:27301512:A:T	rs56401801	6	27301512	T	A	0.06958	VN1R10P	0.052	0.000221478	-0.0579894	0.0157018	0.710307	rs149943	3	7769	intergenic	3a	1	1	0	1	0
5:103917352:A:C	rs10477834	5	103917352	C	A	0.4811	RP11-6N13.1	0.051	9.22483e-09	0.0455039	0.00792143	0.780145	rs35319957	2	0	ncRNA_intronic	6	5	15	0	0	0
6:27797416:A:C	rs71559050	6	27797416	C	A	0.07157	HIST1H4K	0.049	0.000105926	-0.0593191	0.0153018	0.730636	rs149943	3	1535	intergenic	4	1	5	1	1	0
6:28862497:A:G	rs9257331	6	28862497	G	A	0.06958	HCG14	0.046	NA	NA	NA	0.685307	rs7752448	3	1809	intergenic	7	5	15	1	1	0
14:42146572:A:G	rs2121708	14	42146572	G	A	0.4811	LRFN5	0.043	2.13363e-07	-0.0410884	0.00792095	0.682137	rs9806026	4	0	intronic	NA	5	15	1	1	0
6:27810699:A:G	rs200999	6	27810699	G	A	0.06362	HIST1H2BN	0.04	5.34499e-06	0.102688	0.0225649	0.632273	rs149943	3	0	intronic	NA	4	15	1	1	0
6:27243134:C:T	rs35982103	6	27243134	C	T	0.1839	XXbac-BPGBPG24O18.1	0.036	4.53781e-06	-0.0454967	0.00992274	0.749426	rs6934329	3	6125	intergenic	4	1	13	0	1	0
14:42036322:A:T	rs55810038	14	42036322	T	A	0.4841	CTD-2298J14.1	0.035	2.03497e-07	0.0416736	0.00802015	0.72106	rs9806026	4	11063	intergenic	6	9	15	0	1	0
6:28285985:A:G	rs13190888	6	28285985	G	A	0.06958	RP5-874C20.6	0.027	6.14024e-08	-0.0715881	0.0132211	0.707622	rs7752448	3	1451	intergenic	5	5	15	1	1	0
6:28916594:A:G	rs3130844	6	28916594	G	A	0.06958	C6orf100	0.026	NA	NA	NA	0.685307	rs7752448	3	4279	intergenic	4	2	15	1	1	0
5:103889998:C:G	rs1592757	5	103889998	G	C	0.3569	RP11-6N13.1	0.023	8.34818e-10	0.0510795	0.00832163	0.909259	rs76025409	2	0	ncRNA_intronic	6	9	15	0	0	0
6:28081758:C:T	rs34371502	6	28081758	C	T	0.07256	RP1-265C24.5	0.023	9.52411e-08	0.0716036	0.01342	0.760863	rs149943	3	1647	intergenic	5	4	5	0	1	0
6:27836976:C:T	rs200952	6	27836976	C	T	0.08748	HIST1H1B	0.02	3.34861e-07	-0.0633729	0.0124195	0.87195	rs149943	3	1616	intergenic	5	5	5	1	1	0
5:103954801:A:T	rs173823	5	103954801	T	A	0.3171	RP11-6N13.1	0.019	5.70858e-09	0.0490637	0.00842285	0.756663	rs76025409	2	0	ncRNA_intronic	5	7	15	0	0	0
5:103895016:C:T	rs7706353	5	103895016	C	T	0.4692	RP11-6N13.1	0.018	1.02898e-08	0.0453564	0.0079213	0.841706	rs35319957	2	0	ncRNA_intronic	7	9	15	0	0	0
6:28089731:C:T	rs66886492	6	28089731	C	T	0.07256	ZSCAN16-AS1	0.013	7.46046e-08	-0.0721959	0.01342	0.760863	rs149943	3	0	ncRNA_exonic	7	4	5	1	1	0
6:27845129:C:T	rs557042	6	27845129	C	T	0.08648	HIST1H4L	0.01	2.69925e-07	-0.064396	0.0125203	0.882601	rs149943	3	3839	intergenic	6	5	15	1	1	0
6:28746171:A:G	rs1233620	6	28746171	G	A	0.07058	AL662890.1	0.01	NA	NA	NA	0.695866	rs7752448	3	2370	intergenic	4	7	13	0	1	0
5:103956516:C:G	rs171697	5	103956516	G	C	0.3181	RP11-6N13.1	0.005	5.52621e-09	-0.0491095	0.00842286	0.752996	rs76025409	2	0	ncRNA_intronic	5	15	15	0	0	0
14:42051747:A:G	rs11157240	14	42051747	G	A	0.4682	CTD-2298J14.2	0.004	2.36369e-07	0.0419605	0.00811899	0.677906	rs9806026	4	5316	intergenic	6	5	15	0	1	0
6:28806303:C:G	rs3135298	6	28806303	G	C	0.06958	XXbac-BPG308K3.5	0.003	NA	NA	NA	0.685307	rs7752448	3	0	ncRNA_intronic	4	1	1	0	1	0
6:27932301:A:G	rs67662114	6	27932301	G	A	0.07356	RPLP2P1	0.002	1.74476e-07	-0.0701155	0.0134201	0.771252	rs149943	3	651	upstream	7	14	15	1	1	0
5:103772750:GAT:GATAT	rs570011261	5	103772750	GATAT	GAT	0.3211	RP11-6N13.1	NA	NA	NA	NA	0.672298	rs76025409	2	0	ncRNA_intronic	NA	15	15	0	0	0
5:104059655:GTA:GTATA	rs537866099	5	104059655	GTA	GTATA	0.326	RP11-6N13.1	NA	NA	NA	NA	0.699991	rs76025409	2	0	NA	NA	15	15	0	0	0
6:28210534:TAC:TACACAC	rs562166381	6	28210534	TAC	TACACAC	0.01491	ZKSCAN4	NA	NA	NA	NA	0.790986	rs1736904	3	1866	NA	NA	5	5	1	0	0
6:28666730:CAGAT:CAGATAGATAGATAGAT	rs528673091	6	28666730	CAGATAGATAGATAGAT	CAGAT	0.0825	RPSAP2	NA	NA	NA	NA	0.797778	rs149943	3	33063	intergenic	NA	5	14	0	1	0
6:28666730:CAGATAGAT:CAGATAGATAGATAGAT	rs531253765	6	28666730	CAGATAGATAGATAGAT	CAGATAGAT	0.02087	RPSAP2	NA	NA	NA	NA	0.797778	rs149943	3	33063	intergenic	NA	5	14	0	0	0

## Sheet: T3.function.consequence
Table 3. Functional consequences of all candidate variants in the 4 genomic risk loci
This table shows the proportion of all candidate SNPs that have corresponding functional annotation assigned by ANNOVAR.
annot	ref.count	ref.prop	count	prop	enrichment	fisher.P
intronic	9137749	0.36432	102	0.100493	0.275836	1.9708e-82
ncRNA_intronic	2884355	0.114998	244	0.240394	2.09041	6.09998e-29
upstream	266686	0.0106327	41	0.0403941	3.79904	1.19772e-12
downstream	284177	0.0113301	34	0.0334975	2.95652	4.58639e-08
intergenic	11684523	0.465859	547	0.538916	1.15682	3.60848e-06
ncRNA_exonic	259951	0.0103642	22	0.0216749	2.09133	0.00153129
UTR5	71546	0.00285252	6	0.00591133	2.07232	0.0734474
UTR3	233824	0.0093225	6	0.00591133	0.634093	0.325994
exonic	254736	0.0101563	13	0.0128079	1.26108	0.348314
ncRNA_splicing	1313	5.23489e-05	0	0	0	1
splicing	2830	0.000112831	0	0	0	1

## Sheet: T4.partition.h2
Table 4.Heritability enrichment of 53 functional annotation categories for differential genetic variants.
Annotation categories with p values below Bonferroni-corrected significance (0.05/53=9.43E-04) are highlighted in bold. SNP functional annotations obtained from https://github.com/bulik/ldsc and heritability calculated using LDscore regression. Prop.h2 = SNP-based heritability; H3K9ac = histone acetylation mark of active enhancher/promoter regions; TSS = transcription start site; 3'-UTR = untrans…
Category	Prop._SNPs	Prop._h2	Prop._h2_std_error	Enrichment	Enrichment_std_error	Enrichment_p
Conserved_LindbladToh_0	0.0260625	0.486607	0.0755116	18.6708	2.89733	3.80016e-09
TSS_Hoffman.extend.500_0	0.0348255	0.206135	0.0382061	5.91906	1.09707	1.85905e-05
FetalDHS_Trynka.extend.500_0	0.28501	0.777212	0.11811	2.72696	0.414404	4.41958e-05
H3K9ac_peaks_Trynka_0	0.0387701	0.313532	0.0769343	8.08696	1.98437	0.000283782
Conserved_LindbladToh.extend.500_0	0.332514	0.593099	0.0766136	1.78368	0.230407	0.000723227
DHS_Trynka.extend.500_0	0.498779	0.883949	0.114619	1.77223	0.229799	0.00105831
TSS_Hoffman_0	0.0182189	0.153207	0.0437478	8.40922	2.40123	0.00220772
PromoterFlanking_Hoffman_0	0.00842726	0.109183	0.0344626	12.956	4.08942	0.00246315
H3K4me3_Trynka_0	0.133307	0.378113	0.0839174	2.8364	0.629503	0.00307382
H3K4me1_Trynka_0	0.426568	0.744031	0.112443	1.74422	0.263599	0.00519283
H3K9ac_Trynka.extend.500_0	0.230583	0.42823	0.0733243	1.85716	0.317995	0.00790433
H3K9ac_Trynka_0	0.126111	0.330464	0.0773828	2.62042	0.613608	0.0104266
H3K4me3_peaks_Trynka_0	0.0417894	0.242697	0.0804974	5.80763	1.92626	0.0127578
H3K4me1_peaks_Trynka_0	0.171318	0.508087	0.13452	2.96575	0.785207	0.0127732
FetalDHS_Trynka_0	0.0847566	0.385032	0.129363	4.54281	1.52629	0.0211627
PromoterFlanking_Hoffman.extend.500_0	0.0334715	0.131344	0.0489122	3.92407	1.46131	0.0486077
H3K4me1_Trynka.extend.500_0	0.609157	0.742716	0.067232	1.21925	0.110369	0.0537893
DGF_ENCODE_0	0.137594	0.402586	0.148741	2.92591	1.08102	0.0760712
TFBS_ENCODE_0	0.132451	0.349989	0.123674	2.64241	0.933733	0.0809433
Transcribed_Hoffman_0	0.345418	0.168114	0.102611	0.486697	0.297062	0.0911486
Repressed_Hoffman.extend.500_0	0.719053	0.643323	0.045015	0.89468	0.0626031	0.0954061
Enhancer_Hoffman_0	0.0633203	0.19275	0.0785544	3.04405	1.24059	0.107113
DHS_Trynka_0	0.167755	0.411688	0.165902	2.4541	0.988956	0.14439
Enhancer_Andersson.extend.500_0	0.0190691	0.0691014	0.0356485	3.62373	1.86944	0.164347
Coding_UCSC_0	0.0146582	0.0625831	0.0381122	4.26951	2.60007	0.211608
DHS_peaks_Trynka_0	0.111766	0.297748	0.149568	2.66404	1.33822	0.217717
Enhancer_Hoffman.extend.500_0	0.153929	0.234423	0.0694233	1.52293	0.451008	0.252358
UTR_5_UCSC.extend.500_0	0.0278058	0.06155	0.0303758	2.21357	1.09243	0.268205
CTCF_Hoffman_0	0.0238288	-0.0438653	0.0646099	-1.84085	2.71141	0.289053
H3K27ac_Hnisz_0	0.391169	0.443916	0.0542334	1.13484	0.138645	0.333905
H3K4me3_Trynka.extend.500_0	0.255482	0.326623	0.0761634	1.27846	0.298116	0.355756
WeakEnhancer_Hoffman.extend.500_0	0.0889585	0.14102	0.0570291	1.58524	0.641076	0.365671
Intron_UCSC.extend.500_0	0.39713	0.425723	0.0320588	1.072	0.0807261	0.367918
Intron_UCSC_0	0.387453	0.423335	0.0410034	1.09261	0.105828	0.377339
H3K27ac_Hnisz.extend.500_0	0.422591	0.366032	0.0663928	0.866162	0.157109	0.38977
Promoter_UCSC_0	0.0311637	0.0708683	0.0469998	2.27406	1.50816	0.400993
Enhancer_Andersson_0	0.00433537	-0.0161749	0.0253608	-3.7309	5.84974	0.425054
Transcribed_Hoffman.extend.500_0	0.763062	0.818213	0.0724296	1.07228	0.0949197	0.445935
Promoter_UCSC.extend.500_0	0.0386271	0.0651894	0.035474	1.68766	0.918372	0.455577
UTR_3_UCSC.extend.500_0	0.0269311	0.00726318	0.0269186	0.269694	0.999533	0.464674
WeakEnhancer_Hoffman_0	0.0210925	0.0613877	0.0551145	2.9104	2.61298	0.467382
H3K27ac_PGC2.extend.500_0	0.336034	0.288832	0.0768367	0.85953	0.228657	0.536382
Coding_UCSC.extend.500_0	0.0645554	0.0478106	0.03472	0.740613	0.537833	0.629435
H3K27ac_PGC2_0	0.269477	0.309251	0.0868834	1.1476	0.322415	0.647719
DGF_ENCODE.extend.500_0	0.541501	0.591279	0.113511	1.09193	0.209623	0.661829
SuperEnhancer_Hnisz.extend.500_0	0.171607	0.183079	0.0277252	1.06685	0.161562	0.680347
CTCF_Hoffman.extend.500_0	0.0710622	0.088789	0.0703804	1.24945	0.990406	0.801632
TFBS_ENCODE.extend.500_0	0.343444	0.319058	0.118721	0.928996	0.345679	0.836809
UTR_5_UCSC_0	0.00542453	0.00146769	0.0192742	0.270566	3.55315	0.837385
Repressed_Hoffman_0	0.461222	0.475645	0.130344	1.03127	0.282605	0.911965
UTR_3_UCSC_0	0.0110542	0.0139934	0.0304625	1.26588	2.75573	0.923177
SuperEnhancer_Hnisz_0	0.16842	0.166431	0.0330839	0.98819	0.196436	0.951982
base_0	1	1	0	1	0	NA

## Sheet: T5.map.genes
Table 5. Genes mapped by differential genetic variants using positional, eQTL and chromotin interaction mapping strategies in FUMA.
Genes mapped by all three strategies are highlighted in bold. Strat bp=start position of one gene; End bp=End position of one gene; pLI=probability of loss of function mutation intolerance (higher scores indicate higher probability); ncRVIS=Non-coding residual variation intolerance score. The higher the score is, the more intolerant to noncoding variants the gene is; posMap SNPs=SNPs mapped to th…
ensg	symbol	chr	start	end	strand	type	entrezID	HUGO	pLI	ncRVIS	Positional map	eQTL map	CI map	posMapSNPs	posMapMaxCADD	eqtlMapSNPs	eqtlMapminP	eqtlMapminQ	eqtlMapts	eqtlDirection	ciMap	ciMapts	minGwasP	IndSigSNPs	GenomicLocus
ENSG00000124635	HIST1H2BJ	6	27093676	27100541	-1	protein_coding	8970	HIST1H2BJ	0.478842	0.308582	Yes	Yes	Yes	4	4	6	1.89494e-05	0.0186181	GTEx/v7/Adipose_Subcutaneous	-	Yes	Promoter_anchored_loops:Adult_Cortex:Fetal_Cortex:Aorta:Bladder:Dorsolateral_Prefrontal_Cortex:Hippocampus:Left_Ventricle:Liver:Right_Ventricle:Spleen:GM12878:IMR90:Mesenchymal_Stem_Cell:Mesendoderm:Neural_Progenitor_Cell:Trophoblast-like_Cell:hESC	5.21744e-08	rs6934329;rs149943;rs7752448;rs149943:rs149943:rs6905391;rs1736904:rs6905391;rs1736904:rs6934329:rs7752448	3
ENSG00000197903	HIST1H2BK	6	27106073	27114619	-1	protein_coding	85236	HIST1H2BK	0.490754	-0.0430523	Yes	Yes	Yes	2	3.931	223	1.6259e-44	0	eQTLGen_cis_eQTLs:GTEx/v8/Adipose_Subcutaneous:GTEx/v8/Adipose_Visceral_Omentum:GTEx/v8/Artery_Tibial:GTEx/v8/Breast_Mammary_Tissue:GTEx/v8/Esophagus_Mucosa:GTEx/v8/Nerve_Tibial:GTEx/v8/Skin_Sun_Exposed_Lower_leg:GTEx/v7/Adipose_Subcutaneous:GTEx/v7/Adipose_Visceral_Omentum:GTEx/v7/Esophagus_Mucosa:GTEx/v7/Lung:GTEx/v7/Nerve_Tibial:GTEx/v6/Adipose_Subcutaneous	-	Yes	Promoter_anchored_loops:Adult_Cortex:Fetal_Cortex:Aorta:Bladder:Dorsolateral_Prefrontal_Cortex:Hippocampus:Left_Ventricle:Liver:Right_Ventricle:Spleen:GM12878:IMR90:Mesenchymal_Stem_Cell:Mesendoderm:Neural_Progenitor_Cell:Trophoblast-like_Cell:hESC	5.87248e-09	rs6934329;rs149943;rs7752448;rs6905391;rs149943:rs7752448;rs149943:rs6905391;rs1736904:rs6905391;rs1736904:rs6934329:rs7752448	3
ENSG00000124613	ZNF391	6	27342394	27371683	1	protein_coding	346157	ZNF391	9.25869e-07	1.23172	Yes	Yes	Yes	10	8.5	305	3.0509e-17	0	eQTLcatalogue/TwinsUK_ge_LCL:PsychENCODE_eQTLs:eQTLGen_cis_eQTLs:BIOSQTL/BIOS_eQTL_geneLevel:GTEx/v8/Adipose_Subcutaneous:GTEx/v8/Adipose_Visceral_Omentum:GTEx/v8/Artery_Aorta:GTEx/v8/Artery_Coronary:GTEx/v8/Artery_Tibial:GTEx/v8/Breast_Mammary_Tissue:GTEx/v8/Colon_Sigmoid:GTEx/v8/Colon_Transverse:GTEx/v8/Esophagus_Mucosa:GTEx/v8/Esophagus_Muscularis:GTEx/v8/Heart_Atrial_Appendage:GTEx/v8/Lung:GT…	-	Yes	Left_Ventricle:GM12878:IMR90:Mesenchymal_Stem_Cell:Mesendoderm:Neural_Progenitor_Cell:Trophoblast-like_Cell:hESC	4.65013e-10	rs7752448;rs149943;rs6905391;rs6934329;rs1736904;rs149943:rs6934329	3
ENSG00000096654	ZNF184	6	27418522	27440897	-1	protein_coding	7738	ZNF184	0.133749	-0.545662	Yes	Yes	Yes	9	10.07	209	4.16632e-08	0.000449227	GTEx/v8/Brain_Caudate_basal_ganglia:GTEx/v8/Muscle_Skeletal:GTEx/v7/Brain_Hypothalamus:GTEx/v7/Muscle_Skeletal	-	Yes	Promoter_anchored_loops:Adult_Cortex:Fetal_Cortex:Aorta:Hippocampus:Left_Ventricle:Liver:Spleen:GM12878:IMR90:Mesenchymal_Stem_Cell:Mesendoderm:Neural_Progenitor_Cell:Trophoblast-like_Cell:hESC	5.87248e-09	rs149943;rs7752448;rs6934329;rs6905391;rs149943:rs149943:rs6934329:rs7752448:rs6905391;rs1736904:rs6905391;rs1736904	3
ENSG00000185130	HIST1H2BL	6	27775257	27775709	-1	protein_coding	8340	HIST1H2BL	0.00286755	-0.030111	Yes	Yes	Yes	16	16.23	3	0.000475577	0.0317134	PsychENCODE_eQTLs	-	Yes	Promoter_anchored_loops:Adult_Cortex:Fetal_Cortex:Aorta:Left_Ventricle:Liver:Spleen:GM12878:IMR90:Mesenchymal_Stem_Cell:Mesendoderm:Neural_Progenitor_Cell:Trophoblast-like_Cell:hESC	5.48006e-08	rs7752448;rs149943;rs6934329:rs7752448;rs149943:rs149943:rs6905391;rs1736904:rs6905391;rs1736904	3
ENSG00000203813	HIST1H3H	6	27777842	27778314	1	protein_coding	8357	HIST1H3H	0.0249392	-0.177817	Yes	Yes	Yes	15	16.23	32	1.1239e-06	0.00341243	eQTLGen_cis_eQTLs	-	Yes	Promoter_anchored_loops:Adult_Cortex:Fetal_Cortex:Aorta:Left_Ventricle:Liver:Spleen:GM12878:IMR90:Mesenchymal_Stem_Cell:Mesendoderm:Neural_Progenitor_Cell:Trophoblast-like_Cell:hESC	5.48006e-08	rs7752448;rs149943;rs6934329:rs7752448;rs149943:rs149943:rs6905391;rs1736904:rs6905391;rs1736904	3
ENSG00000196374	HIST1H2BM	6	27782822	27783267	1	protein_coding	8342	HIST1H2BM	0.00275346	-0.27562	Yes	Yes	Yes	17	16.23	3	0.000187038	0.0144637	PsychENCODE_eQTLs	+	Yes	Promoter_anchored_loops:Fetal_Cortex:Aorta:Left_Ventricle:Liver:Spleen:GM12878:IMR90:Mesenchymal_Stem_Cell:Mesendoderm:Neural_Progenitor_Cell:Trophoblast-like_Cell:hESC	4.19753e-08	rs149943;rs7752448;rs1736904;rs6934329:rs149943:rs7752448;rs149943:rs6905391;rs1736904:rs6905391	3
ENSG00000197238	HIST1H4J	6	27791884	27792257	1	protein_coding	8363	HIST1H4J	0.423754	0.59845	Yes	Yes	Yes	18	9.571	353	2.45547e-08	3.45363e-05	PsychENCODE_eQTLs:BIOSQTL/BIOS_eQTL_geneLevel:GTEx/v6/Adipose_Subcutaneous:GTEx/v6/Adrenal_Gland:GTEx/v6/Breast_Mammary_Tissue:GTEx/v6/Nerve_Tibial:GTEx/v6/Thyroid	+	Yes	Promoter_anchored_loops:Fetal_Cortex:Aorta:Left_Ventricle:Liver:Spleen:GM12878:IMR90:Mesenchymal_Stem_Cell:Mesendoderm:Neural_Progenitor_Cell:Trophoblast-like_Cell:hESC	4.65013e-10	rs149943;rs7752448;rs6934329;rs1736904;rs6905391;rs6934329:rs149943:rs7752448;rs149943:rs6905391;rs1736904:rs6905391	3
ENSG00000197914	HIST1H4K	6	27798952	27799305	-1	protein_coding	8362	HIST1H4K	0.429119	0.387416	Yes	Yes	Yes	14	12.22	418	1.7293e-19	0	eQTLGen_cis_eQTLs:BIOSQTL/BIOS_eQTL_geneLevel:GTEx/v7/Colon_Transverse:GTEx/v7/Spleen:GTEx/v7/Thyroid:GTEx/v6/Artery_Aorta:GTEx/v6/Thyroid	+	Yes	Promoter_anchored_loops:Fetal_Cortex:Aorta:Left_Ventricle:Liver:Spleen:GM12878:IMR90:Mesenchymal_Stem_Cell:Mesendoderm:Neural_Progenitor_Cell:Trophoblast-like_Cell:hESC	4.65013e-10	rs149943;rs7752448;rs6934329;rs6905391;rs1736904;rs6934329:rs149943:rs7752448;rs149943:rs6905391;rs1736904:rs6905391	3
ENSG00000184348	HIST1H2AK	6	27805658	27806117	-1	protein_coding	8330	HIST1H2AK	0.0684285	-0.0412441	Yes	Yes	Yes	16	12.22	297	5.2978e-07	0.00138187	eQTLGen_cis_eQTLs:BIOSQTL/BIOS_eQTL_geneLevel:BRAINEAC/OCTX	+	Yes	Adult_Cortex:Fetal_Cortex:Aorta:Left_Ventricle:Liver:Psoas:GM12878:IMR90:Mesenchymal_Stem_Cell:Mesendoderm:Neural_Progenitor_Cell:Trophoblast-like_Cell:hESC	2.2593e-08	rs149943;rs7752448;rs149943:rs149943:rs6934329:rs6905391;rs1736904:rs6905391;rs1736904	3
ENSG00000233822	HIST1H2BN	6	27806323	27823487	1	protein_coding	8341	HIST1H2BN	0.139775	0.145508	Yes	Yes	Yes	22	15.9	333	2.36709e-06	0.00215173	GTEx/v8/Artery_Aorta:GTEx/v8/Esophagus_Gastroesophageal_Junction:GTEx/v8/Esophagus_Muscularis:GTEx/v8/Cells_Cultured_fibroblasts:GTEx/v8/Skin_Not_Sun_Exposed_Suprapubic:GTEx/v7/Esophagus_Gastroesophageal_Junction	+	Yes	Adult_Cortex:Fetal_Cortex:Aorta:Left_Ventricle:Liver:Psoas:GM12878:IMR90:Mesenchymal_Stem_Cell:Mesendoderm:Neural_Progenitor_Cell:Trophoblast-like_Cell:hESC	1.02074e-08	rs149943;rs7752448;rs6905391;rs6934329;rs149943:rs149943:rs6934329:rs6905391;rs1736904:rs6905391;rs1736904	3
ENSG00000184357	HIST1H1B	6	27834570	27835359	-1	protein_coding	3009	HIST1H1B	0.509139	-0.0898951	Yes	Yes	Yes	16	15.9	277	4.83112e-06	0.00401805	GTEx/v8/Skin_Not_Sun_Exposed_Suprapubic	+	Yes	Fetal_Cortex:Aorta:Left_Ventricle:Liver:Psoas:GM12878:IMR90:Mesenchymal_Stem_Cell:Mesendoderm:Neural_Progenitor_Cell:Trophoblast-like_Cell:hESC	3.0646e-08	rs149943;rs7752448;rs6934329;rs6905391;rs149943:rs7752448;rs149943:rs6934329:rs6905391;rs1736904:rs6905391;rs1736904	3
ENSG00000198558	HIST1H4L	6	27840926	27841289	-1	protein_coding	8368	HIST1H4L	0.191235	0.42689	Yes	Yes	Yes	16	15.9	45	4.2216e-05	0.00394854	PsychENCODE_eQTLs	+	Yes	Fetal_Cortex:Aorta:Hippocampus:Left_Ventricle:Liver:Lung:Pancreas:Psoas:Right_Ventricle:Spleen:GM12878:IMR90:Mesenchymal_Stem_Cell:Mesendoderm:Neural_Progenitor_Cell:Trophoblast-like_Cell:hESC	3.08073e-08	rs149943;rs7752448;rs149943:rs7752448;rs149943:rs6934329:rs6905391;rs1736904:rs6905391;rs1736904:rs7752448	3
ENSG00000197153	HIST1H3J	6	27858093	27860884	-1	protein_coding	8356	HIST1H3J	0.695884	-0.189708	Yes	Yes	Yes	4	10.73	452	6.71462e-24	3.89125e-33	GTEx/v8/Testis:GTEx/v7/Testis:GTEx/v6/Testis	-	Yes	Promoter_anchored_loops:Adult_Cortex:Fetal_Cortex:Aorta:Hippocampus:Left_Ventricle:Liver:Lung:Pancreas:Right_Ventricle:Spleen:GM12878:IMR90:Mesenchymal_Stem_Cell:Mesendoderm:Neural_Progenitor_Cell:Trophoblast-like_Cell:hESC	4.65013e-10	rs149943;rs7752448;rs6934329;rs6905391;rs1736904;rs6934329:rs149943:rs7752448;rs149943:rs6905391;rs1736904:rs6905391;rs1736904:rs7752448	3
ENSG00000196331	HIST1H2BO	6	27861203	27861669	1	protein_coding	8348	HIST1H2BO	3.07278e-05	-0.223063	Yes	Yes	Yes	3	5.694	1	1.3288e-06	0.0040327	eQTLGen_cis_eQTLs	-	Yes	Promoter_anchored_loops:Adult_Cortex:Fetal_Cortex:Aorta:Hippocampus:Left_Ventricle:Liver:Lung:Pancreas:Right_Ventricle:Spleen:GM12878:IMR90:Mesenchymal_Stem_Cell:Mesendoderm:Neural_Progenitor_Cell:Trophoblast-like_Cell:hESC	5.48006e-08	rs149943;rs7752448;rs1736904;rs6934329:rs149943:rs7752448;rs149943:rs6905391;rs1736904:rs6905391;rs1736904:rs7752448	3
ENSG00000197279	ZNF165	6	28048753	28057341	1	protein_coding	7718	ZNF165	0.000563292	0.227981	Yes	Yes	Yes	8	10.67	542	3.1616e-27	0	eQTLcatalogue/BLUEPRINT_ge_neutrophil:eQTLcatalogue/Fairfax_2012_B-cell_CD19:eQTLcatalogue/Quach_2016_ge_monocyte_LPS:eQTLcatalogue/Quach_2016_ge_monocyte_Pam3CSK4:PsychENCODE_eQTLs:eQTLGen_cis_eQTLs:BIOSQTL/BIOS_eQTL_geneLevel:CMC_SVA_cis:CMC_NoSVA_cis:GTEx/v8/Adipose_Subcutaneous:GTEx/v8/Adipose_Visceral_Omentum:GTEx/v8/Artery_Aorta:GTEx/v8/Artery_Tibial:GTEx/v8/Breast_Mammary_Tissue:GTEx/v8/Co…	+	Yes	Liver:GM12878:IMR90:Mesenchymal_Stem_Cell:Mesendoderm:Trophoblast-like_Cell:hESC	4.65013e-10	rs7752448;rs149943;rs6905391;rs1736904;rs6934329;rs1736904:rs6905391;rs1736904:rs149943:rs7752448	3
ENSG00000196812	ZSCAN16	6	28092338	28097860	1	protein_coding	80345	ZSCAN16	2.67303e-06	0.184187	Yes	Yes	Yes	8	5.996	501	4.4572e-84	0	eQTLcatalogue/BLUEPRINT_ge_neutrophil:eQTLcatalogue/CEDAR_transverse_colon:PsychENCODE_eQTLs:DICE/T_CD4_TH1:DICE/T_CD4_TH17:DICE/T_CD4_naive_TREG:eQTLGen_cis_eQTLs:BIOSQTL/BIOS_eQTL_geneLevel:CMC_SVA_cis:GTEx/v8/Heart_Left_Ventricle:GTEx/v8/Thyroid	-	Yes	Adult_Cortex:Fetal_Cortex:Aorta:Left_Ventricle:Liver:Pancreas:Spleen:GM12878:IMR90:Mesenchymal_Stem_Cell:Mesendoderm:Trophoblast-like_Cell:hESC	4.65013e-10	rs6905391;rs149943;rs7752448;rs1736904;rs6934329;rs149943:rs6905391;rs1736904:rs6905391;rs1736904:rs6905391:rs6934329:rs149943:rs7752448	3
ENSG00000198315	ZKSCAN8	6	28109688	28127250	1	protein_coding	7745	ZKSCAN8	0.000231595	-0.142528	Yes	Yes	Yes	14	13.42	525	3.10149e-13	9.78787e-11	eQTLcatalogue/BLUEPRINT_ge_neutrophil:eQTLcatalogue/BrainSeq_ge_brain:PsychENCODE_eQTLs:DICE/T_CD4_memory_TREG:eQTLGen_cis_eQTLs:CMC_SVA_cis:BRAINEAC/CRBL:GTEx/v8/Adipose_Subcutaneous:GTEx/v8/Artery_Tibial:GTEx/v8/Brain_Caudate_basal_ganglia:GTEx/v8/Brain_Cerebellar_Hemisphere:GTEx/v8/Brain_Cerebellum:GTEx/v8/Brain_Cortex:GTEx/v8/Brain_Frontal_Cortex_BA9:GTEx/v8/Brain_Hippocampus:GTEx/v8/Brain_Nu…	+	Yes	Adult_Cortex:Fetal_Cortex:Aorta:Left_Ventricle:Liver:Pancreas:Spleen:GM12878:IMR90:Mesenchymal_Stem_Cell:Mesendoderm:Trophoblast-like_Cell:hESC	4.65013e-10	rs6905391;rs149943;rs7752448;rs1736904;rs6934329;rs149943:rs6905391;rs1736904:rs6905391;rs1736904:rs149943:rs6905391:rs6934329:rs7752448	3
ENSG00000137185	ZSCAN9	6	28192664	28201260	1	protein_coding	7746	ZSCAN9	4.10249e-08	0.461166	Yes	Yes	Yes	26	7.889	531	3.8907e-174	0	eQTLcatalogue/BLUEPRINT_ge_neutrophil:eQTLcatalogue/CEDAR_rectum:eQTLcatalogue/CEDAR_T-cell_CD4:eQTLcatalogue/CEDAR_T-cell_CD8:eQTLcatalogue/TwinsUK_ge_fat:PsychENCODE_eQTLs:eQTLGen_cis_eQTLs:BIOSQTL/BIOS_eQTL_geneLevel:CMC_SVA_cis:GTEx/v8/Adipose_Subcutaneous:GTEx/v8/Artery_Aorta:GTEx/v8/Artery_Tibial:GTEx/v8/Brain_Cerebellar_Hemisphere:GTEx/v8/Brain_Cerebellum:GTEx/v8/Brain_Cortex:GTEx/v8/Brain…	-	Yes	Adult_Cortex:Fetal_Cortex:Aorta:Liver:GM12878:IMR90:Mesenchymal_Stem_Cell:Mesendoderm:Trophoblast-like_Cell:hESC	4.65013e-10	rs6905391;rs149943;rs7752448;rs1736904;rs6934329;rs149943:rs6905391;rs1736904:rs6905391;rs1736904:rs149943:rs6905391	3
ENSG00000187626	ZKSCAN4	6	28212401	28227011	-1	protein_coding	387032	ZKSCAN4	6.74288e-05	0.661631	Yes	Yes	Yes	28	22.3	549	1.4646e-138	0	eQTLcatalogue/BLUEPRINT_ge_monocyte:eQTLcatalogue/BLUEPRINT_ge_neutrophil:eQTLcatalogue/CEDAR_neutrophil_CD15:eQTLcatalogue/Lepik_2017_ge_blood:eQTLcatalogue/Quach_2016_ge_monocyte_LPS:eQTLcatalogue/Quach_2016_ge_monocyte_naive:DICE/T_CD8_naive:eQTLGen_cis_eQTLs:BIOSQTL/BIOS_eQTL_geneLevel:CMC_NoSVA_cis:GTEx/v8/Adipose_Visceral_Omentum:GTEx/v8/Whole_Blood:GTEx/v8/Cells_Cultured_fibroblasts:GTEx/v…	-	Yes	Adult_Cortex:Fetal_Cortex:Aorta:Left_Ventricle:Liver:Spleen:GM12878:IMR90:Mesenchymal_Stem_Cell:Mesendoderm:Trophoblast-like_Cell:hESC	4.65013e-10	rs7752448;rs149943;rs6905391;rs1736904;rs6934329;rs149943:rs6905391:rs149943:rs6934329	3
ENSG00000189134	NKAPL	6	28227098	28228736	1	protein_coding	222698	NKAPL	0.000165621	0.0513426	Yes	Yes	Yes	14	22.3	45	1.14392e-06	0.000834988	GTEx/v8/Adipose_Subcutaneous:GTEx/v8/Esophagus_Muscularis:GTEx/v7/Testis	+	Yes	Adult_Cortex:Fetal_Cortex:Aorta:Left_Ventricle:Liver:Spleen:GM12878:IMR90:Mesenchymal_Stem_Cell:Mesendoderm:Trophoblast-like_Cell:hESC	4.65013e-10	rs6905391;rs7752448;rs1736904;rs149943;rs149943:rs6905391:rs149943:rs6934329	3
ENSG00000137338	PGBD1	6	28249314	28270326	1	protein_coding	84547	PGBD1	1.46735e-05	-0.0800605	Yes	Yes	Yes	19	14.75	526	1.478e-49	0	DICE/T_CD4_naive:DICE/T_CD8_naive:DICE/Monocyte_non_classical:DICE/T_CD4_TFH:DICE/T_CD4_TH1:DICE/T_CD4_TH17:DICE/T_CD4_TH1_17:DICE/T_CD4_TH2:DICE/T_CD4_naive_TREG:eQTLGen_cis_eQTLs:BIOSQTL/BIOS_eQTL_geneLevel:CMC_SVA_cis:GTEx/v8/Adipose_Visceral_Omentum:GTEx/v8/Brain_Caudate_basal_ganglia:GTEx/v8/Brain_Cerebellar_Hemisphere:GTEx/v8/Brain_Cerebellum:GTEx/v8/Brain_Spinal_cord_cervical_c-1:GTEx/v8/B…	-	Yes	Adult_Cortex:Fetal_Cortex:Left_Ventricle:Liver:GM12878:IMR90:Mesenchymal_Stem_Cell:Mesendoderm:Trophoblast-like_Cell:hESC	4.65013e-10	rs6905391;rs7752448;rs1736904;rs149943;rs149943:rs6905391;rs1736904:rs6905391	3
ENSG00000235109	ZSCAN31	6	28292470	28324048	-1	protein_coding	64288	ZSCAN31	3.77127e-09	1.10713	Yes	Yes	Yes	22	13.57	547	0	0	eQTLcatalogue/BrainSeq_ge_brain:eQTLcatalogue/CEDAR_transverse_colon:eQTLcatalogue/TwinsUK_ge_fat:eQTLcatalogue/TwinsUK_ge_skin:PsychENCODE_eQTLs:xQTLServer_eQTLs:CMC_SVA_cis:CMC_SVA_trans:CMC_NoSVA_cis:BRAINEAC/FCTX:BRAINEAC/MEDU:BRAINEAC/OCTX:BRAINEAC/TCTX:BRAINEAC/WHMT:BRAINEAC/aveALL:GTEx/v8/Adipose_Subcutaneous:GTEx/v8/Adipose_Visceral_Omentum:GTEx/v8/Artery_Coronary:GTEx/v8/Brain_Amygdala:G…	-	Yes	Aorta:Left_Ventricle:Liver:Spleen:GM12878:IMR90:Mesenchymal_Stem_Cell:Mesendoderm:Trophoblast-like_Cell:hESC	4.65013e-10	rs7752448;rs149943;rs6905391;rs1736904;rs6934329;rs1736904:rs6905391;rs1736904:rs6934329:rs7752448;rs149943:rs149943	3
ENSG00000189298	ZKSCAN3	6	28317691	28336947	1	protein_coding	80317	ZKSCAN3	0.000122608	-0.652443	Yes	Yes	Yes	7	13.57	538	7.102e-53	0	eQTLcatalogue/BrainSeq_ge_brain:eQTLcatalogue/GEUVADIS_ge_LCL:eQTLcatalogue/TwinsUK_ge_fat:eQTLcatalogue/TwinsUK_ge_LCL:eQTLcatalogue/TwinsUK_ge_skin:PsychENCODE_eQTLs:eQTLGen_cis_eQTLs:BIOSQTL/BIOS_eQTL_geneLevel:CMC_SVA_cis:CMC_NoSVA_cis:GTEx/v8/Adipose_Subcutaneous:GTEx/v8/Adipose_Visceral_Omentum:GTEx/v8/Whole_Blood:GTEx/v8/Artery_Aorta:GTEx/v8/Artery_Tibial:GTEx/v8/Brain_Cerebellum:GTEx/v8/B…	+	Yes	Adult_Cortex:Fetal_Cortex:Aorta:Liver:GM12878:IMR90:Mesenchymal_Stem_Cell:Mesendoderm:Trophoblast-like_Cell:hESC	4.65013e-10	rs7752448;rs149943;rs6905391;rs1736904;rs149943:rs6905391;rs1736904:rs6905391	3
ENSG00000158691	ZSCAN12	6	28346732	28367511	-1	protein_coding	9753	ZSCAN12	1.43992e-05	NA	Yes	Yes	Yes	11	9.552	19	3.9753e-13	0	eQTLGen_cis_eQTLs:GTEx/v8/Artery_Tibial:GTEx/v8/Skin_Sun_Exposed_Lower_leg:GTEx/v7/Brain_Cerebellar_Hemisphere:GTEx/v7/Skin_Sun_Exposed_Lower_leg:GTEx/v6/Muscle_Skeletal	+	Yes	Adult_Cortex:Left_Ventricle:Liver:GM12878:IMR90:Mesenchymal_Stem_Cell:Mesendoderm:Trophoblast-like_Cell:hESC	1.02074e-08	rs7752448;rs149943;rs1736904;rs6905391;rs1736904:rs6905391;rs1736904:rs7752448;rs149943:rs149943	3
ENSG00000232040	SCAND3	6	28539407	28583989	-1	protein_coding	114821	SCAND3	9.70724e-09	-0.785031	Yes	Yes	Yes	2	10.48	2	0.000192045	0.000305781	GTEx/v8/Artery_Tibial	+	Yes	IMR90	4.19753e-08	rs7752448;rs149943;rs1736904	3
ENSG00000204713	TRIM27	6	28870779	28891766	-1	protein_coding	5987	TRIM27	0.878752	-0.142068	Yes	Yes	Yes	14	18.69	401	6.1851e-21	0	eQTLcatalogue/BLUEPRINT_ge_monocyte:eQTLcatalogue/TwinsUK_ge_skin:eQTLGen_cis_eQTLs:BIOSQTL/BIOS_eQTL_geneLevel:GTEx/v8/Adipose_Subcutaneous:GTEx/v8/Adipose_Visceral_Omentum:GTEx/v8/Esophagus_Mucosa:GTEx/v8/Muscle_Skeletal:GTEx/v8/Skin_Not_Sun_Exposed_Suprapubic:GTEx/v8/Skin_Sun_Exposed_Lower_leg:GTEx/v8/Stomach:GTEx/v8/Testis:GTEx/v7/Esophagus_Mucosa:GTEx/v7/Muscle_Skeletal:GTEx/v7/Skin_Not_Sun_…	+	Yes	GM12878:IMR90:Mesenchymal_Stem_Cell:Trophoblast-like_Cell:hESC	4.65013e-10	rs7752448;rs149943;rs1736904;rs6905391;rs149943:rs6934329:rs149943	3
ENSG00000204709	C6orf100	6	28911654	28912314	1	protein_coding	729583	C6orf100	NA	NA	Yes	Yes	Yes	8	3.641	411	1.74365e-18	8.71825e-15	eQTLcatalogue/Alasoo_2018_ge_macrophage_Salmonella:eQTLcatalogue/Fairfax_2014_IFN24:eQTLcatalogue/HipSci_ge_iPSC:eQTLcatalogue/Quach_2016_ge_monocyte_IAV:GTEx/v8/Brain_Cortex:GTEx/v6/Artery_Aorta	+	Yes	Promoter_anchored_loops:GM12878:IMR90:Mesenchymal_Stem_Cell:Trophoblast-like_Cell:hESC	4.65013e-10	rs7752448;rs149943;rs6905391;rs1736904;rs149943:rs6934329:rs149943	3
ENSG00000197935	ZNF311	6	28962562	28973093	-1	protein_coding	282890	ZNF311	0.000129446	0.377858	Yes	Yes	Yes	9	11.6	3	9.10558e-08	1.15356e-17	eQTLcatalogue/GENCORD_ge_T-cell:eQTLGen_cis_eQTLs:GTEx/v8/Artery_Tibial:GTEx/v8/Cells_Cultured_fibroblasts	-	Yes	Aorta:Left_Ventricle:Liver:Lung:Spleen:GM12878:IMR90:Mesenchymal_Stem_Cell:Mesendoderm:Neural_Progenitor_Cell:Trophoblast-like_Cell:hESC	5.48006e-08	rs7752448;rs149943;rs1736904;rs149943:rs7752448;rs149943:rs7752448:rs6934329:rs6905391;rs1736904:rs6905391	3
ENSG00000165379	LRFN5	14	42076773	42373752	1	protein_coding	145581	LRFN5	0.712325	0.122069	Yes	Yes	Yes	41	21.5	153	1.57694e-33	9.65498e-27	eQTLcatalogue/HipSci_ge_iPSC:PsychENCODE_eQTLs:CMC_SVA_cis:CMC_NoSVA_cis:GTEx/v8/Adipose_Subcutaneous:GTEx/v8/Artery_Aorta:GTEx/v8/Artery_Tibial:GTEx/v8/Brain_Cerebellar_Hemisphere:GTEx/v8/Brain_Cerebellum:GTEx/v8/Esophagus_Muscularis:GTEx/v8/Nerve_Tibial:GTEx/v8/Cells_Cultured_fibroblasts:GTEx/v8/Skin_Not_Sun_Exposed_Suprapubic:GTEx/v8/Skin_Sun_Exposed_Lower_leg:GTEx/v8/Spleen:GTEx/v8/Thyroid:GT…	-	Yes	Left_Ventricle:Liver:Mesenchymal_Stem_Cell:Mesendoderm:Trophoblast-like_Cell:hESC	2.02536e-08	rs9806026	4
ENSG00000010704	HFE	6	26087509	26098571	1	protein_coding	3077	HFE	8.49697e-07	0.210172	No	Yes	Yes	0	0	2	7.64319e-05	0.000278902	GTEx/v8/Lung	+	Yes	Aorta:Left_Ventricle:Liver:Spleen:GM12878:IMR90:Mesenchymal_Stem_Cell:Mesendoderm:Neural_Progenitor_Cell:Trophoblast-like_Cell:hESC	2.47709e-08	rs6934329;rs149943:rs7752448;rs149943:rs6905391;rs7752448;rs1736904:rs6905391;rs1736904:rs6934329:rs7752448	3
ENSG00000158373	HIST1H2BD	6	26158349	26171577	1	protein_coding	3017	HIST1H2BD	0.000277979	-0.0152977	No	Yes	Yes	0	0	25	9.0194e-104	0	eQTLGen_cis_eQTLs	+	Yes	Adult_Cortex:Fetal_Cortex:Aorta:Left_Ventricle:Liver:Spleen:GM12878:IMR90:Mesenchymal_Stem_Cell:Mesendoderm:Neural_Progenitor_Cell:Trophoblast-like_Cell:hESC	5.87248e-09	rs6934329;rs149943;rs7752448;rs149943:rs149943:rs6934329	3
ENSG00000197846	HIST1H2BF	6	26199748	26200942	1	protein_coding	8343	HIST1H2BF	0.00030002	0.851063	No	Yes	Yes	0	0	21	7.4668e-17	0	eQTLGen_cis_eQTLs	-	Yes	Adult_Cortex:Fetal_Cortex:Aorta:Dorsolateral_Prefrontal_Cortex:Left_Ventricle:Liver:Right_Ventricle:Spleen:GM12878:IMR90:Mesenchymal_Stem_Cell:Mesendoderm:Neural_Progenitor_Cell:Trophoblast-like_Cell:hESC	5.87248e-09	rs6934329;rs149943;rs149943:rs7752448;rs149943:rs6905391;rs7752448;rs1736904:rs6905391;rs1736904:rs6934329	3
ENSG00000198518	HIST1H4E	6	26204858	26206266	1	protein_coding	8367	HIST1H4E	0.000642251	1.83578	No	Yes	Yes	0	0	21	9.8553e-12	0	eQTLGen_cis_eQTLs	-	Yes	Adult_Cortex:Fetal_Cortex:Aorta:Dorsolateral_Prefrontal_Cortex:Left_Ventricle:Liver:Right_Ventricle:Spleen:GM12878:IMR90:Mesenchymal_Stem_Cell:Mesendoderm:Neural_Progenitor_Cell:Trophoblast-like_Cell:hESC	5.87248e-09	rs6934329;rs149943;rs149943:rs7752448;rs149943:rs6905391;rs7752448;rs1736904:rs6905391;rs1736904:rs6934329	3
ENSG00000168274	HIST1H2AE	6	26217165	26217711	1	protein_coding	3012	HIST1H2AE	0.624124	-0.273878	No	Yes	Yes	0	0	5	1.1166e-08	5.78072e-05	eQTLGen_cis_eQTLs	+	Yes	Adult_Cortex:Fetal_Cortex:Aorta:Dorsolateral_Prefrontal_Cortex:Left_Ventricle:Liver:Right_Ventricle:Spleen:GM12878:IMR90:Mesenchymal_Stem_Cell:Mesendoderm:Neural_Progenitor_Cell:Trophoblast-like_Cell:hESC	5.48006e-08	rs6934329;rs149943:rs7752448;rs149943:rs6905391;rs7752448;rs1736904:rs6905391;rs1736904:rs6934329	3
ENSG00000196966	HIST1H3E	6	26225383	26225844	1	protein_coding	8353	HIST1H3E	0.000813429	-0.209795	No	Yes	Yes	0	0	21	4.2986e-12	0	eQTLGen_cis_eQTLs:BRAINEAC/TCTX	-	Yes	Adult_Cortex:Fetal_Cortex:Aorta:Dorsolateral_Prefrontal_Cortex:Left_Ventricle:Liver:Right_Ventricle:Spleen:GM12878:IMR90:Mesenchymal_Stem_Cell:Mesendoderm:Neural_Progenitor_Cell:Trophoblast-like_Cell:hESC	2.47709e-08	rs6934329;rs149943;rs149943:rs7752448;rs149943:rs6905391;rs7752448;rs1736904:rs6905391;rs1736904:rs6934329	3
ENSG00000158406	HIST1H4H	6	26281283	26285762	-1	protein_coding	8365	HIST1H4H	0.00879033	1.05907	No	Yes	Yes	0	0	30	9.2378e-48	0	PsychENCODE_eQTLs:eQTLGen_cis_eQTLs:CMC_NoSVA_cis:GTEx/v8/Artery_Aorta	-	Yes	Adult_Cortex:Fetal_Cortex:Aorta:Hippocampus:Left_Ventricle:Liver:Lung:Right_Ventricle:GM12878:IMR90:Mesenchymal_Stem_Cell:Mesendoderm:Neural_Progenitor_Cell:Trophoblast-like_Cell:hESC	5.87248e-09	rs149943;rs6934329;rs149943:rs7752448;rs149943:rs6934329:rs6905391;rs7752448;rs1736904:rs6905391;rs1736904	3
ENSG00000186470	BTN3A2	6	26365387	26378546	1	protein_coding	11118	BTN3A2	0.000124519	2.20791	No	Yes	Yes	0	0	188	3.27170000000001e-310	0	eQTLcatalogue/Alasoo_2018_ge_macrophage_IFNg_Salmonella:eQTLcatalogue/Alasoo_2018_ge_macrophage_IFNg:eQTLcatalogue/Alasoo_2018_ge_macrophage_naive:eQTLcatalogue/Alasoo_2018_ge_macrophage_Salmonella:eQTLcatalogue/BLUEPRINT_ge_monocyte:eQTLcatalogue/BLUEPRINT_ge_neutrophil:eQTLcatalogue/BLUEPRINT_ge_T-cell:eQTLcatalogue/BrainSeq_ge_brain:eQTLcatalogue/CEDAR_B-cell_CD19:eQTLcatalogue/CEDAR_ileum:eQT…	+	Yes	Adult_Cortex:Fetal_Cortex:Left_Ventricle:GM12878:IMR90	5.87248e-09	rs6934329;rs149943;rs7752448;rs6905391;rs149943:rs149943:rs6905391;rs1736904:rs6905391;rs1736904:rs6934329	3
ENSG00000124508	BTN2A2	6	26383324	26395102	1	protein_coding	10385	BTN2A2	0.000150288	1.01572	No	Yes	Yes	0	0	57	1.2135e-40	0	eQTLcatalogue/BLUEPRINT_ge_T-cell:eQTLcatalogue/Fairfax_2012_B-cell_CD19:PsychENCODE_eQTLs:eQTLGen_cis_eQTLs:CMC_SVA_cis:GTEx/v8/Liver:GTEx/v8/Pancreas:GTEx/v8/Skin_Sun_Exposed_Lower_leg:GTEx/v8/Testis:GTEx/v7/Muscle_Skeletal:GTEx/v7/Nerve_Tibial:GTEx/v7/Skin_Sun_Exposed_Lower_leg:GTEx/v7/Testis	+	Yes	Left_Ventricle:GM12878:IMR90	5.87248e-09	rs149943;rs7752448;rs6934329;rs149943:rs6905391;rs1736904:rs6905391;rs1736904:rs6934329:rs7752448	3
ENSG00000026950	BTN3A1	6	26402465	26415444	1	protein_coding	11119	BTN3A1	8.65114e-07	1.62791	No	Yes	Yes	0	0	25	2.3442e-11	0	eQTLGen_cis_eQTLs:CMC_NoSVA_cis:GTEx/v8/Testis	+	Yes	Adult_Cortex:Fetal_Cortex	5.87248e-09	rs149943;rs7752448;rs6934329;rs149943:rs149943	3
ENSG00000111801	BTN3A3	6	26440700	26453643	1	protein_coding	10384	BTN3A3	7.19025e-10	1.09011	No	Yes	Yes	0	0	496	1.56043e-49	7.80215e-46	eQTLcatalogue/CEDAR_neutrophil_CD15:eQTLcatalogue/CEDAR_T-cell_CD4:eQTLcatalogue/CEDAR_T-cell_CD8:eQTLcatalogue/Fairfax_2012_B-cell_CD19:eQTLcatalogue/Fairfax_2014_IFN24:eQTLcatalogue/Fairfax_2014_LPS24:eQTLcatalogue/Fairfax_2014_naive:PsychENCODE_eQTLs:eQTLGen_cis_eQTLs:CMC_SVA_cis:CMC_SVA_trans:CMC_NoSVA_cis:CMC_NoSVA_trans:GTEx/v8/Brain_Cerebellar_Hemisphere:GTEx/v8/Brain_Cerebellum:GTEx/v8/Br…	-	Yes	GM12878:IMR90:Mesenchymal_Stem_Cell	4.65013e-10	rs149943;rs7752448;rs6934329;rs6905391;rs1736904;rs149943:rs6905391;rs1736904:rs6905391	3
ENSG00000112763	BTN2A1	6	26458150	26476849	1	protein_coding	11120	BTN2A1	1.07468e-18	0.260571	No	Yes	Yes	0	0	51	1.5259e-34	0	PsychENCODE_eQTLs:eQTLGen_cis_eQTLs:CMC_SVA_cis:GTEx/v7/Whole_Blood	+	Yes	GM12878:IMR90:Mesenchymal_Stem_Cell	5.87248e-09	rs149943;rs6934329;rs7752448;rs149943:rs6905391;rs1736904:rs6905391;rs1736904	3
ENSG00000124557	BTN1A1	6	26501449	26510650	1	protein_coding	696	BTN1A1	1.14088e-09	-0.329705	No	Yes	Yes	0	0	33	2.2257e-10	2.06773e-11	eQTLcatalogue/Quach_2016_ge_monocyte_IAV:GTEx/v8/Testis:GTEx/v7/Testis	-	Yes	GM12878:IMR90	5.87248e-09	rs149943;rs6934329;rs149943:rs7752448	3
ENSG00000182952	HMGN4	6	26538633	26546482	1	protein_coding	10473	HMGN4	0.557082	-0.351003	No	Yes	Yes	0	0	45	1.6688e-67	0	eQTLcatalogue/BLUEPRINT_ge_neutrophil:eQTLcatalogue/Lepik_2017_ge_blood:eQTLGen_cis_eQTLs:GTEx/v8/Adipose_Subcutaneous:GTEx/v8/Adrenal_Gland:GTEx/v8/Whole_Blood:GTEx/v8/Artery_Tibial:GTEx/v8/Liver:GTEx/v8/Lung:GTEx/v8/Muscle_Skeletal:GTEx/v8/Nerve_Tibial:GTEx/v8/Pituitary:GTEx/v8/Skin_Sun_Exposed_Lower_leg:GTEx/v7/Whole_Blood:GTEx/v7/Nerve_Tibial:GTEx/v7/Pituitary:GTEx/v6/Whole_Blood	+	Yes	Left_Ventricle:Liver:GM12878:IMR90:Mesenchymal_Stem_Cell:Mesendoderm:Trophoblast-like_Cell:hESC	5.87248e-09	rs6934329;rs149943;rs7752448;rs149943:rs7752448;rs149943:rs6934329	3
ENSG00000146109	ABT1	6	26597180	26600278	1	protein_coding	29777	ABT1	0.0271056	0.104221	No	Yes	Yes	0	0	29	7.4674e-24	0	eQTLcatalogue/Fairfax_2014_naive:eQTLGen_cis_eQTLs:GTEx/v8/Whole_Blood	+	Yes	Left_Ventricle:Liver:Spleen:GM12878:IMR90:Mesenchymal_Stem_Cell	5.87248e-09	rs6934329;rs149943;rs149943:rs7752448;rs149943:rs6934329	3
ENSG00000181315	ZNF322	6	26636518	26659980	-1	protein_coding	79692	ZNF322	NA	-1.14047	No	Yes	Yes	0	0	2	0.000127858	1.8073e-51	GTEx/v8/Adipose_Subcutaneous	-	Yes	Adult_Cortex:Fetal_Cortex:Left_Ventricle:Liver:GM12878:IMR90:Mesenchymal_Stem_Cell:hESC	5.48006e-08	rs6934329;rs7752448;rs149943:rs149943:rs7752448:rs6934329	3
ENSG00000204681	GABBR1	6	29523406	29601753	-1	protein_coding	2550	GABBR1	0.99997	0.238892	No	Yes	Yes	0	0	218	1.3236e-28	0	eQTLcatalogue/TwinsUK_ge_LCL:eQTLGen_cis_eQTLs:GTEx/v8/Whole_Blood	-	Yes	Mesenchymal_Stem_Cell	1.55204e-08	rs7752448;rs149943;rs6905391;rs1736904:rs6905391;rs1736904	3
ENSG00000196787	HIST1H2AG	6	27100832	27103070	1	protein_coding	8969	HIST1H2AG	0.000610464	-0.741637	Yes	No	Yes	4	4	0	NA	NA	NA	NA	Yes	Promoter_anchored_loops:Adult_Cortex:Fetal_Cortex:Aorta:Bladder:Dorsolateral_Prefrontal_Cortex:Hippocampus:Left_Ventricle:Liver:Right_Ventricle:Spleen:GM12878:IMR90:Mesenchymal_Stem_Cell:Mesendoderm:Neural_Progenitor_Cell:Trophoblast-like_Cell:hESC	5.21744e-08	rs6934329;rs149943;rs7752448;rs149943:rs149943:rs6905391;rs1736904:rs6905391;rs1736904:rs6934329:rs7752448	3
ENSG00000198339	HIST1H4I	6	27107076	27108418	1	protein_coding	8294	HIST1H4I	0.446296	-0.468005	Yes	No	Yes	2	3.931	0	NA	NA	NA	NA	Yes	Promoter_anchored_loops:Adult_Cortex:Fetal_Cortex:Aorta:Bladder:Dorsolateral_Prefrontal_Cortex:Hippocampus:Left_Ventricle:Liver:Right_Ventricle:Spleen:GM12878:IMR90:Mesenchymal_Stem_Cell:Mesendoderm:Neural_Progenitor_Cell:Trophoblast-like_Cell:hESC	5.48006e-08	rs6934329;rs7752448;rs149943:rs149943:rs6905391;rs1736904:rs6905391;rs1736904:rs6934329:rs7752448	3
ENSG00000184825	HIST1H2AH	6	27114861	27115317	1	protein_coding	85235	HIST1H2AH	6.29508e-05	0.19492	Yes	No	Yes	2	3.931	0	NA	NA	NA	NA	Yes	Promoter_anchored_loops:Adult_Cortex:Fetal_Cortex:Aorta:Bladder:Dorsolateral_Prefrontal_Cortex:Hippocampus:Left_Ventricle:Liver:Right_Ventricle:Spleen:GM12878:IMR90:Mesenchymal_Stem_Cell:Mesendoderm:Neural_Progenitor_Cell:Trophoblast-like_Cell:hESC	5.24704e-08	rs6934329;rs149943:rs7752448;rs149943:rs6905391;rs7752448;rs1736904:rs6905391;rs1736904:rs6934329:rs7752448	3
ENSG00000158553	POM121L2	6	27253682	27279949	-1	protein_coding	94026	POM121L2	NA	0.313408	Yes	No	Yes	3	10.98	0	NA	NA	NA	NA	Yes	Promoter_anchored_loops:Left_Ventricle:Liver:Spleen:GM12878:IMR90:Mesenchymal_Stem_Cell:Mesendoderm:Neural_Progenitor_Cell:Trophoblast-like_Cell:hESC	5.48006e-08	rs149943;rs149943:rs6905391;rs7752448;rs1736904:rs6905391;rs1736904:rs6934329:rs7752448	3
ENSG00000196747	HIST1H2AI	6	27775899	27776429	1	protein_coding	8329	HIST1H2AI	0.581587	-0.0583265	Yes	No	Yes	16	16.23	0	NA	NA	NA	NA	Yes	Promoter_anchored_loops:Adult_Cortex:Fetal_Cortex:Aorta:Left_Ventricle:Liver:Spleen:GM12878:IMR90:Mesenchymal_Stem_Cell:Mesendoderm:Neural_Progenitor_Cell:Trophoblast-like_Cell:hESC	5.48006e-08	rs7752448;rs149943;rs6934329:rs7752448;rs149943:rs149943:rs6905391;rs1736904:rs6905391;rs1736904	3
ENSG00000182611	HIST1H2AJ	6	27782112	27782607	-1	protein_coding	8331	HIST1H2AJ	0.191198	0.615054	Yes	No	Yes	16	16.23	0	NA	NA	NA	NA	Yes	Promoter_anchored_loops:Fetal_Cortex:Aorta:Left_Ventricle:Liver:Spleen:GM12878:IMR90:Mesenchymal_Stem_Cell:Mesendoderm:Neural_Progenitor_Cell:Trophoblast-like_Cell:hESC	5.48006e-08	rs149943;rs7752448;rs6934329:rs149943:rs7752448;rs149943:rs6905391;rs1736904:rs6905391;rs1736904	3
ENSG00000198374	HIST1H2AL	6	27833034	27833606	1	protein_coding	8332	HIST1H2AL	0.0624869	-0.360341	Yes	No	Yes	15	15.9	0	NA	NA	NA	NA	Yes	Fetal_Cortex:Aorta:Left_Ventricle:Liver:Psoas:GM12878:IMR90:Mesenchymal_Stem_Cell:Mesendoderm:Neural_Progenitor_Cell:Trophoblast-like_Cell:hESC	5.48006e-08	rs149943;rs7752448;rs149943:rs7752448;rs149943:rs6934329:rs6905391;rs1736904:rs6905391;rs1736904	3
ENSG00000182572	HIST1H3I	6	27839623	27840099	-1	protein_coding	8354	HIST1H3I	0.36088	-0.232438	Yes	No	Yes	16	15.9	0	NA	NA	NA	NA	Yes	Fetal_Cortex:Aorta:Hippocampus:Left_Ventricle:Liver:Lung:Pancreas:Psoas:Right_Ventricle:Spleen:GM12878:IMR90:Mesenchymal_Stem_Cell:Mesendoderm:Neural_Progenitor_Cell:Trophoblast-like_Cell:hESC	5.48006e-08	rs149943;rs7752448;rs149943:rs7752448;rs149943:rs6934329:rs6905391;rs1736904:rs6905391;rs1736904:rs7752448	3
ENSG00000233224	HIST1H2AM	6	27860477	27860963	-1	protein_coding	8336	HIST1H2AM	0.000856482	-0.225135	Yes	No	Yes	4	10.73	0	NA	NA	NA	NA	Yes	Promoter_anchored_loops:Adult_Cortex:Fetal_Cortex:Aorta:Hippocampus:Left_Ventricle:Liver:Lung:Pancreas:Right_Ventricle:Spleen:GM12878:IMR90:Mesenchymal_Stem_Cell:Mesendoderm:Neural_Progenitor_Cell:Trophoblast-like_Cell:hESC	5.48006e-08	rs149943;rs7752448;rs6934329:rs149943:rs7752448;rs149943:rs6905391;rs1736904:rs6905391;rs1736904:rs7752448	3
ENSG00000132485	ZRANB2	1	71528974	71546980	-1	protein_coding	9406	ZRANB2	0.992881	-1.31738	No	No	Yes	0	0	0	NA	NA	NA	NA	Yes	IMR90	3.05072e-07	rs7531118	1
ENSG00000112874	NUDT12	5	102884556	102898494	-1	protein_coding	83594	NUDT12	3.27725e-11	0.414886	No	No	Yes	0	0	0	NA	NA	NA	NA	Yes	Mesenchymal_Stem_Cell:Mesendoderm:Trophoblast-like_Cell:hESC	7.76358e-09	rs76025409;rs349586:rs76025409:rs35319957	2
ENSG00000184349	EFNA5	5	106712590	107006596	-1	protein_coding	1946	EFNA5	0.889437	-0.0424714	No	No	Yes	0	0	0	NA	NA	NA	NA	Yes	Mesenchymal_Stem_Cell:Trophoblast-like_Cell	3.33119e-07	rs76025409	2
ENSG00000079691	LRRC16A	6	25279306	25620758	1	protein_coding	55604	LRRC16A	0.502319	0.400707	No	No	Yes	0	0	0	NA	NA	NA	NA	Yes	IMR90	9.93026e-08	rs149943:rs7752448;rs149943	3
ENSG00000079689	SCGN	6	25652464	25702011	1	protein_coding	10590	SCGN	0.035946	0.102936	No	No	Yes	0	0	0	NA	NA	NA	NA	Yes	IMR90:Mesenchymal_Stem_Cell	6.28314e-10	rs149943:rs6905391:rs7752448;rs149943	3
ENSG00000124564	SLC17A3	6	25833294	25882514	-1	protein_coding	10786	SLC17A3	9.88206e-14	-0.246503	No	No	Yes	0	0	0	NA	NA	NA	NA	Yes	Left_Ventricle:IMR90:Mesenchymal_Stem_Cell	9.93026e-08	rs149943:rs7752448;rs149943	3
ENSG00000112343	TRIM38	6	25963030	25987384	1	protein_coding	10475	TRIM38	4.7513e-06	-0.220583	No	No	Yes	0	0	0	NA	NA	NA	NA	Yes	Left_Ventricle:IMR90:Mesenchymal_Stem_Cell	6.28314e-10	rs149943:rs7752448;rs149943:rs6905391;rs7752448;rs1736904:rs6905391	3
ENSG00000124610	HIST1H1A	6	26017260	26018040	-1	protein_coding	3024	HIST1H1A	0.0035308	-0.372207	No	No	Yes	0	0	0	NA	NA	NA	NA	Yes	Aorta:Dorsolateral_Prefrontal_Cortex:Left_Ventricle:Liver:Lung:Spleen:GM12878:IMR90:Mesenchymal_Stem_Cell:Mesendoderm:Neural_Progenitor_Cell:Trophoblast-like_Cell:hESC	6.28314e-10	rs149943:rs7752448;rs149943:rs6934329:rs7752448:rs6905391;rs7752448;rs1736904:rs6905391	3
ENSG00000198366	HIST1H3A	6	26020718	26021186	1	protein_coding	8350	HIST1H3A	3.98008e-05	-0.225707	No	No	Yes	0	0	0	NA	NA	NA	NA	Yes	Adult_Cortex:Fetal_Cortex:Aorta:Dorsolateral_Prefrontal_Cortex:Left_Ventricle:Liver:Lung:Spleen:GM12878:IMR90:Mesenchymal_Stem_Cell:Mesendoderm:Neural_Progenitor_Cell:Trophoblast-like_Cell:hESC	6.28314e-10	rs7752448;rs149943:rs149943:rs6934329:rs7752448:rs6905391;rs1736904:rs6905391	3
ENSG00000196176	HIST1H4A	6	26021907	26022278	1	protein_coding	8359	HIST1H4A	0.0022854	0.43417	No	No	Yes	0	0	0	NA	NA	NA	NA	Yes	Adult_Cortex:Fetal_Cortex:Aorta:Dorsolateral_Prefrontal_Cortex:Left_Ventricle:Liver:Lung:Spleen:GM12878:IMR90:Mesenchymal_Stem_Cell:Mesendoderm:Neural_Progenitor_Cell:Trophoblast-like_Cell:hESC	6.28314e-10	rs7752448;rs149943:rs149943:rs6934329:rs7752448:rs6905391;rs1736904:rs6905391	3
ENSG00000124529	HIST1H4B	6	26027124	26027480	-1	protein_coding	8366	HIST1H4B	0.00854183	0.166119	No	No	Yes	0	0	0	NA	NA	NA	NA	Yes	Adult_Cortex:Fetal_Cortex:Aorta:Dorsolateral_Prefrontal_Cortex:Left_Ventricle:Liver:Lung:Spleen:GM12878:IMR90:Mesenchymal_Stem_Cell:Mesendoderm:Neural_Progenitor_Cell:Trophoblast-like_Cell:hESC	6.28314e-10	rs7752448;rs149943:rs149943:rs6934329:rs7752448:rs6905391;rs1736904:rs6905391	3
ENSG00000124693	HIST1H3B	6	26031817	26032288	-1	protein_coding	8358	HIST1H3B	0.307283	0.251696	No	No	Yes	0	0	0	NA	NA	NA	NA	Yes	Adult_Cortex:Fetal_Cortex:Aorta:Dorsolateral_Prefrontal_Cortex:Left_Ventricle:Liver:Lung:Spleen:GM12878:IMR90:Mesenchymal_Stem_Cell:Mesendoderm:Neural_Progenitor_Cell:Trophoblast-like_Cell:hESC	6.28314e-10	rs149943:rs7752448;rs149943:rs6934329:rs7752448:rs6905391;rs7752448;rs1736904:rs6905391	3
ENSG00000137259	HIST1H2AB	6	26033320	26033796	-1	protein_coding	8335	HIST1H2AB	0.00531944	0.228135	No	No	Yes	0	0	0	NA	NA	NA	NA	Yes	Adult_Cortex:Fetal_Cortex:Aorta:Dorsolateral_Prefrontal_Cortex:Left_Ventricle:Liver:Lung:Spleen:GM12878:IMR90:Mesenchymal_Stem_Cell:Mesendoderm:Neural_Progenitor_Cell:Trophoblast-like_Cell:hESC	6.28314e-10	rs149943:rs7752448;rs149943:rs6934329:rs7752448:rs6905391;rs7752448;rs1736904:rs6905391	3
ENSG00000196226	HIST1H2BB	6	26043455	26043885	-1	protein_coding	3018	HIST1H2BB	0.130328	0.288117	No	No	Yes	0	0	0	NA	NA	NA	NA	Yes	Left_Ventricle:Liver:GM12878:IMR90:Mesenchymal_Stem_Cell:hESC	2.59876e-07	rs149943:rs7752448;rs149943	3
ENSG00000196532	HIST1H3C	6	26045639	26046097	1	protein_coding	8352	HIST1H3C	0.215541	-0.193879	No	No	Yes	0	0	0	NA	NA	NA	NA	Yes	Left_Ventricle:Liver:GM12878:IMR90:Mesenchymal_Stem_Cell:hESC	2.59876e-07	rs149943:rs7752448;rs149943	3
ENSG00000187837	HIST1H1C	6	26055968	26056699	-1	protein_coding	3006	HIST1H1C	NA	0.137228	No	No	Yes	0	0	0	NA	NA	NA	NA	Yes	Fetal_Cortex:Left_Ventricle:Liver:GM12878:IMR90:Mesenchymal_Stem_Cell:hESC	2.59876e-07	rs7752448;rs149943:rs149943	3
ENSG00000197061	HIST1H4C	6	26104104	26104518	1	protein_coding	8364	HIST1H4C	8.85617e-05	0.852192	No	No	Yes	0	0	0	NA	NA	NA	NA	Yes	Fetal_Cortex:Aorta:Left_Ventricle:Liver:Spleen:GM12878:IMR90:Mesenchymal_Stem_Cell:Mesendoderm:Neural_Progenitor_Cell:Trophoblast-like_Cell:hESC	5.48006e-08	rs149943:rs7752448;rs149943:rs6905391;rs7752448;rs1736904:rs6905391;rs1736904:rs6934329:rs7752448	3
ENSG00000168298	HIST1H1E	6	26156559	26157343	1	protein_coding	3008	HIST1H1E	NA	-0.396522	No	No	Yes	0	0	0	NA	NA	NA	NA	Yes	Adult_Cortex:Fetal_Cortex:Aorta:Left_Ventricle:Liver:Spleen:GM12878:IMR90:Mesenchymal_Stem_Cell:Mesendoderm:Neural_Progenitor_Cell:Trophoblast-like_Cell:hESC	5.48006e-08	rs7752448;rs149943:rs149943:rs6934329	3
ENSG00000197697	HIST1H2BE	6	26183958	26184454	1	protein_coding	8344	HIST1H2BE	0.000307872	0.445738	No	No	Yes	0	0	0	NA	NA	NA	NA	Yes	Adult_Cortex:Fetal_Cortex:Aorta:Left_Ventricle:Liver:Spleen:GM12878:IMR90:Mesenchymal_Stem_Cell:Mesendoderm:Neural_Progenitor_Cell:Trophoblast-like_Cell:hESC	5.48006e-08	rs149943:rs7752448;rs149943:rs6934329	3
ENSG00000188987	HIST1H4D	6	26188938	26189304	-1	protein_coding	8360	HIST1H4D	0.0022643	0.870145	No	No	Yes	0	0	0	NA	NA	NA	NA	Yes	Adult_Cortex:Fetal_Cortex:Aorta:Left_Ventricle:Liver:Spleen:GM12878:IMR90:Mesenchymal_Stem_Cell:Mesendoderm:Neural_Progenitor_Cell:Trophoblast-like_Cell:hESC	5.48006e-08	rs149943:rs7752448;rs149943:rs6934329	3
ENSG00000197409	HIST1H3D	6	26197068	26199521	-1	protein_coding	8351	HIST1H3D	0.0111951	NA	No	No	Yes	0	0	0	NA	NA	NA	NA	Yes	Adult_Cortex:Fetal_Cortex:Aorta:Dorsolateral_Prefrontal_Cortex:Left_Ventricle:Liver:Right_Ventricle:Spleen:GM12878:IMR90:Mesenchymal_Stem_Cell:Mesendoderm:Neural_Progenitor_Cell:Trophoblast-like_Cell:hESC	5.48006e-08	rs149943:rs7752448;rs149943:rs6905391;rs7752448;rs1736904:rs6905391;rs1736904:rs6934329	3
ENSG00000196866	HIST1H2AD	6	26199079	26199471	-1	protein_coding	3013	HIST1H2AD	3.99677e-05	0.287759	No	No	Yes	0	0	0	NA	NA	NA	NA	Yes	Adult_Cortex:Fetal_Cortex:Aorta:Dorsolateral_Prefrontal_Cortex:Left_Ventricle:Liver:Right_Ventricle:Spleen:GM12878:IMR90:Mesenchymal_Stem_Cell:Mesendoderm:Neural_Progenitor_Cell:Trophoblast-like_Cell:hESC	5.48006e-08	rs149943:rs7752448;rs149943:rs6905391;rs7752448;rs1736904:rs6905391;rs1736904:rs6934329	3
ENSG00000187990	HIST1H2BG	6	26216428	26216872	-1	protein_coding	8339	HIST1H2BG	2.94452e-06	0.0253452	No	No	Yes	0	0	0	NA	NA	NA	NA	Yes	Adult_Cortex:Fetal_Cortex:Aorta:Dorsolateral_Prefrontal_Cortex:Left_Ventricle:Liver:Right_Ventricle:Spleen:GM12878:IMR90:Mesenchymal_Stem_Cell:Mesendoderm:Neural_Progenitor_Cell:Trophoblast-like_Cell:hESC	5.48006e-08	rs149943:rs7752448;rs149943:rs6905391;rs7752448;rs1736904:rs6905391;rs1736904:rs6934329	3
ENSG00000124575	HIST1H1D	6	26234440	26235216	-1	protein_coding	3007	HIST1H1D	NA	0.136123	No	No	Yes	0	0	0	NA	NA	NA	NA	Yes	Adult_Cortex:Fetal_Cortex:Aorta:Dorsolateral_Prefrontal_Cortex:Left_Ventricle:Liver:Right_Ventricle:Spleen:GM12878:IMR90:Mesenchymal_Stem_Cell:Mesendoderm:Neural_Progenitor_Cell:Trophoblast-like_Cell:hESC	5.48006e-08	rs149943:rs7752448;rs149943:rs6905391;rs7752448;rs1736904:rs6905391;rs1736904:rs6934329	3
ENSG00000198327	HIST1H4F	6	26240561	26240976	1	protein_coding	8361	HIST1H4F	0.181985	1.06312	No	No	Yes	0	0	0	NA	NA	NA	NA	Yes	Adult_Cortex:Fetal_Cortex:Left_Ventricle:Liver:Spleen:GM12878:IMR90:Mesenchymal_Stem_Cell:Mesendoderm:Neural_Progenitor_Cell:Trophoblast-like_Cell:hESC	6.28314e-10	rs149943:rs7752448;rs149943:rs6934329:rs6905391	3
ENSG00000256316	HIST1H3F	6	26250370	26250835	-1	protein_coding	8968	HIST1H3F	0.0422154	-0.181854	No	No	Yes	0	0	0	NA	NA	NA	NA	Yes	Adult_Cortex:Fetal_Cortex:Left_Ventricle:Liver:Spleen:GM12878:IMR90:Mesenchymal_Stem_Cell:Mesendoderm:Neural_Progenitor_Cell:Trophoblast-like_Cell:hESC	6.28314e-10	rs149943:rs7752448;rs149943:rs6934329:rs6905391	3
ENSG00000197459	HIST1H2BH	6	26251879	26252303	1	protein_coding	8345	HIST1H2BH	0.00029573	-0.173874	No	No	Yes	0	0	0	NA	NA	NA	NA	Yes	Adult_Cortex:Fetal_Cortex:Left_Ventricle:Liver:Spleen:GM12878:IMR90:Mesenchymal_Stem_Cell:Mesendoderm:Neural_Progenitor_Cell:Trophoblast-like_Cell:hESC	6.28314e-10	rs149943:rs7752448;rs149943:rs6934329:rs6905391	3
ENSG00000256018	HIST1H3G	6	26271146	26271612	-1	protein_coding	8355	HIST1H3G	1.71006e-05	0.23442	No	No	Yes	0	0	0	NA	NA	NA	NA	Yes	Fetal_Cortex:Left_Ventricle:Liver:Spleen:GM12878:IMR90:Mesenchymal_Stem_Cell:Mesendoderm:Neural_Progenitor_Cell:Trophoblast-like_Cell:hESC	6.28314e-10	rs7752448;rs149943:rs6934329:rs149943:rs6905391	3
ENSG00000168242	HIST1H2BI	6	26273144	26273622	1	protein_coding	8346	HIST1H2BI	0.138012	-0.249748	No	No	Yes	0	0	0	NA	NA	NA	NA	Yes	Fetal_Cortex:Left_Ventricle:Liver:Spleen:GM12878:IMR90:Mesenchymal_Stem_Cell:Mesendoderm:Neural_Progenitor_Cell:Trophoblast-like_Cell:hESC	6.28314e-10	rs7752448;rs149943:rs6934329:rs149943:rs6905391	3
ENSG00000182400	TRAPPC6B	14	39617015	39639736	-1	protein_coding	122553	TRAPPC6B	0.0219803	1.00547	No	No	Yes	0	0	0	NA	NA	NA	NA	Yes	IMR90:Mesenchymal_Stem_Cell	4.9086e-08	rs9806026	4
ENSG00000150527	CTAGE5	14	39734488	39856156	1	protein_coding	4253	CTAGE5	0.00187637	-0.846451	No	No	Yes	0	0	0	NA	NA	NA	NA	Yes	IMR90	1.86902e-07	rs9806026	4
ENSG00000165355	FBXO33	14	39866873	39901704	-1	protein_coding	254170	FBXO33	0.986077	0.500595	No	No	Yes	0	0	0	NA	NA	NA	NA	Yes	IMR90:Mesenchymal_Stem_Cell:Mesendoderm:Trophoblast-like_Cell	4.9086e-08	rs9806026	4
ENSG00000172260	NEGR1	1	71861623	72748417	-1	protein_coding	257194	NEGR1	0.951349	-1.71358	Yes	Yes	No	6	17.85	30	3.7945e-215	0	eQTLcatalogue/BLUEPRINT_ge_monocyte:eQTLcatalogue/GENCORD_ge_T-cell:DICE/Monocyte_classical:DICE/Monocyte_non_classical:eQTLGen_cis_eQTLs:xQTLServer_eQTLs:GTEx/v8/Brain_Caudate_basal_ganglia:GTEx/v8/Brain_Nucleus_accumbens_basal_ganglia:GTEx/v8/Brain_Putamen_basal_ganglia:GTEx/v8/Lung:GTEx/v7/Whole_Blood:GTEx/v7/Brain_Putamen_basal_ganglia:GTEx/v7/Brain_Spinal_cord_cervical_c-1:GTEx/v7/Esophagus_…	+	No	NA	2.99393e-08	rs7531118	1
ENSG00000112812	PRSS16	6	27215480	27224403	1	protein_coding	10279	PRSS16	2.23792e-06	0.00884812	Yes	Yes	No	3	15.96	283	1.2239e-108	0	eQTLcatalogue/Fairfax_2012_B-cell_CD19:eQTLcatalogue/TwinsUK_ge_LCL:eQTLcatalogue/TwinsUK_ge_skin:PsychENCODE_eQTLs:DICE/T_CD4_TH17:DICE/T_CD4_TH2:eQTLGen_cis_eQTLs:BIOSQTL/BIOS_eQTL_geneLevel:GTEx/v8/Adipose_Subcutaneous:GTEx/v8/Adipose_Visceral_Omentum:GTEx/v8/Adrenal_Gland:GTEx/v8/Whole_Blood:GTEx/v8/Artery_Aorta:GTEx/v8/Artery_Coronary:GTEx/v8/Artery_Tibial:GTEx/v8/Brain_Cerebellar_Hemisphere…	-	No	NA	5.87248e-09	rs6934329;rs149943;rs7752448;rs6905391;rs1736904	3
ENSG00000187987	ZSCAN23	6	28399707	28411279	-1	protein_coding	222696	ZSCAN23	0.00270295	0.0706565	Yes	Yes	No	3	2.102	550	1.22977e-27	0	eQTLcatalogue/BLUEPRINT_ge_T-cell:eQTLcatalogue/GENCORD_ge_LCL:eQTLcatalogue/GEUVADIS_ge_LCL:eQTLcatalogue/HipSci_ge_iPSC:eQTLcatalogue/TwinsUK_ge_LCL:eQTLcatalogue/TwinsUK_ge_skin:PsychENCODE_eQTLs:DICE/B_cell_naive:DICE/T_CD4_naive:DICE/T_CD4_naive_activated:DICE/T_CD8_naive:DICE/NK:BIOSQTL/BIOS_eQTL_geneLevel:CMC_SVA_cis:CMC_SVA_trans:CMC_NoSVA_cis:BRAINEAC/CRBL:BRAINEAC/WHMT:GTEx/v8/Adipose_S…	-	No	NA	4.65013e-10	rs7752448;rs149943;rs1736904;rs6905391	3
ENSG00000204695	OR14J1	6	29274403	29275519	1	protein_coding	442191	OR14J1	8.02406e-08	1.33547	Yes	Yes	No	3	6.748	1	9.77576e-05	1.32832e-10	GTEx/v8/Testis	NA	No	NA	NA	rs7752448	3
ENSG00000134193	REG4	1	120336641	120354283	-1	protein_coding	83998	REG4	5.62415e-05	0.0466905	No	Yes	No	0	0	1	8.0669e-06	0.0487672	eQTLGen_trans_eQTLs	+	No	NA	3.57545e-08	rs6934329	3
ENSG00000144152	FBLN7	2	112895962	112945791	1	protein_coding	129804	FBLN7	1.57848e-05	NA	No	Yes	No	0	0	3	4.5877e-07	0.0040913	eQTLGen_trans_eQTLs	-	No	NA	1.55204e-08	rs7752448;rs149943	3
ENSG00000169507	SLC38A11	2	165752696	165812035	-1	protein_coding	151258	SLC38A11	1.92551e-06	-0.552928	No	Yes	No	0	0	5	4.5923e-06	0.0306352	eQTLGen_trans_eQTLs	-	No	NA	4.12223e-07	rs149943;rs7752448	3
ENSG00000243729	OR5V1	6	29323007	29399744	-1	protein_coding	81696	OR5V1	0.00344262	0.323635	No	Yes	No	0	0	176	0.000241096	0.0486733	BRAINEAC/THAL	NA	No	NA	1.55204e-08	rs7752448;rs149943	3
ENSG00000204694	OR11A1	6	29393281	29424848	-1	protein_coding	26531	OR11A1	0.0434844	1.23026	No	Yes	No	0	0	176	0.000241096	0.0486733	BRAINEAC/THAL	NA	No	NA	1.55204e-08	rs7752448;rs149943	3
ENSG00000204657	OR2H2	6	29555683	29556745	1	protein_coding	7932	OR2H2	0.0899459	0.696836	No	Yes	No	0	0	221	2.272e-08	1.93261e-11	GTEx/v8/Whole_Blood:GTEx/v8/Heart_Atrial_Appendage:GTEx/v8/Heart_Left_Ventricle:GTEx/v8/Skin_Not_Sun_Exposed_Suprapubic	-	No	NA	1.55204e-08	rs7752448;rs149943	3
ENSG00000184281	TSSC4	11	2421718	2425106	1	protein_coding	10078	TSSC4	0.0132782	0.70148	No	Yes	No	0	0	6	2.0059e-13	0	eQTLGen_trans_eQTLs	-	No	NA	1.55204e-08	rs149943;rs7752448	3
ENSG00000174807	CD248	11	66081958	66084515	-1	protein_coding	57124	CD248	0.541815	NA	No	Yes	No	0	0	6	7.6127e-10	2.02716e-05	eQTLGen_trans_eQTLs	+	No	NA	1.55204e-08	rs149943;rs7752448	3
ENSG00000111186	WNT5B	12	1639057	1756409	1	protein_coding	81029	WNT5B	0.83534	-0.105698	No	Yes	No	0	0	2	2.1256e-07	0.00208481	eQTLGen_trans_eQTLs	+	No	NA	4.12223e-07	rs149943;rs7752448	3
ENSG00000129484	PARP2	14	20811741	20826064	1	protein_coding	10038	PARP2	2.09999e-07	1.18551	No	Yes	No	0	0	5	3.0007e-07	0.00280522	eQTLGen_trans_eQTLs	-	No	NA	1.55204e-08	rs149943;rs7752448	3
ENSG00000092068	SLC7A8	14	23594504	23652883	-1	protein_coding	23428	SLC7A8	0.00016618	0.288411	No	Yes	No	0	0	3	1.1126e-06	0.00890626	eQTLGen_trans_eQTLs	+	No	NA	1.55204e-08	rs149943;rs7752448	3
ENSG00000101474	APMAP	20	24943561	24973615	-1	protein_coding	57136	APMAP	2.35566e-07	0.451092	No	Yes	No	0	0	1	4.4155e-06	0.0297322	eQTLGen_trans_eQTLs	-	No	NA	4.12223e-07	rs149943	3
ENSG00000196419	XRCC6	22	42017123	42060044	1	protein_coding	2547	XRCC6	0.996856	-0.128101	No	Yes	No	0	0	7	6.1711e-15	0	eQTLGen_trans_eQTLs	+	No	NA	1.55204e-08	rs149943;rs6934329;rs7752448	3
ENSG00000168131	OR2B2	6	27878963	27880174	-1	protein_coding	81697	OR2B2	6.8672e-05	-0.212076	Yes	No	No	6	23.2	0	NA	NA	NA	NA	No	NA	4.94705e-08	rs149943;rs7752448	3
ENSG00000124657	OR2B6	6	27925019	27925960	1	protein_coding	26212	OR2B6	0.0407309	-0.0981731	Yes	No	No	1	0.002	0	NA	NA	NA	NA	No	NA	1.74476e-07	rs7752448;rs149943	3
ENSG00000198704	GPX6	6	28471073	28495992	-1	protein_coding	257202	GPX6	3.13758e-05	0.718703	Yes	No	No	1	0.984	0	NA	NA	NA	NA	No	NA	NA	rs7752448;rs149943	3
ENSG00000204704	OR2W1	6	29011990	29013017	-1	protein_coding	26692	OR2W1	0.0865619	0.531528	Yes	No	No	7	6.576	0	NA	NA	NA	NA	No	NA	NA	rs7752448	3
ENSG00000204703	OR2B3	6	29053985	29055090	-1	protein_coding	442184	OR2B3	0.00133693	0.45884	Yes	No	No	3	9.377	0	NA	NA	NA	NA	No	NA	NA	rs7752448	3
ENSG00000204702	OR2J1	6	29068386	29069658	1	protein_coding	442185	OR2J1	0.0174945	NA	Yes	No	No	1	0.549	0	NA	NA	NA	NA	No	NA	NA	rs7752448	3
ENSG00000204701	OR2J3	6	29079668	29080603	1	protein_coding	442186	OR2J3	0.0281435	0.112859	Yes	No	No	2	1.351	0	NA	NA	NA	NA	No	NA	NA	rs7752448	3
ENSG00000204700	OR2J2	6	29141311	29142351	1	protein_coding	26707	OR2J2	0.0107267	0.271259	Yes	No	No	3	5.147	0	NA	NA	NA	NA	No	NA	0.000285096	rs7752448	3

## Sheet: T6.GWGAS
Table 6. Genes identified by genome-wide gene-based association study (GWGAS) in MAGMA.
Genes with an adjusted p-value (FDR) below 0.05 are highlighted in bold. Chr=chromosome; Start Bp=start position of one gene; Stop Bp=stop position of one gene; nSNPs=number of SNPs in the GWAS mapped to the gene; Z=Z-statistic of the gene-based test in MAGMA; P=Two sided gene-based P-value.
Gene name	Gene ID	CHR	START	STOP	NSNPS	NPARAM	N	ZSTAT	P	P(FDR)
HIST1H2BN	ENSG00000233822	6	27806323	27823487	41	10	66155	5.7361	4.8443e-09	7.92e-05
BTN3A2	ENSG00000186470	6	26365387	26378546	103	10	66155	5.6422	8.3952e-09	7.92e-05
ZKSCAN4	ENSG00000187626	6	28212401	28227011	43	14	66155	5.5481	1.4441e-08	9.05e-05
PGBD1	ENSG00000137338	6	28249314	28270326	77	18	66155	5.4429	2.6205e-08	0.000123
PTPN1	ENSG00000196396	20	49126891	49201299	207	32	66155	5.3724	3.8857e-08	0.000147
ZSCAN9	ENSG00000137185	6	28192664	28201260	38	12	66155	5.2844	6.3073e-08	0.000198
BTN2A1	ENSG00000112763	6	26458150	26476849	85	19	66155	5.1914	1.0435e-07	0.00028
DCC	ENSG00000187323	18	49866542	51057784	5562	134	66155	5.1139	1.5778e-07	0.000372
TCF4	ENSG00000196628	18	52889562	53332018	922	73	66155	5.0513	2.1945e-07	0.000432
PCLO	ENSG00000186472	7	82383329	82792246	1322	54	66155	5.0434	2.2866e-07	0.000432
HIST1H1B	ENSG00000184357	6	27834570	27835359	7	4	66155	4.9849	3.1004e-07	0.000531
ZSCAN12	ENSG00000158691	6	28346732	28367511	78	12	66155	4.9018	4.7482e-07	0.000693
ZSCAN16	ENSG00000196812	6	28092338	28097860	17	6	66155	4.895	4.9146e-07	0.000693
ZKSCAN8	ENSG00000198315	6	28109688	28127250	57	11	66155	4.8835	5.2121e-07	0.000693
TAOK3	ENSG00000135090	12	118587606	118810750	490	30	66155	4.8723	5.5148e-07	0.000693
SLC30A9	ENSG00000014824	4	41992489	42092474	406	15	66155	4.818	7.2504e-07	0.000841
TENM2	ENSG00000145934	5	166711804	167691162	2727	247	66155	4.8092	7.5785e-07	0.000841
SORCS3	ENSG00000156395	10	106400859	107024993	2310	68	66155	4.7663	9.3822e-07	0.000982
CHRM2	ENSG00000181072	7	136553416	136705002	530	42	66155	4.7505	1.0148e-06	0.001
OR2B2	ENSG00000168131	6	27878963	27880174	4	2	66155	4.7112	1.2315e-06	0.00116
ZKSCAN3	ENSG00000189298	6	28317691	28336947	76	17	66155	4.6485	1.6717e-06	0.0015
CLP1	ENSG00000172409	11	57416465	57429340	22	6	66155	4.5753	2.3782e-06	0.00204
ZSCAN31	ENSG00000235109	6	28292470	28324048	130	22	66155	4.5615	2.5397e-06	0.00208
HIST1H2BL	ENSG00000185130	6	27775257	27775709	2	1	66155	4.5244	3.0281e-06	0.00238
PHF2	ENSG00000197724	9	96338689	96441869	515	30	66155	4.5145	3.1726e-06	0.00239
LRFN5	ENSG00000165379	14	42076773	42373752	1154	47	66155	4.5035	3.3417e-06	0.00242
RAB27B	ENSG00000041353	18	52385091	52562747	622	34	66155	4.4926	3.5178e-06	0.00246
SYNGAP1	ENSG00000197283	6	33387847	33421466	66	21	66155	4.4388	4.5226e-06	0.00304
CNNM4	ENSG00000158158	2	97426639	97477628	81	11	66155	4.3724	6.1438e-06	0.00399
HIST1H2AL	ENSG00000198374	6	27833034	27833606	3	2	66155	4.3653	6.3461e-06	0.00399
ZDHHC5	ENSG00000156599	11	57435219	57468659	61	13	66155	4.3552	6.6479e-06	0.00404
RP11-691N7.6	ENSG00000254732	11	57509635	57560715	86	21	66155	4.3474	6.8894e-06	0.00406
TMX2-CTNND1	ENSG00000254462	11	57480077	57559058	135	20	66155	4.2993	8.5687e-06	0.0048
MICB	ENSG00000204516	6	31462658	31478901	169	19	66155	4.2971	8.6515e-06	0.0048
CCDC83	ENSG00000150676	11	85566144	85631064	267	24	66155	4.2896	8.9512e-06	0.00482
C6orf15	ENSG00000204542	6	31079000	31080336	18	6	66155	4.2561	1.0401e-05	0.0054
ZNF165	ENSG00000197279	6	28048753	28057341	30	9	66155	4.252	1.0594e-05	0.0054
BEND4	ENSG00000188848	4	42112955	42154895	132	19	66155	4.2223	1.2093e-05	0.006
TMEM67	ENSG00000164953	8	94767072	94831462	100	28	66155	4.208	1.2879e-05	0.00617
NEGR1	ENSG00000172260	1	71861623	72748417	2221	118	66155	4.2049	1.3058e-05	0.00617
CCDC152	ENSG00000198865	5	42756903	42802462	149	18	66155	4.1775	1.4734e-05	0.00676
FURIN	ENSG00000140564	15	91411822	91426688	32	8	66155	4.1548	1.6278e-05	0.00732
MAP7D1	ENSG00000116871	1	36621180	36646450	32	7	66155	4.1413	1.7268e-05	0.00758
LMAN2L	ENSG00000114988	2	97371666	97405801	45	8	66155	4.1355	1.7708e-05	0.00758
FAM120A	ENSG00000048828	9	96214004	96328397	365	24	66155	4.1125	1.9574e-05	0.0081
HIST1H4L	ENSG00000198558	6	27840926	27841289	2	1	66155	4.1063	2.0101e-05	0.0081
CTNND1	ENSG00000198561	11	57520715	57587018	108	20	66155	4.1053	2.0185e-05	0.0081
PDP1	ENSG00000164951	8	94870035	94938294	234	27	66155	4.0687	2.3642e-05	0.00927
SEMA6D	ENSG00000137872	15	47476298	48066420	2106	77	66155	4.0197	2.9131e-05	0.0112
TMX2	ENSG00000213593	11	57480072	57508445	49	7	66155	3.9826	3.408e-05	0.0129
ATF7	ENSG00000170653	12	53901640	54020199	258	21	66155	3.9753	3.5151e-05	0.013
RP11-793H13.10	ENSG00000267281	12	53900472	54019763	259	20	66155	3.9681	3.6231e-05	0.0131
SUDS3	ENSG00000111707	12	118814185	118855840	131	14	66155	3.9548	3.8298e-05	0.0136
CACNA1E	ENSG00000198216	1	181382238	181777219	1255	110	66155	3.9447	3.9953e-05	0.014
OLFM4	ENSG00000102837	13	53602894	53626192	92	25	66155	3.9287	4.2699e-05	0.0146
PAPPA2	ENSG00000116183	1	176432307	176814735	955	53	66155	3.9248	4.3406e-05	0.0146
PRSS16	ENSG00000112812	6	27215480	27224403	22	8	66155	3.9056	4.7e-05	0.0155
HIST1H3J	ENSG00000197153	6	27858093	27860884	9	3	66155	3.8999	4.8118e-05	0.0156
PTPRN	ENSG00000054356	2	220154345	220174370	58	13	66155	3.8971	4.8673e-05	0.0156
HIST1H3I	ENSG00000182572	6	27839623	27840099	3	2	66155	3.8527	5.8401e-05	0.0184
ADARB1	ENSG00000197381	21	46493768	46646478	541	33	66155	3.8228	6.5984e-05	0.0204
SYNE2	ENSG00000054654	14	64319683	64693165	1110	63	66155	3.818	6.7275e-05	0.0205
DRD2	ENSG00000149295	11	113280318	113346413	200	33	66155	3.799	7.2653e-05	0.0214
C11orf31	ENSG00000211450	11	57508825	57510986	5	3	66155	3.7958	7.3599e-05	0.0214
HIST1H2AJ	ENSG00000182611	6	27782112	27782607	5	2	66155	3.7951	7.38e-05	0.0214
CDH9	ENSG00000113100	5	26880709	27121257	704	52	66155	3.7889	7.5671e-05	0.0216
DCAF4L1	ENSG00000182308	4	41983713	41988476	13	4	66155	3.7836	7.7276e-05	0.0218
TRMT61A	ENSG00000166166	14	103995521	104003410	21	5	66155	3.7721	8.0944e-05	0.0224
KLHL21	ENSG00000162413	1	6650784	6674667	59	17	66155	3.7604	8.4818e-05	0.0232
FAM120AOS	ENSG00000188938	9	96208776	96215874	25	9	66155	3.7283	9.6396e-05	0.0258
RTN1	ENSG00000139970	14	60062694	60337684	649	36	66155	3.7264	9.7124e-05	0.0258
VPS36	ENSG00000136100	13	52986737	53024763	102	13	66155	3.7081	0.00010442	0.0271
MED19	ENSG00000156603	11	57471186	57479693	13	6	66155	3.7064	0.00010512	0.0271
ZNF462	ENSG00000148143	9	109625378	109775915	302	48	66155	3.6792	0.00011698	0.0297
DNAJC11	ENSG00000007923	1	6694228	6761984	177	24	66155	3.6774	0.00011783	0.0297
GGNBP1	ENSG00000204188	6	33551515	33556803	21	8	66155	3.6623	0.00012498	0.031
PDE4B	ENSG00000184588	1	66258197	66840259	1772	101	66155	3.653	0.00012958	0.0315
TMEM106B	ENSG00000106460	7	12250867	12282993	219	12	66155	3.651	0.00013059	0.0315
RP11-3B7.1	ENSG00000225399	3	49297518	49298744	4	2	66155	3.6491	0.00013157	0.0315
CRTC2	ENSG00000160741	1	153920145	153931101	12	4	66155	3.6308	0.00014127	0.0332
MSH5	ENSG00000204410	6	31707725	31732622	60	17	66155	3.6242	0.00014493	0.0337
CKB	ENSG00000166165	14	103985996	103989448	5	2	66155	3.612	0.00015192	0.0343
ESR2	ENSG00000140009	14	64550950	64804830	751	57	66155	3.6117	0.00015208	0.0343
RAD51	ENSG00000051180	15	40986972	41024354	95	12	66155	3.6096	0.00015336	0.0343
MSH5-SAPCD1	ENSG00000255152	6	31707797	31732628	59	16	66155	3.604	0.00015669	0.0348
EPHB2	ENSG00000133216	1	23037332	23241818	518	66	66155	3.5986	0.00015994	0.0351
GABRA1	ENSG00000022355	5	161274197	161326975	162	23	66155	3.5949	0.00016225	0.0351
ZSCAN23	ENSG00000187987	6	28399707	28411279	40	9	66155	3.5906	0.00016497	0.0353
RBKS	ENSG00000171174	2	28004231	28113965	262	19	66155	3.5828	0.00016997	0.036
KLC1	ENSG00000126214	14	104028233	104167888	418	29	66155	3.5766	0.00017403	0.0364
RP11-73M18.2	ENSG00000256500	14	104029299	104152261	372	28	66155	3.5678	0.00017999	0.0373
DENND4B	ENSG00000198837	1	153901977	153919172	23	5	66155	3.5612	0.00018456	0.0379
APOPT1	ENSG00000256053	14	104029299	104073860	139	17	66155	3.5374	0.00020203	0.0405
RMDN3	ENSG00000137824	15	41028082	41048049	37	7	66155	3.5373	0.0002021	0.0405
ANKRD39	ENSG00000213337	2	97502348	97523832	29	6	66155	3.5252	0.00021157	0.0421
BSN	ENSG00000164061	3	49591922	49708978	187	21	66155	3.5214	0.00021463	0.0422
SLC39A1	ENSG00000143570	1	153931575	153940188	16	7	66155	3.5135	0.0002211	0.043
NYAP2	ENSG00000144460	2	226265364	226518734	563	48	66155	3.4756	0.00025488	0.0485
GATAD2B	ENSG00000143614	1	153777201	153895451	232	23	66155	3.4683	0.0002619	0.0485
ACTL8	ENSG00000117148	1	18081808	18153558	233	30	66155	3.4662	0.00026392	0.0485
C3orf84	ENSG00000236980	3	49215065	49229291	22	6	66155	3.4636	0.00026653	0.0485
ROBO2	ENSG00000185008	3	75955846	77699115	6353	282	66155	3.4613	0.00026881	0.0485
GHR	ENSG00000112964	5	42423879	42721979	775	47	66155	3.4598	0.00027027	0.0485
POLR2A	ENSG00000181222	17	7387685	7417933	134	12	66155	3.4591	0.00027095	0.0485
THSD1	ENSG00000136114	13	52951305	52980629	90	9	66155	3.4577	0.00027236	0.0485
GNAT3	ENSG00000214415	7	80087987	80141336	148	21	66155	3.4562	0.0002739	0.0485
DUS4L	ENSG00000105865	7	107203929	107218906	25	8	66155	3.455	0.0002752	0.0485
HLA-B	ENSG00000234745	6	31321649	31324965	128	28	66155	3.4484	0.00028194	0.0491
UNC5C	ENSG00000182168	4	96083655	96470357	1545	144	66155	3.4468	0.00028367	0.0491
HSPA1A	ENSG00000204389	6	31783291	31785723	2	1	66155	3.4435	0.00028712	0.0492
MGEA5	ENSG00000198408	10	103544200	103578696	51	12	66155	3.4249	0.00030753	0.0523
RBFOX1	ENSG00000078328	16	6069095	7763340	12172	532	66155	3.4173	0.00031617	0.0532
PIEZO1	ENSG00000103335	16	88781751	88851619	399	50	66155	3.4108	0.00032388	0.0541
PPRC1	ENSG00000148840	10	103892787	103910082	30	13	66155	3.4006	0.00033618	0.0556
TM4SF20	ENSG00000168955	2	228226872	228246711	108	25	66155	3.3869	0.00035345	0.0579
ANKRD23	ENSG00000163126	2	97490263	97523671	49	8	66155	3.3774	0.00036581	0.0595
MRPL33	ENSG00000243147	2	27994584	28210954	497	31	66155	3.3724	0.00037254	0.0601
U2AF1L4	ENSG00000161265	19	36233365	36236346	12	6	66155	3.3694	0.0003767	0.0602
TMPO	ENSG00000120802	12	98909290	98944157	121	25	66155	3.3664	0.00038076	0.0604
LECT1	ENSG00000136110	13	53277399	53313947	110	15	66155	3.3617	0.00038734	0.0608
NPFFR1	ENSG00000148734	10	72007085	72043432	145	29	66155	3.3558	0.00039569	0.0615
MARK3	ENSG00000075413	14	103851729	103970168	355	18	66155	3.3541	0.00039817	0.0615
TRIM64C	ENSG00000214891	11	49075266	49080664	15	4	66155	3.3499	0.00040414	0.0619
B4GALT6	ENSG00000118276	18	29202210	29265799	153	27	66155	3.3443	0.00041239	0.0626
HNRNPH1	ENSG00000169045	5	179041179	179061785	85	18	66155	3.3403	0.00041851	0.0632
UNC45B	ENSG00000141161	17	33474836	33516364	125	20	66155	3.3318	0.00043142	0.0641
ZCCHC7	ENSG00000147905	9	37120536	37358146	435	36	66155	3.3314	0.00043212	0.0641
NOLC1	ENSG00000166197	10	103911933	103923627	16	5	66155	3.3253	0.00044167	0.0651
PCNP	ENSG00000081154	3	101292939	101313281	59	13	66155	3.3172	0.00045458	0.0658
BTN1A1	ENSG00000124557	6	26501449	26510650	28	7	66155	3.3162	0.00045631	0.0658
LST1	ENSG00000204482	6	31553901	31556686	8	4	66155	3.3136	0.00046045	0.0658
B3GALTL	ENSG00000187676	13	31774073	31906413	369	30	66155	3.3135	0.00046064	0.0658
LDB1	ENSG00000198728	10	103867317	103880210	27	12	66155	3.3089	0.00046831	0.0663
ZNF322	ENSG00000181315	6	26636518	26659980	87	14	66155	3.3075	0.00047065	0.0663
KCNMA1	ENSG00000156113	10	78629359	79398353	2545	202	66155	3.3047	0.00047536	0.0663
NICN1	ENSG00000145029	3	49460379	49466759	7	4	66155	3.2985	0.00048604	0.0674
MDS2	ENSG00000197880	1	23907985	23967058	125	32	66155	3.2916	0.00049809	0.0682
ZBTB4	ENSG00000174282	17	7362685	7387582	69	11	66155	3.291	0.00049911	0.0682
CCDC36	ENSG00000173421	3	49235861	49295537	96	16	66155	3.288	0.00050456	0.0685
MEGF11	ENSG00000157890	15	66187417	66546085	1366	140	66155	3.2738	0.00053065	0.0715
ACVR1B	ENSG00000135503	12	52345451	52390862	88	16	66155	3.2702	0.00053732	0.0718
RHOA	ENSG00000067560	3	49396578	49450431	109	14	66155	3.2667	0.00054404	0.0722
ERCC1	ENSG00000012061	19	45910591	45982086	231	38	66155	3.2542	0.00056854	0.0746
ASTN2	ENSG00000148219	9	119187504	120177348	3700	204	66155	3.2522	0.00057261	0.0746
OR4A47	ENSG00000237388	11	48510269	48511332	5	3	66155	3.2517	0.00057367	0.0746
TXNDC9	ENSG00000115514	2	99935445	99957165	57	11	66155	3.2431	0.00059123	0.0752
BLOC1S5-TXNDC5	ENSG00000259040	6	7881755	8064597	818	64	66155	3.2431	0.00059124	0.0752
FHIT	ENSG00000189283	3	59735036	61237133	7407	415	66155	3.2426	0.00059218	0.0752
EYS	ENSG00000188107	6	64429876	66417118	7243	161	66155	3.2418	0.00059383	0.0752
HDGFRP2	ENSG00000167674	19	4472284	4502223	115	13	66155	3.2392	0.00059927	0.0753
POM121L2	ENSG00000158553	6	27253682	27279949	118	25	66155	3.234	0.00061036	0.0762
PRPH2	ENSG00000112619	6	42664340	42690312	103	13	66155	3.223	0.0006343	0.0784
RNF152	ENSG00000176641	18	59475296	59561480	344	35	66155	3.2211	0.00063854	0.0784
DUSP6	ENSG00000139318	12	89741009	89747048	29	6	66155	3.2198	0.00064132	0.0784
NUP210L	ENSG00000143552	1	153965161	154127592	269	19	66155	3.217	0.00064764	0.0784
MIER1	ENSG00000198160	1	67390578	67454302	154	17	66155	3.2136	0.00065531	0.0784
DLST	ENSG00000119689	14	75348594	75370448	67	12	66155	3.2103	0.0006629	0.0784
TNF	ENSG00000232810	6	31543344	31546113	5	2	66155	3.2101	0.00066341	0.0784
TRMT10C	ENSG00000174173	3	101280706	101285290	14	5	66155	3.2096	0.0006645	0.0784
BCAP29	ENSG00000075790	7	107220422	107269615	113	23	66155	3.2094	0.00066508	0.0784
NEO1	ENSG00000067141	15	73344051	73597547	678	35	66155	3.2056	0.00067383	0.0789
PHF13	ENSG00000116273	1	6673745	6684093	25	6	66155	3.1985	0.00069083	0.0804
TRAPPC3	ENSG00000054116	1	36602173	36615098	24	4	66155	3.1922	0.00070592	0.0817
C1QTNF7	ENSG00000163145	4	15341442	15447790	348	24	66155	3.1882	0.00071592	0.0823
TMEM50B	ENSG00000142188	21	34804792	34852318	186	16	66155	3.1851	0.00072363	0.0823
CIZ1	ENSG00000148337	9	130928343	130966662	96	11	66155	3.1846	0.00072469	0.0823
SSRP1	ENSG00000149136	11	57093459	57103351	26	7	66155	3.1667	0.00077082	0.087
NCAPH	ENSG00000121152	2	97001525	97039583	54	14	66155	3.1643	0.0007772	0.0872
FOLH1	ENSG00000086205	11	49168187	49230222	203	18	66155	3.1625	0.00078211	0.0872
SUGT1	ENSG00000165416	13	53226844	53275044	154	11	66155	3.155	0.00080239	0.0886
FNIP2	ENSG00000052795	4	159690290	159829201	270	25	66155	3.1545	0.00080391	0.0886
GOSR2	ENSG00000108433	17	45000483	45105003	402	25	66155	3.1518	0.0008112	0.0889
TXNDC5	ENSG00000239264	6	7881483	8026646	661	70	66155	3.1499	0.00081666	0.089
AFAP1	ENSG00000196526	4	7760441	7941653	1057	49	66155	3.1446	0.00083145	0.09
TEC	ENSG00000135605	4	48137800	48271881	540	41	66155	3.1421	0.00083884	0.0904
CCDC71	ENSG00000177352	3	49199968	49203754	6	2	66155	3.1384	0.00084936	0.0908
OR6S1	ENSG00000181803	14	21108855	21109850	8	2	66155	3.1374	0.00085237	0.0908
AP000974.1	ENSG00000215504	11	85563600	85565986	17	3	66155	3.1343	0.00086133	0.0912
CAMKV	ENSG00000164076	3	49895421	49907655	21	6	66155	3.1308	0.00087178	0.0918
TPM3	ENSG00000143549	1	154127784	154167124	66	13	66155	3.124	0.00089201	0.0924
FRAT1	ENSG00000165879	10	99079022	99081672	4	2	66155	3.124	0.00089203	0.0924
STAG1	ENSG00000118007	3	136055077	136471220	820	42	66155	3.1234	0.00089386	0.0924
AC093802.1	ENSG00000220256	2	240684554	240724577	280	27	66155	3.1209	0.00090147	0.0924
TAS1R2	ENSG00000179002	1	19166093	19186176	124	25	66155	3.1207	0.00090197	0.0924
DENND1A	ENSG00000119522	9	126141933	126692431	1633	67	66155	3.1164	0.00091534	0.0932
SLC35G6	ENSG00000259224	17	7384721	7386383	7	2	66155	3.1132	0.00092521	0.0938
SIK3	ENSG00000160584	11	116714118	116969153	1015	32	66155	3.1112	0.00093161	0.094
PRAMEF1	ENSG00000116721	1	12851546	12856777	8	4	66155	3.1047	0.00095224	0.0955
HRH3	ENSG00000101180	20	60790026	60795323	8	5	66155	3.097	0.00097729	0.0971
RP11-156P1.2	ENSG00000262633	17	45000499	45124520	434	26	66155	3.0965	0.00097894	0.0971
KIAA0556	ENSG00000047578	16	27561454	27791690	386	29	66155	3.0947	0.00098491	0.0972
FAM178B	ENSG00000168754	2	97541620	97684175	337	24	66155	3.0861	0.0010141	0.0992
TCTA	ENSG00000145022	3	49449639	49453908	9	4	66155	3.081	0.0010316	0.1
GLTP	ENSG00000139433	12	110288748	110318293	73	13	66155	3.0802	0.0010344	0.1
RBM25	ENSG00000119707	14	73525144	73588122	147	28	66155	3.079	0.0010386	0.1
MYRF	ENSG00000124920	11	61520114	61555990	71	17	66155	3.0776	0.0010435	0.1
HSBP1L1	ENSG00000226742	18	77724561	77730822	27	7	66155	3.0729	0.0010598	0.101
AC139100.2	ENSG00000267270	18	77905807	77936315	109	15	66155	3.0642	0.0010911	0.104
SORCS2	ENSG00000184985	4	7194265	7744554	3394	296	66155	3.0624	0.001098	0.104
MTRNR2L5	ENSG00000249860	10	57358750	57360488	7	3	66155	3.0621	0.0010989	0.104
KCNG3	ENSG00000171126	2	42669157	42721237	166	32	66155	3.0574	0.0011163	0.105
SCAI	ENSG00000173611	9	127704887	127905785	431	31	66155	3.0551	0.0011248	0.105
TMPRSS3	ENSG00000160183	21	43791999	43816955	133	39	66155	3.0483	0.0011507	0.107
CCKBR	ENSG00000110148	11	6280966	6293357	71	13	66155	3.0423	0.0011739	0.108
TRPC3	ENSG00000138741	4	122800182	122872909	163	28	66155	3.0355	0.0012006	0.11
IFNGR2	ENSG00000159128	21	34775202	34851655	260	20	66155	3.0299	0.0012233	0.112
CUBN	ENSG00000107611	10	16865963	17171830	1406	95	66155	3.023	0.0012513	0.114
KLHDC4	ENSG00000104731	16	87730091	87799598	405	30	66155	3.0202	0.0012632	0.114
IP6K1	ENSG00000176095	3	49761727	49823975	120	15	66155	3.0157	0.0012821	0.115
TOR1AIP1	ENSG00000143337	1	179851177	179894135	149	21	66155	3.0149	0.0012854	0.115
HNRNPA1L2	ENSG00000139675	13	53191605	53217919	86	6	66155	3.0143	0.001288	0.115
EML4	ENSG00000143924	2	42396490	42559688	553	26	66155	3.0126	0.0012953	0.115
CDH18	ENSG00000145526	5	19473060	20575982	3596	131	66155	3.0107	0.0013032	0.115
TRIB2	ENSG00000071575	2	12857015	12882860	73	14	66155	3.0081	0.0013143	0.115
PPME1	ENSG00000214517	11	73882144	73965748	230	21	66155	3.0074	0.0013173	0.116
CCSAP	ENSG00000154429	1	229456758	229479041	61	11	66155	3.0022	0.0013401	0.117
ELAVL4	ENSG00000162374	1	50513686	50669458	247	48	66155	3.0007	0.0013466	0.117
TRIM49B	ENSG00000182053	11	49050504	49059579	31	3	66155	3	0.0013497	0.117
CNNM3	ENSG00000168763	2	97481982	97499648	27	6	66155	2.9949	0.0013727	0.117
PRRC2C	ENSG00000117523	1	171454651	171562650	312	23	66155	2.9947	0.0013735	0.117
CKAP2	ENSG00000136108	13	53029564	53050763	66	11	66155	2.9905	0.0013928	0.119
ZPBP	ENSG00000042813	7	49890017	50160925	829	26	66155	2.9891	0.001399	0.119
SERPING1	ENSG00000149131	11	57364860	57382326	47	8	66155	2.9876	0.0014057	0.119
FAM160A2	ENSG00000051009	11	6232565	6255941	66	14	66155	2.9831	0.0014267	0.12
TMED5	ENSG00000117500	1	93615299	93646285	72	13	66155	2.9781	0.0014501	0.121
EIF5B	ENSG00000158417	2	99953816	100017789	172	23	66155	2.9706	0.0014862	0.124
SUMF2	ENSG00000129103	7	56131695	56148363	54	14	66155	2.9669	0.0015041	0.125
2020-09-14	ENSG00000154997	7	55861237	55930482	266	28	66155	2.9596	0.0015402	0.127
SCAMP4	ENSG00000227500	19	1905213	1926016	62	9	66155	2.9557	0.0015596	0.128
CDHR4	ENSG00000187492	3	49828165	49837268	19	8	66155	2.9552	0.0015623	0.128
DNAJC17	ENSG00000104129	15	41060067	41099675	86	14	66155	2.9522	0.0015777	0.129
KMT2B	ENSG00000272333	19	36208921	36229779	45	12	66155	2.9427	0.001627	0.132
RPS10	ENSG00000124614	6	34385231	34393902	27	10	66155	2.9418	0.0016317	0.132
RNF123	ENSG00000164068	3	49726932	49758962	61	14	66155	2.9396	0.0016433	0.132
NMNAT2	ENSG00000157064	1	183217372	183387737	554	35	66155	2.9388	0.0016472	0.132
COL13A1	ENSG00000197467	10	71561644	71724031	852	126	66155	2.9367	0.0016586	0.132
PARD6G	ENSG00000178184	18	77915115	78005429	235	25	66155	2.9358	0.0016635	0.132
SIDT2	ENSG00000149577	11	117049449	117068160	72	14	66155	2.9348	0.001669	0.132
NKAPL	ENSG00000189134	6	28227098	28228736	7	4	66155	2.9316	0.0016863	0.133
TRAM2	ENSG00000065308	6	52362200	52441713	393	39	66155	2.9232	0.0017324	0.135
LGR4	ENSG00000205213	11	27387508	27494322	241	41	66155	2.9209	0.0017453	0.135
FAM181B	ENSG00000182103	11	82443053	82444906	9	3	66155	2.9204	0.001748	0.135
RERE	ENSG00000142599	1	8412457	8877702	862	35	66155	2.9193	0.0017539	0.135
VSIG10	ENSG00000176834	12	118501398	118573831	284	43	66155	2.9191	0.0017551	0.135
UTS2	ENSG00000049247	1	7903143	7913572	42	14	66155	2.9182	0.0017605	0.135
AC110084.1	ENSG00000268656	2	27998851	28009186	20	8	66155	2.9144	0.0017818	0.136
RAB4A	ENSG00000168118	1	229406822	229441641	85	11	66155	2.9117	0.0017975	0.137
NTRK2	ENSG00000148053	9	87283466	87638505	1152	94	66155	2.909	0.0018131	0.138
IGSF6	ENSG00000140749	16	21652609	21663981	18	10	66155	2.8999	0.0018667	0.142
MUC2	ENSG00000198788	11	1074875	1104419	148	15	66155	2.8966	0.001886	0.143
C7orf72	ENSG00000164500	7	50135632	50199426	279	16	66155	2.888	0.0019386	0.146
MAML3	ENSG00000196782	4	140637907	141075338	1306	142	66155	2.8854	0.0019547	0.146
C10orf76	ENSG00000120029	10	103605356	103815950	354	38	66155	2.8828	0.0019711	0.147
IQSEC3	ENSG00000120645	12	175931	287626	437	62	66155	2.8813	0.0019804	0.147
COL8A2	ENSG00000171812	1	36560837	36590821	66	11	66155	2.8772	0.0020063	0.149
SORBS3	ENSG00000120896	8	22402499	22433301	68	23	66155	2.8755	0.002017	0.149
IFI27	ENSG00000165949	14	94571182	94583033	52	15	66155	2.8728	0.0020345	0.149
BAD	ENSG00000002330	11	64037302	64052176	28	13	66155	2.8711	0.0020451	0.149
RBM12B	ENSG00000183808	8	94741584	94753245	23	6	66155	2.8706	0.0020482	0.149
CAPZA2	ENSG00000198898	7	116451124	116562103	229	31	66155	2.8681	0.0020646	0.149
COX7A2L	ENSG00000115944	2	42560686	42652228	246	30	66155	2.8622	0.0021034	0.152
SMCO1	ENSG00000214097	3	196233748	196242237	23	5	66155	2.8599	0.0021188	0.153
REEP2	ENSG00000132563	5	137774706	137782658	26	7	66155	2.8555	0.0021484	0.154
GRAMD1A	ENSG00000089351	19	35485688	35517375	123	15	66155	2.8542	0.0021575	0.154
ABT1	ENSG00000146109	6	26597180	26600278	17	6	66155	2.8521	0.0021717	0.154
KCNK16	ENSG00000095981	6	39282474	39290744	47	7	66155	2.85	0.0021858	0.154
KIFC1	ENSG00000237649	6	33359313	33377701	18	4	66155	2.8499	0.0021868	0.154
C15orf57	ENSG00000128891	15	40820882	40857256	105	11	66155	2.8482	0.0021985	0.154
JTB	ENSG00000143543	1	153946745	153950164	2	1	66155	2.8475	0.0022034	0.154
THAP3	ENSG00000041988	1	6684926	6695646	41	11	66155	2.8439	0.002228	0.155
GPR137	ENSG00000173264	11	64037534	64056972	34	15	66155	2.8433	0.0022324	0.155
TMEM57	ENSG00000204178	1	25757388	25826700	98	4	66155	2.843	0.0022343	0.155
ZDHHC11B	ENSG00000206077	5	710475	767067	36	2	66155	2.8402	0.0022545	0.155
CREB3L4	ENSG00000143578	1	153940010	153946839	11	3	66155	2.839	0.0022628	0.155
ADAT3	ENSG00000213638	19	1905377	1913444	32	5	66155	2.8389	0.0022636	0.155
GTF3C1	ENSG00000077235	16	27470876	27561234	157	23	66155	2.8386	0.0022658	0.155
2020-09-11	ENSG00000138758	4	77870856	77961537	281	22	66155	2.8337	0.0023007	0.157
SAMD13	ENSG00000203943	1	84764049	84855640	244	35	66155	2.8323	0.0023106	0.157
ADNP2	ENSG00000101544	18	77866915	77905406	135	13	66155	2.8309	0.0023212	0.157
TXNL4A	ENSG00000141759	18	77732867	77793949	182	17	66155	2.8275	0.0023457	0.158
IMPG2	ENSG00000081148	3	100941390	101039404	225	20	66155	2.8231	0.0023783	0.16
SCGB3A2	ENSG00000164265	5	147250245	147261754	85	13	66155	2.8221	0.0023853	0.16
GABRA2	ENSG00000151834	4	46250444	46477247	616	40	66155	2.8191	0.0024078	0.16
ARL9	ENSG00000196503	4	57371509	57390614	62	15	66155	2.8168	0.0024254	0.16
TOX	ENSG00000198846	8	59717977	60031767	945	89	66155	2.8161	0.0024309	0.16
RNF114	ENSG00000124226	20	48552948	48570429	52	10	66155	2.8152	0.0024374	0.16
MACROD2	ENSG00000172264	20	13976015	16033842	7410	359	66155	2.8143	0.0024439	0.16
CAPRIN2	ENSG00000110888	12	30862486	30907885	162	22	66155	2.8122	0.0024599	0.161
EPC2	ENSG00000135999	2	149402009	149545130	363	17	66155	2.8082	0.002491	0.162
MME	ENSG00000196549	3	154741913	154901497	468	65	66155	2.806	0.002508	0.162
JADE2	ENSG00000043143	5	133860003	133918918	182	35	66155	2.8056	0.0025111	0.162
TADA2B	ENSG00000173011	4	7043626	7059679	58	13	66155	2.8047	0.0025179	0.162
BACE2	ENSG00000182240	21	42539728	42654445	389	73	66155	2.8044	0.0025202	0.162
ZNF766	ENSG00000196214	19	52772824	52795977	146	20	66155	2.8025	0.0025358	0.163
SRRM4	ENSG00000139767	12	119419300	119600856	811	61	66155	2.7999	0.0025559	0.164
SMOX	ENSG00000088826	20	4101627	4168394	364	45	66155	2.7885	0.002648	0.167
PCSK7	ENSG00000160613	11	117075053	117103241	101	18	66155	2.7884	0.0026485	0.167
R3HCC1L	ENSG00000166024	10	99894387	100004654	239	26	66155	2.7881	0.0026513	0.167
LRRC37A2	ENSG00000238083	17	44588877	44633016	2	1	66155	2.7869	0.0026607	0.167
ARL17A	ENSG00000185829	17	44594068	44657088	2	1	66155	2.7869	0.0026607	0.167
ARMC1	ENSG00000104442	8	66514694	66546442	143	12	66155	2.7848	0.002678	0.168
NHLH2	ENSG00000177551	1	116378998	116386538	26	7	66155	2.7778	0.0027363	0.171
METTL9	ENSG00000197006	16	21608539	21668794	89	24	66155	2.7755	0.0027554	0.172
SNRNP200	ENSG00000144028	2	96940074	96971297	38	9	66155	2.7638	0.0028568	0.177
PPP6C	ENSG00000119414	9	127908852	127952218	117	15	66155	2.7615	0.0028769	0.178
SPOCK1	ENSG00000152377	5	136310987	136934068	2057	123	66155	2.758	0.0029075	0.179
PHKG1	ENSG00000164776	7	56148440	56160689	49	12	66155	2.7575	0.0029124	0.179
CLDN15	ENSG00000106404	7	100875373	100882101	17	7	66155	2.7542	0.0029421	0.179
LAMB2	ENSG00000172037	3	49158547	49170551	15	9	66155	2.7538	0.0029456	0.179
SHISA9	ENSG00000237515	16	12995477	13334272	1653	114	66155	2.7535	0.0029481	0.179
TRAIP	ENSG00000183763	3	49866034	49894007	46	9	66155	2.7531	0.0029521	0.179
ANKK1	ENSG00000170209	11	113258513	113271140	47	10	66155	2.745	0.0030259	0.183
SLC7A4	ENSG00000099960	22	21383007	21387129	13	4	66155	2.7389	0.0030827	0.185
FGFR1OP	ENSG00000213066	6	167412670	167466201	298	11	66155	2.7388	0.0030832	0.185
FES	ENSG00000182511	15	91426925	91439006	38	9	66155	2.7371	0.0030989	0.185
PDK1	ENSG00000152256	2	173420101	173489823	235	19	66155	2.737	0.0030999	0.185
PTCH1	ENSG00000185920	9	98205262	98279339	203	27	66155	2.7357	0.0031127	0.185
ZNF184	ENSG00000096654	6	27418522	27440897	100	10	66155	2.7348	0.0031211	0.185
DNM1	ENSG00000106976	9	130965658	131017527	119	20	66155	2.7313	0.0031543	0.185
CD36	ENSG00000135218	7	79998891	80308593	956	62	66155	2.7312	0.0031553	0.185
CDH8	ENSG00000150394	16	61681146	62070939	1118	81	66155	2.7302	0.0031649	0.185
STX11	ENSG00000135604	6	144471663	144509507	80	16	66155	2.7301	0.0031655	0.185
KIR3DX1	ENSG00000104970	19	55043909	55057053	54	21	66155	2.7294	0.003172	0.185
DAG1	ENSG00000173402	3	49506146	49573048	127	16	66155	2.7221	0.0032431	0.189
KLF7	ENSG00000118263	2	207938861	208031991	343	53	66155	2.7201	0.0032631	0.189
KDM3A	ENSG00000115548	2	86667770	86719839	129	20	66155	2.7125	0.0033386	0.193
SEPP1	ENSG00000250722	5	42799982	42887494	301	31	66155	2.7103	0.0033614	0.193
RABAC1	ENSG00000105404	19	42460833	42463542	5	2	66155	2.7089	0.0033753	0.193
PROX2	ENSG00000119608	14	75319736	75330537	29	9	66155	2.7082	0.0033827	0.193
OR4E2	ENSG00000221977	14	22133297	22134238	6	3	66155	2.7079	0.0033852	0.193
RUFY1	ENSG00000176783	5	178977559	179037027	204	27	66155	2.7076	0.0033882	0.193
ATP8B2	ENSG00000143515	1	154298029	154323783	65	12	66155	2.7058	0.003407	0.194
FUS	ENSG00000089280	16	31191431	31203127	15	6	66155	2.7045	0.00342	0.194
SAFB2	ENSG00000130254	19	5587010	5624057	106	18	66155	2.7029	0.0034366	0.194
MRPS28	ENSG00000147586	8	80830952	80942524	235	26	66155	2.6995	0.0034717	0.195
INSRR	ENSG00000027644	1	156809855	156828810	21	9	66155	2.6993	0.0034747	0.195
HSPG2	ENSG00000142798	1	22148738	22263790	416	40	66155	2.6976	0.0034917	0.195
PSORS1C1	ENSG00000204540	6	31082527	31107869	293	28	66155	2.6971	0.0034978	0.195
CNTNAP5	ENSG00000155052	2	124782864	125672864	3256	155	66155	2.697	0.0034987	0.195
SMIM2	ENSG00000139656	13	44717679	44735393	36	12	66155	2.6958	0.0035113	0.195
SON	ENSG00000159140	21	34914924	34949812	44	15	66155	2.6946	0.0035236	0.195
ITIH4	ENSG00000055955	3	52846991	52865495	52	9	66155	2.6941	0.0035288	0.195
RBFA	ENSG00000101546	18	77794358	77806397	48	8	66155	2.6915	0.0035569	0.195
PPAP2B	ENSG00000162407	1	56960419	57110974	557	46	66155	2.6911	0.0035613	0.195
MNX1	ENSG00000130675	7	156786745	156803345	60	20	66155	2.6836	0.0036418	0.198
RP11-322L20.1	ENSG00000258804	14	87372122	87389099	59	9	66155	2.6835	0.003643	0.198
CLIC1	ENSG00000213719	6	31698358	31707540	14	8	66155	2.6827	0.0036516	0.198
TMEM50A	ENSG00000183726	1	25664408	25688852	29	8	66155	2.6823	0.0036558	0.198
SDK1	ENSG00000146555	7	3341080	4308632	4971	154	66155	2.6802	0.0036792	0.198
ENPP7	ENSG00000182156	17	77704681	77716021	31	7	66155	2.68	0.0036815	0.198
RPL23A	ENSG00000198242	17	27046411	27051377	5	3	66155	2.6755	0.003731	0.199
TMF1	ENSG00000144747	3	69068978	69101484	77	15	66155	2.6751	0.0037354	0.199
RLN2	ENSG00000107014	9	5299868	5304969	13	4	66155	2.6742	0.0037455	0.199
OPRD1	ENSG00000116329	1	29138654	29190208	185	24	66155	2.6738	0.0037495	0.199
AZIN1	ENSG00000155096	8	103838585	103906092	242	28	66155	2.6737	0.0037509	0.199
HSPA1L	ENSG00000204390	6	31777396	31783437	18	10	66155	2.6729	0.0037594	0.199
SPG20OS	ENSG00000120664	13	36920568	36943738	71	13	66155	2.6727	0.0037617	0.199
PCSK5	ENSG00000099139	9	78505560	78977255	2074	235	66155	2.6713	0.0037784	0.199
CCDC18	ENSG00000122483	1	93645476	93744287	255	17	66155	2.6648	0.0038515	0.201
ZNF608	ENSG00000168916	5	123972608	124084500	392	49	66155	2.6637	0.0038641	0.201
TMEM258	ENSG00000134825	11	61535973	61560274	42	12	66155	2.663	0.0038729	0.201
IQGAP1	ENSG00000140575	15	90931450	91045475	358	21	66155	2.6615	0.0038896	0.201
NEU1	ENSG00000204386	6	31825436	31830683	5	3	66155	2.6615	0.0038899	0.201
LSAMP	ENSG00000185565	3	115521235	117716095	7822	367	66155	2.6612	0.0038936	0.201
CTTNBP2	ENSG00000077063	7	117350705	117514193	427	55	66155	2.6583	0.0039267	0.203
C9orf89	ENSG00000165233	9	95858500	95875565	58	12	66155	2.6571	0.0039405	0.203
PRSS55	ENSG00000184647	8	10383056	10411676	192	22	66155	2.6561	0.0039524	0.203
LINC01098	ENSG00000231171	4	178649911	178911904	970	73	66155	2.6533	0.0039859	0.204
MMP25	ENSG00000008516	16	3096682	3110727	61	12	66155	2.6513	0.0040092	0.204
SOX5	ENSG00000134532	12	23682440	24103966	1341	145	66155	2.6509	0.0040139	0.204
CARM1	ENSG00000142453	19	10982189	11033453	112	20	66155	2.6506	0.0040175	0.204
CACNA1G	ENSG00000006283	17	48638429	48704835	172	29	66155	2.6472	0.0040579	0.205
RP11-770J1.4	ENSG00000255384	11	118303836	118305921	1	1	66155	2.6468	0.004063	0.205
PCCB	ENSG00000114054	3	135969148	136056738	183	32	66155	2.6436	0.0041011	0.207
BICD1	ENSG00000151746	12	32259769	32536567	1301	69	66155	2.6424	0.0041161	0.207
SEMA4C	ENSG00000168758	2	97525453	97536494	11	5	66155	2.6395	0.0041509	0.208
RP11-296A16.1	ENSG00000262560	15	44064815	44091331	54	13	66155	2.6331	0.0042306	0.212
HMGN4	ENSG00000182952	6	26538633	26546482	18	4	66155	2.6313	0.0042527	0.212
PHF1	ENSG00000112511	6	33378176	33384230	7	4	66155	2.6284	0.00429	0.212
SERPINI1	ENSG00000163536	3	167453031	167543356	330	23	66155	2.6283	0.0042909	0.212
RAD23B	ENSG00000119318	9	110045418	110094475	179	22	66155	2.6283	0.0042909	0.212
CAMKMT	ENSG00000143919	2	44589089	44999731	1346	50	66155	2.6276	0.0042995	0.212
CIAO1	ENSG00000144021	2	96931870	96939087	9	4	66155	2.6268	0.0043091	0.212
MED18	ENSG00000130772	1	28655513	28662476	8	4	66155	2.6262	0.004317	0.212
CLDND2	ENSG00000160318	19	51870352	51872257	1	1	66155	2.6226	0.0043626	0.214
SPCS1	ENSG00000114902	3	52738971	52742182	10	5	66155	2.6155	0.004455	0.217
FAM92A1	ENSG00000188343	8	94710789	94743755	70	20	66155	2.615	0.0044618	0.217
ZNF461	ENSG00000197808	19	37128094	37157755	74	13	66155	2.6144	0.0044688	0.217
SGCZ	ENSG00000185053	8	13947373	15095848	7830	210	66155	2.6139	0.0044764	0.217
ZNF423	ENSG00000102935	16	49521435	49891830	1231	130	66155	2.6114	0.0045083	0.218
ZC3H18	ENSG00000158545	16	88636789	88698374	249	40	66155	2.6084	0.0045484	0.219
C18orf54	ENSG00000166845	18	51884287	51911588	111	9	66155	2.608	0.0045532	0.219
NOL7	ENSG00000225921	6	13615559	13632971	30	9	66155	2.6023	0.0046301	0.222
RAMP3	ENSG00000122679	7	45197390	45225901	216	13	66155	2.6011	0.0046465	0.222
PPP1R14D	ENSG00000166143	15	41107650	41120907	29	7	66155	2.6	0.0046612	0.222
TMEM200C	ENSG00000206432	18	5882071	5895954	42	13	66155	2.5994	0.0046697	0.222
ZNF135	ENSG00000176293	19	58570607	58597677	82	11	66155	2.5987	0.0046787	0.222
SPATC1L	ENSG00000160284	21	47581062	47604390	170	15	66155	2.5973	0.0046981	0.223
AD000671.6	ENSG00000267120	19	36230153	36236333	26	9	66155	2.5944	0.0047378	0.224
OR4X1	ENSG00000176567	11	48285413	48286330	7	3	66155	2.591	0.0047845	0.225
VDAC3	ENSG00000078668	8	42249142	42263415	26	7	66155	2.5908	0.0047878	0.225
DCAF11	ENSG00000100897	14	24583404	24594451	28	7	66155	2.5869	0.0048416	0.227
UBR2	ENSG00000024048	6	42531800	42661242	254	22	66155	2.5852	0.0048657	0.227
STK17A	ENSG00000164543	7	43622357	43666385	162	15	66155	2.5848	0.0048714	0.227
CACNA2D1	ENSG00000153956	7	81575760	82073114	1801	124	66155	2.5832	0.004894	0.228
GFRA3	ENSG00000146013	5	137588068	137610360	55	17	66155	2.5827	0.0049018	0.228
DOC2B	ENSG00000272636	17	5810	31427	65	7	66155	2.5808	0.0049286	0.228
GAS8	ENSG00000141013	16	90086037	90111383	139	17	66155	2.5797	0.0049446	0.228
BZW1	ENSG00000082153	2	201675317	201688569	21	6	66155	2.5788	0.0049569	0.228
AL441883.1	ENSG00000268059	6	13615728	13621126	8	4	66155	2.5783	0.0049646	0.228
STARD7	ENSG00000084090	2	96850597	96874563	38	9	66155	2.5752	0.0050096	0.228
MST1R	ENSG00000164078	3	49924435	49941299	29	7	66155	2.5745	0.0050197	0.228
CALM3	ENSG00000160014	19	47104331	47114050	18	7	66155	2.5729	0.0050428	0.228
FITM1	ENSG00000139914	14	24600484	24602058	2	1	66155	2.5685	0.0051072	0.228
PAFAH1B2	ENSG00000168092	11	117014983	117047610	117	18	66155	2.5683	0.0051099	0.228
BAG5	ENSG00000166170	14	104022881	104029168	12	3	66155	2.5681	0.0051127	0.228
LRRC8E	ENSG00000171017	19	7953390	7966901	45	8	66155	2.5681	0.0051131	0.228
ZFYVE19	ENSG00000166140	15	41099284	41106767	28	6	66155	2.5678	0.005117	0.228
RP5-966M1.6	ENSG00000243696	3	52847298	52869745	65	9	66155	2.567	0.0051293	0.228
EMC9	ENSG00000100908	14	24608174	24610797	6	3	66155	2.5667	0.0051343	0.228
SLC35D1	ENSG00000116704	1	67465015	67519782	178	18	66155	2.5665	0.0051364	0.228
SLC1A6	ENSG00000105143	19	15060846	15133802	533	47	66155	2.5654	0.0051523	0.228
FOSB	ENSG00000125740	19	45971253	45978437	23	6	66155	2.5644	0.0051681	0.228
HSPA12B	ENSG00000132622	20	3713314	3733758	53	16	66155	2.5639	0.0051749	0.228
SERF2	ENSG00000140264	15	44069285	44094787	52	12	66155	2.5635	0.0051809	0.228
STK33	ENSG00000130413	11	8413418	8615836	729	33	66155	2.5632	0.005186	0.228
TRNAU1AP	ENSG00000180098	1	28879597	28905051	55	12	66155	2.5627	0.0051934	0.228
SLC6A9	ENSG00000196517	1	44457172	44497139	103	23	66155	2.5626	0.0051943	0.228
ACVRL1	ENSG00000139567	12	52300692	52317145	54	14	66155	2.5626	0.0051943	0.228
THEGL	ENSG00000249693	4	57396775	57469673	280	35	66155	2.5597	0.0052377	0.23
RPL36	ENSG00000130255	19	5674958	5691887	35	12	66155	2.5588	0.0052517	0.23
REV1	ENSG00000135945	2	100016938	100106497	238	22	66155	2.5574	0.0052724	0.23
CTD-2330K9.3	ENSG00000228008	3	49941278	49954370	14	4	66155	2.5563	0.0052895	0.23
DNALI1	ENSG00000163879	1	38022520	38032458	37	11	66155	2.5557	0.0052991	0.23
GOLGA1	ENSG00000136935	9	127640646	127710771	149	22	66155	2.5552	0.0053057	0.23
SCN1B	ENSG00000105711	19	35521588	35531352	28	8	66155	2.5542	0.0053222	0.23
NRCAM	ENSG00000091129	7	107788068	108097161	1214	59	66155	2.5534	0.0053337	0.23
FADS2	ENSG00000134824	11	61560452	61634826	186	24	66155	2.551	0.0053714	0.231
SPATA2	ENSG00000158480	20	48519928	48532080	43	10	66155	2.549	0.0054015	0.232
RABEPK	ENSG00000136933	9	127962821	127996437	93	17	66155	2.5484	0.0054104	0.232
ASIC5	ENSG00000256394	4	156750881	156787425	161	20	66155	2.5468	0.0054356	0.233
YLPM1	ENSG00000119596	14	75230069	75322244	193	20	66155	2.5447	0.0054679	0.233
CDK2AP2	ENSG00000167797	11	67273968	67276120	1	1	66155	2.5426	0.0055012	0.234
RP11-468E2.6	ENSG00000259371	14	24590560	24601038	24	4	66155	2.5421	0.0055089	0.234
IGF1R	ENSG00000140443	15	99192200	99507759	1105	125	66155	2.5413	0.0055219	0.234
SNX10	ENSG00000086300	7	26331541	26413949	345	39	66155	2.5405	0.0055348	0.234
MTA3	ENSG00000057935	2	42721709	42984087	714	28	66155	2.5399	0.0055449	0.234
NRP2	ENSG00000118257	2	206546714	206662857	345	74	66155	2.5387	0.0055628	0.234
HOOK3	ENSG00000168172	8	42752075	42885682	290	12	66155	2.5375	0.0055827	0.234
CCDC68	ENSG00000166510	18	52568740	52626739	156	23	66155	2.5373	0.0055859	0.234
TAF12	ENSG00000120656	1	28915835	28969597	93	20	66155	2.536	0.0056059	0.234
DNMBP	ENSG00000107554	10	101635334	101769676	493	31	66155	2.5348	0.0056261	0.234
SBDS	ENSG00000126524	7	66452664	66460588	23	10	66155	2.534	0.005638	0.234
BICC1	ENSG00000122870	10	60272900	60591195	825	49	66155	2.5335	0.0056468	0.234
AP4M1	ENSG00000221838	7	99699172	99707968	26	8	66155	2.5329	0.0056555	0.234
HIC2	ENSG00000169635	22	21771693	21805752	5	2	66155	2.5327	0.005659	0.234
PRG3	ENSG00000156575	11	57144242	57148623	10	5	66155	2.5314	0.0056801	0.234
ZNF3	ENSG00000166526	7	99661656	99680171	41	14	66155	2.5308	0.0056896	0.234
SYT4	ENSG00000132872	18	40847843	40857615	10	3	66155	2.5302	0.0057003	0.234
BTBD18	ENSG00000233436	11	57510986	57519253	6	4	66155	2.5285	0.005727	0.235
PRMT3	ENSG00000185238	11	20409076	20530840	397	32	66155	2.5274	0.0057461	0.235
NCR3	ENSG00000204475	6	31556672	31560762	20	9	66155	2.5266	0.0057582	0.235
GRIA1	ENSG00000155511	5	152869175	153193429	1396	79	66155	2.5262	0.0057654	0.235
UBE2H	ENSG00000186591	7	129470572	129592789	510	20	66155	2.5241	0.0057992	0.236
WDR27	ENSG00000184465	6	169857307	170102159	962	39	66155	2.5221	0.0058336	0.236
IGLON5	ENSG00000142549	19	51815102	51833608	64	13	66155	2.5193	0.0058796	0.238
NR4A2	ENSG00000153234	2	157180944	157198860	16	6	66155	2.5165	0.0059256	0.239
TLK1	ENSG00000198586	2	171847333	172087824	645	24	66155	2.5125	0.0059945	0.241
GPHN	ENSG00000171723	14	66974125	67648520	2416	23	66155	2.5117	0.0060079	0.241
SLBP	ENSG00000163950	4	1694527	1714282	54	13	66155	2.5108	0.0060231	0.241
C1ORF220	ENSG00000184909	1	178511950	178517579	25	4	66155	2.5091	0.0060515	0.241
SPG20	ENSG00000133104	13	36875775	36944317	200	18	66155	2.5084	0.0060641	0.241
RBMS3	ENSG00000144642	3	29322473	30051886	3227	189	66155	2.508	0.0060717	0.241
RAB2A	ENSG00000104388	8	61429416	61536186	315	21	66155	2.5073	0.0060827	0.241
RNF125	ENSG00000101695	18	29598335	29653176	154	27	66155	2.5065	0.0060971	0.241
CPNE8	ENSG00000139117	12	39040624	39301232	862	35	66155	2.5062	0.0061022	0.241
ZNF620	ENSG00000177842	3	40547483	40560227	19	6	66155	2.5061	0.0061043	0.241
EXD1	ENSG00000178997	15	41474923	41522941	235	17	66155	2.5048	0.0061259	0.242
ASXL3	ENSG00000141431	18	31158579	31331156	530	42	66155	2.5001	0.0062087	0.244
SAFB	ENSG00000160633	19	5623046	5668489	97	16	66155	2.4993	0.0062225	0.244
C11orf42	ENSG00000180878	11	6226796	6232362	8	4	66155	2.4983	0.00624	0.244
C22orf31	ENSG00000100249	22	29454660	29457832	7	4	66155	2.4981	0.0062434	0.244
FADS3	ENSG00000221968	11	61640991	61659523	34	5	66155	2.4961	0.0062786	0.245
UBAP2L	ENSG00000143569	1	154192655	154243986	92	15	66155	2.4944	0.0063078	0.246
AIPL1	ENSG00000129221	17	6297013	6338519	259	44	66155	2.4937	0.0063204	0.246
OXCT1	ENSG00000083720	5	41730167	41870621	244	24	66155	2.4901	0.0063845	0.247
ZNF445	ENSG00000185219	3	44481262	44519162	76	18	66155	2.49	0.0063867	0.247
TMEM64	ENSG00000180694	8	91634223	91803860	392	20	66155	2.4885	0.0064144	0.248
FOXO3	ENSG00000118689	6	108881038	109005977	272	24	66155	2.4863	0.0064545	0.249
VWC2	ENSG00000188730	7	49813257	49961546	433	51	66155	2.485	0.0064776	0.249
NFE2L3	ENSG00000050344	7	26191860	26226745	111	18	66155	2.4841	0.0064932	0.249
FAM19A5	ENSG00000219438	22	48885272	49246724	2193	163	66155	2.484	0.0064959	0.249
MYOM1	ENSG00000101605	18	3066805	3220106	684	77	66155	2.4837	0.0065005	0.249
LINC00998	ENSG00000214194	7	112756773	112758668	7	3	66155	2.4829	0.0065167	0.249
MTCH2	ENSG00000109919	11	47638867	47664175	27	9	66155	2.4817	0.0065378	0.249
CFH	ENSG00000000971	1	196621008	196716634	316	21	66155	2.4804	0.0065617	0.249
EDN3	ENSG00000124205	20	57875482	57901047	67	19	66155	2.48	0.0065692	0.249
RAB6A	ENSG00000175582	11	73386683	73472182	277	26	66155	2.4799	0.0065701	0.249
TEX35	ENSG00000240021	1	178482212	178517734	110	16	66155	2.4794	0.0065808	0.249
SLC2A9	ENSG00000109667	4	9772777	10056560	1391	39	66155	2.4768	0.006628	0.25
TMEM71	ENSG00000165071	8	133697253	133772958	289	19	66155	2.4753	0.0066557	0.25
KCNG2	ENSG00000178342	18	77623668	77660184	158	18	66155	2.4745	0.0066704	0.25
OR4C13	ENSG00000258817	11	49973943	49974971	5	3	66155	2.4715	0.0067271	0.252
COA1	ENSG00000106603	7	43648055	43769316	411	19	66155	2.4705	0.0067462	0.252
ARAP2	ENSG00000047365	4	35949843	36246131	965	75	66155	2.47	0.0067565	0.252
RHCE	ENSG00000188672	1	25688740	25756683	85	4	66155	2.4676	0.0068008	0.253
NAA40	ENSG00000110583	11	63706431	63724800	41	7	66155	2.4667	0.0068184	0.253
KB-1507C5.2	ENSG00000253320	8	103876528	103990104	387	40	66155	2.4662	0.0068279	0.253
MFF	ENSG00000168958	2	228189867	228222550	137	18	66155	2.4647	0.0068571	0.253
PRDM5	ENSG00000138738	4	121606074	121844025	1025	46	66155	2.4645	0.0068593	0.253
RORB	ENSG00000198963	9	77112281	77308093	544	52	66155	2.4645	0.0068601	0.253
CCNA2	ENSG00000145386	4	122737599	122745087	17	5	66155	2.4641	0.0068672	0.253
TCAIM	ENSG00000179152	3	44379611	44450943	182	22	66155	2.4632	0.0068853	0.253
ZNF79	ENSG00000196152	9	130186661	130207651	59	5	66155	2.4632	0.0068857	0.253
SIRT1	ENSG00000096717	10	69644427	69678147	96	13	66155	2.4624	0.0069	0.253
LILRA5	ENSG00000187116	19	54818353	54824409	8	2	66155	2.4611	0.0069255	0.253
FAHD2B	ENSG00000144199	2	97749320	97760619	18	3	66155	2.4599	0.0069495	0.253
TNXB	ENSG00000168477	6	32008931	32083111	172	39	66155	2.4583	0.0069805	0.254
SLC20A2	ENSG00000168575	8	42273993	42397069	282	38	66155	2.456	0.007024	0.255
C1orf220	ENSG00000213057	1	178511887	178518024	30	5	66155	2.4555	0.0070342	0.255
OR52W1	ENSG00000175485	11	6220376	6221489	6	3	66155	2.4513	0.007117	0.258
RESP18	ENSG00000182698	2	220192131	220197899	21	3	66155	2.4504	0.0071345	0.258
CAMSAP3	ENSG00000076826	19	7660788	7683190	55	9	66155	2.4493	0.0071568	0.258
NCAM1	ENSG00000149294	11	112831997	113149158	1107	66	66155	2.449	0.0071636	0.258
DIRAS3	ENSG00000162595	1	68511645	68517314	16	5	66155	2.4439	0.0072647	0.259
C19orf38	ENSG00000214212	19	10947251	10980466	64	15	66155	2.4437	0.0072691	0.259
PTGIS	ENSG00000124212	20	48120411	48184683	148	45	66155	2.4435	0.0072719	0.259
RP11-187E13.2	ENSG00000258386	14	32476108	32487891	31	11	66155	2.4433	0.0072774	0.259
RBM24	ENSG00000112183	6	17281577	17294106	25	9	66155	2.4421	0.0073011	0.259
BLVRA	ENSG00000106605	7	43798279	43846939	115	19	66155	2.4421	0.0073019	0.259
PNPLA8	ENSG00000135241	7	108110866	108210110	297	23	66155	2.4408	0.0073273	0.259
ZNF619	ENSG00000177873	3	40518604	40531727	33	11	66155	2.4404	0.0073347	0.259
OPN3	ENSG00000054277	1	241753404	241840678	303	56	66155	2.4391	0.007362	0.259
CCSER2	ENSG00000107771	10	86088342	86278273	640	28	66155	2.4387	0.0073691	0.259
HNRNPA2B1	ENSG00000122566	7	26229547	26241149	30	9	66155	2.4385	0.0073745	0.259
AL357673.1	ENSG00000248835	1	54635333	54637997	14	5	66155	2.4385	0.007375	0.259
INVS	ENSG00000119509	9	102861538	103063282	536	21	66155	2.4373	0.0073979	0.259
TRAPPC13	ENSG00000113597	5	64920543	64962060	139	13	66155	2.4373	0.0073982	0.259
BLOC1S5	ENSG00000188428	6	8013800	8064647	213	19	66155	2.435	0.0074458	0.26
CC2D2A	ENSG00000048342	4	15471489	15603180	370	45	66155	2.4345	0.0074553	0.26
RP11-598P20.5	ENSG00000254673	8	42873567	42932477	99	13	66155	2.4344	0.0074576	0.26
TOPAZ1	ENSG00000173769	3	44283378	44373590	214	18	66155	2.4319	0.0075102	0.26
RP11-1021N1.1	ENSG00000261130	16	15489611	15609205	302	37	66155	2.4316	0.007517	0.26
C10orf32-ASMT	ENSG00000270316	10	104614029	104661656	167	21	66155	2.4314	0.0075204	0.26
SPIB	ENSG00000269404	19	50922195	50934570	45	13	66155	2.4313	0.007523	0.26
KLK15	ENSG00000174562	19	51328545	51340469	45	15	66155	2.4243	0.0076679	0.264
FCHSD1	ENSG00000197948	5	141018869	141030986	55	17	66155	2.4238	0.00768	0.264
CACNB2	ENSG00000165995	10	18429606	18830798	1860	146	66155	2.4237	0.0076806	0.264
YWHAZ	ENSG00000164924	8	101928753	101965616	110	15	66155	2.4235	0.0076862	0.264
ENC1	ENSG00000171617	5	73923234	73937249	31	6	66155	2.4207	0.0077456	0.266
TULP1	ENSG00000112041	6	35465651	35480715	58	13	66155	2.4195	0.007771	0.266
CRISP2	ENSG00000124490	6	49660073	49681274	65	16	66155	2.4192	0.0077764	0.266
WDR1	ENSG00000071127	4	10075963	10118573	213	26	66155	2.4178	0.0078082	0.266
FAM172A	ENSG00000113391	5	92953775	93447404	905	37	66155	2.4173	0.0078191	0.266
MTHFD1	ENSG00000100714	14	64854749	64926722	226	32	66155	2.4152	0.0078625	0.267
TSKU	ENSG00000182704	11	76493295	76509198	49	9	66155	2.413	0.0079111	0.268
RPL12	ENSG00000197958	9	130209953	130213684	7	1	66155	2.4113	0.0079469	0.269
OVOL1	ENSG00000172818	11	65554493	65564690	27	8	66155	2.4088	0.0080032	0.27
ZNF621	ENSG00000172888	3	40566369	40616176	129	23	66155	2.4088	0.0080036	0.27
CTNNBIP1	ENSG00000178585	1	9908334	9970394	90	18	66155	2.4072	0.0080386	0.27
AQP10	ENSG00000143595	1	154293566	154297801	12	4	66155	2.407	0.0080422	0.27
RARB	ENSG00000077092	3	25215823	25639423	2041	120	66155	2.406	0.0080648	0.27
TAPBP	ENSG00000231925	6	33267471	33282164	33	10	66155	2.4054	0.0080768	0.271
TMPRSS6	ENSG00000187045	22	37461476	37505603	162	21	66155	2.4002	0.008194	0.274
STK32C	ENSG00000165752	10	134020996	134145351	609	52	66155	2.396	0.008288	0.276
DAGLA	ENSG00000134780	11	61447905	61514473	135	21	66155	2.3953	0.008303	0.276
OR13C3	ENSG00000204246	9	107298030	107299137	3	1	66155	2.3948	0.0083137	0.276
CBL	ENSG00000110395	11	119076752	119178859	158	19	66155	2.3926	0.0083641	0.277
PRR24	ENSG00000257704	19	47778142	47778979	3	1	66155	2.392	0.008378	0.278
ZDHHC21	ENSG00000175893	9	14611069	14693469	412	41	66155	2.3907	0.0084083	0.278
PSD	ENSG00000059915	10	104162376	104181296	26	11	66155	2.3893	0.0084411	0.278
RPUSD2	ENSG00000166133	15	40861499	40866659	15	7	66155	2.3887	0.0084532	0.278
TFB2M	ENSG00000162851	1	246703862	246729626	181	22	66155	2.3884	0.0084619	0.278
IBSP	ENSG00000029559	4	88720733	88733074	45	12	66155	2.3877	0.0084782	0.278
XRCC3	ENSG00000126215	14	104163946	104181841	37	10	66155	2.3862	0.0085109	0.278
ODF2	ENSG00000136811	9	131217465	131263571	95	11	66155	2.3856	0.0085254	0.278
ZNF547	ENSG00000152433	19	57874845	57890933	51	14	66155	2.3851	0.0085369	0.278
ITPR3	ENSG00000096433	6	33588142	33664351	388	47	66155	2.385	0.0085402	0.278
MACROD1	ENSG00000133315	11	63766030	63933578	450	71	66155	2.3832	0.0085814	0.278
MYH6	ENSG00000197616	14	23851199	23877486	91	24	66155	2.3829	0.0085889	0.278
STRA6	ENSG00000137868	15	74471807	74504608	88	14	66155	2.3816	0.0086192	0.278
CARS	ENSG00000110619	11	3022152	3078843	198	22	66155	2.3813	0.0086265	0.278
ZNF396	ENSG00000186496	18	32946661	32957301	28	9	66155	2.381	0.0086325	0.278
P2RX6	ENSG00000099957	22	21364097	21383119	84	21	66155	2.3808	0.0086365	0.278
EI24	ENSG00000149547	11	125439112	125454575	45	10	66155	2.3806	0.0086421	0.278
HIST1H2BC	ENSG00000180596	6	26115101	26124154	41	11	66155	2.3798	0.0086622	0.279
GART	ENSG00000159131	21	34876238	34915797	68	18	66155	2.3787	0.0086873	0.279
PPAT	ENSG00000128059	4	57259528	57301781	118	17	66155	2.3767	0.0087333	0.28
ZNF497	ENSG00000174586	19	58865723	58874214	14	5	66155	2.3754	0.0087655	0.281
LCA5L	ENSG00000157578	21	40777770	40817731	136	14	66155	2.3741	0.0087964	0.281
TTC26	ENSG00000105948	7	138818490	138876732	152	10	66155	2.3739	0.0088011	0.281
MON1A	ENSG00000164077	3	49946302	49967606	34	12	66155	2.3734	0.0088135	0.281
RPS19	ENSG00000105372	19	42363988	42376994	33	5	66155	2.3721	0.0088426	0.281
RAPGEF4	ENSG00000091428	2	173600002	173917621	1045	85	66155	2.371	0.0088692	0.282
GGT7	ENSG00000131067	20	33432523	33460663	59	11	66155	2.3689	0.0089213	0.283
GLS	ENSG00000115419	2	191745553	191830278	151	26	66155	2.3679	0.0089458	0.283
RP11-67H2.1	ENSG00000253207	8	114612539	114629187	43	10	66155	2.3666	0.0089773	0.283
ZNF382	ENSG00000161298	19	37095719	37119499	55	14	66155	2.3663	0.008984	0.283
CNP	ENSG00000173786	17	40118759	40129749	21	7	66155	2.3655	0.0090017	0.283
PDZD8	ENSG00000165650	10	119040000	119134978	252	12	66155	2.3652	0.0090109	0.283
PRDX5	ENSG00000126432	11	64085560	64089283	6	4	66155	2.3635	0.0090513	0.284
EIF4E3	ENSG00000163412	3	71724567	71803924	299	37	66155	2.3626	0.009073	0.284
CCDC93	ENSG00000125633	2	118673054	118771709	369	30	66155	2.3613	0.009105	0.284
FBXO41	ENSG00000163013	2	73481810	73511559	63	20	66155	2.361	0.0091135	0.284
SOX6	ENSG00000110693	11	15987995	16761138	1729	76	66155	2.3594	0.0091524	0.284
FBXL15	ENSG00000107872	10	104178946	104182893	4	2	66155	2.3568	0.0092167	0.284
HTR1D	ENSG00000179546	1	23516993	23521222	10	3	66155	2.3565	0.0092243	0.284
C3orf58	ENSG00000181744	3	143690640	143767561	241	20	66155	2.3562	0.0092311	0.284
CCDC61	ENSG00000104983	19	46498339	46524576	112	19	66155	2.3562	0.0092326	0.284
C1GALT1	ENSG00000106392	7	7196565	7288282	524	28	66155	2.3555	0.0092484	0.284
WDR25	ENSG00000176473	14	100842755	100996640	315	38	66155	2.3551	0.00926	0.284
ATAD5	ENSG00000176208	17	29158988	29222887	178	12	66155	2.3542	0.0092821	0.284
ZBTB22	ENSG00000236104	6	33282183	33285719	5	2	66155	2.3532	0.0093051	0.284
AP000783.1	ENSG00000254667	11	123301058	123306427	21	6	66155	2.3527	0.0093188	0.284
TP53BP2	ENSG00000143514	1	223967601	224033674	155	18	66155	2.3526	0.0093205	0.284
TMEM129	ENSG00000168936	4	1717679	1723085	24	6	66155	2.3523	0.0093286	0.284
ARRDC4	ENSG00000140450	15	98462784	98517068	264	33	66155	2.3504	0.0093756	0.284
CCNA1	ENSG00000133101	13	37005967	37017019	24	6	66155	2.3504	0.0093762	0.284
OR4P4	ENSG00000181927	11	55405834	55406772	2	1	66155	2.3503	0.0093792	0.284
FAM207A	ENSG00000160256	21	46359925	46396904	132	18	66155	2.3502	0.0093811	0.284
OR6P1	ENSG00000186440	1	158532441	158533394	4	2	66155	2.3495	0.0093995	0.284
OXSM	ENSG00000151093	3	25824408	25836025	18	6	66155	2.3493	0.0094032	0.284
THAP1	ENSG00000131931	8	42691817	42698468	10	4	66155	2.3491	0.0094084	0.284
BTN3A3	ENSG00000111801	6	26440700	26453643	37	12	66155	2.3488	0.0094183	0.284
ZDHHC11	ENSG00000188818	5	710471	851101	108	10	66155	2.3485	0.0094239	0.284
FANCC	ENSG00000158169	9	97861336	98079991	327	34	66155	2.3457	0.0094954	0.286
TYK2	ENSG00000105397	19	10461209	10491352	91	17	66155	2.3423	0.0095814	0.288
FREM1	ENSG00000164946	9	14734664	14910993	858	102	66155	2.3411	0.0096138	0.288
CASP4	ENSG00000196954	11	104813593	104840163	70	13	66155	2.3398	0.0096481	0.288
ARHGEF1	ENSG00000076928	19	42387228	42434302	50	12	66155	2.3392	0.0096623	0.288
CUTA	ENSG00000112514	6	33384219	33386094	3	2	66155	2.3389	0.009671	0.288
PTPMT1	ENSG00000110536	11	47586982	47595013	10	5	66155	2.3379	0.0096952	0.288
MUSTN1	ENSG00000272573	3	52867130	52869235	6	2	66155	2.3374	0.009709	0.288
HTR1B	ENSG00000135312	6	78171948	78173490	5	2	66155	2.3372	0.0097137	0.288
MROH9	ENSG00000117501	1	170904612	171033906	495	34	66155	2.3372	0.0097151	0.288
IL17REL	ENSG00000188263	22	50432942	50451088	65	11	66155	2.337	0.0097194	0.288
ZNF567	ENSG00000189042	19	37178514	37218603	117	13	66155	2.3368	0.0097244	0.288
PALLD	ENSG00000129116	4	169418217	169849608	1641	135	66155	2.3363	0.0097371	0.288
BPTF	ENSG00000171634	17	65821640	65980494	311	15	66155	2.3353	0.0097642	0.288
CCT6A	ENSG00000146731	7	56119323	56131682	35	11	66155	2.3329	0.0098271	0.29
SCN5A	ENSG00000183873	3	38589548	38691164	358	64	66155	2.329	0.0099307	0.291
CTC-534A2.2	ENSG00000253251	5	64920592	64926718	20	5	66155	2.3284	0.0099445	0.291
ARHGAP23	ENSG00000225485	17	36584662	36668628	278	33	66155	2.3283	0.0099485	0.291
OR4S2	ENSG00000174982	11	55418380	55419315	2	1	66155	2.327	0.0099822	0.291
IPO11	ENSG00000086200	5	61699799	61924409	525	28	66155	2.327	0.009983	0.291
RNF170	ENSG00000120925	8	42704780	42752433	76	13	66155	2.3268	0.0099885	0.291
CCDC153	ENSG00000248712	11	119060347	119067479	13	5	66155	2.3259	0.010012	0.291
FOXJ3	ENSG00000198815	1	42642210	42801548	356	19	66155	2.3252	0.01003	0.291
C16orf98	ENSG00000261359	16	31213206	31214773	1	1	66155	2.3213	0.010135	0.293
HMGB4	ENSG00000176256	1	34326076	34330392	12	7	66155	2.3202	0.010165	0.295
TAF6	ENSG00000106290	7	99704693	99717464	23	7	66155	2.3201	0.010169	0.295
GUCA2B	ENSG00000044012	1	42619092	42621495	8	4	66155	2.3175	0.010238	0.295
OR4C5	ENSG00000176540	11	48387037	48388017	2	1	66155	2.3165	0.010265	0.296
ITSN1	ENSG00000205726	21	35014706	35272165	612	89	66155	2.316	0.01028	0.296
FBXL5	ENSG00000118564	4	15606162	15683302	252	19	66155	2.3154	0.010296	0.296
PLCB3	ENSG00000149782	11	64018995	64036622	33	13	66155	2.3149	0.010308	0.296
NKX6-3	ENSG00000165066	8	41502697	41508855	23	8	66155	2.3149	0.01031	0.296
OXER1	ENSG00000162881	2	42989642	42991401	8	2	66155	2.3121	0.010385	0.297
EGR2	ENSG00000122877	10	64571756	64679660	433	40	66155	2.3114	0.010405	0.297
NLGN2	ENSG00000169992	17	7308193	7323179	36	15	66155	2.3106	0.010428	0.297
OR4S1	ENSG00000176555	11	48327775	48328704	2	1	66155	2.3103	0.010435	0.297
HYLS1	ENSG00000198331	11	125753509	125770543	51	9	66155	2.3098	0.010451	0.297
RHEB	ENSG00000106615	7	151163098	151217206	125	19	66155	2.3094	0.01046	0.297
ABHD17A	ENSG00000129968	19	1876809	1885546	18	3	66155	2.3071	0.010525	0.297
MST1	ENSG00000173531	3	49721380	49726934	9	4	66155	2.3062	0.01055	0.297
OR8K1	ENSG00000150261	11	56113421	56114507	5	2	66155	2.3061	0.010553	0.297
MAP1A	ENSG00000166963	15	43803156	43823818	29	9	66155	2.3058	0.010561	0.297
TRMT112	ENSG00000173113	11	64083932	64085556	3	1	66155	2.3053	0.010576	0.297
PDIA3	ENSG00000167004	15	44038590	44065477	52	10	66155	2.3049	0.010586	0.297
ADCY2	ENSG00000078295	5	7396321	7830194	1438	104	66155	2.3049	0.010587	0.297
EPO	ENSG00000130427	7	100318423	100321323	9	5	66155	2.3042	0.010605	0.297
OR12D3	ENSG00000112462	6	29341200	29343068	2	1	66155	2.3034	0.010628	0.297
PABPN1	ENSG00000100836	14	23790498	23795394	8	5	66155	2.3029	0.010643	0.297
ACACB	ENSG00000076555	12	109554400	109706031	542	47	66155	2.3025	0.010653	0.297
OR2T8	ENSG00000177462	1	248084320	248085258	7	3	66155	2.302	0.010668	0.297
OR5AK2	ENSG00000181273	11	56756347	56757342	4	2	66155	2.3016	0.010678	0.297
DEFA3	ENSG00000239839	8	6873391	6875823	2	1	66155	2.3011	0.010692	0.297
HIBCH	ENSG00000198130	2	191054461	191208919	506	16	66155	2.301	0.010695	0.297
ACSF3	ENSG00000176715	16	89154783	89222254	407	28	66155	2.3008	0.010702	0.297
ALDH3B2	ENSG00000132746	11	67429633	67448671	54	6	66155	2.3001	0.010723	0.297
TBC1D14	ENSG00000132405	4	6910969	7034845	533	27	66155	2.2983	0.010773	0.297
SNIP1	ENSG00000163877	1	38000050	38019903	52	13	66155	2.2982	0.010776	0.297
DLGAP1	ENSG00000170579	18	3496030	4455335	3750	343	66155	2.2978	0.010785	0.297
C20orf194	ENSG00000088854	20	3229951	3388272	704	23	66155	2.2959	0.010841	0.297
ZNF660	ENSG00000144792	3	44619715	44641186	49	13	66155	2.2959	0.010842	0.297
C16orf45	ENSG00000166780	16	15528152	15718885	433	66	66155	2.2954	0.010854	0.298
PSMC6	ENSG00000100519	14	53173890	53195305	40	11	66155	2.2954	0.010855	0.298
RELL2	ENSG00000164620	5	141016517	141020644	15	7	66155	2.2953	0.010858	0.298
PROL1	ENSG00000171199	4	71263599	71275911	51	13	66155	2.2931	0.010922	0.298
C19orf52	ENSG00000142444	19	11039409	11044211	14	5	66155	2.2914	0.010969	0.298
SUMO2	ENSG00000188612	17	73163408	73179078	26	9	66155	2.29	0.011011	0.298
PCDHGC3	ENSG00000240184	5	140855580	140892542	111	23	66155	2.2898	0.011017	0.298
ZFAND2B	ENSG00000158552	2	220059959	220074373	34	12	66155	2.2894	0.011029	0.298
ENTPD3	ENSG00000168032	3	40428647	40470110	128	12	66155	2.2892	0.011034	0.298
PCDHGC5	ENSG00000240764	5	140868808	140892546	77	18	66155	2.2887	0.011049	0.298
MFAP1	ENSG00000140259	15	44096690	44117000	36	6	66155	2.2876	0.01108	0.301
MAP3K5	ENSG00000197442	6	136878185	137113656	519	44	66155	2.2851	0.011153	0.302
DONSON	ENSG00000159147	21	34931848	34961014	36	14	66155	2.2847	0.011166	0.302
SLC18A1	ENSG00000036565	8	20002366	20040717	213	31	66155	2.2837	0.011195	0.302
GNPNAT1	ENSG00000100522	14	53241912	53258386	25	7	66155	2.2813	0.011265	0.303
SPATS2L	ENSG00000196141	2	201170604	201346986	471	60	66155	2.279	0.011334	0.303
ZNF529	ENSG00000186020	19	37025676	37096178	185	26	66155	2.279	0.011334	0.303
HIST1H3C	ENSG00000196532	6	26045639	26046097	3	2	66155	2.2776	0.011374	0.305
TEFM	ENSG00000172171	17	29224354	29233838	29	4	66155	2.2776	0.011376	0.305
WRB	ENSG00000182093	21	40752170	40800454	134	17	66155	2.2756	0.011434	0.305
WARS	ENSG00000140105	14	100800125	100843142	181	16	66155	2.2748	0.011459	0.306
TERF1	ENSG00000147601	8	73921099	73960357	96	15	66155	2.2725	0.011527	0.306
LRRC55	ENSG00000183908	11	56949221	56959191	30	8	66155	2.2722	0.011536	0.306
RP11-944L7.5	ENSG00000273303	3	44607051	44635665	78	12	66155	2.272	0.011543	0.306
TSPAN5	ENSG00000168785	4	99391518	99579780	629	69	66155	2.2715	0.01156	0.307
LMBR1	ENSG00000105983	7	156461646	156685924	921	41	66155	2.2708	0.011579	0.307
MEX3C	ENSG00000176624	18	48700920	48744674	107	11	66155	2.2694	0.011622	0.307
RP11-480I12.4	ENSG00000184774	1	202789394	202796353	26	4	66155	2.2685	0.01165	0.307
TMEM186	ENSG00000184857	16	8874241	8891505	112	19	66155	2.2681	0.011661	0.307
KHDRBS1	ENSG00000121774	1	32479430	32526451	41	24	66155	2.2673	0.011687	0.307
METAP2	ENSG00000111142	12	95867296	95909615	156	20	66155	2.2669	0.011699	0.307
IL1R1	ENSG00000115594	2	102681004	102796334	473	47	66155	2.2667	0.011703	0.307
CIITA	ENSG00000179583	16	10971055	11026079	167	36	66155	2.2667	0.011705	0.307
NEFH	ENSG00000100285	22	29876219	29887379	38	11	66155	2.2649	0.01176	0.309
GLT8D1	ENSG00000016864	3	52728505	52740048	20	6	66155	2.2618	0.011855	0.31
USP4	ENSG00000114316	3	49315264	49378145	98	17	66155	2.2604	0.011899	0.31
CD247	ENSG00000198821	1	167399877	167487847	341	69	66155	2.2594	0.01193	0.31
AQP12B	ENSG00000185176	2	241615835	241622323	16	6	66155	2.2591	0.011938	0.31
SMCR8	ENSG00000176994	17	18218624	18226517	40	7	66155	2.2584	0.011962	0.311
CENPO	ENSG00000138092	2	25016005	25045245	98	19	66155	2.2582	0.011965	0.311
PPM1G	ENSG00000115241	2	27604061	27632554	57	10	66155	2.2576	0.011986	0.311
RBM12B-AS1	ENSG00000212998	8	94752349	94753001	1	1	66155	2.2558	0.012042	0.311
LMO4	ENSG00000143013	1	87794151	87814606	56	17	66155	2.2557	0.012044	0.311
KCNC4	ENSG00000116396	1	110753965	110825722	260	29	66155	2.2541	0.012096	0.312
DUSP13	ENSG00000079393	10	76854192	76868979	52	13	66155	2.2536	0.01211	0.312
ZKSCAN7	ENSG00000196345	3	44596685	44624975	91	12	66155	2.2526	0.012143	0.312
OR5T1	ENSG00000181698	11	56043029	56044146	3	2	66155	2.2511	0.012188	0.313
AP000304.12	ENSG00000249209	21	34956993	35284635	754	78	66155	2.2508	0.0122	0.313
GMNC	ENSG00000205835	3	190570666	190610218	131	25	66155	2.2507	0.012204	0.313
SLC50A1	ENSG00000169241	1	155107820	155111329	5	3	66155	2.2498	0.012229	0.313
MRPS2	ENSG00000122140	9	138391830	138396519	17	5	66155	2.2488	0.012262	0.314
FAM111B	ENSG00000189057	11	58874658	58894883	44	11	66155	2.2481	0.012285	0.314
VAMP3	ENSG00000049245	1	7831329	7841492	38	11	66155	2.2471	0.012315	0.314
FLRT1	ENSG00000126500	11	63870660	63886645	50	11	66155	2.2467	0.01233	0.314
SLC44A4	ENSG00000204385	6	31830969	31846823	65	16	66155	2.2453	0.012376	0.315
BBS7	ENSG00000138686	4	122745595	122791652	103	19	66155	2.2445	0.0124	0.315
NTM	ENSG00000182667	11	131240373	132206716	3647	289	66155	2.2432	0.012441	0.315
AC005358.1	ENSG00000273452	17	12626199	12661542	118	28	66155	2.2414	0.012499	0.316
SALL1	ENSG00000103449	16	51169886	51185278	18	7	66155	2.2414	0.0125	0.316
ZNF354A	ENSG00000169131	5	178138593	178157703	79	6	66155	2.241	0.012513	0.316
TP53I13	ENSG00000167543	17	27893070	27900175	14	7	66155	2.2406	0.012527	0.316
VIMP	ENSG00000131871	15	101811022	101817705	19	9	66155	2.2394	0.012564	0.317
MPST	ENSG00000128309	22	37415676	37425863	34	9	66155	2.2391	0.012574	0.317
IDUA	ENSG00000127415	4	980785	998316	79	19	66155	2.2391	0.012576	0.317
ZNF354C	ENSG00000177932	5	178487416	178510538	70	18	66155	2.2377	0.012621	0.317
ATAD1	ENSG00000138138	10	89511269	89601100	240	25	66155	2.2364	0.012664	0.318
POP7	ENSG00000172336	7	100303676	100305118	4	1	66155	2.2352	0.012703	0.318
PROK1	ENSG00000143125	1	110993822	110999976	24	7	66155	2.2348	0.012715	0.318
DNAJB13	ENSG00000187726	11	73661364	73681411	80	15	66155	2.2345	0.012726	0.318
APOC1	ENSG00000130208	19	45417504	45422606	13	6	66155	2.2329	0.012778	0.319
TAGLN	ENSG00000149591	11	117070037	117075498	23	8	66155	2.2325	0.012791	0.319
MAP3K12	ENSG00000139625	12	53874274	53893847	20	12	66155	2.2303	0.012865	0.32
C18orf56	ENSG00000176912	18	641320	658340	57	13	66155	2.23	0.012874	0.32
SDC1	ENSG00000115884	2	20400558	20425194	81	14	66155	2.2298	0.01288	0.32
GIMAP5	ENSG00000196329	7	150419341	150447121	103	15	66155	2.2281	0.012936	0.32
PWWP2A	ENSG00000170234	5	159488808	159546430	129	21	66155	2.2257	0.013018	0.322
TXK	ENSG00000074966	4	48068410	48136273	184	25	66155	2.2251	0.013038	0.322
PPP1R3E	ENSG00000235194	14	23764852	23772057	12	7	66155	2.2243	0.013063	0.323
PBRM1	ENSG00000163939	3	52579368	52719933	415	18	66155	2.2239	0.013076	0.323
FECH	ENSG00000066926	18	55215515	55254004	145	28	66155	2.222	0.013141	0.323
PTPRJ	ENSG00000149177	11	48002113	48189670	351	23	66155	2.2201	0.013207	0.324
TMEM110-MUSTN1	ENSG00000248592	3	52867137	52931578	150	15	66155	2.2195	0.013226	0.324
AS3MT	ENSG00000214435	10	104629273	104661656	126	17	66155	2.2179	0.013281	0.326
HIST1H2BJ	ENSG00000124635	6	27093676	27100541	14	6	66155	2.2165	0.013329	0.326
RNPEP	ENSG00000176393	1	201951500	201975275	134	19	66155	2.2157	0.013357	0.327
DTX3	ENSG00000178498	12	57998405	58003587	12	7	66155	2.2155	0.013361	0.327
CCDC9	ENSG00000105321	19	47759237	47775210	63	7	66155	2.2137	0.013425	0.327
ZAR1	ENSG00000182223	4	48492269	48496406	15	5	66155	2.2123	0.013475	0.327
RP11-766F14.2	ENSG00000248713	4	100557686	100575805	66	17	66155	2.2108	0.013525	0.327
LDLRAD1	ENSG00000203985	1	54474412	54483856	29	6	66155	2.2105	0.013535	0.327
NKG7	ENSG00000105374	19	51874860	51875969	2	1	66155	2.2103	0.013543	0.327
AMBP	ENSG00000106927	9	116822407	116840752	65	12	66155	2.2099	0.013556	0.327
GRIK5	ENSG00000105737	19	42502473	42573650	69	20	66155	2.2099	0.013556	0.327
FGF19	ENSG00000162344	11	69513000	69519410	6	3	66155	2.2095	0.01357	0.327
DPYSL4	ENSG00000151640	10	134000404	134019280	61	12	66155	2.2094	0.013574	0.327
C19orf70	ENSG00000174917	19	5678432	5680907	5	3	66155	2.2092	0.01358	0.327
P2RY6	ENSG00000171631	11	72975550	73009662	78	8	66155	2.2087	0.013597	0.327
ARPC5L	ENSG00000136950	9	127624409	127640003	19	5	66155	2.2087	0.013598	0.327
SLC17A3	ENSG00000124564	6	25833294	25882514	179	27	66155	2.2079	0.013626	0.327
NR1I3	ENSG00000143257	1	161199456	161208092	33	11	66155	2.2064	0.013678	0.328
TLN2	ENSG00000171914	15	62682725	63136830	1465	135	66155	2.2052	0.013719	0.328
ATF6B	ENSG00000213676	6	32065953	32096030	49	22	66155	2.2052	0.013721	0.328
FAM65C	ENSG00000042062	20	49202645	49308065	376	51	66155	2.2045	0.013746	0.328
ASCC3	ENSG00000112249	6	100956070	101329248	1145	30	66155	2.2033	0.013785	0.328
FNTA	ENSG00000168522	8	42889337	42940931	88	14	66155	2.203	0.013796	0.328
PAX6	ENSG00000007372	11	31806340	31839509	59	12	66155	2.2029	0.013802	0.328
KIF2A	ENSG00000068796	5	61601989	61833076	607	26	66155	2.2027	0.013808	0.328
KLHDC8B	ENSG00000185909	3	49209044	49213917	9	3	66155	2.2021	0.013829	0.328
MKNK1	ENSG00000079277	1	47023090	47082515	145	19	66155	2.2012	0.01386	0.329
DDI2	ENSG00000197312	1	15943995	15995539	126	8	66155	2.2006	0.013884	0.329
RAB42	ENSG00000188060	1	28918712	28921955	10	6	66155	2.2	0.013904	0.329
CYP17A1	ENSG00000148795	10	104590288	104597290	19	4	66155	2.1983	0.013965	0.33
CDYL2	ENSG00000166446	16	80631803	80838226	928	75	66155	2.1983	0.013965	0.33
ENOX1	ENSG00000120658	13	43787654	44361044	1694	97	66155	2.1982	0.013966	0.33
UBA7	ENSG00000182179	3	49842640	49851379	12	5	66155	2.1963	0.014037	0.33
VTI1A	ENSG00000151532	10	114206756	114578503	955	107	66155	2.1943	0.014105	0.331
EEF1E1-BLOC1S5	ENSG00000265818	6	8015959	8102763	336	28	66155	2.1936	0.014132	0.331
ICAM5	ENSG00000105376	19	10400657	10407454	23	6	66155	2.1933	0.014143	0.331
GNL3	ENSG00000163938	3	52715172	52728508	32	7	66155	2.1924	0.014175	0.333
FAM110D	ENSG00000197245	1	26485511	26489119	10	5	66155	2.1902	0.014256	0.334
RSRC1	ENSG00000174891	3	157823644	158263519	1504	24	66155	2.19	0.014261	0.334
FAM194B	ENSG00000165837	13	46108657	46189874	265	30	66155	2.1896	0.014275	0.334
PGAM1	ENSG00000171314	10	99185917	99193198	13	6	66155	2.1895	0.014281	0.334
NR1H4	ENSG00000012504	12	100867486	100958191	217	34	66155	2.1867	0.014381	0.336
SMPD2	ENSG00000135587	6	109761966	109765122	9	4	66155	2.1839	0.014487	0.337
ZNF467	ENSG00000181444	7	149461271	149470568	32	9	66155	2.1823	0.014543	0.337
STRA13	ENSG00000169689	17	79976578	79981983	19	4	66155	2.1823	0.014545	0.337
RFK	ENSG00000135002	9	79000433	79009433	37	10	66155	2.1811	0.014586	0.338
NPHP4	ENSG00000131697	1	5922871	6052533	458	26	66155	2.1802	0.014622	0.338
LAMP3	ENSG00000078081	3	182840001	182881627	189	25	66155	2.1788	0.014674	0.34
SLC39A13	ENSG00000165915	11	47428683	47438047	22	5	66155	2.1759	0.01478	0.34
APEH	ENSG00000164062	3	49711435	49721396	8	3	66155	2.1758	0.014783	0.34
FGF11	ENSG00000161958	17	7341592	7348256	12	4	66155	2.1755	0.014796	0.34
NDUFS3	ENSG00000213619	11	47586888	47606114	23	10	66155	2.1748	0.014822	0.34
VPS33B	ENSG00000184056	15	91541646	91565833	80	13	66155	2.1747	0.014828	0.34
CLCN7	ENSG00000103249	16	1494935	1525581	197	20	66155	2.1726	0.014906	0.342
CDK14	ENSG00000058091	7	90095738	90839905	2652	86	66155	2.1714	0.014952	0.343
IFT172	ENSG00000138002	2	27667238	27712656	102	17	66155	2.1703	0.014994	0.343
CCDC122	ENSG00000151773	13	44398045	44453827	243	27	66155	2.17	0.015003	0.343
ZSCAN21	ENSG00000166529	7	99647390	99662661	20	3	66155	2.1683	0.015069	0.344
PCDHGC4	ENSG00000242419	5	140864741	140892546	84	19	66155	2.1681	0.015075	0.344
CHP1	ENSG00000187446	15	41523037	41574043	155	21	66155	2.1667	0.01513	0.344
EXOSC9	ENSG00000123737	4	122722472	122738176	44	11	66155	2.1655	0.015173	0.344
TANK	ENSG00000136560	2	161993419	162092732	200	24	66155	2.1649	0.015199	0.344
GIT1	ENSG00000108262	17	27900487	27921072	36	12	66155	2.1649	0.015199	0.344
POTEJ	ENSG00000222038	2	131369054	131415664	5	3	66155	2.1647	0.015205	0.344
PEBP1	ENSG00000089220	12	118573663	118583389	37	12	66155	2.1632	0.015261	0.344
ALG10	ENSG00000139133	12	34175216	34182629	19	5	66155	2.1632	0.015264	0.344
TMEM110	ENSG00000213533	3	52870235	52931612	141	15	66155	2.163	0.01527	0.344
TREX1	ENSG00000213689	3	48506445	48509044	4	2	66155	2.1624	0.015294	0.344
NEK4	ENSG00000114904	3	52744800	52804965	173	19	66155	2.162	0.015308	0.344
NT5C	ENSG00000125458	17	73126320	73127890	4	2	66155	2.1619	0.015313	0.344
ZBTB25	ENSG00000089775	14	64915824	64971931	141	15	66155	2.1613	0.015335	0.344
CDX2	ENSG00000165556	13	28536274	28545276	20	5	66155	2.1609	0.01535	0.346
ITIH1	ENSG00000055957	3	52811603	52826078	40	7	66155	2.1589	0.015429	0.346
NEBL	ENSG00000078114	10	21068902	21463116	1208	80	66155	2.1579	0.015468	0.346
HSPB6	ENSG00000004776	19	36245469	36248980	5	3	66155	2.1571	0.015497	0.346
MKLN1	ENSG00000128585	7	130794855	131181395	1142	112	66155	2.1571	0.015501	0.346
LTF	ENSG00000012223	3	46477136	46526724	197	28	66155	2.1568	0.01551	0.346
MALRD1	ENSG00000204740	10	19492779	20079330	2775	105	66155	2.1557	0.015555	0.347
ACTR1B	ENSG00000115073	2	98272431	98280570	19	6	66155	2.1555	0.01556	0.347
STXBP3	ENSG00000116266	1	109289296	109352148	236	16	66155	2.1535	0.015641	0.347
CCDC167	ENSG00000198937	6	37450696	37467698	48	16	66155	2.1527	0.01567	0.347
KIAA1551	ENSG00000174718	12	32112304	32146039	166	27	66155	2.1524	0.015683	0.347
SFMBT1	ENSG00000163935	3	52937588	53080766	340	23	66155	2.1522	0.01569	0.347
HMGN1	ENSG00000205581	21	40714241	40721573	33	7	66155	2.152	0.015698	0.347
SDC3	ENSG00000162512	1	31342314	31381608	102	31	66155	2.1509	0.015742	0.347
C1orf200	ENSG00000179840	1	9712668	9714644	4	2	66155	2.1505	0.015758	0.348
NAPSA	ENSG00000131400	19	50861734	50869087	15	4	66155	2.1503	0.015767	0.348
SLFN5	ENSG00000166750	17	33570055	33600674	123	23	66155	2.1493	0.015805	0.348
LRRC10B	ENSG00000204950	11	61276272	61278482	6	2	66155	2.149	0.015819	0.348
NFXL1	ENSG00000170448	4	47849257	47916653	203	21	66155	2.1477	0.015868	0.348
ZNF24	ENSG00000172466	18	32912176	32925446	27	7	66155	2.1477	0.015868	0.348
LRRC27	ENSG00000148814	10	134145614	134195010	231	25	66155	2.1476	0.015871	0.348
MAP3K2	ENSG00000169967	2	128056306	128146041	265	22	66155	2.1471	0.015893	0.348
SETD5	ENSG00000168137	3	9439299	9520924	184	22	66155	2.1467	0.015907	0.348
HAX1	ENSG00000143575	1	154244987	154248351	2	1	66155	2.1459	0.015941	0.348
PPIL6	ENSG00000185250	6	109711418	109762374	151	17	66155	2.144	0.016016	0.349
SHC1	ENSG00000160691	1	154934774	154946871	17	5	66155	2.1437	0.016028	0.349
HFE	ENSG00000010704	6	26087509	26098571	34	13	66155	2.1428	0.016063	0.35
AJUBA	ENSG00000129474	14	23440383	23451851	25	7	66155	2.1416	0.016111	0.35
PIPOX	ENSG00000179761	17	27277531	27384234	228	49	66155	2.1408	0.016147	0.35
C10orf32	ENSG00000166275	10	104613980	104624718	29	9	66155	2.1404	0.016161	0.351
PTPRD	ENSG00000153707	9	8314246	10612723	12230	531	66155	2.1393	0.016204	0.351
SIRT5	ENSG00000124523	6	13574816	13614790	73	15	66155	2.1369	0.016303	0.353
RPS10-NUDT3	ENSG00000270800	6	34256547	34393825	391	29	66155	2.1365	0.01632	0.353
OVOL3	ENSG00000105261	19	36602104	36604613	10	5	66155	2.1348	0.016387	0.353
ACTL6B	ENSG00000077080	7	100240720	100254084	22	10	66155	2.1348	0.016388	0.353
TOP3A	ENSG00000177302	17	18174742	18218321	147	18	66155	2.1348	0.016389	0.353
AC005493.1	ENSG00000214841	7	34685709	34699772	72	14	66155	2.1335	0.016441	0.353
CHST14	ENSG00000169105	15	40763160	40765353	1	1	66155	2.1312	0.016536	0.355
DZIP1	ENSG00000134874	13	96230457	96296957	117	32	66155	2.1307	0.016555	0.356
SLC4A11	ENSG00000088836	20	3208063	3219836	58	14	66155	2.1304	0.016569	0.356
MAP6	ENSG00000171533	11	75297963	75380165	178	23	66155	2.1297	0.016598	0.356
TACC3	ENSG00000013810	4	1723227	1746898	150	15	66155	2.1278	0.016677	0.357
CLIP2	ENSG00000106665	7	73703805	73820273	289	22	66155	2.127	0.016709	0.357
RNF32	ENSG00000105982	7	156432975	156469824	123	19	66155	2.1262	0.016742	0.357
GLE1	ENSG00000119392	9	131266979	131304567	74	11	66155	2.1247	0.016807	0.357
NOM1	ENSG00000146909	7	156742417	156765876	156	15	66155	2.1245	0.016813	0.357
FTO	ENSG00000140718	16	53737875	54155853	1525	139	66155	2.1238	0.016845	0.357
LIMK1	ENSG00000106683	7	73497263	73536855	82	15	66155	2.1234	0.01686	0.357
FAM180B	ENSG00000196666	11	47608198	47610746	3	2	66155	2.1231	0.016873	0.357
NFKB2	ENSG00000077150	10	104153867	104162281	15	8	66155	2.123	0.016876	0.357
AP001579.1	ENSG00000268856	21	46492796	46492927	2	1	66155	2.1229	0.016879	0.357
SPATA22	ENSG00000141255	17	3343313	3417146	321	32	66155	2.1222	0.01691	0.357
DDX60L	ENSG00000181381	4	169277886	169458937	830	60	66155	2.1221	0.016914	0.357
DPP6	ENSG00000130226	7	153584182	154685995	4151	348	66155	2.1214	0.016944	0.357
RNF8	ENSG00000112130	6	37321748	37362514	64	20	66155	2.1207	0.016973	0.358
RCOR2	ENSG00000167771	11	63678693	63684316	8	2	66155	2.1202	0.016993	0.358
PPWD1	ENSG00000113593	5	64859063	64883376	77	9	66155	2.1191	0.017042	0.358
DSG3	ENSG00000134757	18	29027758	29058665	142	20	66155	2.119	0.017047	0.358
CCL8	ENSG00000108700	17	32646055	32648421	9	4	66155	2.1182	0.017079	0.358
THAP5	ENSG00000177683	7	108194987	108210194	43	8	66155	2.1171	0.017128	0.358
DEFA1B	ENSG00000240247	8	6854288	6875778	9	2	66155	2.117	0.017129	0.358
TOR1AIP2	ENSG00000169905	1	179809102	179846938	103	18	66155	2.117	0.017132	0.358
ZBTB9	ENSG00000213588	6	33422356	33425325	7	5	66155	2.1165	0.017152	0.359
KMT2A	ENSG00000118058	11	118307205	118397539	113	18	66155	2.1164	0.017156	0.359
MORF4L1	ENSG00000185787	15	79102829	79190475	368	21	66155	2.1161	0.017168	0.359
SLC27A5	ENSG00000083807	19	58990879	59023780	83	14	66155	2.1154	0.0172	0.359
ZNF197	ENSG00000186448	3	44626380	44689963	122	21	66155	2.1135	0.017278	0.36
BCAT1	ENSG00000060982	12	24964295	25102393	601	59	66155	2.1131	0.017298	0.36
RNF24	ENSG00000101236	20	3907956	3996229	252	18	66155	2.1118	0.017352	0.361
DNAJB1	ENSG00000132002	19	14625582	14640582	33	9	66155	2.1107	0.017399	0.361
C14orf93	ENSG00000100802	14	23456110	23479375	39	11	66155	2.109	0.01747	0.362
DGCR6L	ENSG00000128185	22	20301799	20307603	10	2	66155	2.1087	0.017487	0.362
PAICS	ENSG00000128050	4	57301907	57327534	68	10	66155	2.1084	0.017497	0.362
TRPV2	ENSG00000187688	17	16318856	16340317	71	12	66155	2.1073	0.017547	0.362
TMEM107	ENSG00000179029	17	8076555	8079717	19	6	66155	2.105	0.017648	0.363
GGTLC1	ENSG00000149435	20	23965690	23969416	22	7	66155	2.104	0.017689	0.365
STIP1	ENSG00000168439	11	63952744	63972015	51	13	66155	2.1023	0.017765	0.366
JAG1	ENSG00000101384	20	10618332	10654694	135	34	66155	2.1012	0.01781	0.366
IER2	ENSG00000160888	19	13261229	13265722	9	5	66155	2.0991	0.017903	0.367
DBNDD1	ENSG00000003249	16	90071273	90086536	70	16	66155	2.0988	0.017917	0.367
ARHGAP19-SLIT1	ENSG00000269891	10	98757795	99052413	990	107	66155	2.0987	0.017921	0.367
DR1	ENSG00000117505	1	93811445	93835055	55	10	66155	2.0986	0.017927	0.367
FBL	ENSG00000105202	19	40325098	40337054	23	6	66155	2.0974	0.01798	0.368
RP11-552I14.1	ENSG00000257860	12	103545620	103562087	56	14	66155	2.0962	0.018031	0.368
TAAR1	ENSG00000146399	6	132966123	132967142	3	2	66155	2.0935	0.018153	0.371
PPP6R2	ENSG00000100239	22	50781733	50883514	427	34	66155	2.0927	0.018189	0.371
STXBP2	ENSG00000076944	19	7701767	7712759	25	5	66155	2.0916	0.018237	0.371
DIAPH1	ENSG00000131504	5	140894583	140998622	291	27	66155	2.0906	0.01828	0.372
ARIH2	ENSG00000177479	3	48956254	49023815	89	19	66155	2.0896	0.018326	0.372
EMX2	ENSG00000170370	10	119301955	119309056	21	6	66155	2.0879	0.018404	0.372
USP3	ENSG00000140455	15	63796793	63886839	245	27	66155	2.0877	0.018411	0.372
B3GNT1	ENSG00000174684	11	66112843	66115163	1	1	66155	2.0876	0.018416	0.372
KRT71	ENSG00000139648	12	52937693	52946931	48	8	66155	2.0876	0.018418	0.372
HN1	ENSG00000189159	17	73131343	73164376	75	15	66155	2.087	0.018445	0.372
STYX	ENSG00000198252	14	53196898	53241716	118	19	66155	2.0844	0.018563	0.374
RPL14	ENSG00000188846	3	40498783	40503861	19	7	66155	2.0841	0.018576	0.374
C6orf195	ENSG00000164385	6	2622147	2634837	54	13	66155	2.0839	0.018584	0.374
AC002398.9	ENSG00000188223	19	36236579	36245420	21	6	66155	2.0838	0.018588	0.374
ATG4D	ENSG00000130734	19	10654571	10664094	34	12	66155	2.0832	0.018619	0.374
CPNE7	ENSG00000178773	16	89642176	89663654	108	23	66155	2.0829	0.018631	0.374
B3GALT2	ENSG00000162630	1	193148175	193155784	17	6	66155	2.082	0.018673	0.374
VWC2L	ENSG00000174453	2	215275789	215443683	537	39	66155	2.081	0.018717	0.374
HIST1H2BK	ENSG00000197903	6	27106073	27114619	15	6	66155	2.0809	0.01872	0.374
AL049829.1	ENSG00000268702	14	23790839	23791484	2	1	66155	2.0808	0.018725	0.374
TMPRSS11E	ENSG00000087128	4	69313167	69363322	35	15	66155	2.0804	0.018745	0.374
HTR5A-AS1	ENSG00000220575	7	154858777	154863267	19	6	66155	2.0795	0.018784	0.374
HDAC1	ENSG00000116478	1	32757687	32799236	33	18	66155	2.0794	0.018791	0.374
LIMCH1	ENSG00000064042	4	41361624	41702061	1019	80	66155	2.0782	0.018844	0.374
NFKBIA	ENSG00000100906	14	35870717	35873955	14	5	66155	2.0781	0.018852	0.374
CCDC136	ENSG00000128596	7	128430811	128462186	81	10	66155	2.0771	0.018895	0.374
CCNI2	ENSG00000205089	5	132083137	132089856	7	2	66155	2.077	0.0189	0.374
F3	ENSG00000117525	1	94994781	95007356	32	11	66155	2.0764	0.018931	0.374
LENG9	ENSG00000182909	19	54972981	54974894	10	5	66155	2.0763	0.018934	0.374
HOMEZ	ENSG00000215271	14	23741666	23768656	60	18	66155	2.0761	0.018942	0.374
LARP1B	ENSG00000138709	4	128982423	129144086	421	17	66155	2.0756	0.018967	0.375
ST6GALNAC4	ENSG00000136840	9	130670165	130679317	19	7	66155	2.0753	0.018981	0.375
SAR1A	ENSG00000079332	10	71907045	71930279	93	14	66155	2.074	0.01904	0.375
ABHD15	ENSG00000168792	17	27887565	27894155	12	8	66155	2.0732	0.019075	0.375
ZFYVE1	ENSG00000165861	14	73436159	73493920	258	19	66155	2.0732	0.019076	0.375
PCDHGA12	ENSG00000253159	5	140810185	140892546	293	33	66155	2.0723	0.019117	0.375
ABCG8	ENSG00000143921	2	44066103	44105605	300	13	66155	2.072	0.019135	0.375
ERCC3	ENSG00000163161	2	128014866	128051752	100	22	66155	2.0716	0.019152	0.376
ERC1	ENSG00000082805	12	1099675	1605099	1930	52	66155	2.0715	0.019154	0.376
ZNF713	ENSG00000178665	7	55955169	56009918	165	26	66155	2.0702	0.019217	0.376
OVCA2	ENSG00000262664	17	1945327	1946724	6	2	66155	2.0696	0.019247	0.376
LACC1	ENSG00000179630	13	44453420	44468068	60	12	66155	2.0687	0.019289	0.377
GPX1	ENSG00000233276	3	49394609	49396033	2	1	66155	2.0674	0.01935	0.377
MRPL49	ENSG00000149792	11	64889655	64894843	10	6	66155	2.0672	0.019356	0.377
SPZ1	ENSG00000164299	5	79615444	79617661	11	6	66155	2.0669	0.019372	0.377
TNKS1BP1	ENSG00000149115	11	57067112	57092426	71	13	66155	2.0666	0.019384	0.377
BAK1	ENSG00000030110	6	33540329	33548019	27	9	66155	2.0666	0.019386	0.377
NCOR2	ENSG00000196498	12	124808961	125052135	796	106	66155	2.0659	0.019418	0.377
NT5C2	ENSG00000076685	10	104845940	104953056	274	20	66155	2.0657	0.019427	0.377
ALDH1L1	ENSG00000144908	3	125822412	125916837	459	43	66155	2.0629	0.019562	0.379
BTBD11	ENSG00000151136	12	107712190	108053419	1094	87	66155	2.0626	0.019573	0.379
TNKS	ENSG00000173273	8	9413424	9639856	1012	23	66155	2.0622	0.019594	0.379
STARD5	ENSG00000172345	15	81601394	81616524	54	16	66155	2.0622	0.019596	0.379
ZNF460	ENSG00000197714	19	57791419	57804937	55	11	66155	2.0614	0.019634	0.379
WDR11	ENSG00000120008	10	122610687	122669036	245	14	66155	2.0608	0.019661	0.38
RNF157	ENSG00000141576	17	74138534	74236454	261	29	66155	2.0599	0.019705	0.38
PMFBP1	ENSG00000118557	16	72146056	72210777	204	29	66155	2.0584	0.019777	0.381
USP19	ENSG00000172046	3	49145479	49158371	14	6	66155	2.0563	0.019876	0.382
KRTCAP3	ENSG00000157992	2	27665233	27669348	7	4	66155	2.0544	0.019969	0.382
C1QTNF9B	ENSG00000205863	13	24465238	24476794	52	5	66155	2.0543	0.019971	0.382
PRKAR1A	ENSG00000108946	17	66507921	66547460	119	20	66155	2.0539	0.019992	0.382
GNL2	ENSG00000134697	1	38032417	38061536	85	18	66155	2.0538	0.019999	0.382
RNPC3	ENSG00000185946	1	104068313	104097861	57	15	66155	2.0533	0.020023	0.382
DYRK1B	ENSG00000105204	19	40315990	40324841	21	7	66155	2.0531	0.020032	0.382
TMEM98	ENSG00000006042	17	31254928	31272124	55	10	66155	2.0529	0.02004	0.382
GPR124	ENSG00000020181	8	37641709	37702414	128	34	66155	2.0522	0.020077	0.383
UBC	ENSG00000150991	12	125396150	125401914	12	4	66155	2.0514	0.020116	0.383
PSORS1C2	ENSG00000204538	6	31105313	31107127	19	10	66155	2.0497	0.020196	0.383
PTPRT	ENSG00000196090	20	40701392	41818610	4175	272	66155	2.0495	0.020207	0.383
GNB2	ENSG00000172354	7	100271154	100276797	9	5	66155	2.049	0.020229	0.383
IFITM10	ENSG00000244242	11	1753640	1771821	67	9	66155	2.0487	0.020244	0.383
OR9Q1	ENSG00000186509	11	57791353	57949088	596	31	66155	2.0483	0.020265	0.383
CCDC177	ENSG00000267909	14	70038216	70040339	6	3	66155	2.0482	0.020269	0.383
BSDC1	ENSG00000160058	1	32830704	32860332	26	14	66155	2.0478	0.02029	0.383
KIRREL3	ENSG00000149571	11	126293254	126873355	2336	184	66155	2.0459	0.020384	0.383
HPS3	ENSG00000163755	3	148847371	148891519	204	32	66155	2.0457	0.020392	0.383
ARHGAP19	ENSG00000213390	10	98978996	99052413	264	20	66155	2.0455	0.020401	0.383
NAV1	ENSG00000134369	1	201592411	201796102	570	61	66155	2.0454	0.020409	0.383
PFDN4	ENSG00000101132	20	52824386	52844591	79	11	66155	2.045	0.020425	0.383
C3orf70	ENSG00000187068	3	184795838	184870802	222	24	66155	2.0449	0.020431	0.383
HSPA5	ENSG00000044574	9	127997132	128003609	7	3	66155	2.0449	0.020431	0.383
THBS4	ENSG00000113296	5	79287134	79379110	262	19	66155	2.0447	0.020444	0.383
RBM6	ENSG00000004534	3	49977440	50137478	350	19	66155	2.0445	0.020452	0.383
TMOD2	ENSG00000128872	15	52043758	52108565	272	17	66155	2.0444	0.020459	0.383
AREL1	ENSG00000119682	14	75120140	75179818	108	16	66155	2.0443	0.02046	0.383
KREMEN2	ENSG00000131650	16	3013945	3018384	16	3	66155	2.0433	0.02051	0.383
POMK	ENSG00000185900	8	42948658	42978577	51	11	66155	2.0431	0.020521	0.383
CMTM6	ENSG00000091317	3	32522804	32544900	54	15	66155	2.0413	0.02061	0.384
RALGAPB	ENSG00000170471	20	37101459	37207504	202	24	66155	2.0411	0.020623	0.384
SNX17	ENSG00000115234	2	27593389	27599995	15	7	66155	2.041	0.020625	0.384
RMDN2	ENSG00000115841	2	38150330	38294285	497	31	66155	2.0399	0.020679	0.385
HERC4	ENSG00000148634	10	69681665	69835105	327	24	66155	2.0395	0.020698	0.385
CRADD	ENSG00000169372	12	94071151	94288616	660	63	66155	2.0385	0.02075	0.386
JAKMIP3	ENSG00000188385	10	133918175	133998313	431	48	66155	2.0366	0.020844	0.386
OR10D3	ENSG00000197309	11	124055923	124056952	6	2	66155	2.0364	0.020857	0.387
SMIM4	ENSG00000168273	3	52568029	52613253	130	17	66155	2.0339	0.020983	0.389
PCP2	ENSG00000174788	19	7696497	7698634	8	1	66155	2.0323	0.021062	0.389
FADS6	ENSG00000172782	17	72873428	72889708	40	8	66155	2.0314	0.021105	0.389
CDHR3	ENSG00000128536	7	105517242	105676877	660	91	66155	2.0314	0.021106	0.389
CYB5RL	ENSG00000215883	1	54638009	54665709	78	20	66155	2.031	0.02113	0.389
CHST8	ENSG00000124302	19	34112861	34264414	602	79	66155	2.0303	0.021163	0.389
RTEL1	ENSG00000258366	20	62289163	62328416	175	20	66155	2.0294	0.021209	0.389
CNNM2	ENSG00000148842	10	104678050	104849978	488	30	66155	2.0294	0.021211	0.389
GPR123	ENSG00000197177	10	134884433	134945179	220	34	66155	2.0292	0.021217	0.389
USP44	ENSG00000136014	12	95910336	95945266	129	32	66155	2.0292	0.021218	0.389
SHCBP1	ENSG00000171241	16	46614466	46655538	40	22	66155	2.0287	0.021244	0.389
ZNF415	ENSG00000170954	19	53611132	53636330	136	26	66155	2.0267	0.021345	0.389
CCDC85C	ENSG00000205476	14	99977603	100070363	396	24	66155	2.0267	0.021349	0.389
KDM5B	ENSG00000117139	1	202696526	202778598	256	22	66155	2.026	0.02138	0.389
PQLC1	ENSG00000122490	18	77662420	77711664	149	22	66155	2.026	0.021384	0.389
SCN9A	ENSG00000169432	2	167051695	167232503	677	59	66155	2.0258	0.021393	0.389
EGR4	ENSG00000135625	2	73518058	73520833	2	1	66155	2.0253	0.02142	0.389
TEX29	ENSG00000153495	13	111968531	111996596	165	32	66155	2.0252	0.021422	0.389
SUFU	ENSG00000107882	10	104263744	104393292	331	18	66155	2.025	0.021436	0.389
ABCD3	ENSG00000117528	1	94883933	94984222	158	24	66155	2.0243	0.02147	0.39
ITGB2	ENSG00000160255	21	46305868	46351904	241	57	66155	2.0239	0.02149	0.39
IFT27	ENSG00000100360	22	37154246	37172300	43	6	66155	2.0239	0.02149	0.39
GLIPR1L2	ENSG00000180481	12	75784850	75826468	151	10	66155	2.0236	0.021506	0.39
UTRN	ENSG00000152818	6	144606837	145174170	1485	109	66155	2.0224	0.02157	0.39
MGAT1	ENSG00000131446	5	180217541	180242652	146	8	66155	2.0223	0.021572	0.39
GDF5OS	ENSG00000204183	20	34020827	34023248	6	2	66155	2.0208	0.02165	0.39
TRIM23	ENSG00000113595	5	64885507	64921802	117	12	66155	2.0206	0.021659	0.39
FBXO4	ENSG00000151876	5	41925356	41941845	30	10	66155	2.0204	0.02167	0.39
PTPRG	ENSG00000144724	3	61547243	62283288	2906	218	66155	2.0202	0.02168	0.39
SDCBP	ENSG00000137575	8	59465483	59495419	97	12	66155	2.0201	0.021688	0.39
FFAR2	ENSG00000126262	19	35934809	35942669	29	11	66155	2.0199	0.021695	0.39
RP11-93B14.6	ENSG00000167046	20	61272071	61274656	6	2	66155	2.0196	0.021714	0.39
SERPINB13	ENSG00000197641	18	61254223	61271873	32	8	66155	2.0185	0.021772	0.39
RP11-315D16.2	ENSG00000260007	15	68486139	68522056	102	12	66155	2.0182	0.021784	0.39
MAS1	ENSG00000130368	6	160327974	160329108	1	1	66155	2.018	0.021796	0.39
GLIPR1	ENSG00000139278	12	75874460	75897633	62	10	66155	2.0178	0.021808	0.39
PC	ENSG00000173599	11	66615704	66725847	240	34	66155	2.0174	0.021825	0.39
NPC1	ENSG00000141458	18	21086148	21166862	174	21	66155	2.0173	0.021833	0.39
RSPRY1	ENSG00000159579	16	57220049	57274387	120	19	66155	2.0169	0.021853	0.391
ANKRD36	ENSG00000135976	2	97779233	97930258	132	9	66155	2.0166	0.021868	0.391
PDSS1	ENSG00000148459	10	26986588	27035727	183	24	66155	2.015	0.021952	0.392
TMEM78	ENSG00000177800	1	229385383	229387557	2	1	66155	2.0099	0.022219	0.395
ADAMTS17	ENSG00000140470	15	100511794	100882210	2157	146	66155	2.009	0.022269	0.396
CD164	ENSG00000135535	6	109687717	109703762	50	8	66155	2.0085	0.022293	0.396
ZBTB45	ENSG00000119574	19	59024897	59050278	33	11	66155	2.0077	0.022337	0.396
ACTRT2	ENSG00000169717	1	2938046	2939465	3	1	66155	2.0065	0.0224	0.397
FAM160B1	ENSG00000151553	10	116581503	116659591	275	20	66155	2.0061	0.022425	0.397
LRSAM1	ENSG00000148356	9	130213765	130265780	149	13	66155	2.0056	0.022451	0.397
TMEM230	ENSG00000089063	20	5080486	5093749	22	5	66155	2.0049	0.022486	0.397
BDH1	ENSG00000161267	3	197236654	197300194	278	29	66155	2.0043	0.022517	0.397
PLEKHD1	ENSG00000175985	14	69951409	69995215	135	27	66155	2.0034	0.022565	0.397
PTAR1	ENSG00000188647	9	72324438	72374875	104	19	66155	2.0031	0.022582	0.397
CBX2	ENSG00000173894	17	77751931	77761782	18	8	66155	2.0022	0.022632	0.397
ECHDC3	ENSG00000134463	10	11784365	11806069	82	13	66155	2.0021	0.022639	0.397
ANAPC13	ENSG00000129055	3	134196548	134205558	23	3	66155	2.0015	0.02267	0.397
TPRX1	ENSG00000178928	19	48304500	48322308	86	13	66155	2.0013	0.022682	0.397
CTD-3214H19.4	ENSG00000268400	19	7694682	7707934	36	3	66155	2.0011	0.02269	0.397
GBF1	ENSG00000107862	10	104005289	104142656	252	30	66155	2.001	0.022695	0.397
SOWAHB	ENSG00000186212	4	77816082	77819002	8	3	66155	2.0006	0.022717	0.397
ARHGEF17	ENSG00000110237	11	73019334	73080136	199	19	66155	2.0004	0.022728	0.397
AASDH	ENSG00000157426	4	57204456	57253666	180	21	66155	2.0004	0.02273	0.397
PRR9	ENSG00000203783	1	153190060	153191793	6	2	66155	1.9999	0.022758	0.397
BCL2L2-PABPN1	ENSG00000258643	14	23776044	23794578	37	13	66155	1.9996	0.022774	0.397
GAN	ENSG00000261609	16	81348557	81424489	455	29	66155	1.999	0.022802	0.397
AMN	ENSG00000166126	14	103388993	103399933	25	10	66155	1.9989	0.022811	0.397
SERINC4	ENSG00000184716	15	44086360	44092419	8	4	66155	1.998	0.022856	0.398
NR1H2	ENSG00000131408	19	50832910	50886239	133	16	66155	1.9977	0.022874	0.398
ERLIN1	ENSG00000107566	10	101909851	101948091	89	13	66155	1.9969	0.022918	0.398
FAM168B	ENSG00000152102	2	131805449	131851033	66	10	66155	1.9959	0.022971	0.398
MMAB	ENSG00000139428	12	109991542	110011679	99	16	66155	1.9959	0.022974	0.398
GRM4	ENSG00000124493	6	33989628	34123399	743	73	66155	1.9959	0.022975	0.398
LCK	ENSG00000182866	1	32716840	32751766	47	20	66155	1.9949	0.023026	0.398
EVA1B	ENSG00000142694	1	36787632	36789755	3	1	66155	1.9949	0.023027	0.398
ATP5G2	ENSG00000135390	12	54026510	54071192	148	15	66155	1.9937	0.023094	0.398
C4orf45	ENSG00000164123	4	159814286	159959912	497	30	66155	1.9933	0.023115	0.398
MEAF6	ENSG00000163875	1	37958176	37980375	87	18	66155	1.9931	0.023123	0.398
WDR78	ENSG00000152763	1	67278568	67390570	269	33	66155	1.993	0.023133	0.398
PIK3AP1	ENSG00000155629	10	98353069	98480271	446	64	66155	1.9924	0.023166	0.398
AP000721.4	ENSG00000256100	11	63742092	63755818	31	6	66155	1.9923	0.02317	0.398
UBE2M	ENSG00000130725	19	59067079	59070327	6	3	66155	1.9923	0.02317	0.398
P2RX3	ENSG00000109991	11	57105848	57138073	101	15	66155	1.9912	0.023228	0.398
TIFAB	ENSG00000255833	5	134779908	134788089	37	9	66155	1.9911	0.023235	0.398
HLF	ENSG00000108924	17	53342373	53402426	150	34	66155	1.9909	0.023244	0.398
URM1	ENSG00000167118	9	131133598	131153015	32	7	66155	1.9904	0.023272	0.399
LONP1	ENSG00000196365	19	5691845	5720583	116	19	66155	1.9898	0.023308	0.399
DIRC3	ENSG00000231672	2	218148742	218621316	1559	79	66155	1.9886	0.023371	0.399
TARM1	ENSG00000248385	19	54573149	54584634	63	10	66155	1.9877	0.023422	0.399
YTHDC1	ENSG00000083896	4	69176105	69215807	30	9	66155	1.9872	0.023449	0.399
FXR2	ENSG00000129245	17	7494548	7518189	49	14	66155	1.9861	0.023509	0.401
TSC22D2	ENSG00000196428	3	150126122	150184218	160	20	66155	1.9849	0.023576	0.401
COG5	ENSG00000164597	7	106842000	107204959	951	28	66155	1.9848	0.023584	0.401
ZNF805	ENSG00000204524	19	57751973	57766503	80	10	66155	1.9846	0.023595	0.401
GCLC	ENSG00000001084	6	53362139	53481768	445	65	66155	1.9839	0.023635	0.401
TPRG1L	ENSG00000158109	1	3541566	3546691	12	4	66155	1.9831	0.023679	0.401
LRRC45	ENSG00000169683	17	79981178	79989027	11	5	66155	1.9829	0.023689	0.401
CACNG2	ENSG00000166862	22	36959968	37099603	417	53	66155	1.9826	0.023706	0.401
ZBTB18	ENSG00000179456	1	244214585	244220778	3	2	66155	1.9821	0.023735	0.401
CAPS2	ENSG00000180881	12	75669759	75784708	237	31	66155	1.9798	0.023862	0.403
PER3	ENSG00000049246	1	7844380	7905237	266	26	66155	1.9797	0.023871	0.403
CAPN15	ENSG00000103326	16	577717	604636	24	4	66155	1.9796	0.023877	0.403
FAM168A	ENSG00000054965	11	73111532	73309234	468	26	66155	1.9785	0.023936	0.403
STARD6	ENSG00000174448	18	51850728	51884334	111	12	66155	1.9781	0.023961	0.404
AC008060.7	ENSG00000218672	7	155174771	155189051	107	19	66155	1.978	0.023965	0.404
RPL22	ENSG00000116251	1	6241329	6269449	71	14	66155	1.9778	0.023977	0.404
TMEM54	ENSG00000121900	1	33360195	33367039	12	4	66155	1.9758	0.02409	0.405
DNAJB9	ENSG00000128590	7	108210012	108215294	12	5	66155	1.975	0.024133	0.405
PSMC3	ENSG00000165916	11	47440320	47447993	18	5	66155	1.9735	0.024221	0.406
GNMT	ENSG00000124713	6	42928496	42931618	9	3	66155	1.971	0.024364	0.408
ADAM29	ENSG00000168594	4	175750819	175899331	777	32	66155	1.9704	0.024397	0.408
PIF1	ENSG00000140451	15	65107831	65117867	46	8	66155	1.9702	0.024405	0.408
C7orf50	ENSG00000146540	7	1036622	1177896	852	35	66155	1.969	0.024474	0.409
PTN	ENSG00000105894	7	136912088	137028611	394	61	66155	1.9684	0.024508	0.409
ST3GAL4	ENSG00000110080	11	126225535	126310239	293	45	66155	1.9684	0.02451	0.409
SLC10A4	ENSG00000145248	4	48485360	48491213	12	3	66155	1.9669	0.024598	0.409
MSI2	ENSG00000153944	17	55333212	55762046	1412	185	66155	1.9667	0.024609	0.409
ZNF512	ENSG00000243943	2	27805897	27858041	128	16	66155	1.9663	0.024629	0.409
SAMD3	ENSG00000164483	6	130465460	130686570	1186	34	66155	1.9661	0.024644	0.409
PSMB7	ENSG00000136930	9	127115745	127177723	110	16	66155	1.9653	0.024691	0.41
SPERT	ENSG00000174015	13	46276446	46288694	55	15	66155	1.965	0.024707	0.41
CYP2W1	ENSG00000073067	7	1022835	1029276	24	8	66155	1.9648	0.024719	0.41
CTXN3	ENSG00000205279	5	126984736	126994322	29	12	66155	1.964	0.024765	0.41
TMIE	ENSG00000181585	3	46742823	46752376	28	8	66155	1.9636	0.024787	0.41
CRLF3	ENSG00000176390	17	29096406	29151794	228	8	66155	1.9633	0.024806	0.41
PTEN	ENSG00000171862	10	89622870	89731687	183	49	66155	1.9625	0.024853	0.41
ZEB2	ENSG00000169554	2	145141648	145282147	244	54	66155	1.9616	0.024902	0.41
VMAC	ENSG00000187650	19	5904869	5910864	28	7	66155	1.9612	0.024925	0.41
UBA3	ENSG00000144744	3	69103881	69129559	60	12	66155	1.9611	0.024933	0.41
CASP10	ENSG00000003400	2	202047604	202094129	88	13	66155	1.9604	0.024974	0.41
SPATA20	ENSG00000006282	17	48620419	48633213	58	12	66155	1.9601	0.024992	0.41
CDC25C	ENSG00000158402	5	137620954	137674044	141	20	66155	1.96	0.024999	0.41
UGT2A1	ENSG00000173610	4	70454135	70518965	324	23	66155	1.9599	0.025001	0.41
MZF1	ENSG00000099326	19	59073298	59084942	22	5	66155	1.9595	0.025029	0.41
FAM171A2	ENSG00000161682	17	42430583	42441243	18	10	66155	1.9594	0.025035	0.41
RTEL1-TNFRSF6B	ENSG00000026036	20	62290653	62330037	178	20	66155	1.9582	0.025101	0.411
GAPVD1	ENSG00000165219	9	128024073	128129486	202	22	66155	1.9563	0.025217	0.412
CD70	ENSG00000125726	19	6583194	6604114	90	17	66155	1.9557	0.025249	0.412
TEAD3	ENSG00000007866	6	35441374	35464853	58	23	66155	1.9552	0.025279	0.413
PRKAR1B	ENSG00000188191	7	588834	767287	597	50	66155	1.9538	0.02536	0.414
PCDHGA10	ENSG00000253846	5	140792743	140892546	347	35	66155	1.9536	0.025374	0.414
RFNG	ENSG00000169733	17	80005778	80009707	18	3	66155	1.9536	0.025376	0.414
GCNT1	ENSG00000187210	9	79034752	79122332	404	40	66155	1.9521	0.025462	0.415
SMYD3	ENSG00000185420	1	245912642	246670614	3905	118	66155	1.9502	0.025575	0.415
CAMK1G	ENSG00000008118	1	209757062	209787283	120	21	66155	1.9499	0.025593	0.415
EIF1B	ENSG00000114784	3	40351175	40353915	12	4	66155	1.9499	0.025594	0.415
RALYL	ENSG00000184672	8	85095022	85834079	2187	69	66155	1.9498	0.025597	0.415
KLF16	ENSG00000129911	19	1852399	1863567	23	3	66155	1.9494	0.025623	0.415
MGC4294	ENSG00000268941	20	57209828	57210772	5	2	66155	1.949	0.025645	0.415
SFTA3	ENSG00000229415	14	36942493	36983034	81	17	66155	1.9482	0.025693	0.416
AC136604.1	ENSG00000228259	5	179078298	179079445	4	2	66155	1.9479	0.025711	0.416
MRPS17	ENSG00000249773	7	55954970	56022932	211	29	66155	1.947	0.025765	0.416
UGT2A1	ENSG00000270386	4	70454912	70518967	322	21	66155	1.9469	0.025773	0.416
CCDC96	ENSG00000173013	4	7042579	7044728	3	2	66155	1.9461	0.025821	0.416
GGT1	ENSG00000100031	22	24979718	25024972	82	9	66155	1.9451	0.025884	0.417
MTF2	ENSG00000143033	1	93544792	93604638	118	17	66155	1.9444	0.025926	0.417
KIAA0020	ENSG00000080608	9	2720469	2844241	436	56	66155	1.9437	0.025963	0.418
UPF1	ENSG00000005007	19	18942747	18979045	74	18	66155	1.9423	0.026048	0.418
AGTRAP	ENSG00000177674	1	11796141	11814859	55	8	66155	1.9422	0.026059	0.418
CLN6	ENSG00000128973	15	68499330	68549549	142	14	66155	1.9421	0.026062	0.418
SLC9A8	ENSG00000197818	20	48429250	48508779	275	22	66155	1.9415	0.026098	0.418
CTD-2545M3.6	ENSG00000142539	19	50919056	50931666	50	16	66155	1.9404	0.026163	0.42
HKDC1	ENSG00000156510	10	70980059	71027315	201	39	66155	1.9387	0.026268	0.421
GLB1L2	ENSG00000149328	11	134201768	134248235	147	43	66155	1.9371	0.026364	0.421
SLC25A3	ENSG00000075415	12	98987369	98995946	21	9	66155	1.937	0.026373	0.421
TAL1	ENSG00000162367	1	47681962	47697892	40	10	66155	1.9369	0.026381	0.421
MSL2	ENSG00000174579	3	135867764	135916083	78	25	66155	1.9358	0.026446	0.421
TMEM261	ENSG00000137038	9	7796490	7888380	401	50	66155	1.9357	0.02645	0.422
C18orf8	ENSG00000141452	18	21083473	21111746	59	11	66155	1.9335	0.026588	0.423
DCXR	ENSG00000169738	17	79993012	79995608	12	1	66155	1.9332	0.026603	0.423
RELT	ENSG00000054967	11	73087309	73108519	58	10	66155	1.9322	0.026669	0.424
CNGA4	ENSG00000132259	11	6255995	6265659	23	10	66155	1.9321	0.026673	0.424
SF3B5	ENSG00000169976	6	144416018	144416754	1	1	66155	1.9316	0.026707	0.424
PAPOLB	ENSG00000218823	7	4897364	4901625	17	5	66155	1.9307	0.026759	0.424
DCUN1D4	ENSG00000109184	4	52709166	52783003	103	13	66155	1.9306	0.026766	0.424
SUCNR1	ENSG00000198829	3	151591431	151602405	36	11	66155	1.9305	0.026774	0.424
TMED2	ENSG00000086598	12	124069078	124083116	48	9	66155	1.9299	0.026809	0.424
AC004017.1	ENSG00000268948	19	58203868	58204128	1	1	66155	1.9294	0.026841	0.424
SULT2B1	ENSG00000088002	19	49055332	49102682	288	23	66155	1.9282	0.026915	0.425
OR4C15	ENSG00000181939	11	55321783	55322895	11	3	66155	1.9273	0.026968	0.426
MED8	ENSG00000159479	1	43849588	43855479	7	4	66155	1.9263	0.027033	0.426
STEAP4	ENSG00000127954	7	87905744	87936206	63	10	66155	1.9249	0.027123	0.426
SYT16	ENSG00000139973	14	62453803	62568431	592	61	66155	1.9248	0.027128	0.426
FKBP10	ENSG00000141756	17	39968932	39979465	24	7	66155	1.9244	0.027151	0.427
DDX1	ENSG00000079785	2	15731302	15771235	140	14	66155	1.9242	0.027167	0.427
ATP1A3	ENSG00000105409	19	42470734	42501649	33	17	66155	1.9236	0.0272	0.427
SYNJ2BP	ENSG00000213463	14	70838148	70883778	213	24	66155	1.9226	0.027263	0.427
PCDHGA11	ENSG00000253873	5	140800762	140891835	324	33	66155	1.9222	0.027293	0.427
PCNA	ENSG00000132646	20	5095599	5107272	19	2	66155	1.9217	0.027322	0.427
RSC1A1	ENSG00000215695	1	15986364	15988217	4	2	66155	1.9209	0.027371	0.427
MARK2	ENSG00000072518	11	63606400	63678491	129	14	66155	1.9208	0.027376	0.427
HOXB5	ENSG00000120075	17	46668619	46671323	9	4	66155	1.9203	0.027411	0.427
TSRM	ENSG00000236294	7	113091127	113091457	1	1	66155	1.92	0.027427	0.427
VARS2	ENSG00000137411	6	30876019	30894236	9	5	66155	1.9192	0.027482	0.427
OBP2A	ENSG00000122136	9	138437985	138441815	37	4	66155	1.919	0.027491	0.427
MXI1	ENSG00000119950	10	111967363	112047123	246	28	66155	1.919	0.027492	0.427
WBP1L	ENSG00000166272	10	104503727	104576021	235	28	66155	1.9189	0.027496	0.427
PCDHGB6	ENSG00000253305	5	140787770	140892546	358	35	66155	1.9184	0.027528	0.427
TMEM8C	ENSG00000187616	9	136379708	136393734	38	11	66155	1.9182	0.027546	0.427
TIMM23	ENSG00000138297	10	51592080	51623365	2	1	66155	1.918	0.027554	0.428
NAP1L4	ENSG00000205531	11	2965667	3013607	190	22	66155	1.9172	0.027604	0.428
TPD52	ENSG00000076554	8	80870571	81143467	885	43	66155	1.9153	0.027725	0.429
C1QL3	ENSG00000165985	10	16555742	16564004	32	7	66155	1.9149	0.027751	0.43
SLMAP	ENSG00000163681	3	57741177	57914895	312	29	66155	1.9127	0.027892	0.431
NRD1	ENSG00000078618	1	52254863	52344477	244	31	66155	1.9126	0.027902	0.431
LAMC2	ENSG00000058085	1	183155373	183214035	242	23	66155	1.9121	0.027933	0.431
PIP4K2C	ENSG00000166908	12	57984957	57997198	27	8	66155	1.9115	0.027968	0.432
HNRNPF	ENSG00000169813	10	43881065	43904614	84	16	66155	1.9099	0.028072	0.432
SNX18	ENSG00000178996	5	53813589	53842415	139	22	66155	1.9094	0.028106	0.432
AMN1	ENSG00000151743	12	31824071	31882108	162	34	66155	1.9092	0.028119	0.432
AP001816.1	ENSG00000254531	4	102268937	102270040	2	1	66155	1.9088	0.028147	0.432
HIBADH	ENSG00000106049	7	27565061	27702614	521	21	66155	1.9074	0.028234	0.433
SNRNP35	ENSG00000184209	12	123942188	123957701	38	6	66155	1.9067	0.028277	0.433
ENOPH1	ENSG00000145293	4	83351715	83382244	93	24	66155	1.9066	0.028287	0.433
TLL1	ENSG00000038295	4	166794410	167025047	704	83	66155	1.9066	0.028288	0.433
IFI27L1	ENSG00000165948	14	94547628	94570192	118	16	66155	1.9062	0.028314	0.433
AMIGO3	ENSG00000176020	3	49754267	49761349	8	5	66155	1.9061	0.02832	0.433
GMPPB	ENSG00000173540	3	49754277	49761384	8	5	66155	1.9061	0.02832	0.433
SBP1	ENSG00000269490	6	33663196	33663474	2	1	66155	1.9045	0.028423	0.434
FAT3	ENSG00000165323	11	92085262	92629618	1397	64	66155	1.9044	0.028429	0.434
ATXN7L2	ENSG00000162650	1	110026101	110035426	14	5	66155	1.9027	0.028537	0.434
TRAPPC6A	ENSG00000007255	19	45666186	45681495	38	8	66155	1.9025	0.028553	0.434
COG6	ENSG00000133103	13	40229764	40365802	408	23	66155	1.9022	0.028574	0.434
RPS6KL1	ENSG00000198208	14	75370657	75390099	60	13	66155	1.902	0.028588	0.434
WDR38	ENSG00000136918	9	127615755	127620160	17	4	66155	1.9014	0.028622	0.434
EYA2	ENSG00000064655	20	45523263	45817492	1097	116	66155	1.9011	0.028645	0.434
LIN54	ENSG00000189308	4	83831126	83934079	246	15	66155	1.9008	0.028665	0.434
OR8I2	ENSG00000172154	11	55860753	55861762	5	1	66155	1.9004	0.028688	0.434
RB1CC1	ENSG00000023287	8	53535016	53658403	196	41	66155	1.9001	0.028708	0.434
SOX18	ENSG00000203883	20	62679076	62680994	1	1	66155	1.8999	0.028723	0.434
LRRC7	ENSG00000033122	1	70034081	70617628	1882	90	66155	1.8993	0.028766	0.434
AC011551.3	ENSG00000268423	19	47050313	47104118	181	34	66155	1.8991	0.028773	0.434
AC102948.2	ENSG00000226364	17	50939481	50976948	206	26	66155	1.8985	0.028813	0.434
HSPH1	ENSG00000120694	13	31710762	31736525	65	10	66155	1.8982	0.028838	0.434
C22orf39	ENSG00000242259	22	19338891	19435755	222	23	66155	1.898	0.028847	0.434
PRKAR2A	ENSG00000114302	3	48782030	48885279	94	21	66155	1.8971	0.028906	0.435
PCDHGB7	ENSG00000254122	5	140797427	140892546	338	32	66155	1.8965	0.028945	0.435
ERBB4	ENSG00000178568	2	212240446	213403565	5191	230	66155	1.8964	0.02895	0.435
C1QTNF3	ENSG00000082196	5	34019553	34043937	81	9	66155	1.8956	0.029007	0.435
ZNF850	ENSG00000267041	19	37205285	37263727	147	21	66155	1.8954	0.029017	0.435
JMJD7	ENSG00000243789	15	42120283	42129779	44	9	66155	1.8951	0.02904	0.435
MSI1	ENSG00000135097	12	120779133	120806983	67	10	66155	1.8949	0.029052	0.435
NME5	ENSG00000112981	5	137450866	137475132	61	17	66155	1.8948	0.029057	0.435
TRAPPC9	ENSG00000167632	8	140742586	141468678	2654	201	66155	1.8943	0.029095	0.435
SPTBN1	ENSG00000115306	2	54683422	54896812	785	32	66155	1.8942	0.0291	0.435
OSBPL9	ENSG00000117859	1	52042851	52254889	423	36	66155	1.8936	0.029137	0.435
LIN28B	ENSG00000187772	6	105404923	105531207	215	37	66155	1.8933	0.029158	0.436
TFAP2A	ENSG00000137203	6	10393419	10419892	44	12	66155	1.8912	0.029299	0.437
PTRHD1	ENSG00000184924	2	25012603	25016251	13	5	66155	1.8905	0.029345	0.437
KCNE1	ENSG00000180509	21	35818988	35884573	236	33	66155	1.89	0.02938	0.437
ATG9B	ENSG00000181652	7	150709297	150721586	29	13	66155	1.8899	0.029383	0.437
MYBPC2	ENSG00000086967	19	50936160	50969578	122	24	66155	1.8898	0.029394	0.437
LIN37	ENSG00000267796	19	36239262	36245420	15	5	66155	1.8896	0.029408	0.437
HLA-DOB	ENSG00000241106	6	32780540	32784825	38	11	66155	1.8879	0.029517	0.438
MYOC	ENSG00000034971	1	171604557	171621823	81	14	66155	1.8875	0.029548	0.438
GDF2	ENSG00000128802	10	48413092	48416853	1	1	66155	1.8866	0.02961	0.439
LGSN	ENSG00000146166	6	63985856	64029882	59	23	66155	1.8864	0.029618	0.439
TERT	ENSG00000164362	5	1253262	1295184	91	30	66155	1.886	0.029651	0.44
SGTB	ENSG00000197860	5	64961755	65018862	111	20	66155	1.8842	0.029769	0.44
RP11-872D17.8	ENSG00000254979	11	57154838	57191532	82	19	66155	1.8841	0.029778	0.44
CEP63	ENSG00000182923	3	134204585	134293859	235	10	66155	1.8831	0.02984	0.44
GPR63	ENSG00000112218	6	97242002	97285353	139	21	66155	1.8828	0.029867	0.441
ZNF302	ENSG00000089335	19	35168544	35177302	42	9	66155	1.8823	0.029899	0.441
MYF5	ENSG00000111049	12	81110691	81113452	6	3	66155	1.8815	0.029949	0.441
PPM1B	ENSG00000138032	2	44395108	44471523	188	23	66155	1.8813	0.029964	0.441
G3BP2	ENSG00000138757	4	76567966	76649709	240	24	66155	1.8813	0.029964	0.441
HTR5A	ENSG00000157219	7	154862034	154877459	68	12	66155	1.8804	0.030025	0.441
NT5DC2	ENSG00000168268	3	52558386	52569070	37	8	66155	1.8799	0.030061	0.442
DIS3L	ENSG00000166938	15	66585555	66626236	127	24	66155	1.8793	0.030105	0.442
ZNF506	ENSG00000081665	19	19896648	19932560	124	20	66155	1.8786	0.030153	0.443
DLG2	ENSG00000150672	11	83166055	85338966	7372	234	66155	1.8779	0.030201	0.443
XKR9	ENSG00000221947	8	71581600	71702606	489	21	66155	1.8767	0.030278	0.443
MS4A13	ENSG00000204979	11	60282886	60310194	88	12	66155	1.8765	0.030294	0.443
ABCC2	ENSG00000023839	10	101542489	101611949	214	24	66155	1.8764	0.030302	0.443
COPS4	ENSG00000138663	4	83955600	83996971	65	13	66155	1.8757	0.030346	0.443
MGMT	ENSG00000170430	10	131265448	131566271	1433	71	66155	1.8747	0.030415	0.443
LRRC18	ENSG00000165383	10	50117528	50143242	164	27	66155	1.8741	0.030461	0.443
TMEM211	ENSG00000206069	22	25331077	25342662	23	6	66155	1.8735	0.030501	0.443
ABCG2	ENSG00000118777	4	89011416	89152474	517	50	66155	1.8729	0.030538	0.443
PEX1	ENSG00000127980	7	92116334	92157845	65	11	66155	1.8729	0.030543	0.443
RBM14	ENSG00000239306	11	66384053	66394818	12	6	66155	1.8727	0.030558	0.443
PSMA5	ENSG00000143106	1	109941653	109969062	51	9	66155	1.8724	0.030572	0.443
RNPEPL1	ENSG00000142327	2	241505221	241520789	49	17	66155	1.8723	0.030586	0.443
TAP2	ENSG00000250264	6	32781544	32806599	234	35	66155	1.872	0.0306	0.443
NGLY1	ENSG00000151092	3	25760435	25831530	131	10	66155	1.872	0.030604	0.443
METTL21A	ENSG00000144401	2	208445355	208490652	102	14	66155	1.8716	0.03063	0.443
GPIHBP1	ENSG00000182851	8	144295068	144299044	20	6	66155	1.8715	0.030636	0.443
ZNHIT1	ENSG00000106400	7	100860949	100867471	24	6	66155	1.8711	0.030664	0.443
OIP5	ENSG00000104147	15	41601466	41624819	78	12	66155	1.871	0.030675	0.443
C16orf3	ENSG00000221819	16	90095316	90096309	7	3	66155	1.8705	0.030704	0.443
DDIT4	ENSG00000168209	10	74033678	74035794	6	3	66155	1.8703	0.030723	0.443
WDR76	ENSG00000092470	15	44119161	44160617	83	11	66155	1.87	0.03074	0.443
BCAT2	ENSG00000105552	19	49298319	49314286	39	8	66155	1.8696	0.030768	0.443
PKIB	ENSG00000135549	6	122793076	123047518	731	55	66155	1.8693	0.030788	0.443
ALDH8A1	ENSG00000118514	6	135238528	135271260	66	11	66155	1.8687	0.030831	0.443
UBE2L3	ENSG00000185651	22	21903736	21978323	119	6	66155	1.8672	0.030934	0.444
SRP72	ENSG00000174780	4	57333081	57369839	113	13	66155	1.8669	0.030956	0.444
OGFRL1	ENSG00000119900	6	71998506	72018653	82	15	66155	1.8664	0.030995	0.444
HIATL1	ENSG00000148110	9	97136833	97223324	282	18	66155	1.8659	0.031027	0.444
PLCL1	ENSG00000115896	2	198669426	199437305	1816	93	66155	1.8657	0.031042	0.444
KRTAP12-1	ENSG00000187175	21	46101491	46102078	6	3	66155	1.865	0.031092	0.446
BRD8	ENSG00000112983	5	137475455	137514675	83	18	66155	1.864	0.031163	0.446
NDST2	ENSG00000166507	10	75561669	75571589	12	5	66155	1.8633	0.031207	0.446
MS4A6A	ENSG00000110077	11	59939081	59952139	40	10	66155	1.8632	0.031219	0.446
TSHZ3	ENSG00000121297	19	31765851	31840453	224	50	66155	1.863	0.031231	0.446
PCDHGA9	ENSG00000261934	5	140782520	140892546	375	35	66155	1.8621	0.031291	0.447
MPHOSPH9	ENSG00000051825	12	123636867	123728561	277	13	66155	1.8611	0.031363	0.447
KIAA0930	ENSG00000100364	22	45586219	45636650	224	29	66155	1.86	0.031444	0.447
ZBTB8A	ENSG00000160062	1	33005028	33071540	186	12	66155	1.8593	0.031496	0.448
CBX3	ENSG00000122565	7	26240782	26252976	34	9	66155	1.859	0.031513	0.448
IL36RN	ENSG00000136695	2	113816215	113822959	51	4	66155	1.8583	0.03156	0.448
TIE1	ENSG00000066056	1	43766664	43788779	36	6	66155	1.8581	0.031577	0.448
PPHLN1	ENSG00000134283	12	42632249	42853517	717	31	66155	1.8578	0.031596	0.448
C19orf55	ENSG00000167595	19	36249044	36261930	38	12	66155	1.8575	0.031623	0.448
PCDHGB4	ENSG00000253953	5	140767452	140892546	427	44	66155	1.8546	0.031825	0.451
TADA1	ENSG00000152382	1	166825747	166845564	71	10	66155	1.8536	0.031901	0.451
P4HA3	ENSG00000149380	11	73946846	74022702	268	25	66155	1.8531	0.031934	0.451
SKOR1	ENSG00000188779	15	68112042	68126899	38	9	66155	1.8531	0.031935	0.451
SEPHS1	ENSG00000086475	10	13359424	13390297	125	16	66155	1.8526	0.031971	0.451
CFHR3	ENSG00000116785	1	196743925	196763203	81	4	66155	1.8524	0.031983	0.451
TTC1	ENSG00000113312	5	159436120	159492550	192	23	66155	1.8523	0.03199	0.451
UGT2A2	ENSG00000271271	4	70454135	70505360	265	17	66155	1.852	0.032014	0.451
NRBP1	ENSG00000115216	2	27650657	27665126	28	7	66155	1.8495	0.03219	0.452
TTC12	ENSG00000149292	11	113185251	113254266	170	28	66155	1.849	0.032226	0.452
A3GALT2	ENSG00000184389	1	33772367	33786699	52	13	66155	1.8489	0.032233	0.452
HIRA	ENSG00000100084	22	19318221	19435224	286	20	66155	1.8489	0.032235	0.452
CALML4	ENSG00000129007	15	68483043	68498417	28	7	66155	1.8488	0.032241	0.452
LYG2	ENSG00000185674	2	99858709	99871745	34	12	66155	1.8478	0.032316	0.453
CST6	ENSG00000175315	11	65779312	65780976	3	2	66155	1.8477	0.032322	0.453
KLHDC3	ENSG00000124702	6	42981951	42989036	15	6	66155	1.8476	0.032328	0.453
BOD1	ENSG00000145919	5	173034517	173043663	32	6	66155	1.847	0.032376	0.453
TAOK2	ENSG00000149930	16	29984962	30003582	27	5	66155	1.8464	0.032421	0.453
2020-03-05	ENSG00000198060	10	94050920	94113721	106	17	66155	1.8461	0.032439	0.453
CALCB	ENSG00000175868	11	14926543	15103888	467	28	66155	1.8458	0.032461	0.454
CTGF	ENSG00000118523	6	132269316	132272513	4	2	66155	1.8449	0.032523	0.454
BTG1	ENSG00000133639	12	92536286	92539673	12	6	66155	1.8444	0.032562	0.454
TNFRSF14	ENSG00000157873	1	2487078	2496821	24	5	66155	1.8441	0.032585	0.454
SEC61G	ENSG00000132432	7	54819943	54827667	32	8	66155	1.8437	0.032613	0.454
ZFAND2A	ENSG00000178381	7	1191707	1200395	66	13	66155	1.8436	0.032624	0.454
RP1-27O5.3	ENSG00000254553	1	32930658	33066393	316	14	66155	1.8409	0.032816	0.456
PLEKHB1	ENSG00000021300	11	73357223	73373864	63	14	66155	1.8405	0.03285	0.457
MAFK	ENSG00000198517	7	1570350	1582679	36	6	66155	1.84	0.032882	0.457
WDR5	ENSG00000196363	9	137000487	137025093	169	12	66155	1.84	0.032888	0.457
RP11-795F19.5	ENSG00000267127	18	77794346	77854968	275	18	66155	1.8387	0.032983	0.457
TP53INP2	ENSG00000078804	20	33292094	33301243	15	6	66155	1.8385	0.032997	0.457
KDM3B	ENSG00000120733	5	137688285	137772717	227	31	66155	1.8377	0.033053	0.458
RTF1	ENSG00000137815	15	41700606	41775761	197	25	66155	1.8377	0.033054	0.458
TMPRSS7	ENSG00000176040	3	111753690	111800116	181	28	66155	1.8377	0.033055	0.458
FBXL17	ENSG00000145743	5	107194736	107717799	1429	51	66155	1.8375	0.033066	0.458
CSMD1	ENSG00000183117	8	2792875	4852494	19934	668	66155	1.835	0.033251	0.459
OR6Q1	ENSG00000172381	11	57798402	57799403	5	2	66155	1.8343	0.033306	0.459
IRG1	ENSG00000102794	13	77522632	77532777	29	11	66155	1.8339	0.033332	0.459
RBM4B	ENSG00000173914	11	66432469	66445392	21	10	66155	1.8339	0.033336	0.459
GSTA4	ENSG00000170899	6	52842751	52860176	100	16	66155	1.8331	0.033392	0.46
AGBL2	ENSG00000165923	11	47681143	47736941	108	15	66155	1.8326	0.03343	0.46
KDM4E	ENSG00000235268	11	94758422	94760760	9	5	66155	1.8322	0.033462	0.46
CYB561D1	ENSG00000174151	1	110036674	110045554	12	3	66155	1.8314	0.033517	0.46
MEF2C	ENSG00000081189	5	88013975	88199922	403	35	66155	1.8309	0.033554	0.461
OR10X1	ENSG00000186400	1	158548709	158549689	6	2	66155	1.8293	0.033677	0.462
BAALC	ENSG00000164929	8	104152938	104242533	355	46	66155	1.829	0.033703	0.462
FLNC	ENSG00000128591	7	128470431	128499328	78	16	66155	1.8289	0.033708	0.462
ERCC6L2	ENSG00000182150	9	98637983	98776842	409	28	66155	1.8278	0.033787	0.462
AL109659.1	ENSG00000269709	1	48569306	48569878	1	1	66155	1.8272	0.033832	0.462
MRPL48	ENSG00000175581	11	73498361	73576178	315	24	66155	1.8268	0.033864	0.463
AP3M2	ENSG00000070718	8	42010464	42029191	38	9	66155	1.8265	0.033884	0.463
USO1	ENSG00000138768	4	76649777	76735382	217	17	66155	1.8261	0.033921	0.463
FAM32A	ENSG00000105058	19	16296191	16302857	16	5	66155	1.8256	0.033952	0.463
CDKL2	ENSG00000138769	4	76503215	76555900	146	15	66155	1.8254	0.033973	0.463
ZC2HC1B	ENSG00000118491	6	144185573	144259483	218	40	66155	1.8236	0.034106	0.464
BROX	ENSG00000162819	1	222885895	222908538	39	12	66155	1.8233	0.034131	0.464
ZSWIM8	ENSG00000214655	10	75545340	75561551	8	4	66155	1.8231	0.034144	0.464
ISLR	ENSG00000129009	15	74466012	74469213	10	2	66155	1.8225	0.034191	0.465
PCDHB6	ENSG00000113211	5	140529683	140532868	23	11	66155	1.8218	0.034239	0.465
MRAP2	ENSG00000135324	6	84743475	84800600	172	21	66155	1.8202	0.034361	0.466
CDSN	ENSG00000204539	6	31082867	31088223	77	10	66155	1.8199	0.034389	0.466
FGF5	ENSG00000138675	4	81187753	81257834	255	32	66155	1.8193	0.034432	0.466
SLC25A47	ENSG00000140107	14	100789674	100796715	32	10	66155	1.8191	0.034445	0.466
DOK6	ENSG00000206052	18	67068291	67516323	1916	151	66155	1.8182	0.034516	0.467
RANBP9	ENSG00000010017	6	13621730	13711796	144	27	66155	1.8178	0.034551	0.467
LRRD1	ENSG00000240720	7	91741473	91808845	130	11	66155	1.8172	0.034592	0.467
C11orf86	ENSG00000173237	11	66742748	66744475	2	1	66155	1.8167	0.034634	0.467
ZNF219	ENSG00000165804	14	21558205	21572881	35	11	66155	1.8165	0.034646	0.467
GINS4	ENSG00000147536	8	41386725	41402565	55	17	66155	1.816	0.034688	0.467
CD3EAP	ENSG00000117877	19	45909467	45914024	24	7	66155	1.8159	0.034693	0.467
C16orf46	ENSG00000166455	16	81087102	81110872	99	13	66155	1.8153	0.034736	0.467
THOC5	ENSG00000100296	22	29901868	29951205	163	20	66155	1.8145	0.034798	0.468
TMEM219	ENSG00000149932	16	29952206	29984373	56	8	66155	1.8132	0.034899	0.469
IRAK3	ENSG00000090376	12	66582659	66648402	149	27	66155	1.813	0.03492	0.469
GPR108	ENSG00000125734	19	6729925	6737614	33	11	66155	1.8126	0.03495	0.47
OR9G4	ENSG00000172457	11	56510303	56511287	4	2	66155	1.8111	0.035066	0.47
TDRD12	ENSG00000173809	19	33210659	33320483	318	22	66155	1.8107	0.035094	0.47
PGK2	ENSG00000170950	6	49753366	49755053	1	1	66155	1.8104	0.03512	0.47
RXFP1	ENSG00000171509	4	159236463	159574524	1127	30	66155	1.8099	0.035154	0.471
ITPRIPL1	ENSG00000198885	2	96991069	96994091	6	3	66155	1.8094	0.035191	0.471
DCAF4	ENSG00000119599	14	73393040	73426411	141	21	66155	1.8088	0.035243	0.471
RBM48	ENSG00000127993	7	92158087	92167319	24	8	66155	1.8086	0.035254	0.471
FGFR3	ENSG00000068078	4	1795034	1810599	46	13	66155	1.8078	0.035318	0.471
MAD1L1	ENSG00000002822	7	1855429	2272878	2212	45	66155	1.8077	0.035324	0.471
RFXANK	ENSG00000064490	19	19303008	19312678	19	5	66155	1.8077	0.035326	0.471
ZSWIM2	ENSG00000163012	2	187692562	187713935	97	5	66155	1.8068	0.035396	0.471
INPP1	ENSG00000151689	2	191208196	191236391	105	9	66155	1.8067	0.035404	0.471
FADS1	ENSG00000149485	11	61567099	61596790	46	7	66155	1.8061	0.035454	0.472
LGALS9	ENSG00000168961	17	25956824	25976586	68	9	66155	1.8053	0.035514	0.472
PHLDA2	ENSG00000181649	11	2949503	2950685	2	1	66155	1.805	0.035537	0.472
ZNF221	ENSG00000159905	19	44455375	44471861	58	13	66155	1.8046	0.035566	0.472
SDHAF2	ENSG00000167985	11	61197514	61215001	38	8	66155	1.8043	0.035592	0.472
TM9SF3	ENSG00000077147	10	98277866	98347209	199	21	66155	1.8023	0.035745	0.473
POU2F2	ENSG00000028277	19	42590263	42700737	147	14	66155	1.8021	0.035766	0.474
TPPP	ENSG00000171368	5	660883	693510	155	18	66155	1.8016	0.035802	0.474
ADCY6	ENSG00000174233	12	49159975	49182820	44	6	66155	1.8014	0.03582	0.474
GPER1	ENSG00000164850	7	1121844	1133451	53	14	66155	1.7999	0.035936	0.475
C12orf65	ENSG00000130921	12	123717463	123742506	78	8	66155	1.7995	0.035972	0.475
ATP6V1G2	ENSG00000213760	6	31512239	31516204	17	8	66155	1.7992	0.035995	0.475
PTER	ENSG00000165983	10	16478942	16555736	292	19	66155	1.7986	0.036039	0.475
GNPTAB	ENSG00000111670	12	102139275	102224716	264	28	66155	1.7981	0.036079	0.475
AC074091.13	ENSG00000205334	2	27928653	27938599	18	7	66155	1.7977	0.03611	0.475
SLC17A1	ENSG00000124568	6	25783125	25832287	186	24	66155	1.7977	0.036112	0.475
C10orf88	ENSG00000119965	10	124690419	124713919	42	12	66155	1.7974	0.036134	0.475
CKMT1A	ENSG00000223572	15	43985084	43991420	6	2	66155	1.7972	0.036151	0.475
EOGT	ENSG00000163378	3	69024365	69063112	157	20	66155	1.7971	0.036159	0.475
MCTP1	ENSG00000175471	5	94039446	94620279	1825	146	66155	1.7966	0.036201	0.475
NQO1	ENSG00000181019	16	69740899	69760854	62	15	66155	1.7962	0.036232	0.475
NEK2	ENSG00000117650	1	211836114	211848960	33	9	66155	1.7953	0.036307	0.476
ADPGK	ENSG00000159322	15	73043710	73078187	82	15	66155	1.7944	0.036371	0.476
STK4	ENSG00000101109	20	43595115	43708600	326	23	66155	1.7939	0.036414	0.476
CYLC2	ENSG00000155833	9	105757593	105780770	151	17	66155	1.7935	0.036447	0.476
CDC73	ENSG00000134371	1	193091147	193223031	355	21	66155	1.7916	0.036598	0.478
ZIC5	ENSG00000139800	13	100615218	100624163	15	7	66155	1.7915	0.036607	0.478
TMEM117	ENSG00000139173	12	44229770	44783545	1974	60	66155	1.7915	0.036608	0.478
ZNF639	ENSG00000121864	3	179040779	179053323	35	10	66155	1.7909	0.036652	0.478
STAT5A	ENSG00000126561	17	40439565	40463961	63	10	66155	1.7908	0.036663	0.478
PIM3	ENSG00000198355	22	50354161	50357728	8	2	66155	1.7905	0.036683	0.478
ALS2CL	ENSG00000178038	3	46710487	46735194	98	17	66155	1.7897	0.036754	0.478
TFAP2B	ENSG00000008196	6	50786436	50815326	84	18	66155	1.7893	0.036784	0.478
DTD1	ENSG00000125821	20	18568537	18744561	783	29	66155	1.7887	0.036833	0.478
CHRNA2	ENSG00000120903	8	27317279	27337400	98	21	66155	1.7884	0.036855	0.478
CSMD3	ENSG00000164796	8	113235157	114449328	3368	78	66155	1.7879	0.036896	0.478
PLEKHM1	ENSG00000225190	17	43513266	43568115	70	8	66155	1.7878	0.036905	0.478
C4orf21	ENSG00000138658	4	113460492	113558151	234	32	66155	1.7874	0.036933	0.478
FAM133B	ENSG00000234545	7	92190107	92219708	80	15	66155	1.7873	0.036947	0.478
CDC23	ENSG00000094880	5	137523339	137549032	53	15	66155	1.7847	0.037151	0.481
PCDHGB3	ENSG00000262209	5	140749831	140892546	500	43	66155	1.7846	0.037166	0.481
TNFAIP8	ENSG00000145779	5	118604387	118735383	535	48	66155	1.7833	0.037269	0.482
CCDC179	ENSG00000255359	11	22868477	22881972	55	7	66155	1.7832	0.037273	0.482
WDR6	ENSG00000178252	3	49044495	49053386	7	3	66155	1.7817	0.037399	0.482
OSBPL10	ENSG00000144645	3	31699382	32119072	1532	140	66155	1.7812	0.03744	0.482
SHISA4	ENSG00000198892	1	201857808	201861434	9	5	66155	1.7811	0.037444	0.482
AC002451.1	ENSG00000269449	7	95171457	95173854	8	5	66155	1.7811	0.037452	0.482
ITGB6	ENSG00000115221	2	160956177	161128399	589	47	66155	1.7803	0.037517	0.482
THUMPD1	ENSG00000066654	16	20744986	20753406	26	7	66155	1.7801	0.037529	0.482
THPO	ENSG00000090534	3	184089723	184095932	23	7	66155	1.7801	0.03753	0.482
FLAD1	ENSG00000160688	1	154955814	154965587	16	3	66155	1.779	0.03762	0.483
RIN1	ENSG00000174791	11	66097713	66104311	22	7	66155	1.7782	0.037687	0.483
LYSMD2	ENSG00000140280	15	52015208	52043782	115	16	66155	1.7777	0.037727	0.483
C9orf66	ENSG00000183784	9	213108	215893	18	7	66155	1.7775	0.037743	0.483
SETDB2	ENSG00000136169	13	50018429	50069138	166	20	66155	1.7774	0.037748	0.483
PLOD3	ENSG00000106397	7	100849258	100861701	34	12	66155	1.7765	0.037822	0.484
EVPLL	ENSG00000214860	17	18280976	18292961	49	4	66155	1.7763	0.037846	0.484
CENPK	ENSG00000123219	5	64813593	64858998	169	15	66155	1.7762	0.037852	0.484
CHRNB1	ENSG00000170175	17	7348380	7361026	38	8	66155	1.7761	0.037856	0.484
SERINC1	ENSG00000111897	6	122764499	122792967	73	13	66155	1.7761	0.037859	0.484
ASIC2	ENSG00000108684	17	31340105	32501983	4531	339	66155	1.7759	0.037873	0.484
IRGQ	ENSG00000167378	19	44088521	44100287	23	11	66155	1.7746	0.037986	0.484
APLP2	ENSG00000084234	11	129939732	130014699	284	20	66155	1.7745	0.037988	0.484
HIST1H4A	ENSG00000196176	6	26021907	26022278	2	1	66155	1.7745	0.037993	0.484
RP11-169F17.1	ENSG00000263711	18	70818476	70931715	331	32	66155	1.7743	0.03801	0.484
CLPX	ENSG00000166855	15	65440557	65477680	85	11	66155	1.7733	0.038092	0.484
CPPED1	ENSG00000103381	16	12756919	12897874	667	62	66155	1.7731	0.038108	0.484
LCN15	ENSG00000177984	9	139654086	139660707	22	3	66155	1.7728	0.038133	0.484
OR4B1	ENSG00000175619	11	48238344	48239314	5	3	66155	1.7719	0.038209	0.485
SIM1	ENSG00000112246	6	100832891	100912805	217	36	66155	1.7712	0.038262	0.485
MVD	ENSG00000167508	16	88718343	88729569	42	11	66155	1.771	0.038279	0.485
LDLRAD2	ENSG00000187942	1	22138758	22151714	45	19	66155	1.7708	0.038296	0.485
C5orf46	ENSG00000178776	5	147260289	147286101	107	18	66155	1.7706	0.03831	0.485
RAC3	ENSG00000169750	17	79989500	79992080	4	2	66155	1.77	0.03836	0.485
SAMHD1	ENSG00000101347	20	35518632	35580246	128	20	66155	1.7699	0.03837	0.485
IKBIP	ENSG00000166130	12	99007183	99038891	99	21	66155	1.7693	0.038424	0.485
CRISP3	ENSG00000096006	6	49695097	49712150	46	12	66155	1.7692	0.038429	0.485
TMEM132E	ENSG00000181291	17	32907768	32966337	151	35	66155	1.769	0.03845	0.485
LARS2	ENSG00000011376	3	45429998	45590913	400	29	66155	1.7687	0.038475	0.485
ASPA	ENSG00000108381	17	3375668	3406713	103	23	66155	1.7683	0.038509	0.485
OR5M1	ENSG00000255012	11	56380031	56380978	3	2	66155	1.7681	0.038525	0.485
OR5H14	ENSG00000236032	3	97868170	97869249	4	1	66155	1.7673	0.038587	0.485
AC015688.3	ENSG00000266728	17	25950390	25967803	45	7	66155	1.7672	0.0386	0.485
MMP14	ENSG00000157227	14	23305766	23318236	41	16	66155	1.7667	0.038642	0.485
RNF34	ENSG00000170633	12	121837844	121868389	82	6	66155	1.7652	0.038764	0.487
EFNA4	ENSG00000243364	1	155036207	155042029	6	3	66155	1.7652	0.038769	0.487
SERINC5	ENSG00000164300	5	79407050	79551898	600	59	66155	1.7648	0.038801	0.487
ATP6V1G2-DDX39B	ENSG00000254870	6	31497996	31514385	41	18	66155	1.7639	0.038871	0.487
TMEM41A	ENSG00000163900	3	185194284	185216845	32	9	66155	1.7637	0.038893	0.487
AUTS2	ENSG00000158321	7	69063905	70258054	3101	107	66155	1.7631	0.038938	0.487
ZNF212	ENSG00000170260	7	148936742	148952700	55	14	66155	1.7631	0.038941	0.487
UGT2A3	ENSG00000135220	4	69794181	69817509	22	11	66155	1.7626	0.038983	0.487
SORT1	ENSG00000134243	1	109852192	109940573	154	17	66155	1.7625	0.038989	0.487
FAM71C	ENSG00000180219	12	100041531	100043824	8	4	66155	1.7623	0.039012	0.487
HERC1	ENSG00000103657	15	63900817	64126141	680	28	66155	1.7619	0.039047	0.487
CERCAM	ENSG00000167123	9	131174030	131199626	70	6	66155	1.7608	0.039132	0.487
SLIRP	ENSG00000119705	14	78174414	78227447	229	25	66155	1.7606	0.039152	0.487
ILVBL	ENSG00000105135	19	15225795	15236596	42	13	66155	1.7606	0.039155	0.487
PCDHGA6	ENSG00000253731	5	140753651	140892546	487	43	66155	1.7595	0.03925	0.487
KRI1	ENSG00000129347	19	10663761	10676713	58	10	66155	1.7594	0.039257	0.487
TSSK4	ENSG00000139908	14	24674903	24677568	2	1	66155	1.7593	0.039267	0.487
GLO1	ENSG00000124767	6	38643701	38670917	80	16	66155	1.7591	0.039281	0.487
ZNF132	ENSG00000131849	19	58944181	58951589	17	5	66155	1.7587	0.039318	0.487
NOVA1	ENSG00000139910	14	26912299	27066960	331	18	66155	1.7584	0.039342	0.487
MEPE	ENSG00000152595	4	88742563	88767969	105	19	66155	1.7582	0.039359	0.487
IL17RD	ENSG00000144730	3	57124010	57204334	244	31	66155	1.758	0.039376	0.487
CEP72	ENSG00000112877	5	612387	667283	211	20	66155	1.757	0.039457	0.487
TDRD7	ENSG00000196116	9	100174232	100258407	186	21	66155	1.7565	0.0395	0.487
PPIP5K1	ENSG00000168781	15	43825660	43882430	49	12	66155	1.7565	0.039502	0.487
CNTNAP2	ENSG00000174469	7	145813453	148118090	9916	360	66155	1.7565	0.039505	0.487
FLYWCH1	ENSG00000059122	16	2961938	3001209	244	30	66155	1.7562	0.03953	0.487
ZNF487	ENSG00000243660	10	43932282	43991517	218	25	66155	1.756	0.03954	0.487
RPL11	ENSG00000142676	1	24018269	24022915	12	4	66155	1.756	0.039543	0.487
FH	ENSG00000091483	1	241660903	241683061	44	13	66155	1.7555	0.039588	0.488
TTC9	ENSG00000133985	14	71108504	71142077	116	32	66155	1.7545	0.039673	0.488
TRAPPC2P1	ENSG00000256060	19	57874879	57876721	4	2	66155	1.7542	0.039696	0.488
AL645730.2	ENSG00000227839	1	50459990	50461874	3	2	66155	1.7542	0.039701	0.488
FCF1	ENSG00000119616	14	75179847	75203394	39	12	66155	1.7532	0.039782	0.489
LRRN2	ENSG00000170382	1	204586298	204654861	232	37	66155	1.7529	0.039812	0.489
ADAL	ENSG00000168803	15	43622872	43646096	66	10	66155	1.7523	0.03986	0.489
SNW1	ENSG00000100603	14	78183942	78227550	179	21	66155	1.7521	0.039877	0.489
AC109829.1	ENSG00000233438	2	27760253	27790011	77	11	66155	1.7517	0.039916	0.489
PDE7B	ENSG00000171408	6	136172834	136516712	749	84	66155	1.7503	0.04003	0.489
SMARCA4	ENSG00000127616	19	11071598	11176071	323	27	66155	1.7502	0.040044	0.489
FAM13B	ENSG00000031003	5	137273649	137387650	267	17	66155	1.7498	0.040075	0.489
CCDC169	ENSG00000242715	13	36801182	36871977	376	11	66155	1.7497	0.040088	0.489
PTPN3	ENSG00000070159	9	112137746	112260590	376	35	66155	1.7493	0.040123	0.489
BCL2L2	ENSG00000129473	14	23767999	23780968	25	12	66155	1.7491	0.040137	0.489
C3orf62	ENSG00000188315	3	49306035	49315342	14	4	66155	1.7491	0.040141	0.489
ANKRD29	ENSG00000154065	18	21178890	21242849	133	35	66155	1.7482	0.040214	0.49
PLXNB1	ENSG00000164050	3	48445261	48471594	34	8	66155	1.7479	0.040244	0.49
PUS3	ENSG00000110060	11	125763381	125773116	37	9	66155	1.7475	0.040271	0.491
GAD1	ENSG00000128683	2	171669723	171717661	156	22	66155	1.746	0.040408	0.491
RNPS1	ENSG00000205937	16	2303117	2318413	20	5	66155	1.7459	0.04041	0.491
KLC2	ENSG00000174996	11	66024765	66035331	16	5	66155	1.7456	0.040444	0.491
RSPO1	ENSG00000169218	1	38076951	38100595	84	20	66155	1.7453	0.040463	0.491
PCDHGA4	ENSG00000262576	5	140734768	140892546	546	42	66155	1.745	0.040492	0.491
VASP	ENSG00000125753	19	46009837	46030241	60	15	66155	1.7448	0.040506	0.491
ATRIP	ENSG00000164053	3	48488114	48507115	25	6	66155	1.7447	0.040519	0.491
PIGG	ENSG00000174227	4	492989	533985	167	13	66155	1.7443	0.040556	0.491
CHRNB3	ENSG00000147432	8	42552519	42592550	208	6	66155	1.7436	0.040612	0.491
ZNF566	ENSG00000186017	19	36936021	36980804	117	15	66155	1.7436	0.040613	0.491
HTR1E	ENSG00000168830	6	87647024	87726349	230	30	66155	1.7426	0.040698	0.492
EIF4A3	ENSG00000141543	17	78109013	78120982	49	13	66155	1.7399	0.04094	0.494
RP11-286N22.8	ENSG00000256591	11	61196692	61253294	123	15	66155	1.7393	0.040995	0.495
HYAL1	ENSG00000114378	3	50337320	50349812	22	9	66155	1.7387	0.041042	0.495
UTP20	ENSG00000120800	12	101673887	101780394	349	31	66155	1.738	0.041105	0.495
SLC7A5	ENSG00000103257	16	87863629	87903094	210	32	66155	1.738	0.04111	0.495
PCDHGA7	ENSG00000253537	5	140762467	140892546	449	40	66155	1.7373	0.041168	0.496
RFWD2	ENSG00000143207	1	175913967	176176629	769	33	66155	1.7364	0.041246	0.496
GUF1	ENSG00000151806	4	44680444	44702943	49	9	66155	1.7363	0.041253	0.496
WWP2	ENSG00000198373	16	69796209	69975644	606	30	66155	1.7357	0.041306	0.496
AC079341.1	ENSG00000226757	4	122685740	122687962	11	5	66155	1.7357	0.041313	0.496
AGAP5	ENSG00000172650	10	75434033	75457639	13	3	66155	1.7354	0.041335	0.496
PRPF39	ENSG00000185246	14	45553302	45585485	58	9	66155	1.7345	0.041414	0.497
MAGI1	ENSG00000151276	3	65339200	66024509	2651	191	66155	1.7343	0.041429	0.497
LOXL4	ENSG00000138131	10	100007447	100028007	58	9	66155	1.7341	0.041452	0.497
HSF2	ENSG00000025156	6	122720691	122754264	71	10	66155	1.7331	0.04154	0.497
C5orf20	ENSG00000251380	5	134779905	134783038	20	6	66155	1.7327	0.041574	0.497
POC1B	ENSG00000139323	12	89813495	89919801	312	21	66155	1.7321	0.041626	0.497
HCG27	ENSG00000206344	6	31165537	31171745	12	7	66155	1.7321	0.041629	0.497
IRF4	ENSG00000137265	6	391739	411447	76	19	66155	1.7316	0.041671	0.498
EMILIN3	ENSG00000183798	20	39988606	39995467	24	7	66155	1.7315	0.04168	0.498
NIPSNAP1	ENSG00000184117	22	29950797	29977326	87	12	66155	1.73	0.041819	0.499
P4HTM	ENSG00000178467	3	49027319	49044587	17	6	66155	1.7294	0.041869	0.499
AMIGO1	ENSG00000181754	1	110046797	110052360	10	4	66155	1.7291	0.041893	0.499
LIPT2	ENSG00000175536	11	74202757	74204778	6	2	66155	1.7287	0.04193	0.499
AC013449.1	ENSG00000268412	2	26251074	26251481	1	1	66155	1.7284	0.041959	0.499
SLC30A6	ENSG00000152683	2	32390933	32449448	171	22	66155	1.7283	0.041964	0.499
TMBIM4	ENSG00000155957	12	66517709	66563852	127	14	66155	1.7282	0.041977	0.499
CHML	ENSG00000203668	1	241792155	241799232	23	11	66155	1.7278	0.042016	0.499
CHMP4C	ENSG00000164695	8	82644669	82671750	84	22	66155	1.7263	0.04215	0.5
ZNF282	ENSG00000170265	7	148892577	148923339	120	20	66155	1.7255	0.042223	0.5
MMP8	ENSG00000118113	11	102582526	102597781	90	20	66155	1.7254	0.042228	0.5
RP11-894J14.5	ENSG00000272305	3	53003135	53133469	371	23	66155	1.7252	0.042243	0.5
UNC79	ENSG00000133958	14	93799565	94174222	1009	38	66155	1.7252	0.042246	0.5
TM7SF2	ENSG00000149809	11	64879317	64883856	8	2	66155	1.7248	0.042285	0.5
FOXF2	ENSG00000137273	6	1390069	1395832	20	8	66155	1.7246	0.042301	0.5
OR4K13	ENSG00000176253	14	20502003	20502919	3	2	66155	1.7245	0.042312	0.5
ACTR6	ENSG00000075089	12	100592900	100635643	118	25	66155	1.724	0.04235	0.501
CASC5	ENSG00000137812	15	40886218	40956540	159	17	66155	1.7233	0.042418	0.501
SYT10	ENSG00000110975	12	33527173	33592754	236	25	66155	1.7229	0.042458	0.501
FSTL4	ENSG00000053108	5	132532147	132948255	1375	162	66155	1.7227	0.042474	0.501
AJAP1	ENSG00000196581	1	4714792	4852594	763	89	66155	1.7207	0.042657	0.503
SHBG	ENSG00000129214	17	7517382	7536700	48	15	66155	1.7197	0.042739	0.503
HEATR2	ENSG00000164818	7	766338	829190	279	19	66155	1.7196	0.042751	0.504
AGBL4	ENSG00000186094	1	48998527	50489585	2799	71	66155	1.7181	0.042892	0.504
RP11-298I3.5	ENSG00000259132	14	23415479	23451467	69	11	66155	1.7173	0.042966	0.504
YDJC	ENSG00000161179	22	21982378	21984353	4	2	66155	1.7168	0.043006	0.504
WNK2	ENSG00000165238	9	95947198	96082854	473	39	66155	1.7167	0.043017	0.504
FAM183A	ENSG00000186973	1	43610824	43622067	50	10	66155	1.7167	0.04302	0.504
AKAP8L	ENSG00000011243	19	15490859	15529952	73	8	66155	1.7166	0.043022	0.504
VAV3	ENSG00000134215	1	108113782	108507766	1570	103	66155	1.716	0.043084	0.505
NKAIN2	ENSG00000188580	6	124125286	125146803	3304	244	66155	1.7157	0.043104	0.505
STMND1	ENSG00000230873	6	17102489	17131603	91	11	66155	1.7148	0.04319	0.505
PCDHGA8	ENSG00000253767	5	140772381	140892546	415	36	66155	1.7146	0.043211	0.505
PSMG1	ENSG00000183527	21	40546695	40555777	47	8	66155	1.7144	0.043229	0.505
NUSAP1	ENSG00000137804	15	41624892	41673248	122	19	66155	1.7143	0.043234	0.505
GIMAP1	ENSG00000213203	7	150413645	150421372	25	9	66155	1.7131	0.043351	0.505
HOXB3	ENSG00000120093	17	46626232	46682274	137	27	66155	1.713	0.043356	0.505
CYP51A1	ENSG00000001630	7	91741465	91772266	69	6	66155	1.7125	0.043399	0.505
TNKS2	ENSG00000107854	10	93558069	93625033	196	20	66155	1.7123	0.043425	0.505
COL16A1	ENSG00000084636	1	32117848	32169920	120	25	66155	1.7121	0.04344	0.505
RPH3AL	ENSG00000181031	17	62293	236045	715	110	66155	1.7118	0.043465	0.505
CREB1	ENSG00000118260	2	208394461	208468155	155	26	66155	1.7116	0.043482	0.505
ZFYVE16	ENSG00000039319	5	79703832	79775169	183	15	66155	1.7112	0.043527	0.505
ZNF584	ENSG00000171574	19	58912871	58929694	77	6	66155	1.7109	0.043547	0.505
GMEB1	ENSG00000162419	1	28995244	29045865	83	11	66155	1.7108	0.043555	0.506
HOXA3	ENSG00000105997	7	27145803	27192200	122	20	66155	1.7104	0.043599	0.506
IL36A	ENSG00000136694	2	113763038	113765621	6	2	66155	1.7103	0.043608	0.506
MTG2	ENSG00000101181	20	60758085	60778624	122	25	66155	1.7081	0.043812	0.508
GRIN2A	ENSG00000183454	16	9852376	10276611	2054	68	66155	1.7071	0.043905	0.508
BOLL	ENSG00000152430	2	198591603	198651486	107	18	66155	1.707	0.04391	0.508
PPP1R36	ENSG00000165807	14	65016620	65056098	123	19	66155	1.7061	0.04399	0.509
PSENEN	ENSG00000205155	19	36236015	36237911	4	2	66155	1.7053	0.044069	0.509
HIF3A	ENSG00000124440	19	46800303	46846690	194	39	66155	1.7049	0.044103	0.509
AC009065.1	ENSG00000167970	16	2303738	2312343	8	3	66155	1.7044	0.044157	0.51
PCNXL2	ENSG00000135749	1	233119181	233431459	1295	77	66155	1.7043	0.044163	0.51
CATSPER2	ENSG00000166762	15	43920701	43960316	31	15	66155	1.7043	0.044164	0.51
FNDC4	ENSG00000115226	2	27714750	27718112	9	4	66155	1.7032	0.044266	0.51
SMPD3	ENSG00000103056	16	68392231	68482591	212	31	66155	1.703	0.044281	0.51
GTF2H4	ENSG00000213780	6	30875961	30881883	1	1	66155	1.7027	0.044316	0.51
CCDC117	ENSG00000159873	22	29168662	29185283	63	11	66155	1.7019	0.044389	0.511
FUCA1	ENSG00000179163	1	24171567	24194784	53	7	66155	1.7008	0.044486	0.512
RAB10	ENSG00000084733	2	26256976	26360323	271	14	66155	1.6997	0.044597	0.512
SHCBP1L	ENSG00000157060	1	182869000	182922660	130	20	66155	1.6996	0.044605	0.512
TRIM51	ENSG00000124900	11	55650773	55659286	19	7	66155	1.6988	0.044677	0.513
RPA1	ENSG00000132383	17	1732996	1803376	236	27	66155	1.6985	0.044707	0.513
LCE3E	ENSG00000185966	1	152538130	152539248	1	1	66155	1.6979	0.044767	0.513
HIST1H2AC	ENSG00000180573	6	26124373	26139344	66	16	66155	1.6978	0.044769	0.513
COX8A	ENSG00000176340	11	63742079	63744015	4	2	66155	1.6977	0.044783	0.513
ADAP2	ENSG00000184060	17	29233362	29286340	116	16	66155	1.6971	0.044838	0.513
PCDHGA5	ENSG00000253485	5	140743898	140892546	518	35	66155	1.697	0.04485	0.513
RP11-351M8.1	ENSG00000259649	15	81188532	81202118	18	8	66155	1.6965	0.044892	0.513
NEK6	ENSG00000119408	9	127019885	127115586	267	24	66155	1.6954	0.044995	0.513
LEPREL4	ENSG00000141696	17	39958199	39968856	30	7	66155	1.6947	0.045063	0.513
ABL2	ENSG00000143322	1	179068462	179198819	350	23	66155	1.6946	0.045078	0.513
DYNAP	ENSG00000178690	18	52254988	52266724	25	9	66155	1.6939	0.04514	0.513
PDCD7	ENSG00000090470	15	65409717	65426174	34	7	66155	1.6938	0.045148	0.513
ORC4	ENSG00000115947	2	148687968	148779147	245	28	66155	1.6938	0.045152	0.513
DCAKD	ENSG00000172992	17	43100708	43138473	125	18	66155	1.6936	0.045166	0.513
FASN	ENSG00000169710	17	80036214	80056208	47	10	66155	1.6933	0.045203	0.513
LYG1	ENSG00000144214	2	99900701	99921205	47	10	66155	1.6931	0.045217	0.513
STON1-GTF2A1L	ENSG00000068781	2	48757064	49003654	1159	83	66155	1.693	0.045228	0.513
AC018470.1	ENSG00000268241	2	175200601	175202151	3	2	66155	1.6926	0.045268	0.514
FGD3	ENSG00000127084	9	95709733	95798518	300	31	66155	1.692	0.045327	0.514
GPR26	ENSG00000154478	10	125425871	125454123	98	25	66155	1.6914	0.045378	0.514
SENP7	ENSG00000138468	3	101043049	101232085	598	15	66155	1.6904	0.045479	0.514
PCDHGB1	ENSG00000254221	5	140729828	140892546	564	41	66155	1.6903	0.045482	0.514
PCDHGB2	ENSG00000253910	5	140739703	140892546	530	37	66155	1.6903	0.045483	0.514
PSEN1	ENSG00000080815	14	73603126	73690399	213	28	66155	1.6898	0.045537	0.514
MYEOV	ENSG00000172927	11	69061605	69182494	213	36	66155	1.6896	0.045554	0.514
OR5W2	ENSG00000187612	11	55681126	55682058	9	3	66155	1.6892	0.045588	0.514
ELN	ENSG00000049540	7	73442119	73484237	85	24	66155	1.6892	0.045589	0.514
OR52N5	ENSG00000181009	11	5798864	5799897	2	1	66155	1.6891	0.045596	0.514
PGRMC2	ENSG00000164040	4	129190397	129209984	38	10	66155	1.689	0.045608	0.514
C14orf105	ENSG00000100557	14	57936019	57960585	44	11	66155	1.6889	0.045616	0.514
TMBIM4	ENSG00000228144	12	66517697	66563765	125	14	66155	1.6888	0.045626	0.514
GLIPR1L1	ENSG00000173401	12	75728419	75764340	71	10	66155	1.6884	0.045667	0.514
UHRF1BP1L	ENSG00000111647	12	100422233	100536626	350	29	66155	1.6884	0.04567	0.514
MRPL14	ENSG00000180992	6	44081194	44095194	43	9	66155	1.6876	0.045746	0.514
PLD2	ENSG00000129219	17	4710391	4726729	54	14	66155	1.6875	0.045753	0.515
OR5B12	ENSG00000172362	11	58206593	58207646	4	2	66155	1.6864	0.04586	0.515
CHUK	ENSG00000213341	10	101948055	101989376	105	15	66155	1.6848	0.046013	0.515
FAM179B	ENSG00000198718	14	45431411	45543634	245	20	66155	1.6846	0.046032	0.515
MFSD2A	ENSG00000168389	1	40420802	40435638	21	12	66155	1.6842	0.046068	0.515
QRICH1	ENSG00000198218	3	49067140	49131796	83	20	66155	1.6842	0.046068	0.515
EPB41L5	ENSG00000115109	2	120770581	120936695	364	18	66155	1.6839	0.046102	0.515
TIPIN	ENSG00000075131	15	66628544	66679084	150	26	66155	1.6838	0.046107	0.515
LYRM1	ENSG00000102897	16	20911190	20936328	39	9	66155	1.6836	0.046129	0.515
MTAP	ENSG00000099810	9	21802542	21931646	339	39	66155	1.6826	0.046231	0.516
YTHDF2	ENSG00000198492	1	29063133	29096287	74	14	66155	1.6824	0.046242	0.516
GPR85	ENSG00000164604	7	112718386	112727833	28	12	66155	1.6817	0.046311	0.517
CEP57L1	ENSG00000183137	6	109416313	109485135	103	16	66155	1.6817	0.046313	0.517
SGK1	ENSG00000118515	6	134490384	134639250	464	72	66155	1.6809	0.046388	0.517
TYSND1	ENSG00000156521	10	71897737	71906432	41	9	66155	1.6799	0.046484	0.518
SSH1	ENSG00000084112	12	109176466	109251366	205	35	66155	1.6794	0.04654	0.518
STMN3	ENSG00000197457	20	62271061	62284780	45	9	66155	1.6791	0.046562	0.518
OR8K3	ENSG00000181689	11	56085783	56086721	3	2	66155	1.6791	0.046563	0.518
HLTF	ENSG00000071794	3	148747914	148804341	159	28	66155	1.6786	0.046613	0.518
URI1	ENSG00000105176	19	30414551	30506611	185	22	66155	1.6785	0.046627	0.518
BBS4	ENSG00000140463	15	72978527	73030817	127	23	66155	1.678	0.046671	0.518
NTPCR	ENSG00000135778	1	233086351	233119628	90	12	66155	1.6777	0.046703	0.518
ASIC3	ENSG00000213199	7	150745379	150749843	11	7	66155	1.6774	0.046736	0.518
ITGB1	ENSG00000150093	10	33189247	33294720	349	39	66155	1.6762	0.046845	0.519
GATAD1	ENSG00000157259	7	92076767	92088150	19	8	66155	1.6754	0.046926	0.519
GYG1	ENSG00000163754	3	148709128	148745419	102	24	66155	1.6753	0.04694	0.519
OR51B2	ENSG00000184881	11	5344541	5345582	10	2	66155	1.6752	0.046949	0.519
AC110781.3	ENSG00000176349	7	1878222	1889567	89	12	66155	1.6747	0.046995	0.52
EHD3	ENSG00000013016	2	31456880	31492313	117	15	66155	1.6738	0.04708	0.52
BCL2L11	ENSG00000153094	2	111876955	111926024	120	22	66155	1.6738	0.04709	0.52
TRABD	ENSG00000170638	22	50624344	50638027	62	15	66155	1.6737	0.047091	0.52
DGKD	ENSG00000077044	2	234263153	234380750	311	30	66155	1.6724	0.047226	0.521
HLA-C	ENSG00000204525	6	31236526	31239907	17	3	66155	1.672	0.047264	0.521
MPPE1	ENSG00000154889	18	11882621	11909222	133	23	66155	1.6715	0.047312	0.521
TMIGD2	ENSG00000167664	19	4292229	4302428	41	11	66155	1.6707	0.047388	0.521
RP11-574K11.31	ENSG00000272916	10	75556272	75571409	16	5	66155	1.6705	0.047407	0.521
SEL1L2	ENSG00000101251	20	13829893	13977089	490	55	66155	1.6703	0.047434	0.521
COA4	ENSG00000181924	11	73583712	73588033	10	5	66155	1.6702	0.047443	0.521
EMC6	ENSG00000127774	17	3572109	3572962	1	1	66155	1.6698	0.047482	0.521
LRRK2	ENSG00000188906	12	40590546	40763087	675	45	66155	1.6693	0.047533	0.521
SAMD8	ENSG00000156671	10	76859344	76941881	191	24	66155	1.6691	0.047545	0.521
ABI1	ENSG00000136754	10	27035522	27150016	398	26	66155	1.669	0.047555	0.521
SLCO4A1	ENSG00000101187	20	61273797	61317137	139	31	66155	1.6686	0.047599	0.521
OR2A12	ENSG00000221858	7	143792141	143793186	2	1	66155	1.6685	0.047606	0.521
PHC2	ENSG00000134686	1	33789224	33896653	364	27	66155	1.6685	0.047609	0.521
GLTSCR1	ENSG00000063169	19	48111453	48206533	346	28	66155	1.6679	0.047671	0.521
ZNF480	ENSG00000198464	19	52800430	52829175	104	22	66155	1.6679	0.047672	0.521
NDUFAF5	ENSG00000101247	20	13765596	13799067	120	21	66155	1.6665	0.047803	0.521
HYPK	ENSG00000242028	15	44088340	44095241	11	5	66155	1.6664	0.047818	0.521
NEK8	ENSG00000160602	17	27052915	27070473	28	8	66155	1.6663	0.047828	0.521
CNR2	ENSG00000188822	1	24197016	24285549	239	16	66155	1.6657	0.047883	0.521
OR4C12	ENSG00000221954	11	50003009	50004071	2	1	66155	1.6655	0.047911	0.521
NDUFAF4	ENSG00000123545	6	97337189	97345757	32	9	66155	1.6654	0.047918	0.521
CTNNA3	ENSG00000183230	10	67672276	69455927	7560	218	66155	1.6654	0.047919	0.521
ZNF260	ENSG00000254004	19	37001597	37019562	49	11	66155	1.6653	0.047928	0.521
AC106876.2	ENSG00000222001	2	233877324	233880595	6	3	66155	1.6653	0.047929	0.521
UBXN2B	ENSG00000215114	8	59323823	59364060	110	20	66155	1.6647	0.04799	0.522
AC069368.3	ENSG00000249240	15	65134082	65223118	282	23	66155	1.6632	0.048134	0.522
PATE4	ENSG00000237353	11	125703211	125709964	34	8	66155	1.6632	0.048136	0.522
GCSH	ENSG00000140905	16	81115566	81130008	88	5	66155	1.6627	0.048188	0.523
C17orf58	ENSG00000186665	17	65987217	65989765	2	1	66155	1.6626	0.048194	0.523
TNFRSF18	ENSG00000186891	1	1138888	1142071	8	3	66155	1.6626	0.048197	0.523
BDH2	ENSG00000164039	4	104000592	104021040	50	8	66155	1.661	0.048359	0.524
SFRP2	ENSG00000145423	4	154701744	154710272	21	8	66155	1.66	0.048461	0.525
HPCA	ENSG00000121905	1	33351595	33364042	28	10	66155	1.6593	0.048525	0.525
UNG	ENSG00000076248	12	109535379	109548797	29	14	66155	1.659	0.048561	0.525
MTFR1	ENSG00000066855	8	66556969	66683496	404	30	66155	1.6584	0.048621	0.525
OR5K3	ENSG00000206536	3	98109510	98110475	1	1	66155	1.6583	0.048629	0.525
CX3CL1	ENSG00000006210	16	57406370	57418960	46	13	66155	1.6583	0.048633	0.525
FUT8	ENSG00000033170	14	65877310	66210839	859	34	66155	1.6581	0.048651	0.525
MAPKBP1	ENSG00000137802	15	42066632	42120053	111	21	66155	1.6579	0.048664	0.525
SNRK	ENSG00000163788	3	43328004	43466256	259	36	66155	1.6567	0.048791	0.526
ACAN	ENSG00000157766	15	89346674	89418585	252	40	66155	1.6549	0.048971	0.527
PGPEP1	ENSG00000130517	19	18451397	18480760	101	20	66155	1.6547	0.048992	0.527
ASAH2	ENSG00000188611	10	51942538	52008370	52	7	66155	1.6547	0.048996	0.527
PMM2	ENSG00000140650	16	8882680	8943188	376	28	66155	1.6543	0.049033	0.527
MKI67	ENSG00000148773	10	129894923	129924649	117	25	66155	1.6542	0.049042	0.527
ARHGEF3	ENSG00000163947	3	56761446	57113357	1204	106	66155	1.6536	0.049108	0.527
ZNF862	ENSG00000106479	7	149535456	149564568	60	14	66155	1.6531	0.04916	0.527
FBXO45	ENSG00000174013	3	196295482	196315930	49	10	66155	1.6529	0.049173	0.527
CYP27A1	ENSG00000135929	2	219646472	219680016	81	6	66155	1.6525	0.049218	0.527
PIAS1	ENSG00000033800	15	68346517	68483096	313	22	66155	1.6525	0.049219	0.527
PAFAH1B1	ENSG00000007168	17	2496504	2588909	263	20	66155	1.6523	0.049239	0.527
VIL1	ENSG00000127831	2	219283815	219318018	51	8	66155	1.652	0.049266	0.527
IL1F10	ENSG00000136697	2	113825547	113833427	47	10	66155	1.6514	0.049324	0.527
ZNF33A	ENSG00000189180	10	38299578	38354016	195	23	66155	1.6511	0.049361	0.528
ZNF320	ENSG00000182986	19	53367043	53400946	174	22	66155	1.6499	0.049485	0.528
APAF1	ENSG00000120868	12	99038919	99129204	246	32	66155	1.6498	0.049493	0.528
TRIM28	ENSG00000130726	19	59055458	59062089	8	3	66155	1.6494	0.049528	0.528
LRRC70	ENSG00000186105	5	61874562	61877275	3	2	66155	1.6488	0.049597	0.529
POLR3K	ENSG00000161980	16	96407	103628	25	4	66155	1.6484	0.049639	0.529
CTD-2616J11.11	ENSG00000269403	19	51853627	51871353	89	14	66155	1.6473	0.049744	0.53
TEX40	ENSG00000219435	11	64067863	64072242	9	4	66155	1.647	0.049777	0.53
EPX	ENSG00000121053	17	56270098	56282535	28	10	66155	1.6456	0.049921	0.531
HOXB7	ENSG00000260027	17	46684594	46710934	96	24	66155	1.6452	0.049968	0.532
GPSM3	ENSG00000213654	6	32158543	32163300	3	2	66155	1.6445	0.050034	0.532
ESR1	ENSG00000091831	6	151977826	152450754	1750	113	66155	1.6441	0.050078	0.532
EP400NL	ENSG00000185684	12	132568828	132613029	162	12	66155	1.6432	0.050169	0.533
TMEM200A	ENSG00000164484	6	130686879	130764208	277	21	66155	1.643	0.050195	0.533
PCM1	ENSG00000078674	8	17780349	17885478	509	22	66155	1.6427	0.050219	0.533
ELMO1	ENSG00000155849	7	36893961	37488852	2178	146	66155	1.6416	0.050338	0.533
VAMP2	ENSG00000220205	17	8062467	8066864	10	3	66155	1.6409	0.05041	0.534
ZNF574	ENSG00000105732	19	42572629	42585701	6	4	66155	1.6405	0.050449	0.534
GCKR	ENSG00000084734	2	27719709	27746554	65	14	66155	1.6398	0.050521	0.535
GPS1	ENSG00000169727	17	80008567	80015346	13	4	66155	1.6393	0.050579	0.535
ZKSCAN1	ENSG00000106261	7	99613204	99639312	51	13	66155	1.639	0.050607	0.535
ZNF428	ENSG00000131116	19	44111371	44124026	29	9	66155	1.6387	0.050636	0.535
ADARB2	ENSG00000185736	10	1228073	1779670	2770	213	66155	1.637	0.05082	0.536
OR4A16	ENSG00000181961	11	55110627	55111707	6	3	66155	1.6368	0.050838	0.536
PRAMEF16	ENSG00000204488	1	13495254	13498260	1	1	66155	1.6357	0.050954	0.537
SHMT1	ENSG00000176974	17	18231187	18266856	121	15	66155	1.6355	0.050975	0.537
HPR	ENSG00000261701	16	72088522	72111145	78	19	66155	1.6353	0.050993	0.537
RP1-102H19.8	ENSG00000226524	6	88032323	88109459	312	19	66155	1.6344	0.051089	0.538
AC007956.1	ENSG00000214670	14	75158879	75179800	46	9	66155	1.6337	0.051158	0.539
TMEM59	ENSG00000116209	1	54497347	54519177	56	14	66155	1.6337	0.051159	0.539
HEYL	ENSG00000163909	1	40089825	40105617	44	18	66155	1.6313	0.051416	0.54
AL590708.2	ENSG00000232850	9	130890612	130891481	2	1	66155	1.631	0.051442	0.54
MCOLN3	ENSG00000055732	1	85483765	85514182	71	17	66155	1.631	0.05145	0.541
THAP9	ENSG00000168152	4	83821837	83841122	46	8	66155	1.6305	0.051503	0.541
OR11G2	ENSG00000196832	14	20665495	20666605	7	2	66155	1.6294	0.051617	0.541
WDR53	ENSG00000185798	3	196281056	196295545	31	4	66155	1.6289	0.051664	0.542
HDAC3	ENSG00000171720	5	141000443	141016437	44	16	66155	1.6289	0.051666	0.542
HOXB9	ENSG00000170689	17	46698518	46703839	19	6	66155	1.6277	0.051797	0.542
C8orf49	ENSG00000255394	8	11618896	11620309	12	5	66155	1.6272	0.051849	0.542
MYBPC3	ENSG00000134571	11	47352957	47374253	46	13	66155	1.6267	0.051898	0.543
CYP7B1	ENSG00000172817	8	65500320	65711318	490	37	66155	1.6266	0.051914	0.543
PSEN2	ENSG00000143801	1	227057885	227083806	88	12	66155	1.6262	0.051954	0.543
ZNF385D	ENSG00000151789	3	21459915	22414812	5272	275	66155	1.6258	0.051996	0.543
ACLY	ENSG00000131473	17	40023161	40086795	133	15	66155	1.6247	0.052114	0.544
DAW1	ENSG00000123977	2	228735770	228789060	258	17	66155	1.6244	0.052141	0.544
GPR146	ENSG00000164849	7	1084212	1098897	106	15	66155	1.6242	0.052162	0.544
SLC3A1	ENSG00000138079	2	44502599	44548633	172	23	66155	1.6238	0.052207	0.544
ISL1	ENSG00000016082	5	50678921	50690564	25	9	66155	1.6225	0.052348	0.545
RBFOX3	ENSG00000167281	17	77085427	77613550	2006	247	66155	1.622	0.052399	0.545
CD44	ENSG00000026508	11	35160417	35253949	368	67	66155	1.6207	0.052538	0.546
ZNF131	ENSG00000172262	5	43065278	43192123	485	35	66155	1.62	0.052613	0.547
AKAP5	ENSG00000179841	14	64932217	64941221	15	7	66155	1.619	0.052724	0.548
CTD-2162K18.4	ENSG00000267260	19	37264055	37267980	10	4	66155	1.6185	0.052778	0.548
PCDHGA1	ENSG00000204956	5	140710252	140892546	621	43	66155	1.6184	0.052783	0.548
GINM1	ENSG00000055211	6	149887430	149912884	38	13	66155	1.6176	0.052877	0.548
NACC2	ENSG00000148411	9	138898383	138987131	299	42	66155	1.6175	0.052888	0.548
FLJ00418	ENSG00000268927	16	70695570	70699739	14	7	66155	1.617	0.052936	0.548
FUOM	ENSG00000148803	10	135168658	135171529	9	2	66155	1.6165	0.05299	0.549
DEK	ENSG00000124795	6	18224099	18265054	114	25	66155	1.615	0.05316	0.549
MYO15A	ENSG00000091536	17	18012020	18083116	162	25	66155	1.6148	0.05318	0.549
COX16	ENSG00000133983	14	70791798	70826448	132	21	66155	1.6145	0.053206	0.549
PPEF2	ENSG00000156194	4	76781020	76823724	155	21	66155	1.6145	0.053214	0.549
OTUB1	ENSG00000167770	11	63753325	63769283	27	5	66155	1.6143	0.053233	0.549
NINJ1	ENSG00000131669	9	95883771	95896570	58	14	66155	1.614	0.053261	0.549
P2RX2	ENSG00000187848	12	133195366	133198972	14	5	66155	1.6139	0.053277	0.549
TIAF1	ENSG00000221995	17	27400537	27418537	60	10	66155	1.6137	0.053293	0.549
SLC18A2	ENSG00000165646	10	119000604	119038941	115	23	66155	1.6136	0.053306	0.549
TMEM161B	ENSG00000164180	5	87485450	87565293	166	29	66155	1.6136	0.053312	0.549
METTL4	ENSG00000101574	18	2537524	2571508	137	15	66155	1.6134	0.053326	0.549
DDA1	ENSG00000130311	19	17420327	17434110	76	15	66155	1.6132	0.053353	0.55
OSBPL3	ENSG00000070882	7	24836158	25021253	713	90	66155	1.612	0.053478	0.55
RPUSD4	ENSG00000165526	11	126071993	126081587	27	7	66155	1.6112	0.053563	0.55
ESRRG	ENSG00000196482	1	216676588	217311097	2462	178	66155	1.6112	0.053564	0.55
C2CD3	ENSG00000168014	11	73723763	73882255	517	27	66155	1.6108	0.053608	0.55
SUCLA2	ENSG00000136143	13	48510622	48612125	517	22	66155	1.6104	0.053653	0.55
TMEM127	ENSG00000135956	2	96914254	96931732	22	10	66155	1.6103	0.053668	0.55
CCDC180	ENSG00000197816	9	100000765	100140806	471	22	66155	1.61	0.053702	0.55
ULK2	ENSG00000083290	17	19674142	19771249	181	12	66155	1.6099	0.05371	0.55
PSAT1	ENSG00000135069	9	80912059	80945009	162	22	66155	1.6094	0.05377	0.55
RP11-368I7.4	ENSG00000260259	16	89749028	89752977	26	7	66155	1.6089	0.053817	0.55
RBM14-RBM4	ENSG00000248643	11	66384097	66413940	37	14	66155	1.6087	0.053845	0.55
AKAP8	ENSG00000105127	19	15464196	15490609	63	15	66155	1.6078	0.053937	0.551
AP1M2	ENSG00000129354	19	10683347	10697991	73	9	66155	1.607	0.054028	0.551
C11orf80	ENSG00000173715	11	66511922	66610987	123	31	66155	1.6068	0.054049	0.551
KLC4	ENSG00000137171	6	43008515	43042837	93	14	66155	1.6066	0.054068	0.552
ELAVL2	ENSG00000107105	9	23690102	23826335	450	57	66155	1.6061	0.054128	0.552
ARHGEF7	ENSG00000102606	13	111766906	111958084	695	61	66155	1.6059	0.054149	0.552
ZNF99	ENSG00000213973	19	22939007	22966909	142	8	66155	1.6059	0.05415	0.552
MR1	ENSG00000153029	1	181003067	181031074	107	25	66155	1.6051	0.054236	0.552
MAP1LC3B2	ENSG00000171471	12	116997186	117014425	71	20	66155	1.6046	0.054288	0.553
TCEB1	ENSG00000154582	8	74851404	74884522	112	18	66155	1.6034	0.054421	0.553
RP11-446E24.4	ENSG00000256407	1	54606897	54665746	219	42	66155	1.6031	0.054456	0.553
NDUFA11	ENSG00000174886	19	5891287	5904017	62	15	66155	1.603	0.054471	0.553
MAP2K7	ENSG00000076984	19	7968728	7979363	43	16	66155	1.6025	0.054526	0.553
ZNF654	ENSG00000175105	3	88188254	88193815	13	4	66155	1.6021	0.054564	0.553
PDPK1	ENSG00000140992	16	2587965	2653189	15	8	66155	1.602	0.054582	0.553
ADAR	ENSG00000160710	1	154554538	154600475	103	13	66155	1.6019	0.054593	0.553
HIST1H2BF	ENSG00000197846	6	26199748	26200942	11	5	66155	1.6016	0.054617	0.553
AHI1	ENSG00000135541	6	135604670	135818914	487	46	66155	1.6012	0.054661	0.554
B3GALT1	ENSG00000172318	2	168675182	168730551	120	30	66155	1.6008	0.054711	0.554
CWH43	ENSG00000109182	4	48988264	49064098	180	23	66155	1.6003	0.054766	0.554
AL136218.1	ENSG00000215462	13	50007495	50020554	37	10	66155	1.5995	0.054852	0.554
KAT5	ENSG00000172977	11	65479467	65487075	26	8	66155	1.5992	0.054892	0.554
MAP2K1	ENSG00000169032	15	66679155	66784650	354	31	66155	1.599	0.054909	0.554
CHMP4A	ENSG00000254505	14	24678789	24683075	11	6	66155	1.5988	0.054937	0.554
PCDHGA2	ENSG00000081853	5	140718539	140892546	600	41	66155	1.5975	0.055079	0.555
PCDHGA3	ENSG00000254245	5	140723601	140892546	580	37	66155	1.5975	0.05508	0.555
XAB2	ENSG00000076924	19	7684411	7694451	30	5	66155	1.5974	0.055093	0.555
A2ML1	ENSG00000166535	12	8975068	9039597	246	31	66155	1.5973	0.055102	0.555
BHMT	ENSG00000145692	5	78407602	78428108	62	15	66155	1.5969	0.055144	0.555
ZNF90	ENSG00000213988	19	20188803	20237885	155	29	66155	1.5962	0.055219	0.555
CXCL1	ENSG00000163739	4	74735110	74736959	6	3	66155	1.5961	0.055234	0.555
MCOLN2	ENSG00000153898	1	85391268	85462796	289	24	66155	1.5955	0.0553	0.556
STAB2	ENSG00000136011	12	103981051	104160505	751	99	66155	1.5939	0.055478	0.556
SEC22A	ENSG00000121542	3	122920774	122992977	272	8	66155	1.5938	0.055488	0.556
GTF2A1L	ENSG00000242441	2	48844937	48960287	516	44	66155	1.5938	0.055491	0.556
GIMAP4	ENSG00000133574	7	150264365	150271041	18	5	66155	1.5937	0.055501	0.556
ADAM30	ENSG00000134249	1	120436156	120439118	5	2	66155	1.5935	0.055529	0.556
TAP2	ENSG00000204267	6	32789610	32806557	156	26	66155	1.5932	0.055557	0.556
OTOG	ENSG00000188162	11	17568920	17668697	285	29	66155	1.5931	0.055571	0.556
GIPR	ENSG00000010310	19	46171502	46186982	40	12	66155	1.5929	0.055589	0.556
RBM5	ENSG00000003756	3	50126341	50156454	36	9	66155	1.5926	0.05562	0.556
C10orf71	ENSG00000177354	10	50507187	50535537	98	19	66155	1.5918	0.055711	0.556
USP7	ENSG00000187555	16	8985951	9058371	229	26	66155	1.5918	0.055716	0.556
PRELID2	ENSG00000186314	5	144851362	145214932	1050	48	66155	1.5917	0.05573	0.556
ZNF622	ENSG00000173545	5	16451628	16465901	36	9	66155	1.5916	0.055733	0.556
SART3	ENSG00000075856	12	108916357	108955176	152	16	66155	1.591	0.055808	0.556
NEIL3	ENSG00000109674	4	178230990	178284097	206	42	66155	1.5907	0.055834	0.556
SETD7	ENSG00000145391	4	140417095	140527853	342	57	66155	1.5899	0.055933	0.556
C19orf68	ENSG00000185453	19	48673949	48700877	100	18	66155	1.5894	0.055988	0.556
ZNF223	ENSG00000178386	19	44555520	44572144	44	11	66155	1.5891	0.056019	0.556
RP11-181C3.1	ENSG00000245017	12	98879322	98897633	77	17	66155	1.589	0.056028	0.556
CDK10	ENSG00000185324	16	89747145	89762772	80	15	66155	1.5884	0.056101	0.556
EHHADH	ENSG00000113790	3	184908412	184999778	183	23	66155	1.5883	0.05611	0.556
TP53BP1	ENSG00000067369	15	43699407	43802926	251	20	66155	1.5881	0.056131	0.556
IQCF2	ENSG00000184345	3	51895645	51897440	4	2	66155	1.5876	0.056193	0.556
TGFA	ENSG00000163235	2	70674412	70781325	381	46	66155	1.5875	0.056201	0.556
PPP1R1C	ENSG00000150722	2	182818968	182996125	528	53	66155	1.5874	0.056215	0.556
RP11-849H4.2	ENSG00000254469	11	71576555	71639700	312	8	66155	1.5873	0.056222	0.556
FERMT3	ENSG00000149781	11	63974150	63991354	44	14	66155	1.5873	0.056228	0.556
C5AR1	ENSG00000197405	19	47793280	47825323	110	14	66155	1.5872	0.056233	0.556
DCUN1D3	ENSG00000188215	16	20866247	20911706	86	15	66155	1.5871	0.056248	0.556
RAB1B	ENSG00000174903	11	66036004	66044963	21	8	66155	1.5867	0.056291	0.557
KRIT1	ENSG00000001631	7	91828283	91875480	70	18	66155	1.5861	0.056359	0.557
PSMG3	ENSG00000157778	7	1606966	1610641	14	3	66155	1.586	0.056366	0.557
HCN1	ENSG00000164588	5	45259349	45696253	669	43	66155	1.5859	0.056381	0.557
FGD5	ENSG00000154783	3	14860469	14975895	596	38	66155	1.5845	0.056544	0.558
TCTEX1D1	ENSG00000152760	1	67218142	67244470	80	12	66155	1.5843	0.056557	0.558
BTBD7	ENSG00000011114	14	93703896	93799438	333	25	66155	1.5842	0.056569	0.558
KCNMB3	ENSG00000171121	3	178957530	178984790	156	24	66155	1.5837	0.056636	0.558
GALNT14	ENSG00000158089	2	31133333	31378068	1049	81	66155	1.5833	0.05668	0.559
HILPDA	ENSG00000135245	7	128095903	128098472	6	3	66155	1.5825	0.056765	0.559
MLEC	ENSG00000110917	12	121124672	121139667	57	16	66155	1.5819	0.056834	0.559
WDR41	ENSG00000164253	5	76721795	76916436	810	43	66155	1.5812	0.056912	0.56
PNLDC1	ENSG00000146453	6	160221298	160241736	77	19	66155	1.5809	0.056954	0.56
OR2Y1	ENSG00000174339	5	180166042	180167099	4	2	66155	1.5806	0.056987	0.56
AKNA	ENSG00000106948	9	117096436	117156685	133	24	66155	1.5799	0.057065	0.56
DEFA1	ENSG00000206047	8	6835171	6837602	2	1	66155	1.5794	0.057121	0.56
TPSD1	ENSG00000095917	16	1306060	1308532	10	3	66155	1.5794	0.057122	0.56
L3MBTL3	ENSG00000198945	6	130334844	130462594	372	31	66155	1.5794	0.057123	0.56
FAM193A	ENSG00000125386	4	2626988	2734292	371	35	66155	1.5794	0.057127	0.56
AC010336.1	ENSG00000214248	19	7963689	7968427	12	4	66155	1.5786	0.057212	0.56
TVP23C	ENSG00000175106	17	15341205	15466909	381	33	66155	1.5783	0.057251	0.56
FBXW12	ENSG00000164049	3	48413709	48442666	53	3	66155	1.5781	0.057272	0.56
LMX1A	ENSG00000162761	1	165171104	165325952	576	61	66155	1.578	0.057281	0.56
MOB3C	ENSG00000142961	1	47073387	47082563	19	3	66155	1.5778	0.057308	0.56
OR5D14	ENSG00000186113	11	55563032	55563976	6	3	66155	1.5776	0.057331	0.56
TGM4	ENSG00000163810	3	44916100	44956482	190	20	66155	1.5763	0.057476	0.561
SPRY2	ENSG00000136158	13	80910111	80915086	11	5	66155	1.5761	0.057499	0.561
GPR3	ENSG00000181773	1	27719148	27722318	3	2	66155	1.5757	0.057542	0.561
HOXA4	ENSG00000197576	7	27168126	27170418	9	2	66155	1.5757	0.057545	0.561
SGIP1	ENSG00000118473	1	66999066	67213982	839	30	66155	1.5756	0.057557	0.561
INTS3	ENSG00000143624	1	153700543	153746555	91	19	66155	1.575	0.057633	0.561
RAD51AP2	ENSG00000214842	2	17691851	17699706	33	4	66155	1.5748	0.057648	0.561
ZBTB32	ENSG00000011590	19	36195429	36207940	36	12	66155	1.5743	0.057713	0.561
ACP2	ENSG00000134575	11	47260853	47270457	31	7	66155	1.574	0.057741	0.561
CNTN4	ENSG00000144619	3	2140497	3099645	4814	349	66155	1.574	0.057747	0.561
KLHL28	ENSG00000179454	14	45393522	45511525	264	15	66155	1.5739	0.057752	0.561
NLRP2	ENSG00000022556	19	55464498	55512510	258	29	66155	1.5735	0.057799	0.561
RAC2	ENSG00000128340	22	37621301	37640488	76	15	66155	1.5733	0.05782	0.561
OR5R1	ENSG00000174942	11	56184734	56185708	9	4	66155	1.5733	0.057821	0.561
APOA1	ENSG00000118137	11	116706467	116708666	9	3	66155	1.5731	0.057845	0.561
ARIH2OS	ENSG00000221883	3	48955221	48956818	3	2	66155	1.573	0.057865	0.561
KRBA1	ENSG00000133619	7	149411872	149431664	65	9	66155	1.5711	0.058075	0.563
CPN1	ENSG00000120054	10	101801950	101841634	138	25	66155	1.5706	0.058134	0.563
C14orf178	ENSG00000197734	14	78227173	78236085	34	9	66155	1.5704	0.058156	0.563
DIS3	ENSG00000083520	13	73329540	73356234	74	20	66155	1.5699	0.058222	0.563
AC079210.1	ENSG00000269657	17	66539369	66542970	10	4	66155	1.5697	0.058247	0.563
C6orf164	ENSG00000203871	6	88106840	88109467	13	2	66155	1.5689	0.058334	0.563
C22orf26	ENSG00000182257	22	46445358	46450024	12	3	66155	1.5679	0.058453	0.564
OTX2	ENSG00000165588	14	57267425	57277197	11	5	66155	1.5675	0.058505	0.564
KITLG	ENSG00000049130	12	88886570	88974628	193	12	66155	1.5673	0.058525	0.564
VSIG10L	ENSG00000186806	19	51834790	51845378	28	7	66155	1.5662	0.058646	0.565
PSG6	ENSG00000170848	19	43406231	43423715	14	9	66155	1.5662	0.058654	0.565
UTP6	ENSG00000108651	17	30187923	30228784	122	16	66155	1.5659	0.058688	0.565
KCNIP2	ENSG00000120049	10	103585731	103603677	33	13	66155	1.5658	0.058694	0.565
FKBP3	ENSG00000100442	14	45584803	45604522	28	7	66155	1.5654	0.058745	0.565
GP2	ENSG00000169347	16	20320894	20339130	56	13	66155	1.565	0.05879	0.566
SHISA2	ENSG00000180730	13	26618735	26625169	23	8	66155	1.5625	0.059081	0.568
PCDH15	ENSG00000150275	10	55562531	57387702	7587	246	66155	1.5625	0.059086	0.568
OR8H3	ENSG00000181761	11	55889849	55890787	14	3	66155	1.5617	0.059179	0.568
UBAP1L	ENSG00000246922	15	65385338	65407535	37	7	66155	1.5616	0.059191	0.568
IL1RN	ENSG00000136689	2	113864791	113891593	129	12	66155	1.5614	0.059215	0.568
KIRREL	ENSG00000183853	1	157963063	158070052	415	72	66155	1.5611	0.059253	0.568
ADAMTSL3	ENSG00000156218	15	84322838	84708594	1187	55	66155	1.5605	0.059316	0.568
RP11-293M10.1	ENSG00000258740	14	75705319	75735986	74	17	66155	1.5602	0.059356	0.568
SHMT2	ENSG00000182199	12	57623110	57628718	9	4	66155	1.5601	0.05937	0.568
THEMIS	ENSG00000172673	6	128029217	128239776	489	41	66155	1.56	0.059383	0.568
CCDC115	ENSG00000136710	2	131095814	131099922	5	3	66155	1.5598	0.059399	0.568
HOXB6	ENSG00000108511	17	46671639	46682354	25	9	66155	1.5598	0.059404	0.568
SLC16A7	ENSG00000118596	12	59989848	60176395	559	29	66155	1.5594	0.059446	0.568
BMP3	ENSG00000152785	4	81952119	81978685	78	14	66155	1.559	0.059498	0.568
DPEP1	ENSG00000015413	16	89679716	89704839	90	16	66155	1.5587	0.059531	0.568
GSTM2	ENSG00000213366	1	110210644	110252171	92	23	66155	1.5586	0.059546	0.568
FAM129B	ENSG00000136830	9	130267618	130341268	252	29	66155	1.5582	0.059594	0.568
CD3D	ENSG00000167286	11	118209669	118213459	6	2	66155	1.5578	0.059642	0.568
FAM53C	ENSG00000120709	5	137667624	137685416	51	15	66155	1.5574	0.059682	0.569
FBXW4	ENSG00000107829	10	103370423	103455052	137	21	66155	1.5565	0.059792	0.569
FAM78B	ENSG00000188859	1	166026674	166136206	355	29	66155	1.5559	0.059866	0.569
WNT3	ENSG00000108379	17	44839872	44910520	101	19	66155	1.5555	0.059914	0.569
OR8H1	ENSG00000181693	11	56057529	56058566	5	2	66155	1.5554	0.059924	0.569
TANC2	ENSG00000170921	17	61086917	61505060	780	34	66155	1.5553	0.059937	0.569
VAX1	ENSG00000148704	10	118888032	118897812	9	3	66155	1.5553	0.059938	0.569
KLF12	ENSG00000118922	13	74260226	74708394	1626	144	66155	1.5547	0.060008	0.569
CCIN	ENSG00000185972	9	36169389	36171329	7	4	66155	1.5547	0.060015	0.569
CWF19L1	ENSG00000095485	10	101992055	102027437	107	12	66155	1.5543	0.060057	0.569
QSER1	ENSG00000060749	11	32914724	33014862	210	20	66155	1.5543	0.06006	0.569
HIVEP1	ENSG00000095951	6	12008995	12165232	518	48	66155	1.5537	0.060133	0.569
FEN1	ENSG00000168496	11	61560109	61564716	4	2	66155	1.5534	0.06016	0.569
GLRX2	ENSG00000023572	1	193065598	193075244	22	8	66155	1.5531	0.060197	0.569
CTC-326K19.6	ENSG00000269179	19	50412758	50461648	161	33	66155	1.553	0.06021	0.569
KCNB1	ENSG00000158445	20	47980414	48099184	471	53	66155	1.5529	0.060222	0.569
RP4-583P15.14	ENSG00000273047	20	62369623	62371751	6	2	66155	1.5524	0.060278	0.569
RNF112	ENSG00000128482	17	19314438	19320589	10	2	66155	1.5524	0.060284	0.569
HADHA	ENSG00000084754	2	26413504	26467594	112	6	66155	1.5524	0.060289	0.569
[truncated: 16,856 more rows]

## Sheet: T7.tissue.53
Table 7.Tissue enrichment analysis for genes differentially associated with the two disorders (performed in 53 general tissue types in GTEx using MAGMA)
Tissues with an adjusted p-value below 0.05 (FDR) are highlighted in bold.
Name	Coefficient	Coefficient_std_error	Coefficient_P_value	P(FDR)
Brain_Cerebellar_Hemisphere	1.19242e-08	3.48757e-09	0.000314181	0.00832
Brain_Nucleus_accumbens_(basal_ganglia)	1.17698e-08	3.47283e-09	0.000350612	0.00832
Brain_Frontal_Cortex_(BA9)	1.1488e-08	3.47335e-09	0.000470716	0.00832
Brain_Cortex	1.07916e-08	3.53415e-09	0.00113084	0.015
Brain_Cerebellum	1.06878e-08	3.6574e-09	0.00173754	0.0184
Brain_Anterior_cingulate_cortex_(BA24)	1.02324e-08	3.61867e-09	0.00234449	0.0207
Brain_Putamen_(basal_ganglia)	7.82778e-09	3.4456e-09	0.0115487	0.0871
Brain_Substantia_nigra	6.90876e-09	3.55833e-09	0.0260943	0.162
Brain_Hypothalamus	6.51851e-09	3.42088e-09	0.028357	0.162
Brain_Caudate_(basal_ganglia)	6.12157e-09	3.33431e-09	0.0331836	0.162
Testis	7.64805e-09	4.17971e-09	0.0336397	0.162
Brain_Hippocampus	5.13741e-09	3.07351e-09	0.0473104	0.209
Brain_Amygdala	4.97657e-09	3.15748e-09	0.0574987	0.234
Liver	5.81911e-09	4.05934e-09	0.075856	0.287
Heart_Left_Ventricle	4.68166e-09	3.52795e-09	0.092251	0.326
Kidney_Cortex	4.81776e-09	3.90685e-09	0.108758	0.361
Adrenal_Gland	3.31596e-09	3.78787e-09	0.190674	0.595
Prostate	2.18226e-09	4.23876e-09	0.303334	0.892
Pituitary	1.19608e-09	3.49139e-09	0.365957	0.991
Heart_Atrial_Appendage	9.76779e-10	3.36598e-09	0.385835	0.991
Brain_Spinal_cord_(cervical_c-1)	7.29976e-10	3.4581e-09	0.416408	0.991
Cervix_Endocervix	2.96678e-11	3.89787e-09	0.496964	0.991
Spleen	-1.92897e-09	3.88951e-09	0.690033	0.991
Esophagus_Gastroesophageal_Junction	-1.8561e-09	3.73585e-09	0.690347	0.991
Stomach	-1.85773e-09	3.40255e-09	0.707461	0.991
Minor_Salivary_Gland	-1.98651e-09	3.3684e-09	0.722321	0.991
Artery_Tibial	-2.35499e-09	3.54597e-09	0.746697	0.991
Esophagus_Muscularis	-2.57787e-09	3.84181e-09	0.748891	0.991
Ovary	-3.40383e-09	3.9467e-09	0.80578	0.991
Artery_Coronary	-3.38049e-09	3.47637e-09	0.834579	0.991
Uterus	-3.70732e-09	3.5695e-09	0.850507	0.991
Lung	-4.22689e-09	3.67727e-09	0.874818	0.991
Thyroid	-4.4592e-09	3.69842e-09	0.886034	0.991
Bladder	-4.29218e-09	3.4767e-09	0.891502	0.991
Colon_Transverse	-5.08716e-09	3.78753e-09	0.910386	0.991
Artery_Aorta	-4.61004e-09	3.42601e-09	0.910784	0.991
Adipose_Subcutaneous	-4.60183e-09	3.36108e-09	0.914524	0.991
Cervix_Ectocervix	-5.46183e-09	3.98118e-09	0.914954	0.991
Nerve_Tibial	-4.85948e-09	3.47214e-09	0.919178	0.991
Breast_Mammary_Tissue	-4.93677e-09	3.46707e-09	0.922763	0.991
Fallopian_Tube	-5.70769e-09	3.79309e-09	0.933807	0.991
Skin_Sun_Exposed_(Lower_leg)	-5.77553e-09	3.77282e-09	0.937094	0.991
Small_Intestine_Terminal_Ileum	-6.40004e-09	4.16526e-09	0.937795	0.991
Colon_Sigmoid	-6.02753e-09	3.76729e-09	0.945197	0.991
Cells_Transformed_fibroblasts	-5.4201e-09	3.24098e-09	0.952774	0.991
Skin_Not_Sun_Exposed_(Suprapubic)	-6.45788e-09	3.71088e-09	0.959093	0.991
Vagina	-6.54974e-09	3.76353e-09	0.959098	0.991
Whole_Blood	-6.19465e-09	3.54537e-09	0.959703	0.991
Muscle_Skeletal	-6.30516e-09	3.50563e-09	0.963957	0.991
Adipose_Visceral_(Omentum)	-8.0881e-09	3.60405e-09	0.987589	0.991
Esophagus_Mucosa	-8.51431e-09	3.7528e-09	0.988359	0.991
Cells_EBV-transformed_lymphocytes	-8.77293e-09	3.76411e-09	0.990115	0.991
Pancreas	-8.62399e-09	3.67231e-09	0.990573	0.991

## Sheet: T8.brain.13
Table 8. Tissue enrichment analysis within 13 GTEx brain regions
Regions with an adjusted p-value (FDR) below 0.05 are highlighted in bold. This is a competitive analysis comapring each brain regions against others. For example, for the first row, the results are computed for cortex versus other brain regions instead of cortex versus other tissues in GTEx (as in the last table).
Name	Coefficient	Coefficient_std_error	Coefficient_P_value	P(FDR)
Brain_Cortex	8.58686e-09	3.78479e-09	0.0116407	0.0771
Brain_Cerebellum	9.28889e-09	4.20624e-09	0.0136096	0.0771
Brain_Cerebellar_Hemisphere	7.99605e-09	3.8057e-09	0.0178172	0.0771
Brain_Frontal_Cortex_(BA9)	6.28429e-09	3.42024e-09	0.0330767	0.108
Brain_Anterior_cingulate_cortex_(BA24)	3.84485e-09	3.38059e-09	0.1277	0.333
Brain_Nucleus_accumbens_(basal_ganglia)	-2.60062e-10	3.60029e-09	0.528792	1
Brain_Putamen_(basal_ganglia)	-2.12209e-09	3.47849e-09	0.729089	1
Brain_Caudate_(basal_ganglia)	-2.3545e-09	3.48732e-09	0.750213	1
Brain_Amygdala	-5.09475e-09	3.23081e-09	0.942594	1
Brain_Hypothalamus	-4.76726e-09	2.94134e-09	0.947468	1
Brain_Hippocampus	-6.7124e-09	3.23233e-09	0.981083	1
Brain_Substantia_nigra	-1.10026e-08	2.86177e-09	0.99994	1
Brain_Spinal_cord_(cervical_c-1)	-1.24063e-08	3.08296e-09	0.999971	1

## Sheet: T9.cell.type
Table 9. Cell-type enrichment analysis for genes differentially associated with the two disorders (performed in 166 cell types using MAGMA)
Cell types with an adjusted p-value (false discovery rate) within one dataset below 0.05 are highlighted in bold.
Dataset	brain_region	Cell_type	Cell type_Full name	NGENES	BETA	BETA_STD	SE	P	P (FDR) within one dataset	P (FDR) across all datasets
Allen_Human_LGN_level2	Lateral Geniculate Nucleus	LGN_Inh_LAMP5	GABAergic neurons	17686	0.028774	0.062782	0.0068844	1.4672e-05	0.000176064	0.00243555
DroNc_Human_Hippocampus	Hippocampus	GABA2	GABAergic interneurons	17260	0.85073	0.061965	0.21802	4.7885e-05	0.000718275	0.00397446
Linnarsson_GSE76381_Human_Midbrain	Midbrain	NbGaba	GABAergic neurons neuroblasts	14976	0.1704	0.047044	0.047216	0.00015422	0.0038555	0.00853351
Linnarsson_GSE101601_Human_Temporal_cortex	Temporal cortex	GABA_1	GABAergic neurons	17457	0.51159	0.047412	0.15436	0.00046041	0.00506451	0.016026
Linnarsson_GSE76381_Human_Midbrain	Midbrain	Gaba	GABAergic neurons	14976	0.18221	0.04563	0.055198	0.00048271	0.00603388	0.016026
Linnarsson_GSE76381_Human_Midbrain	Midbrain	DA1	dopaminergic neurons	14976	0.1501	0.051075	0.048008	0.00088645	0.00738708	0.0210215
Allen_Human_MTG_level1	Middle Temporal Gyrus	GABAergic	GABAergic neurons	17686	0.043785	0.085748	0.016085	0.003247	0.009741	0.047671
Linnarsson_GSE76381_Human_Midbrain	Midbrain	DA2	dopaminergic neurons	14976	0.16456	0.047557	0.057274	0.0020348	0.0127175	0.0375308
DroNc_Human_Hippocampus	Hippocampus	GABA1	GABAergic interneurons	17260	0.62514	0.04644	0.21517	0.0018365	0.0137737	0.0375308
Allen_Human_LGN_level1	Lateral Geniculate Nucleus	GABAergic	GABAergic neurons	17686	0.029237	0.062554	0.011431	0.0052718	0.0158154	0.0548371
GSE67835_Human_Cortex_woFetal	Cortex	neurons	neurons	16934	0.023066	0.044042	0.0083025	0.0027365	0.0191555	0.0454259
GSE67835_Human_Cortex	Cortex	neurons	neurons	16934	0.022914	0.043752	0.0084794	0.0034461	0.0310149	0.047671
GSE104276_Human_Prefrontal_cortex_all_ages	Prefrontal cortex	GABAergic_neurons	GABAergic neurons	17627	0.042706	0.067298	0.016702	0.0052855	0.031713	0.0548371
GSE67835_Human_Cortex_woFetal	Cortex	hybrid	hybrid	16934	0.026459	0.049894	0.01161	0.011342	0.039697	0.0941386
Allen_Human_MTG_level2	Middle Temporal Gyrus	Inh_L1.4_LAMP5_LCP2	GABAergic neurons	17686	0.032907	0.068165	0.010208	0.00063394	0.0475455	0.017539
Linnarsson_GSE76381_Human_Midbrain	Midbrain	RN	red nucleus	14976	0.15216	0.042955	0.06572	0.010304	0.05152	0.0941386
Linnarsson_GSE76381_Human_Midbrain	Midbrain	DA0	dopaminergic neurons	14976	0.15538	0.037039	0.077349	0.02229	0.0796071	0.137042
Linnarsson_GSE76381_Human_Midbrain	Midbrain	NbML5	mediolateral neuroblasts	14976	0.14793	0.038401	0.071477	0.019253	0.0796071	0.133167
GSE67835_Human_Cortex	Cortex	hybrid	hybrid	16934	0.02389	0.045049	0.01138	0.017906	0.080577	0.129235
GSE67835_Human_Cortex	Cortex	fetal_quiescent	fetal_quiescent	16934	0.017374	0.027327	0.0090475	0.027418	0.082254	0.15782
Allen_Human_MTG_level2	Middle Temporal Gyrus	Inh_L1_SST_NMBR	GABAergic neurons	17686	0.028674	0.057586	0.010754	0.0038372	0.115691	0.0489981
Allen_Human_MTG_level2	Middle Temporal Gyrus	Inh_L1.2_LAMP5_DBP	GABAergic neurons	17686	0.0206	0.043081	0.0082317	0.0061702	0.115691	0.0602502
Allen_Human_MTG_level2	Middle Temporal Gyrus	Inh_L2.6_LAMP5_CA1	GABAergic neurons	17686	0.027234	0.057701	0.010471	0.004652	0.115691	0.0548371
Linnarsson_GSE101601_Human_Temporal_cortex	Temporal cortex	GABA_2	GABAergic neurons	17457	0.39914	0.044863	0.1987	0.022289	0.12259	0.137042
Allen_Human_MTG_level2	Middle Temporal Gyrus	Inh_L2.4_VIP_SPAG17	GABAergic neurons	17686	0.022267	0.044462	0.0097701	0.011337	0.170055	0.0941386
DroNc_Human_Hippocampus	Hippocampus	exPFC1	glutamatergic neurons (prefrontal cortex)	17260	0.407	0.033007	0.2236	0.034374	0.17187	0.184067
DroNc_Human_Hippocampus	Hippocampus	OPC	oligodendrocyte precursor cells	17260	0.55015	0.018644	0.33171	0.048615	0.182306	0.22979
Linnarsson_GSE101601_Human_Temporal_cortex	Temporal cortex	GABA_4	GABAergic neurons	17457	0.24932	0.03488	0.15142	0.049834	0.182725	0.22979
Allen_Human_MTG_level2	Middle Temporal Gyrus	Inh_L1.2_PAX6_CDH12	GABAergic neurons	17686	0.021237	0.043486	0.010059	0.017389	0.186311	0.129235
Allen_Human_MTG_level2	Middle Temporal Gyrus	Inh_L5.6_PVALB_LGR5	GABAergic neurons	17686	0.020841	0.043507	0.0096062	0.015029	0.186311	0.118801
Allen_Human_MTG_level2	Middle Temporal Gyrus	Inh_L2.4_SST_FRZB	GABAergic neurons	17686	0.021918	0.045319	0.010682	0.020098	0.188419	0.133451
Allen_Human_MTG_level2	Middle Temporal Gyrus	Inh_L2.4_PVALB_WFDC2	GABAergic neurons	17686	0.020419	0.044358	0.010646	0.027571	0.22005	0.15782
Allen_Human_MTG_level2	Middle Temporal Gyrus	Inh_L3.5_SST_ADGRG6	GABAergic neurons	17686	0.021185	0.042341	0.011205	0.02934	0.22005	0.162348
DroNc_Human_Hippocampus	Hippocampus	exCA1	pyramidal neurons (Hip CA)	17260	0.26531	0.025088	0.18653	0.077472	0.232416	0.321509
Linnarsson_GSE76381_Human_Midbrain	Midbrain	Sert	serotonergic neurons	14976	0.045754	0.01931	0.032654	0.080594	0.251856	0.326307
Allen_Human_MTG_level2	Middle Temporal Gyrus	OPC_L1.6_PDGFRA	oligodendrocyte precursor cells	17686	0.013806	0.021971	0.0078213	0.038776	0.264382	0.201151
Allen_Human_MTG_level2	Middle Temporal Gyrus	Inh_L1.3_SST_CALB1	GABAergic neurons	17686	0.020043	0.037503	0.011882	0.045827	0.264387	0.223744
Allen_Human_MTG_level2	Middle Temporal Gyrus	Inh_L4.6_PVALB_SULF1	GABAergic neurons	17686	0.019212	0.040221	0.011228	0.043543	0.264387	0.219034
Allen_Human_MTG_level2	Middle Temporal Gyrus	Inh_L1.4_VIP_OPRM1	GABAergic neurons	17686	0.016622	0.032718	0.010373	0.054543	0.292195	0.244706
Allen_Human_MTG_level2	Middle Temporal Gyrus	Inh_L1.2_GAD1_MC4R	GABAergic neurons	17686	0.015849	0.030666	0.010112	0.058516	0.29258	0.255623
GSE104276_Human_Prefrontal_cortex_all_ages	Prefrontal cortex	Neurons	Neurons	17627	0.016013	0.028577	0.016406	0.16453	0.34826	0.57337
GSE104276_Human_Prefrontal_cortex_all_ages	Prefrontal cortex	OPC	oligodendrocyte precursor cells	17627	0.016251	0.029075	0.017325	0.17413	0.34826	0.57337
DroNc_Human_Hippocampus	Hippocampus	exPFC2	glutamatergic neurons (prefrontal cortex)	17260	0.15385	0.020981	0.14948	0.1517	0.37925	0.559604
Allen_Human_LGN_level2	Lateral Geniculate Nucleus	OPC_PDGFRA	oligodendrocyte precursor cells	17686	0.01169	0.019073	0.0077199	0.064987	0.389922	0.276611
Allen_Human_MTG_level2	Middle Temporal Gyrus	Exc_L3.4_RORB_CARM1P1	glutamatergic neurons	17686	0.0087788	0.020456	0.0098638	0.18674	0.546889	0.57337
Allen_Human_MTG_level2	Middle Temporal Gyrus	Exc_L4.5_RORB_DAPK2	glutamatergic neurons	17686	0.010248	0.022152	0.010942	0.1745	0.546889	0.57337
Allen_Human_MTG_level2	Middle Temporal Gyrus	Inh_L1.2_PAX6_TNFAIP8L3	GABAergic neurons	17686	0.0067551	0.015337	0.0078885	0.19592	0.546889	0.57337
Allen_Human_MTG_level2	Middle Temporal Gyrus	Inh_L1.2_VIP_LBH	GABAergic neurons	17686	0.010068	0.021545	0.010748	0.17446	0.546889	0.57337
Allen_Human_MTG_level2	Middle Temporal Gyrus	Inh_L1.3_VIP_CCDC184	GABAergic neurons	17686	0.00946	0.019887	0.010402	0.18155	0.546889	0.57337
Allen_Human_MTG_level2	Middle Temporal Gyrus	Inh_L1.3_VIP_CHRM2	GABAergic neurons	17686	0.009801	0.019214	0.011297	0.19282	0.546889	0.57337
Allen_Human_MTG_level2	Middle Temporal Gyrus	Inh_L1.4_VIP_CHRNA6	GABAergic neurons	17686	0.010141	0.021002	0.0092263	0.13587	0.546889	0.524521
Allen_Human_MTG_level2	Middle Temporal Gyrus	Inh_L2.3_VIP_CASC6	GABAergic neurons	17686	0.011315	0.025117	0.0099784	0.12842	0.546889	0.507565
Allen_Human_MTG_level2	Middle Temporal Gyrus	Inh_L2.4_VIP_CBLN1	GABAergic neurons	17686	0.010973	0.021152	0.01055	0.14915	0.546889	0.559604
Allen_Human_MTG_level2	Middle Temporal Gyrus	Inh_L2.5_PVALB_SCUBE3	GABAergic neurons	17686	0.0073431	0.015445	0.0086101	0.19688	0.546889	0.57337
Allen_Human_MTG_level2	Middle Temporal Gyrus	Inh_L4.5_PVALB_MEPE	GABAergic neurons	17686	0.0082687	0.018593	0.0095456	0.19319	0.546889	0.57337
Allen_Human_MTG_level2	Middle Temporal Gyrus	Inh_L5.6_SST_MIR548F2	GABAergic neurons	17686	0.0096144	0.02117	0.010457	0.17894	0.546889	0.57337
Allen_Human_MTG_level2	Middle Temporal Gyrus	Inh_L2.5_VIP_SERPINF1	GABAergic neurons	17686	0.0082021	0.016132	0.010035	0.20687	0.554116	0.592076
Allen_Human_MTG_level2	Middle Temporal Gyrus	Exc_L3.5_RORB_FILIP1L	glutamatergic neurons	17686	0.0082764	0.018386	0.010534	0.21602	0.558672	0.607785
Allen_Human_MTG_level2	Middle Temporal Gyrus	Inh_L1.3_PAX6_SYT6	GABAergic neurons	17686	0.0069604	0.015516	0.0097116	0.23678	0.59195	0.635245
Linnarsson_GSE76381_Human_Midbrain	Midbrain	NbML1	mediolateral neuroblasts	14976	0.052895	0.016417	0.073961	0.23726	0.59315	0.635245
Linnarsson_GSE76381_Human_Midbrain	Midbrain	OMTN	oculomotor and trochlear nucleus	14976	0.045725	0.017157	0.062765	0.23316	0.59315	0.635245
Allen_Human_MTG_level2	Middle Temporal Gyrus	Inh_L2.5_VIP_TYR	GABAergic neurons	17686	0.0069641	0.013986	0.010096	0.24517	0.593153	0.646003
DroNc_Human_Hippocampus	Hippocampus	exDG	granule neurons (Hip dentate gyrus)	17260	0.11294	0.0088402	0.19227	0.27847	0.596721	0.700394
Allen_Human_MTG_level2	Middle Temporal Gyrus	Inh_L1.2_VIP_PCDH20	GABAergic neurons	17686	0.0065581	0.013007	0.010451	0.26517	0.611932	0.687623
Allen_Human_MTG_level2	Middle Temporal Gyrus	Inh_L1.3_VIP_GGH	GABAergic neurons	17686	0.006313	0.0121	0.010263	0.26925	0.611932	0.687623
Allen_Human_MTG_level2	Middle Temporal Gyrus	Inh_L1_SST_CHRNA4	GABAergic neurons	17686	0.0054952	0.010963	0.0096762	0.28505	0.628787	0.706243
DroNc_Human_Hippocampus	Hippocampus	exCA3	pyramidal neurons (Hip CA)	17260	0.072116	0.0055372	0.19757	0.35756	0.670425	0.835985
Allen_Human_LGN_level2	Lateral Geniculate Nucleus	LGN_Inh_TRPC4	GABAergic neurons	17686	0.009021	0.019915	0.0095963	0.1736	0.6944	0.57337
GSE104276_Human_Prefrontal_cortex_all_ages	Prefrontal cortex	Astrocytes	Astrocytes	17627	-0.00050997	-0.00099192	0.011124	0.51828	0.77742	0.99988
GSE67835_Human_Cortex_woFetal	Cortex	OPC	oligodendrocyte precursor cells	16934	0.0035947	0.0058417	0.0090337	0.34535	0.805817	0.818973
Allen_Human_LGN_level2	Lateral Geniculate Nucleus	Astro_CPAMD8	Astrocytes	17686	-3.0342e-05	-4.8751e-05	0.0068747	0.50176	0.822435	0.991573
Allen_Human_LGN_level2	Lateral Geniculate Nucleus	LGN_Exc_PRKCG_BCHE	glutamatergic neurons	17686	0.0040673	0.0096941	0.0081633	0.30916	0.822435	0.754714
Allen_Human_LGN_level2	Lateral Geniculate Nucleus	LGN_Exc_PRKCG_GRB14	glutamatergic neurons	17686	0.0010304	0.0024367	0.0078642	0.44788	0.822435	0.981621
Allen_Human_LGN_level2	Lateral Geniculate Nucleus	LGN_Inh_CTXN3	GABAergic neurons	17686	0.0024819	0.0055321	0.0087262	0.38804	0.822435	0.882392
Allen_Human_LGN_level2	Lateral Geniculate Nucleus	LGN_Inh_NTRK1	GABAergic neurons	17686	-0.00099973	-0.0023183	0.0082387	0.54829	0.822435	0.99988
GSE67835_Human_Cortex	Cortex	OPC	oligodendrocyte precursor cells	16934	0.0029504	0.0047946	0.0087252	0.36763	0.827168	0.847591
GSE67835_Human_Cortex_woFetal	Cortex	astrocytes	Astrocytes	16934	0.00023366	0.00039086	0.008175	0.4886	0.85505	0.991573
Allen_Human_MTG_level1	Middle Temporal Gyrus	Glutamatergic	glutamatergic neurons	17686	-0.01345	-0.029758	0.012585	0.8574	0.8574	0.99988
Allen_Human_MTG_level1	Middle Temporal Gyrus	Non.neuronal	Non.neuronal	17686	-0.011273	-0.015754	0.010636	0.85539	0.8574	0.99988
Allen_Human_LGN_level1	Lateral Geniculate Nucleus	Glutamatergic	glutamatergic neurons	17686	-0.011532	-0.027537	0.010293	0.86872	0.86872	0.99988
Allen_Human_LGN_level1	Lateral Geniculate Nucleus	Non.Neuronal	Non.Neuronal	17686	-0.0093219	-0.014179	0.0089907	0.85009	0.86872	0.99988
Linnarsson_GSE101601_Human_Temporal_cortex	Temporal cortex	GABA_5	GABAergic neurons	17457	0.10172	0.010328	0.22313	0.32424	0.89166	0.780056
GSE67835_Human_Cortex	Cortex	astrocytes	Astrocytes	16934	7.0631e-05	0.00011815	0.0077977	0.49639	0.893502	0.991573
GSE104276_Human_Prefrontal_cortex_all_ages	Prefrontal cortex	Microglia	microglia	17627	-0.013623	-0.024628	0.0088	0.93918	0.93918	0.99988
GSE104276_Human_Prefrontal_cortex_all_ages	Prefrontal cortex	Stem_cells	stem cells	17627	-0.014005	-0.026975	0.012292	0.87271	0.93918	0.99988
Allen_Human_MTG_level2	Middle Temporal Gyrus	Exc_L3.5_RORB_TWIST2	glutamatergic neurons	17686	0.001248	0.0026601	0.010177	0.4512	0.940013	0.981621
Allen_Human_MTG_level2	Middle Temporal Gyrus	Inh_L1.2_SST_BAGE2	GABAergic neurons	17686	-2.0163e-05	-3.8207e-05	0.011347	0.50071	0.940013	0.991573
Allen_Human_MTG_level2	Middle Temporal Gyrus	Inh_L1.2_VIP_TSPAN12	GABAergic neurons	17686	0.00019656	0.00039882	0.0097308	0.49194	0.940013	0.991573
Allen_Human_MTG_level2	Middle Temporal Gyrus	Inh_L1.3_VIP_ADAMTSL1	GABAergic neurons	17686	0.0012269	0.0025342	0.010933	0.45533	0.940013	0.981621
Allen_Human_MTG_level2	Middle Temporal Gyrus	Inh_L4.5_SST_STK32A	GABAergic neurons	17686	4.1149e-05	7.861e-05	0.010547	0.49844	0.940013	0.991573
Allen_Human_MTG_level2	Middle Temporal Gyrus	Inh_L5.6_SST_NPM1P10	GABAergic neurons	17686	-3.8487e-05	-8.0626e-05	0.011473	0.50134	0.940013	0.991573
Allen_Human_MTG_level2	Middle Temporal Gyrus	Exc_L4.6_RORB_C1R	glutamatergic neurons	17686	-0.00087303	-0.0019307	0.010328	0.53368	0.976244	0.99988
Linnarsson_GSE101601_Human_Temporal_cortex	Temporal cortex	GABA_3	GABAergic neurons	17457	-0.38945	-0.042151	0.2093	0.9686	0.9877	0.99988
Linnarsson_GSE101601_Human_Temporal_cortex	Temporal cortex	Glut_1	glutamatergic neurons	17457	-0.49544	-0.069601	0.22041	0.9877	0.9877	0.99988
Linnarsson_GSE101601_Human_Temporal_cortex	Temporal cortex	Glut_2	glutamatergic neurons	17457	-0.022226	-0.0047762	0.13746	0.56422	0.9877	0.99988
Linnarsson_GSE101601_Human_Temporal_cortex	Temporal cortex	Glut_3	glutamatergic neurons	17457	-0.13885	-0.021516	0.18499	0.77354	0.9877	0.99988
Linnarsson_GSE101601_Human_Temporal_cortex	Temporal cortex	Glut_4	glutamatergic neurons	17457	-0.16709	-0.034247	0.13666	0.88927	0.9877	0.99988
Linnarsson_GSE101601_Human_Temporal_cortex	Temporal cortex	Glut_5	glutamatergic neurons	17457	-0.30059	-0.034446	0.24559	0.8895	0.9877	0.99988
Linnarsson_GSE101601_Human_Temporal_cortex	Temporal cortex	Glut_6	glutamatergic neurons	17457	-0.20574	-0.031827	0.10308	0.97703	0.9877	0.99988
GSE67835_Human_Cortex	Cortex	endothelial	endothelial cell	16934	-0.007921	-0.011808	0.0081786	0.8336	0.99039	0.99988
GSE67835_Human_Cortex	Cortex	fetal_replicating	fetal_replicating	16934	-0.010998	-0.016863	0.0086544	0.89809	0.99039	0.99988
GSE67835_Human_Cortex	Cortex	microglia	microglia	16934	-0.018408	-0.023211	0.0078619	0.99039	0.99039	0.99988
GSE67835_Human_Cortex	Cortex	oligodendrocytes	oligodendrocytes	16934	-0.0094578	-0.016101	0.0082746	0.87347	0.99039	0.99988
GSE67835_Human_Cortex_woFetal	Cortex	endothelial	endothelial cell	16934	-0.0077956	-0.011621	0.00834	0.82503	0.99069	0.99988
GSE67835_Human_Cortex_woFetal	Cortex	microglia	microglia	16934	-0.018799	-0.023703	0.0079886	0.99069	0.99069	0.99988
GSE67835_Human_Cortex_woFetal	Cortex	oligodendrocytes	oligodendrocytes	16934	-0.010008	-0.017038	0.0086626	0.87602	0.99069	0.99988
Allen_Human_LGN_level2	Lateral Geniculate Nucleus	Oligo_MAG	oligodendrocyte	17686	-0.0041416	-0.0071711	0.0063073	0.74429	0.992387	0.99988
Allen_Human_MTG_level2	Middle Temporal Gyrus	Exc_L3.5_RORB_ESR1	glutamatergic neurons	17686	-0.0015186	-0.0032425	0.010743	0.55621	0.993232	0.99988
DroNc_Human_Hippocampus	Hippocampus	ASC1	Astrocytes	17260	-0.20934	-0.0084604	0.27797	0.7743	0.99479	0.99988
DroNc_Human_Hippocampus	Hippocampus	ASC2	Astrocytes	17260	-0.26503	-0.011494	0.2467	0.85865	0.99479	0.99988
DroNc_Human_Hippocampus	Hippocampus	END	endothelial cell	17260	-0.12464	-0.0098173	0.10394	0.88476	0.99479	0.99988
DroNc_Human_Hippocampus	Hippocampus	MG	microglia	17260	-0.72502	-0.024071	0.28297	0.99479	0.99479	0.99988
DroNc_Human_Hippocampus	Hippocampus	NSC	neuronal stem cells	17260	-0.16206	-0.013549	0.10334	0.94157	0.99479	0.99988
DroNc_Human_Hippocampus	Hippocampus	ODC1	oligodendrocytes	17260	-0.18529	-0.0065663	0.26909	0.75445	0.99479	0.99988
DroNc_Human_Hippocampus	Hippocampus	ODC2	oligodendrocytes	17260	-0.18128	-0.0075975	0.22698	0.78776	0.99479	0.99988
Allen_Human_MTG_level2	Middle Temporal Gyrus	Exc_L3.5_RORB_COL22A1	glutamatergic neurons	17686	-0.0020732	-0.0043433	0.0097543	0.58415	0.99571	0.99988
Allen_Human_MTG_level2	Middle Temporal Gyrus	Inh_L2.6_VIP_QPCT	GABAergic neurons	17686	-0.0017585	-0.0035757	0.0093901	0.57428	0.99571	0.99988
Linnarsson_GSE76381_Human_Midbrain	Midbrain	Endo	endothelial cell	14976	-0.051596	-0.019522	0.032074	0.94614	0.99636	0.99988
Linnarsson_GSE76381_Human_Midbrain	Midbrain	Mgl	microglia	14976	-0.098512	-0.030353	0.037312	0.99585	0.99636	0.99988
Linnarsson_GSE76381_Human_Midbrain	Midbrain	NbM	medial neuroblast	14976	0.0091136	0.0026463	0.079837	0.45456	0.99636	0.981621
Linnarsson_GSE76381_Human_Midbrain	Midbrain	NProg	neuronal progenitor	14976	-0.18849	-0.04898	0.085901	0.98588	0.99636	0.99988
Linnarsson_GSE76381_Human_Midbrain	Midbrain	OPC	oligodendrocyte precursor cells	14976	-0.04283	-0.013994	0.052957	0.79067	0.99636	0.99988
Linnarsson_GSE76381_Human_Midbrain	Midbrain	Peric	pericytes	14976	-0.086359	-0.029749	0.038507	0.98753	0.99636	0.99988
Linnarsson_GSE76381_Human_Midbrain	Midbrain	ProgBP	progenitor basal plate	14976	-0.14444	-0.044036	0.068387	0.98265	0.99636	0.99988
Linnarsson_GSE76381_Human_Midbrain	Midbrain	ProgFPL	progenitor lateral floorplate	14976	-0.082883	-0.033607	0.046697	0.96203	0.99636	0.99988
Linnarsson_GSE76381_Human_Midbrain	Midbrain	ProgFPM	progenitor medial floorplate	14976	-0.11262	-0.035541	0.056655	0.97658	0.99636	0.99988
Linnarsson_GSE76381_Human_Midbrain	Midbrain	ProgM	progenitor midline	14976	-0.16763	-0.055843	0.062448	0.99636	0.99636	0.99988
Linnarsson_GSE76381_Human_Midbrain	Midbrain	Rgl1	radial glia-like cells	14976	-0.10059	-0.034023	0.057869	0.9589	0.99636	0.99988
Linnarsson_GSE76381_Human_Midbrain	Midbrain	Rgl2a	radial glia-like cells	14976	-0.049439	-0.018205	0.053271	0.8233	0.99636	0.99988
Linnarsson_GSE76381_Human_Midbrain	Midbrain	Rgl2b	radial glia-like cells	14976	-0.022759	-0.0063714	0.069588	0.62818	0.99636	0.99988
Linnarsson_GSE76381_Human_Midbrain	Midbrain	Rgl2c	radial glia-like cells	14976	-0.033187	-0.011561	0.050292	0.74533	0.99636	0.99988
Linnarsson_GSE76381_Human_Midbrain	Midbrain	Rgl3	radial glia-like cells	14976	-0.020564	-0.0077938	0.04356	0.68156	0.99636	0.99988
Allen_Human_LGN_level2	Lateral Geniculate Nucleus	Astro_LGR6	Astrocytes	17686	-0.0091375	-0.016103	0.0062961	0.92664	0.99949	0.99988
Allen_Human_LGN_level2	Lateral Geniculate Nucleus	LGN_Exc_BTNL9	glutamatergic neurons	17686	-0.0083486	-0.020068	0.0082574	0.844	0.99949	0.99988
Allen_Human_LGN_level2	Lateral Geniculate Nucleus	Micro_C1QB	microglia	17686	-0.023673	-0.030363	0.007211	0.99949	0.99949	0.99988
Allen_Human_MTG_level2	Middle Temporal Gyrus	Astro_L1.2_FGFR3_GFAP	Astrocytes	17686	-0.0054412	-0.0084304	0.0062272	0.80887	0.99988	0.99988
Allen_Human_MTG_level2	Middle Temporal Gyrus	Astro_L1.6_FGFR3_SLC14A1	Astrocytes	17686	-0.0045507	-0.0079414	0.0057645	0.78507	0.99988	0.99988
Allen_Human_MTG_level2	Middle Temporal Gyrus	Endo_L2.6_NOSTRIN	endothelial cell	17686	-0.0066831	-0.0092861	0.0060888	0.86381	0.99988	0.99988
Allen_Human_MTG_level2	Middle Temporal Gyrus	Exc_L2_LAMP5_LTK	glutamatergic neurons	17686	-0.01618	-0.034667	0.0099425	0.94816	0.99988	0.99988
Allen_Human_MTG_level2	Middle Temporal Gyrus	Exc_L2.3_LINC00507_FREM3	glutamatergic neurons	17686	-0.01272	-0.029342	0.010389	0.88958	0.99988	0.99988
Allen_Human_MTG_level2	Middle Temporal Gyrus	Exc_L2.4_LINC00507_GLP2R	glutamatergic neurons	17686	-0.017145	-0.037539	0.010471	0.94922	0.99988	0.99988
Allen_Human_MTG_level2	Middle Temporal Gyrus	Exc_L4.5_FEZF2_SCN4B	glutamatergic neurons	17686	-0.0086687	-0.020798	0.0082082	0.85453	0.99988	0.99988
Allen_Human_MTG_level2	Middle Temporal Gyrus	Exc_L4.5_RORB_FOLH1B	glutamatergic neurons	17686	-0.012645	-0.02973	0.010051	0.89582	0.99988	0.99988
Allen_Human_MTG_level2	Middle Temporal Gyrus	Exc_L4.6_FEZF2_IL26	glutamatergic neurons	17686	-0.035506	-0.078764	0.0096767	0.99988	0.99988	0.99988
Allen_Human_MTG_level2	Middle Temporal Gyrus	Exc_L4.6_RORB_SEMA3E	glutamatergic neurons	17686	-0.0069139	-0.015136	0.011491	0.72631	0.99988	0.99988
Allen_Human_MTG_level2	Middle Temporal Gyrus	Exc_L5.6_FEZF2_ABO	glutamatergic neurons	17686	-0.025599	-0.058858	0.0095309	0.99638	0.99988	0.99988
Allen_Human_MTG_level2	Middle Temporal Gyrus	Exc_L5.6_FEZF2_EFTUD1P1	glutamatergic neurons	17686	-0.015291	-0.035782	0.0093714	0.94861	0.99988	0.99988
Allen_Human_MTG_level2	Middle Temporal Gyrus	Exc_L5.6_RORB_TTC12	glutamatergic neurons	17686	-0.01069	-0.024897	0.0098001	0.86231	0.99988	0.99988
Allen_Human_MTG_level2	Middle Temporal Gyrus	Exc_L5.6_SLC17A7_IL15	glutamatergic neurons	17686	-0.022065	-0.050137	0.0092994	0.99117	0.99988	0.99988
Allen_Human_MTG_level2	Middle Temporal Gyrus	Exc_L5.6_THEMIS_C1QL3	glutamatergic neurons	17686	-0.018647	-0.043726	0.010001	0.96887	0.99988	0.99988
Allen_Human_MTG_level2	Middle Temporal Gyrus	Exc_L5.6_THEMIS_CRABP1	glutamatergic neurons	17686	-0.013472	-0.031284	0.0083561	0.94653	0.99988	0.99988
Allen_Human_MTG_level2	Middle Temporal Gyrus	Exc_L5.6_THEMIS_DCSTAMP	glutamatergic neurons	17686	-0.017565	-0.041745	0.007879	0.9871	0.99988	0.99988
Allen_Human_MTG_level2	Middle Temporal Gyrus	Exc_L5.6_THEMIS_FGF10	glutamatergic neurons	17686	-0.017157	-0.040421	0.0082895	0.98075	0.99988	0.99988
Allen_Human_MTG_level2	Middle Temporal Gyrus	Exc_L6_FEZF2_OR2T8	glutamatergic neurons	17686	-0.0056399	-0.013586	0.0077472	0.76668	0.99988	0.99988
Allen_Human_MTG_level2	Middle Temporal Gyrus	Exc_L6_FEZF2_SCUBE1	glutamatergic neurons	17686	-0.0033988	-0.0078676	0.00837	0.65765	0.99988	0.99988
Allen_Human_MTG_level2	Middle Temporal Gyrus	Inh_L1.4_VIP_PENK	GABAergic neurons	17686	-0.019051	-0.041174	0.0085969	0.98665	0.99988	0.99988
Allen_Human_MTG_level2	Middle Temporal Gyrus	Inh_L3.6_SST_HPGD	GABAergic neurons	17686	-0.0057939	-0.012577	0.010907	0.70236	0.99988	0.99988
Allen_Human_MTG_level2	Middle Temporal Gyrus	Inh_L3.6_SST_NPY	GABAergic neurons	17686	-0.00341	-0.0075674	0.0078712	0.66757	0.99988	0.99988
Allen_Human_MTG_level2	Middle Temporal Gyrus	Inh_L3.6_VIP_HS3ST3A1	GABAergic neurons	17686	-0.0047403	-0.0096847	0.01086	0.66876	0.99988	0.99988
Allen_Human_MTG_level2	Middle Temporal Gyrus	Inh_L4.6_SST_B3GAT2	GABAergic neurons	17686	-0.010611	-0.021073	0.011832	0.81508	0.99988	0.99988
Allen_Human_MTG_level2	Middle Temporal Gyrus	Inh_L4.6_SST_GXYLT2	GABAergic neurons	17686	-0.0069894	-0.015074	0.010139	0.7547	0.99988	0.99988
Allen_Human_MTG_level2	Middle Temporal Gyrus	Inh_L5.6_GAD1_GLP1R	GABAergic neurons	17686	-0.003168	-0.0069505	0.009174	0.63507	0.99988	0.99988
Allen_Human_MTG_level2	Middle Temporal Gyrus	Inh_L5.6_SST_KLHDC8A	GABAergic neurons	17686	-0.015937	-0.034519	0.0099465	0.94544	0.99988	0.99988
Allen_Human_MTG_level2	Middle Temporal Gyrus	Inh_L5.6_SST_TH	GABAergic neurons	17686	-0.0028115	-0.0061787	0.0090265	0.62228	0.99988	0.99988
Allen_Human_MTG_level2	Middle Temporal Gyrus	Micro_L1.3_TYROBP	microglia	17686	-0.021671	-0.028213	0.0066245	0.99946	0.99988	0.99988
Allen_Human_MTG_level2	Middle Temporal Gyrus	Oligo_L1.6_OPALIN	oligodendrocyte	17686	-0.0023838	-0.0035226	0.006421	0.64477	0.99988	0.99988

## Sheet: T10.cell.type.condition
Table 10. Independent cell type associations by conditional analyses
This is a within-dataset conditional analyses. The analysis is limited to those significantly associated cell types across all datasets in step 1 analysis. Independent contributing cell types within one dataset are highlighted in bold. For details please refer to the tutorial at https://fuma.ctglab.nl/tutorial#celltype and references therein. Cond_state: conditional state of the corresponding cel…
Dataset	Cell_type	NGENES	BETA	BETA_STD	SE	P	P(FDR) within one dataset	P(FDR) across all datasets	cond_state	cond_cell_type	step3
Allen_Human_LGN_level2	LGN_Inh_LAMP5	17686	0.028774	0.062782	0.0068844	1.4672e-05	0.000176064	0.00243555	single	NA	1
Allen_Human_MTG_level1	GABAergic	17686	0.043785	0.085748	0.016085	0.003247	0.009741	0.047671	single	NA	1
Allen_Human_MTG_level2	Inh_L1.4_LAMP5_LCP2	17686	0.032907	0.068165	0.010208	0.00063394	0.0475455	0.017539	main	Inh_L1_SST_NMBR	1
Allen_Human_MTG_level2	Inh_L1_SST_NMBR	17686	0.028674	0.057586	0.010754	0.0038372	0.115691	0.0489981	drop	Inh_L1.4_LAMP5_LCP2	0
DroNc_Human_Hippocampus	GABA2	17260	0.85073	0.061965	0.21802	4.7885e-05	0.000718275	0.00397446	main	GABA1	1
DroNc_Human_Hippocampus	GABA1	17260	0.62514	0.04644	0.21517	0.0018365	0.0137737	0.0375308	drop	GABA2	0
GSE67835_Human_Cortex	neurons	16934	0.022914	0.043752	0.0084794	0.0034461	0.0310149	0.047671	single	NA	1
GSE67835_Human_Cortex_woFetal	neurons	16934	0.023066	0.044042	0.0083025	0.0027365	0.0191555	0.0454259	single	NA	1
Linnarsson_GSE101601_Human_Temporal_cortex	GABA_1	17457	0.51159	0.047412	0.15436	0.00046041	0.00506451	0.016026	single	NA	1
Linnarsson_GSE76381_Human_Midbrain	NbGaba	14976	0.1704	0.047044	0.047216	0.00015422	0.0038555	0.00853351	partial-joint;main;partial-joint	DA1;DA2;Gaba	1
Linnarsson_GSE76381_Human_Midbrain	Gaba	14976	0.18221	0.04563	0.055198	0.00048271	0.00603388	0.016026	partial-joint-drop	NbGaba	0
Linnarsson_GSE76381_Human_Midbrain	DA1	14976	0.1501	0.051075	0.048008	0.00088645	0.00738708	0.0210215	partial-joint-drop	NbGaba	0
Linnarsson_GSE76381_Human_Midbrain	DA2	14976	0.16456	0.047557	0.057274	0.0020348	0.0127175	0.0375308	drop	NbGaba	0

[truncated: 3 more sheets: T11.pathways, T12.go.sets, T13.rg.42]
