# Supplementary material for: Analysis of genetic differences between psychiatric disorders: exploring pathways and cell types/tissues involved and ability to differentiate the disorders by polygenic scores
Source: Transl Psychiatry. 2021 Aug 13;11:426. doi: 10.1038/s41398-021-01545-x (PMC8363629; doi:10.1038/s41398-021-01545-x)
Supplement: Supplementary file 2 — Supplementary Dataset [file 41398_2021_1545_MOESM2_ESM.zip › Supp_dataset_genetic_diff_psy/ST15_mdd2018.vs.seen.GP.for.depression.xlsx]

## Sheet: T1.sig_snps
Table 1.Single nucleotide polymorphisms that passed genome-wide significance (5E-08) in SNP-based analysis
a1: effect allele; a2: non-effect allele; se: standand error.
snpid	a1	a2	chr	bpos	beta	se	pval
rs35319957	C	G	5	103864338	0.051429	0.00786926	6.34284e-11
rs76025409	C	G	5	103783801	0.0496145	0.00846574	4.61127e-09
rs6905391	A	G	6	28262686	-0.0651116	0.0111534	5.28923e-09
rs1936365	C	G	6	28268452	-0.0648755	0.0111534	6.00255e-09
rs853694	A	T	6	28279100	0.0645707	0.0111533	7.0658e-09
rs853685	T	C	6	28288785	-0.0640385	0.0111533	9.37494e-09
rs853678	A	T	6	28297313	-0.0638759	0.0111533	1.02165e-08
rs853676	T	C	6	28299687	-0.0638435	0.0111532	1.03917e-08
rs853679	A	C	6	28296863	-0.0636741	0.0111533	1.13652e-08
rs853681	A	C	6	28296650	-0.0633672	0.0111533	1.33538e-08
rs853682	T	C	6	28295875	0.062875	0.0111533	1.72693e-08
rs13166522	A	G	5	103817315	0.0450731	0.00806734	2.30886e-08
rs61765637	C	G	1	73735403	-0.0438684	0.00786936	2.48115e-08
rs12142515	A	T	1	73752009	0.0438439	0.00786935	2.52585e-08
rs79997868	A	T	5	103854240	0.0443606	0.00796828	2.58939e-08
rs12077046	C	G	1	73739641	0.0437033	0.00786937	2.79851e-08
rs12658032	A	G	5	103904226	0.0458085	0.00826735	3.00936e-08
rs1363104	C	G	5	103917797	0.0441125	0.00796839	3.09565e-08
rs1363105	T	C	5	103917790	-0.0441024	0.00796839	3.11813e-08
rs35851404	A	T	1	73780291	0.0435865	0.00796822	4.49918e-08
rs21126	A	G	5	104013782	-0.0435719	0.00796876	4.55555e-08
rs1592757	C	G	5	103889998	0.0451713	0.00826735	4.65996e-08

## Sheet: T2.risk.loci
Table 2. Functional annotation of all candidate SNPs in the 3 genomic risk loci that are in LD (r2>=0.6) with the corresponding independent significant SNPs.
SNPs that passed the deleterious suggestive threshold of CADD (12.37) are highlighted in bold. CADD = Combined Annotation-Dependent depletion score, a marker of deleteriousness of SNP's effect on a protein product (higher scores are more deleterious); Chr=chromosome; Bp=basepair position; r2=r2 of rsID with IndSigSNP; IndSigSNPs=independent (r2 < 0.6) genome-wide significant SNPs in the same geno…
rsID	chr	pos	r2	IndSigSNP	CADD	nearestGene	func	dist	gwasP	beta	se	GenomicLocus	non_effect_allele	effect_allele	MAF	RDB	minChrState	commonChrState	posMapFilt	eqtlMapFilt	ciMapFilt
rs559134410	1	73686287	0.883382	rs61765637	NA	RN7SKP19	intergenic	28748	NA	NA	NA	1	GAGAGACAGAGAC	GAGAGAC	0.4433	NA	9	15	0	0	1
rs542572747	1	73772325	0.976251	rs61765637	NA	RP4-598G3.1	ncRNA_intronic	00:00:00	NA	NA	NA	1	TA	TAA	0.4553	NA	9	15	0	0	1
rs540370132	1	73779161	0.98423	rs61765637	NA	RP4-598G3.1	NA	0	NA	NA	NA	1	CTATT	CTATTTATT	0.1243	NA	9	15	0	0	1
rs540365909	1	73891874	0.897563	rs61765637	NA	RP4-598G3.1	intergenic	70939	NA	NA	NA	1	TA	TAA	0.1233	NA	9	15	0	0	1
rs550654683	1	73986026	0.612756	rs61765637	NA	RP4-788P17.1	intergenic	114872	NA	NA	NA	1	CA	CAAA	0.1143	NA	5	15	0	0	1
rs570011261	5	103772750	0.672298	rs76025409	NA	RP11-6N13.1	ncRNA_intronic	0	NA	NA	NA	2	GATAT	GAT	0.3211	NA	15	15	0	0	0
rs537866099	5	104059655	0.699991	rs76025409	NA	RP11-6N13.1	NA	00:00:00	NA	NA	NA	2	GTA	GTATA	0.326	NA	15	15	0	0	1
rs1679709	6	28228342	0.861919	rs6905391	22.3	NKAPL	exonic	0	7.37069e-07	-0.055224	0.0111534	3	G	A	0.1163	NA	1	9	1	1	1
rs2431108	5	103947968	0.756663	rs76025409	20.8	RP11-6N13.1	ncRNA_intronic	0	3.67612e-07	-0.0425478	0.00836731	2	C	T	0.3171	NA	7	15	0	0	1
rs7536364	1	73408437	0.604095	rs61765637	18.86	RP4-660H19.1	intergenic	43613	0.0201468	-0.018285	0.00786923	1	G	A	0.4294	7	5	15	0	0	1
rs325485	5	103995368	0.631424	rs35319957	18.49	RP11-6N13.1	ncRNA_intronic	0	5.84417e-07	0.0408074	0.00816752	2	G	A	0.3738	3a	5	15	0	0	1
rs143985568	5	103942055	0.795622	rs35319957	17.24	RP11-6N13.1	ncRNA_intronic	0	NA	NA	NA	2	A	AATTTAT	0.4702	NA	2	15	0	0	1
rs9919151	1	73531160	0.682114	rs61765637	17.22	KRT8P21	intergenic	39314	0.00323828	0.0234602	0.00796836	1	G	C	0.4076	7	5	15	0	0	1
rs185260	5	103965223	0.745653	rs35319957	17.1	RP11-6N13.1	ncRNA_intronic	0	1.19429e-06	-0.0387003	0.00796862	2	C	A	0.4215	7	14	15	0	0	1
rs13162928	5	103736802	0.687608	rs76025409	15.86	RP11-6N13.1	ncRNA_intronic	0	1.79359e-07	-0.0426368	0.00816868	2	C	T	0.336	5	7	15	0	0	1
rs4649981	1	73652349	0.777839	rs61765637	15.73	RN7SKP19	intergenic	4937	0.000458725	0.0275726	0.0078694	1	G	A	0.4791	6	5	15	0	0	1
rs34487307	1	73615569	0.603324	rs61765637	15.38	RN7SKP19	intergenic	41717	NA	NA	NA	1	TA	T	0.4443	NA	9	15	0	0	1
rs34572866	5	103942060	0.76014	rs35319957	14.98	RP11-6N13.1	ncRNA_intronic	0	NA	NA	NA	2	AT	A	0.4215	NA	2	15	0	0	1
rs11590930	1	73611050	0.603324	rs61765637	14.41	KRT8P21	intergenic	39084	0.00248898	-0.023802	0.00786926	1	C	A	0.4443	7	9	15	0	0	1
rs55649128	5	103743732	0.645145	rs76025409	14.12	RP11-6N13.1	ncRNA_intronic	0	3.44841e-07	0.0416331	0.00816795	2	C	T	0.3549	7	5	15	0	0	1
rs2860455	5	103802354	0.965298	rs35319957	14.04	RP11-6N13.1	ncRNA_intronic	0	1.59142e-06	0.0377676	0.00786924	2	C	A	0.4771	6	9	15	0	0	1
rs6681999	1	73598783	0.611221	rs61765637	13.85	KRT8P21	intergenic	26817	0.00534235	0.0219209	0.00786927	1	C	T	0.4324	6	9	15	0	0	1
rs33933384	5	103910429	0.841706	rs35319957	13.63	RP11-6N13.1	ncRNA_intronic	0	NA	NA	NA	2	GA	G	0.4692	NA	5	15	0	0	1
rs9468300	6	28126840	0.658565	rs6905391	13.42	ZKSCAN8	UTR3	0	1.44258e-05	-0.0492386	0.0113524	3	C	T	0.1024	7	4	5	1	1	1
rs4358996	1	73558512	0.686249	rs61765637	13.18	KRT8P21	intergenic	11962	0.000899409	-0.0261279	0.00786927	1	C	A	0.4165	7	9	15	0	0	1
rs10890006	1	73558100	0.686249	rs61765637	13.12	KRT8P21	intergenic	12374	0.00108027	-0.0257226	0.00786927	1	T	A	0.4165	6	9	15	0	0	1
rs12724133	1	73615613	0.603324	rs61765637	13.03	RN7SKP19	intergenic	41673	1.74567e-05	0.0337998	0.00786927	1	T	A	0.4443	7	9	15	0	0	1
rs12033354	1	73573941	0.699859	rs61765637	12.92	KRT8P21	intergenic	1975	0.00235791	0.0239308	0.00786938	1	G	A	0.4046	7	5	15	0	0	1
rs12130289	1	73589551	0.600844	rs61765637	12.8	KRT8P21	intergenic	17585	0.00268478	-0.0236211	0.00786924	1	C	T	0.4433	7	9	15	0	0	1
rs2180945	1	73772693	0.992083	rs61765637	12.79	RP4-598G3.1	ncRNA_intronic	0	2.55062e-05	0.0335484	0.00796824	1	C	T	0.4533	6	9	15	0	0	1
rs12141451	1	73554179	0.679975	rs61765637	12.7	KRT8P21	intergenic	16295	0.000998715	0.0258969	0.00786927	1	G	C	0.4185	7	9	15	0	0	1
rs4650200	1	73652197	0.777839	rs61765637	12.62	RN7SKP19	intergenic	5089	0.000477254	0.0274894	0.0078694	1	G	A	0.4791	7	5	15	0	0	1
rs12139090	1	73548607	0.679975	rs61765637	12.31	KRT8P21	intergenic	21867	0.00104434	0.0257978	0.00786927	1	T	A	0.4185	6	9	15	0	0	1
rs11210167	1	73636689	0.611221	rs61765637	12.27	RN7SKP19	intergenic	20597	0.00388351	-0.0227226	0.00786936	1	C	T	0.4324	7	5	15	0	0	1
rs853678	6	28297313	0.98111	rs6905391	12.22	ZSCAN31	exonic	0	1.02165e-08	-0.0638759	0.0111533	3	T	A	0.1193	5	4	15	1	1	1
rs6424513	1	73554931	0.679975	rs61765637	11.95	KRT8P21	intergenic	15543	0.000991945	-0.025912	0.00786927	1	C	T	0.4185	7	9	15	0	0	1
rs12742409	1	73974388	0.839612	rs61765637	11.93	RP4-788P17.1	intergenic	126510	0.000522837	-0.0272965	0.00786922	1	C	T	0.4543	7	9	15	0	0	1
rs5775172	1	73717696	0.809719	rs61765637	11.85	RP4-598G3.1	intergenic	54156	NA	NA	NA	1	TA	T	0.4732	NA	9	15	0	0	1
rs11210187	1	73715233	0.820705	rs61765637	11.6	RP4-598G3.1	intergenic	56619	0.000199907	-0.0292669	0.00786928	1	C	T	0.4702	7	9	15	0	0	1
rs4271155	1	73402010	0.604095	rs61765637	11.59	RP4-660H19.1	intergenic	37186	0.0174225	0.0187105	0.00786925	1	G	C	0.4294	4	9	15	0	0	1
rs11210146	1	73622007	0.663072	rs61765637	11.56	RN7SKP19	intergenic	35279	0.00256571	0.0237301	0.00786941	1	G	A	0.4175	5	9	15	0	0	1
rs1421665	5	103914014	0.780145	rs35319957	11.51	RP11-6N13.1	ncRNA_intronic	0	1.22251e-07	-0.0416291	0.00786926	2	C	T	0.4811	NA	7	15	0	0	1
rs149114827	5	103819255	0.969066	rs35319957	11.44	RP11-6N13.1	ncRNA_intronic	0	NA	NA	NA	2	T	TAAAC	0.4761	NA	9	15	0	0	1
rs10456362	6	28221816	0.852863	rs6905391	11.35	ZKSCAN4	intronic	0	6.6301e-07	-0.0554544	0.0111536	3	G	A	0.1153	4	2	14	1	1	1
rs35076142	1	73611098	0.609119	rs61765637	11.33	KRT8P21	intergenic	39132	NA	NA	NA	1	ATT	A	0.4543	NA	9	15	0	0	1
rs4526565	1	73402002	0.604095	rs61765637	11.26	RP4-660H19.1	intergenic	37178	0.0200911	-0.0185234	0.00796828	1	G	A	0.4294	4	9	15	0	0	1
rs4074990	1	73722460	0.820705	rs61765637	11.24	RP4-598G3.1	intergenic	49392	0.000101657	-0.0309698	0.00796834	1	G	C	0.4702	6	9	15	0	0	1
rs2403326	5	103791044	0.939346	rs35319957	11.21	RP11-6N13.1	ncRNA_intronic	0	1.3546e-06	-0.0384993	0.00796827	2	G	A	0.4761	6	15	15	0	0	0
rs7514832	1	73658507	0.830725	rs61765637	11.15	RN7SKP19	upstream	968	1.39642e-07	-0.0414371	0.00786922	1	T	A	0.4672	6	9	15	0	0	1
rs6905391	6	28262686	1	rs6905391	11.15	PGBD1	intronic	0	5.28923e-09	-0.0651116	0.0111534	3	G	A	0.1193	7	5	5	1	1	1
rs9986596	6	28219661	0.843853	rs6905391	10.7	ZKSCAN4	exonic	0	1.48037e-06	-0.0536916	0.0111535	3	G	A	0.1143	4	1	1	1	1	1
rs853676	6	28299687	0.98111	rs6905391	10.7	ZSCAN31	intronic	0	1.03917e-08	-0.0638435	0.0111532	3	C	T	0.1193	NA	4	15	1	1	1
rs35106887	6	28041667	0.658565	rs6905391	10.67	OR1F12	ncRNA_exonic	0	NA	NA	NA	3	A	ACC	0.1024	NA	7	15	1	1	1
rs57578100	1	73711493	0.883194	rs61765637	10.41	RN7SKP19	intergenic	53954	0.000428505	0.0277145	0.00786923	1	G	A	0.4453	7	9	15	0	0	1
rs7542499	1	74033340	0.645341	rs61765637	10.29	RP4-788P17.1	intergenic	67558	0.00457416	0.0223149	0.00786958	1	C	A	0.498	6	9	15	0	0	1
rs11210141	1	73605887	0.603324	rs61765637	10.25	KRT8P21	intergenic	33921	0.00258218	0.0237143	0.00786925	1	G	A	0.4443	7	9	15	0	0	1
rs2799079	6	28235176	0.861919	rs6905391	9.858	RP5-874C20.3	ncRNA_intronic	0	5.17101e-07	0.0559882	0.0111533	3	C	A	0.1163	1f	1	1	1	1	1
rs35783547	1	73706838	0.883194	rs61765637	9.824	RN7SKP19	intergenic	49299	NA	NA	NA	1	CT	C	0.4453	NA	9	15	0	0	1
rs254035	5	103936343	0.766967	rs35319957	9.776	RP11-6N13.1	ncRNA_intronic	0	5.77132e-07	0.0398327	0.00796859	2	T	A	0.4215	7	9	15	0	0	1
rs6684341	1	73744843	0.992073	rs61765637	9.591	RP4-598G3.1	intergenic	27009	1.7478e-05	-0.033798	0.00786936	1	C	T	0.4553	7	9	15	0	0	1
rs11210235	1	73878194	0.901651	rs61765637	9.315	RP4-598G3.1	intergenic	57259	0.000144476	0.029906	0.0078692	1	C	T	0.4414	7	7	15	0	0	1
rs6424532	1	73664022	0.830725	rs61765637	9.303	RN7SKP19	intergenic	6483	0.000166474	0.0296286	0.00786924	1	G	A	0.4672	7	9	15	0	0	1
rs6684841	1	73706449	0.883194	rs61765637	9.223	RN7SKP19	intergenic	48910	0.000388109	0.0279203	0.00786923	1	G	A	0.4453	6	9	15	0	0	1
rs11464297	6	28229461	0.870663	rs6905391	9.193	NKAPL	downstream	724	NA	NA	NA	3	GA	G	0.1153	NA	5	15	1	1	1
rs35205560	1	73548996	0.679975	rs61765637	9.122	KRT8P21	intergenic	21478	NA	NA	NA	1	G	A	0.4185	6	9	15	0	0	1
rs4564089	1	73608924	0.611221	rs61765637	9.118	KRT8P21	intergenic	36958	0.00536318	-0.021911	0.00786928	1	G	A	0.4324	7	9	15	0	0	1
rs10053368	5	103914758	0.780145	rs35319957	8.776	RP11-6N13.1	ncRNA_intronic	0	7.39378e-08	0.0423471	0.00786926	2	G	A	0.4811	7	5	15	0	0	1
rs2224494	1	73782148	0.992083	rs61765637	8.729	RP4-598G3.1	ncRNA_intronic	0	3.40777e-05	0.0330231	0.00796822	1	G	T	0.4533	6	9	15	0	0	1
rs35485974	5	103912246	0.790809	rs35319957	8.625	RP11-6N13.1	ncRNA_intronic	0	NA	NA	NA	2	T	TA	0.4821	NA	5	15	0	0	1
rs12718437	1	73851213	0.901651	rs61765637	8.584	RP4-598G3.1	intergenic	30278	6.78752e-05	0.0313478	0.00786919	1	G	A	0.4414	7	9	15	0	0	1
rs10053371	5	103914786	0.780145	rs35319957	8.52	RP11-6N13.1	ncRNA_intronic	0	7.58777e-08	0.0428428	0.00796828	2	T	A	0.4811	6	5	15	0	0	1
rs113550080	1	73621082	0.603324	rs61765637	8.515	RN7SKP19	intergenic	36204	0.00303842	0.02391	0.00806729	1	C	T	0.4443	7	9	15	0	0	1
rs1501482	1	74018481	0.640367	rs61765637	8.514	RP4-788P17.1	intergenic	82417	0.0044512	0.0223833	0.00786959	1	C	T	0.496	NA	9	15	0	0	1
rs11210188	1	73729188	0.968683	rs61765637	8.502	RP4-598G3.1	intergenic	42664	1.44622e-05	-0.0341274	0.00786939	1	G	A	0.4592	7	9	15	0	0	1
rs3998	1	73616467	0.603324	rs61765637	8.484	RN7SKP19	intergenic	40819	0.00193478	-0.0243953	0.00786927	1	C	T	0.4443	NA	9	15	0	0	1
rs12048330	1	73999568	0.647357	rs61765637	8.392	RP4-788P17.1	intergenic	101330	0.002613	-0.0236871	0.00786964	1	C	T	0.4911	7	9	15	0	0	1
rs6424507	1	73408983	0.604095	rs61765637	8.346	RP4-660H19.1	intergenic	44159	0.0165278	0.0188629	0.00786924	1	C	T	0.4294	6	5	15	0	0	1
rs12127823	1	73555866	0.679975	rs61765637	8.196	KRT8P21	intergenic	14608	0.000789795	0.026412	0.00786927	1	C	A	0.4185	6	9	15	0	0	1
rs12120282	1	73555874	0.679975	rs61765637	8.08	KRT8P21	intergenic	14600	0.000754194	-0.0265122	0.00786927	1	T	A	0.4185	6	9	15	0	0	1
rs853679	6	28296863	0.98111	rs6905391	8.065	ZSCAN31	intronic	0	1.13652e-08	-0.0636741	0.0111533	3	C	A	0.1193	NA	4	9	1	1	1
rs11210251	1	73912799	0.887129	rs61765637	8.035	RP4-598G3.1	intergenic	91864	0.000148379	0.0336146	0.00886049	1	G	C	0.4433	7	9	15	0	0	1
rs201082203	1	73551119	0.685054	rs61765637	8.033	KRT8P21	intergenic	19355	NA	NA	NA	1	CTTT	C	0.4205	NA	9	15	0	0	1
rs4650205	1	73706712	0.820705	rs61765637	8.025	RN7SKP19	intergenic	49173	0.000230828	0.0289798	0.00786928	1	T	A	0.4702	6	9	15	0	0	1
rs7546305	1	73847802	0.972575	rs61765637	7.961	RP4-598G3.1	intergenic	26867	2.26235e-05	-0.033344	0.00786918	1	C	T	0.4583	6	7	15	0	0	1
rs10052804	5	103919822	0.780145	rs35319957	7.839	RP11-6N13.1	ncRNA_intronic	0	1.95766e-07	0.0409462	0.00786926	2	C	A	0.4811	6	5	15	0	0	1
rs1363096	5	103876193	0.980732	rs35319957	7.829	RP11-6N13.1	ncRNA_intronic	0	3.35417e-07	0.0401519	0.00786926	2	G	A	0.4771	NA	5	15	0	0	1
rs4287126	1	73908975	0.887129	rs61765637	7.814	RP4-598G3.1	intergenic	88040	6.11445e-05	0.0363115	0.00905897	1	C	T	0.4433	7	9	15	0	0	1
rs375478683	5	103912255	0.6223	rs35319957	7.778	RP11-6N13.1	ncRNA_intronic	0	NA	NA	NA	2	AT	A	0.4523	NA	5	15	0	0	1
rs11210191	1	73742618	0.988126	rs61765637	7.744	RP4-598G3.1	intergenic	29234	1.30437e-05	-0.0343055	0.00786937	1	G	T	0.4563	7	9	15	0	0	1
rs6692884	1	73669845	0.875233	rs61765637	7.737	RN7SKP19	intergenic	12306	0.000408978	-0.0278115	0.00786921	1	G	A	0.4453	6	9	15	0	0	1
rs4292907	1	73559174	0.686249	rs61765637	7.721	KRT8P21	intergenic	11300	0.000944532	-0.0260201	0.00786928	1	C	T	0.4165	7	9	15	0	0	1
rs11210128	1	73580187	0.600844	rs61765637	7.677	KRT8P21	intergenic	8221	0.00312953	-0.0232514	0.00786923	1	C	T	0.4433	7	7	15	0	0	1
rs4356000	1	73617682	0.603324	rs61765637	7.623	RN7SKP19	intergenic	39604	0.00136704	-0.025828	0.00806742	1	C	A	0.4443	7	9	15	0	0	1
rs35234440	1	73603004	0.603324	rs61765637	7.516	KRT8P21	intergenic	31038	NA	NA	NA	1	A	AAT	0.4443	NA	9	15	0	0	1
rs4113050	1	73910055	0.887129	rs61765637	7.451	RP4-598G3.1	intergenic	89120	7.05536e-05	0.0360041	0.00905897	1	C	T	0.4433	6	9	15	0	0	1
rs62362443	5	103912114	0.789887	rs35319957	7.425	RP11-6N13.1	ncRNA_intronic	0	1.75029e-07	0.0411104	0.00786941	2	C	A	0.4801	7	5	15	0	0	1
rs149578619	1	73848219	0.964931	rs61765637	7.411	RP4-598G3.1	intergenic	27284	NA	NA	NA	1	T	TATTCAA	0.4583	NA	7	15	0	0	1
rs10072579	5	103918228	0.780145	rs35319957	7.34	RP11-6N13.1	ncRNA_intronic	0	1.3037e-07	-0.0415365	0.00786926	2	C	T	0.4811	7	5	15	0	0	1
rs7550849	1	73555023	0.679975	rs61765637	7.298	KRT8P21	intergenic	15451	0.00103357	-0.0258209	0.00786927	1	G	A	0.4185	6	9	15	0	0	1
rs6874138	5	103899596	0.891813	rs35319957	7.272	RP11-6N13.1	ncRNA_intronic	0	1.28115e-07	0.0415619	0.0078693	2	C	T	0.4543	7	9	15	0	0	1
rs6424514	1	73555040	0.679975	rs61765637	7.266	KRT8P21	intergenic	15434	0.000991175	-0.0259137	0.00786927	1	C	T	0.4185	6	9	15	0	0	1
rs2447827	5	103948045	0.754729	rs35319957	7.249	RP11-6N13.1	ncRNA_intronic	0	8.04418e-07	0.0393191	0.00796854	2	C	T	0.4195	NA	9	15	0	0	1
rs4449980	1	73617681	0.603324	rs61765637	7.244	RN7SKP19	intergenic	39605	9.29754e-06	-0.035762	0.00806741	1	T	A	0.4443	7	9	15	0	0	1
rs4369180	1	73618752	0.603324	rs61765637	7.221	RN7SKP19	intergenic	38534	0.0024045	-0.0238841	0.00786928	1	G	A	0.4443	5	9	15	0	0	1
rs2447832	5	103933473	0.759699	rs35319957	7.106	RP11-6N13.1	ncRNA_intronic	0	5.67992e-07	0.0398572	0.00796857	2	C	T	0.4235	NA	9	15	0	0	1
rs201781677	1	73549137	0.679975	rs61765637	7.072	KRT8P21	intergenic	21337	NA	NA	NA	1	A	AT	0.4185	NA	9	15	0	0	1
rs4543746	1	73588040	0.600844	rs61765637	7.068	KRT8P21	intergenic	16074	0.00246856	-0.0238215	0.00786924	1	G	T	0.4433	7	9	15	0	0	1
rs34712084	6	28043828	0.65039	rs6905391	7.061	OR1F12	intergenic	1816	2.03925e-05	0.0487926	0.0114522	3	G	A	0.1014	7	5	15	1	1	1
rs325502	5	104008133	0.701336	rs35319957	7.003	RP11-6N13.1	ncRNA_intronic	0	7.06646e-08	-0.0429474	0.00796876	2	G	A	0.4125	6	9	15	0	0	1
rs9366717	6	28191057	0.703794	rs6905391	6.938	ZSCAN9	intergenic	1606	9.92054e-06	-0.0510447	0.0115514	3	C	T	0.09841	7	5	14	1	1	1
rs7525762	1	73371816	0.601561	rs61765637	6.913	RP4-660H19.1	intergenic	6992	0.012606	0.0196315	0.00786926	1	C	T	0.4304	7	9	15	0	0	1
rs853685	6	28288785	0.98111	rs6905391	6.897	RP5-874C20.6	intergenic	1155	9.37494e-09	-0.0640385	0.0111533	3	C	T	0.1193	NA	5	15	1	1	1
rs11210119	1	73532694	0.679975	rs61765637	6.873	KRT8P21	intergenic	37780	0.000969285	0.025963	0.00786927	1	G	A	0.4185	5	5	15	0	0	1
rs13165289	5	103836995	0.984511	rs35319957	6.841	RP11-6N13.1	ncRNA_intronic	0	3.28701e-07	-0.0401819	0.00786925	2	C	T	0.4781	7	9	15	0	0	1
rs1338656	1	73888982	0.901651	rs61765637	6.792	RP4-598G3.1	intergenic	68047	0.000169222	0.0295963	0.00786922	1	C	T	0.4414	NA	9	15	0	0	1
rs7521446	1	73890390	0.901651	rs61765637	6.792	RP4-598G3.1	intergenic	69455	0.000151445	0.029814	0.00786921	1	C	T	0.4414	7	9	15	0	0	1
rs11210177	1	73655821	0.875022	rs61765637	6.781	RN7SKP19	intergenic	1465	0.000272097	-0.0322569	0.00886054	1	G	A	0.4513	6	9	15	0	0	1
rs11210166	1	73636583	0.611221	rs61765637	6.76	RN7SKP19	intergenic	20703	0.00355902	0.0232263	0.00796838	1	C	T	0.4324	6	5	15	0	0	1
rs11210168	1	73637170	0.603324	rs61765637	6.72	RN7SKP19	intergenic	20116	0.001765	-0.0246087	0.00786934	1	C	T	0.4443	6	5	15	0	0	1
rs370797108	1	73706358	0.863771	rs61765637	6.704	RN7SKP19	intergenic	48819	NA	NA	NA	1	T	TAATAAATA	0.4443	NA	9	15	0	0	1
rs11955377	5	103861597	0.996106	rs35319957	6.676	RP11-6N13.1	ncRNA_intronic	0	2.56076e-07	-0.0405519	0.00786926	2	C	A	0.4811	6	15	15	0	0	1
rs113001575	1	73779161	0.98423	rs61765637	6.581	RP4-598G3.1	ncRNA_intronic	0	NA	NA	NA	1	CTATT	C	0.006958	NA	9	15	0	0	1
rs10890021	1	73668882	0.812774	rs61765637	6.535	RN7SKP19	intergenic	11343	0.000379684	0.0279659	0.00786926	1	T	A	0.4702	6	9	15	0	0	1
rs1500430	1	73924424	0.64613	rs61765637	6.42	RP4-598G3.1	intergenic	103489	0.00654263	-0.0214002	0.00786982	1	C	T	0.4672	6	9	15	0	0	1
rs10465868	1	73880654	0.901651	rs61765637	6.399	RP4-598G3.1	intergenic	59719	0.000145095	0.0298976	0.0078692	1	G	A	0.4414	7	9	15	0	0	1
rs1538375	1	73892579	0.901651	rs61765637	6.365	RP4-598G3.1	intergenic	71644	0.000179403	0.0294811	0.00786921	1	G	A	0.4414	7	9	15	0	0	1
rs768792	5	103757005	0.698456	rs76025409	6.348	RP11-6N13.1	ncRNA_intronic	0	3.21501e-07	-0.042251	0.00826768	2	G	A	0.337	NA	7	15	0	0	1
rs11210259	1	73935251	0.853854	rs61765637	6.311	RP4-598G3.1	intergenic	114316	0.000451042	-0.0276072	0.0078692	1	G	A	0.4523	7	9	15	0	0	1
rs61766375	1	73620628	0.603324	rs61765637	6.256	RN7SKP19	intergenic	36658	0.00211888	-0.0241827	0.00786928	1	G	A	0.4443	6	9	15	0	0	1
rs11210185	1	73711369	0.816463	rs61765637	6.18	RN7SKP19	intergenic	53830	0.000188047	-0.0293883	0.00786928	1	T	A	0.4692	7	9	15	0	0	1
rs4465150	1	73620166	0.603324	rs61765637	6.175	RN7SKP19	intergenic	37120	0.00211523	-0.0241867	0.00786928	1	G	A	0.4443	6	9	15	0	0	1
rs10493515	1	73815631	0.992083	rs61765637	6.126	RP4-598G3.1	ncRNA_intronic	0	3.71906e-05	0.0328631	0.00796822	1	G	T	0.4533	6	9	15	0	0	1
rs12036558	1	73796949	0.992083	rs61765637	6.103	RP4-598G3.1	ncRNA_intronic	0	3.11319e-05	0.0331878	0.00796822	1	G	T	0.4533	6	9	15	0	0	1
5:103914139:T:TCAAACATGACAAACATG	5	103914139	0.756515	rs35319957	6.098	RP11-6N13.1	ncRNA_intronic	0	NA	NA	NA	2	T	TCAAACATGACAAACATG	0.4225	NA	7	15	0	0	1
rs12042085	1	73602245	0.611221	rs61765637	6.082	KRT8P21	intergenic	30279	0.00556033	0.0218187	0.00786927	1	G	T	0.4324	7	9	15	0	0	1
rs10789363	1	73668519	0.812774	rs61765637	6.064	RN7SKP19	intergenic	10980	0.000243981	-0.0288684	0.00786926	1	G	A	0.4702	6	9	15	0	0	1
rs10493518	1	73860631	0.901651	rs61765637	6.064	RP4-598G3.1	intergenic	39696	0.000131366	-0.0300909	0.00786919	1	G	A	0.4414	6	7	15	0	0	1
rs325481	5	104000752	0.672389	rs35319957	6.004	RP11-6N13.1	ncRNA_intronic	0	3.60095e-07	-0.0410576	0.00806802	2	G	A	0.3976	NA	9	15	0	0	1
rs3757188	6	28107357	0.658565	rs6905391	5.996	RP1-265C24.8	ncRNA_exonic	0	9.00303e-06	0.0504025	0.0113523	3	C	T	0.1024	NA	5	5	1	1	1
rs12028720	1	73895051	0.887129	rs61765637	5.952	RP4-598G3.1	intergenic	74116	0.00016753	0.0299888	0.00796826	1	G	A	0.4433	6	14	15	0	0	1
rs12748358	1	73549671	0.679975	rs61765637	5.934	KRT8P21	intergenic	20803	0.0010385	0.0258103	0.00786927	1	C	T	0.4185	6	9	15	0	0	1
rs10890005	1	73557990	0.686249	rs61765637	5.933	KRT8P21	intergenic	12484	0.00118508	0.0255157	0.00786928	1	C	T	0.4165	7	9	15	0	0	1
rs7752608	6	28301195	0.673027	rs6905391	5.893	ZSCAN31	intronic	0	0.000590069	0.0526659	0.0153271	3	G	A	0.08449	NA	2	15	1	1	1
rs4713139	6	28092685	0.658565	rs6905391	5.89	ZSCAN16-AS1:ZSCAN16	ncRNA_intronic	0	1.58851e-05	-0.0489975	0.0113524	3	C	T	0.1024	4	1	2	1	1	1
rs12658451	5	103904037	0.837974	rs35319957	5.859	RP11-6N13.1	ncRNA_intronic	0	1.10472e-07	0.0423004	0.00796828	2	C	T	0.4682	6	9	15	0	0	1
rs10890047	1	74011554	0.636863	rs61765637	5.828	RP4-788P17.1	intergenic	89344	0.00479191	0.0221977	0.00786959	1	G	T	0.494	6	9	15	0	0	1
rs10479297	5	103915728	0.776285	rs35319957	5.755	RP11-6N13.1	ncRNA_intronic	0	9.88609e-08	0.0419337	0.00786926	2	G	A	0.4801	7	5	15	0	0	1
rs11210180	1	73664609	0.830725	rs61765637	5.746	RN7SKP19	intergenic	7070	0.000179528	-0.0294797	0.00786922	1	C	T	0.4672	7	7	15	0	0	1
rs7553998	1	73886699	0.901651	rs61765637	5.744	RP4-598G3.1	intergenic	65764	0.000251985	0.0288031	0.0078692	1	C	T	0.4414	6	9	15	0	0	1
rs11210099	1	73429567	0.604604	rs61765637	5.637	RP4-660H19.1	intergenic	64743	0.0108641	0.0200433	0.00786924	1	C	T	0.4254	6	5	15	0	0	1
rs2799077	6	28234597	0.861919	rs6905391	5.634	RP5-874C20.3	upstream	190	2.48406e-07	-0.0575387	0.0111533	3	C	T	0.1163	2b	1	1	1	1	1
rs61605983	1	73985364	0.839612	rs61765637	5.633	RP4-788P17.1	intergenic	115534	0.000575507	0.0270929	0.00786922	1	G	A	0.4543	6	5	15	0	0	1
rs10890025	1	73738163	0.988126	rs61765637	5.613	RP4-598G3.1	intergenic	33689	1.56458e-05	-0.0339909	0.00786937	1	G	A	0.4563	6	9	15	0	0	1
rs4233103	1	73579799	0.600844	rs61765637	5.587	KRT8P21	intergenic	7833	0.00287222	-0.0234589	0.00786923	1	G	T	0.4433	6	5	15	0	0	1
rs6699861	1	73634621	0.603324	rs61765637	5.581	RN7SKP19	intergenic	22665	0.00118763	-0.0255111	0.00786934	1	C	T	0.4443	7	5	15	0	0	1
rs254011	5	103920770	0.732174	rs35319957	5.552	RP11-6N13.1	ncRNA_intronic	0	8.07501e-07	0.0388244	0.00786948	2	C	A	0.4384	NA	5	15	0	0	1
rs10399932	1	73619229	0.611221	rs61765637	5.49	RN7SKP19	intergenic	38057	0.00564603	-0.0217795	0.0078693	1	T	A	0.4324	7	9	15	0	0	1
rs4512593	1	73560297	0.686249	rs61765637	5.443	KRT8P21	intergenic	10177	0.000986544	0.025924	0.00786928	1	C	T	0.4165	6	9	15	0	0	1
rs12044445	1	73666614	0.875233	rs61765637	5.413	RN7SKP19	intergenic	9075	0.000366327	0.0280398	0.00786921	1	G	A	0.4453	7	9	15	0	0	1
rs11315343	1	73870284	0.802471	rs61765637	5.354	RP4-598G3.1	intergenic	49349	NA	NA	NA	1	CT	C	0.4692	NA	9	15	0	0	1
rs7416650	1	73969936	0.839612	rs61765637	5.346	RP4-788P17.1	intergenic	130962	0.000468495	-0.0275277	0.00786921	1	G	A	0.4543	7	9	15	0	0	1
rs4233097	1	73556698	0.683726	rs61765637	5.334	KRT8P21	intergenic	13776	0.000752704	0.0268504	0.00796836	1	T	A	0.4155	7	9	15	0	0	1
rs71700487	1	73779161	0.98423	rs61765637	5.316	RP4-598G3.1	NA	0	NA	NA	NA	1	CTATTTATT	C	0.4553	NA	9	15	0	0	1
rs6680104	1	73540630	0.690757	rs61765637	5.257	KRT8P21	intergenic	29844	0.00286906	0.0240529	0.00806755	1	C	T	0.4056	6	9	15	0	0	1
rs853682	6	28295875	0.99058	rs6905391	5.219	ZSCAN31	intronic	0	1.72693e-08	0.062875	0.0111533	3	C	T	0.1203	6	4	5	1	1	1
rs11210111	1	73516572	0.674628	rs61765637	5.181	KRT8P21	intergenic	53902	0.00212819	-0.0247809	0.0080674	1	C	A	0.4095	7	9	15	0	0	1
rs4650201	1	73665844	0.830725	rs61765637	5.165	RN7SKP19	intergenic	8305	0.000179944	-0.0294752	0.00786922	1	G	A	0.4672	6	9	15	0	0	1
rs6865511	5	103902180	0.841706	rs35319957	5.146	RP11-6N13.1	ncRNA_intronic	0	1.57635e-07	-0.0412614	0.00786918	2	C	T	0.4692	7	7	15	0	0	1
rs55954633	1	73547634	0.679975	rs61765637	5.138	KRT8P21	intergenic	22840	0.00142805	0.0254103	0.0079683	1	G	A	0.4185	7	9	15	0	0	1
rs72433177	1	74023304	0.640367	rs61765637	5.107	RP4-788P17.1	intergenic	77594	NA	NA	NA	1	T	TCTC	0.496	NA	9	15	0	0	1
rs7522520	1	73664563	0.830725	rs61765637	5.031	RN7SKP19	intergenic	7024	0.000188319	0.0293852	0.00786921	1	C	T	0.4672	7	9	15	0	0	1
rs4571921	1	73613426	0.607097	rs61765637	5.017	KRT8P21	intergenic	41460	0.00228688	-0.0240028	0.00786926	1	C	T	0.4433	7	9	15	0	0	1
rs11747766	5	103838556	0.984511	rs35319957	5.016	RP11-6N13.1	ncRNA_intronic	0	1.16897e-07	-0.0416935	0.00786924	2	G	T	0.4781	7	9	15	0	0	1
rs6421926	5	104075130	0.701495	rs76025409	4.977	RP11-6N13.1	ncRNA_intronic	0	1.20045e-05	0.0366285	0.00836744	2	C	T	0.3171	6	9	15	0	0	1
rs12138397	1	73602865	0.603324	rs61765637	4.973	KRT8P21	intergenic	30899	0.00257539	-0.0237206	0.00786926	1	C	T	0.4443	4	9	15	0	0	1
rs323509	5	104082179	0.710058	rs76025409	4.954	RP11-6N13.1	ncRNA_intronic	0	1.40092e-05	0.0367762	0.00846653	2	C	A	0.3131	NA	9	15	0	0	1
rs10890017	1	73658562	0.830725	rs61765637	4.946	RN7SKP19	intergenic	1023	0.00017166	-0.0295681	0.00786922	1	C	T	0.4672	6	9	15	0	0	1
rs35949602	5	103736622	0.687608	rs76025409	4.938	RP11-6N13.1	ncRNA_intronic	0	1.52507e-07	0.0434013	0.00826769	2	C	T	0.336	7	7	15	0	0	1
rs1338653	1	73987608	0.839612	rs61765637	4.924	RP4-788P17.1	intergenic	113290	0.000550506	0.0271873	0.00786922	1	C	T	0.4543	NA	9	15	0	0	1
rs4650194	1	73636606	0.603324	rs61765637	4.923	RN7SKP19	intergenic	20680	0.00209653	-0.0242077	0.00786934	1	G	A	0.4443	6	5	15	0	0	1
rs1923225	1	73843468	0.972575	rs61765637	4.892	RP4-598G3.1	intergenic	22533	2.58164e-05	0.0331099	0.00786917	1	C	T	0.4583	6	9	15	0	0	1
rs11210100	1	73435629	0.611212	rs61765637	4.878	RP4-660H19.1	intergenic	70805	0.0111871	0.0199627	0.00786925	1	G	A	0.4235	6	5	15	0	0	1
rs10789360	1	73658307	0.830725	rs61765637	4.848	RN7SKP19	upstream	768	0.000180458	-0.0294695	0.00786922	1	G	T	0.4672	5	9	15	0	0	1
rs67913075	1	73761106	0.988126	rs61765637	4.831	RP4-598G3.1	intergenic	10746	NA	NA	NA	1	T	TATGAG	0.4563	NA	9	15	0	0	1
rs147438130	1	73634878	0.603324	rs61765637	4.779	RN7SKP19	intergenic	22408	NA	NA	NA	1	ATAAT	A	0.4443	NA	5	15	0	0	1
rs11210218	1	73847138	0.972575	rs61765637	4.753	RP4-598G3.1	intergenic	26203	2.17787e-05	-0.0334112	0.00786917	1	G	A	0.4583	7	9	15	0	0	1
rs964040	5	103705506	0.638784	rs76025409	4.726	RP11-6N13.1	intergenic	13492	1.38589e-06	-0.0394295	0.00816849	2	G	A	0.3439	NA	15	15	0	0	1
rs35101879	1	73902953	0.887129	rs61765637	4.699	RP4-598G3.1	intergenic	82018	0.000108391	0.0316121	0.00816641	1	G	A	0.4433	7	9	15	0	0	1
rs6676166	1	73598083	0.611221	rs61765637	4.689	KRT8P21	intergenic	26117	0.0055715	0.0218135	0.00786927	1	G	A	0.4324	7	9	15	0	0	1
rs4128552	1	73560811	0.686249	rs61765637	4.685	KRT8P21	intergenic	9663	0.000901167	0.0261236	0.00786928	1	G	T	0.4165	NA	9	15	0	0	1
rs12404978	1	73708637	0.883194	rs61765637	4.68	RN7SKP19	intergenic	51098	0.000443984	0.0276403	0.00786923	1	G	A	0.4453	6	9	15	0	0	1
rs10789355	1	73615127	0.611221	rs61765637	4.678	RN7SKP19	intergenic	42159	0.000456363	-0.032101	0.00915827	1	C	T	0.4324	7	9	15	0	0	1
rs12731600	1	73553688	0.676384	rs61765637	4.655	KRT8P21	intergenic	16786	0.00143262	0.0250873	0.00786929	1	C	T	0.4175	7	9	15	0	0	1
rs1363098	5	103867339	0.984511	rs35319957	4.628	RP11-6N13.1	ncRNA_intronic	0	1.62017e-07	0.0412219	0.00786926	2	G	A	0.4781	7	5	15	0	0	1
rs12142414	1	73551845	0.679975	rs61765637	4.619	KRT8P21	intergenic	18629	0.00100007	-0.0258939	0.00786927	1	C	T	0.4185	6	9	15	0	0	1
rs141202823	5	103946549	0.76014	rs35319957	4.566	RP11-6N13.1	ncRNA_intronic	0	NA	NA	NA	2	T	TGAA	0.4215	NA	5	15	0	0	1
rs4263954	1	73584838	0.600844	rs61765637	4.564	KRT8P21	intergenic	12872	0.00246519	0.0238248	0.00786923	1	C	T	0.4433	7	5	15	0	0	1
rs12119633	1	73602873	0.603324	rs61765637	4.558	KRT8P21	intergenic	30907	0.00247494	0.0238154	0.00786926	1	C	T	0.4443	4	9	15	0	0	1
rs12409265	1	73549773	0.679975	rs61765637	4.549	KRT8P21	intergenic	20701	0.000991378	-0.0259132	0.00786927	1	C	T	0.4185	6	9	15	0	0	1
rs4650180	1	73544070	0.679975	rs61765637	4.543	KRT8P21	intergenic	26404	0.000991937	0.025912	0.00786927	1	C	T	0.4185	6	9	15	0	0	1
rs10078807	5	103912319	0.779572	rs35319957	4.541	RP11-6N13.1	ncRNA_intronic	0	1.09672e-07	0.0423115	0.00796838	2	G	A	0.4871	6	5	15	0	0	1
rs4579707	1	73396527	0.604095	rs61765637	4.538	RP4-660H19.1	intergenic	31703	0.0163737	-0.0188899	0.00786924	1	C	T	0.4294	7	7	15	0	0	1
rs12562533	1	73894150	0.901651	rs61765637	4.532	RP4-598G3.1	intergenic	73215	0.000129969	0.0308696	0.0080673	1	C	T	0.4414	6	14	15	0	0	1
rs11576269	1	73611960	0.603324	rs61765637	4.516	KRT8P21	intergenic	39994	0.00238601	-0.0239024	0.00786926	1	C	A	0.4443	6	9	15	0	0	1
rs4235642	5	103818412	0.896996	rs76025409	4.51	RP11-6N13.1	ncRNA_intronic	0	3.97888e-07	-0.0414101	0.00816773	2	G	A	0.3807	5	9	15	0	0	1
rs10464007	5	103831500	0.984511	rs35319957	4.485	RP11-6N13.1	ncRNA_intronic	0	3.26441e-07	0.0401922	0.00786924	2	T	A	0.4781	6	5	15	0	0	1
rs959414	1	74026114	0.642153	rs61765637	4.451	RP4-788P17.1	intergenic	74784	0.00559652	0.0218029	0.00786959	1	G	T	0.497	NA	9	15	0	0	1
rs4233098	1	73556703	0.683726	rs61765637	4.421	KRT8P21	intergenic	13771	0.000752704	0.0268504	0.00796836	1	G	A	0.4155	6	9	15	0	0	1
rs76588403	1	73549374	0.679975	rs61765637	4.394	KRT8P21	intergenic	21100	0.000989195	0.0259181	0.00786927	1	G	C	0.4185	7	9	15	0	0	1
rs4341323	1	73616611	0.603324	rs61765637	4.394	RN7SKP19	intergenic	40675	0.00213061	0.0241696	0.00786927	1	C	T	0.4443	5	9	15	0	0	1
rs71622871	5	103742501	0.690744	rs76025409	4.39	RP11-6N13.1	ncRNA_intronic	0	NA	NA	NA	2	CT	C	0.335	NA	7	15	0	0	1
rs112788097	1	73664877	0.827538	rs61765637	4.367	RN7SKP19	intergenic	7338	NA	NA	NA	1	GAAA	G	0.4682	NA	7	15	0	0	1
rs4562575	1	73556856	0.683726	rs61765637	4.36	KRT8P21	intergenic	13618	0.0007991	-0.0267189	0.00796839	1	C	A	0.4155	6	9	15	0	0	1
rs2112163	5	103946482	0.75201	rs35319957	4.36	RP11-6N13.1	ncRNA_intronic	0	4.92044e-07	0.0395788	0.00786951	2	C	T	0.4235	NA	5	15	0	0	1
rs11210261	1	73941881	0.853854	rs61765637	4.337	RP4-598G3.1	intergenic	120946	0.000567398	-0.0271231	0.0078692	1	C	A	0.4523	7	5	15	0	0	1
rs4649977	1	73555433	0.679975	rs61765637	4.327	KRT8P21	intergenic	15041	0.00103732	0.0258128	0.00786927	1	C	T	0.4185	7	9	15	0	0	1
rs1316718	1	73874321	0.901651	rs61765637	4.289	RP4-598G3.1	intergenic	53386	0.000130471	-0.0301042	0.0078692	1	G	A	0.4414	7	9	15	0	0	1
rs4454487	1	73618348	0.603324	rs61765637	4.269	RN7SKP19	intergenic	38938	0.00211871	-0.0247915	0.00806735	1	G	A	0.4443	7	9	15	0	0	1
rs55683608	1	73928795	0.649032	rs61765637	4.254	RP4-598G3.1	intergenic	107860	NA	NA	NA	1	T	TA	0.4682	NA	9	15	0	0	1
rs60273785	1	73611675	0.603324	rs61765637	4.239	KRT8P21	intergenic	39709	0.00239872	-0.0238898	0.00786927	1	G	A	0.4443	7	9	15	0	0	1
rs12658032	5	103904226	0.913622	rs76025409	4.238	RP11-6N13.1	ncRNA_intronic	0	3.00936e-08	0.0458085	0.00826735	2	G	A	0.3559	7	9	15	0	0	1
rs2403284	5	103906073	0.837974	rs35319957	4.173	RP11-6N13.1	ncRNA_intronic	0	2.32814e-07	-0.0406917	0.00786918	2	C	T	0.4682	7	5	15	0	0	1
rs11210237	1	73889110	0.901651	rs61765637	4.144	RP4-598G3.1	intergenic	68175	0.000152422	0.0298014	0.00786921	1	C	T	0.4414	6	9	15	0	0	1
rs12145685	1	73551385	0.679975	rs61765637	4.13	KRT8P21	intergenic	19089	0.00148372	-0.0253221	0.0079683	1	G	A	0.4185	7	9	15	0	0	1
rs911493	1	73834650	0.992083	rs61765637	4.127	RP4-598G3.1	intergenic	13715	2.97208e-05	0.0328585	0.00786918	1	G	T	0.4533	7	9	15	0	0	1
rs4650193	1	73636502	0.603324	rs61765637	4.12	RN7SKP19	intergenic	20784	0.00176479	0.024609	0.00786934	1	G	A	0.4443	7	5	15	0	0	1
rs325500	5	104006667	0.669466	rs35319957	4.1	RP11-6N13.1	ncRNA_intronic	0	3.0061e-07	0.041333	0.00806803	2	G	A	0.3966	5	14	15	0	0	1
rs35909727	1	73877375	0.885544	rs61765637	4.082	RP4-598G3.1	intergenic	56440	NA	NA	NA	1	T	TA	0.4433	NA	7	15	0	0	1
rs11210121	1	73541071	0.679975	rs61765637	4.075	KRT8P21	intergenic	29403	0.00108534	-0.0257122	0.00786927	1	C	T	0.4185	6	9	15	0	0	1
rs67437638	1	73644010	0.607173	rs61765637	4.042	RN7SKP19	intergenic	13276	0.00127029	-0.025679	0.00796839	1	G	T	0.4453	5	5	15	0	0	1
rs13200462	6	28218199	0.843853	rs6905391	4.042	ZKSCAN4	intronic	0	1.18102e-06	0.0541927	0.0111535	3	C	A	0.1143	7	5	5	1	1	1
rs34480178	1	73598578	0.603324	rs61765637	4.039	KRT8P21	intergenic	26612	NA	NA	NA	1	AT	A	0.4443	NA	9	15	0	0	1
rs12137150	1	73601299	0.603324	rs61765637	4.023	KRT8P21	intergenic	29333	0.00281166	-0.0235103	0.00786925	1	C	T	0.4443	7	9	15	0	0	1
rs67909927	5	103827658	0.984511	rs35319957	4.009	RP11-6N13.1	ncRNA_intronic	0	3.37456e-07	-0.0401429	0.00786925	2	G	A	0.4781	5	5	15	0	0	1
rs72279626	1	73620417	0.611221	rs61765637	3.997	RN7SKP19	intergenic	36869	NA	NA	NA	1	TAAAC	T	0.4324	NA	9	15	0	0	1
rs4650188	1	73580090	0.603268	rs61765637	3.983	KRT8P21	intergenic	8124	0.00172519	0.0246611	0.00786923	1	G	A	0.4423	7	7	15	0	0	1
rs7542203	1	73548232	0.679975	rs61765637	3.981	KRT8P21	intergenic	22242	0.00185144	-0.024806	0.00796829	1	C	T	0.4185	7	9	15	0	0	1
rs4428835	1	73599480	0.603324	rs61765637	3.97	KRT8P21	intergenic	27514	0.00257657	0.0237195	0.00786925	1	G	A	0.4443	7	9	15	0	0	1
rs10059643	5	103919840	0.780145	rs35319957	3.935	RP11-6N13.1	ncRNA_intronic	0	1.71052e-07	-0.041143	0.00786926	2	G	A	0.4811	6	5	15	0	0	1
rs60271	5	104078233	0.710058	rs76025409	3.934	RP11-6N13.1	ncRNA_intronic	0	1.39833e-05	0.0367796	0.00846652	2	C	A	0.3131	7	9	15	0	0	1
rs7528238	1	73622248	0.603324	rs61765637	3.931	RN7SKP19	intergenic	35038	0.00211865	-0.0241829	0.00786928	1	G	A	0.4443	6	9	15	0	0	1
rs4650196	1	73637800	0.603324	rs61765637	3.931	RN7SKP19	intergenic	19486	0.00177032	0.0246018	0.00786934	1	C	A	0.4443	7	5	15	0	0	1
rs12134194	1	73538351	0.679975	rs61765637	3.928	KRT8P21	intergenic	32123	0.000999425	-0.0258953	0.00786927	1	G	T	0.4185	6	9	15	0	0	1
rs12034885	1	73651519	0.875805	rs61765637	3.921	RN7SKP19	intergenic	5767	0.000187804	0.0293908	0.00786926	1	T	A	0.4433	6	5	15	0	0	1
rs71548310	6	28183242	0.695133	rs6905391	3.919	TOB2P1	intergenic	2178	NA	NA	NA	3	T	TTCTGAGGAA	0.0994	NA	1	13	1	1	1
rs4268306	1	73611750	0.611221	rs61765637	3.88	KRT8P21	intergenic	39784	0.00580781	0.0217069	0.00786928	1	T	A	0.4324	6	9	15	0	0	1
rs4438849	5	103895102	0.884191	rs35319957	3.858	RP11-6N13.1	ncRNA_intronic	0	1.46966e-07	-0.0413635	0.0078693	2	G	T	0.4563	7	9	15	0	0	1
rs4128551	1	73560895	0.686249	rs61765637	3.855	KRT8P21	intergenic	9579	0.000900843	0.0261244	0.00786928	1	C	T	0.4165	NA	9	15	0	0	1
rs72231615	1	73815212	0.826827	rs61765637	3.841	RP4-598G3.1	ncRNA_intronic	0	NA	NA	NA	1	CTG	C	0.4483	NA	9	15	0	0	1
rs4520373	1	73597329	0.603324	rs61765637	3.828	KRT8P21	intergenic	25363	0.00257433	0.0237216	0.00786925	1	C	T	0.4443	7	9	15	0	0	1
rs12142377	1	73551763	0.679975	rs61765637	3.827	KRT8P21	intergenic	18711	0.000659427	0.0268021	0.00786927	1	T	A	0.4185	7	9	15	0	0	1
rs35851404	1	73780291	0.992083	rs61765637	3.822	RP4-598G3.1	ncRNA_intronic	0	4.49918e-08	0.0435865	0.00796822	1	T	A	0.4533	6	9	15	0	0	1
rs35056150	6	28151858	0.705915	rs6905391	3.814	ZNF192P2	intergenic	3969	NA	NA	NA	3	T	TA	0.1183	NA	5	15	0	1	1
rs4355999	1	73584790	0.600844	rs61765637	3.806	KRT8P21	intergenic	12824	0.00246188	-0.0238279	0.00786924	1	C	T	0.4433	7	5	15	0	0	1
rs4320234	5	103895115	0.83836	rs35319957	3.795	RP11-6N13.1	ncRNA_intronic	0	1.70754e-07	-0.0411452	0.00786919	2	C	T	0.4702	7	9	15	0	0	1
rs72087025	6	28130411	0.658565	rs6905391	3.698	ZNF192P1	ncRNA_exonic	0	NA	NA	NA	3	AGAG	A	0.1024	NA	1	15	1	1	1
rs34193223	1	73615026	0.603324	rs61765637	3.696	RN7SKP19	intergenic	42260	0.00239176	-0.0238967	0.00786927	1	G	T	0.4443	5	9	15	0	0	1
rs4454488	1	73618629	0.603324	rs61765637	3.657	RN7SKP19	intergenic	38657	0.00151763	-0.0255839	0.00806735	1	G	A	0.4443	5	9	15	0	0	1
rs6697023	1	73701671	0.820705	rs61765637	3.652	RN7SKP19	intergenic	44132	0.000218888	0.0290861	0.00786928	1	G	T	0.4702	7	9	15	0	0	1
rs4649979	1	73556293	0.686249	rs61765637	3.648	KRT8P21	intergenic	14181	0.000897005	-0.0261337	0.00786927	1	G	A	0.4165	7	9	15	0	0	1
rs12049376	1	73764712	0.988182	rs61765637	3.635	RP4-598G3.1	intergenic	7140	3.01588e-05	-0.0328329	0.00786933	1	G	A	0.4563	7	9	15	0	0	1
rs10479296	5	103915443	0.780145	rs35319957	3.567	RP11-6N13.1	ncRNA_intronic	0	6.90395e-08	-0.042444	0.00786926	2	G	A	0.4811	5	5	15	0	0	1
rs11210127	1	73579642	0.699859	rs61765637	3.562	KRT8P21	intergenic	7676	0.00197481	-0.0243478	0.00786939	1	G	A	0.4046	7	5	15	0	0	1
rs12402991	1	73549779	0.679975	rs61765637	3.56	KRT8P21	intergenic	20695	0.0009465	0.0260155	0.00786927	1	C	A	0.4185	7	9	15	0	0	1
rs12123391	1	73551310	0.679975	rs61765637	3.551	KRT8P21	intergenic	19164	0.00228744	0.0243043	0.00796829	1	C	T	0.4185	6	9	15	0	0	1
rs61767607	1	73617423	0.603324	rs61765637	3.547	RN7SKP19	intergenic	39863	0.00231806	0.0239708	0.00786927	1	C	T	0.4443	7	9	15	0	0	1
rs112959438	1	73620791	0.603324	rs61765637	3.496	RN7SKP19	intergenic	36495	0.00272534	-0.0235853	0.00786928	1	G	A	0.4443	7	9	15	0	0	1
rs11210186	1	73711811	0.820705	rs61765637	3.496	RN7SKP19	intergenic	54272	0.00017923	0.0294833	0.00786928	1	C	T	0.4702	6	9	15	0	0	1
rs2173735	1	73971450	0.839612	rs61765637	3.463	RP4-788P17.1	intergenic	129448	0.000495091	0.0274116	0.00786922	1	C	T	0.4543	7	9	15	0	0	1
rs10889999	1	73509067	0.678901	rs61765637	3.453	KRT8P21	intergenic	61407	0.0022395	-0.0246579	0.0080674	1	G	A	0.4085	7	5	15	0	0	1
rs4650182	1	73552100	0.679975	rs61765637	3.453	KRT8P21	intergenic	18374	0.000614299	0.0272932	0.0079683	1	G	A	0.4185	7	9	15	0	0	1
rs10059133	5	103901424	0.887978	rs35319957	3.448	RP11-6N13.1	ncRNA_intronic	0	1.02992e-07	-0.0418754	0.00786929	2	C	T	0.4553	7	7	15	0	0	1
rs4703040	5	103879813	0.973298	rs35319957	3.434	RP11-6N13.1	ncRNA_intronic	0	3.44557e-07	0.0401118	0.00786925	2	G	T	0.4751	6	15	15	0	0	1
rs10890018	1	73662169	0.830725	rs61765637	3.425	RN7SKP19	intergenic	4630	0.000155334	-0.0297644	0.00786922	1	G	A	0.4672	6	9	15	0	0	1
rs7520239	1	74005206	0.647357	rs61765637	3.406	RP4-788P17.1	intergenic	95692	0.00251566	-0.0237778	0.00786965	1	C	T	0.4911	6	9	15	0	0	1
rs6424536	1	73664395	0.827538	rs61765637	3.398	RN7SKP19	intergenic	6856	1.40444e-07	-0.0414288	0.00786921	1	G	C	0.4682	6	9	15	0	0	1
rs6694433	1	73450470	0.614551	rs61765637	3.395	RP4-660H19.1	intergenic	85646	0.0106861	0.0203415	0.00796829	1	C	A	0.4264	6	1	15	0	0	1
rs61765512	1	73890886	0.901651	rs61765637	3.365	RP4-598G3.1	intergenic	69951	0.00014423	-0.0299093	0.00786921	1	C	T	0.4414	6	9	15	0	0	1
rs77200921	5	103694795	0.636983	rs76025409	3.34	RP11-6N13.1	intergenic	24203	NA	NA	NA	2	T	C	0.3479	7	15	15	0	0	1
rs7543704	1	73552835	0.679975	rs61765637	3.327	KRT8P21	intergenic	17639	0.00079368	0.0264013	0.00786927	1	C	T	0.4185	7	9	15	0	0	1
rs12037168	1	73914157	0.868277	rs61765637	3.326	RP4-598G3.1	intergenic	93222	0.000192672	0.0293403	0.00786932	1	G	A	0.4483	5	9	15	0	0	1
rs10455066	5	103941415	0.792467	rs35319957	3.326	RP11-6N13.1	ncRNA_intronic	0	1.33462e-07	0.0415029	0.0078693	2	G	T	0.4712	6	15	15	0	0	1
rs1604348	1	74016652	0.636863	rs61765637	3.274	RP4-788P17.1	intergenic	84246	0.00446356	-0.0223764	0.00786959	1	G	T	0.494	NA	9	15	0	0	1
rs6664103	1	73598422	0.603324	rs61765637	3.259	KRT8P21	intergenic	26456	0.00257602	0.02372	0.00786925	1	C	A	0.4443	6	9	15	0	0	1
rs11210124	1	73559856	0.686249	rs61765637	3.241	KRT8P21	intergenic	10618	0.000823523	0.0263209	0.00786928	1	C	T	0.4165	6	9	15	0	0	1
rs34219974	1	73620456	0.603324	rs61765637	3.235	RN7SKP19	intergenic	36830	0.00049114	0.0308837	0.00886052	1	G	T	0.4443	6	9	15	0	0	1
rs7522217	1	73766120	0.98423	rs61765637	3.235	RP4-598G3.1	intergenic	5732	1.25906e-05	0.0343658	0.00786925	1	G	A	0.4553	6	9	15	0	0	1
rs7528312	1	73533483	0.679975	rs61765637	3.218	KRT8P21	intergenic	36991	0.000923136	-0.0260706	0.00786927	1	C	T	0.4185	5	7	15	0	0	1
rs12727364	1	73369708	0.601561	rs61765637	3.212	RP4-660H19.1	intergenic	4884	0.0209094	0.0186325	0.00806734	1	G	A	0.4304	7	9	15	0	0	1
rs1416266	1	73892824	0.901651	rs61765637	3.207	RP4-598G3.1	intergenic	71889	0.000189053	-0.0293775	0.00786921	1	C	A	0.4414	7	9	15	0	0	1
rs2340402	1	73835741	0.992083	rs61765637	3.192	RP4-598G3.1	intergenic	14806	3.28878e-05	-0.0326767	0.00786919	1	G	A	0.4533	7	9	15	0	0	1
rs2447838	5	103927579	0.766967	rs35319957	3.189	RP11-6N13.1	ncRNA_intronic	0	2.54898e-07	0.0410707	0.00796859	2	C	T	0.4215	7	9	15	0	0	1
rs9393908	6	28190830	0.703794	rs6905391	3.142	ZSCAN9	intergenic	1833	9.18535e-06	-0.0512366	0.0115514	3	T	A	0.09841	7	5	14	1	1	1
rs6424521	1	73614389	0.611221	rs61765637	3.137	KRT8P21	intergenic	42423	0.00405244	-0.0229013	0.00796831	1	C	T	0.4324	6	9	15	0	0	1
rs6672225	1	73897246	0.887129	rs61765637	3.128	RP4-598G3.1	intergenic	76311	0.000144978	-0.0298992	0.00786922	1	T	A	0.4433	7	9	15	0	0	1
rs6667756	1	73445967	0.615897	rs61765637	3.115	RP4-660H19.1	intergenic	81143	0.0100879	0.020246	0.00786924	1	G	C	0.4254	6	1	15	0	0	1
rs79767231	1	73549063	0.679975	rs61765637	3.109	KRT8P21	intergenic	21411	0.00102808	0.0258327	0.00786929	1	C	T	0.4185	7	9	15	0	0	1
rs11210103	1	73459777	0.671486	rs61765637	3.092	RP4-660H19.1	intergenic	94953	0.00273293	-0.0238754	0.00796834	1	T	A	0.4105	7	1	15	0	0	1
rs12126658	1	73554520	0.679975	rs61765637	3.09	KRT8P21	intergenic	15954	0.000917012	0.0260853	0.00786928	1	C	T	0.4185	6	9	15	0	0	1
rs1363105	5	103917790	0.764799	rs35319957	3.073	RP11-6N13.1	ncRNA_intronic	0	3.11813e-08	-0.0441024	0.00796839	2	C	T	0.4821	NA	5	15	0	0	1
rs4113049	1	73909964	0.887129	rs61765637	3.063	RP4-598G3.1	intergenic	89029	6.71896e-05	0.0361093	0.00905897	1	G	A	0.4433	5	7	15	0	0	1
rs12132090	1	73661661	0.830725	rs61765637	3.057	RN7SKP19	intergenic	4122	0.000219498	-0.0290803	0.00786922	1	C	T	0.4672	7	9	15	0	0	1
rs6669843	1	73897381	0.887129	rs61765637	3.05	RP4-598G3.1	intergenic	76446	0.000142511	0.0337032	0.00886048	1	G	A	0.4433	6	9	15	0	0	1
rs12719532	5	103822938	0.957391	rs35319957	3.048	RP11-6N13.1	ncRNA_intronic	0	1.01278e-06	-0.0389584	0.00796836	2	G	A	0.4851	7	5	15	0	0	1
rs7543826	1	73552990	0.679975	rs61765637	3.037	KRT8P21	intergenic	17484	0.000929379	0.0267116	0.00806735	1	C	T	0.4185	6	9	15	0	0	1
rs6679389	1	73905524	0.887129	rs61765637	3.027	RP4-598G3.1	intergenic	84589	0.000143843	0.0299146	0.00786922	1	T	A	0.4433	7	9	15	0	0	1
rs11589392	1	73546362	0.679975	rs61765637	3.019	KRT8P21	intergenic	24112	0.0009072	-0.0261089	0.00786927	1	C	T	0.4185	7	9	15	0	0	1
rs1363101	5	103941070	0.792467	rs35319957	2.991	RP11-6N13.1	ncRNA_intronic	0	8.82824e-08	0.042095	0.00786922	2	G	T	0.4712	NA	15	15	0	0	1
rs4614208	1	73537454	0.679975	rs61765637	2.99	KRT8P21	intergenic	33020	0.00104578	-0.0257948	0.00786927	1	C	A	0.4185	7	9	15	0	0	1
rs12120198	1	73555556	0.679975	rs61765637	2.982	KRT8P21	intergenic	14918	0.000991106	-0.0259138	0.00786927	1	T	A	0.4185	7	9	15	0	0	1
rs6881764	5	103810310	0.957521	rs35319957	2.981	RP11-6N13.1	ncRNA_intronic	0	1.17339e-06	0.0382451	0.00786923	2	G	A	0.4791	6	9	15	0	0	1
rs1778511	6	28229411	0.861919	rs6905391	2.958	NKAPL	downstream	674	6.64847e-07	0.0554474	0.0111534	3	G	A	0.1163	NA	5	15	1	1	1
rs12515429	5	103905275	0.837974	rs35319957	2.957	RP11-6N13.1	ncRNA_intronic	0	1.63732e-07	-0.0412063	0.00786918	2	C	T	0.4682	6	9	15	0	0	1
rs6657069	1	73450706	0.614551	rs61765637	2.933	RP4-660H19.1	intergenic	85882	0.0137163	-0.0196387	0.00796829	1	G	A	0.4264	7	1	15	0	0	1
rs7417820	1	73618456	0.603324	rs61765637	2.93	RN7SKP19	intergenic	38830	0.0023179	0.023971	0.00786927	1	C	T	0.4443	7	9	15	0	0	1
rs1421666	5	103908410	0.841706	rs35319957	2.927	RP11-6N13.1	ncRNA_intronic	0	1.88105e-07	0.0410042	0.0078692	2	G	A	0.4692	NA	5	15	0	0	1
rs1442114	5	103717385	0.614394	rs76025409	2.923	RP11-6N13.1	intergenic	1613	1.23943e-06	-0.0396086	0.00816803	2	C	A	0.3618	7	9	15	0	0	1
rs254023	5	103955361	0.745653	rs35319957	2.911	RP11-6N13.1	ncRNA_intronic	0	1.06376e-06	-0.0388822	0.00796854	2	C	T	0.4215	NA	7	15	0	0	1
rs6690119	1	73580964	0.600844	rs61765637	2.898	KRT8P21	intergenic	8998	0.00290314	0.0234331	0.00786923	1	C	T	0.4433	6	5	15	0	0	1
rs4713140	6	28097193	0.658565	rs6905391	2.898	ZSCAN16-AS1:ZSCAN16	ncRNA_intronic	0	1.53474e-05	-0.0490837	0.0113524	3	G	A	0.1024	6	4	4	1	1	1
rs4130885	1	73575075	0.600844	rs61765637	2.889	KRT8P21	intergenic	3109	0.00287139	0.0234596	0.00786922	1	C	T	0.4433	6	5	15	0	0	1
rs12659965	5	103904399	0.833942	rs35319957	2.882	RP11-6N13.1	ncRNA_intronic	0	2.7381e-07	-0.0419804	0.00816639	2	G	A	0.4692	6	9	15	0	0	1
rs7703746	5	103907337	0.882955	rs35319957	2.881	RP11-6N13.1	ncRNA_intronic	0	1.11238e-07	-0.0417648	0.00786926	2	G	A	0.4602	6	5	15	0	0	1
rs6867409	5	103890096	0.892242	rs35319957	2.88	RP11-6N13.1	ncRNA_intronic	0	1.26397e-07	0.0415813	0.00786929	2	C	T	0.4543	6	9	15	0	0	1
rs1419183	6	28242794	0.861919	rs6905391	2.879	RP5-874C20.3	ncRNA_intronic	0	6.77776e-07	0.0554047	0.0111531	3	C	A	0.1163	NA	4	4	1	1	1
rs1421667	5	103907606	0.841706	rs35319957	2.873	RP11-6N13.1	ncRNA_intronic	0	2.63281e-07	-0.0405105	0.00786918	2	G	A	0.4692	NA	5	15	0	0	1
rs1372504	5	103749428	0.629401	rs76025409	2.867	RP11-6N13.1	ncRNA_intronic	0	1.50129e-06	0.039296	0.00816784	2	G	A	0.3588	7	9	15	0	0	1
rs13177473	5	103745044	0.690859	rs76025409	2.862	RP11-6N13.1	ncRNA_intronic	0	3.62527e-07	-0.0420632	0.0082677	2	G	A	0.337	7	5	15	0	0	1
rs11210241	1	73896105	0.887129	rs61765637	2.848	RP4-598G3.1	intergenic	75170	0.000385394	0.0282864	0.00796826	1	G	A	0.4433	6	14	15	0	0	1
rs11210144	1	73618176	0.611221	rs61765637	2.831	RN7SKP19	intergenic	39110	0.00539718	-0.0218949	0.00786929	1	G	A	0.4324	7	9	15	0	0	1
rs1021756	1	73958086	0.846782	rs61765637	2.816	RP4-598G3.1	intergenic	137151	0.000638594	-0.0268708	0.00786922	1	G	T	0.4543	NA	9	15	0	0	1
rs6657470	1	73523256	0.682114	rs61765637	2.812	KRT8P21	intergenic	47218	0.00198577	-0.0249473	0.0080674	1	T	A	0.4076	6	9	15	0	0	1
rs6684541	1	73706169	0.820705	rs61765637	2.793	RN7SKP19	intergenic	48630	0.000218685	-0.029088	0.00786928	1	C	A	0.4702	6	9	15	0	0	1
rs76171142	1	73621202	0.603324	rs61765637	2.786	RN7SKP19	intergenic	36084	0.00186357	0.0244826	0.00786928	1	C	T	0.4443	7	9	15	0	0	1
rs11958220	5	103843517	0.984511	rs35319957	2.756	RP11-6N13.1	ncRNA_intronic	0	2.04534e-07	0.0408821	0.00786924	2	C	T	0.4781	7	9	15	0	0	1
rs4310400	1	73559093	0.686249	rs61765637	2.749	KRT8P21	intergenic	11381	0.000861674	0.0262219	0.00786928	1	G	A	0.4165	7	9	15	0	0	1
rs79997868	5	103854240	0.984511	rs35319957	2.734	RP11-6N13.1	ncRNA_intronic	0	2.58939e-08	0.0443606	0.00796828	2	T	A	0.4781	5	15	15	0	0	1
rs2963227	5	103705870	0.637332	rs76025409	2.731	RP11-6N13.1	intergenic	13128	1.31721e-06	0.0395123	0.00816853	2	G	A	0.3439	7	5	15	0	0	1
rs1363106	5	103913756	0.780145	rs35319957	2.728	RP11-6N13.1	ncRNA_intronic	0	4.18409e-07	0.0398215	0.00786926	2	T	A	0.4811	6	15	15	0	0	1
rs12118804	1	73619434	0.603324	rs61765637	2.727	RN7SKP19	intergenic	37852	0.00179849	-0.0245651	0.0078693	1	C	A	0.4443	6	9	15	0	0	1
rs11210126	1	73561690	0.686249	rs61765637	2.716	KRT8P21	intergenic	8784	0.000778006	-0.0264448	0.00786929	1	C	T	0.4165	7	9	15	0	0	1
rs4650181	1	73544556	0.679975	rs61765637	2.69	KRT8P21	intergenic	25918	0.000872945	-0.0261934	0.00786927	1	G	A	0.4185	6	9	15	0	0	1
rs12069039	1	73658085	0.830725	rs61765637	2.688	RN7SKP19	upstream	546	1.5062e-07	0.0413276	0.00786922	1	G	C	0.4672	7	9	15	0	0	1
rs4492565	1	73636172	0.603324	rs61765637	2.687	RN7SKP19	intergenic	21114	0.00183481	0.0245189	0.00786934	1	C	A	0.4443	6	5	15	0	0	1
rs2743555	6	28241081	0.861919	rs6905391	2.68	RP5-874C20.3	ncRNA_intronic	0	5.03726e-07	-0.0560444	0.0111534	3	G	A	0.1163	NA	4	4	1	1	1
rs6672818	1	73731145	0.988126	rs61765637	2.677	RP4-598G3.1	intergenic	40707	1.74854e-05	0.0337974	0.00786938	1	C	T	0.4563	6	9	15	0	0	1
rs12033140	1	73822289	0.988106	rs61765637	2.671	RP4-598G3.1	intergenic	1354	2.85177e-05	-0.0329325	0.0078692	1	C	T	0.4543	3a	9	15	0	0	1
rs853694	6	28279100	1	rs6905391	2.661	RP5-874C20.6	intergenic	8336	7.0658e-09	0.0645707	0.0111533	3	T	A	0.1193	4	5	15	1	1	1
rs4703300	5	103689149	0.638784	rs76025409	2.651	RP11-6N13.1	intergenic	29849	2.03128e-06	0.039274	0.0082677	2	G	C	0.3439	5	5	15	0	0	1
rs5775184	1	73891874	0.897563	rs61765637	2.648	RP4-598G3.1	intergenic	70939	NA	NA	NA	1	TA	T	0.4423	NA	9	15	0	0	1
rs12143820	1	73516461	0.676906	rs61765637	2.647	KRT8P21	intergenic	54013	0.00106876	0.0257464	0.00786927	1	C	T	0.4195	7	9	15	0	0	1
rs2095794	1	73904937	0.883665	rs61765637	2.64	RP4-598G3.1	intergenic	84002	9.14071e-05	0.0358301	0.00915824	1	G	A	0.4443	NA	9	15	0	0	1
rs12759031	1	73736889	0.988126	rs61765637	2.637	RP4-598G3.1	intergenic	34963	2.24392e-05	0.0333593	0.00786938	1	C	T	0.4563	7	9	15	0	0	1
rs622421	1	73930493	0.643238	rs61765637	2.634	RP4-598G3.1	intergenic	109558	0.00700637	0.0212213	0.00786981	1	G	A	0.4662	7	9	15	0	0	1
rs11210184	1	73686480	0.8793	rs61765637	2.625	RN7SKP19	intergenic	28941	0.00045588	-0.027585	0.00786923	1	C	T	0.4443	7	9	15	0	0	1
rs1530303	5	103723455	0.683166	rs76025409	2.621	RP11-6N13.1	ncRNA_intronic	0	3.86341e-07	0.0419636	0.00826777	2	C	T	0.335	7	9	15	0	0	1
rs4306085	1	73593313	0.695483	rs61765637	2.62	KRT8P21	intergenic	21347	0.00215031	-0.0244523	0.00796843	1	T	A	0.4056	6	9	15	0	0	1
rs7529752	1	73376127	0.601561	rs61765637	2.613	RP4-660H19.1	intergenic	11303	0.0130992	-0.0195241	0.00786926	1	G	A	0.4304	7	9	15	0	0	1
rs4650199	1	73652122	0.878632	rs61765637	2.613	RN7SKP19	intergenic	5164	0.00014706	-0.0298716	0.00786926	1	C	T	0.4523	6	5	15	0	0	1
rs12044276	1	73458846	0.673885	rs61765637	2.59	RP4-660H19.1	intergenic	94022	0.00279924	-0.0238171	0.00796835	1	C	T	0.4115	7	1	15	0	0	1
rs11242523	5	103905025	0.837974	rs35319957	2.581	RP11-6N13.1	ncRNA_intronic	0	1.64813e-07	-0.0411967	0.00786918	2	T	A	0.4682	7	9	15	0	0	1
rs67184789	1	73986523	0.839612	rs61765637	2.563	RP4-788P17.1	intergenic	114375	NA	NA	NA	1	GATAAGC	G	0.4543	NA	5	15	0	0	1
rs7554291	1	73527750	0.682114	rs61765637	2.54	KRT8P21	intergenic	42724	0.00297897	0.0242536	0.00816647	1	G	A	0.4076	6	8	15	0	0	1
rs1372502	5	103701071	0.627612	rs76025409	2.516	RP11-6N13.1	intergenic	17927	1.20428e-06	-0.039658	0.00816861	2	T	A	0.3449	6	15	15	0	0	1
rs12055234	5	104037760	0.689477	rs76025409	2.511	RP11-6N13.1	ncRNA_intronic	0	3.3889e-06	0.0388724	0.00836736	2	G	A	0.3231	7	15	15	0	0	1
rs4353041	1	73618080	0.603324	rs61765637	2.463	RN7SKP19	intergenic	39206	0.00229811	0.0239913	0.00786927	1	C	T	0.4443	7	9	15	0	0	1
rs6672279	1	73626527	0.663072	rs61765637	2.456	RN7SKP19	intergenic	30759	0.0024623	0.0238281	0.00786941	1	C	T	0.4175	5	7	15	0	0	1
rs4433341	1	73592758	0.695483	rs61765637	2.452	KRT8P21	intergenic	20792	0.00275161	-0.0238591	0.00796843	1	G	T	0.4056	6	9	15	0	0	1
rs6424533	1	73664064	0.830725	rs61765637	2.452	RN7SKP19	intergenic	6525	1.73853e-07	0.0411192	0.00786921	1	G	C	0.4672	6	9	15	0	0	1
rs10889997	1	73366368	0.601561	rs61765637	2.439	RP4-660H19.1	intergenic	1544	0.00519	-0.0228251	0.00816642	1	G	A	0.4304	7	15	15	0	0	1
rs12033505	1	73905414	0.887129	rs61765637	2.434	RP4-598G3.1	intergenic	84479	0.00015113	0.0298181	0.00786922	1	C	A	0.4433	6	9	15	0	0	1
rs4649978	1	73555495	0.679975	rs61765637	2.426	KRT8P21	intergenic	14979	0.000904615	0.0261152	0.00786927	1	C	A	0.4185	7	9	15	0	0	1
rs4582739	1	73602381	0.603324	rs61765637	2.421	KRT8P21	intergenic	30415	0.00281445	0.0235079	0.00786925	1	C	T	0.4443	7	9	15	0	0	1
rs563661599	5	103934155	0.710097	rs35319957	2.42	RP11-6N13.1	ncRNA_intronic	0	0.00721294	0.0484296	0.0180247	2	T	C	0.4245	NA	9	15	0	0	1
rs4633240	1	73618622	0.603324	rs61765637	2.418	RN7SKP19	intergenic	38664	1.26939e-05	0.0352166	0.00806735	1	G	C	0.4443	5	9	15	0	0	1
rs1561780	5	103682279	0.646015	rs76025409	2.416	RP11-6N13.1	intergenic	36719	3.71071e-06	0.0382538	0.00826758	2	G	A	0.3489	NA	5	15	0	0	1
rs511175	1	73930988	0.643238	rs61765637	2.395	RP4-598G3.1	intergenic	110053	0.00647684	0.0214264	0.00786981	1	C	T	0.4662	7	9	15	0	0	1
rs325521	5	104043156	0.664991	rs35319957	2.375	RP11-6N13.1	ncRNA_intronic	0	4.99917e-07	-0.0400533	0.00796867	2	C	T	0.4145	5	7	15	0	0	1
rs12240100	1	73620907	0.702314	rs61765637	2.365	RN7SKP19	intergenic	36379	0.00249847	-0.0240929	0.00796846	1	G	A	0.4056	7	9	15	0	0	1
rs4593761	1	73613322	0.603324	rs61765637	2.362	KRT8P21	intergenic	41356	2.20659e-05	-0.0333884	0.00786926	1	G	C	0.4443	7	9	15	0	0	1
rs11210244	1	73898258	0.887129	rs61765637	2.36	RP4-598G3.1	intergenic	77323	0.000143934	-0.0299133	0.00786922	1	G	A	0.4433	7	9	15	0	0	1
rs146323343	5	103792304	0.950816	rs35319957	2.353	RP11-6N13.1	ncRNA_intronic	0	NA	NA	NA	2	AAAAT	A	0.4732	NA	9	15	0	0	0
rs12037753	1	73932774	0.649032	rs61765637	2.352	RP4-598G3.1	intergenic	111839	0.00570877	-0.0223	0.00806787	1	G	A	0.4682	5	9	15	0	0	1
rs57177167	1	73788565	0.960413	rs61765637	2.35	RP4-598G3.1	ncRNA_intronic	0	NA	NA	NA	1	A	AT	0.4473	NA	9	15	0	0	1
rs1338648	1	73893609	0.901651	rs61765637	2.34	RP4-598G3.1	intergenic	72674	0.000195788	-0.0293081	0.00786922	1	G	C	0.4414	6	9	15	0	0	1
rs161645	5	104069917	0.712591	rs76025409	2.337	RP11-6N13.1	ncRNA_intronic	0	1.01474e-05	0.0369343	0.00836752	2	G	A	0.3161	3a	7	15	0	0	1
rs66820357	1	73450187	0.614551	rs61765637	2.332	RP4-660H19.1	intergenic	85363	0.0104618	-0.0201467	0.00786926	1	C	A	0.4264	7	1	15	0	0	1
rs1923243	1	73868386	0.901651	rs61765637	2.331	RP4-598G3.1	intergenic	47451	0.000228556	0.0289993	0.00786919	1	C	A	0.4414	6	9	15	0	0	1
rs6424535	1	73664320	0.812774	rs61765637	2.327	RN7SKP19	intergenic	6781	0.000171325	-0.0295721	0.00786925	1	G	A	0.4702	7	9	15	0	0	1
rs7532052	1	73559972	0.697428	rs61765637	2.324	KRT8P21	intergenic	10502	0.00251285	-0.0240788	0.0079684	1	G	A	0.4036	6	9	15	0	0	1
rs12752404	1	73553855	0.679975	rs61765637	2.322	KRT8P21	intergenic	16619	0.000950344	-0.0260066	0.00786927	1	C	T	0.4185	7	9	15	0	0	1
rs543138895	6	28241864	0.834426	rs6905391	2.292	RP5-874C20.3	ncRNA_intronic	0	NA	NA	NA	3	C	CT	0.1173	NA	4	4	1	1	1
rs12409235	1	73549581	0.679975	rs61765637	2.29	KRT8P21	intergenic	20893	0.00108302	-0.0257169	0.00786927	1	C	T	0.4185	6	9	15	0	0	1
rs9699516	1	73612237	0.702314	rs61765637	2.29	KRT8P21	intergenic	40271	NA	NA	NA	1	A	T	0.4056	7	9	15	0	0	1
rs12729077	1	73618327	0.603324	rs61765637	2.282	RN7SKP19	intergenic	38959	1.78155e-05	-0.0346142	0.00806735	1	G	C	0.4443	7	9	15	0	0	1
rs2028526	5	103766154	0.685557	rs76025409	2.276	RP11-6N13.1	ncRNA_intronic	0	8.74024e-07	-0.0406604	0.00826755	2	C	T	0.34	7	9	15	0	0	0
rs30266	5	103972357	0.760405	rs76025409	2.275	RP11-6N13.1	ncRNA_intronic	0	8.36819e-07	0.0417104	0.00846641	2	G	A	0.3161	NA	15	15	0	0	1
rs13177365	5	103914543	0.780145	rs35319957	2.245	RP11-6N13.1	ncRNA_intronic	0	1.49018e-07	-0.0413433	0.00786926	2	G	A	0.4811	6	7	15	0	0	1
rs36164470	5	103695091	0.637332	rs76025409	2.243	RP11-6N13.1	intergenic	23907	0.00212728	0.0559785	0.018223	2	C	T	0.3439	7	15	15	0	0	1
rs552331862	5	104059655	0.699991	rs76025409	2.236	RP11-6N13.1	ncRNA_intronic	0	NA	NA	NA	2	GTA	G	0.1779	NA	15	15	0	0	1
rs6675954	1	73701723	0.820705	rs61765637	2.229	RN7SKP19	intergenic	44184	0.000218888	0.0290861	0.00786928	1	C	T	0.4702	7	9	15	0	0	1
rs12026485	1	73977107	0.839612	rs61765637	2.228	RP4-788P17.1	intergenic	123791	0.000495312	0.0274107	0.00786922	1	G	T	0.4543	7	7	15	0	0	1
rs28585577	1	73666929	0.875233	rs61765637	2.217	RN7SKP19	intergenic	9390	0.000424488	0.027734	0.00786921	1	G	A	0.4453	6	9	15	0	0	1
rs4604650	1	73518904	0.676906	rs61765637	2.215	KRT8P21	intergenic	51570	0.00106968	0.0257445	0.00786927	1	G	A	0.4195	6	9	15	0	0	1
rs13376454	1	73674126	0.875233	rs61765637	2.208	RN7SKP19	intergenic	16587	0.000536172	0.027929	0.00806729	1	G	A	0.4453	6	9	15	0	0	1
rs9368561	6	28168343	0.65039	rs6905391	2.206	ZNF192P2	intergenic	11132	1.75521e-05	-0.0496008	0.0115513	3	C	T	0.1014	6	9	14	0	1	1
rs10789361	1	73658397	0.830725	rs61765637	2.198	RN7SKP19	upstream	858	0.000171624	0.0295685	0.00786922	1	G	A	0.4672	6	9	15	0	0	1
rs1923217	1	73829223	0.992083	rs61765637	2.188	RP4-598G3.1	intergenic	8288	3.4711e-05	-0.0325795	0.00786919	1	C	T	0.4533	7	9	15	0	0	1
rs1778508	6	28229881	0.861919	rs6905391	2.173	NKAPL	intergenic	1144	5.79082e-07	0.0557452	0.0111534	3	C	T	0.1163	NA	5	15	1	1	1
rs12658276	5	103915282	0.780145	rs35319957	2.153	RP11-6N13.1	ncRNA_intronic	0	1.12682e-07	0.0417463	0.00786926	2	G	A	0.4811	5	5	15	0	0	1
rs10455065	5	103941401	0.792467	rs35319957	2.153	RP11-6N13.1	ncRNA_intronic	0	1.53663e-07	0.0412989	0.00786929	2	C	T	0.4712	7	15	15	0	0	1
rs11803263	1	73449159	0.610886	rs61765637	2.134	RP4-660H19.1	intergenic	84335	0.00718958	0.0216845	0.00806734	1	G	T	0.4254	7	1	15	0	0	1
rs145859535	1	73986310	0.839612	rs61765637	2.128	RP4-788P17.1	intergenic	114588	NA	NA	NA	1	TTTAAATGTA	T	0.4543	NA	5	15	0	0	1
rs537524093	1	73686287	0.883382	rs61765637	2.124	RN7SKP19	intergenic	28748	NA	NA	NA	1	GAGAGACAGAGAC	G	0.002982	NA	9	15	0	0	1
rs2963222	5	103698728	0.632196	rs76025409	2.096	RP11-6N13.1	intergenic	20270	7.39016e-07	-0.0404411	0.00816856	2	G	A	0.3459	NA	5	15	0	0	1
rs12136496	1	73634781	0.603324	rs61765637	2.095	RN7SKP19	intergenic	22505	0.0014804	0.0250127	0.00786934	1	C	T	0.4443	6	5	15	0	0	1
rs11210236	1	73879821	0.901651	rs61765637	2.089	RP4-598G3.1	intergenic	58886	0.000153225	-0.0297911	0.00786921	1	C	T	0.4414	6	9	15	0	0	1
rs1583953	5	103750804	0.694008	rs76025409	2.087	RP11-6N13.1	ncRNA_intronic	0	1.71634e-07	0.0432213	0.00826774	2	C	T	0.336	6	13	15	0	0	1
rs4650178	1	73543028	0.679975	rs61765637	2.079	KRT8P21	intergenic	27446	0.00109299	0.0256965	0.00786927	1	G	A	0.4185	6	9	15	0	0	1
rs1592756	5	103892988	0.896097	rs35319957	2.076	RP11-6N13.1	ncRNA_intronic	0	2.54254e-07	-0.0405626	0.00786929	2	T	A	0.4533	6	9	15	0	0	1
rs969397	5	103863877	0.984511	rs35319957	2.04	RP11-6N13.1	ncRNA_intronic	0	2.94375e-07	0.0403458	0.00786926	2	G	A	0.4781	6	9	15	0	0	1
rs12033289	1	74028580	0.640367	rs61765637	2.033	RP4-788P17.1	intergenic	72318	0.00555096	-0.0218239	0.00786959	1	C	T	0.496	7	5	15	0	0	1
rs12139217	1	73552005	0.676906	rs61765637	2.032	KRT8P21	intergenic	18469	0.000486017	0.0277968	0.00796848	1	G	A	0.4195	7	9	15	0	0	1
1:73938425:A:G	1	73938425	0.649032	rs61765637	2.021	RP4-598G3.1	intergenic	117490	NA	NA	NA	1	G	A	0.1243	6	7	15	0	0	1
rs68122083	1	73620687	0.603324	rs61765637	2.014	RN7SKP19	intergenic	36599	1.7358e-05	0.0338097	0.00786928	1	G	C	0.4443	7	9	15	0	0	1
rs36026767	1	73663612	0.78602	rs61765637	2.014	RN7SKP19	intergenic	6073	NA	NA	NA	1	GA	G	0.4751	NA	9	15	0	0	1
rs2447828	5	103947205	0.76014	rs35319957	1.996	RP11-6N13.1	ncRNA_intronic	0	4.21318e-07	0.0398124	0.00786951	2	C	T	0.4215	NA	5	15	0	0	1
rs416223	5	103991476	0.676005	rs35319957	1.992	RP11-6N13.1	ncRNA_intronic	0	2.34322e-07	-0.0417101	0.00806801	2	C	A	0.3966	NA	9	15	0	0	1
rs56060088	1	73894768	0.876872	rs61765637	1.991	RP4-598G3.1	intergenic	73833	0.000122515	-0.030226	0.00786922	1	G	A	0.4463	7	14	15	0	0	1
rs6682579	1	73709391	0.883194	rs61765637	1.987	RN7SKP19	intergenic	51852	0.000450637	-0.0276092	0.00786923	1	C	T	0.4453	7	9	15	0	0	1
rs959857	5	103909548	0.841706	rs35319957	1.98	RP11-6N13.1	ncRNA_intronic	0	2.15389e-07	-0.0408061	0.00786921	2	C	T	0.4692	6	5	15	0	0	1
rs12027939	1	73836801	0.992083	rs61765637	1.974	RP4-598G3.1	intergenic	15866	3.45158e-05	-0.0338203	0.00816634	1	G	T	0.4533	7	9	15	0	0	1
rs11210266	1	73964312	0.842918	rs61765637	1.969	RP4-788P17.1	intergenic	136586	0.000664466	-0.0267856	0.00786923	1	G	T	0.4553	7	9	15	0	0	1
rs12138301	1	73551426	0.679975	rs61765637	1.967	KRT8P21	intergenic	19048	0.00104687	0.0257925	0.00786928	1	G	A	0.4185	7	9	15	0	0	1
rs12142986	1	73661616	0.830725	rs61765637	1.963	RN7SKP19	intergenic	4077	0.000154255	0.029778	0.00786922	1	C	T	0.4672	7	9	15	0	0	1
rs113170171	1	73620861	0.603324	rs61765637	1.958	RN7SKP19	intergenic	36425	0.0021983	0.0240961	0.00786929	1	G	A	0.4443	7	9	15	0	0	1
rs6662171	1	73580447	0.600844	rs61765637	1.955	KRT8P21	intergenic	8481	0.00287818	0.0234539	0.00786923	1	G	T	0.4433	7	7	15	0	0	1
rs920623	5	103771888	0.694008	rs76025409	1.954	RP11-6N13.1	ncRNA_intronic	0	2.01996e-07	0.0429714	0.00826772	2	G	A	0.336	6	15	15	0	0	0
rs113551626	1	73661884	0.830725	rs61765637	1.951	RN7SKP19	intergenic	4345	NA	NA	NA	1	C	CCAT	0.4672	NA	9	15	0	0	1
rs62362459	5	103916831	0.780145	rs35319957	1.946	RP11-6N13.1	ncRNA_intronic	0	1.5988e-07	0.0412412	0.00786926	2	G	A	0.4811	7	5	15	0	0	1
rs7516673	1	73429853	0.604604	rs61765637	1.935	RP4-660H19.1	intergenic	65029	0.0113011	0.0199347	0.00786924	1	G	A	0.4254	6	5	15	0	0	1
rs2431112	5	103931707	0.755207	rs35319957	1.92	RP11-6N13.1	ncRNA_intronic	0	3.3399e-07	0.0406652	0.00796859	2	G	A	0.4245	NA	9	15	0	0	1
rs12658019	5	103904108	0.85275	rs35319957	1.918	RP11-6N13.1	ncRNA_intronic	0	7.57916e-08	0.0423129	0.00786943	2	G	A	0.4443	7	9	15	0	0	1
rs2403304	5	103733250	0.637238	rs76025409	1.894	RP11-6N13.1	ncRNA_intronic	0	1.59218e-06	-0.0392003	0.0081679	2	C	T	0.3569	NA	9	15	0	0	1
rs768905	5	103909664	0.841706	rs35319957	1.889	RP11-6N13.1	ncRNA_intronic	0	1.52293e-07	0.0413115	0.00786921	2	C	T	0.4692	7	5	15	0	0	1
rs735765	6	28170297	0.762955	rs6905391	1.886	ZNF192P2	intergenic	13086	1.47799e-06	-0.054174	0.011253	3	G	A	0.1163	NA	7	14	0	1	1
rs1421668	5	103902958	0.834923	rs35319957	1.874	RP11-6N13.1	ncRNA_intronic	0	1.38276e-07	-0.0414511	0.00786918	2	C	T	0.4672	NA	9	15	0	0	1
rs2896539	5	103696430	0.649159	rs76025409	1.873	RP11-6N13.1	intergenic	22568	8.32106e-07	-0.0402517	0.00816848	2	C	A	0.3499	NA	15	15	0	0	1
rs3845343	1	73797306	0.988187	rs61765637	1.869	RP4-598G3.1	ncRNA_intronic	0	3.69027e-05	-0.0328774	0.00796822	1	C	T	0.4543	6	9	15	0	0	1
5:103911724:G:GAAAAAG	5	103911724	0.821169	rs35319957	1.864	RP11-6N13.1	ncRNA_intronic	0	NA	NA	NA	2	GAAAAAG	G	0.4652	NA	1	15	0	0	1
rs35272790	6	28132837	0.658565	rs6905391	1.858	ZNF192P1	ncRNA_intronic	0	NA	NA	NA	3	ACTC	A	0.1024	NA	5	15	1	1	1
rs141778141	1	73604571	0.603324	rs61765637	1.857	KRT8P21	intergenic	32605	NA	NA	NA	1	T	TACTC	0.4443	NA	9	15	0	0	1
rs4510551	5	103729262	0.687608	rs76025409	1.848	RP11-6N13.1	ncRNA_intronic	0	2.26826e-07	0.0422803	0.0081687	2	C	T	0.336	7	9	15	0	0	1
rs12023347	1	73768022	0.992083	rs61765637	1.834	RP4-598G3.1	intergenic	3830	2.62354e-05	0.0334977	0.00796825	1	C	T	0.4533	7	9	15	0	0	1
rs1338649	1	73893632	0.901651	rs61765637	1.811	RP4-598G3.1	intergenic	72697	0.000134339	0.0308039	0.0080673	1	C	T	0.4414	7	9	15	0	0	1
rs4391625	1	73610214	0.603324	rs61765637	1.802	KRT8P21	intergenic	38248	0.00248537	0.0238054	0.00786926	1	G	A	0.4443	4	7	15	0	0	1
rs11210122	1	73557976	0.686249	rs61765637	1.786	KRT8P21	intergenic	12498	0.00148365	0.0253222	0.0079683	1	G	T	0.4165	7	9	15	0	0	1
rs79042555	1	73557656	0.686249	rs61765637	1.778	KRT8P21	intergenic	12818	0.00145893	0.0256769	0.00806756	1	C	T	0.4165	7	9	15	0	0	1
1:73457411:C:G	1	73457411	0.668987	rs61765637	1.777	RP4-660H19.1	intergenic	92587	NA	NA	NA	1	C	G	0.02584	NA	1	15	0	0	1
rs4477222	1	73584532	0.688798	rs61765637	1.773	KRT8P21	intergenic	12566	0.000887825	0.0261564	0.0078693	1	G	A	0.4175	7	5	15	0	0	1
rs143311140	5	103917773	0.764799	rs35319957	1.773	RP11-6N13.1	ncRNA_intronic	0	NA	NA	NA	2	C	CTT	0.4821	NA	5	15	0	0	1
rs9468287	6	28079741	0.65039	rs6905391	1.769	RP1-265C24.5	intergenic	3664	2.34635e-05	-0.0484323	0.0114522	3	C	A	0.1014	6	5	5	0	1	1
rs10890031	1	73787158	0.992083	rs61765637	1.76	RP4-598G3.1	ncRNA_intronic	0	2.92906e-05	-0.0332985	0.00796822	1	G	A	0.4533	5	9	15	0	0	1
rs59968684	1	74029950	0.640367	rs61765637	1.755	RP4-788P17.1	intergenic	70948	NA	NA	NA	1	A	ATTTTAAAAAGGAAGTAGATTGG	0.496	NA	7	15	0	0	1
rs10890020	1	73668836	0.812774	rs61765637	1.738	RN7SKP19	intergenic	11297	0.00040832	-0.0281651	0.00796829	1	G	A	0.4702	7	9	15	0	0	1
rs4425940	1	73578629	0.600844	rs61765637	1.729	KRT8P21	intergenic	6663	0.00263882	-0.0236624	0.00786923	1	C	T	0.4433	6	5	15	0	0	1
rs6690611	1	73522868	0.682114	rs61765637	1.723	KRT8P21	intergenic	47606	0.0024386	-0.0247514	0.00816648	1	C	A	0.4076	5	9	15	0	0	1
rs5775191	1	73986026	0.612756	rs61765637	1.714	RP4-788P17.1	intergenic	114872	NA	NA	NA	1	CA	C	0.3956	NA	5	15	0	0	1
rs5775160	1	73560594	0.686249	rs61765637	1.711	KRT8P21	intergenic	9880	NA	NA	NA	1	A	AC	0.4165	NA	9	15	0	0	1
rs254013	5	103926044	0.732174	rs35319957	1.709	RP11-6N13.1	ncRNA_intronic	0	2.58607e-06	0.0379272	0.00806752	2	C	T	0.4384	NA	9	15	0	0	1
rs9380069	6	28203300	0.654569	rs6905391	1.703	ZSCAN9	intergenic	2039	8.92365e-06	0.0508669	0.011452	3	G	A	0.1064	1f	1	5	1	1	1
rs11210263	1	73942894	0.853854	rs61765637	1.69	RP4-598G3.1	intergenic	121959	0.000632795	-0.0272287	0.00796823	1	C	T	0.4523	5	5	15	0	0	1
rs7740487	6	28216486	0.843853	rs6905391	1.687	ZKSCAN4	intronic	0	1.17356e-06	0.0542067	0.0111535	3	G	C	0.1143	7	4	5	1	1	1
rs10064425	5	103899690	0.841706	rs35319957	1.668	RP11-6N13.1	ncRNA_intronic	0	1.48703e-07	0.0413459	0.00786918	2	C	T	0.4692	6	9	15	0	0	1
rs68155288	5	103949430	0.742492	rs35319957	1.665	RP11-6N13.1	ncRNA_intronic	0	NA	NA	NA	2	ACATAT	A	0.4205	NA	15	15	0	0	1
rs7528128	1	73895169	0.887129	rs61765637	1.66	RP4-598G3.1	intergenic	74234	0.000225845	-0.0293886	0.00796826	1	G	A	0.4433	7	14	15	0	0	1
rs7512691	1	73552927	0.679975	rs61765637	1.657	KRT8P21	intergenic	17547	0.0010854	-0.0257121	0.00786927	1	C	T	0.4185	7	9	15	0	0	1
rs2431109	5	103945126	0.75201	rs35319957	1.654	RP11-6N13.1	ncRNA_intronic	0	6.73763e-07	-0.0395939	0.00796854	2	G	A	0.4235	NA	5	15	0	0	1
rs4495635	1	73556846	0.683726	rs61765637	1.646	KRT8P21	intergenic	13628	0.000730047	0.0269175	0.00796839	1	C	T	0.4155	7	9	15	0	0	1
rs4603080	1	73579237	0.60462	rs61765637	1.643	KRT8P21	intergenic	7271	0.00253289	0.0237602	0.00786923	1	G	A	0.4423	6	5	15	0	0	1
rs10054977	5	103914836	0.780145	rs35319957	1.641	RP11-6N13.1	ncRNA_intronic	0	1.83346e-07	0.0410419	0.00786926	2	G	T	0.4811	7	5	15	0	0	1
rs12140625	1	73666227	0.790927	rs61765637	1.639	RN7SKP19	intergenic	8688	0.000167384	-0.0299907	0.00796829	1	T	A	0.4761	5	9	15	0	0	1
rs445578	5	103926442	0.766967	rs35319957	1.632	RP11-6N13.1	ncRNA_intronic	0	3.04368e-07	0.0408049	0.00796859	2	T	A	0.4215	7	9	15	0	0	1
rs147476108	5	103917328	0.777254	rs35319957	1.619	RP11-6N13.1	ncRNA_intronic	0	NA	NA	NA	2	GTA	G	0.4821	NA	5	15	0	0	1
rs12724780	1	73585925	0.688798	rs61765637	1.616	KRT8P21	intergenic	13959	0.000810244	-0.0263564	0.0078693	1	G	T	0.4175	7	9	15	0	0	1
rs10465869	1	73880724	0.901651	rs61765637	1.616	RP4-598G3.1	intergenic	59789	0.000152918	-0.029795	0.0078692	1	C	A	0.4414	6	9	15	0	0	1
rs35860385	1	73618260	0.611221	rs61765637	1.613	RN7SKP19	intergenic	39026	NA	NA	NA	1	CTG	C	0.4324	NA	9	15	0	0	1
rs138928044	1	73617329	0.603324	rs61765637	1.596	RN7SKP19	intergenic	39957	NA	NA	NA	1	AAT	A	0.4443	NA	9	15	0	0	1
rs35478939	1	73829005	0.992083	rs61765637	1.595	RP4-598G3.1	intergenic	8070	NA	NA	NA	1	TA	T	0.4533	NA	9	15	0	0	1
rs1372500	5	103758742	0.698456	rs76025409	1.591	RP11-6N13.1	ncRNA_intronic	0	8.80222e-08	-0.044231	0.0082677	2	C	T	0.337	NA	15	15	0	0	1
rs11210108	1	73513786	0.678901	rs61765637	1.588	KRT8P21	intergenic	56688	0.00242999	-0.0244598	0.00806741	1	C	T	0.4085	6	9	15	0	0	1
rs1538376	1	73892613	0.901651	rs61765637	1.582	RP4-598G3.1	intergenic	71678	0.000172951	0.0291815	0.00777021	1	C	A	0.4414	6	9	15	0	0	1
rs56193390	1	73547563	0.679975	rs61765637	1.569	KRT8P21	intergenic	22911	0.00130212	0.0253037	0.00786927	1	T	A	0.4185	7	9	15	0	0	1
rs11210179	1	73663180	0.830725	rs61765637	1.562	RN7SKP19	intergenic	5641	0.000199509	0.0292706	0.00786922	1	G	A	0.4672	7	9	15	0	0	1
rs531924	1	73921303	0.629722	rs61765637	1.561	RP4-598G3.1	intergenic	100368	0.00711027	0.0214495	0.00796895	1	C	T	0.4622	NA	9	15	0	0	1
rs2341392	1	73986097	0.836508	rs61765637	1.554	RP4-788P17.1	intergenic	114801	0.000281965	-0.029295	0.0080673	1	G	A	0.4553	6	5	15	0	0	1
rs876392	5	103769681	0.678012	rs76025409	1.549	RP11-6N13.1	ncRNA_intronic	0	4.63517e-07	0.0416752	0.00826752	2	C	T	0.34	NA	9	15	0	0	0
rs1338647	1	73893579	0.901651	rs61765637	1.538	RP4-598G3.1	intergenic	72644	0.000195914	-0.0293067	0.00786921	1	G	A	0.4414	6	9	15	0	0	1
rs4261072	1	73685994	0.820166	rs61765637	1.537	RN7SKP19	intergenic	28455	0.000269194	-0.0286699	0.00786928	1	T	A	0.4682	7	9	15	0	0	1
rs34949645	1	73620239	0.603324	rs61765637	1.532	RN7SKP19	intergenic	37047	NA	NA	NA	1	CAAT	C	0.4443	NA	9	15	0	0	1
rs72776989	5	103751465	0.694008	rs76025409	1.53	RP11-6N13.1	ncRNA_intronic	0	1.73641e-07	0.0432035	0.00826774	2	G	A	0.336	6	9	15	0	0	1
rs12124553	1	73640527	0.603324	rs61765637	1.526	RN7SKP19	intergenic	16759	0.00184527	-0.0245057	0.00786934	1	G	A	0.4443	7	5	15	0	0	1
rs10890019	1	73663455	0.830725	rs61765637	1.522	RN7SKP19	intergenic	5916	0.000197685	0.0292889	0.00786921	1	G	A	0.4672	6	9	15	0	0	1
rs150303996	1	73635744	0.603324	rs61765637	1.519	RN7SKP19	intergenic	21542	NA	NA	NA	1	CTAT	C	0.4443	NA	5	15	0	0	1
rs1363097	5	103875902	0.976851	rs35319957	1.519	RP11-6N13.1	ncRNA_intronic	0	3.83748e-07	0.039951	0.00786926	2	C	T	0.4781	NA	5	15	0	0	1
rs34130214	6	28102378	0.658565	rs6905391	1.519	ZSCAN16-AS1	ncRNA_intronic	0	1.25976e-05	-0.0495758	0.0113524	3	C	T	0.1024	7	1	5	1	1	1
rs1416274	1	73889941	0.901651	rs61765637	1.515	RP4-598G3.1	intergenic	69006	0.000161797	0.029311	0.00777021	1	C	T	0.4414	NA	9	15	0	0	1
rs4498756	1	73557256	0.686249	rs61765637	1.514	KRT8P21	intergenic	13218	0.00112759	0.025627	0.00786927	1	C	T	0.4165	6	9	15	0	0	1
rs4633241	1	73618845	0.603324	rs61765637	1.511	RN7SKP19	intergenic	38441	0.00230143	0.0239879	0.00786928	1	G	T	0.4443	5	9	15	0	0	1
rs35497188	1	73595042	0.636816	rs61765637	1.505	KRT8P21	intergenic	23076	NA	NA	NA	1	T	TG	0.4334	NA	9	15	0	0	1
rs10072849	5	103918622	0.780145	rs35319957	1.501	RP11-6N13.1	ncRNA_intronic	0	1.13386e-07	-0.0417373	0.00786926	2	C	T	0.4811	6	5	15	0	0	1
rs76307997	1	73842566	0.972575	rs61765637	1.497	RP4-598G3.1	intergenic	21631	NA	NA	NA	1	C	CT	0.4583	NA	9	15	0	0	1
rs7532462	1	73766162	0.98423	rs61765637	1.495	RP4-598G3.1	intergenic	5690	1.62032e-05	-0.0343565	0.00796827	1	G	T	0.4553	7	9	15	0	0	1
rs71985441	1	73635887	0.603324	rs61765637	1.485	RN7SKP19	intergenic	21399	NA	NA	NA	1	T	TCAAA	0.4443	NA	5	15	0	0	1
1:73938425:G:T	1	73938425	0.649032	rs61765637	1.485	RP4-598G3.1	NA	117490	NA	NA	NA	1	T	G	0.4682	NA	7	15	0	0	1
rs7519995	1	73528252	0.682114	rs61765637	1.482	KRT8P21	intergenic	42222	0.00206905	-0.0248487	0.0080674	1	G	C	0.4076	6	8	15	0	0	1
rs7710489	5	103916349	0.780145	rs35319957	1.479	RP11-6N13.1	ncRNA_intronic	0	1.7211e-07	0.0411341	0.00786926	2	C	T	0.4811	7	5	15	0	0	1
rs35528522	5	103743043	0.689674	rs76025409	1.465	RP11-6N13.1	ncRNA_intronic	0	NA	NA	NA	2	G	GGT	0.337	NA	5	15	0	0	1
rs11806728	1	73677003	0.827002	rs61765637	1.449	RN7SKP19	intergenic	19464	0.000251162	0.0288098	0.00786924	1	G	A	0.4682	6	9	15	0	0	1
rs410915	5	104034140	0.66811	rs35319957	1.444	RP11-6N13.1	ncRNA_intronic	0	9.67937e-08	-0.0424941	0.00796868	2	C	T	0.4155	NA	8	9	0	0	1
rs12187903	5	103939770	0.803349	rs35319957	1.443	RP11-6N13.1	ncRNA_intronic	0	8.36518e-08	-0.0421717	0.00786923	2	C	T	0.4702	7	9	15	0	0	1
rs61766376	1	73621176	0.603324	rs61765637	1.436	RN7SKP19	intergenic	36110	0.00170648	0.0246865	0.00786928	1	G	A	0.4443	6	9	15	0	0	1
rs12135546	1	73594693	0.688798	rs61765637	1.434	KRT8P21	intergenic	22727	0.000888257	0.0261554	0.0078693	1	T	A	0.4175	6	9	15	0	0	1
rs61765513	1	73890900	0.901651	rs61765637	1.415	RP4-598G3.1	intergenic	69965	0.000124302	-0.030198	0.00786921	1	G	T	0.4414	6	9	15	0	0	1
rs7549372	1	73755529	0.988126	rs61765637	1.409	RP4-598G3.1	intergenic	16323	1.19252e-05	-0.0344595	0.00786935	1	G	A	0.4563	6	9	15	0	0	1
rs1923240	1	73771345	0.992083	rs61765637	1.393	RP4-598G3.1	upstream	507	1.8067e-05	0.0337395	0.00786921	1	G	A	0.4533	6	9	15	0	0	1
rs10540228	1	73465808	0.671486	rs61765637	1.386	RP4-660H19.1	intergenic	100984	NA	NA	NA	1	CAAGA	C	0.4105	NA	5	15	0	0	1
rs4500267	1	73557617	0.686249	rs61765637	1.374	KRT8P21	intergenic	12857	0.00168358	0.0253408	0.00806768	1	C	T	0.4165	NA	9	15	0	0	1
rs1885250	1	73865790	0.901651	rs61765637	1.372	RP4-598G3.1	intergenic	44855	0.000152893	-0.0297953	0.0078692	1	G	A	0.4414	5	9	15	0	0	1
rs10399828	1	73619432	0.611221	rs61765637	1.367	RN7SKP19	intergenic	37854	0.00403338	-0.0226286	0.00786933	1	G	T	0.4324	6	9	15	0	0	1
rs4521446	5	103897758	0.841706	rs35319957	1.348	RP11-6N13.1	ncRNA_intronic	0	1.58867e-07	-0.0412501	0.00786919	2	C	T	0.4692	6	9	15	0	0	1
1:73614459:A:AAAAT	1	73614459	0.697943	rs61765637	1.344	KRT8P21	intergenic	42493	NA	NA	NA	1	A	AAAAT	0.4066	NA	9	15	0	0	1
rs138429979	1	73666999	0.812774	rs61765637	1.332	RN7SKP19	intergenic	9460	NA	NA	NA	1	A	AAT	0.4702	NA	9	15	0	0	1
rs7533366	1	73696114	0.824395	rs61765637	1.329	RN7SKP19	intergenic	38575	0.000230547	0.0289822	0.00786928	1	G	A	0.4692	7	9	15	0	0	1
rs71746777	1	73509080	0.607621	rs61765637	1.326	KRT8P21	intergenic	61394	NA	NA	NA	1	TTGTGTG	T	0.4324	NA	5	15	0	0	1
rs12142471	1	73606306	0.603324	rs61765637	1.326	KRT8P21	intergenic	34340	2.33759e-05	0.0332864	0.00786926	1	T	A	0.4443	6	9	15	0	0	1
rs6866541	5	103902808	0.784012	rs76025409	1.314	RP11-6N13.1	ncRNA_intronic	0	0.0117214	0.0451771	0.0179244	2	A	C	0.3837	6	9	15	0	0	1
rs149242880	1	73893595	0.878793	rs61765637	1.305	RP4-598G3.1	intergenic	72660	NA	NA	NA	1	C	CT	0.4354	NA	9	15	0	0	1
rs7731266	5	103877918	0.980732	rs35319957	1.304	RP11-6N13.1	ncRNA_intronic	0	3.59918e-07	0.0400468	0.00786925	2	G	C	0.4771	7	7	15	0	0	1
rs147256817	5	103913702	0.777254	rs35319957	1.286	RP11-6N13.1	ncRNA_intronic	0	NA	NA	NA	2	CA	C	0.4821	NA	15	15	0	0	1
rs7547148	1	73600264	0.603324	rs61765637	1.285	KRT8P21	intergenic	28298	0.00217963	0.0241161	0.00786925	1	G	T	0.4443	6	9	15	0	0	1
rs12136984	1	73725998	0.834462	rs61765637	1.28	RP4-598G3.1	intergenic	45854	0.000164456	-0.0300263	0.00796842	1	G	T	0.4662	6	9	15	0	0	1
rs1592754	5	103938115	0.773453	rs35319957	1.279	RP11-6N13.1	ncRNA_intronic	0	3.41412e-07	-0.0401254	0.00786923	2	C	T	0.4831	NA	9	15	0	0	1
rs21126	5	104013782	0.695754	rs35319957	1.276	RP11-6N13.1	ncRNA_intronic	0	4.55555e-08	-0.0435719	0.00796876	2	G	A	0.4135	7	9	15	0	0	1
rs254020	5	103950251	0.742492	rs35319957	1.271	RP11-6N13.1	ncRNA_intronic	0	8.41153e-07	0.0392496	0.00796855	2	C	T	0.4205	NA	15	15	0	0	1
1:73614459:A:AAAATAAAT	1	73614459	0.697943	rs61765637	1.266	KRT8P21	NA	42493	NA	NA	NA	1	A	AAAATAAAT	0.02584	NA	9	15	0	0	1
rs11210247	1	73900932	0.871619	rs61765637	1.265	RP4-598G3.1	intergenic	79997	0.000125717	0.0301765	0.00786932	1	C	T	0.4493	7	9	15	0	0	1
rs12658007	5	103904034	0.837974	rs35319957	1.241	RP11-6N13.1	ncRNA_intronic	0	7.8274e-08	0.042798	0.00796825	2	G	A	0.4682	6	9	15	0	0	1
rs4307522	1	73561040	0.686249	rs61765637	1.24	KRT8P21	intergenic	9434	0.000901666	0.0261224	0.00786928	1	T	A	0.4165	6	9	15	0	0	1
1:73457411:C:T	1	73457411	0.668987	rs61765637	1.23	RP4-660H19.1	NA	92587	NA	NA	NA	1	C	T	0.4145	7	1	15	0	0	1
rs1679732	6	28221264	0.861919	rs6905391	1.213	ZKSCAN4	intronic	0	5.427e-07	0.0558848	0.0111534	3	G	A	0.1163	5	2	14	1	1	1
rs4295362	5	103908868	0.837974	rs35319957	1.205	RP11-6N13.1	ncRNA_intronic	0	2.1475e-07	-0.0408105	0.00786921	2	C	T	0.4682	7	7	15	0	0	1
rs71078149	1	73599666	0.603324	rs61765637	1.204	KRT8P21	intergenic	27700	NA	NA	NA	1	A	AT	0.4443	NA	9	15	0	0	1
rs6424508	1	73507701	0.678901	rs61765637	1.202	KRT8P21	intergenic	62773	0.0018604	0.0251029	0.00806738	1	G	A	0.4085	7	5	15	0	0	1
rs4369181	1	73904211	0.887129	rs61765637	1.195	RP4-598G3.1	intergenic	83276	0.000157199	-0.029741	0.00786922	1	G	A	0.4433	7	9	15	0	0	1
rs11965538	6	28239915	0.861919	rs6905391	1.187	RP5-874C20.3	ncRNA_exonic	0	5.45265e-07	-0.0558744	0.0111533	3	G	A	0.1163	6	4	4	1	1	1
rs13166408	5	103741966	0.690744	rs76025409	1.182	RP11-6N13.1	ncRNA_intronic	0	8.89142e-08	0.044746	0.00836681	2	C	T	0.335	7	9	15	0	0	1
rs7551153	1	74007768	0.636863	rs61765637	1.175	RP4-788P17.1	intergenic	93130	0.00600724	-0.0216208	0.0078696	1	G	T	0.494	7	9	15	0	0	1
rs12021955	1	73524225	0.682114	rs61765637	1.171	KRT8P21	intergenic	46249	0.00198655	-0.0249463	0.0080674	1	C	A	0.4076	7	9	15	0	0	1
rs10071115	5	103912208	0.790809	rs35319957	1.163	RP11-6N13.1	ncRNA_intronic	0	1.25204e-07	-0.0415949	0.00786927	2	C	A	0.4821	6	5	15	0	0	1
rs7513593	1	73747237	0.984195	rs61765637	1.16	RP4-598G3.1	intergenic	24615	1.59437e-05	-0.0339581	0.00786935	1	C	T	0.4573	7	9	15	0	0	1
rs60114427	1	73830513	0.976166	rs61765637	1.159	RP4-598G3.1	intergenic	9578	NA	NA	NA	1	GT	G	0.4553	NA	9	15	0	0	1
rs34306662	1	73618547	0.603324	rs61765637	1.158	RN7SKP19	intergenic	38739	NA	NA	NA	1	A	AG	0.4443	NA	9	15	0	0	1
rs67778183	1	73907485	0.868277	rs61765637	1.153	RP4-598G3.1	intergenic	86550	NA	NA	NA	1	GTATATATATCTTCACA	G	0.4483	NA	9	15	0	0	1
rs12409116	1	73540800	0.663396	rs61765637	1.138	KRT8P21	intergenic	29674	0.000933591	-0.0260457	0.00786925	1	T	A	0.4225	6	9	15	0	0	1
rs79253333	1	73618048	0.702314	rs61765637	1.137	RN7SKP19	intergenic	39238	NA	NA	NA	1	TAGA	T	0.4056	NA	9	15	0	0	1
rs11811400	1	73549987	0.679975	rs61765637	1.131	KRT8P21	intergenic	20487	0.000991342	-0.0259133	0.00786927	1	G	A	0.4185	6	9	15	0	0	1
rs10578267	5	103772750	0.672298	rs76025409	1.129	RP11-6N13.1	ncRNA_intronic	0	NA	NA	NA	2	GATAT	G	0.339	NA	15	15	0	0	0
rs325528	5	104048590	0.655944	rs35319957	1.129	RP11-6N13.1	ncRNA_intronic	0	8.60352e-07	0.0392156	0.00796877	2	G	C	0.4056	6	9	15	0	0	1
rs7706513	5	103832094	0.984511	rs35319957	1.125	RP11-6N13.1	ncRNA_intronic	0	3.72971e-07	0.0399935	0.00786924	2	G	A	0.4781	7	5	15	0	0	1
rs12044218	1	73750422	1	rs61765637	1.121	RP4-598G3.1	intergenic	21430	1.47508e-05	0.034093	0.00786934	1	C	T	0.4533	7	9	15	0	0	1
rs12133935	1	73647800	0.730205	rs61765637	1.12	RN7SKP19	intergenic	9486	0.000474099	0.0278501	0.00796861	1	C	A	0.492	7	5	15	0	0	1
rs11210276	1	73991792	0.839612	rs61765637	1.116	RP4-788P17.1	intergenic	109106	0.00045694	0.0275801	0.00786923	1	G	T	0.4543	7	9	15	0	0	1
rs11210193	1	73743873	1	rs61765637	1.108	RP4-598G3.1	intergenic	27979	1.53254e-05	0.0340268	0.00786936	1	G	A	0.4533	7	9	15	0	0	1
rs1442111	5	103771206	0.689674	rs76025409	1.107	RP11-6N13.1	ncRNA_intronic	0	3.21264e-07	0.0427587	0.0083668	2	G	T	0.337	7	15	15	0	0	0
rs7523396	1	73371702	0.601561	rs61765637	1.105	RP4-660H19.1	intergenic	6878	0.0126213	0.0196282	0.00786926	1	C	T	0.4304	7	9	15	0	0	1
rs7540420	1	73447895	0.608452	rs61765637	1.105	RP4-660H19.1	intergenic	83071	0.00463628	-0.0228408	0.0080673	1	T	A	0.4374	7	1	15	0	0	1
rs6596578	5	103899178	0.841706	rs35319957	1.105	RP11-6N13.1	ncRNA_intronic	0	1.3836e-07	-0.0414502	0.00786918	2	G	A	0.4692	7	9	15	0	0	1
rs57852356	1	73611688	0.603324	rs61765637	1.1	KRT8P21	intergenic	39722	0.00238104	0.0239073	0.00786927	1	C	T	0.4443	7	9	15	0	0	1
rs4636406	1	73892420	0.901651	rs61765637	1.096	RP4-598G3.1	intergenic	71485	0.000123165	-0.0309763	0.00806729	1	G	T	0.4414	7	9	15	0	0	1
rs1899386	5	103704857	0.634738	rs76025409	1.095	RP11-6N13.1	intergenic	14141	2.46774e-06	0.0384803	0.00816857	2	C	T	0.3449	7	14	15	0	0	1
rs254024	5	103944020	0.76014	rs35319957	1.095	RP11-6N13.1	ncRNA_intronic	0	7.04306e-07	0.0395254	0.00796855	2	G	T	0.4215	NA	5	15	0	0	1
rs35641559	1	73760104	1	rs61765637	1.093	RP4-598G3.1	intergenic	11748	1.23059e-05	0.0344055	0.00786933	1	C	T	0.4533	7	9	15	0	0	1
rs143560530	1	73596869	0.702314	rs61765637	1.092	KRT8P21	intergenic	24903	NA	NA	NA	1	T	TA	0.4056	NA	9	15	0	0	1
rs4452995	1	73613560	0.603324	rs61765637	1.089	KRT8P21	intergenic	41594	0.00259483	0.0237027	0.00786926	1	C	T	0.4443	6	9	15	0	0	1
rs10493517	1	73858351	0.901651	rs61765637	1.083	RP4-598G3.1	intergenic	37416	0.000114181	-0.0303616	0.00786919	1	G	A	0.4414	7	9	15	0	0	1
rs7526372	1	73530246	0.682114	rs61765637	1.078	KRT8P21	intergenic	40228	0.00206183	-0.0248571	0.0080674	1	G	C	0.4076	7	5	15	0	0	1
rs12118367	1	73601062	0.603324	rs61765637	1.078	KRT8P21	intergenic	29096	0.00237047	0.0239178	0.00786925	1	C	T	0.4443	6	9	15	0	0	1
rs12754690	1	73939898	0.853854	rs61765637	1.069	RP4-598G3.1	intergenic	118963	0.000565666	-0.0271296	0.0078692	1	C	T	0.4523	7	5	15	0	0	1
rs2193933	5	103892460	0.896097	rs35319957	1.069	RP11-6N13.1	ncRNA_intronic	0	1.41041e-07	-0.0414231	0.0078693	2	G	C	0.4533	7	8	15	0	0	1
rs12187898	5	103939674	0.803349	rs35319957	1.063	RP11-6N13.1	ncRNA_intronic	0	1.06079e-07	-0.0418328	0.00786923	2	C	T	0.4702	6	9	15	0	0	1
rs12747728	1	73910157	0.887129	rs61765637	1.058	RP4-598G3.1	intergenic	89222	9.33632e-05	-0.0315208	0.00806731	1	G	T	0.4433	6	9	15	0	0	1
rs7549985	1	73548406	0.679975	rs61765637	1.052	KRT8P21	intergenic	22068	0.000952788	0.0260009	0.00786927	1	G	T	0.4185	7	9	15	0	0	1
rs79822077	1	73550584	0.679975	rs61765637	1.049	KRT8P21	intergenic	19890	NA	NA	NA	1	C	T	0.4185	7	9	15	0	0	1
rs4354497	1	73889436	0.901651	rs61765637	1.047	RP4-598G3.1	intergenic	68501	0.000137516	-0.0300021	0.00786922	1	C	T	0.4414	7	9	15	0	0	1
rs11210255	1	73931737	0.649032	rs61765637	1.044	RP4-598G3.1	intergenic	110802	0.00450726	-0.022915	0.00806784	1	G	A	0.4682	7	9	15	0	0	1
rs5870112	5	103910073	0.772271	rs35319957	1.041	RP11-6N13.1	ncRNA_intronic	0	NA	NA	NA	2	G	GA	0.4563	NA	5	15	0	0	1
rs4650206	1	73720577	0.820705	rs61765637	1.031	RP4-598G3.1	intergenic	51275	0.000188447	-0.0293841	0.0078693	1	C	T	0.4702	6	9	15	0	0	1
rs1361244	1	73887871	0.901651	rs61765637	1.028	RP4-598G3.1	intergenic	66936	0.000169214	-0.0295964	0.00786922	1	G	A	0.4414	NA	9	15	0	0	1
rs5775164	1	73619996	0.603324	rs61765637	1.026	RN7SKP19	intergenic	37290	NA	NA	NA	1	C	CAG	0.4443	NA	9	15	0	0	1
rs114814645	1	73550645	0.679975	rs61765637	1.024	KRT8P21	intergenic	19829	NA	NA	NA	1	C	T	0.4185	7	9	15	0	0	1
rs12724536	1	73446704	0.600802	rs61765637	1.023	RP4-660H19.1	intergenic	81880	0.00204662	0.0273202	0.00886047	1	G	A	0.4394	5	1	15	0	0	1
rs35761884	1	73787732	0.911515	rs61765637	1.019	RP4-598G3.1	ncRNA_intronic	0	NA	NA	NA	1	CT	C	0.4722	NA	9	15	0	0	1
rs11210256	1	73931851	0.649032	rs61765637	1.014	RP4-598G3.1	intergenic	110916	0.00824593	-0.0213139	0.00806784	1	G	A	0.4682	7	9	15	0	0	1
rs35518282	5	103699741	0.624018	rs76025409	1.013	RP11-6N13.1	intergenic	19257	NA	NA	NA	2	TA	T	0.3419	NA	1	15	0	0	1
rs12143587	1	73609533	0.603324	rs61765637	1.012	KRT8P21	intergenic	37567	0.00248508	-0.0238057	0.00786926	1	G	A	0.4443	6	7	15	0	0	1
rs1923204	1	73791614	0.992083	rs61765637	1.004	RP4-598G3.1	ncRNA_intronic	0	2.35335e-05	0.0332743	0.00786919	1	G	T	0.4533	6	9	15	0	0	1
rs34231865	1	73787839	0.980115	rs61765637	0.998	RP4-598G3.1	ncRNA_intronic	0	NA	NA	NA	1	A	AT	0.4523	NA	9	15	0	0	1
rs4274014	1	73651204	0.878632	rs61765637	0.98	RN7SKP19	intergenic	6082	0.000132093	0.0300804	0.00786926	1	C	A	0.4523	5	5	15	0	0	1
rs10890046	1	74011492	0.636863	rs61765637	0.972	RP4-788P17.1	intergenic	89406	0.00284783	-0.0234805	0.00786959	1	T	A	0.494	6	9	15	0	0	1
rs2161097	5	103945178	0.76014	rs35319957	0.97	RP11-6N13.1	ncRNA_intronic	0	5.8389e-07	0.0398146	0.00796855	2	C	T	0.4215	NA	5	15	0	0	1
rs12046843	1	73552107	0.690757	rs61765637	0.966	KRT8P21	intergenic	18367	0.00165376	0.0250706	0.0079684	1	C	T	0.4056	6	9	15	0	0	1
rs4623647	1	73550364	0.679975	rs61765637	0.957	KRT8P21	intergenic	20110	0.000997096	-0.0259005	0.00786927	1	C	T	0.4185	7	9	15	0	0	1
rs61773609	1	73545913	0.679975	rs61765637	0.953	KRT8P21	intergenic	24561	0.000995328	0.0259044	0.00786927	1	G	A	0.4185	7	9	15	0	0	1
rs138672342	1	73705384	0.883194	rs61765637	0.95	RN7SKP19	intergenic	47845	NA	NA	NA	1	T	G	0.4453	7	9	15	0	0	1
rs11242522	5	103904914	0.837974	rs35319957	0.949	RP11-6N13.1	ncRNA_intronic	0	1.72241e-07	0.0411326	0.00786919	2	C	T	0.4682	6	9	15	0	0	1
rs10040923	5	103822036	0.980616	rs35319957	0.944	RP11-6N13.1	ncRNA_intronic	0	3.77356e-07	0.0404792	0.00796828	2	G	A	0.4791	7	5	15	0	0	1
rs4129350	1	73694600	0.883194	rs61765637	0.943	RN7SKP19	intergenic	37061	0.000447652	0.0276231	0.00786923	1	C	T	0.4453	NA	7	15	0	0	1
rs6669337	1	74022034	0.640367	rs61765637	0.941	RP4-788P17.1	intergenic	78864	0.00738001	0.0210842	0.00786961	1	C	A	0.496	3a	9	15	0	0	1
rs325506	5	104012303	0.740432	rs35319957	0.932	RP11-6N13.1	ncRNA_intronic	0	3.8964e-07	0.0404322	0.00796859	2	G	C	0.4354	5	9	15	0	0	1
rs853681	6	28296650	0.98111	rs6905391	0.925	ZSCAN31	intronic	0	1.33538e-08	-0.0633672	0.0111533	3	C	A	0.1193	NA	4	9	1	1	1
rs2919961	5	103795692	0.95006	rs35319957	0.923	RP11-6N13.1	ncRNA_intronic	0	2.61157e-06	0.0374446	0.00796826	2	C	A	0.4811	6	9	15	0	0	0
rs1582419	5	103870101	1	rs35319957	0.919	RP11-6N13.1	ncRNA_intronic	0	1.46392e-07	-0.041369	0.00786926	2	C	T	0.4821	NA	5	15	0	0	1
rs12407930	1	73549529	0.679975	rs61765637	0.917	KRT8P21	intergenic	20945	0.000745102	0.0272064	0.00806733	1	G	T	0.4185	6	9	15	0	0	1
rs11210181	1	73665514	0.830725	rs61765637	0.917	RN7SKP19	intergenic	7975	1.76476e-07	0.0410974	0.00786922	1	G	C	0.4672	7	9	15	0	0	1
rs10789368	1	73814159	0.992083	rs61765637	0.91	RP4-598G3.1	ncRNA_intronic	0	3.93227e-05	0.0327607	0.00796822	1	G	A	0.4533	5	9	15	0	0	1
rs325501	5	104007433	0.667008	rs35319957	0.907	RP11-6N13.1	ncRNA_intronic	0	4.77393e-07	-0.0406239	0.00806801	2	G	C	0.3976	7	9	15	0	0	1
rs12142515	1	73752009	0.988126	rs61765637	0.905	RP4-598G3.1	intergenic	19843	2.52585e-08	0.0438439	0.00786935	1	T	A	0.4563	7	9	15	0	0	1
rs7519030	1	73890473	0.901651	rs61765637	0.905	RP4-598G3.1	intergenic	69538	0.000151492	0.0298134	0.00786921	1	T	A	0.4414	6	9	15	0	0	1
rs35832962	5	103919142	0.759699	rs35319957	0.903	RP11-6N13.1	ncRNA_intronic	0	NA	NA	NA	2	GT	G	0.4235	NA	5	15	0	0	1
rs34877135	1	73806868	0.904727	rs61765637	0.899	RP4-598G3.1	ncRNA_intronic	0	NA	NA	NA	1	CT	C	0.4592	NA	9	15	0	0	1
rs11382895	1	73847698	0.813019	rs61765637	0.893	RP4-598G3.1	intergenic	26763	NA	NA	NA	1	AT	A	0.492	NA	7	15	0	0	1
rs67938119	1	73985984	0.839612	rs61765637	0.884	RP4-788P17.1	intergenic	114914	NA	NA	NA	1	CAG	C	0.4543	NA	5	15	0	0	1
rs11210143	1	73610030	0.603324	rs61765637	0.874	KRT8P21	intergenic	38064	0.00238111	-0.0239072	0.00786926	1	C	T	0.4443	7	2	15	0	0	1
rs12117565	1	73595034	0.636816	rs61765637	0.873	KRT8P21	intergenic	23068	NA	NA	NA	1	G	C	0.4334	7	9	15	0	0	1
rs67634393	1	73928825	0.649032	rs61765637	0.873	RP4-598G3.1	intergenic	107890	NA	NA	NA	1	T	TTTGC	0.4682	NA	9	15	0	0	1
rs4233093	1	73446245	0.604782	rs61765637	0.872	RP4-660H19.1	intergenic	81421	0.00817841	0.021073	0.00796828	1	G	A	0.4344	5	1	15	0	0	1
rs12039430	1	73926994	0.835969	rs61765637	0.872	RP4-598G3.1	intergenic	106059	3.51382e-06	0.0369591	0.00796834	1	T	A	0.4573	6	9	15	0	0	1
rs534462578	1	73974513	0.75005	rs61765637	0.871	RP4-788P17.1	intergenic	126385	NA	NA	NA	1	AGAACCCTCATAAAGGTGCAG	A	0.4254	NA	9	15	0	0	1
rs12097442	1	73484026	0.680237	rs61765637	0.867	KRT8P21	intergenic	86448	0.00294302	0.0236948	0.00796832	1	G	T	0.4095	7	15	15	0	0	1
rs6869862	5	103886213	0.909481	rs35319957	0.864	RP11-6N13.1	ncRNA_intronic	0	3.35746e-07	-0.0411611	0.00806734	2	G	T	0.4573	5	7	15	0	0	1
rs12564425	1	73790683	0.992083	rs61765637	0.863	RP4-598G3.1	ncRNA_intronic	0	2.92945e-05	-0.0332982	0.00796822	1	G	T	0.4533	7	9	15	0	0	1
rs4557913	1	73887712	0.901651	rs61765637	0.86	RP4-598G3.1	intergenic	66777	0.000152284	-0.0298032	0.0078692	1	T	A	0.4414	7	9	15	0	0	1
rs12725886	1	73603515	0.603324	rs61765637	0.859	KRT8P21	intergenic	31549	0.00257795	-0.0237182	0.00786925	1	G	T	0.4443	7	9	15	0	0	1
rs11210232	1	73864251	0.897563	rs61765637	0.852	RP4-598G3.1	intergenic	43316	0.000124639	-0.0301926	0.00786919	1	C	T	0.4423	5	9	15	0	0	1
rs5775169	1	73661163	0.792289	rs61765637	0.847	RN7SKP19	intergenic	3624	NA	NA	NA	1	G	GT	0.4781	NA	9	15	0	0	1
rs12737087	1	73790407	0.992083	rs61765637	0.846	RP4-598G3.1	ncRNA_intronic	0	3.11766e-05	-0.0331852	0.00796822	1	G	A	0.4533	6	9	15	0	0	1
rs6696689	1	73576140	0.699859	rs61765637	0.841	KRT8P21	intergenic	4174	0.002258	-0.0240332	0.00786938	1	G	T	0.4046	7	5	15	0	0	1
rs4272573	1	73402421	0.604095	rs61765637	0.84	RP4-660H19.1	intergenic	37597	0.0169652	0.0187875	0.00786923	1	G	C	0.4294	5	9	15	0	0	1
rs191800971	5	104003311	0.729633	rs76025409	0.836	RP11-6N13.1	ncRNA_intronic	0	6.23562e-07	0.0446648	0.00896204	2	G	C	0.3191	4	9	15	0	0	1
rs11210196	1	73750567	0.992073	rs61765637	0.834	RP4-598G3.1	intergenic	21285	1.67214e-05	-0.0338752	0.00786936	1	C	T	0.4553	7	9	15	0	0	1
rs138449402	1	73825495	0.992083	rs61765637	0.829	RP4-598G3.1	intergenic	4560	NA	NA	NA	1	GAGTATTCACCCAAAAAAGCC	G	0.4533	NA	9	15	0	0	1
rs35541148	1	73744721	0.930469	rs61765637	0.816	RP4-598G3.1	intergenic	27131	NA	NA	NA	1	GT	G	0.4692	NA	9	15	0	0	1
rs4571923	1	73736562	0.884456	rs61765637	0.81	RP4-598G3.1	intergenic	35290	7.63225e-06	0.0352178	0.00786946	1	G	A	0.4801	7	9	15	0	0	1
rs1572668	1	73899742	0.887129	rs61765637	0.808	RP4-598G3.1	intergenic	78807	0.000137509	0.0300022	0.00786922	1	G	A	0.4433	NA	9	15	0	0	1
rs34330896	1	73592097	0.600844	rs61765637	0.804	KRT8P21	intergenic	20131	NA	NA	NA	1	CA	C	0.4433	NA	9	15	0	0	1
rs13181679	5	103737890	0.671522	rs76025409	0.802	RP11-6N13.1	ncRNA_intronic	0	9.35495e-07	0.0405505	0.0082676	2	G	A	0.338	6	14	15	0	0	1
rs5775180	1	73836224	0.992083	rs61765637	0.801	RP4-598G3.1	intergenic	15289	NA	NA	NA	1	AT	A	0.4533	NA	9	15	0	0	1
rs34310848	1	73880782	0.901651	rs61765637	0.793	RP4-598G3.1	intergenic	59847	NA	NA	NA	1	T	TG	0.4414	NA	9	15	0	0	1
rs4469676	1	73581923	0.600844	rs61765637	0.782	KRT8P21	intergenic	9957	0.00267205	0.0236324	0.00786923	1	G	A	0.4433	7	7	15	0	0	1
rs143138178	5	103917214	0.732174	rs35319957	0.772	RP11-6N13.1	ncRNA_intronic	0	NA	NA	NA	2	ATATG	A	0.4384	NA	5	15	0	0	1
rs6901575	6	28250984	0.861919	rs6905391	0.764	PGBD1	intronic	0	2.88838e-07	-0.0572233	0.0111534	3	G	A	0.1163	4	1	5	1	1	1
rs325523	5	104045386	0.664771	rs35319957	0.759	RP11-6N13.1	ncRNA_intronic	0	3.2719e-07	-0.0406966	0.00796867	2	C	A	0.4165	6	7	15	0	0	1
rs7518008	1	73686005	0.8793	rs61765637	0.758	RN7SKP19	intergenic	28466	0.000474602	-0.0281928	0.00806731	1	G	A	0.4443	7	9	15	0	0	1
rs71078145	1	73539517	0.690757	rs61765637	0.752	KRT8P21	intergenic	30957	NA	NA	NA	1	TAAAG	T	0.4056	NA	15	15	0	0	1
rs12657531	5	103903837	0.834923	rs35319957	0.749	RP11-6N13.1	ncRNA_intronic	0	2.32553e-07	0.0406934	0.00786918	2	G	A	0.4672	7	9	15	0	0	1
rs1363104	5	103917797	0.764799	rs35319957	0.743	RP11-6N13.1	ncRNA_intronic	0	3.09565e-08	0.0441125	0.00796839	2	G	C	0.4821	7	5	15	0	0	1
rs11738197	5	103913264	0.780145	rs35319957	0.741	RP11-6N13.1	ncRNA_intronic	0	1.84272e-07	0.0410347	0.00786928	2	C	A	0.4811	5	15	15	0	0	1
rs34577584	1	73697729	0.820705	rs61765637	0.732	RN7SKP19	intergenic	40190	NA	NA	NA	1	C	CCAA	0.4702	NA	9	15	0	0	1
rs4288548	1	73680774	0.875233	rs61765637	0.73	RN7SKP19	intergenic	23235	0.000472581	-0.0275095	0.00786922	1	G	A	0.4453	6	9	15	0	0	1
rs1885251	1	73866020	0.901651	rs61765637	0.722	RP4-598G3.1	intergenic	45085	0.000131124	-0.0300945	0.00786919	1	G	T	0.4414	5	9	15	0	0	1
rs5870113	5	103913905	0.786034	rs35319957	0.722	RP11-6N13.1	ncRNA_intronic	0	NA	NA	NA	2	C	CT	0.4791	NA	7	15	0	0	1
rs7528791	1	73447821	0.608452	rs61765637	0.72	RP4-660H19.1	intergenic	82997	0.00327528	0.0237231	0.0080673	1	C	T	0.4374	7	1	15	0	0	1
rs11210195	1	73749283	1	rs61765637	0.719	RP4-598G3.1	intergenic	22569	1.479e-05	-0.0340884	0.00786934	1	C	T	0.4533	6	9	15	0	0	1
rs56794464	1	73557607	0.694013	rs61765637	0.708	KRT8P21	intergenic	12867	NA	NA	NA	1	C	CT	0.4026	NA	9	15	0	0	1
rs12659431	5	103903766	0.881366	rs35319957	0.703	RP11-6N13.1	ncRNA_intronic	0	1.01921e-07	-0.0418904	0.0078693	2	G	A	0.4533	7	9	15	0	0	1
rs17156671	5	103905410	0.837974	rs35319957	0.698	RP11-6N13.1	ncRNA_intronic	0	1.8596e-07	0.0410209	0.00786919	2	C	A	0.4682	5	7	15	0	0	1
rs7523829	1	73758117	0.884456	rs61765637	0.679	RP4-598G3.1	intergenic	13735	5.7905e-06	0.0356792	0.00786943	1	G	A	0.4801	6	9	15	0	0	1
rs67962856	1	73801109	0.98817	rs61765637	0.678	RP4-598G3.1	ncRNA_intronic	0	NA	NA	NA	1	GT	G	0.4523	NA	9	15	0	0	1
rs10890030	1	73755783	1	rs61765637	0.66	RP4-598G3.1	intergenic	16069	1.17273e-05	-0.0344881	0.00786933	1	C	T	0.4533	6	9	15	0	0	1
rs12407163	1	73606971	0.603324	rs61765637	0.648	KRT8P21	intergenic	35005	0.00258345	0.0237131	0.00786926	1	G	T	0.4443	6	9	15	0	0	1
rs61629603	1	73910192	0.667255	rs61765637	0.645	RP4-598G3.1	intergenic	89257	NA	NA	NA	1	T	TGA	0.4761	NA	9	15	0	0	1
rs12410787	1	73522589	0.679975	rs61765637	0.644	KRT8P21	intergenic	47885	0.000976248	0.0259472	0.00786927	1	C	T	0.4185	6	9	15	0	0	1
rs6681060	1	73550543	0.690757	rs61765637	0.641	KRT8P21	intergenic	19931	0.00309661	-0.0235703	0.00796839	1	C	T	0.4056	6	9	15	0	0	1
rs12122377	1	73426984	0.602199	rs61765637	0.632	RP4-660H19.1	intergenic	62160	0.00583846	0.0216932	0.0078692	1	C	T	0.4374	7	5	15	0	0	1
rs556947906	1	73719340	0.703384	rs61765637	0.63	RP4-598G3.1	intergenic	52512	NA	NA	NA	1	G	GT	0.4076	NA	9	15	0	0	1
rs61765637	1	73735403	1	rs61765637	0.626	RP4-598G3.1	intergenic	36449	2.48115e-08	-0.0438684	0.00786936	1	G	C	0.4533	7	9	9	0	0	1
rs142845879	1	73604507	0.702314	rs61765637	0.616	KRT8P21	intergenic	32541	NA	NA	NA	1	AAC	A	0.4056	NA	9	15	0	0	1
rs62362442	5	103911784	0.813073	rs35319957	0.614	RP11-6N13.1	ncRNA_intronic	0	6.4695e-08	-0.0452143	0.00836479	2	C	T	0.4672	7	1	15	0	0	1
rs2018142	5	103941793	0.795622	rs35319957	0.612	RP11-6N13.1	ncRNA_intronic	0	8.09328e-08	-0.0422187	0.00786922	2	C	A	0.4702	6	7	15	0	0	1
rs68141011	6	28217797	0.843853	rs6905391	0.612	ZKSCAN4	intronic	0	0.000535743	-0.0451437	0.0130389	3	G	T	0.1143	NA	4	5	1	1	1
rs325546	5	104055261	0.624902	rs35319957	0.608	RP11-6N13.1	ncRNA_intronic	0	0.000922757	0.0580645	0.0175258	2	C	A	0.4026	7	15	15	0	0	1
rs141915687	5	103934131	0.728811	rs35319957	0.601	RP11-6N13.1	ncRNA_intronic	0	NA	NA	NA	2	ATGCCAGCCCTGAGATAACCTCCCTTCCATTTGGAAACT	A	0.4374	NA	9	15	0	0	1
rs9461432	6	28086883	0.658565	rs6905391	0.6	RP1-265C24.5	intergenic	2553	1.74303e-05	0.0487642	0.0113524	3	C	T	0.1024	6	4	5	1	1	1
rs11312070	5	103911556	0.820821	rs35319957	0.591	RP11-6N13.1	ncRNA_intronic	0	NA	NA	NA	2	A	AC	0.4672	NA	9	15	0	0	1
rs4406595	1	73893148	0.901651	rs61765637	0.589	RP4-598G3.1	intergenic	72213	0.000154409	0.0297761	0.00786921	1	C	T	0.4414	7	9	15	0	0	1
rs34156061	1	73986653	0.839612	rs61765637	0.589	RP4-788P17.1	intergenic	114245	NA	NA	NA	1	TG	T	0.4543	NA	5	15	0	0	1
rs10749815	1	73640129	0.663072	rs61765637	0.588	RN7SKP19	intergenic	17157	0.00197563	0.0246535	0.00796848	1	G	A	0.4175	7	5	15	0	0	1
rs112367902	1	73756323	0.865258	rs61765637	0.585	RP4-598G3.1	intergenic	15529	NA	NA	NA	1	A	AT	0.4632	NA	9	15	0	0	1
rs1833514	5	103896130	0.841706	rs35319957	0.584	RP11-6N13.1	ncRNA_intronic	0	1.29703e-07	-0.0415435	0.00786919	2	C	T	0.4692	NA	9	15	0	0	1
rs57301971	1	73761180	0.988126	rs61765637	0.583	RP4-598G3.1	intergenic	10672	NA	NA	NA	1	T	TC	0.4563	NA	9	15	0	0	1
rs12565386	1	73894459	0.901651	rs61765637	0.573	RP4-598G3.1	intergenic	73524	0.000100608	-0.0313747	0.0080673	1	C	T	0.4414	7	14	15	0	0	1
rs6424544	1	73757712	0.988126	rs61765637	0.564	RP4-598G3.1	intergenic	14140	1.50661e-05	0.0344851	0.00796841	1	C	T	0.4563	7	9	15	0	0	1
rs11210139	1	73596491	0.702314	rs61765637	0.562	KRT8P21	intergenic	24525	0.00236738	-0.0239214	0.00786941	1	G	A	0.4056	6	9	15	0	0	1
rs4482879	5	103878652	0.973298	rs35319957	0.562	RP11-6N13.1	ncRNA_intronic	0	3.27997e-07	-0.0401852	0.00786925	2	C	A	0.4751	7	9	15	0	0	1
rs4515268	5	103874262	0.973	rs35319957	0.561	RP11-6N13.1	ncRNA_intronic	0	3.85195e-07	-0.0399454	0.00786926	2	G	T	0.4771	6	5	15	0	0	1
rs137948505	1	73549290	0.679975	rs61765637	0.553	KRT8P21	intergenic	21184	0.000991213	-0.0259136	0.00786927	1	C	T	0.4185	6	9	15	0	0	1
rs13172611	5	103913268	0.780145	rs35319957	0.547	RP11-6N13.1	ncRNA_intronic	0	1.36625e-05	-0.0385363	0.00886052	2	C	T	0.4811	5	15	15	0	0	1
rs4649975	1	73532151	0.679975	rs61765637	0.543	KRT8P21	intergenic	38323	0.00101543	-0.0258601	0.00786927	1	C	T	0.4185	6	5	15	0	0	1
rs12569115	1	73894065	0.901651	rs61765637	0.543	RP4-598G3.1	intergenic	73130	0.000143234	-0.030676	0.00806729	1	G	A	0.4414	7	14	15	0	0	1
rs1321505	6	28052823	0.65039	rs6905391	0.538	ZNF165	intronic	0	2.48415e-05	0.0482851	0.0114522	3	C	A	0.1014	6	4	5	1	1	1
rs4463622	1	73757456	0.988126	rs61765637	0.531	RP4-598G3.1	intergenic	14396	2.01963e-05	0.0343892	0.00806746	1	G	A	0.4563	7	9	15	0	0	1
rs12026912	1	74032534	0.640367	rs61765637	0.531	RP4-788P17.1	intergenic	68364	0.00535236	0.021917	0.00786959	1	G	T	0.496	7	9	15	0	0	1
rs11589897	1	73637003	0.603324	rs61765637	0.52	RN7SKP19	intergenic	20283	1.24089e-05	0.0343912	0.00786934	1	G	C	0.4443	7	5	15	0	0	1
rs5775188	1	73948997	0.842208	rs61765637	0.506	RP4-598G3.1	intergenic	128062	NA	NA	NA	1	AT	A	0.4553	NA	9	15	0	0	1
rs77844867	1	73748460	0.988102	rs61765637	0.489	RP4-598G3.1	intergenic	23392	NA	NA	NA	1	GT	G	0.4563	NA	9	15	0	0	1
rs113740867	1	73620770	0.603324	rs61765637	0.486	RN7SKP19	intergenic	36516	0.00109657	-0.0256893	0.00786928	1	C	T	0.4443	6	9	15	0	0	1
rs536107247	1	73550660	0.679975	rs61765637	0.483	KRT8P21	NA	19814	NA	NA	NA	1	C	T	0.01193	NA	9	15	0	0	1
rs12141936	1	73933930	0.649032	rs61765637	0.482	RP4-598G3.1	intergenic	112995	0.00569608	0.0223058	0.00806783	1	G	A	0.4682	6	9	15	0	0	1
rs11210257	1	73934633	0.853854	rs61765637	0.48	RP4-598G3.1	intergenic	113698	0.00038979	0.0279113	0.0078692	1	C	A	0.4523	6	9	15	0	0	1
rs7513375	1	73952123	0.846782	rs61765637	0.471	RP4-598G3.1	intergenic	131188	0.00499306	-0.0223707	0.00796826	1	C	A	0.4543	6	14	15	0	0	1
rs72435058	1	73748968	0.705627	rs61765637	0.469	RP4-598G3.1	intergenic	22884	NA	NA	NA	1	CA	C	0.4404	NA	9	15	0	0	1
rs72504650	1	73752210	1	rs61765637	0.468	RP4-598G3.1	intergenic	19642	NA	NA	NA	1	TAG	T	0.4533	NA	9	15	0	0	1
rs10890029	1	73751701	0.988126	rs61765637	0.465	RP4-598G3.1	intergenic	20151	1.42187e-05	0.0341566	0.00786935	1	C	A	0.4563	6	9	15	0	0	1
rs147831713	5	103787168	0.991172	rs76025409	0.465	RP11-6N13.1	ncRNA_intronic	0	0.00415294	0.0519472	0.0181234	2	A	C	0.3598	7	9	15	0	0	0
rs149036268	1	73550660	0.679975	rs61765637	0.464	KRT8P21	intergenic	19814	NA	NA	NA	1	CAGTT	C	0.4185	NA	9	15	0	0	1
rs12044316	1	73884929	0.901651	rs61765637	0.462	RP4-598G3.1	intergenic	63994	0.000152475	-0.0298007	0.0078692	1	G	C	0.4414	6	9	15	0	0	1
rs1338650	1	73862004	0.901651	rs61765637	0.461	RP4-598G3.1	intergenic	41069	0.000137791	-0.0299982	0.0078692	1	G	T	0.4414	NA	9	15	0	0	1
rs60734212	5	103812660	0.961461	rs35319957	0.459	RP11-6N13.1	ncRNA_intronic	0	2.04043e-06	0.037374	0.00786924	2	G	A	0.4761	6	9	15	0	0	1
rs4584349	1	73419657	0.604095	rs61765637	0.458	RP4-660H19.1	intergenic	54833	0.0188204	-0.0184854	0.00786924	1	C	T	0.4294	7	9	15	0	0	1
rs13166522	5	103817315	0.965139	rs35319957	0.454	RP11-6N13.1	ncRNA_intronic	0	2.30886e-08	0.0450731	0.00806734	2	G	A	0.4811	7	14	15	0	0	1
rs35319957	5	103864338	1	rs35319957	0.432	RP11-6N13.1	ncRNA_intronic	0	6.34284e-11	0.051429	0.00786926	2	G	C	0.4821	7	9	15	0	0	1
rs7516446	1	73466797	0.673885	rs61765637	0.43	RP4-660H19.1	intergenic	101973	0.00246281	-0.0238273	0.0078693	1	G	A	0.4115	6	5	15	0	0	1
rs12131201	1	73599228	0.603324	rs61765637	0.42	KRT8P21	intergenic	27262	0.00258317	0.0237134	0.00786925	1	G	T	0.4443	7	9	15	0	0	1
rs4650177	1	73542900	0.679975	rs61765637	0.419	KRT8P21	intergenic	27574	0.000999755	-0.0258946	0.00786927	1	G	A	0.4185	6	9	15	0	0	1
rs1592755	5	103893548	0.892242	rs35319957	0.414	RP11-6N13.1	ncRNA_intronic	0	1.48148e-07	0.041352	0.0078693	2	T	A	0.4543	7	9	15	0	0	1
rs1363100	5	103946206	0.76014	rs35319957	0.408	RP11-6N13.1	ncRNA_intronic	0	6.41805e-07	-0.039669	0.00796855	2	T	A	0.4215	7	5	15	0	0	1
rs254027	5	103940415	0.76014	rs35319957	0.405	RP11-6N13.1	ncRNA_intronic	0	1.14163e-06	0.0416648	0.00856329	2	T	A	0.4215	6	15	15	0	0	1
rs141550842	1	73747668	1	rs61765637	0.402	RP4-598G3.1	intergenic	24184	NA	NA	NA	1	TGTAA	T	0.4533	NA	9	15	0	0	1
rs11738191	5	103913202	0.780145	rs35319957	0.402	RP11-6N13.1	ncRNA_intronic	0	1.40431e-07	0.0414292	0.00786926	2	G	A	0.4811	5	15	15	0	0	1
rs11210123	1	73559787	0.686249	rs61765637	0.398	KRT8P21	intergenic	10687	0.000859834	0.0262266	0.00786928	1	C	T	0.4165	7	9	15	0	0	1
rs1360243	1	74030787	0.640367	rs61765637	0.392	RP4-788P17.1	intergenic	70111	0.00555543	-0.0218218	0.00786959	1	G	T	0.496	7	7	15	0	0	1
rs254025	5	103943938	0.76014	rs35319957	0.392	RP11-6N13.1	ncRNA_intronic	0	5.47051e-07	-0.0399147	0.00796856	2	G	C	0.4215	5	5	15	0	0	1
rs11582461	1	73637083	0.603324	rs61765637	0.387	RN7SKP19	intergenic	20203	0.00192876	0.0244027	0.00786934	1	C	T	0.4443	7	5	15	0	0	1
rs4233101	1	73579255	0.60462	rs61765637	0.38	KRT8P21	intergenic	7289	0.00275458	0.0235595	0.00786923	1	G	A	0.4423	7	5	15	0	0	1
rs7716818	5	103684787	0.604266	rs35319957	0.374	RP11-6N13.1	intergenic	34211	1.3173e-05	0.0351524	0.00806764	2	G	A	0.4453	6	5	15	0	0	1
rs7523734	1	73758014	0.988126	rs61765637	0.366	RP4-598G3.1	intergenic	13838	1.60223e-05	0.0348042	0.00806745	1	G	A	0.4563	6	9	15	0	0	1
rs33817	5	103978326	0.750183	rs35319957	0.364	RP11-6N13.1	ncRNA_intronic	0	7.18065e-07	0.0394959	0.00796864	2	G	A	0.4205	NA	7	15	0	0	1
rs200257294	6	28074526	0.658565	rs6905391	0.356	RP1-265C24.5	intergenic	8879	NA	NA	NA	3	TATTG	T	0.1024	NA	5	5	0	1	1
rs56019088	1	73891226	0.901651	rs61765637	0.355	RP4-598G3.1	intergenic	70291	NA	NA	NA	1	C	CATATT	0.4414	NA	9	15	0	0	1
rs10057469	5	103918749	0.780145	rs35319957	0.344	RP11-6N13.1	ncRNA_intronic	0	1.30276e-07	-0.0415375	0.00786925	2	G	T	0.4811	7	5	15	0	0	1
rs1936365	6	28268452	1	rs6905391	0.344	PGBD1	intronic	0	6.00255e-09	-0.0648755	0.0111534	3	G	C	0.1193	6	4	5	1	1	1
rs4559446	1	73507348	0.678901	rs61765637	0.343	KRT8P21	intergenic	63126	0.00171129	0.0253012	0.00806738	1	G	C	0.4085	5	5	15	0	0	1
rs9380064	6	28143118	0.658565	rs6905391	0.343	AL022393.7	upstream	847	1.27126e-05	0.0495532	0.0113524	3	G	A	0.1024	7	5	15	0	1	1
rs76025409	5	103783801	1	rs76025409	0.342	RP11-6N13.1	ncRNA_intronic	0	4.61127e-09	0.0496145	0.00846574	2	G	C	0.3579	6	15	15	0	0	0
rs11210242	1	73897809	0.887129	rs61765637	0.34	RP4-598G3.1	intergenic	76874	0.000143739	-0.029916	0.00786923	1	C	T	0.4433	6	9	15	0	0	1
rs2896528	5	103913710	0.777254	rs35319957	0.334	RP11-6N13.1	ncRNA_intronic	0	NA	NA	NA	2	T	C	0.4821	NA	15	15	0	0	1
rs7552256	1	73530815	0.682114	rs61765637	0.33	KRT8P21	intergenic	39659	0.00275008	-0.0238602	0.00796836	1	C	T	0.4076	6	5	15	0	0	1
rs35893692	5	103917285	0.774329	rs35319957	0.328	RP11-6N13.1	ncRNA_intronic	0	NA	NA	NA	2	CAT	C	0.4811	NA	5	15	0	0	1
rs7524355	1	73596365	0.612062	rs61765637	0.316	KRT8P21	intergenic	24399	0.00255898	-0.0237359	0.00786926	1	G	A	0.4433	6	9	15	0	0	1
rs61628231	1	73589164	0.600844	rs61765637	0.314	KRT8P21	intergenic	17198	2.22821e-05	0.0333711	0.00786924	1	T	A	0.4433	6	9	15	0	0	1
rs139528398	5	103827248	0.918035	rs35319957	0.311	RP11-6N13.1	ncRNA_intronic	0	NA	NA	NA	2	T	TAATAA	0.492	NA	5	15	0	0	1
rs12759558	1	73542697	0.679975	rs61765637	0.309	KRT8P21	intergenic	27777	0.00104244	-0.0258019	0.00786927	1	C	T	0.4185	6	9	15	0	0	1
rs254045	5	103959345	0.745653	rs35319957	0.303	RP11-6N13.1	ncRNA_intronic	0	8.50424e-07	-0.0392326	0.00796855	2	G	A	0.4215	NA	15	15	0	0	1
rs8179409	1	73700690	0.883194	rs61765637	0.3	RN7SKP19	intergenic	43151	0.000428441	0.0277148	0.00786923	1	G	T	0.4453	6	9	15	0	0	1
rs11210239	1	73895982	0.887129	rs61765637	0.299	RP4-598G3.1	intergenic	75047	0.000194726	0.0296879	0.00796826	1	G	C	0.4433	7	14	15	0	0	1
rs10465867	1	73880586	0.683054	rs61765637	0.298	RP4-598G3.1	intergenic	59651	0.00299011	0.0233629	0.00786961	1	C	T	0.4801	7	9	15	0	0	1
rs11210243	1	73898030	0.887129	rs61765637	0.294	RP4-598G3.1	intergenic	77095	0.000169338	0.0333229	0.00886048	1	G	C	0.4433	7	9	15	0	0	1
rs12406253	1	73840341	0.992083	rs61765637	0.291	RP4-598G3.1	intergenic	19406	2.94609e-05	-0.0328742	0.00786917	1	C	T	0.4533	6	9	15	0	0	1
rs4570373	1	73612985	0.603324	rs61765637	0.284	KRT8P21	intergenic	41019	0.00238405	-0.0239043	0.00786927	1	C	T	0.4443	7	9	15	0	0	1
rs501899	1	73920352	0.629722	rs61765637	0.278	RP4-598G3.1	intergenic	99417	0.00685701	0.0215457	0.00796895	1	C	T	0.4622	6	9	15	0	0	1
rs12137042	1	73600989	0.603324	rs61765637	0.273	KRT8P21	intergenic	29023	0.0025809	-0.0237155	0.00786925	1	C	T	0.4443	6	9	15	0	0	1
rs13187104	5	103841272	0.980616	rs35319957	0.273	RP11-6N13.1	ncRNA_intronic	0	2.27636e-07	-0.0407251	0.00786924	2	G	T	0.4791	6	9	15	0	0	1
rs2032790	5	103908246	0.841706	rs35319957	0.262	RP11-6N13.1	ncRNA_intronic	0	2.00162e-07	-0.0409134	0.0078692	2	C	T	0.4692	NA	5	15	0	0	1
rs7723509	5	103916363	0.780145	rs35319957	0.259	RP11-6N13.1	ncRNA_intronic	0	1.82762e-07	-0.0410466	0.00786926	2	G	C	0.4811	7	5	15	0	0	1
rs77960	5	103964585	0.760405	rs76025409	0.254	RP11-6N13.1	ncRNA_intronic	0	7.7421e-07	0.0418389	0.00846641	2	G	A	0.3161	NA	9	15	0	0	1
rs9970090	1	73382356	0.601561	rs61765637	0.251	RP4-660H19.1	intergenic	17532	0.0125414	-0.0196459	0.00786926	1	C	T	0.4304	5	5	15	0	0	1
rs396755	5	104022239	0.701842	rs35319957	0.247	RP11-6N13.1	ncRNA_intronic	0	9.82128e-08	0.0424737	0.00796879	2	G	C	0.4105	7	9	15	0	0	1
rs12025473	1	73448345	0.610886	rs61765637	0.24	RP4-660H19.1	intergenic	83521	0.00989901	-0.0202975	0.00786926	1	G	C	0.4254	7	1	15	0	0	1
rs12239956	1	73944904	0.853854	rs61765637	0.239	RP4-598G3.1	intergenic	123969	2.58384e-06	-0.0374618	0.00796823	1	T	A	0.4523	6	9	15	0	0	1
rs12128855	1	73634013	0.603324	rs61765637	0.235	RN7SKP19	intergenic	23273	0.00192384	-0.0244087	0.00786934	1	G	A	0.4443	7	5	15	0	0	1
rs61765511	1	73890737	0.901651	rs61765637	0.233	RP4-598G3.1	intergenic	69802	0.000151335	0.0298154	0.00786921	1	G	C	0.4414	6	9	15	0	0	1
rs8180562	6	28141460	0.658565	rs6905391	0.232	AL022393.7	intergenic	2505	1.23807e-05	-0.0496188	0.0113524	3	G	A	0.1024	5	5	15	0	1	1
rs505725	1	73930405	0.64613	rs61765637	0.228	RP4-598G3.1	intergenic	109470	0.00649029	-0.021421	0.00786981	1	C	A	0.4672	6	9	15	0	0	1
rs1392582	1	73921603	0.64613	rs61765637	0.225	RP4-598G3.1	intergenic	100668	0.00681296	-0.0212946	0.00786982	1	T	A	0.4672	7	9	15	0	0	1
rs4269731	1	73428581	0.604604	rs61765637	0.224	RP4-660H19.1	intergenic	63757	0.0174462	0.0189419	0.00796827	1	G	A	0.4254	7	5	15	0	0	1
rs66801162	1	73853347	0.901651	rs61765637	0.223	RP4-598G3.1	intergenic	32412	NA	NA	NA	1	CTG	C	0.4414	NA	9	15	0	0	1
rs4622015	1	73590062	0.600844	rs61765637	0.21	KRT8P21	intergenic	18096	0.00246994	0.0238202	0.00786924	1	G	A	0.4433	7	9	15	0	0	1
rs325479	5	104002392	0.617971	rs35319957	0.21	RP11-6N13.1	ncRNA_intronic	0	0.00124533	0.0581879	0.0180244	2	T	C	0.3986	NA	9	15	0	0	1
rs12022006	1	73524351	0.682114	rs61765637	0.205	KRT8P21	intergenic	46123	0.00207325	-0.0248438	0.0080674	1	C	A	0.4076	7	9	15	0	0	1
rs12077046	1	73739641	0.988126	rs61765637	0.201	RP4-598G3.1	intergenic	32211	2.79851e-08	0.0437033	0.00786937	1	G	C	0.4563	5	9	15	0	0	1
rs11210182	1	73666825	0.812774	rs61765637	0.192	RN7SKP19	intergenic	9286	0.000206576	0.0292015	0.00786926	1	G	A	0.4702	7	9	15	0	0	1
rs35313049	5	103806932	0.957521	rs35319957	0.192	RP11-6N13.1	ncRNA_intronic	0	9.12167e-07	-0.0386356	0.00786924	2	C	T	0.4791	6	9	15	0	0	1
rs35062142	5	103924430	0.766967	rs35319957	0.181	RP11-6N13.1	ncRNA_intronic	0	NA	NA	NA	2	TG	T	0.4215	NA	9	15	0	0	1
rs12037227	1	73525436	0.682114	rs61765637	0.174	KRT8P21	intergenic	45038	0.0024119	-0.0250792	0.00826556	1	G	A	0.4076	6	9	15	0	0	1
rs66600612	1	73596870	0.702314	rs61765637	0.174	KRT8P21	NA	24904	NA	NA	NA	1	T	TA	0.000994	NA	9	15	0	0	1
rs4634854	1	73607966	0.702314	rs61765637	0.166	KRT8P21	intergenic	36000	0.00229742	0.0242943	0.00796843	1	G	C	0.4056	7	9	15	0	0	1
rs7552761	1	73614081	0.611221	rs61765637	0.16	KRT8P21	intergenic	42115	0.0051631	-0.0220079	0.00786928	1	C	T	0.4324	5	9	15	0	0	1
rs12092858	1	73678454	0.809128	rs61765637	0.152	RN7SKP19	intergenic	20915	0.000276351	-0.0333044	0.00915831	1	T	A	0.4692	NA	9	15	0	0	1
rs4427361	1	73599279	0.603324	rs61765637	0.146	KRT8P21	intergenic	27313	0.00258093	0.0237155	0.00786925	1	G	T	0.4443	6	9	15	0	0	1
rs12121084	1	73609004	0.603324	rs61765637	0.146	KRT8P21	intergenic	37038	0.00258572	0.0237111	0.00786926	1	C	T	0.4443	6	9	15	0	0	1
rs67667580	5	103978833	0.741139	rs35319957	0.135	RP11-6N13.1	ncRNA_intronic	0	0.000242865	0.0646803	0.0176257	2	A	G	0.4225	6	7	15	0	0	1
rs10057459	5	103918699	0.780145	rs35319957	0.131	RP11-6N13.1	ncRNA_intronic	0	9.86428e-08	-0.0419369	0.00786926	2	G	A	0.4811	6	5	15	0	0	1
rs35207728	5	103917304	0.774329	rs35319957	0.121	RP11-6N13.1	ncRNA_intronic	0	2.45187e-07	0.0416393	0.00806754	2	G	A	0.4811	6	5	15	0	0	1
rs4593762	1	73636118	0.603324	rs61765637	0.114	RN7SKP19	intergenic	21168	1.24376e-05	-0.0343872	0.00786934	1	T	A	0.4443	7	5	15	0	0	1
rs1923226	1	73846894	0.972575	rs61765637	0.108	RP4-598G3.1	intergenic	25959	2.43723e-05	-0.0332121	0.00786917	1	C	T	0.4583	7	9	15	0	0	1
rs11210176	1	73654543	0.777839	rs61765637	0.103	RN7SKP19	intergenic	2743	0.000446471	0.0279769	0.00796841	1	G	A	0.4791	6	9	15	0	0	1
rs6424511	1	73554722	0.679975	rs61765637	0.101	KRT8P21	intergenic	15752	0.00078813	0.0267492	0.00796836	1	G	C	0.4185	5	9	15	0	0	1
rs11210258	1	73934725	0.853854	rs61765637	0.101	RP4-598G3.1	intergenic	113790	2.24363e-06	-0.0372295	0.00787069	1	T	A	0.4523	6	9	15	0	0	1
rs4361942	1	73935978	0.853854	rs61765637	0.101	RP4-598G3.1	intergenic	115043	1.74689e-06	0.0376203	0.00786921	1	G	C	0.4523	7	9	15	0	0	1
rs12142184	1	73551194	0.679975	rs61765637	0.1	KRT8P21	intergenic	19280	0.000870763	-0.0261989	0.00786927	1	G	T	0.4185	7	9	15	0	0	1
rs11747125	5	103847569	0.984511	rs35319957	0.098	RP11-6N13.1	ncRNA_intronic	0	4.37119e-07	0.0397557	0.00786924	2	C	T	0.4781	7	9	15	0	0	1
rs12122520	1	73635177	0.603324	rs61765637	0.097	RN7SKP19	intergenic	22109	0.00176058	0.0246145	0.00786934	1	G	A	0.4443	7	5	15	0	0	1
rs4366276	1	73607592	0.702314	rs61765637	0.086	KRT8P21	intergenic	35626	0.00260335	0.0239935	0.00796843	1	G	T	0.4056	6	9	15	0	0	1
rs7707295	5	103902800	0.64586	rs76025409	0.074	RP11-6N13.1	ncRNA_intronic	0	NA	NA	NA	2	A	C	0.4284	6	9	15	0	0	1
rs35792668	5	103917300	0.774329	rs35319957	0.072	RP11-6N13.1	ncRNA_intronic	0	2.01491e-07	0.0419347	0.00806754	2	G	A	0.4811	6	5	15	0	0	1
rs1363102	5	103917867	0.77721	rs35319957	0.062	RP11-6N13.1	ncRNA_intronic	0	1.1357e-07	-0.041735	0.00786926	2	G	T	0.4801	NA	5	15	0	0	1
rs6667006	1	73436249	0.608534	rs61765637	0.06	RP4-660H19.1	intergenic	71425	0.00476576	-0.0222105	0.0078692	1	C	T	0.4354	6	5	15	0	0	1
rs1120980	1	73805104	0.98817	rs61765637	0.051	RP4-598G3.1	ncRNA_intronic	0	6.21173e-08	0.0431288	0.00796822	1	T	A	0.4523	6	9	15	0	0	1
rs10477834	5	103917352	0.780145	rs35319957	0.051	RP11-6N13.1	ncRNA_intronic	0	1.71372e-07	0.0411403	0.00786925	2	C	A	0.4811	6	5	15	0	0	1
rs12142152	1	73655313	0.777839	rs61765637	0.049	RN7SKP19	intergenic	1973	0.000277764	0.0286068	0.00786938	1	C	A	0.4791	7	9	15	0	0	1
rs4475699	1	73684273	0.8793	rs61765637	0.048	RN7SKP19	intergenic	26734	0.00047738	-0.0274883	0.00786922	1	G	A	0.4443	6	9	15	0	0	1
rs12144988	1	73619315	0.603324	rs61765637	0.047	RN7SKP19	intergenic	37971	0.00226883	-0.0240216	0.00786928	1	C	T	0.4443	6	9	15	0	0	1
rs4622012	1	73581434	0.688798	rs61765637	0.045	KRT8P21	intergenic	9468	0.00101181	-0.0258681	0.00786929	1	G	C	0.4175	7	5	15	0	0	1
rs4272574	1	73661205	0.801825	rs61765637	0.043	RN7SKP19	intergenic	3666	0.000808909	0.0266916	0.00796828	1	C	T	0.4692	7	9	15	0	0	1
rs72414357	1	73888548	0.654522	rs61765637	0.033	RP4-598G3.1	intergenic	67613	NA	NA	NA	1	A	AT	0.3917	NA	9	15	0	0	1
rs56337749	1	73928793	0.649032	rs61765637	0.033	RP4-598G3.1	intergenic	107858	NA	NA	NA	1	A	AC	0.4682	NA	9	15	0	0	1
rs4998957	1	73891887	0.901651	rs61765637	0.029	RP4-598G3.1	intergenic	70952	0.000101728	-0.0305832	0.00786921	1	G	A	0.4414	6	9	15	0	0	1
rs12042865	1	73446790	0.606927	rs61765637	0.028	RP4-660H19.1	intergenic	81966	0.016116	-0.0191739	0.00796827	1	C	T	0.4264	6	1	15	0	0	1
rs1592757	5	103889998	0.909259	rs76025409	0.023	RP11-6N13.1	ncRNA_intronic	0	4.65996e-08	0.0451713	0.00826735	2	G	C	0.3569	6	9	15	0	0	1
rs34815233	1	73596870	0.702314	rs61765637	0.02	KRT8P21	intergenic	24904	NA	NA	NA	1	T	A	0.4056	6	9	15	0	0	1
rs10890008	1	73613006	0.611221	rs61765637	0.019	KRT8P21	intergenic	41040	0.00581741	-0.0217027	0.00786928	1	C	T	0.4324	7	9	15	0	0	1
rs173823	5	103954801	0.756663	rs76025409	0.019	RP11-6N13.1	ncRNA_intronic	0	3.91738e-07	0.0424467	0.0083673	2	T	A	0.3171	5	7	15	0	0	1
rs7555507	1	73766037	0.980288	rs61765637	0.018	RP4-598G3.1	intergenic	5815	1.08894e-05	-0.0346147	0.00786928	1	C	T	0.4563	7	9	15	0	0	1
rs7706353	5	103895016	0.841706	rs35319957	0.018	RP11-6N13.1	ncRNA_intronic	0	1.37973e-07	0.0414543	0.00786919	2	C	T	0.4692	7	9	15	0	0	1
rs171697	5	103956516	0.752996	rs76025409	0.005	RP11-6N13.1	ncRNA_intronic	0	3.64264e-07	-0.0425623	0.00836731	2	G	C	0.3181	5	15	15	0	0	1
rs11210114	1	73527633	0.682114	rs61765637	0.003	KRT8P21	intergenic	42841	0.00325506	-0.0234474	0.00796836	1	G	T	0.4076	6	8	15	0	0	1

## Sheet: T3.variant_consequence
Table 3. Functional consequences of all candidate variants in the 3 genomic risk loci
This table shows the proportion of all candidate SNPs that have corresponding functional annotation assigned by ANNOVAR.
annot	ref.count	ref.prop	count	prop	enrichment	fisher.P
intronic	9137749	0.36432	14	0.0168878	0.0463544	3.27344e-137
ncRNA_intronic	2884355	0.114998	232	0.279855	2.43356	3.39413e-38
intergenic	11684523	0.465859	566	0.68275	1.46557	3.42661e-36
downstream	284177	0.0113301	2	0.00241255	0.212933	0.00799476
UTR3	233824	0.0093225	1	0.00120627	0.129394	0.00955239
exonic	254736	0.0101563	3	0.00361882	0.356314	0.0561234
ncRNA_exonic	259951	0.0103642	4	0.00482509	0.465555	0.164846
UTR5	71546	0.00285252	0	0	0	0.184862
upstream	266686	0.0106327	7	0.00844391	0.794146	0.732913
ncRNA_splicing	1313	5.23489e-05	0	0	0	1
splicing	2830	0.000112831	0	0	0	1

## Sheet: T4.partition.h2
Table 4.Heritability enrichment of 53 functional annotation categories for differential genetic variants.
Annotation categories with p values below Bonferroni-corrected significance (0.05/53=9.43E-04) are highlighted in bold. SNP functional annotations obtained from https://github.com/bulik/ldsc and heritability calculated using LDscore regression. Prop.h2 = SNP-based heritability; H3K9ac = histone acetylation mark of active enhancher/promoter regions; TSS = transcription start site; 3'-UTR = untrans…
Category	Prop._SNPs	Prop._h2	Prop._h2_std_error	Enrichment	Enrichment_std_error	Enrichment_p
Conserved_LindbladToh_0	0.0260625	0.498593	0.0865367	19.1307	3.32035	8.89377e-08
FetalDHS_Trynka.extend.500_0	0.28501	0.884523	0.137243	3.10348	0.481537	2.00731e-05
TSS_Hoffman.extend.500_0	0.0348255	0.22881	0.0447594	6.57016	1.28525	3.35919e-05
H3K9ac_peaks_Trynka_0	0.0387701	0.361636	0.0944624	9.32769	2.43647	0.000471734
TSS_Hoffman_0	0.0182189	0.195594	0.0535328	10.7358	2.93831	0.000821032
PromoterFlanking_Hoffman_0	0.00842726	0.139517	0.043168	16.5554	5.12242	0.00146328
Conserved_LindbladToh.extend.500_0	0.332514	0.611438	0.0883377	1.83883	0.265666	0.00156218
DHS_Trynka.extend.500_0	0.498779	0.906582	0.1284	1.8176	0.257428	0.00188858
H3K4me3_Trynka_0	0.133307	0.436047	0.100741	3.27099	0.755706	0.00203096
H3K9ac_Trynka_0	0.126111	0.410534	0.0888682	3.25533	0.704682	0.00208559
H3K4me1_Trynka_0	0.426568	0.816207	0.130288	1.91343	0.305432	0.00294324
H3K9ac_Trynka.extend.500_0	0.230583	0.492005	0.0870638	2.13374	0.37758	0.00330329
H3K4me3_peaks_Trynka_0	0.0417894	0.280141	0.0948953	6.70363	2.2708	0.0114642
H3K4me1_peaks_Trynka_0	0.171318	0.515136	0.16402	3.0069	0.957398	0.0374273
PromoterFlanking_Hoffman.extend.500_0	0.0334715	0.159098	0.058875	4.75324	1.75896	0.0375303
FetalDHS_Trynka_0	0.0847566	0.367601	0.15049	4.33714	1.77555	0.0624894
DGF_ENCODE_0	0.137594	0.456956	0.176048	3.32106	1.27948	0.0698984
H3K4me1_Trynka.extend.500_0	0.609157	0.750087	0.0755314	1.23135	0.123993	0.0707053
Repressed_Hoffman.extend.500_0	0.719053	0.627415	0.0515302	0.872557	0.0716639	0.0762838
TFBS_ENCODE_0	0.132451	0.380199	0.141587	2.87049	1.06898	0.0812982
Transcribed_Hoffman_0	0.345418	0.143185	0.120018	0.414528	0.347457	0.0969016
UTR_5_UCSC.extend.500_0	0.0278058	0.0844651	0.0363902	3.03768	1.30873	0.120431
Enhancer_Hoffman_0	0.0633203	0.203619	0.0939147	3.2157	1.48317	0.143435
Enhancer_Andersson.extend.500_0	0.0190691	0.0819698	0.04307	4.29856	2.25863	0.147045
DHS_Trynka_0	0.167755	0.437046	0.192445	2.60526	1.14718	0.163791
DHS_peaks_Trynka_0	0.111766	0.350745	0.177956	3.13822	1.59222	0.18378
H3K27ac_Hnisz_0	0.391169	0.474621	0.0665379	1.21334	0.1701	0.213762
Enhancer_Andersson_0	0.00433537	-0.0312823	0.0305711	-7.21559	7.05155	0.253875
H3K4me3_Trynka.extend.500_0	0.255482	0.360626	0.0922721	1.41155	0.361168	0.262789
Promoter_UCSC_0	0.0311637	0.086076	0.0548307	2.76206	1.75944	0.320666
Coding_UCSC_0	0.0146582	0.0570545	0.0451192	3.89234	3.07809	0.348303
Promoter_UCSC.extend.500_0	0.0386271	0.0762916	0.0408533	1.97508	1.05764	0.359148
Intron_UCSC_0	0.387453	0.429658	0.0483881	1.10893	0.124888	0.378623
Enhancer_Hoffman.extend.500_0	0.153929	0.225923	0.0816523	1.46771	0.530454	0.382534
CTCF_Hoffman_0	0.0238288	-0.0358039	0.0756486	-1.50254	3.17466	0.426195
Transcribed_Hoffman.extend.500_0	0.763062	0.829589	0.0835107	1.08719	0.109442	0.426761
WeakEnhancer_Hoffman.extend.500_0	0.0889585	0.139686	0.0671996	1.57024	0.755404	0.452553
H3K27ac_PGC2_0	0.269477	0.346387	0.10431	1.28541	0.387082	0.463075
DGF_ENCODE.extend.500_0	0.541501	0.630028	0.131854	1.16348	0.243498	0.50342
Intron_UCSC.extend.500_0	0.39713	0.420887	0.0377675	1.05982	0.0951012	0.526418
CTCF_Hoffman.extend.500_0	0.0710622	0.110056	0.0815047	1.54873	1.14695	0.634466
UTR_3_UCSC.extend.500_0	0.0269311	0.0133598	0.030827	0.496073	1.14466	0.659826
SuperEnhancer_Hnisz.extend.500_0	0.171607	0.185639	0.0334709	1.08177	0.195044	0.676589
H3K27ac_Hnisz.extend.500_0	0.422591	0.390532	0.077401	0.924138	0.183158	0.677024
Repressed_Hoffman_0	0.461222	0.411246	0.153715	0.891645	0.333278	0.744825
WeakEnhancer_Hoffman_0	0.0210925	0.038389	0.0652449	1.82003	3.09327	0.79142
TFBS_ENCODE.extend.500_0	0.343444	0.309835	0.140732	0.902142	0.409768	0.8105
H3K27ac_PGC2.extend.500_0	0.336034	0.318322	0.0908498	0.94729	0.270359	0.84505
UTR_3_UCSC_0	0.0110542	0.00657475	0.0355015	0.594773	3.21158	0.899669
Coding_UCSC.extend.500_0	0.0645554	0.0596616	0.0429544	0.924191	0.665388	0.909314
SuperEnhancer_Hnisz_0	0.16842	0.164637	0.0390028	0.977537	0.23158	0.922514
UTR_5_UCSC_0	0.00542453	0.00296883	0.0256461	0.547297	4.7278	0.923861
base_0	1	1	8.04979e-08	1	8.04979e-08	NA

## Sheet: T5.mapping_genes
Table 5. Genes mapped by differential genetic variants using positional, eQTL and chromotin interaction mapping strategies in FUMA.
Genes mapped by all three strategies are highlighted in bold. Strat bp=start position of one gene; End bp=End position of one gene; pLI=probability of loss of function mutation intolerance (higher scores indicate higher probability); ncRVIS=Non-coding residual variation intolerance score. The higher the score is, the more intolerant to noncoding variants the gene is; posMap SNPs=SNPs mapped to th…
Gene_name	entrezID	chr	start	end	Positional_mapping	eQTL_mapping	CI_mapping	minGwasP	pLI	ncRVIS	strand	posMapMaxCADD	eqtlMapminP	eqtlMapminQ	eqtlMapts	eqtlDirection	ciMapts	IndSigSNPs	GenomicLocus
ZNF165	7718	6	28048753	28057341	Yes	Yes	Yes	5.28923e-09	0.000563292	0.227981	1	10.67	6.6793e-23	0	eQTLcatalogue/BLUEPRINT_ge_neutrophil:eQTLGen_cis_eQTLs:BIOSQTL/BIOS_eQTL_geneLevel:CMC_SVA_cis:CMC_NoSVA_cis:GTEx/v8/Adipose_Subcutaneous:GTEx/v8/Artery_Aorta:GTEx/v8/Artery_Tibial:GTEx/v8/Colon_Sigmoid:GTEx/v8/Esophagus_Muscularis:GTEx/v8/Heart_Left_Ventricle:GTEx/v8/Muscle_Skeletal:GTEx/v8/Nerve_Tibial:GTEx/v8/Cells_Cultured_fibroblasts:GTEx/v8/Stomach:GTEx/v8/Thyroid:GTEx/v7/Adipose_Subcutane…	+	Liver:GM12878:IMR90:Mesenchymal_Stem_Cell:Mesendoderm:Trophoblast-like_Cell:hESC	rs6905391	3
ZSCAN16	80345	6	28092338	28097860	Yes	Yes	Yes	5.28923e-09	2.67303e-06	0.184187	1	5.996	4.4572e-84	0	eQTLcatalogue/BLUEPRINT_ge_neutrophil:eQTLcatalogue/CEDAR_transverse_colon:PsychENCODE_eQTLs:eQTLGen_cis_eQTLs:BIOSQTL/BIOS_eQTL_geneLevel:GTEx/v8/Thyroid	-	Promoter_anchored_loops:Adult_Cortex:Fetal_Cortex:Aorta:Left_Ventricle:Liver:Spleen:GM12878:IMR90:Mesenchymal_Stem_Cell:Mesendoderm:Trophoblast-like_Cell:hESC	rs6905391	3
ZKSCAN8	7745	6	28109688	28127250	Yes	Yes	Yes	5.28923e-09	0.000231595	-0.142528	1	13.42	3.10149e-13	9.78787e-11	eQTLcatalogue/BLUEPRINT_ge_neutrophil:PsychENCODE_eQTLs:eQTLGen_cis_eQTLs:CMC_SVA_cis:GTEx/v8/Brain_Cerebellum:GTEx/v8/Brain_Cortex:GTEx/v8/Brain_Frontal_Cortex_BA9:GTEx/v8/Brain_Hippocampus:GTEx/v8/Brain_Nucleus_accumbens_basal_ganglia:GTEx/v8/Muscle_Skeletal:GTEx/v8/Nerve_Tibial:GTEx/v7/Brain_Cerebellum:GTEx/v7/Nerve_Tibial	+	Promoter_anchored_loops:Adult_Cortex:Fetal_Cortex:Aorta:Left_Ventricle:Liver:Spleen:GM12878:IMR90:Mesenchymal_Stem_Cell:Mesendoderm:Trophoblast-like_Cell:hESC	rs6905391	3
ZSCAN9	7746	6	28192664	28201260	Yes	Yes	Yes	5.28923e-09	4.10249e-08	0.461166	1	6.938	3.928e-40	0	eQTLGen_cis_eQTLs:GTEx/v8/Brain_Cerebellar_Hemisphere:GTEx/v8/Brain_Cerebellum:GTEx/v8/Colon_Transverse:GTEx/v8/Nerve_Tibial:GTEx/v8/Pituitary:GTEx/v8/Thyroid:GTEx/v7/Artery_Tibial:GTEx/v7/Brain_Cerebellum:GTEx/v7/Colon_Transverse:GTEx/v7/Pituitary	+	Adult_Cortex:Fetal_Cortex:Aorta:Liver:GM12878:IMR90:Mesenchymal_Stem_Cell:Mesendoderm:Trophoblast-like_Cell:hESC	rs6905391	3
ZKSCAN4	387032	6	28212401	28227011	Yes	Yes	Yes	5.28923e-09	6.74288e-05	0.661631	-1	22.3	1.4646e-138	0	eQTLcatalogue/BLUEPRINT_ge_monocyte:eQTLcatalogue/BLUEPRINT_ge_neutrophil:eQTLcatalogue/CEDAR_neutrophil_CD15:eQTLcatalogue/Lepik_2017_ge_blood:eQTLcatalogue/Quach_2016_ge_monocyte_LPS:eQTLcatalogue/Quach_2016_ge_monocyte_naive:DICE/T_CD8_naive:eQTLGen_cis_eQTLs:BIOSQTL/BIOS_eQTL_geneLevel:GTEx/v8/Adipose_Visceral_Omentum:GTEx/v8/Whole_Blood:GTEx/v8/Small_Intestine_Terminal_Ileum:GTEx/v8/Spleen:G…	-	Adult_Cortex:Fetal_Cortex:Aorta:Left_Ventricle:Liver:Spleen:GM12878:IMR90:Mesenchymal_Stem_Cell:Mesendoderm:Trophoblast-like_Cell:hESC	rs6905391	3
NKAPL	222698	6	28227098	28228736	Yes	Yes	Yes	5.28923e-09	0.000165621	0.0513426	1	22.3	1.14392e-06	0.000834988	GTEx/v8/Adipose_Subcutaneous:GTEx/v8/Esophagus_Muscularis:GTEx/v7/Testis	+	Adult_Cortex:Fetal_Cortex:Aorta:Left_Ventricle:Liver:Spleen:GM12878:IMR90:Mesenchymal_Stem_Cell:Mesendoderm:Trophoblast-like_Cell:hESC	rs6905391	3
PGBD1	84547	6	28249314	28270326	Yes	Yes	Yes	5.28923e-09	1.46735e-05	-0.0800605	1	11.15	1.478e-49	0	DICE/T_CD8_naive:DICE/Monocyte_non_classical:DICE/T_CD4_TFH:DICE/T_CD4_TH17:DICE/T_CD4_TH1_17:DICE/T_CD4_naive_TREG:eQTLGen_cis_eQTLs:BIOSQTL/BIOS_eQTL_geneLevel:GTEx/v8/Adipose_Visceral_Omentum:GTEx/v8/Brain_Caudate_basal_ganglia:GTEx/v8/Brain_Cerebellar_Hemisphere:GTEx/v8/Brain_Cerebellum:GTEx/v8/Brain_Spinal_cord_cervical_c-1:GTEx/v8/Breast_Mammary_Tissue:GTEx/v8/Colon_Sigmoid:GTEx/v8/Nerve_Ti…	-	Adult_Cortex:Fetal_Cortex:Left_Ventricle:Liver:GM12878:IMR90:Mesenchymal_Stem_Cell:Mesendoderm:Trophoblast-like_Cell:hESC	rs6905391	3
ZSCAN31	64288	6	28292470	28324048	Yes	Yes	Yes	5.28923e-09	3.77127e-09	1.10713	-1	12.22	3.71606e-30	7.04604e-48	eQTLcatalogue/BrainSeq_ge_brain:eQTLcatalogue/TwinsUK_ge_fat:eQTLcatalogue/TwinsUK_ge_skin:PsychENCODE_eQTLs:CMC_SVA_cis:CMC_NoSVA_cis:BRAINEAC/WHMT:GTEx/v8/Adipose_Subcutaneous:GTEx/v8/Adipose_Visceral_Omentum:GTEx/v8/Artery_Coronary:GTEx/v8/Brain_Amygdala:GTEx/v8/Brain_Anterior_cingulate_cortex_BA24:GTEx/v8/Brain_Caudate_basal_ganglia:GTEx/v8/Brain_Cortex:GTEx/v8/Brain_Frontal_Cortex_BA9:GTEx/v…	-	Promoter_anchored_loops:Aorta:Left_Ventricle:Liver:Spleen:GM12878:IMR90:Mesenchymal_Stem_Cell:Mesendoderm:Trophoblast-like_Cell:hESC	rs6905391	3
BTN3A3	10384	6	26440700	26453643	No	Yes	Yes	5.28923e-09	7.19025e-10	1.09011	1	0	NA	0.009	CMC_SVA_trans:CMC_NoSVA_cis:CMC_NoSVA_trans	-	IMR90	rs6905391	3
HIST1H2BK	85236	6	27106073	27114619	No	Yes	Yes	9.37494e-09	0.490754	-0.0430523	-1	0	8.9532e-12	0	eQTLGen_cis_eQTLs	-	Fetal_Cortex:Left_Ventricle:Liver:GM12878:IMR90:Mesenchymal_Stem_Cell:Trophoblast-like_Cell	rs6905391	3
PRSS16	10279	6	27215480	27224403	No	Yes	Yes	2.48406e-07	2.23792e-06	0.00884812	1	0	7.987e-16	0	eQTLcatalogue/TwinsUK_ge_LCL:eQTLGen_cis_eQTLs:GTEx/v8/Adrenal_Gland:GTEx/v8/Brain_Cerebellar_Hemisphere:GTEx/v8/Brain_Cerebellum:GTEx/v8/Spleen:GTEx/v7/Brain_Cerebellum:GTEx/v6/Brain_Cerebellum	-	GM12878	rs6905391	3
ZNF391	346157	6	27342394	27371683	No	Yes	No	5.28923e-09	9.25869e-07	1.23172	1	0	1.9837e-10	0	eQTLcatalogue/TwinsUK_ge_LCL:eQTLGen_cis_eQTLs:GTEx/v8/Adipose_Subcutaneous:GTEx/v8/Adipose_Visceral_Omentum:GTEx/v8/Artery_Aorta:GTEx/v8/Artery_Tibial:GTEx/v8/Cells_Cultured_fibroblasts:GTEx/v7/Artery_Aorta:GTEx/v7/Cells_Transformed_fibroblasts	-	NA	rs6905391	3
ZNF184	7738	6	27418522	27440897	No	Yes	Yes	2.48406e-07	0.133749	-0.545662	-1	0	4.16632e-08	0.000600562	GTEx/v7/Brain_Hypothalamus	-	GM12878:IMR90:Mesenchymal_Stem_Cell	rs6905391	3
HIST1H4J	8363	6	27791884	27792257	No	Yes	Yes	5.28923e-09	0.423754	0.59845	1	0	2.08346e-07	0.000726363	PsychENCODE_eQTLs:GTEx/v6/Adipose_Subcutaneous:GTEx/v6/Nerve_Tibial	+	GM12878:IMR90	rs6905391	3 days, 0:00:00
HIST1H4K	8362	6	27798952	27799305	No	Yes	Yes	5.28923e-09	0.429119	0.387416	-1	0	6.1055e-14	0	eQTLGen_cis_eQTLs:BIOSQTL/BIOS_eQTL_geneLevel:GTEx/v7/Colon_Transverse:GTEx/v7/Spleen:GTEx/v6/Artery_Aorta	+	GM12878:IMR90	rs6905391	3
HIST1H2BN	8341	6	27806323	27823487	No	Yes	Yes	2.48406e-07	0.139775	0.145508	1	0	2.01438e-05	0.00215173	GTEx/v8/Artery_Aorta:GTEx/v8/Esophagus_Gastroesophageal_Junction:GTEx/v8/Cells_Cultured_fibroblasts:GTEx/v7/Esophagus_Gastroesophageal_Junction	+	GM12878:IMR90	rs6905391	3
HIST1H3J	8356	6	27858093	27860884	No	Yes	Yes	5.28923e-09	0.695884	-0.189708	-1	0	9.7734e-10	3.89125e-33	GTEx/v8/Testis:GTEx/v7/Testis	-	Adult_Cortex:Fetal_Cortex:GM12878:IMR90:Mesenchymal_Stem_Cell:Trophoblast-like_Cell	rs6905391	3
ZKSCAN3	80317	6	28317691	28336947	No	Yes	Yes	5.28923e-09	0.000122608	-0.652443	1	0	1.5306e-28	0	eQTLcatalogue/BrainSeq_ge_brain:eQTLcatalogue/GEUVADIS_ge_LCL:eQTLcatalogue/TwinsUK_ge_fat:eQTLcatalogue/TwinsUK_ge_skin:PsychENCODE_eQTLs:eQTLGen_cis_eQTLs:BIOSQTL/BIOS_eQTL_geneLevel:CMC_SVA_cis:GTEx/v8/Adipose_Subcutaneous:GTEx/v8/Adipose_Visceral_Omentum:GTEx/v8/Artery_Aorta:GTEx/v8/Artery_Tibial:GTEx/v8/Breast_Mammary_Tissue:GTEx/v8/Colon_Sigmoid:GTEx/v8/Esophagus_Gastroesophageal_Junction:G…	+	Promoter_anchored_loops:Adult_Cortex:Fetal_Cortex:Aorta:Liver:GM12878:IMR90:Mesenchymal_Stem_Cell:Mesendoderm:Trophoblast-like_Cell:hESC	rs6905391	3
ZSCAN23	222696	6	28399707	28411279	No	Yes	No	5.28923e-09	0.00270295	0.0706565	-1	0	1.22977e-27	5.06862e-55	eQTLcatalogue/GENCORD_ge_LCL:eQTLcatalogue/GEUVADIS_ge_LCL:eQTLcatalogue/HipSci_ge_iPSC:eQTLcatalogue/TwinsUK_ge_LCL:PsychENCODE_eQTLs:BIOSQTL/BIOS_eQTL_geneLevel:CMC_SVA_cis:CMC_NoSVA_cis:GTEx/v8/Adipose_Subcutaneous:GTEx/v8/Adipose_Visceral_Omentum:GTEx/v8/Artery_Aorta:GTEx/v8/Artery_Tibial:GTEx/v8/Brain_Cerebellum:GTEx/v8/Brain_Cortex:GTEx/v8/Brain_Hypothalamus:GTEx/v8/Brain_Spinal_cord_cervic…	-	NA	rs6905391	3
TRIM27	5987	6	28870779	28891766	No	Yes	Yes	5.28923e-09	0.878752	-0.142068	-1	0	3.2468e-19	0	eQTLcatalogue/TwinsUK_ge_skin:eQTLGen_cis_eQTLs:GTEx/v8/Esophagus_Mucosa:GTEx/v8/Muscle_Skeletal:GTEx/v8/Skin_Not_Sun_Exposed_Suprapubic:GTEx/v8/Skin_Sun_Exposed_Lower_leg:GTEx/v8/Stomach:GTEx/v8/Testis:GTEx/v7/Muscle_Skeletal:GTEx/v7/Skin_Not_Sun_Exposed_Suprapubic:GTEx/v7/Skin_Sun_Exposed_Lower_leg	+	IMR90:Mesenchymal_Stem_Cell	rs6905391	3
C6orf100	729583	6	28911654	28912314	No	Yes	Yes	5.28923e-09	NA	NA	1	0	3.37118e-17	1.68559e-13	eQTLcatalogue/Fairfax_2014_IFN24	+	IMR90:Mesenchymal_Stem_Cell	rs6905391	3
CTH	1491	1	70876901	70905534	No	No	Yes	6.21173e-08	4.08793e-05	0.0998082	1	0	NA	NA	NA	NA	Mesenchymal_Stem_Cell	rs61765637	1
PTGER3	5733	1	71318036	71513491	No	No	Yes	6.21173e-08	0.787643	0.387856	-1	0	NA	NA	NA	NA	IMR90:Mesenchymal_Stem_Cell	rs61765637	1
ZRANB2	9406	1	71528974	71546980	No	No	Yes	2.48115e-08	0.992881	-1.31738	-1	0	NA	NA	NA	NA	Left_Ventricle:IMR90:Mesenchymal_Stem_Cell:Mesendoderm:Neural_Progenitor_Cell:hESC	rs61765637	1
NEGR1	257194	1	71861623	72748417	No	No	Yes	2.48115e-08	0.951349	-1.71358	-1	0	NA	NA	NA	NA	Left_Ventricle:Liver:IMR90:Mesenchymal_Stem_Cell:Mesendoderm:Trophoblast-like_Cell:hESC	rs61765637	1
LRRIQ3	127255	1	74491699	74663871	No	No	Yes	2.48115e-08	3.22227e-15	0.127525	-1	0	NA	NA	NA	NA	Mesenchymal_Stem_Cell:Mesendoderm:hESC	rs61765637	1
FPGT	8790	1	74663896	74699770	No	No	Yes	2.48115e-08	5.97096e-08	0.779915	1	0	NA	NA	NA	NA	Mesenchymal_Stem_Cell:Mesendoderm:hESC	rs61765637	1
FPGT-TNNI3K	100526835	1	74663919	75009666	No	No	Yes	2.48115e-08	1.84158e-38	0.110264	1	0	NA	NA	NA	NA	Mesenchymal_Stem_Cell:Mesendoderm:hESC	rs61765637	1
TNNI3K	51086	1	74663947	75010112	No	No	Yes	2.48115e-08	1.80292e-38	0.231252	1	0	NA	NA	NA	NA	Mesenchymal_Stem_Cell:Mesendoderm:hESC	rs61765637	1
LRRC53	105378803	1	74935562	74978298	No	No	Yes	2.48115e-08	NA	NA	-1	0	NA	NA	NA	NA	Aorta:Left_Ventricle:IMR90:Mesenchymal_Stem_Cell:Mesendoderm:Neural_Progenitor_Cell:Trophoblast-like_Cell:hESC	rs61765637	1
C1orf173	127254	1	75033795	75139422	No	No	Yes	6.21173e-08	4.16253e-32	-0.687768	-1	0	NA	NA	NA	NA	Mesendoderm:hESC	rs61765637	1
CRYZ	1429	1	75171170	75199092	No	No	Yes	2.48115e-08	1.14334e-14	0.982332	-1	0	NA	NA	NA	NA	Left_Ventricle:IMR90:Mesenchymal_Stem_Cell:Mesendoderm:Neural_Progenitor_Cell:Trophoblast-like_Cell:hESC	rs61765637	1
TYW3	127253	1	75198836	75232362	No	No	Yes	2.48115e-08	0.431872	0.69243	1	0	NA	NA	NA	NA	Left_Ventricle:IMR90:Mesenchymal_Stem_Cell:Mesendoderm:Neural_Progenitor_Cell:Trophoblast-like_Cell:hESC	rs61765637	1
LHX8	431707	1	75594119	75627218	No	No	Yes	2.48115e-08	0.663323	-0.679266	1	0	NA	NA	NA	NA	Left_Ventricle:IMR90:Mesenchymal_Stem_Cell:hESC	rs61765637	1
ASB17	127247	1	76384558	76398116	No	No	Yes	1.74689e-06	0.0061587	0.182497	-1	0	NA	NA	NA	NA	Left_Ventricle	rs61765637	1
SLCO4C1	353189	5	101569690	101632253	No	No	Yes	2.30886e-08	1.37231e-06	1.50334	-1	0	NA	NA	NA	NA	Left_Ventricle:IMR90	rs35319957:rs35319957;rs76025409	2
PAM	5066	5	102089685	102366809	No	No	Yes	2.34322e-07	0.0304444	-0.280887	1	0	NA	NA	NA	NA	Mesenchymal_Stem_Cell:Mesendoderm	rs76025409:rs35319957	2
C5orf30	90355	5	102594403	102614361	No	No	Yes	2.30886e-08	0.778881	-0.60461	1	0	NA	NA	NA	NA	Mesenchymal_Stem_Cell:Mesendoderm:hESC	rs35319957:rs35319957;rs76025409:rs76025409	2
NUDT12	83594	5	102884556	102898494	No	No	Yes	6.34284e-11	3.27725e-11	0.414886	-1	0	NA	NA	NA	NA	Mesenchymal_Stem_Cell:Mesendoderm:Trophoblast-like_Cell:hESC	rs76025409:rs35319957:rs35319957;rs76025409	2
EFNA5	1946	5	106712590	107006596	No	No	Yes	4.55555e-08	0.889437	-0.0424714	-1	0	NA	NA	NA	NA	IMR90:Mesenchymal_Stem_Cell:Mesendoderm:Trophoblast-like_Cell	rs35319957:rs76025409	2
SCGN	10590	6	25652464	25702011	No	No	Yes	5.28923e-09	0.035946	0.102936	1	0	NA	NA	NA	NA	IMR90:Mesenchymal_Stem_Cell	rs6905391	3
SLC17A3	10786	6	25833294	25882514	No	No	Yes	9.37494e-09	9.88206e-14	-0.246503	-1	0	NA	NA	NA	NA	IMR90:Mesenchymal_Stem_Cell	rs6905391	3
SLC17A2	10246	6	25912982	25930946	No	No	Yes	2.48406e-07	0.00466985	-0.129201	-1	0	NA	NA	NA	NA	IMR90:Mesenchymal_Stem_Cell	rs6905391	3
TRIM38	10475	6	25963030	25987384	No	No	Yes	5.28923e-09	4.7513e-06	-0.220583	1	0	NA	NA	NA	NA	IMR90:Mesenchymal_Stem_Cell	rs6905391	3
HIST1H1A	3024	6	26017260	26018040	No	No	Yes	5.28923e-09	0.0035308	-0.372207	-1	0	NA	NA	NA	NA	Left_Ventricle:IMR90:Mesenchymal_Stem_Cell	rs6905391	3
HIST1H3A	8350	6	26020718	26021186	No	No	Yes	5.28923e-09	3.98008e-05	-0.225707	1	0	NA	NA	NA	NA	Left_Ventricle:IMR90:Mesenchymal_Stem_Cell	rs6905391	3
HIST1H4A	8359	6	26021907	26022278	No	No	Yes	5.28923e-09	0.0022854	0.43417	1	0	NA	NA	NA	NA	Left_Ventricle:IMR90:Mesenchymal_Stem_Cell	rs6905391	3
HIST1H4B	8366	6	26027124	26027480	No	No	Yes	5.28923e-09	0.00854183	0.166119	-1	0	NA	NA	NA	NA	Left_Ventricle:IMR90:Mesenchymal_Stem_Cell	rs6905391	3
HIST1H3B	8358	6	26031817	26032288	No	No	Yes	5.28923e-09	0.307283	0.251696	-1	0	NA	NA	NA	NA	Left_Ventricle:IMR90:Mesenchymal_Stem_Cell	rs6905391	3
HIST1H2AB	8335	6	26033320	26033796	No	No	Yes	5.28923e-09	0.00531944	0.228135	-1	0	NA	NA	NA	NA	Left_Ventricle:IMR90:Mesenchymal_Stem_Cell	rs6905391	3
HFE	3077	6	26087509	26098571	No	No	Yes	2.48406e-07	8.49697e-07	0.210172	1	0	NA	NA	NA	NA	Left_Ventricle:IMR90	rs6905391	3
HIST1H4C	8364	6	26104104	26104518	No	No	Yes	2.48406e-07	8.85617e-05	0.852192	1	0	NA	NA	NA	NA	Left_Ventricle:IMR90	rs6905391	3
HIST1H1T	3010	6	26107640	26108364	No	No	Yes	2.48406e-07	NA	-0.0680391	-1	0	NA	NA	NA	NA	Left_Ventricle:IMR90	rs6905391	3
HIST1H3D	8351	6	26197068	26199521	No	No	Yes	1.53474e-05	0.0111951	NA	-1	0	NA	NA	NA	NA	Adult_Cortex	rs6905391	3
HIST1H2AD	3013	6	26199079	26199471	No	No	Yes	1.53474e-05	3.99677e-05	0.287759	-1	0	NA	NA	NA	NA	Adult_Cortex	rs6905391	3
HIST1H2BF	8343	6	26199748	26200942	No	No	Yes	2.48406e-07	0.00030002	0.851063	1	0	NA	NA	NA	NA	Adult_Cortex:Left_Ventricle:GM12878:IMR90:Mesenchymal_Stem_Cell	rs6905391	3
HIST1H4E	8367	6	26204858	26206266	No	No	Yes	2.48406e-07	0.000642251	1.83578	1	0	NA	NA	NA	NA	Left_Ventricle:GM12878:IMR90:Mesenchymal_Stem_Cell	rs6905391	3
HIST1H2BG	8339	6	26216428	26216872	No	No	Yes	2.48406e-07	2.94452e-06	0.0253452	-1	0	NA	NA	NA	NA	Adult_Cortex:Left_Ventricle:GM12878:IMR90:Mesenchymal_Stem_Cell	rs6905391	3
HIST1H2AE	3012	6	26217165	26217711	No	No	Yes	2.48406e-07	0.624124	-0.273878	1	0	NA	NA	NA	NA	Adult_Cortex:Left_Ventricle:GM12878:IMR90:Mesenchymal_Stem_Cell	rs6905391	3
HIST1H3E	8353	6	26225383	26225844	No	No	Yes	2.48406e-07	0.000813429	-0.209795	1	0	NA	NA	NA	NA	Left_Ventricle:GM12878:IMR90:Mesenchymal_Stem_Cell	rs6905391	3
HIST1H1D	3007	6	26234440	26235216	No	No	Yes	2.48406e-07	NA	0.136123	-1	0	NA	NA	NA	NA	Fetal_Cortex:Left_Ventricle:GM12878:IMR90:Mesenchymal_Stem_Cell	rs6905391	3 days, 0:00:00
HIST1H4F	8361	6	26240561	26240976	No	No	Yes	5.28923e-09	0.181985	1.06312	1	0	NA	NA	NA	NA	Left_Ventricle	rs6905391	3
HIST1H4G	8369	6	26246886	26247259	No	No	Yes	5.28923e-09	0.00263	-0.0509409	-1	0	NA	NA	NA	NA	Left_Ventricle	rs6905391	3
HIST1H3F	8968	6	26250370	26250835	No	No	Yes	5.28923e-09	0.0422154	-0.181854	-1	0	NA	NA	NA	NA	Left_Ventricle	rs6905391	3
HIST1H2BH	8345	6	26251879	26252303	No	No	Yes	5.28923e-09	0.00029573	-0.173874	1	0	NA	NA	NA	NA	Left_Ventricle	rs6905391	3
HIST1H3G	8355	6	26271146	26271612	No	No	Yes	5.28923e-09	1.71006e-05	0.23442	-1	0	NA	NA	NA	NA	Left_Ventricle	rs6905391	3
HIST1H2BI	8346	6	26273144	26273622	No	No	Yes	5.28923e-09	0.138012	-0.249748	1	0	NA	NA	NA	NA	Left_Ventricle	rs6905391	3
HIST1H4H	8365	6	26281283	26285762	No	No	Yes	2.48406e-07	0.00879033	1.05907	-1	0	NA	NA	NA	NA	Adult_Cortex:Fetal_Cortex:Left_Ventricle:Liver:GM12878:IMR90	rs6905391	3
BTN3A2	11118	6	26365387	26378546	No	No	Yes	2.48406e-07	0.000124519	2.20791	1	0	NA	0.049	CMC_SVA_trans	+	Left_Ventricle	rs6905391	3
BTN2A2	10385	6	26383324	26395102	No	No	Yes	2.48406e-07	0.000150288	1.01572	1	0	NA	NA	NA	NA	Left_Ventricle	rs6905391	3
BTN2A1	11120	6	26458150	26476849	No	No	Yes	2.48406e-07	1.07468e-18	0.260571	1	0	NA	NA	NA	NA	IMR90	rs6905391	3
HMGN4	10473	6	26538633	26546482	No	No	Yes	9.37494e-09	0.557082	-0.351003	1	0	NA	NA	NA	NA	Left_Ventricle	rs6905391	3
ZNF322	79692	6	26636518	26659980	No	No	Yes	1.23807e-05	NA	-1.14047	-1	0	NA	NA	NA	NA	Left_Ventricle	rs6905391	3
HIST1H2BJ	8970	6	27093676	27100541	No	No	Yes	9.37494e-09	0.478842	0.308582	-1	0	NA	NA	NA	NA	Left_Ventricle:Liver:GM12878:IMR90:Mesenchymal_Stem_Cell:Trophoblast-like_Cell	rs6905391	3
HIST1H2AG	8969	6	27100832	27103070	No	No	Yes	9.37494e-09	0.000610464	-0.741637	1	0	NA	NA	NA	NA	Left_Ventricle:Liver:GM12878:IMR90:Mesenchymal_Stem_Cell:Trophoblast-like_Cell	rs6905391	3
HIST1H4I	8294	6	27107076	27108418	No	No	Yes	9.37494e-09	0.446296	-0.468005	1	0	NA	NA	NA	NA	Left_Ventricle:Liver:GM12878:IMR90:Mesenchymal_Stem_Cell:Trophoblast-like_Cell	rs6905391	3
HIST1H2AH	85235	6	27114861	27115317	No	No	Yes	9.37494e-09	6.29508e-05	0.19492	1	0	NA	NA	NA	NA	Fetal_Cortex:Left_Ventricle:Liver:GM12878:IMR90:Mesenchymal_Stem_Cell:Trophoblast-like_Cell	rs6905391	3
POM121L2	94026	6	27253682	27279949	No	No	Yes	2.48406e-07	NA	0.313408	-1	0	NA	NA	NA	NA	Left_Ventricle	rs6905391	3
HIST1H2BL	8340	6	27775257	27775709	No	No	Yes	2.48406e-07	0.00286755	-0.030111	-1	0	NA	NA	NA	NA	GM12878:IMR90	rs6905391	3
HIST1H2AI	8329	6	27775899	27776429	No	No	Yes	2.48406e-07	0.581587	-0.0583265	1	0	NA	NA	NA	NA	GM12878:IMR90	rs6905391	3
HIST1H3H	8357	6	27777842	27778314	No	No	Yes	2.48406e-07	0.0249392	-0.177817	1	0	NA	NA	NA	NA	GM12878:IMR90	rs6905391	3
HIST1H2AJ	8331	6	27782112	27782607	No	No	Yes	2.48406e-07	0.191198	0.615054	-1	0	NA	NA	NA	NA	GM12878:IMR90	rs6905391	3
HIST1H2BM	8342	6	27782822	27783267	No	No	Yes	2.48406e-07	0.00275346	-0.27562	1	0	NA	NA	NA	NA	GM12878:IMR90	rs6905391	3
HIST1H2AK	8330	6	27805658	27806117	No	No	Yes	2.48406e-07	0.0684285	-0.0412441	-1	0	NA	NA	NA	NA	GM12878:IMR90	rs6905391	3
HIST1H2AL	8332	6	27833034	27833606	No	No	Yes	2.48406e-07	0.0624869	-0.360341	1	0	NA	NA	NA	NA	Fetal_Cortex:GM12878:IMR90	rs6905391	3
HIST1H1B	3009	6	27834570	27835359	No	No	Yes	2.48406e-07	0.509139	-0.0898951	-1	0	2.11673e-05	0.00401805	GTEx/v8/Skin_Not_Sun_Exposed_Suprapubic	+	Fetal_Cortex:GM12878:IMR90	rs6905391	3
HIST1H3I	8354	6	27839623	27840099	No	No	Yes	2.48406e-07	0.36088	-0.232438	-1	0	NA	NA	NA	NA	Fetal_Cortex:GM12878:IMR90:Mesenchymal_Stem_Cell:Trophoblast-like_Cell	rs6905391	3
HIST1H4L	8368	6	27840926	27841289	No	No	Yes	2.48406e-07	0.191235	0.42689	-1	0	NA	NA	NA	NA	GM12878:IMR90:Mesenchymal_Stem_Cell:Trophoblast-like_Cell	rs6905391	3
HIST1H2AM	8336	6	27860477	27860963	No	No	Yes	2.48406e-07	0.000856482	-0.225135	-1	0	NA	NA	NA	NA	Adult_Cortex:Fetal_Cortex:GM12878:IMR90:Mesenchymal_Stem_Cell:Trophoblast-like_Cell	rs6905391	3
HIST1H2BO	8348	6	27861203	27861669	No	No	Yes	2.48406e-07	3.07278e-05	-0.223063	1	0	NA	NA	NA	NA	Adult_Cortex:Fetal_Cortex:GM12878:IMR90:Mesenchymal_Stem_Cell:Trophoblast-like_Cell	rs6905391	3
OR2B2	81697	6	27878963	27880174	No	No	Yes	2.48406e-07	6.8672e-05	-0.212076	-1	0	NA	NA	NA	NA	GM12878:IMR90:Mesenchymal_Stem_Cell:Mesendoderm:Trophoblast-like_Cell:hESC	rs6905391	3
OR2B6	26212	6	27925019	27925960	No	No	Yes	5.28923e-09	0.0407309	-0.0981731	1	0	NA	NA	NA	NA	Liver:GM12878:IMR90:Mesenchymal_Stem_Cell:Mesendoderm:Trophoblast-like_Cell:hESC	rs6905391	3
ZSCAN12	9753	6	28346732	28367511	No	No	Yes	2.48406e-07	1.43992e-05	NA	-1	0	0.000292789	0.00148427	GTEx/v7/Skin_Sun_Exposed_Lower_leg	+	Promoter_anchored_loops:Adult_Cortex:Left_Ventricle:Liver:GM12878:IMR90:Mesenchymal_Stem_Cell:Mesendoderm:Trophoblast-like_Cell:hESC	rs6905391	1900-01-03
GPX6	257202	6	28471073	28495992	No	No	Yes	2.48406e-07	3.13758e-05	0.718703	-1	0	NA	NA	NA	NA	GM12878:IMR90:Mesenchymal_Stem_Cell:Mesendoderm:Trophoblast-like_Cell:hESC	rs6905391	3
GPX5	2880	6	28493702	28502729	No	No	Yes	2.48406e-07	0.00888468	0.354876	1	0	NA	NA	NA	NA	GM12878:IMR90:Mesenchymal_Stem_Cell:Mesendoderm:Trophoblast-like_Cell:hESC	rs6905391	3
ZNF311	282890	6	28962562	28973093	No	No	Yes	2.48406e-07	0.000129446	0.377858	-1	0	NA	NA	NA	NA	IMR90:Mesenchymal_Stem_Cell	rs6905391	3
MAS1L	116511	6	29454474	29455738	No	No	Yes	1.23807e-05	0.000466206	0.689548	-1	0	NA	NA	NA	NA	Mesenchymal_Stem_Cell	rs6905391	3
UBD	10537	6	29523292	29527702	No	No	Yes	2.48406e-07	0.0798958	0.401531	-1	0	NA	NA	NA	NA	Mesenchymal_Stem_Cell	rs6905391	3
OR2H2	7932	6	29555683	29556745	No	No	Yes	2.48406e-07	0.0899459	0.696836	1	0	NA	NA	NA	NA	Mesenchymal_Stem_Cell	rs6905391	3

## Sheet: T6.GWGAS
Table 6. Genes identified by genome-wide gene-based association study (GWGAS) in MAGMA.
Genes with an adjusted p-value (FDR) below 0.05 are highlighted in bold. Chr=chromosome; Start Bp=start position of one gene; Stop Bp=stop position of one gene; nSNPs=number of SNPs in the GWAS mapped to the gene; Z=Z-statistic of the gene-based test in MAGMA; P=Two sided gene-based P-value.
Gene name	CHR	START	STOP	nSNPs	Z	P	P(FDR)
PTPN1	20	49126891	49201299	208	5.3611	4.1359e-08	0.000551455
BTN3A2	6	26365387	26378546	105	5.2586	7.2568e-08	0.000551455
ZKSCAN4	6	28212401	28227011	44	5.2225	8.8252e-08	0.000551455
HIST1H2BN	6	27806323	27823487	41	5.1701	1.1697e-07	0.000551455
PGBD1	6	28249314	28270326	80	5.1184	1.5404e-07	0.000580977
ZSCAN9	6	28192664	28201260	40	4.8789	5.3327e-07	0.00160377
BTN2A1	6	26458150	26476849	87	4.8572	5.9531e-07	0.00160377
DCC	18	49866542	51057784	5616	4.7878	8.4321e-07	0.00190707
SLC30A9	4	41992489	42092474	408	4.7724	9.1015e-07	0.00190707
CLP1	11	57416465	57429340	22	4.6879	1.3804e-06	0.00260316
PCLO	7	82383329	82792246	1327	4.5947	2.1673e-06	0.00371554
RAB27B	18	52385091	52562747	626	4.5521	2.656e-06	0.00406094
TENM2	5	166711804	167691162	2752	4.5265	2.9988e-06	0.00406094
ZSCAN16	6	28092338	28097860	17	4.5253	3.0148e-06	0.00406094
HIST1H1B	6	27834570	27835359	7	4.5064	3.2975e-06	0.00414562
ZSCAN12	6	28346732	28367511	79	4.4525	4.2442e-06	0.00500232
ZKSCAN8	6	28109688	28127250	57	4.4151	5.0471e-06	0.00556101
CCDC83	11	85566144	85631064	270	4.4042	5.308e-06	0.00556101
CNNM4	2	97426639	97477628	83	4.3842	5.8213e-06	0.00577779
CHRM2	7	136553416	136705002	536	4.3713	6.1745e-06	0.00582194
OR2B2	6	27878963	27880174	4	4.2622	1.012e-05	0.00908776
ZDHHC5	11	57435219	57468659	65	4.2426	1.1048e-05	0.00947014
SYNGAP1	6	33387847	33421466	69	4.2115	1.2683e-05	0.0103677
FURIN	15	91411822	91426688	32	4.1997	1.3365e-05	0.0103677
ZKSCAN3	6	28317691	28336947	76	4.1928	1.3779e-05	0.0103677
RP11-691N7.6	11	57509635	57560715	87	4.1799	1.4581e-05	0.0103677
TMX2-CTNND1	11	57480077	57559058	137	4.1758	1.4844e-05	0.0103677
PHF2	9	96338689	96441869	523	4.1586	1.6007e-05	0.0107807
CRTC2	1	153920145	153931101	12	4.1269	1.8384e-05	0.0118208
CCDC152	5	42756903	42802462	153	4.1217	1.8805e-05	0.0118208
DENND4B	1	153901977	153919172	24	4.0717	2.3334e-05	0.0140215
TCF4	18	52889562	53332018	944	4.0672	2.3793e-05	0.0140215
HIST1H2AL	6	27833034	27833606	3	4.0582	2.4725e-05	0.0141292
HIST1H2BL	6	27775257	27775709	2	4.0437	2.6307e-05	0.0141904
SORCS3	10	106400859	107024993	2343	4.0365	2.7125e-05	0.0141904
ZSCAN31	6	28292470	28324048	133	4.0338	2.744e-05	0.0141904
LRFN5	14	42076773	42373752	1184	4.0304	2.7842e-05	0.0141904
GATAD2B	1	153777201	153895451	235	4.0083	3.0572e-05	0.0148192
MAP7D1	1	36621180	36646450	37	3.992	3.2765e-05	0.0148192
MICB	6	31462658	31478901	177	3.9907	3.2939e-05	0.0148192
LMAN2L	2	97371666	97405801	45	3.9905	3.2966e-05	0.0148192
BEND4	4	42112955	42154895	135	3.9902	3.3005e-05	0.0148192
SLC39A1	1	153931575	153940188	16	3.9832	3.4e-05	0.014911
RP11-73M18.2	14	104029299	104152261	375	3.9706	3.5841e-05	0.0153611
C6orf15	6	31079000	31080336	19	3.9612	3.728e-05	0.0154172
TRMT61A	14	103995521	104003410	21	3.9592	3.7607e-05	0.0154172
TAOK3	12	118587606	118810750	508	3.9517	3.8801e-05	0.0155683
CTNND1	11	57520715	57587018	109	3.9444	4.0007e-05	0.0157178
ATF7	12	53901640	54020199	263	3.9392	4.0875e-05	0.015731
RP11-793H13.10	12	53900472	54019763	264	3.9272	4.297e-05	0.0160086
KLC1	14	104028233	104167888	421	3.9254	4.3294e-05	0.0160086
OLFM4	13	53602894	53626192	93	3.9081	4.6518e-05	0.0166509
TMX2	11	57480072	57508445	50	3.9066	4.6797e-05	0.0166509
DCAF4L1	4	41983713	41988476	13	3.8535	5.8226e-05	0.0203338
PTPRN	2	220154345	220174370	58	3.8042	7.1145e-05	0.023607
PAPPA2	1	176432307	176814735	967	3.8034	7.1356e-05	0.023607
SEMA6D	15	47476298	48066420	2120	3.8008	7.2125e-05	0.023607
APOPT1	14	104029299	104073860	140	3.7991	7.2606e-05	0.023607
ZNF165	6	28048753	28057341	30	3.7815	7.7932e-05	0.0249092
ADARB1	21	46493768	46646478	545	3.7214	9.9076e-05	0.0311396
GHR	5	42423879	42721979	783	3.6935	0.0001106	0.0341917
PRSS16	6	27215480	27224403	23	3.6843	0.00011468	0.0348812
DUS4L	7	107203929	107218906	26	3.678	0.00011752	0.0351777
BCAP29	7	107220422	107269615	116	3.6222	0.00014605	0.0427322
ZNF462	9	109625378	109775915	316	3.62	0.00014729	0.0427322
NUP210L	1	153965161	154127592	272	3.6161	0.00014957	0.0427362
CKB	14	103985996	103989448	5	3.6114	0.00015229	0.042864
HIST1H4L	6	27840926	27841289	2	3.6066	0.00015509	0.0430101
TM4SF20	2	228226872	228246711	115	3.5849	0.0001686	0.0460791
POLR2A	17	7387685	7417933	136	3.5741	0.00017574	0.0472353
ESR2	14	64550950	64804830	761	3.571	0.00017784	0.0472353
PDP1	8	94870035	94938294	235	3.5654	0.00018165	0.0475772
MED19	11	57471186	57479693	14	3.5265	0.00021055	0.0540817
SYNE2	14	64319683	64693165	1124	3.5244	0.00021222	0.0540817
HIST1H3I	6	27839623	27840099	3	3.5171	0.00021813	0.0548466
RBKS	2	28004231	28113965	265	3.5076	0.0002261	0.0561026
ANKRD39	2	97502348	97523832	31	3.5002	0.00023244	0.0569267
LDB1	10	103867317	103880210	28	3.4915	0.00024013	0.058056
TRIM64C	11	49075266	49080664	15	3.4874	0.00024387	0.0582139
TMPO	12	98909290	98944157	121	3.4759	0.00025454	0.0600014
C11orf31	11	57508825	57510986	5	3.454	0.00027616	0.064224
FAM120A	9	96214004	96328397	371	3.4481	0.00028225	0.064224
ERCC1	19	45910591	45982086	231	3.4477	0.00028267	0.064224
PPRC1	10	103892787	103910082	32	3.4392	0.0002917	0.0654866
NOLC1	10	103911933	103923627	16	3.4273	0.0003048	0.0676226
KLHL21	1	6650784	6674667	64	3.417	0.00031662	0.0694281
ZSCAN23	6	28399707	28411279	41	3.4113	0.00032324	0.0700651
MRPL33	2	27994584	28210954	507	3.4044	0.00033158	0.0710561
LGR4	11	27387508	27494322	260	3.4006	0.0003362	0.0712366
RMDN3	15	41028082	41048049	40	3.3917	0.00034725	0.0715989
RTN1	14	60062694	60337684	659	3.3909	0.00034826	0.0715989
GABRA2	4	46250444	46477247	622	3.3901	0.0003493	0.0715989
NPFFR1	10	72007085	72043432	146	3.3802	0.00036213	0.0734306
ANKRD23	2	97490263	97523671	52	3.3628	0.00038578	0.0766766
NEGR1	1	71861623	72748417	2256	3.3625	0.00038627	0.0766766
MARK3	14	103851729	103970168	358	3.3496	0.00040464	0.0781947
DNAJC11	1	6694228	6761984	178	3.3489	0.00040565	0.0781947
CACNA1E	1	181382238	181777219	1270	3.3452	0.00041112	0.0781947
TPM3	1	154127784	154167124	67	3.3428	0.00041462	0.0781947
TMEM67	8	94767072	94831462	102	3.3428	0.00041465	0.0781947
RAD51	15	40986972	41024354	95	3.3381	0.00042172	0.0785121
CREB3L4	1	153940010	153946839	13	3.3362	0.00042466	0.0785121
RP11-3B7.1	3	49297518	49298744	4	3.3302	0.00043385	0.0794325
GNAT3	7	80087987	80141336	149	3.3195	0.00045091	0.0817621
RNF152	18	59475296	59561480	348	3.3059	0.00047332	0.0844554
CUBN	10	16865963	17171830	1418	3.3051	0.00047472	0.0844554
UNC45B	17	33474836	33516364	127	3.2962	0.00049002	0.0847475
GGNBP1	6	33551515	33556803	21	3.2944	0.00049315	0.0847475
ZBTB4	17	7362685	7387582	71	3.2924	0.00049672	0.0847475
CDH9	5	26880709	27121257	705	3.2898	0.00050121	0.0847475
UNC5C	4	96083655	96470357	1560	3.288	0.00050453	0.0847475
OR4A47	11	48510269	48511332	5	3.2873	0.0005057	0.0847475
MGEA5	10	103544200	103578696	51	3.2862	0.00050782	0.0847475
DUSP6	12	89741009	89747048	29	3.2802	0.00051865	0.0857956
CIZ1	9	130928343	130966662	98	3.2756	0.00052721	0.0864533
U2AF1L4	19	36233365	36236346	12	3.2701	0.00053749	0.0873792
MDS2	1	23907985	23967058	128	3.2632	0.00055081	0.0882267
BSN	3	49591922	49708978	191	3.2626	0.00055206	0.0882267
TXNDC5	6	7881483	8026646	679	3.2541	0.00056876	0.0901317
AP000974.1	11	85563600	85565986	17	3.2511	0.00057473	0.0903158
HIST1H3J	6	27858093	27860884	9	3.2488	0.0005795	0.0903158
MSH5	6	31707725	31732622	64	3.2429	0.00059162	0.0909676
HIST1H2AJ	6	27782112	27782607	5	3.2421	0.00059333	0.0909676
THSD1	13	52951305	52980629	99	3.2323	0.00061396	0.0933714
MSH5-SAPCD1	6	31707797	31732628	63	3.2297	0.00061957	0.0934708
CCKBR	11	6280966	6293357	72	3.2228	0.00063462	0.0948631
TXNDC9	2	99935445	99957165	57	3.2207	0.00063948	0.0948631
NYAP2	2	226265364	226518734	568	3.2187	0.00064389	0.0948631
KCNMA1	10	78629359	79398353	2608	3.2065	0.00067189	0.097728
KIFC1	6	33359313	33377701	18	3.2057	0.0006737	0.097728
TMPRSS3	21	43791999	43816955	133	3.1919	0.00070672	0.101013
SLC35G6	17	7384721	7386383	7	3.1918	0.00070706	0.101013
NCAPH	2	97001525	97039583	54	3.1843	0.00072547	0.10251
DRD2	11	113280318	113346413	205	3.1832	0.00072841	0.10251
PIEZO1	16	88781751	88851619	403	3.1747	0.00075007	0.104776
BLOC1S5-TXNDC5	6	7881755	8064597	853	3.1701	0.00076183	0.10524
AC110084.1	2	27998851	28009186	20	3.1691	0.00076455	0.10524
CACNA2D1	7	81575760	82073114	1843	3.1622	0.00078283	0.106975
FAM160A2	11	6232565	6255941	67	3.1583	0.00079352	0.107656
TMEM106B	7	12250867	12282993	223	3.1522	0.00081026	0.109142
HNRNPH1	5	179041179	179061785	87	3.1455	0.00082912	0.109989
C3orf84	3	49215065	49229291	24	3.145	0.00083044	0.109989
TRIM49B	11	49050504	49059579	31	3.1428	0.00083664	0.109989
JTB	1	153946745	153950164	2	3.1417	0.00083988	0.109989
PPME1	11	73882144	73965748	233	3.1358	0.00085695	0.111238
FOLH1	11	49168187	49230222	203	3.1343	0.00086121	0.111238
PDE4B	1	66258197	66840259	1790	3.1306	0.00087218	0.111888
TAS1R2	1	19166093	19186176	124	3.1266	0.00088411	0.112652
LECT1	13	53277399	53313947	119	3.1245	0.00089067	0.112727
BTN1A1	6	26501449	26510650	28	3.1163	0.00091559	0.115108
HDGFRP2	19	4472284	4502223	115	3.1092	0.00093783	0.116819
HSPA1A	6	31783291	31785723	2	3.1081	0.00094159	0.116819
FAM178B	2	97541620	97684175	338	3.1043	0.0009538	0.117561
SCAMP4	19	1905213	1926016	62	3.0948	0.00098486	0.120601
SUDS3	12	118814185	118855840	135	3.0909	0.00099762	0.121102
ROBO2	3	75955846	77699115	6435	3.0897	0.0010018	0.121102
OR6S1	14	21108855	21109850	8	3.0776	0.0010435	0.12534
HRH3	20	60790026	60795323	9	3.074	0.001056	0.126038
HLA-B	6	31321649	31324965	128	3.0674	0.0010797	0.128056
NEO1	15	73344051	73597547	688	3.0653	0.0010873	0.128152
SSRP1	11	57093459	57103351	26	3.0485	0.0011501	0.134168
FHIT	3	59735036	61237133	7490	3.0474	0.0011543	0.134168
NICN1	3	49460379	49466759	7	3.0448	0.0011643	0.134168
CCDC36	3	49235861	49295537	96	3.0441	0.0011668	0.134168
STX11	6	144471663	144509507	80	3.0421	0.0011748	0.134269
HSBP1L1	18	77724561	77730822	27	3.0346	0.0012044	0.135845
RBM25	14	73525144	73588122	153	3.0333	0.0012093	0.135845
TOR1AIP1	1	179851177	179894135	151	3.0331	0.0012102	0.135845
POM121L2	6	27253682	27279949	120	3.0157	0.0012821	0.142378
PRPH2	6	42664340	42690312	103	3.0137	0.0012903	0.142378
TEC	4	48137800	48271881	550	3.012	0.0012978	0.142378
CNNM3	2	97481982	97499648	28	3.0118	0.0012986	0.142378
NMNAT2	1	183217372	183387737	560	3.0049	0.0013285	0.144814
PRAMEF1	1	12851546	12856777	8	2.9988	0.0013551	0.146865
PCNP	3	101292939	101313281	59	2.996	0.0013678	0.147394
CCDC71	3	49199968	49203754	6	2.9941	0.0013761	0.147446
SIK3	11	116714118	116969153	1021	2.9855	0.0014155	0.150811
RHOA	3	49396578	49450431	109	2.9814	0.0014348	0.152008
DNAJC17	15	41060067	41099675	86	2.977	0.0014555	0.15334
ZNF322	6	26636518	26659980	89	2.9707	0.0014857	0.155652
CAMKV	3	49895421	49907655	22	2.9648	0.0015142	0.15764
SUGT1	13	53226844	53275044	169	2.9634	0.0015214	0.15764
ADAT3	19	1905377	1913444	32	2.9604	0.0015362	0.158304
TRMT10C	3	101280706	101285290	14	2.9516	0.0015807	0.161001
SAMD13	1	84764049	84855640	246	2.9498	0.00159	0.161001
ACTL8	1	18081808	18153558	233	2.9462	0.0016087	0.161001
SERPING1	11	57364860	57382326	48	2.9461	0.0016092	0.161001
LST1	6	31553901	31556686	8	2.9456	0.0016114	0.161001
MEGF11	15	66187417	66546085	1384	2.9452	0.0016136	0.161001
TMEM50B	21	34804792	34852318	186	2.9409	0.0016364	0.162417
EIF5B	2	99953816	100017789	173	2.9341	0.0016726	0.164758
IP6K1	3	49761727	49823975	121	2.932	0.001684	0.164758
MTRNR2L5	10	57358750	57360488	7	2.9316	0.0016862	0.164758
KLHDC4	16	87730091	87799598	406	2.9162	0.0017718	0.17185
HSPG2	1	22148738	22263790	421	2.9152	0.001777	0.17185
PHF13	1	6673745	6684093	28	2.9128	0.0017908	0.172301
RNF123	3	49726932	49758962	62	2.9091	0.0018123	0.173484
TMEM71	8	133697253	133772958	290	2.8994	0.0018691	0.178018
SUMF2	7	56131695	56148363	54	2.8929	0.0019083	0.180838
ZNF608	5	123972608	124084500	396	2.8913	0.0019181	0.180858
C1QTNF7	4	15341442	15447790	350	2.8897	0.0019278	0.180868
PPP1R14D	15	41107650	41120907	30	2.8827	0.0019711	0.184015
ZFYVE19	15	41099284	41106767	29	2.8784	0.0019986	0.185663
XRCC3	14	104163946	104181841	38	2.8761	0.0020131	0.18571
TRIB2	2	12857015	12882860	73	2.8752	0.0020188	0.18571
FAM120AOS	9	96208776	96215874	25	2.873	0.0020331	0.186117
FNIP2	4	159690290	159829201	274	2.8705	0.0020492	0.186685
RLN2	9	5299868	5304969	13	2.8688	0.0020602	0.186785
GAS8	16	90086037	90111383	139	2.863	0.0020985	0.18842
CAPZA2	7	116451124	116562103	234	2.861	0.0021113	0.18842
LRRC37A2	17	44588877	44633016	2	2.86	0.0021182	0.18842
ARL17A	17	44594068	44657088	2	2.86	0.0021182	0.18842
GABRA1	5	161274197	161326975	166	2.8576	0.0021343	0.188961
RPS10	6	34385231	34393902	27	2.8463	0.0022116	0.194889
RBM12B	8	94741584	94753245	23	2.8446	0.0022236	0.195036
2011-09-01	4	77870856	77961537	288	2.842	0.0022416	0.195704
ACVR1B	12	52345451	52390862	91	2.8396	0.0022585	0.196271
MED18	1	28655513	28662476	8	2.8372	0.0022756	0.19685
MRPS28	8	80830952	80942524	242	2.8338	0.0022996	0.1969
FES	15	91426925	91439006	38	2.833	0.0023055	0.1969
HNRNPA1L2	13	53191605	53217919	94	2.8327	0.0023075	0.1969
IFI27	14	94571182	94583033	54	2.8301	0.0023267	0.197612
SIDT2	11	117049449	117068160	77	2.8287	0.0023368	0.197612
TOX	8	59717977	60031767	951	2.8259	0.0023574	0.198464
ZCCHC7	9	37120536	37358146	438	2.819	0.0024086	0.201873
B4GALT6	18	29202210	29265799	153	2.8163	0.0024287	0.202657
KMT2B	19	36208921	36229779	46	2.8016	0.0025428	0.210844
TP53BP2	1	223967601	224033674	157	2.7998	0.0025568	0.210844
MNX1	7	156786745	156803345	60	2.7982	0.0025696	0.210844
RP11-770J1.4	11	118303836	118305921	1	2.7973	0.0025766	0.210844
SMOX	20	4101627	4168394	366	2.7956	0.00259	0.210844
TCTA	3	49449639	49453908	9	2.7951	0.0025939	0.210844
TRPC3	4	122800182	122872909	167	2.793	0.0026109	0.211315
DLST	14	75348594	75370448	73	2.7915	0.0026233	0.211411
SMCO1	3	196233748	196242237	23	2.7892	0.0026422	0.212028
ARL9	4	57371509	57390614	63	2.7865	0.0026644	0.212491
MACROD2	20	13976015	16033842	7480	2.7857	0.0026705	0.212491
ARMC1	8	66514694	66546442	146	2.7825	0.0026968	0.213682
SLC18A1	8	20002366	20040717	219	2.777	0.0027428	0.216301
EYS	6	64429876	66417118	7523	2.7759	0.0027528	0.216301
PRRC2C	1	171454651	171562650	315	2.7689	0.0028122	0.219943
FOSB	19	45971253	45978437	23	2.7675	0.0028245	0.219943
AC093802.1	2	240684554	240724577	283	2.7663	0.0028348	0.219943
SEMA4C	2	97525453	97536494	11	2.765	0.0028458	0.219943
BAG5	14	104022881	104029168	12	2.76	0.0028896	0.220313
RABAC1	19	42460833	42463542	5	2.7594	0.0028953	0.220313
AC139100.2	18	77905807	77936315	109	2.7593	0.0028962	0.220313
IFNGR2	21	34775202	34851655	264	2.7581	0.0029073	0.220313
FUS	16	31191431	31203127	15	2.7567	0.002919	0.220313
PDK1	2	173420101	173489823	241	2.7538	0.0029454	0.220313
CDK2AP2	11	67273968	67276120	1	2.7524	0.0029582	0.220313
ADAMTS17	15	100511794	100882210	2179	2.7515	0.0029661	0.220313
CCSAP	1	229456758	229479041	61	2.7513	0.0029678	0.220313
NKAPL	6	28227098	28228736	7	2.7508	0.0029726	0.220313
CLDN15	7	100875373	100882101	17	2.7501	0.0029791	0.220313
C22orf31	22	29454660	29457832	7	2.7485	0.0029936	0.220521
BICC1	10	60272900	60591195	835	2.7444	0.0030308	0.221274
RAB4A	1	229406822	229441641	86	2.7429	0.0030451	0.221274
GLTP	12	110288748	110318293	74	2.7425	0.0030485	0.221274
SORCS2	4	7194265	7744554	3428	2.7418	0.003055	0.221274
TNF	6	31543344	31546113	5	2.741	0.0030625	0.221274
MME	3	154741913	154901497	471	2.7396	0.0030756	0.221373
PHKG1	7	56148440	56160689	49	2.7348	0.0031211	0.223065
FITM1	14	24600484	24602058	2	2.7343	0.0031252	0.223065
PPAP2B	1	56960419	57110974	593	2.7334	0.0031346	0.223065
ENPP7	17	77704681	77716021	31	2.7303	0.0031636	0.224283
MAS1	6	160327974	160329108	2	2.7258	0.0032076	0.225695
STAG1	3	136055077	136471220	836	2.7227	0.0032372	0.225695
VSIG10	12	118501398	118573831	287	2.7223	0.0032416	0.225695
SRRM4	12	119419300	119600856	818	2.7221	0.0032439	0.225695
IQGAP1	15	90931450	91045475	361	2.7212	0.0032525	0.225695
TRAIP	3	49866034	49894007	46	2.7197	0.0032671	0.225695
CDHR4	3	49828165	49837268	21	2.7197	0.0032673	0.225695
PHF1	6	33378176	33384230	7	2.7151	0.0033129	0.227928
THAP3	1	6684926	6695646	41	2.714	0.0033238	0.227928
ZNF135	19	58570607	58597677	83	2.7127	0.0033366	0.227977
C15orf57	15	40820882	40857256	113	2.7105	0.0033593	0.22848
AZIN1	8	103838585	103906092	270	2.7096	0.0033682	0.22848
SLC7A4	22	21383007	21387129	13	2.702	0.0034457	0.232631
SNRNP200	2	96940074	96971297	38	2.6982	0.0034854	0.232631
AL441883.1	6	13615728	13621126	8	2.6978	0.0034897	0.232631
CTNNBIP1	1	9908334	9970394	91	2.6973	0.0034952	0.232631
MUC2	11	1074875	1104419	148	2.6956	0.0035135	0.232631
JADE2	5	133860003	133918918	183	2.6898	0.0035749	0.232631
KCNG3	2	42669157	42721237	167	2.6894	0.0035793	0.232631
C11orf42	11	6226796	6232362	8	2.6893	0.0035806	0.232631
TRAPPC3	1	36602173	36615098	32	2.6887	0.0035863	0.232631
MFF	2	228189867	228222550	137	2.6874	0.0036007	0.232631
C10orf76	10	103605356	103815950	359	2.6856	0.0036198	0.232631
2014-09-01	7	55861237	55930482	272	2.6856	0.00362	0.232631
PDZD8	10	119040000	119134978	252	2.6853	0.0036229	0.232631
CDH18	5	19473060	20575982	3677	2.6852	0.0036243	0.232631
NOL7	6	13615559	13632971	30	2.6849	0.0036273	0.232631
SPOCK1	5	136310987	136934068	2085	2.6843	0.0036343	0.232631
VARS2	6	30876019	30894236	10	2.6824	0.0036549	0.232631
ZNF621	3	40566369	40616176	130	2.6809	0.0036707	0.232631
FRAT1	10	99079022	99081672	4	2.6806	0.0036746	0.232631
INVS	9	102861538	103063282	544	2.6805	0.0036761	0.232631
COL8A2	1	36560837	36590821	76	2.6782	0.0037009	0.233417
GIT1	17	27900487	27921072	37	2.6748	0.0037384	0.234996
SON	21	34914924	34949812	46	2.6711	0.0037796	0.236796
TYK2	19	10461209	10491352	93	2.6675	0.0038211	0.237443
TADA2B	4	7043626	7059679	59	2.6669	0.0038272	0.237443
SORBS3	8	22402499	22433301	69	2.6669	0.0038277	0.237443
RPS19	19	42363988	42376994	34	2.6642	0.0038586	0.238575
UTS2	1	7903143	7913572	42	2.6609	0.0038964	0.240125
GRIA1	5	152869175	153193429	1403	2.6588	0.0039211	0.240305
GOSR2	17	45000483	45105003	404	2.6585	0.0039248	0.240305
COL13A1	10	71561644	71724031	863	2.6533	0.0039849	0.243195
KCNK16	6	39282474	39290744	47	2.6473	0.0040565	0.246399
ZDHHC11B	5	710475	767067	36	2.6462	0.0040704	0.246399
SNX10	7	26331541	26413949	351	2.6457	0.0040766	0.246399
ZPBP	7	49890017	50160925	835	2.6436	0.0041013	0.247034
ZNF79	9	130186661	130207651	59	2.6426	0.004114	0.247034
ATAD5	17	29158988	29222887	178	2.6416	0.0041264	0.247034
CASP4	11	104813593	104840163	70	2.6391	0.0041566	0.248054
UBAP2L	1	154192655	154243986	93	2.6352	0.0042045	0.249727
PCSK7	11	117075053	117103241	102	2.6345	0.0042136	0.249727
RP11-156P1.2	17	45000499	45124520	436	2.6328	0.0042339	0.249727
ZNF620	3	40547483	40560227	19	2.6325	0.0042376	0.249727
PSORS1C1	6	31082527	31107869	301	2.6294	0.0042763	0.250152
SBDS	7	66452664	66460588	23	2.6291	0.00428	0.250152
MIER1	1	67390578	67454302	155	2.6288	0.0042846	0.250152
TMEM200C	18	5882071	5895954	43	2.6258	0.0043218	0.251545
RAMP3	7	45197390	45225901	218	2.6237	0.0043488	0.252337
BZW1	2	201675317	201688569	21	2.6183	0.004419	0.254004
KIR3DX1	19	55043909	55057053	55	2.6181	0.0044207	0.254004
ARHGAP23	17	36584662	36668628	278	2.6181	0.0044212	0.254004
KB-1507C5.2	8	103876528	103990104	414	2.6173	0.0044314	0.254004
OR4E2	14	22133297	22134238	6	2.6134	0.0044825	0.256155
LINC01098	4	178649911	178911904	992	2.609	0.0045399	0.258651
CFH	1	196621008	196716634	323	2.6035	0.0046145	0.261969
EPC2	2	149402009	149545130	368	2.5986	0.0046806	0.261969
ZNF766	19	52772824	52795977	146	2.5977	0.0046932	0.261969
FAM181B	11	82443053	82444906	9	2.5966	0.0047075	0.261969
FAM92A1	8	94710789	94743755	71	2.5966	0.0047077	0.261969
CD36	7	79998891	80308593	963	2.5962	0.0047127	0.261969
TLK1	2	171847333	172087824	692	2.5957	0.0047201	0.261969
SLC6A9	1	44457172	44497139	104	2.5952	0.0047265	0.261969
OR52W1	11	6220376	6221489	6	2.595	0.004729	0.261969
KLK15	19	51328545	51340469	45	2.5939	0.0047441	0.261969
TRNAU1AP	1	28879597	28905051	55	2.5915	0.0047779	0.261969
REEP2	5	137774706	137782658	26	2.5913	0.0047806	0.261969
PTPRG	3	61547243	62283288	2958	2.5909	0.004786	0.261969
ARHGEF1	19	42387228	42434302	53	2.5897	0.0048023	0.261969
CARM1	19	10982189	11033453	115	2.5887	0.0048176	0.261969
TMEM57	1	25757388	25826700	99	2.5885	0.0048204	0.261969
DCAF11	14	24583404	24594451	29	2.5851	0.0048673	0.263757
INSRR	1	156809855	156828810	21	2.5816	0.0049171	0.265084
PARD6G	18	77915115	78005429	235	2.5814	0.0049199	0.265084
MMP25	16	3096682	3110727	62	2.5796	0.0049456	0.265137
TMED5	1	93615299	93646285	72	2.5794	0.004949	0.265137
DNM1	9	130965658	131017527	120	2.5778	0.0049711	0.265567
SLC50A1	1	155107820	155111329	5	2.5721	0.0050547	0.268063
ATP8B2	1	154298029	154323783	66	2.5704	0.0050793	0.268063
C7orf72	7	50135632	50199426	279	2.5704	0.0050793	0.268063
HNRNPA2B1	7	26229547	26241149	30	2.5703	0.00508	0.268063
TRAM2	6	52362200	52441713	395	2.5697	0.0050889	0.268063
ZNF461	19	37128094	37157755	75	2.5674	0.0051229	0.269102
NTRK2	9	87283466	87638505	1171	2.5663	0.0051391	0.269203
HSPA1L	6	31777396	31783437	19	2.5633	0.0051841	0.269934
OR4P4	11	55405834	55406772	2	2.5631	0.0051866	0.269934
EMC9	14	24608174	24610797	6	2.5625	0.005196	0.269934
TEFM	17	29224354	29233838	29	2.5598	0.0052368	0.271307
BACE2	21	42539728	42654445	393	2.5539	0.0053257	0.274613
AC005358.1	17	12626199	12661542	122	2.5517	0.0053598	0.274613
ADNP2	18	77866915	77905406	135	2.5517	0.0053606	0.274613
OXER1	2	42989642	42991401	8	2.5503	0.0053821	0.274613
AL357673.1	1	54635333	54637997	14	2.5502	0.0053831	0.274613
GLS	2	191745553	191830278	154	2.5499	0.005388	0.274613
SEPP1	5	42799982	42887494	304	2.5476	0.0054238	0.274847
RPL12	9	130209953	130213684	7	2.547	0.0054329	0.274847
PABPN1	14	23790498	23795394	8	2.5468	0.0054363	0.274847
SERPINI1	3	167453031	167543356	336	2.5426	0.0055014	0.277394
PCCB	3	135969148	136056738	190	2.5406	0.0055333	0.277993
RBFOX1	16	6069095	7763340	12364	2.5383	0.0055689	0.277993
OR4C13	11	49973943	49974971	5	2.5374	0.0055845	0.277993
ZNF619	3	40518604	40531727	34	2.5369	0.0055915	0.277993
NAPSA	19	50861734	50869087	15	2.5347	0.0056266	0.277993
SAFB	19	5623046	5668489	97	2.5346	0.0056282	0.277993
OR4S2	11	55418380	55419315	2	2.5346	0.0056285	0.277993
ASIC5	4	156750881	156787425	162	2.5324	0.0056646	0.277993
RPL14	3	40498783	40503861	20	2.5317	0.0056761	0.277993
NR1H4	12	100867486	100958191	223	2.5316	0.0056764	0.277993
CCSER2	10	86088342	86278273	647	2.5303	0.0056989	0.277993
HMGN4	6	26538633	26546482	18	2.5295	0.0057117	0.277993
DOC2B	17	5810	31427	65	2.5292	0.0057169	0.277993
ASTN2	9	119187504	120177348	3784	2.5287	0.005725	0.277993
OXCT1	5	41730167	41870621	249	2.5281	0.0057344	0.277993
IQSEC3	12	175931	287626	447	2.5263	0.005763	0.278663
KLF7	2	207938861	208031991	345	2.5249	0.005786	0.278673
RARB	3	25215823	25639423	2054	2.5244	0.0057949	0.278673
EXD1	15	41474923	41522941	239	2.5225	0.0058268	0.278673
CLDND2	19	51870352	51872257	1	2.5221	0.0058325	0.278673
LINC00998	7	112756773	112758668	7	2.5218	0.0058371	0.278673
B3GALTL	13	31774073	31906413	373	2.517	0.0059174	0.281794
IMPG2	3	100941390	101039404	227	2.5161	0.0059324	0.281796
RAD23B	9	110045418	110094475	179	2.5142	0.0059658	0.281927
AFAP1	4	7760441	7941653	1098	2.513	0.0059857	0.281927
REV1	2	100016938	100106497	239	2.5123	0.0059968	0.281927
TAF12	1	28915835	28969597	95	2.5115	0.0060106	0.281927
RPL36	19	5674958	5691887	36	2.5108	0.0060233	0.281927
WARS	14	100800125	100843142	182	2.5087	0.0060585	0.281927
VDAC3	8	42249142	42263415	27	2.5083	0.0060664	0.281927
CIITA	16	10971055	11026079	167	2.5077	0.0060766	0.281927
ABT1	6	26597180	26600278	17	2.5059	0.0061068	0.281927
APOC1	19	45417504	45422606	13	2.5051	0.0061202	0.281927
OPRD1	1	29138654	29190208	187	2.5051	0.0061217	0.281927
TMEM50A	1	25664408	25688852	32	2.5048	0.0061252	0.281927
SCGB3A2	5	147250245	147261754	85	2.5046	0.0061295	0.281927
SLBP	4	1694527	1714282	54	2.5017	0.0061801	0.283219
AD000671.6	19	36230153	36236333	27	2.5005	0.0062017	0.283219
SMIM2	13	44717679	44735393	44	2.4987	0.0062317	0.283219
WDR25	14	100842755	100996640	325	2.4987	0.0062323	0.283219
PRKAR1A	17	66507921	66547460	121	2.4984	0.0062374	0.283219
TXNL4A	18	77732867	77793949	182	2.4978	0.0062477	0.283219
RP11-468E2.6	14	24590560	24601038	25	2.4915	0.0063609	0.287354
CAMK1G	1	209757062	209787283	121	2.491	0.0063694	0.287354
UBE2H	7	129470572	129592789	511	2.488	0.0064225	0.289058
TMEM64	8	91634223	91803860	401	2.4832	0.0065098	0.292277
RPL23A	17	27046411	27051377	5	2.4808	0.0065539	0.292277
AMBP	9	116822407	116840752	65	2.4806	0.0065576	0.292277
FOXO3	6	108881038	109005977	286	2.4792	0.0065843	0.292277
PRSS55	8	10383056	10411676	195	2.4788	0.0065913	0.292277
TP53I13	17	27893070	27900175	14	2.4784	0.0065988	0.292277
DAG1	3	49506146	49573048	128	2.4776	0.0066126	0.292277
C18orf54	18	51884287	51911588	111	2.4774	0.006618	0.292277
DNAJB1	19	14625582	14640582	33	2.4757	0.0066487	0.292947
BTBD18	11	57510986	57519253	6	2.4732	0.0066951	0.294303
C9orf89	9	95858500	95875565	58	2.4692	0.0067712	0.296956
HOOK3	8	42752075	42885682	293	2.4668	0.0068169	0.298267
FBXL15	10	104178946	104182893	4	2.4655	0.0068407	0.298616
RP11-322L20.1	14	87372122	87389099	59	2.464	0.0068694	0.299176
PCDHGC5	5	140868808	140892546	77	2.4627	0.0068952	0.299608
EML4	2	42396490	42559688	560	2.4615	0.0069187	0.299938
MYRF	11	61520114	61555990	72	2.4594	0.006958	0.300949
MAML3	4	140637907	141075338	1324	2.4586	0.0069746	0.300977
NTM	11	131240373	132206716	3698	2.4563	0.0070187	0.301599
MST1R	3	49924435	49941299	29	2.4562	0.007021	0.301599
SOX5	12	23682440	24103966	1359	2.454	0.0070632	0.302722
ECHDC3	10	11784365	11806069	85	2.4526	0.0070905	0.303203
RBM12B-AS1	8	94752349	94753001	1	2.4509	0.0071242	0.303955
OR4X1	11	48285413	48286330	7	2.4497	0.0071492	0.304015
AQP10	1	154293566	154297801	12	2.4489	0.0071649	0.304015
TTC26	7	138818490	138876732	154	2.448	0.0071829	0.304015
SLC20A2	8	42273993	42397069	302	2.4475	0.0071932	0.304015
METAP2	12	95867296	95909615	158	2.4463	0.0072158	0.304015
CDH8	16	61681146	62070939	1128	2.446	0.0072227	0.304015
DIRAS3	1	68511645	68517314	16	2.4447	0.0072477	0.304015
CAPRIN2	12	30862486	30907885	163	2.4438	0.0072675	0.304015
ZNF423	16	49521435	49891830	1245	2.4436	0.0072707	0.304015
RUFY1	5	178977559	179037027	206	2.4426	0.0072901	0.304152
EPHB2	1	23037332	23241818	552	2.4409	0.0073253	0.304946
ABHD15	17	27887565	27894155	12	2.438	0.0073836	0.30642
TMEM129	4	1717679	1723085	24	2.4376	0.0073932	0.30642
P2RX6	22	21364097	21383119	84	2.4347	0.0074513	0.30815
VPS36	13	52986737	53024763	168	2.4327	0.007493	0.309197
WDR27	6	169857307	170102159	968	2.4291	0.0075685	0.311379
C10orf32-ASMT	10	104614029	104661656	169	2.4286	0.0075789	0.311379
CIAO1	2	96931870	96939087	9	2.4273	0.0076061	0.311472
PPAT	4	57259528	57301781	118	2.4269	0.0076142	0.311472
ACVRL1	12	52300692	52317145	56	2.4256	0.0076425	0.311953
INPP1	2	191208196	191236391	105	2.4241	0.0076732	0.31253
SPIB	19	50922195	50934570	45	2.423	0.0076959	0.312779
HIST1H2BC	6	26115101	26124154	42	2.4219	0.0077201	0.313087
OVOL1	11	65554493	65564690	27	2.4195	0.0077715	0.313446
TSKU	11	76493295	76509198	49	2.4193	0.007776	0.313446
SPATC1L	21	47581062	47604390	170	2.4191	0.0077788	0.313446
SPCS1	3	52738971	52742182	10	2.4179	0.0078057	0.31384
PTGIS	20	48120411	48184683	151	2.4169	0.0078276	0.31384
ZNF184	6	27418522	27440897	100	2.4163	0.0078385	0.31384
SPG20OS	13	36920568	36943738	73	2.4156	0.0078556	0.313858
NR1H2	19	50832910	50886239	137	2.4146	0.0078767	0.314036
HIBCH	2	191054461	191208919	512	2.4121	0.0079303	0.315341
TMF1	3	69068978	69101484	79	2.4115	0.0079429	0.315341
MRPL49	11	64889655	64894843	10	2.41	0.0079754	0.31553
NOM1	7	156742417	156765876	156	2.4098	0.0079811	0.31553
DNALI1	1	38022520	38032458	38	2.4085	0.008009	0.31597
PRMT3	11	20409076	20530840	404	2.406	0.0080643	0.317188
AP000304.12	21	34956993	35284635	766	2.4056	0.0080735	0.317188
RP11-296A16.1	15	44064815	44091331	55	2.4035	0.0081191	0.317581
ITSN1	21	35014706	35272165	623	2.4033	0.0081249	0.317581
POTEJ	2	131369054	131415664	5	2.4028	0.0081344	0.317581
PCDHGC3	5	140855580	140892542	111	2.4018	0.0081571	0.317581
RP11-598P20.5	8	42873567	42932477	99	2.4012	0.0081716	0.317581
BCL2L2-PABPN1	14	23776044	23794578	37	2.4002	0.0081933	0.317581
DDI2	1	15943995	15995539	129	2.3998	0.0082014	0.317581
NPHP4	1	5922871	6052533	466	2.3986	0.0082297	0.317852
DBNDD1	16	90071273	90086536	70	2.398	0.0082421	0.317852
AL049829.1	14	23790839	23791484	2	2.3964	0.0082784	0.318189
NR4A2	2	157180944	157198860	16	2.3961	0.0082846	0.318189
THEGL	4	57396775	57469673	281	2.3952	0.0083053	0.318336
CCDC153	11	119060347	119067479	13	2.3915	0.0083907	0.32068
NFE2L3	7	26191860	26226745	114	2.3896	0.0084344	0.32068
ZNF382	19	37095719	37119499	55	2.3891	0.008446	0.32068
CTD-2330K9.3	3	49941278	49954370	14	2.3886	0.0084573	0.32068
PC	11	66615704	66725847	242	2.3868	0.0084978	0.32068
KCNG2	18	77623668	77660184	158	2.3867	0.0085002	0.32068
LDLRAD1	1	54474412	54483856	29	2.3861	0.0085141	0.32068
FCHSD1	5	141018869	141030986	55	2.3859	0.0085181	0.32068
RPUSD2	15	40861499	40866659	15	2.3845	0.0085521	0.32068
GART	21	34876238	34915797	69	2.3842	0.0085571	0.32068
C19orf38	19	10947251	10980466	64	2.3837	0.0085688	0.32068
RORB	9	77112281	77308093	553	2.3837	0.0085705	0.32068
ZNF467	7	149461271	149470568	32	2.3825	0.0085967	0.320983
CBL	11	119076752	119178859	160	2.381	0.0086337	0.320983
TMEM186	16	8874241	8891505	112	2.3808	0.0086384	0.320983
COX7A2L	2	42560686	42652228	252	2.3804	0.0086467	0.320983
AP000783.1	11	123301058	123306427	21	2.3789	0.0086818	0.321653
ZNF354A	5	178138593	178157703	79	2.3776	0.0087121	0.322143
SHC1	1	154934774	154946871	17	2.376	0.0087519	0.322475
IGLON5	19	51815102	51833608	65	2.3758	0.0087553	0.322475
GRAMD1A	19	35485688	35517375	123	2.3745	0.0087857	0.322964
CAMKMT	2	44589089	44999731	1368	2.3719	0.0088476	0.323952
RAB6A	11	73386683	73472182	278	2.3713	0.0088627	0.323952
LMBR1	7	156461646	156685924	927	2.3712	0.0088641	0.323952
RALGAPB	20	37101459	37207504	208	2.3697	0.0089017	0.324023
OVOL3	19	36602104	36604613	10	2.3694	0.0089086	0.324023
ENTPD3	3	40428647	40470110	130	2.369	0.0089176	0.324023
RP11-187E13.2	14	32476108	32487891	32	2.3672	0.008962	0.324347
TANK	2	161993419	162092732	204	2.367	0.0089661	0.324347
IGF1R	15	99192200	99507759	1126	2.3665	0.0089781	0.324347
STRA13	17	79976578	79981983	19	2.365	0.0090162	0.32491
OR5AK2	11	56756347	56757342	4	2.3638	0.0090454	0.32491
MYH6	14	23851199	23877486	91	2.3636	0.009048	0.32491
EIF4A3	17	78109013	78120982	49	2.3631	0.0090626	0.32491
CCDC68	18	52568740	52626739	157	2.36	0.0091383	0.326205
PROX2	14	75319736	75330537	33	2.3595	0.0091509	0.326205
C16orf98	16	31213206	31214773	1	2.3582	0.0091814	0.326205
PAFAH1B2	11	117014983	117047610	117	2.3574	0.0092023	0.326205
SCAI	9	127704887	127905785	443	2.3573	0.0092039	0.326205
ZFYVE1	14	73436159	73493920	266	2.3559	0.0092388	0.326205
RHEB	7	151163098	151217206	132	2.3557	0.0092431	0.326205
RNF114	20	48552948	48570429	53	2.3549	0.0092641	0.326205
ZNF3	7	99661656	99680171	41	2.3546	0.0092702	0.326205
SERF2	15	44069285	44094787	53	2.3546	0.0092717	0.326205
STARD7	2	96850597	96874563	38	2.3516	0.0093458	0.328199
LRRC8E	19	7953390	7966901	45	2.3506	0.0093728	0.328536
OR4S1	11	48327775	48328704	2	2.3498	0.0093923	0.328609
MAP3K5	6	136878185	137113656	526	2.344	0.009538	0.333088
CLCN7	16	1494935	1525581	199	2.3411	0.0096124	0.334254
OR13C3	9	107298030	107299137	3	2.3404	0.0096303	0.334254
IBSP	4	88720733	88733074	46	2.3395	0.0096544	0.334254
B3GALT2	1	193148175	193155784	17	2.3394	0.0096563	0.334254
RERE	1	8412457	8877702	879	2.3393	0.00966	0.334254
OR8K1	11	56113421	56114507	5	2.3371	0.0097178	0.335638
FGFR1OP	6	167412670	167466201	299	2.3353	0.0097635	0.3366
PCDHGC4	5	140864741	140892546	84	2.3337	0.0098067	0.337472
SLC1A6	19	15060846	15133802	533	2.3319	0.009853	0.338448
SAFB2	19	5587010	5624057	109	2.3298	0.0099085	0.338863
NDST2	10	75561669	75571589	12	2.3295	0.0099172	0.338863
DONSON	21	34931848	34961014	38	2.3294	0.009919	0.338863
KIAA0556	16	27561454	27791690	391	2.3286	0.0099408	0.338994
ANKK1	11	113258513	113271140	47	2.3254	0.010026	0.341282
NHLH2	1	116378998	116386538	26	2.324	0.010063	0.34134
ZNF567	19	37178514	37218603	119	2.3237	0.010071	0.34134
ATAD1	10	89511269	89601100	242	2.3233	0.010082	0.34134
TULP1	6	35465651	35480715	60	2.3224	0.010105	0.341506
UBR2	6	42531800	42661242	258	2.321	0.010142	0.342143
LAMP3	3	182840001	182881627	189	2.3196	0.010181	0.342503
BTBD11	12	107712190	108053419	1103	2.3193	0.010189	0.342503
FAM207A	21	46359925	46396904	132	2.3174	0.01024	0.343605
CACNA1G	17	48638429	48704835	174	2.312	0.01039	0.348019
FAHD2B	2	97749320	97760619	18	2.3073	0.010519	0.351715
EDN3	20	57875482	57901047	67	2.3051	0.01058	0.351851
MFAP1	15	44096690	44117000	36	2.3044	0.010599	0.351851
RNF125	18	29598335	29653176	161	2.304	0.010612	0.351851
PCSK5	9	78505560	78977255	2088	2.3037	0.01062	0.351851
SALL1	16	51169886	51185278	19	2.3033	0.010632	0.351851
ENC1	5	73923234	73937249	31	2.3032	0.010635	0.351851
PPP6R2	22	50781733	50883514	434	2.3022	0.010661	0.352093
RELL2	5	141016517	141020644	15	2.2994	0.010742	0.354148
LAMB2	3	49158547	49170551	15	2.2971	0.010807	0.355669
FGD5	3	14860469	14975895	602	2.2956	0.010849	0.356429
MMAB	12	109991542	110011679	100	2.2915	0.010968	0.359712
FECH	18	55215515	55254004	147	2.2902	0.011006	0.3601
PIPOX	17	27277531	27384234	230	2.2898	0.011018	0.3601
ZNF396	18	32946661	32957301	29	2.2878	0.011075	0.360552
CPNE8	12	39040624	39301232	870	2.2849	0.01116	0.360552
C10orf88	10	124690419	124713919	44	2.2848	0.011161	0.360552
USP44	12	95910336	95945266	130	2.2843	0.011178	0.360552
DNMBP	10	101635334	101769676	497	2.2842	0.011179	0.360552
NFKB2	10	104153867	104162281	15	2.284	0.011186	0.360552
AIPL1	17	6297013	6338519	260	2.2836	0.011197	0.360552
SHCBP1	16	46614466	46655538	40	2.2831	0.011212	0.360552
FADS3	11	61640991	61659523	35	2.2813	0.011265	0.360552
THAP1	8	42691817	42698468	10	2.281	0.011275	0.360552
SPG20	13	36875775	36944317	202	2.2803	0.011296	0.360552
GOLGA1	9	127640646	127710771	152	2.2799	0.011306	0.360552
LRRC10B	11	61276272	61278482	6	2.2795	0.011318	0.360552
HTR1B	6	78171948	78173490	5	2.2794	0.011323	0.360552
BPTF	17	65821640	65980494	313	2.2784	0.011352	0.360552
OR6P1	1	158532441	158533394	4	2.2783	0.011353	0.360552
NCR3	6	31556672	31560762	20	2.2779	0.011365	0.360552
SKOR1	15	68112042	68126899	38	2.2776	0.011376	0.360552
ZC3H18	16	88636789	88698374	254	2.2767	0.011402	0.360632
ZSWIM8	10	75545340	75561551	8	2.2755	0.011439	0.360632
PPM1G	2	27604061	27632554	59	2.2749	0.011455	0.360632
UPF1	19	18942747	18979045	74	2.2749	0.011455	0.360632
CCDC18	1	93645476	93744287	259	2.272	0.011542	0.362765
ZNF512	2	27805897	27858041	128	2.2705	0.011589	0.363636
GPHN	14	66974125	67648520	2428	2.2695	0.011618	0.363941
FAM111B	11	58874658	58894883	44	2.2673	0.011686	0.365464
RESP18	2	220192131	220197899	21	2.2644	0.011774	0.367404
AQP12B	2	241615835	241622323	16	2.264	0.011787	0.367404
HSPA12B	20	3713314	3733758	53	2.2631	0.011813	0.367607
ADCY2	5	7396321	7830194	1448	2.2608	0.011884	0.369207
AP4M1	7	99699172	99707968	26	2.2597	0.011921	0.369747
CLIC1	6	31698358	31707540	17	2.2581	0.011969	0.369961
FLNC	7	128470431	128499328	81	2.2576	0.011985	0.369961
MAP1A	15	43803156	43823818	29	2.2573	0.011996	0.369961
ABCG8	2	44066103	44105605	307	2.2567	0.012013	0.369961
PTEN	10	89622870	89731687	194	2.2563	0.012026	0.369961
ZNF805	19	57751973	57766503	80	2.2551	0.012065	0.370557
VIMP	15	101811022	101817705	20	2.2532	0.012123	0.371221
OR5T1	11	56043029	56044146	3	2.2531	0.012126	0.371221
DENND1A	9	126141933	126692431	1655	2.251	0.012193	0.372582
RHCE	1	25688740	25756683	87	2.249	0.012255	0.372582
GAN	16	81348557	81424489	456	2.2489	0.012258	0.372582
PSD	10	104162376	104181296	26	2.2486	0.01227	0.372582
MYOM1	18	3066805	3220106	710	2.2481	0.012284	0.372582
GIMAP5	7	150419341	150447121	106	2.248	0.012289	0.372582
LARP1B	4	128982423	129144086	426	2.246	0.012352	0.373503
RNF170	8	42704780	42752433	78	2.2458	0.012359	0.373503
TAGLN	11	117070037	117075498	24	2.243	0.012448	0.375591
DZIP1	13	96230457	96296957	120	2.2414	0.0125	0.376558
ABCD3	1	94883933	94984222	160	2.2403	0.012537	0.37707
GTF3C1	16	27470876	27561234	163	2.2375	0.012626	0.379142
VPS33B	15	91541646	91565833	82	2.2355	0.012693	0.379659
TMPRSS6	22	37461476	37505603	163	2.2348	0.012716	0.379659
OXSM	3	25824408	25836025	18	2.2337	0.012751	0.379659
AGTRAP	1	11796141	11814859	55	2.2333	0.012763	0.379659
LRRC27	10	134145614	134195010	231	2.2333	0.012763	0.379659
NRCAM	7	107788068	108097161	1225	2.2333	0.012764	0.379659
FFAR2	19	35934809	35942669	30	2.2281	0.012936	0.383772
MON1A	3	49946302	49967606	34	2.2279	0.012943	0.383772
FBXL5	4	15606162	15683302	252	2.2262	0.013001	0.384431
RNF24	20	3907956	3996229	253	2.226	0.013006	0.384431
IFT172	2	27667238	27712656	103	2.2253	0.013032	0.384597
WDR5	9	137000487	137025093	169	2.224	0.013074	0.384768
NEU1	6	31825436	31830683	5	2.2238	0.013082	0.384768
LILRA5	19	54818353	54824409	9	2.2233	0.013099	0.384768
CDYL2	16	80631803	80838226	956	2.2211	0.013173	0.386238
RAB2A	8	61429416	61536186	318	2.2206	0.01319	0.386238
TMEM8C	9	136379708	136393734	38	2.2179	0.013282	0.388216
ARAP2	4	35949843	36246131	995	2.2168	0.013319	0.388216
C19orf52	19	11039409	11044211	14	2.2165	0.013327	0.388216
DEFA3	8	6873391	6875823	2	2.2145	0.013397	0.388216
ANAPC13	3	134196548	134205558	23	2.2141	0.013412	0.388216
CRLF3	17	29096406	29151794	230	2.2141	0.013412	0.388216
AS3MT	10	104629273	104661656	128	2.2139	0.013416	0.388216
KHDRBS1	1	32479430	32526451	43	2.2135	0.013431	0.388216
HKDC1	10	70980059	71027315	201	2.2126	0.013462	0.388216
TNKS	8	9413424	9639856	1027	2.2121	0.013478	0.388216
RNF32	7	156432975	156469824	124	2.212	0.013484	0.388216
CCNA1	13	37005967	37017019	24	2.2104	0.01354	0.388756
CCT6A	7	56119323	56131682	36	2.2103	0.013544	0.388756
PCDHGA12	5	140810185	140892546	293	2.2088	0.013594	0.389598
PPP1R3E	14	23764852	23772057	12	2.2081	0.013618	0.389684
NFXL1	4	47849257	47916653	206	2.2074	0.013642	0.389684
TCAIM	3	44379611	44450943	183	2.207	0.013659	0.389684
BBS7	4	122745595	122791652	107	2.2063	0.01368	0.389694
CNP	17	40118759	40129749	21	2.2056	0.013707	0.389779
OR4C5	11	48387037	48388017	2	2.2048	0.013735	0.389779
HAX1	1	154244987	154248351	2	2.2045	0.013745	0.389779
ZNF497	19	58865723	58874214	15	2.203	0.013797	0.39009
TM7SF2	11	64879317	64883856	8	2.2026	0.013811	0.39009
AGAP5	10	75434033	75457639	13	2.2024	0.013818	0.39009
RP11-480I12.4	1	202789394	202796353	26	2.2012	0.013861	0.390529
LRSAM1	9	130213765	130265780	152	2.2008	0.013875	0.390529
PRR24	19	47778142	47778979	3	2.1995	0.013922	0.391268
RP11-1021N1.1	16	15489611	15609205	310	2.1984	0.01396	0.391753
CARS	11	3022152	3078843	200	2.1961	0.014042	0.393052
BDH1	3	197236654	197300194	282	2.196	0.014048	0.393052
FAM168B	2	131805449	131851033	67	2.1946	0.014095	0.393563
NRP2	2	206546714	206662857	347	2.1943	0.014108	0.393563
TAPBP	6	33267471	33282164	33	2.1929	0.014158	0.394193
RBM24	6	17281577	17294106	25	2.1923	0.014179	0.394193
RBFA	18	77794358	77806397	49	2.191	0.014226	0.394193
PSMC6	14	53173890	53195305	41	2.1909	0.01423	0.394193
NPC1	18	21086148	21166862	177	2.1904	0.014248	0.394193
HIATL1	9	97136833	97223324	283	2.1902	0.014256	0.394193
CYP17A1	10	104590288	104597290	20	2.1882	0.014329	0.395388
HIC2	22	21771693	21805752	5	2.187	0.014373	0.395388
GRIK5	19	42502473	42573650	74	2.186	0.014409	0.395388
ITPR3	6	33588142	33664351	404	2.1859	0.01441	0.395388
VWC2	7	49813257	49961546	439	2.1857	0.014417	0.395388
SEC61G	7	54819943	54827667	32	2.1854	0.01443	0.395388
STK33	11	8413418	8615836	738	2.185	0.014446	0.395388
SHISA9	16	12995477	13334272	1671	2.1839	0.014486	0.39572
GPR108	19	6729925	6737614	33	2.183	0.014519	0.39572
PDIA3	15	44038590	44065477	52	2.1821	0.014551	0.39572
GUCA2B	1	42619092	42621495	8	2.1819	0.014559	0.39572
AC005493.1	7	34685709	34699772	73	2.1814	0.014576	0.39572
PQLC1	18	77662420	77711664	149	2.1812	0.014584	0.39572
CD247	1	167399877	167487847	341	2.1801	0.014625	0.396206
CCDC167	6	37450696	37467698	50	2.1787	0.014678	0.396206
RPS10-NUDT3	6	34256547	34393825	406	2.1781	0.0147	0.396206
RNPEPL1	2	241505221	241520789	49	2.1776	0.014718	0.396206
TSPAN5	4	99391518	99579780	679	2.1774	0.014724	0.396206
BCL2L2	14	23767999	23780968	25	2.1773	0.014728	0.396206
FNTA	8	42889337	42940931	88	2.1767	0.01475	0.396233
DDX60L	4	169277886	169458937	849	2.1746	0.014831	0.397842
TFB2M	1	246703862	246729626	183	2.1717	0.01494	0.400197
CAPS2	12	75669759	75784708	238	2.1706	0.014979	0.400345
BLOC1S5	6	8013800	8064647	233	2.1704	0.014988	0.400345
CDC73	1	193091147	193223031	361	2.167	0.015118	0.400713
RAB42	1	28918712	28921955	10	2.1668	0.015124	0.400713
OGFRL1	6	71998506	72018653	82	2.1663	0.015144	0.400713
C19orf70	19	5678432	5680907	5	2.1657	0.015167	0.400713
OR12D3	6	29341200	29343068	2	2.1655	0.015176	0.400713
R3HCC1L	10	99894387	100004654	246	2.1644	0.015217	0.400713
CCDC61	19	46498339	46524576	113	2.1641	0.01523	0.400713
FADS6	17	72873428	72889708	40	2.164	0.015231	0.400713
ODF2	9	131217465	131263571	95	2.1623	0.015298	0.400713
HTR5A-AS1	7	154858777	154863267	19	2.1617	0.01532	0.400713
CCDC136	7	128430811	128462186	83	2.1613	0.015338	0.400713
TBC1D14	4	6910969	7034845	538	2.1598	0.015393	0.400713
SGCZ	8	13947373	15095848	7997	2.1598	0.015394	0.400713
MAP6	11	75297963	75380165	188	2.1594	0.01541	0.400713
TACC3	4	1723227	1746898	150	2.1593	0.015412	0.400713
PTCH1	9	98205262	98279339	207	2.159	0.015426	0.400713
GMNC	3	190570666	190610218	131	2.1587	0.015436	0.400713
IFI27L1	14	94547628	94570192	120	2.1586	0.015441	0.400713
CCNA2	4	122737599	122745087	20	2.1583	0.015451	0.400713
HNRNPF	10	43881065	43904614	84	2.1579	0.015468	0.400713
RNPC3	1	104068313	104097861	58	2.1574	0.015489	0.400713
ESRRG	1	216676588	217311097	2536	2.156	0.015543	0.400713
ZBTB9	6	33422356	33425325	8	2.1554	0.015565	0.400713
ADCY6	12	49159975	49182820	45	2.1553	0.015571	0.400713
IGSF6	16	21652609	21663981	18	2.1552	0.015572	0.400713
SPATA22	17	3343313	3417146	322	2.1551	0.015575	0.400713
C1ORF220	1	178511950	178517579	25	2.1546	0.015595	0.400713
GNPNAT1	14	53241912	53258386	25	2.1538	0.015629	0.400713
VAMP3	1	7831329	7841492	39	2.1533	0.015649	0.400713
C18orf56	18	641320	658340	57	2.153	0.015658	0.400713
TMEM258	11	61535973	61560274	42	2.1527	0.015671	0.400713
MTA3	2	42721709	42984087	724	2.1522	0.015689	0.400713
TFAP2B	6	50786436	50815326	87	2.1519	0.015703	0.400713
P2RY6	11	72975550	73009662	78	2.1513	0.015728	0.400809
COG5	7	106842000	107204959	968	2.1499	0.015783	0.40106
ZNF529	19	37025676	37096178	185	2.1496	0.015793	0.40106
KRTCAP3	2	27665233	27669348	7	2.1494	0.015802	0.40106
FASN	17	80036214	80056208	47	2.1485	0.015836	0.40106
SDCBP	8	59465483	59495419	109	2.1474	0.015881	0.40106
FAM168A	11	73111532	73309234	470	2.1474	0.015881	0.40106
C10orf32	10	104613980	104624718	29	2.1469	0.015899	0.40106
PALLD	4	169418217	169849608	1651	2.1467	0.015908	0.40106
TSRM	7	113091127	113091457	1	2.1439	0.016019	0.402279
ZDHHC11	5	710471	851101	108	2.1438	0.016026	0.402279
CRISP2	6	49660073	49681274	65	2.1433	0.016046	0.402279
SUMO2	17	73163408	73179078	27	2.143	0.016057	0.402279
MRPS2	9	138391830	138396519	17	2.1428	0.016063	0.402279
IPO11	5	61699799	61924409	532	2.1422	0.016088	0.402371
CHST14	15	40763160	40765353	1	2.1408	0.016145	0.403261
DIAPH1	5	140894583	140998622	293	2.1401	0.016172	0.403402
OR4C15	11	55321783	55322895	11	2.1384	0.01624	0.404563
CTTNBP2	7	117350705	117514193	435	2.1371	0.016297	0.405447
OR2T8	1	248084320	248085258	7	2.1355	0.016359	0.406453
CCNI2	5	132083137	132089856	9	2.1349	0.016384	0.406539
CALM3	19	47104331	47114050	18	2.1329	0.016465	0.408012
ACACB	12	109554400	109706031	543	2.1319	0.016507	0.408499
CC2D2A	4	15471489	15603180	375	2.1314	0.016528	0.408499
AP001579.1	21	46492796	46492927	2	2.1277	0.01668	0.411717
TOPAZ1	3	44283378	44373590	215	2.127	0.01671	0.411848
ZNF445	3	44481262	44519162	76	2.1266	0.016729	0.411848
EGR4	2	73518058	73520833	2	2.1243	0.016821	0.412259
RELT	11	73087309	73108519	58	2.1242	0.016829	0.412259
DDIT4	10	74033678	74035794	6	2.124	0.016837	0.412259
PWWP2A	5	159488808	159546430	132	2.1236	0.016853	0.412259
FADS2	11	61560452	61634826	190	2.1235	0.016855	0.412259
SDC1	2	20400558	20425194	83	2.1216	0.016936	0.413199
BSDC1	1	32830704	32860332	27	2.1212	0.016951	0.413199
AASDH	4	57204456	57253666	183	2.1209	0.016964	0.413199
PIK3AP1	10	98353069	98480271	454	2.1202	0.016993	0.413199
SOX6	11	15987995	16761138	1750	2.12	0.017003	0.413199
IL17REL	22	50432942	50451088	65	2.119	0.017045	0.413325
FAM65C	20	49202645	49308065	376	2.1188	0.017052	0.413325
RPL22	1	6241329	6269449	71	2.1171	0.017125	0.413383
OR4A16	11	55110627	55111707	6	2.117	0.017128	0.413383
RP11-574K11.31	10	75556272	75571409	16	2.1168	0.01714	0.413383
NLGN2	17	7308193	7323179	36	2.1164	0.017155	0.413383
PTPRJ	11	48002113	48189670	389	2.1162	0.017164	0.413383
TSC22D2	3	150126122	150184218	161	2.115	0.017217	0.41413
RSPRY1	16	57220049	57274387	124	2.1142	0.017248	0.414276
C1orf200	1	9712668	9714644	5	2.1138	0.017267	0.414276
NKG7	19	51874860	51875969	2	2.1122	0.017334	0.415257
CRADD	12	94071151	94288616	670	2.1114	0.017367	0.415257
PDSS1	10	26986588	27035727	185	2.1113	0.017374	0.415257
MYF5	12	81110691	81113452	6	2.1105	0.017406	0.415257
PCDHGA10	5	140792743	140892546	348	2.1103	0.017418	0.415257
MGC4294	20	57209828	57210772	5	2.1087	0.017485	0.416303
IDUA	4	980785	998316	81	2.1082	0.017506	0.416303
CAMSAP3	19	7660788	7683190	55	2.1067	0.01757	0.417201
LCA5L	21	40777770	40817731	139	2.1063	0.017588	0.417201
BICD1	12	32259769	32536567	1320	2.1057	0.017616	0.417339
MSI1	12	120779133	120806983	70	2.1034	0.017717	0.417339
PRG3	11	57144242	57148623	11	2.1032	0.017723	0.417339
TAF6	7	99704693	99717464	23	2.1026	0.017749	0.417339
DLGAP1	18	3496030	4455335	3778	2.1026	0.01775	0.417339
PRDM5	4	121606074	121844025	1031	2.1022	0.017768	0.417339
RBMS3	3	29322473	30051886	3295	2.1022	0.01777	0.417339
FANCC	9	97861336	98079991	339	2.1017	0.017791	0.417339
MST1	3	49721380	49726934	9	2.1016	0.017793	0.417339
AC074091.13	2	27928653	27938599	18	2.101	0.01782	0.417453
PTPRT	20	40701392	41818610	4265	2.1002	0.017855	0.417754
KIAA1551	12	32112304	32146039	166	2.0995	0.017888	0.418007
YTHDC1	4	69176105	69215807	31	2.0988	0.017918	0.41819
PTPRD	9	8314246	10612723	12393	2.0977	0.017967	0.418815
C1orf220	1	178511887	178518024	30	2.0969	0.018001	0.41909
LTF	3	46477136	46526724	200	2.0947	0.018097	0.420214
PNPLA8	7	108110866	108210110	298	2.0945	0.018108	0.420214
SIRT5	6	13574816	13614790	73	2.0942	0.018123	0.420214
TMEM230	20	5080486	5093749	22	2.0937	0.018142	0.420214
F3	1	94994781	95007356	37	2.0929	0.018178	0.420214
MKNK1	1	47023090	47082515	146	2.0928	0.018183	0.420214
ST6GALNAC4	9	130670165	130679317	19	2.0919	0.018222	0.4206
TLN2	15	62682725	63136830	1498	2.0898	0.018316	0.422253
KLHDC8B	3	49209044	49213917	9	2.0891	0.018349	0.422497
CCL8	17	32646055	32648421	9	2.0874	0.018425	0.423089
HOMEZ	14	23741666	23768656	61	2.087	0.018442	0.423089
ZNF415	19	53611132	53636330	137	2.0871	0.018442	0.423089
SYT4	18	40847843	40857615	10	2.086	0.018489	0.423412
TREX1	3	48506445	48509044	4	2.0857	0.018501	0.423412
ATP5G2	12	54026510	54071192	148	2.0852	0.018526	0.423471
OR8I2	11	55860753	55861762	5	2.0846	0.018554	0.423592
HLF	17	53342373	53402426	150	2.0838	0.018589	0.423592
RSC1A1	1	15986364	15988217	4	2.0831	0.018623	0.423592
BAD	11	64037302	64052176	30	2.082	0.018669	0.423592
SULT2B1	19	49055332	49102682	288	2.0819	0.018677	0.423592
AC002398.9	19	36236579	36245420	22	2.0818	0.018682	0.423592
HMGB4	1	34326076	34330392	13	2.0816	0.018691	0.423592
CMTM6	3	32522804	32544900	63	2.0811	0.018711	0.423592
SETD5	3	9439299	9520924	189	2.0782	0.018846	0.426137
PCDHGA11	5	140800762	140891835	325	2.077	0.018903	0.426343
OPN3	1	241753404	241840678	305	2.0765	0.018926	0.426343
MFSD2A	1	40420802	40435638	21	2.0756	0.018965	0.426343
RP11-5A19.5	16	67197288	67199718	2	2.0752	0.018986	0.426343
LRRK2	12	40590546	40763087	679	2.0747	0.019005	0.426343
SEPHS1	10	13359424	13390297	126	2.0746	0.019013	0.426343
SPTBN1	2	54683422	54896812	854	2.0743	0.019023	0.426343
FAM110D	1	26485511	26489119	10	2.0741	0.019036	0.426343
SNIP1	1	38000050	38019903	53	2.0733	0.019072	0.426643
ZNF713	7	55955169	56009918	166	2.0723	0.019118	0.427165
TNFAIP8	5	118604387	118735383	561	2.0717	0.019146	0.427284
KREMEN2	16	3013945	3018384	17	2.0705	0.019205	0.428094
PCDHGB7	5	140797427	140892546	339	2.0698	0.019237	0.428283
TOR1AIP2	1	179809102	179846938	104	2.0687	0.019289	0.428283
RAPGEF4	2	173600002	173917621	1056	2.0684	0.019303	0.428283
RNF157	17	74138534	74236454	264	2.0679	0.019326	0.428283
NKX6-3	8	41502697	41508855	24	2.0679	0.019327	0.428283
TRAPPC13	5	64920543	64962060	142	2.0665	0.019391	0.429119
DPYSL4	10	134000404	134019280	64	2.0657	0.019427	0.429119
PCDHGB6	5	140787770	140892546	359	2.0656	0.019433	0.429119
GPX1	3	49394609	49396033	2	2.0643	0.019496	0.429316
PROK1	1	110993822	110999976	24	2.0642	0.019498	0.429316
C16orf3	16	90095316	90096309	7	2.0637	0.019524	0.429316
ARPC5L	9	127624409	127640003	20	2.0635	0.019533	0.429316
CNGA4	11	6255995	6265659	23	2.0628	0.019565	0.429519
CPNE7	16	89642176	89663654	108	2.061	0.01965	0.430722
FGF19	11	69513000	69519410	6	2.0604	0.019679	0.430722
FOXJ3	1	42642210	42801548	360	2.0599	0.019706	0.430722
C1QL3	10	16555742	16564004	32	2.0595	0.019725	0.430722
STK32C	10	134020996	134145351	617	2.0593	0.019734	0.430722
SPATA2	20	48519928	48532080	44	2.0569	0.019846	0.432362
OR5H14	3	97868170	97869249	4	2.0567	0.019855	0.432362
FLAD1	1	154955814	154965587	16	2.0539	0.019992	0.433302
CEP63	3	134204585	134293859	271	2.0538	0.019996	0.433302
DCAF4	14	73393040	73426411	141	2.0534	0.020015	0.433302
ZBTB18	1	244214585	244220778	3	2.0532	0.020027	0.433302
CBX2	17	77751931	77761782	18	2.0528	0.020047	0.433302
PRR9	1	153190060	153191793	6	2.0526	0.020057	0.433302
DPP6	7	153584182	154685995	4184	2.0524	0.020067	0.433302
PFDN4	20	52824386	52844591	79	2.0521	0.020082	0.433302
CHP1	15	41523037	41574043	156	2.0515	0.02011	0.433411
RP1-27O5.3	1	32930658	33066393	320	2.05	0.020181	0.433925
NKAIN2	6	124125286	125146803	3372	2.0497	0.020198	0.433925
MPST	22	37415676	37425863	37	2.0486	0.02025	0.433925
C18orf8	18	21083473	21111746	62	2.0485	0.020254	0.433925
PPP6C	9	127908852	127952218	118	2.0482	0.020268	0.433925
PCDHGA9	5	140782520	140892546	376	2.0479	0.020286	0.433925
CCDC9	19	47759237	47775210	63	2.0472	0.020318	0.433925
SCN5A	3	38589548	38691164	360	2.0466	0.020349	0.433925
NFKBIA	14	35870717	35873955	14	2.0461	0.020372	0.433925
RP11-181C3.1	12	98879322	98897633	78	2.0458	0.020389	0.433925
CUTA	6	33384219	33386094	3	2.0454	0.020409	0.433925
PAICS	4	57301907	57327534	69	2.0454	0.02041	0.433925
PMFBP1	16	72146056	72210777	209	2.0447	0.020441	0.434095
TEX35	1	178482212	178517734	112	2.0437	0.020491	0.434667
CDSN	6	31082867	31088223	78	2.0421	0.020571	0.435491
DEFA1B	8	6854288	6875778	9	2.042	0.020576	0.435491
HDAC1	1	32757687	32799236	35	2.0396	0.020693	0.437176
ITIH4	3	52846991	52865495	53	2.0395	0.020702	0.437176
SLC25A3	12	98987369	98995946	21	2.0386	0.020743	0.437552
FBXO41	2	73481810	73511559	63	2.0359	0.020878	0.439585
TRIM51	11	55650773	55659286	19	2.0358	0.020886	0.439585
STMN3	20	62271061	62284780	45	2.0346	0.020945	0.440335
ABHD17A	19	1876809	1885546	18	2.0337	0.020989	0.440769
KDM3A	2	86667770	86719839	130	2.0318	0.021085	0.442292
AC109829.1	2	27760253	27790011	79	2.0303	0.021163	0.443435
SLC35D1	1	67465015	67519782	179	2.0288	0.021238	0.444513
DNAJB13	11	73661364	73681411	81	2.0274	0.021312	0.445567
LCK	1	32716840	32751766	48	2.0205	0.021666	0.451385
STRA6	15	74471807	74504608	88	2.0204	0.02167	0.451385
STK17A	7	43622357	43666385	166	2.0203	0.021676	0.451385
MTCH2	11	47638867	47664175	33	2.0201	0.021686	0.451385
VMAC	19	5904869	5910864	28	2.0181	0.021788	0.452883
ARHGEF17	11	73019334	73080136	200	2.0178	0.021806	0.452883
P2RX3	11	57105848	57138073	101	2.0156	0.021918	0.454519
UBA7	3	49842640	49851379	12	2.0154	0.021933	0.454519
VPS51	11	64856796	64879332	41	2.0143	0.021987	0.455138
AHI1	6	135604670	135818914	491	2.0135	0.02203	0.455318
SLC30A6	2	32390933	32449448	181	2.0133	0.022044	0.455318
C1GALT1	7	7196565	7288282	527	2.0125	0.022082	0.455604
TMOD2	15	52043758	52108565	272	2.0119	0.022115	0.455787
YLPM1	14	75230069	75322244	227	2.011	0.022162	0.45615
PCP2	19	7696497	7698634	8	2.0107	0.022181	0.45615
MYBPC2	19	50936160	50969578	122	2.0094	0.022248	0.456425
HSPB6	19	36245469	36248980	5	2.0092	0.022259	0.456425
ARRDC4	15	98462784	98517068	264	2.009	0.022267	0.456425
POMK	8	42948658	42978577	52	2.0074	0.022353	0.456934
GPR137	11	64037534	64056972	37	2.0068	0.022385	0.456934
ZNF219	14	21558205	21572881	35	2.0068	0.022386	0.456934
CYLC2	9	105757593	105780770	153	2.0065	0.0224	0.456934
SERINC5	5	79407050	79551898	606	2.0063	0.022413	0.456934
POC1B	12	89813495	89919801	316	2.0051	0.022479	0.457413
KMT2A	11	118307205	118397539	115	2.0049	0.022485	0.457413
TPD52	8	80870571	81143467	890	2.0039	0.022541	0.457645
DYRK1B	19	40315990	40324841	22	2.0034	0.022565	0.457645
SCN1B	19	35521588	35531352	28	2.0028	0.022601	0.457645
GLB1L2	11	134201768	134248235	148	2.0025	0.022617	0.457645
CNNM2	10	104678050	104849978	496	2.0022	0.022632	0.457645
PPM1J	1	113252616	113258099	17	2.002	0.022642	0.457645
ALDH8A1	6	135238528	135271260	67	2.0007	0.022715	0.457871
WDR76	15	44119161	44160617	83	2.0005	0.022721	0.457871
OTOP2	17	72920370	72930007	10	2.0004	0.022726	0.457871
ZBTB8A	1	33005028	33071540	188	1.9992	0.022791	0.45869
MRPS17	7	55954970	56022932	213	1.9977	0.022872	0.45983
PPM1B	2	44395108	44471523	190	1.997	0.022914	0.460183
ZNF354C	5	178487416	178510538	70	1.9953	0.023006	0.460842
CENPO	2	25016005	25045245	98	1.9948	0.023031	0.460842
SLC4A11	20	3208063	3219836	58	1.9948	0.023032	0.460842
DEK	6	18224099	18265054	114	1.9945	0.023049	0.460842
EI24	11	125439112	125454575	45	1.9941	0.023069	0.460842
LRRC18	10	50117528	50143242	166	1.9936	0.023097	0.460913
ZSCAN21	7	99647390	99662661	21	1.9927	0.023146	0.461403
RFK	9	79000433	79009433	38	1.9922	0.023173	0.461453
ELAVL4	1	50513686	50669458	266	1.9912	0.023228	0.461506
ALDH3B2	11	67429633	67448671	55	1.9906	0.023261	0.461506
RP11-93B14.6	20	61272071	61274656	6	1.9903	0.023281	0.461506
GFRA3	5	137588068	137610360	57	1.9902	0.023286	0.461506
SLMAP	3	57741177	57914895	323	1.99	0.023298	0.461506
AC079210.1	17	66539369	66542970	10	1.9891	0.023344	0.461932
LIMCH1	4	41361624	41702061	1025	1.9881	0.023398	0.462515
NT5C	17	73126320	73127890	4	1.9863	0.023499	0.463895
C3orf58	3	143690640	143767561	243	1.986	0.023517	0.463895
EIF1B	3	40351175	40353915	13	1.9843	0.023614	0.464993
BTN3A3	6	26440700	26453643	39	1.9841	0.023622	0.464993
JAG1	20	10618332	10654694	138	1.9836	0.023653	0.465118
KIF2A	5	61601989	61833076	611	1.9825	0.023711	0.465681
C19orf68	19	48673949	48700877	100	1.9821	0.023731	0.465681
WRB	21	40752170	40800454	137	1.9779	0.02397	0.469882
RTEL1	20	62289163	62328416	176	1.9763	0.024063	0.470844
TNKS1BP1	11	57067112	57092426	73	1.9761	0.024073	0.470844
STEAP4	7	87905744	87936206	65	1.9757	0.024094	0.470844
ACSF3	16	89154783	89222254	410	1.9748	0.024146	0.470963
BCAT2	19	49298319	49314286	39	1.9746	0.024154	0.470963
DCXR	17	79993012	79995608	12	1.9743	0.024175	0.470963
GGTLC1	20	23965690	23969416	22	1.9727	0.024266	0.471839
PCDHGB3	5	140749831	140892546	502	1.9726	0.02427	0.471839
PCDHGB4	5	140767452	140892546	429	1.9715	0.024334	0.472556
FBL	19	40325098	40337054	24	1.9711	0.024357	0.472556
MRAP2	6	84743475	84800600	173	1.9691	0.024472	0.474299
MACROD1	11	63766030	63933578	456	1.9683	0.024515	0.474645
SNX17	2	27593389	27599995	15	1.9673	0.024574	0.475152
WWP2	16	69796209	69975644	607	1.9668	0.024603	0.475152
FH	1	241660903	241683061	44	1.9664	0.024628	0.475152
C1orf116	1	207191866	207206101	37	1.9661	0.024642	0.475152
STAT5A	17	40439565	40463961	64	1.9655	0.024679	0.47538
NAA40	11	63706431	63724800	43	1.9648	0.02472	0.475683
SLC3A1	2	44502599	44548633	174	1.9633	0.024804	0.476813
ZAR1	4	48492269	48496406	15	1.9625	0.024855	0.476874
PCNA	20	5095599	5107272	19	1.9624	0.02486	0.476874
GLIPR1	12	75874460	75897633	63	1.962	0.024883	0.476874
ADAP2	17	29233362	29286340	119	1.9607	0.024959	0.477367
SLFN5	17	33570055	33600674	124	1.9601	0.024991	0.477367
C14orf93	14	23456110	23479375	39	1.9601	0.024994	0.477367
PPEF2	4	76781020	76823724	157	1.9598	0.02501	0.477367
NT5C2	10	104845940	104953056	277	1.9585	0.025088	0.478372
RFNG	17	80005778	80009707	18	1.9579	0.025121	0.478517
GLRX2	1	193065598	193075244	22	1.9557	0.025252	0.479481
KCNE1	21	35818988	35884573	240	1.9554	0.025271	0.479481
METTL9	16	21608539	21668794	92	1.9552	0.025281	0.479481
BLVRA	7	43798279	43846939	115	1.9549	0.0253	0.479481
DCUN1D4	4	52709166	52783003	104	1.9543	0.025335	0.479481
MTHFD1	14	64854749	64926722	227	1.9538	0.025365	0.479481
TERT	5	1253262	1295184	91	1.9531	0.025405	0.479481
ADAR	1	154554538	154600475	105	1.953	0.025411	0.479481
CTD-2545M3.6	19	50919056	50931666	50	1.9528	0.025419	0.479481
GLIPR1L2	12	75784850	75826468	152	1.9519	0.025475	0.479481
HTR1D	1	23516993	23521222	10	1.9512	0.025517	0.479481
FBXO4	5	41925356	41941845	30	1.951	0.025531	0.479481
MKLN1	7	130794855	131181395	1152	1.9507	0.025545	0.479481
CALCB	11	14926543	15103888	472	1.9507	0.025546	0.479481
GLIPR1L1	12	75728419	75764340	71	1.9506	0.025553	0.479481
CTD-3214H19.4	19	7694682	7707934	37	1.9471	0.02576	0.482825
ATP1A3	19	42470734	42501649	34	1.9467	0.025787	0.482825
FHL5	6	97010424	97064512	208	1.9463	0.025808	0.482825
MLF2	12	6857170	6876641	55	1.945	0.025889	0.483661
PCDHGA8	5	140772381	140892546	417	1.9447	0.025904	0.483661
RANBP9	6	13621730	13711796	146	1.9433	0.025992	0.484824
STXBP3	1	109289296	109352148	237	1.9407	0.02615	0.487199
DYNAP	18	52254988	52266724	25	1.94	0.026192	0.487199
TOP3A	17	18174742	18218321	158	1.9394	0.026227	0.487199
TNFRSF14	1	2487078	2496821	24	1.9389	0.026254	0.487199
LRRC45	17	79981178	79989027	11	1.9389	0.026259	0.487199
HYLS1	11	125753509	125770543	52	1.9381	0.026303	0.487199
ACTL6B	7	100240720	100254084	22	1.9378	0.026321	0.487199
EVA1B	1	36787632	36789755	3	1.9378	0.026326	0.487199
PLEKHM1	17	43513266	43568115	70	1.937	0.026371	0.487429
CBX3	7	26240782	26252976	35	1.9363	0.026415	0.487429
ST3GAL4	11	126225535	126310239	298	1.9363	0.026416	0.487429
CFHR3	1	196743925	196763203	81	1.9342	0.026547	0.487622
ACTR1B	2	98272431	98280570	19	1.9341	0.026551	0.487622
SERPINB13	18	61254223	61271873	33	1.9336	0.026583	0.487622
SMCR8	17	18218624	18226517	40	1.9333	0.0266	0.487622
SLC25A47	14	100789674	100796715	32	1.9327	0.026636	0.487622
KRBA1	7	149411872	149431664	65	1.9321	0.026674	0.487622
STYX	14	53196898	53241716	119	1.9319	0.026686	0.487622
STXBP2	19	7701767	7712759	25	1.9314	0.026718	0.487622
C20orf194	20	3229951	3388272	725	1.9312	0.02673	0.487622
BTG1	12	92536286	92539673	12	1.9308	0.026757	0.487622
SMPD2	6	109761966	109765122	9	1.9307	0.026758	0.487622
OR5D14	11	55563032	55563976	6	1.9307	0.026762	0.487622
AC004017.1	19	58203868	58204128	1	1.93	0.026802	0.487622
CD300A	17	72462555	72480933	91	1.9296	0.026829	0.487622
ZNF487	10	43932282	43991517	219	1.9295	0.026834	0.487622
ASXL3	18	31158579	31331156	535	1.929	0.026863	0.487622
IFT27	22	37154246	37172300	43	1.9287	0.026885	0.487622
ERLIN1	10	101909851	101948091	92	1.9279	0.026933	0.487622
AJUBA	14	23440383	23451851	25	1.9277	0.026947	0.487622
NAP1L4	11	2965667	3013607	191	1.9274	0.026963	0.487622
LMO4	1	87794151	87814606	57	1.9271	0.026981	0.487622
ATG4D	19	10654571	10664094	34	1.9264	0.027026	0.487622
CCDC93	2	118673054	118771709	374	1.9262	0.027042	0.487622
GLT8D1	3	52728505	52740048	20	1.9261	0.027047	0.487622
USP4	3	49315264	49378145	103	1.9255	0.027084	0.487822
FAM172A	5	92953775	93447404	922	1.925	0.027115	0.487915
PROL1	4	71263599	71275911	51	1.9244	0.027153	0.488133
DGKD	2	234263153	234380750	313	1.9238	0.027188	0.488296
SF3B5	6	144416018	144416754	1	1.9232	0.02723	0.488585
OR5W2	11	55681126	55682058	9	1.9217	0.027321	0.489752
RP11-362K2.2	12	58937907	59206842	795	1.9202	0.027416	0.489882
OR10D3	11	124055923	124056952	6	1.9195	0.027458	0.489882
IL17RD	3	57124010	57204334	249	1.9192	0.027481	0.489882
OR52N5	11	5798864	5799897	2	1.919	0.027492	0.489882
RP5-966M1.6	3	52847298	52869745	66	1.919	0.027494	0.489882
MSI2	17	55333212	55762046	1428	1.9183	0.027534	0.489882
PCDHGA7	5	140762467	140892546	451	1.9182	0.027542	0.489882
SPATA20	17	48620419	48633213	59	1.9177	0.027573	0.489882
DUSP13	10	76854192	76868979	52	1.9175	0.027587	0.489882
ZFAND2B	2	220059959	220074373	34	1.9175	0.027588	0.489882
SUCNR1	3	151591431	151602405	36	1.9166	0.027644	0.490007
ZNF282	7	148892577	148923339	120	1.9166	0.027647	0.490007
SLC18A2	10	119000604	119038941	117	1.915	0.027746	0.490874
POU2F2	19	42590263	42700737	152	1.915	0.027748	0.490874
OR8H3	11	55889849	55890787	14	1.9138	0.027825	0.491278
DLG2	11	83166055	85338966	7512	1.9137	0.027828	0.491278
GPR124	8	37641709	37702414	129	1.9134	0.027849	0.491278
KLF16	19	1852399	1863567	23	1.9128	0.027887	0.491329
C14orf105	14	57936019	57960585	45	1.9125	0.027904	0.491329
FGF11	17	7341592	7348256	13	1.91	0.028063	0.493668
AC002451.1	7	95171457	95173854	8	1.909	0.028134	0.493988
EPO	7	100318423	100321323	9	1.9087	0.028147	0.493988
RP11-849H4.2	11	71576555	71639700	320	1.9085	0.028161	0.493988
TMIE	3	46742823	46752376	29	1.9082	0.028186	0.493988
UTRN	6	144606837	145174170	1516	1.9065	0.028294	0.495049
POLR3K	16	96407	103628	25	1.9064	0.028299	0.495049
UNG	12	109535379	109548797	29	1.9059	0.028333	0.495184
KIAA0930	22	45586219	45636650	225	1.9053	0.028373	0.495424
LGSN	6	63985856	64029882	59	1.9026	0.028547	0.497824
YWHAZ	8	101928753	101965616	112	1.9017	0.028606	0.497824
ZNF850	19	37205285	37263727	149	1.9016	0.02861	0.497824
FPR3	19	52298416	52329442	136	1.9015	0.028619	0.497824
CAPN8	1	223711349	223853436	336	1.9007	0.028674	0.497824
COG6	13	40229764	40365802	410	1.9002	0.028701	0.497824
TRIM54	2	27505260	27530307	49	1.8992	0.02877	0.497824
GLO1	6	38643701	38670917	87	1.899	0.028779	0.497824
MPPE1	18	11882621	11909222	134	1.8988	0.028795	0.497824
PSORS1C2	6	31105313	31107127	21	1.8984	0.02882	0.497824
USP19	3	49145479	49158371	14	1.8984	0.028822	0.497824
PAPOLB	7	4897364	4901625	17	1.8983	0.028831	0.497824
KDM4E	11	94758422	94760760	9	1.8978	0.028864	0.497824
PER3	1	7844380	7905237	270	1.8975	0.02888	0.497824
LONP1	19	5691845	5720583	117	1.897	0.028916	0.497989
OR4B1	11	48238344	48239314	5	1.8962	0.028967	0.498412
ZNF302	19	35168544	35177302	42	1.8958	0.028996	0.498456
FAM171A2	17	42430583	42441243	19	1.8941	0.029107	0.499575
GLE1	9	131266979	131304567	75	1.8937	0.029129	0.499575
HPS3	3	148847371	148891519	205	1.8928	0.029195	0.499575
PCDHGB2	5	140739703	140892546	532	1.8926	0.029205	0.499575
EXOSC9	4	122722472	122738176	47	1.8923	0.029228	0.499575
PHLDA2	11	2949503	2950685	2	1.8915	0.02928	0.499575
AREL1	14	75120140	75179818	121	1.8911	0.029302	0.499575
PBRM1	3	52579368	52719933	421	1.8909	0.029318	0.499575
RP11-67H2.1	8	114612539	114629187	43	1.8906	0.02934	0.499575
DAGLA	11	61447905	61514473	135	1.8905	0.029343	0.499575
PGK2	6	49753366	49755053	1	1.8903	0.029361	0.499575
ZNF24	18	32912176	32925446	27	1.89	0.029379	0.499575
UBXN2B	8	59323823	59364060	122	1.889	0.029446	0.500264
GAD1	2	171669723	171717661	157	1.8877	0.029532	0.501026
PTN	7	136912088	137028611	397	1.8875	0.029544	0.501026
C16orf45	16	15528152	15718885	445	1.8866	0.029606	0.501498
TMPRSS7	3	111753690	111800116	182	1.8863	0.029625	0.501498
TTC1	5	159436120	159492550	199	1.8857	0.029665	0.501724
SERINC4	15	44086360	44092419	8	1.884	0.029783	0.503269
CLIP2	7	73703805	73820273	290	1.8824	0.029888	0.50331
RP11-315D16.2	15	68486139	68522056	103	1.8824	0.029892	0.50331
XKR9	8	71581600	71702606	491	1.8824	0.029894	0.50331
SEC24C	10	75504120	75531919	43	1.882	0.02992	0.50331
ASIC2	17	31340105	32501983	4590	1.8809	0.029991	0.50331
EGR2	10	64571756	64679660	442	1.8809	0.029993	0.50331
GNL2	1	38032417	38061536	85	1.8791	0.030117	0.50331
ITPRIPL1	2	96991069	96994091	6	1.8789	0.030126	0.50331
BAK1	6	33540329	33548019	28	1.8784	0.030162	0.50331
SGK1	6	134490384	134639250	465	1.8783	0.03017	0.50331
IL1R1	2	102681004	102796334	480	1.8782	0.030175	0.50331
PLEKHD1	14	69951409	69995215	138	1.8777	0.030208	0.50331
TRIT1	1	40306723	40349183	140	1.8775	0.030222	0.50331
PTER	10	16478942	16555736	292	1.8769	0.030268	0.50331
RP11-766F14.2	4	100557686	100575805	68	1.8764	0.030298	0.50331
EYA2	20	45523263	45817492	1123	1.8763	0.030304	0.50331
MSL2	3	135867764	135916083	79	1.8756	0.030357	0.50331
CALML4	15	68483043	68498417	29	1.8753	0.030373	0.50331
HIST1H2BJ	6	27093676	27100541	15	1.875	0.030398	0.50331
FKBP10	17	39968932	39979465	24	1.875	0.030398	0.50331
C11orf86	11	66742748	66744475	2	1.8747	0.030419	0.50331
NEK2	1	211836114	211848960	33	1.8744	0.030439	0.50331
LYG2	2	99858709	99871745	36	1.8741	0.030462	0.50331
CCDC177	14	70038216	70040339	6	1.873	0.030532	0.50331
DDX46	5	134094469	134190823	212	1.8725	0.030572	0.50331
EEF1E1-BLOC1S5	6	8015959	8102763	381	1.872	0.030603	0.50331
APEH	3	49711435	49721396	10	1.8716	0.030632	0.50331
PCDHGA6	5	140753651	140892546	489	1.871	0.030669	0.50331
EFNA3	1	155036224	155060014	44	1.8709	0.030678	0.50331
PEX1	7	92116334	92157845	66	1.8707	0.030695	0.50331
AC018470.1	2	175200601	175202151	3	1.8699	0.030747	0.50331
WDR38	9	127615755	127620160	17	1.8697	0.030762	0.50331
WNT7A	3	13857755	13921618	269	1.8693	0.030792	0.50331
CKMT1A	15	43985084	43991420	6	1.8689	0.030815	0.50331
SLC39A13	11	47428683	47438047	23	1.8688	0.030823	0.50331
HEATR2	7	766338	829190	290	1.8685	0.030843	0.50331
ARIH2	3	48956254	49023815	94	1.8685	0.030847	0.50331
METTL21A	2	208445355	208490652	103	1.8684	0.03085	0.50331
LRRC55	11	56949221	56959191	30	1.8684	0.030851	0.50331
GZMK	5	54320081	54330398	31	1.8684	0.030853	0.50331
VWC2L	2	215275789	215443683	555	1.8672	0.030935	0.504171
BOD1	5	173034517	173043663	33	1.8667	0.030969	0.504171
NUDT15	13	48611703	48621358	31	1.8665	0.030986	0.504171
LIN37	19	36239262	36245420	16	1.8659	0.031027	0.504403
HN1	17	73131343	73164376	75	1.8655	0.031055	0.504423
RBM6	3	49977440	50137478	351	1.8648	0.031106	0.504447
RTEL1-TNFRSF6B	20	62290653	62330037	179	1.8647	0.03111	0.504447
ALG10	12	34175216	34182629	19	1.8643	0.03114	0.5045
NRBP1	2	27650657	27665126	28	1.8639	0.03117	0.504553
AMN1	12	31824071	31882108	163	1.8626	0.031262	0.505394
LAMC2	1	183155373	183214035	244	1.862	0.031304	0.505394
GDF2	10	48413092	48416853	1	1.8618	0.031314	0.505394
ANKRD36	2	97779233	97930258	132	1.8614	0.031344	0.505394
POP7	7	100303676	100305118	4	1.8612	0.031356	0.505394
SERPINF2	17	1646130	1658562	51	1.8606	0.031397	0.505404
ITGB2	21	46305868	46351904	245	1.8601	0.031433	0.505404
CTC-534A2.2	5	64920592	64926718	23	1.8601	0.031437	0.505404
ZNF320	19	53367043	53400946	174	1.8584	0.031553	0.50633
OR9Q1	11	57791353	57949088	619	1.8581	0.031581	0.50633
MFSD6	2	191273081	191373931	302	1.8578	0.031597	0.50633
MEAF6	1	37958176	37980375	88	1.8577	0.031602	0.50633
DYNC1LI1	3	32567463	32612366	114	1.8573	0.031632	0.506381
SPATS2L	2	201170604	201346986	490	1.8565	0.031689	0.506863
CREB1	2	208394461	208468155	157	1.8553	0.031776	0.507824
EFNA3	1	155036224	155059283	42	1.8549	0.031808	0.507905
PCDHGA5	5	140743898	140892546	520	1.8537	0.03189	0.508704
TMEM194B	2	191369068	191399448	82	1.8534	0.031912	0.508704
LYG1	2	99900701	99921205	47	1.8525	0.031978	0.509055
ZNF660	3	44619715	44641186	51	1.8523	0.031993	0.509055
FXR2	17	7494548	7518189	52	1.852	0.032015	0.509055
CCDC57	17	80059336	80170706	501	1.8504	0.032129	0.509134
RNPEP	1	201951500	201975275	136	1.8502	0.032144	0.509134
FLRT1	11	63870660	63886645	52	1.8502	0.032146	0.509134
MEDAG	13	31480328	31499709	67	1.8495	0.032192	0.509134
MEX3C	18	48700920	48744674	109	1.8492	0.032216	0.509134
IL36A	2	113763038	113765621	6	1.8491	0.032221	0.509134
PCDHGB1	5	140729828	140892546	567	1.849	0.032226	0.509134
CANT1	17	76987799	77005949	84	1.8489	0.032236	0.509134
THBS4	5	79287134	79379110	265	1.8478	0.032316	0.509971
LRRN2	1	204586298	204654861	238	1.8465	0.032412	0.510826
STARD6	18	51850728	51884334	113	1.8456	0.032475	0.510826
GNL3	3	52715172	52728508	36	1.8454	0.032489	0.510826
LIMK1	7	73497263	73536855	83	1.8451	0.032508	0.510826
RCOR2	11	63678693	63684316	9	1.8446	0.032548	0.510826
SLC6A4	17	28521337	28563020	89	1.8439	0.032596	0.510826
IRF2BP2	1	234740015	234745271	15	1.8439	0.032599	0.510826
SRP72	4	57333081	57369839	115	1.8437	0.032612	0.510826
ASPA	17	3375668	3406713	104	1.8437	0.032614	0.510826
NEK4	3	52744800	52804965	175	1.8416	0.032764	0.512606
NR1I3	1	161199456	161208092	33	1.8414	0.032782	0.512606
FGFR3	4	1795034	1810599	46	1.8398	0.032895	0.513537
CHRNB3	8	42552519	42592550	208	1.8398	0.032896	0.513537
FAM160B1	10	116581503	116659591	281	1.8383	0.033007	0.514087
CACNB2	10	18429606	18830798	1969	1.8383	0.033011	0.514087
KCNA7	19	49570675	49576198	28	1.8382	0.033013	0.514087
RP11-293M10.1	14	75705319	75735986	75	1.8379	0.033041	0.514098
STMND1	6	17102489	17131603	92	1.8374	0.033074	0.514188
GNPTAB	12	102139275	102224716	265	1.8357	0.0332	0.515607
SHISA2	13	26618735	26625169	23	1.8354	0.03322	0.515607
TMEM54	1	33360195	33367039	12	1.8347	0.033273	0.516005
RALYL	8	85095022	85834079	2208	1.833	0.033401	0.516014
PTPMT1	11	47586982	47595013	16	1.833	0.033404	0.516014
AKNA	9	117096436	117156685	135	1.8324	0.033444	0.516014
RP11-944L7.5	3	44607051	44635665	80	1.8324	0.033447	0.516014
SNRNP35	12	123942188	123957701	38	1.8324	0.033448	0.516014
ZEB2	2	145141648	145282147	248	1.8324	0.033449	0.516014
USP7	16	8985951	9058371	232	1.8314	0.033522	0.516014
COL16A1	1	32117848	32169920	121	1.831	0.033553	0.516014
HIST1H3C	6	26045639	26046097	3	1.8307	0.033576	0.516014
CCDC85C	14	99977603	100070363	396	1.8303	0.033605	0.516014
HFE	6	26087509	26098571	34	1.8297	0.033646	0.516014
TNXB	6	32008931	32083111	183	1.8296	0.033655	0.516014
OR5B12	11	58206593	58207646	4	1.8296	0.033659	0.516014
PPIP5K1	15	43825660	43882430	50	1.8293	0.033676	0.516014
IGSF22	11	18725852	18747777	90	1.8292	0.033684	0.516014
TSSK4	14	24674903	24677568	2	1.8278	0.033787	0.516154
MRPL48	11	73498361	73576178	319	1.8277	0.033799	0.516154
EMX2	10	119301955	119309056	22	1.8275	0.033812	0.516154
TAAR1	6	132966123	132967142	3	1.8274	0.03382	0.516154
FLJ00418	16	70695570	70699739	14	1.8273	0.03383	0.516154
JMJD7	15	42120283	42129779	44	1.8257	0.03395	0.516331
MGAT1	5	180217541	180242652	146	1.8249	0.034007	0.516331
RAP2A	13	98086476	98121382	60	1.8247	0.034024	0.516331
ZNHIT1	7	100860949	100867471	24	1.8247	0.034025	0.516331
FOXF2	6	1390069	1395832	20	1.8245	0.034035	0.516331
CYB5RL	1	54638009	54665709	78	1.8244	0.034045	0.516331
SNED1	2	241938255	242034983	337	1.8242	0.034058	0.516331
KRT71	12	52937693	52946931	48	1.8239	0.034086	0.516331
FEM1B	15	68570141	68588203	35	1.8238	0.034088	0.516331
FNDC4	2	27714750	27718112	9	1.823	0.034155	0.51693
AMIGO3	3	49754267	49761349	8	1.8216	0.034256	0.5175
GMPPB	3	49754277	49761384	8	1.8216	0.034256	0.5175
CYP27A1	2	219646472	219680016	82	1.8214	0.034275	0.5175
C4orf21	4	113460492	113558151	238	1.8209	0.03431	0.517614
USP3	15	63796793	63886839	247	1.8204	0.034346	0.517743
LRRC7	1	70034081	70617628	1912	1.8193	0.034433	0.51864
TMPRSS11E	4	69313167	69363322	35	1.8188	0.034468	0.518753
CD70	19	6583194	6604114	90	1.8178	0.034548	0.519542
PDGFB	22	39619364	39640756	84	1.8164	0.034651	0.520676
TERF1	8	73921099	73960357	98	1.8155	0.034726	0.521289
B3GALT1	2	168675182	168730551	122	1.8144	0.034812	0.521289
HDAC11	3	13521224	13547916	81	1.8143	0.034813	0.521289
CCDC96	4	7042579	7044728	3	1.8142	0.034824	0.521289
TMEM211	22	25331077	25342662	23	1.8141	0.03483	0.521289
TDRD12	19	33210659	33320483	320	1.8133	0.034896	0.521688
NLRC4	2	32449522	32490923	106	1.8131	0.034912	0.521688
SPAST	2	32288680	32382706	299	1.8118	0.035005	0.522664
KANSL3	2	97258907	97308524	62	1.8112	0.035056	0.523011
KCNC4	1	110753965	110825722	264	1.8087	0.035248	0.524683
C10orf71	10	50507187	50535537	100	1.8083	0.035281	0.524683
THAP2	12	72056789	72074419	32	1.808	0.035306	0.524683
AC102948.2	17	50939481	50976948	207	1.8079	0.035312	0.524683
COA1	7	43648055	43769316	417	1.8078	0.035321	0.524683
RNF113B	13	98828039	98829519	4	1.8076	0.035335	0.524683
SUFU	10	104263744	104393292	336	1.8068	0.035397	0.524932
RIMKLA	1	42846466	42888249	163	1.8064	0.035427	0.524932
BCAT1	12	24964295	25102393	607	1.8057	0.03548	0.524932
RAC2	22	37621301	37640488	77	1.8054	0.035503	0.524932
GDF5OS	20	34020827	34023248	6	1.8051	0.035526	0.524932
EFNA4	1	155036207	155042029	6	1.8048	0.035552	0.524932
MAP3K2	2	128056306	128146041	270	1.8042	0.0356	0.524932
PLD2	17	4710391	4726729	54	1.8039	0.035625	0.524932
DMGDH	5	78293438	78531861	767	1.8031	0.035686	0.524932
LMX1A	1	165171104	165325952	587	1.8031	0.035688	0.524932
CTGF	6	132269316	132272513	4	1.803	0.035695	0.524932
OBP2A	9	138437985	138441815	37	1.8028	0.035712	0.524932
ZNF853	7	6655248	6663921	31	1.801	0.035852	0.524932
CEP72	5	612387	667283	213	1.8007	0.035873	0.524932
LEPREL4	17	39958199	39968856	30	1.8006	0.035885	0.524932
MALRD1	10	19492779	20079330	2815	1.8002	0.035912	0.524932
MROH9	1	170904612	171033906	508	1.7999	0.035939	0.524932
OR51B2	11	5344541	5345582	10	1.7995	0.03597	0.524932
WDR62	19	36545783	36596008	178	1.7995	0.035971	0.524932
CERCAM	9	131174030	131199626	71	1.7993	0.035982	0.524932
TXK	4	48068410	48136273	186	1.7993	0.035985	0.524932
SBP1	6	33663196	33663474	2	1.7993	0.035986	0.524932
FKTN	9	108320411	108403399	203	1.7992	0.035992	0.524932
IRAK3	12	66582659	66648402	152	1.7981	0.036078	0.525284
OR8H1	11	56057529	56058566	5	1.7977	0.036113	0.525284
RPS6KL1	14	75370657	75390099	67	1.7974	0.036138	0.525284
PCDHGA3	5	140723601	140892546	583	1.7972	0.036152	0.525284
SREK1	5	65435799	65479443	80	1.7965	0.036208	0.525284
SDR9C7	12	57316938	57328189	38	1.7962	0.03623	0.525284
TRMT112	11	64083932	64085556	3	1.7962	0.036231	0.525284
ZKSCAN7	3	44596685	44624975	92	1.7961	0.036239	0.525284
MAFK	7	1570350	1582679	37	1.7956	0.036279	0.525435
AP001024.2	11	107643129	107647344	36	1.7951	0.03632	0.525435
MTG2	20	60758085	60778624	122	1.7949	0.036333	0.525435
LENG9	19	54972981	54974894	11	1.7932	0.03647	0.526036
PRDX5	11	64085560	64089283	7	1.793	0.036486	0.526036
SAMHD1	20	35518632	35580246	129	1.7929	0.036496	0.526036
OR11G2	14	20665495	20666605	7	1.7928	0.036504	0.526036
THAP5	7	108194987	108210194	43	1.7927	0.036514	0.526036
TBCB	19	36605191	36616849	32	1.7909	0.036653	0.526375
PTAR1	9	72324438	72374875	105	1.7909	0.036654	0.526375
RP11-9B6.1	4	93218402	93225329	9	1.7908	0.036664	0.526375
PCDHGA4	5	140734768	140892546	548	1.7908	0.036666	0.526375
CD3EAP	19	45909467	45914024	24	1.7905	0.036688	0.526375
IMPA2	18	11981024	12030876	284	1.7903	0.036705	0.526375
PRKAR2A	3	48782030	48885279	96	1.7888	0.036827	0.526628
RABEPK	9	127962821	127996437	94	1.7885	0.036852	0.526628
ZNF33A	10	38299578	38354016	198	1.7882	0.036871	0.526628
MPV17	2	27532360	27548547	26	1.7882	0.036872	0.526628
C3orf70	3	184795838	184870802	223	1.788	0.036887	0.526628
FOXI1	5	169532901	169536727	23	1.7871	0.036962	0.526628
TMEM78	1	229385383	229387557	2	1.7871	0.036963	0.526628
PCDHGA2	5	140718539	140892546	603	1.787	0.036968	0.526628
PIK3CA	3	178865902	178957881	286	1.7869	0.036974	0.526628
ZFAND2A	7	1191707	1200395	66	1.7865	0.03701	0.526743
THEMIS	6	128029217	128239776	496	1.7859	0.037056	0.527
LARS2	3	45429998	45590913	450	1.7855	0.037092	0.527114
TNFRSF18	1	1138888	1142071	8	1.7844	0.037181	0.527981
VASP	19	46009837	46030241	61	1.7839	0.037221	0.528038
COA4	11	73583712	73588033	10	1.7836	0.037241	0.528038
CHMP4A	14	24678789	24683075	11	1.7833	0.037271	0.528067
FAM193A	4	2626988	2734292	382	1.7824	0.037344	0.528704
TTC9	14	71108504	71142077	116	1.782	0.037375	0.528745
HMX2	10	124907638	124910188	6	1.7817	0.037403	0.528745
BDH2	4	104000592	104021040	50	1.7813	0.037432	0.528759
ABL2	1	179068462	179198819	351	1.7809	0.037468	0.528871
ILVBL	19	15225795	15236596	42	1.7773	0.037759	0.532435
MZF1	19	59073298	59084942	23	1.7771	0.037777	0.532435
TPRG1L	1	3541566	3546691	12	1.7765	0.037826	0.532728
SHCBP1L	1	182869000	182922660	133	1.7757	0.037891	0.533245
ADAL	15	43622872	43646096	67	1.775	0.037949	0.533663
ACOT4	14	74058410	74063200	18	1.7743	0.038005	0.533862
SDC3	1	31342314	31381608	108	1.7736	0.038065	0.533862
KLC2	11	66024765	66035331	17	1.7733	0.038092	0.533862
LRRD1	7	91741473	91808845	131	1.7731	0.038109	0.533862
SAR1A	10	71907045	71930279	93	1.773	0.038116	0.533862
C6orf195	6	2622147	2634837	56	1.7728	0.038133	0.533862
MORF4L1	15	79102829	79190475	377	1.7722	0.03818	0.534123
SMPD3	16	68392231	68482591	213	1.7705	0.038326	0.534993
PCDHGA1	5	140710252	140892546	624	1.7703	0.038336	0.534993
LINC00935	12	49121218	49159569	116	1.7703	0.038336	0.534993
RARRES2	7	150035408	150038763	11	1.7699	0.03837	0.534993
LGALS9	17	25956824	25976586	68	1.7698	0.038384	0.534993
ZNF547	19	57874845	57890933	52	1.7687	0.038474	0.535851
GBF1	10	104005289	104142656	258	1.7674	0.038581	0.53673
ITIH1	3	52811603	52826078	41	1.7672	0.038594	0.53673
ZBTB22	6	33282183	33285719	6	1.7663	0.038675	0.537003
CLN6	15	68499330	68549549	142	1.7659	0.038706	0.537003
ACADSB	10	124768495	124817827	192	1.7657	0.038724	0.537003
SLC17A3	6	25833294	25882514	184	1.7655	0.038737	0.537003
CDK14	7	90095738	90839905	2726	1.7653	0.038756	0.537003
UBE3B	12	109915207	109974507	186	1.7646	0.038815	0.537419
TSPAN2	1	115590632	115632121	178	1.7642	0.038847	0.537419
ARHGEF3	3	56761446	57113357	1235	1.7635	0.038906	0.537419
RP11-169F17.1	18	70818476	70931715	351	1.7633	0.038925	0.537419
NRD1	1	52254863	52344477	247	1.7626	0.038986	0.537419
FOS	14	75745477	75748933	9	1.7626	0.038986	0.537419
C22orf39	22	19338891	19435755	226	1.7626	0.038988	0.537419
AC008060.7	7	155174771	155189051	107	1.7622	0.039014	0.537419
ZIC5	13	100615218	100624163	15	1.7606	0.039151	0.538643
PDPK1	16	2587965	2653189	15	1.7605	0.03916	0.538643
LACC1	13	44453420	44468068	61	1.7593	0.039266	0.539111
SETDB2	13	50018429	50069138	172	1.759	0.039291	0.539111
PSENEN	19	36236015	36237911	4	1.7588	0.039305	0.539111
DGCR6L	22	20301799	20307603	10	1.7585	0.039332	0.539111
ADAMTSL3	15	84322838	84708594	1198	1.7584	0.039337	0.539111
OR2A12	7	143792141	143793186	2	1.7581	0.039368	0.539144
KRTAP12-1	21	46101491	46102078	6	1.7577	0.039401	0.539205
FAM24A	10	124670217	124672627	5	1.7573	0.039436	0.539292
PTMS	12	6874682	6880116	9	1.756	0.03954	0.540218
ELOVL5	6	53132196	53213947	263	1.7558	0.039561	0.540218
RNF121	11	71639747	71708643	204	1.755	0.039629	0.540546
SCN9A	2	167051695	167232503	705	1.7547	0.039652	0.540546
PPIL6	6	109711418	109762374	161	1.7545	0.039671	0.540546
PSMB7	9	127115745	127177723	116	1.7537	0.039739	0.541082
OR8K3	11	56085783	56086721	3	1.7533	0.039777	0.541208
GNB2	7	100271154	100276797	9	1.7527	0.039824	0.541397
2005-03-01	10	94050920	94113721	109	1.7523	0.039858	0.541397
PRR18	6	166719168	166721936	7	1.7521	0.039877	0.541397
ALS2CL	3	46710487	46735194	98	1.7514	0.039934	0.541781
CNTNAP5	2	124782864	125672864	3285	1.7506	0.04001	0.542422
PPWD1	5	64859063	64883376	81	1.7481	0.040222	0.544904
P4HA3	11	73946846	74022702	270	1.7477	0.040257	0.544987
RAC3	17	79989500	79992080	4	1.7459	0.04041	0.546653
NQO1	16	69740899	69760854	63	1.7452	0.040478	0.546653
TEAD3	6	35441374	35464853	58	1.745	0.04049	0.546653
ST3GAL3	1	44171495	44396831	612	1.745	0.040496	0.546653
ZSWIM2	2	187692562	187713935	98	1.744	0.040579	0.547381
C4orf45	4	159814286	159959912	499	1.7434	0.040633	0.547623
TMEM262	11	64852451	64856847	7	1.7431	0.040655	0.547623
KRR1	12	75890684	75905416	44	1.7421	0.040749	0.548308
TMEM117	12	44229770	44783545	2023	1.7419	0.040764	0.548308
ARHGAP19	10	98978996	99052413	264	1.7407	0.04087	0.54933
IER2	19	13261229	13265722	9	1.7394	0.040983	0.54933
ANKRD29	18	21178890	21242849	135	1.7393	0.040995	0.54933
RNF8	6	37321748	37362514	68	1.7391	0.041005	0.54933
NEBL	10	21068902	21463116	1243	1.7387	0.041042	0.54933
YTHDF2	1	29063133	29096287	74	1.7386	0.041055	0.54933
IKBIP	12	99007183	99038891	100	1.7385	0.041061	0.54933
CWH43	4	48988264	49064098	186	1.7384	0.041073	0.54933
ELOVL3	10	103986085	103989346	5	1.7372	0.041174	0.55029
TMEM132E	17	32907768	32966337	152	1.7366	0.041228	0.550622
NOVA1	14	26912299	27066960	352	1.7359	0.041288	0.550867
CKAP2	13	53029564	53050763	108	1.7355	0.041324	0.550867
ZNF221	19	44455375	44471861	60	1.7354	0.041334	0.550867
NGF	1	115828539	115880857	207	1.7348	0.041392	0.550928
AC015688.3	17	25950390	25967803	45	1.7347	0.041397	0.550928
UNCX	7	1272543	1276954	5	1.7343	0.041429	0.550965
C5orf24	5	134181370	134195427	23	1.734	0.041459	0.550975
IL36RN	2	113816215	113822959	51	1.733	0.041545	0.551471
TPRX1	19	48304500	48322308	89	1.7327	0.041577	0.551471
GP2	16	20320894	20339130	57	1.7326	0.041584	0.551471
HS3ST2	16	22825498	22927659	332	1.732	0.041635	0.551759
LYSMD2	15	52015208	52043782	116	1.7311	0.041713	0.552404
NLRP2	19	55464498	55512510	258	1.7301	0.041802	0.553194
LIPT2	11	74202757	74204778	6	1.7294	0.041869	0.553693
MOGAT2	11	75428864	75444003	44	1.7282	0.041973	0.553824
OR10AG1	11	55734975	55735990	11	1.7281	0.041983	0.553824
MTSS1L	16	70695107	70719969	88	1.7271	0.042076	0.553824
GRM4	6	33989628	34123399	755	1.7267	0.042108	0.553824
RMDN2	2	38150330	38294285	504	1.7267	0.042109	0.553824
BCL2L11	2	111876955	111926024	120	1.7267	0.042111	0.553824
OR4C12	11	50003009	50004071	2	1.7265	0.042125	0.553824
DTX3	12	57998405	58003587	12	1.7264	0.042134	0.553824
ASCL1	12	103351464	103354294	5	1.7262	0.042151	0.553824
SLC10A4	4	48485360	48491213	12	1.7257	0.042201	0.553824
DTX1	12	113494514	113535833	177	1.7257	0.042202	0.553824
ZBTB45	19	59024897	59050278	33	1.7249	0.042271	0.554344
ACTRT2	1	2938046	2939465	3	1.7246	0.042301	0.554352
IL26	12	68595131	68619601	72	1.724	0.042354	0.55454
PRAMEF16	1	13495254	13498260	1	1.7234	0.042405	0.55454
DTD1	20	18568537	18744561	787	1.7233	0.042416	0.55454
ZC2HC1B	6	144185573	144259483	218	1.7231	0.042433	0.55454
TM9SF3	10	98277866	98347209	203	1.7209	0.042633	0.556526
C1QTNF3	5	34019553	34043937	82	1.7203	0.042686	0.556526
CHRNB2	1	154540257	154552502	26	1.7202	0.042694	0.556526
MXI1	10	111967363	112047123	250	1.7201	0.042703	0.556526
DR1	1	93811445	93835055	55	1.7196	0.042752	0.556643
EIF4G2	11	10818597	10830657	32	1.7194	0.042771	0.556643
CYP7A1	8	59402737	59412795	36	1.7186	0.042842	0.557182
CEP57L1	6	109416313	109485135	106	1.7179	0.042903	0.557591
CCDC122	13	44398045	44453827	245	1.7171	0.042978	0.558181
B3GNT1	11	66112843	66115163	1	1.7164	0.043043	0.558641
HPR	16	72088522	72111145	82	1.7158	0.043104	0.559048
PLEKHM2	1	16010827	16061264	177	1.7145	0.043222	0.560084
KY	3	134321980	134370478	134	1.7134	0.043316	0.560084
HIRA	22	19318221	19435224	290	1.7125	0.043406	0.560084
MAP3K12	12	53874274	53893847	21	1.7117	0.043475	0.560084
CDX2	13	28536274	28545276	20	1.7117	0.043477	0.560084
EP400NL	12	132568828	132613029	162	1.7117	0.04348	0.560084
WBP1L	10	104503727	104576021	236	1.7116	0.043482	0.560084
FIGNL1	7	50511831	50518088	13	1.7116	0.043484	0.560084
PTRHD1	2	25012603	25016251	13	1.7112	0.04352	0.560084
CTD-2162K18.4	19	37264055	37267980	11	1.7112	0.043522	0.560084
KCNJ1	11	128706210	128737268	98	1.7108	0.043562	0.560084
TIE1	1	43766664	43788779	37	1.7107	0.043566	0.560084
NEFH	22	29876219	29887379	39	1.7107	0.04357	0.560084
STIP1	11	63952744	63972015	51	1.7102	0.043616	0.560172
DDX1	2	15731302	15771235	142	1.7098	0.043654	0.560172
UBA3	3	69103881	69129559	60	1.7096	0.043666	0.560172
ZNF131	5	43065278	43192123	486	1.7089	0.043733	0.560509
TLL1	4	166794410	167025047	708	1.7086	0.043758	0.560509
SERPINB6	6	2948393	2972090	100	1.7082	0.043801	0.560509
HSBP1	16	83841448	83853342	51	1.7077	0.043843	0.560509
TAS2R1	5	9629109	9712490	286	1.7074	0.043871	0.560509
KAT5	11	65479467	65487075	26	1.707	0.043909	0.560509
GMEB1	1	28995244	29045865	86	1.7069	0.043922	0.560509
UGT2A3	4	69794181	69817509	22	1.7068	0.04393	0.560509
MAP3K13	3	185000729	185206885	551	1.7062	0.043988	0.560869
SUN5	20	31571579	31592239	110	1.7054	0.044064	0.561459
CYP51A1	7	91741465	91772266	69	1.7046	0.044135	0.561984
ADAM29	4	175750819	175899331	783	1.7042	0.044173	0.562088
GPR85	7	112718386	112727833	28	1.7034	0.044245	0.562625
TRAPPC9	8	140742586	141468678	2717	1.7029	0.044295	0.562881
CASP5	11	104864962	104893895	86	1.7015	0.044421	0.563952
CACNB3	12	49207577	49222724	27	1.7011	0.044465	0.563952
C9orf66	9	213108	215893	20	1.701	0.044469	0.563952
FSD1L	9	108210077	108314714	292	1.7006	0.044513	0.56413
GCKR	2	27719709	27746554	66	1.6999	0.044571	0.564486
SAMD3	6	130465460	130686570	1189	1.6991	0.044649	0.565095
FAM194B	13	46108657	46189874	265	1.6983	0.044722	0.565639
ZFYVE21	14	104182067	104200005	52	1.6966	0.044886	0.566269
ASAH2	10	51942538	52008370	52	1.6964	0.044902	0.566269
OR5H1	3	97851542	97852483	3	1.6964	0.044905	0.566269
OVCA2	17	1945327	1946724	6	1.6963	0.044918	0.566269
SLC27A5	19	58990879	59023780	83	1.6962	0.044922	0.566269
MUSTN1	3	52867130	52869235	6	1.6951	0.045032	0.566946
C7orf50	7	1036622	1177896	855	1.6946	0.045073	0.566946
DNAJC5G	2	27498289	27504367	11	1.6946	0.045077	0.566946
MS4A13	11	60282886	60310194	88	1.6943	0.045108	0.566946
BMP3	4	81952119	81978685	79	1.6941	0.045126	0.566946
KIF12	9	116848406	116861507	58	1.6928	0.045248	0.56762
AC106876.2	2	233877324	233880595	7	1.6923	0.045292	0.56762
IRGQ	19	44088521	44100287	23	1.6923	0.045299	0.56762
CST6	11	65779312	65780976	3	1.6922	0.0453	0.56762
UTP20	12	101673887	101780394	351	1.6898	0.045537	0.569677
PEBP1	12	118573663	118583389	38	1.6895	0.045562	0.569677
TRAPPC2P1	19	57874879	57876721	4	1.6894	0.045572	0.569677
PLCB3	11	64018995	64036622	34	1.6893	0.045585	0.569677
NGLY1	3	25760435	25831530	133	1.6889	0.045623	0.569774
MVD	16	88718343	88729569	42	1.6864	0.045864	0.571835
CD48	1	160648536	160681641	160	1.6863	0.045865	0.571835
NDUFA11	19	5891287	5904017	62	1.6862	0.045879	0.571835
OR5M1	11	56380031	56380978	3	1.6855	0.04595	0.572196
KCNMB3	3	178957530	178984790	158	1.6852	0.045979	0.572196
IQCF2	3	51895645	51897440	4	1.6849	0.045999	0.572196
TAOK2	16	29984962	30003582	28	1.6838	0.046108	0.573174
PGAM1	10	99185917	99193198	13	1.6831	0.046176	0.573641
MEPE	4	88742563	88767969	106	1.6819	0.046291	0.574691
MAPK8IP2	22	51039114	51052409	63	1.6809	0.04639	0.575541
FAM19A5	22	48885272	49246724	2200	1.6803	0.046448	0.575882
SFMBT1	3	52937588	53080766	350	1.6795	0.046529	0.576507
WDR11	10	122610687	122669036	246	1.6791	0.046567	0.576599
TSHZ3	19	31765851	31840453	226	1.6786	0.046611	0.576765
AP001816.1	4	102268937	102270040	2	1.6782	0.046654	0.576919
GPS1	17	80008567	80015346	13	1.6771	0.046766	0.577925
PPP1R1C	2	182818968	182996125	535	1.6763	0.046838	0.578435
C1QTNF9B	13	24465238	24476794	52	1.6753	0.04694	0.578789
UBE2M	19	59067079	59070327	6	1.6745	0.047014	0.578789
TGFBR1	9	101866320	101916474	127	1.6741	0.047054	0.578789
SMIM4	3	52568029	52613253	131	1.6731	0.047159	0.578789
LGALS7B	19	39279851	39282389	6	1.673	0.047166	0.578789
ERCC6L2	9	98637983	98776842	453	1.6729	0.047173	0.578789
IL36B	2	113779668	113810444	120	1.6729	0.047177	0.578789
SFRP2	4	154701744	154710272	21	1.6726	0.047202	0.578789
OR10X1	1	158548709	158549689	6	1.6722	0.047242	0.578789
SFTA3	14	36942493	36983034	81	1.6721	0.047254	0.578789
AC006946.15	22	17602476	17612994	53	1.672	0.047266	0.578789
SYVN1	11	64889252	64902004	22	1.6718	0.047278	0.578789
VTI1A	10	114206756	114578503	961	1.6716	0.047305	0.578789
LOXL2	8	23154702	23282841	751	1.6714	0.047324	0.578789
GIPR	19	46171502	46186982	42	1.6713	0.047327	0.578789
PDE7B	6	136172834	136516712	762	1.6708	0.047382	0.579086
PSMC3	11	47440320	47447993	19	1.6702	0.047435	0.579349
TIAF1	17	27400537	27418537	60	1.6699	0.047465	0.579349
AC007956.1	14	75158879	75179800	50	1.6694	0.047522	0.57967
ZNF217	20	52183604	52226446	116	1.6684	0.047617	0.579887
AC090427.1	19	14834747	14835121	2	1.6681	0.047647	0.579887
PHOX2B	4	41746099	41750987	12	1.6676	0.047698	0.579887
CDHR3	7	105517242	105676877	667	1.6672	0.047734	0.579887
LCE3E	1	152538130	152539248	1	1.6672	0.047735	0.579887
C19orf55	19	36249044	36261930	38	1.6672	0.047738	0.579887
AC136604.1	5	179078298	179079445	4	1.667	0.047755	0.579887
ALDH1L1	3	125822412	125916837	467	1.6663	0.047826	0.580293
POR	7	75528518	75616173	229	1.6661	0.04785	0.580293
KIF18B	17	43002077	43025082	73	1.6655	0.047904	0.580419
HIST1H2AC	6	26124373	26139344	66	1.6653	0.047922	0.580419
FTO	16	53737875	54155853	1564	1.665	0.047961	0.580519
CNR2	1	24197016	24285549	240	1.664	0.048052	0.581247
ATXN7L2	1	110026101	110035426	14	1.6634	0.048115	0.581636
BROX	1	222885895	222908538	39	1.6628	0.048173	0.581895
TMED2	12	124069078	124083116	48	1.6625	0.048205	0.581895
TEDDM1	1	182367252	182369751	8	1.6623	0.048229	0.581895
AC010336.1	19	7963689	7968427	12	1.6613	0.048329	0.582217
TMEM107	17	8076555	8079717	21	1.6606	0.048392	0.582217
JUND	19	18390563	18392432	2	1.6605	0.048403	0.582217
ZNF566	19	36936021	36980804	118	1.6605	0.048403	0.582217
HTR5A	7	154862034	154877459	85	1.6605	0.04841	0.582217
CYP2A7	19	41381344	41388657	32	1.6594	0.048517	0.583132
UBE2L3	22	21903736	21978323	121	1.6584	0.048622	0.584021
ENOX1	13	43787654	44361044	1741	1.6575	0.048714	0.584156
TRIM48	11	55029658	55038595	34	1.6568	0.048784	0.584156
PCDH12	5	141323150	141349304	75	1.6566	0.048798	0.584156
CRISP3	6	49695097	49712150	47	1.6563	0.048827	0.584156
EAF1	3	15468862	15484120	43	1.6563	0.048831	0.584156
PPA1	10	71962586	71993667	132	1.6563	0.048834	0.584156
OR4K13	14	20502003	20502919	3	1.6559	0.04887	0.584156
SPOP	17	47676246	47755596	135	1.6557	0.048886	0.584156
SEL1L2	20	13829893	13977089	493	1.6555	0.048912	0.584156
RHAG	6	49572871	49604552	136	1.653	0.049169	0.586376
DCAF13	8	104426942	104455681	85	1.6529	0.049172	0.586376
KDM5B	1	202696526	202778598	262	1.6523	0.049236	0.586376
SLC2A9	4	9772777	10056560	1402	1.652	0.049268	0.586376
HYPK	15	44088340	44095241	11	1.6519	0.049281	0.586376
FUOM	10	135168658	135171529	9	1.6512	0.049344	0.586376
AAMDC	11	77532155	77629478	220	1.651	0.049369	0.586376
TRABD	22	50624344	50638027	62	1.651	0.049374	0.586376
UBC	12	125396150	125401914	16	1.6501	0.049457	0.586376
VIL1	2	219283815	219318018	58	1.6501	0.049458	0.586376
ELF1	13	41506056	41635576	392	1.6501	0.049459	0.586376
ZNF862	7	149535456	149564568	60	1.65	0.049471	0.586376
MOGS	2	74688184	74692537	7	1.649	0.049569	0.586914
RNF4	4	2463947	2627047	500	1.6487	0.049599	0.586914
PMM2	16	8882680	8943188	379	1.6485	0.049622	0.586914
TMEM41A	3	185194284	185216845	32	1.6482	0.049657	0.586914
MAP2K5	15	67835047	68099461	732	1.648	0.049672	0.586914
NT5DC2	3	52558386	52569070	37	1.6472	0.049755	0.586939
ABCC2	10	101542489	101611949	231	1.647	0.049779	0.586939
C11orf80	11	66511922	66610987	125	1.6468	0.049797	0.586939
RNF144B	6	18368779	18469105	562	1.6463	0.049847	0.586939
AP3M2	8	42010464	42029191	38	1.6461	0.049867	0.586939
DDC	7	50526134	50633154	604	1.646	0.049884	0.586939
PSG6	19	43406231	43423715	14	1.6459	0.049892	0.586939
CALCA	11	14988214	14993900	12	1.6451	0.049978	0.587242
ZNF197	3	44626380	44689963	124	1.645	0.04998	0.587242
RNASEH2C	11	65482367	65488418	18	1.6442	0.05007	0.587778
C3orf62	3	49306035	49315342	14	1.644	0.050088	0.587778
ZNF480	19	52800430	52829175	104	1.6427	0.05022	0.588961
RSPO1	1	38076951	38100595	85	1.6423	0.050269	0.589169
OR1I1	19	15197791	15199032	13	1.6417	0.050328	0.589494
GPSM3	6	32158543	32163300	4	1.6412	0.050375	0.589617
CPPED1	16	12756919	12897874	670	1.641	0.050401	0.589617
ERCC3	2	128014866	128051752	102	1.6403	0.05047	0.589774
CASP10	2	202047604	202094129	91	1.6402	0.050477	0.589774
WNK2	9	95947198	96082854	482	1.6397	0.050535	0.590086
CCL17	16	57438679	57449974	46	1.6389	0.050613	0.590216
SPAG16	2	214149113	215275225	3987	1.6388	0.050624	0.590216
BACH2	6	90636248	91006627	904	1.6387	0.05064	0.590216
GOSR1	17	28804380	28854610	85	1.6383	0.050685	0.590375
SUCLA2	13	48510622	48612125	521	1.6373	0.050783	0.590834
ZNF212	7	148936742	148952700	57	1.6364	0.050875	0.590834
ENOPH1	4	83351715	83382244	93	1.6362	0.050899	0.590834
AMER3	2	131513008	131525707	15	1.636	0.050915	0.590834
PRAMEF12	1	12834984	12838049	8	1.636	0.050923	0.590834
LRRTM4	2	76974845	77820445	3680	1.6358	0.050945	0.590834
OIP5	15	41601466	41624819	79	1.6353	0.050997	0.590834
ITGB6	2	160956177	161128399	597	1.6349	0.051036	0.590834
TRPM1	15	31293264	31453476	666	1.6348	0.05105	0.590834
WDR53	3	196281056	196295545	31	1.6346	0.05107	0.590834
HSPB3	5	53751445	53752207	2	1.6344	0.051085	0.590834
GPIHBP1	8	144295068	144299044	20	1.6342	0.051109	0.590834
ZNF174	16	3451235	3459370	30	1.6337	0.051159	0.590834
ARHGAP19-SLIT1	10	98757795	99052413	994	1.6337	0.051163	0.590834
CNST	1	246729746	246831886	379	1.6319	0.051355	0.592566
MYOC	1	171604557	171621823	82	1.6309	0.051455	0.592566
OR5T3	11	56019676	56020698	1	1.6302	0.05153	0.592566
TMEM98	17	31254928	31272124	56	1.6295	0.0516	0.592566
HTR1E	6	87647024	87726349	243	1.6294	0.051615	0.592566
QSER1	11	32914724	33014862	210	1.6289	0.051663	0.592566
HSPH1	13	31710762	31736525	68	1.6289	0.051665	0.592566
FRMD4A	10	13685706	14504141	4063	1.6287	0.051687	0.592566
SHISA4	1	201857808	201861434	10	1.6283	0.05173	0.592566
DHX9	1	182808504	182856886	123	1.6282	0.051737	0.592566
ARHGAP18	6	129897277	130031370	480	1.6278	0.051781	0.592566
RAB1B	11	66036004	66044963	22	1.6277	0.05179	0.592566
SDHAF2	11	61197514	61215001	38	1.6277	0.051793	0.592566
TSHB	1	115572415	115576941	26	1.6274	0.051828	0.592566
SLC24A5	15	48413169	48434869	3	1.6273	0.051837	0.592566
GSTA4	6	52842751	52860176	100	1.6273	0.051841	0.592566
JAKMIP3	10	133918175	133998313	433	1.6269	0.051878	0.592566
OR1B1	9	125390858	125391852	8	1.6269	0.05188	0.592566
CTBP2	10	126676421	126849739	792	1.6266	0.05191	0.592566
HLA-DOB	6	32780540	32784825	38	1.6246	0.052122	0.594539
FLYWCH1	16	2961938	3001209	246	1.6241	0.05218	0.594539
HMGN1	21	40714241	40721573	33	1.6241	0.05218	0.594539
ZBTB25	14	64915824	64971931	142	1.6238	0.052209	0.594539
AGBL2	11	47681143	47736941	115	1.623	0.052296	0.595171
CDC25C	5	137620954	137674044	143	1.6225	0.052343	0.595263
ANKS1B	12	99120235	100378432	3808	1.6223	0.052375	0.595263
RNASE9	14	21024252	21029090	15	1.6217	0.052437	0.595263
PAX6	11	31806340	31839509	61	1.6216	0.052444	0.595263
FAT3	11	92085262	92629618	1435	1.6212	0.052492	0.595263
EHHADH	3	184908412	184999778	183	1.6209	0.052524	0.595263
TRIM23	5	64885507	64921802	125	1.62	0.052619	0.595263
SYNJ2BP	14	70838148	70883778	214	1.6199	0.052625	0.595263
CRISP1	6	49801970	49844809	133	1.6198	0.05264	0.595263
SCIN	7	12610203	12693228	367	1.6197	0.052643	0.595263
TIMM23	10	51592080	51623365	2	1.6196	0.052656	0.595263
BRD8	5	137475455	137514675	83	1.6192	0.052703	0.595263
GGT1	22	24979718	25024972	82	1.6191	0.052718	0.595263
PLSCR5	3	146294342	146324003	168	1.6188	0.052746	0.595263
LDLRAD2	1	22138758	22151714	45	1.6173	0.052905	0.5967
ZDHHC21	9	14611069	14693469	417	1.617	0.052943	0.596772
NDUFAF5	20	13765596	13799067	121	1.6162	0.053025	0.597256
FAM45A	10	120863598	120897496	117	1.6157	0.053079	0.597256
ISL1	5	50678921	50690564	26	1.6157	0.053081	0.597256
DTHD1	4	36283244	36347378	237	1.6148	0.053175	0.597293
HRCT1	9	35906189	35907138	5	1.6146	0.053202	0.597293
USO1	4	76649777	76735382	219	1.6144	0.053219	0.597293
TMEM219	16	29952206	29984373	56	1.6144	0.053224	0.597293
ZNF460	19	57791419	57804937	55	1.6141	0.053253	0.597293
SLCO4A1	20	61273797	61317137	141	1.6139	0.053275	0.597293
MARK2	11	63606400	63678491	132	1.6136	0.053306	0.597293
WDR6	3	49044495	49053386	7	1.6132	0.053356	0.597498
C2orf16	2	27799389	27805588	10	1.6123	0.053446	0.598151
FUCA1	1	24171567	24194784	53	1.6112	0.053567	0.598392
ZBTB8B	1	32930670	32962287	35	1.611	0.053589	0.598392
OR4A15	11	55135360	55136394	4	1.611	0.053589	0.598392
APLP2	11	129939732	130014699	285	1.6108	0.053613	0.598392
WDR1	4	10075963	10118573	216	1.6104	0.053652	0.598392
PSMD8	19	38865176	38874464	30	1.6103	0.053665	0.598392
RGR	10	86004809	86019716	64	1.6097	0.053727	0.598392
TAP2	6	32781544	32806599	234	1.6092	0.053784	0.598392
SYT12	11	66774249	66818334	63	1.6091	0.053792	0.598392
FBXO45	3	196295482	196315930	49	1.6091	0.0538	0.598392
HPCA	1	33351595	33364042	29	1.6087	0.053839	0.598392
FAM19A3	1	113263041	113269857	23	1.6085	0.053865	0.598392
RP11-368I7.4	16	89749028	89752977	26	1.6083	0.05388	0.598392
EHD3	2	31456880	31492313	118	1.6075	0.053969	0.599027
TPPP	5	660883	693510	155	1.6064	0.054096	0.599757
LCN15	9	139654086	139660707	22	1.6057	0.054167	0.599757
CD164	6	109687717	109703762	54	1.6057	0.054169	0.599757
CHUK	10	101948055	101989376	110	1.6053	0.054219	0.599757
MGMT	10	131265448	131566271	1455	1.6049	0.054259	0.599757
BIRC8	19	53792856	53794875	14	1.6046	0.054286	0.599757
PIAS1	15	68346517	68483096	322	1.6042	0.054333	0.599757
ZNF574	19	42572629	42585701	6	1.6041	0.054349	0.599757
GDF1	19	18979361	19006905	67	1.6036	0.054403	0.599757
CERS1	19	18979361	19007536	67	1.6036	0.054403	0.599757
DEF8	16	90014333	90034468	108	1.6033	0.054432	0.599757
OSBPL10	3	31699382	32119072	1539	1.6032	0.054448	0.599757
SART3	12	108916357	108955176	152	1.603	0.054462	0.599757
MRPL14	6	44081194	44095194	43	1.6029	0.05448	0.599757
KIAA0355	19	34745442	34846491	263	1.6024	0.054537	0.600034
HTR3B	11	113775399	113817287	152	1.6018	0.054596	0.600333
SPEF2	5	35617946	35814713	696	1.6015	0.054631	0.600368
ZNF248	10	38091751	38147034	230	1.6007	0.054727	0.600975
ZADH2	18	72907063	72921303	37	1.6004	0.05475	0.600975
RAD51AP2	2	17691851	17699706	34	1.6001	0.054785	0.60101
STK4	20	43595115	43708600	327	1.5997	0.054837	0.6011
KRI1	19	10663761	10676713	59	1.5995	0.054857	0.6011
AP1M2	19	10683347	10697991	77	1.5986	0.054957	0.601522
TMIGD2	19	4292229	4302428	42	1.598	0.055026	0.601522
MTSS1	8	125563031	125740730	747	1.598	0.055027	0.601522
GIMAP1	7	150413645	150421372	25	1.5978	0.055044	0.601522
RP11-286N22.8	11	61196692	61253294	126	1.5977	0.055055	0.601522
ATRIP	3	48488114	48507115	27	1.5971	0.055118	0.601579
SDK1	7	3341080	4308632	5129	1.5971	0.055124	0.601579
TP53BP1	15	43699407	43802926	254	1.5966	0.055178	0.601672
RBM48	7	92158087	92167319	24	1.5958	0.055266	0.601672
SLIRP	14	78174414	78227447	229	1.5958	0.05527	0.601672
GCLC	6	53362139	53481768	449	1.5956	0.055288	0.601672
FGG	4	155525286	155534119	13	1.5954	0.055316	0.601672
SGCB	4	52886872	52904648	32	1.5953	0.055324	0.601672
L3MBTL3	6	130334844	130462594	378	1.5942	0.05545	0.602695
SNW1	14	78183942	78227550	179	1.5931	0.055572	0.603467
PYCARD	16	31212806	31214771	2	1.593	0.055585	0.603467
FKBP9	7	32997017	33046543	192	1.5924	0.055649	0.603586
C5AR1	19	47793280	47825323	110	1.5923	0.05566	0.603586
RB1CC1	8	53535016	53658403	207	1.5901	0.055904	0.605675
AMN	14	103388993	103399933	26	1.59	0.055918	0.605675
NOTCH4	6	32162620	32191844	28	1.5897	0.055949	0.605675
JMJD8	16	731671	734529	4	1.5889	0.056042	0.605784
ADAM30	1	120436156	120439118	5	1.5888	0.056056	0.605784
DNAJB9	7	108210012	108215294	12	1.5885	0.056089	0.605784
SNRPF	12	96252706	96297606	207	1.588	0.056146	0.605784
GCNT1	9	79034752	79122332	411	1.5879	0.056159	0.605784
ST6GALNAC6	9	130647600	130667687	40	1.5878	0.056163	0.605784
HOXB5	17	46668619	46671323	9	1.5875	0.056203	0.605784
SUPT3H	6	44777054	45345690	2115	1.5874	0.056216	0.605784
SLC44A4	6	31830969	31846823	65	1.5865	0.05631	0.60601
PHACTR4	1	28696114	28826881	448	1.5863	0.056339	0.60601
PLOD3	7	100849258	100861701	34	1.586	0.056365	0.60601
OR5T2	11	55999490	56000737	12	1.5855	0.056424	0.60601
CWF19L1	10	101992055	102027437	108	1.5853	0.05645	0.60601
GALR1	18	74962505	74980858	99	1.5853	0.05645	0.60601
RP11-552I14.1	12	103545620	103562087	56	1.5852	0.056462	0.60601
COL6A2	21	47518011	47552763	153	1.5836	0.056646	0.606546
VAV3	1	108113782	108507766	1582	1.5835	0.056657	0.606546
SPINK2	4	57676026	57687908	56	1.5833	0.056678	0.606546
SPATA12	3	57094469	57109460	49	1.5832	0.056693	0.606546
SRGN	10	70847862	70864567	50	1.5829	0.056724	0.606546
SRRM5	19	44100769	44118649	40	1.5828	0.056732	0.606546
OR8J1	11	56127691	56128764	8	1.5828	0.056737	0.606546
RBM4B	11	66432469	66445392	21	1.5816	0.05687	0.607287
INTS4	11	77589766	77705724	353	1.5813	0.0569	0.607287
LHX6	9	124964856	124991905	51	1.5813	0.056903	0.607287
MOB3C	1	47073387	47082563	19	1.5804	0.057012	0.608107
PUS3	11	125763381	125773116	37	1.5799	0.057065	0.608282
PGRMC2	4	129190397	129209984	38	1.5797	0.057093	0.608282
RBFOX3	17	77085427	77613550	2013	1.579	0.057165	0.608402
KLHDC3	6	42981951	42989036	15	1.5788	0.057192	0.608402
TNIP2	4	2743375	2758103	73	1.5787	0.057201	0.608402
CRTC3	15	91073157	91188577	386	1.578	0.057282	0.60892
ETV5	3	185764097	185828107	125	1.577	0.057401	0.609841
AC011551.3	19	47050313	47104118	182	1.5749	0.057643	0.612067
SHBG	17	7517382	7536700	49	1.574	0.057739	0.612325
TSSK3	1	32817122	32829913	6	1.574	0.057746	0.612325
PRELID2	5	144851362	145214932	1062	1.5736	0.057794	0.612325
RABGEF1	7	66147151	66276451	497	1.573	0.057861	0.612325
FGF5	4	81187753	81257834	257	1.573	0.057862	0.612325
OR2Y1	5	180166042	180167099	4	1.5728	0.057881	0.612325
HOXA4	7	27168126	27170418	10	1.5725	0.057915	0.612325
IQCH	15	67547138	67794598	497	1.5723	0.057944	0.612325
C17orf58	17	65987217	65989765	2	1.5721	0.057966	0.612325
NDUFB5	3	179322478	179345435	42	1.5719	0.057992	0.612325
OR5K3	3	98109510	98110475	1	1.5709	0.058102	0.613144
OR4K17	14	20585566	20586597	4	1.5703	0.05817	0.613518
KEAP1	19	10596796	10614417	47	1.57	0.058212	0.613618
FAM71C	12	100041531	100043824	8	1.5694	0.058281	0.613858
BST1	4	15704573	15739936	194	1.5691	0.058314	0.613858
AC007204.1	19	20047769	20048639	2	1.5688	0.058343	0.613858
TUBGCP4	15	43661419	43699293	71	1.5686	0.058365	0.613858
KLC4	6	43008515	43042837	93	1.5678	0.058462	0.614425
YDJC	22	21982378	21984353	4	1.5674	0.05851	0.614425
HIBADH	7	27565061	27702614	526	1.5668	0.05858	0.614425
CCDC117	22	29168662	29185283	64	1.5668	0.058581	0.614425
TADA1	1	166825747	166845564	73	1.5666	0.058606	0.614425
CSMD1	8	2792875	4852494	20224	1.5665	0.058616	0.614425
OR2L5	1	248185250	248186188	1	1.5662	0.058647	0.614425
AKAP9	7	91570181	91739987	383	1.5655	0.058738	0.615037
IL1F10	2	113825547	113833427	52	1.5651	0.05878	0.615135
GPR35	2	241544848	241570676	110	1.5645	0.05885	0.615415
GPR3	1	27719148	27722318	3	1.5643	0.058872	0.615415
ZNF132	19	58944181	58951589	18	1.5635	0.058972	0.615876
ZBTB32	19	36195429	36207940	36	1.5627	0.059058	0.615876
CCDC179	11	22868477	22881972	57	1.5621	0.059134	0.615876
NUDT3	6	34247456	34360451	349	1.5619	0.059155	0.615876
FAM32A	19	16296191	16302857	16	1.5618	0.059168	0.615876
GTF2H4	6	30875961	30881883	1	1.5616	0.059194	0.615876
GNMT	6	42928496	42931618	9	1.5616	0.059195	0.615876
NCK2	2	106361354	106510730	633	1.561	0.059261	0.615876
WDR78	1	67278568	67390570	272	1.5609	0.059275	0.615876
GPER1	7	1121844	1133451	53	1.5608	0.059285	0.615876
GPR22	7	107110463	107116098	7	1.5606	0.059306	0.615876
CD68	17	7482785	7485429	7	1.5606	0.059308	0.615876
ZFYVE16	5	79703832	79775169	185	1.5591	0.059483	0.61619
CEBPB	20	48807376	48809212	2	1.5588	0.059519	0.61619
TARM1	19	54573149	54584634	64	1.5587	0.059532	0.61619
ZNF506	19	19896648	19932560	124	1.5586	0.059547	0.61619
GOLGA8A	15	34671269	34880704	588	1.5585	0.059561	0.61619
CGB5	19	49547141	49548568	2	1.5584	0.059565	0.61619
PIP4K2C	12	57984957	57997198	28	1.5584	0.059567	0.61619
FAM200B	4	15683285	15707188	73	1.558	0.059613	0.616328
OR4C11	11	55370830	55371874	4	1.557	0.059739	0.617292
PIM3	22	50354161	50357728	8	1.5566	0.059785	0.617429
OSBPL9	1	52042851	52254889	434	1.5549	0.059985	0.619156
TMEM110-MUSTN1	3	52867137	52931578	151	1.5545	0.06003	0.619281
KIAA0020	9	2720469	2844241	443	1.5536	0.060142	0.620097
NACC2	9	138898383	138987131	299	1.5532	0.060189	0.620243
CASP14	19	15160195	15169104	51	1.5528	0.06024	0.620279
PIWIL2	8	22132810	22215076	251	1.5522	0.060302	0.620279
FOLR3	11	71825915	71850936	109	1.5521	0.060324	0.620279
RPH3AL	17	62293	236045	716	1.5518	0.06035	0.620279
LSAMP	3	115521235	117716095	7944	1.5518	0.060357	0.620279
FAM183A	1	43610824	43622067	56	1.5506	0.060503	0.621441
WNT3	17	44839872	44910520	103	1.5494	0.060639	0.622396
APAF1	12	99038919	99129204	246	1.5492	0.060662	0.622396
CCDC154	16	1484384	1494557	77	1.5485	0.060749	0.62295
NNAT	20	36149617	36152092	2	1.548	0.060806	0.623011
PLXNB1	3	48445261	48471594	36	1.5479	0.060821	0.623011
SERINC1	6	122764499	122792967	73	1.5473	0.060901	0.623491
MKI67	10	129894923	129924649	118	1.5462	0.061031	0.624105
C6orf1	6	34214157	34217247	10	1.5461	0.061038	0.624105
CHST8	19	34112861	34264414	605	1.5458	0.06108	0.624105
ZNF428	19	44111371	44124026	29	1.5456	0.061103	0.624105
TRPV2	17	16318856	16340317	71	1.5451	0.061155	0.624105
GRIN2A	16	9852376	10276611	2075	1.5448	0.061194	0.624105
IFITM10	11	1753640	1771821	67	1.5446	0.061222	0.624105
DNAJC15	13	43597339	43683045	254	1.5443	0.061257	0.624105
PRKAR1B	7	588834	767287	606	1.5442	0.061271	0.624105
TECTB	10	114043493	114064793	70	1.544	0.061292	0.624105
SS18L1	20	60718822	60757540	203	1.5437	0.061325	0.624105
HIST1H2BK	6	27106073	27114619	18	1.5427	0.06145	0.62504
AL136218.1	13	50007495	50020554	37	1.542	0.061542	0.625638
IRG1	13	77522632	77532777	29	1.5413	0.061618	0.625909
CAPN2	1	223889295	223963720	264	1.5412	0.061635	0.625909
CEACAM3	19	42300369	42315591	49	1.5404	0.061735	0.626587
ERBB4	2	212240446	213403565	5226	1.5396	0.06183	0.626907
PCM1	8	17780349	17885478	516	1.5396	0.061833	0.626907
TMBIM4	12	66517709	66563852	129	1.5387	0.06194	0.627654
AC104532.2	19	5904852	5914718	41	1.5381	0.062008	0.627721
TMEM151A	11	66059341	66064135	9	1.538	0.062023	0.627721
ATP6V0E2	7	149570057	149577784	38	1.5376	0.062076	0.627721
SYT16	14	62453803	62568431	599	1.537	0.062144	0.627721
NEIL3	4	178230990	178284097	206	1.5369	0.062162	0.627721
ADAMTSL1	9	18473892	18910948	2249	1.5365	0.062204	0.627721
CCDC64B	16	3077683	3086927	28	1.5365	0.062214	0.627721
TANC2	17	61086917	61505060	788	1.536	0.062263	0.627721
RFTN1	3	16355081	16555533	766	1.5359	0.062281	0.627721
MS4A6A	11	59939081	59952139	40	1.5357	0.062311	0.627721
IKZF2	2	213864429	214017151	497	1.5354	0.062342	0.627721
CHMP4C	8	82644669	82671750	84	1.5354	0.062346	0.627721
RPA1	17	1732996	1803376	236	1.535	0.062392	0.627797
CNIH3	1	224622362	224928251	1006	1.5347	0.062432	0.627797
CLEC17A	19	14693896	14721969	109	1.5345	0.062459	0.627797
FGD3	9	95709733	95798518	310	1.5341	0.062502	0.627797
AJAP1	1	4714792	4852594	773	1.534	0.06252	0.627797
MROH8	20	35729629	35807991	222	1.5334	0.062588	0.628145
ZDHHC13	11	19138646	19197969	159	1.5328	0.062668	0.628613
TGFA	2	70674412	70781325	395	1.5315	0.062829	0.629893
C2orf15	2	99757948	99939204	548	1.5303	0.062968	0.630209
OTX2	14	57267425	57277197	11	1.5302	0.062989	0.630209
FCGR2A	1	161475220	161493803	70	1.5301	0.062999	0.630209
ZNF800	7	126986844	127071978	300	1.5298	0.063032	0.630209
MPC1	6	166778407	166796486	24	1.5297	0.063046	0.630209
HSD17B14	19	49316274	49339935	69	1.5296	0.063061	0.630209
CHRNA2	8	27317279	27337400	105	1.529	0.063128	0.630544
TRAPPC6A	19	45666186	45681495	39	1.5286	0.063176	0.63069
RP11-298I3.5	14	23415479	23451467	70	1.5282	0.063231	0.630905
CHML	1	241792155	241799232	23	1.5279	0.063266	0.63092
ZFYVE20	3	15111580	15140670	81	1.5273	0.063345	0.630996
EIF2B4	2	27587219	27593353	12	1.5273	0.063346	0.630996
A3GALT2	1	33772367	33786699	52	1.5271	0.063374	0.630996
EYA3	1	28296855	28415207	384	1.5264	0.06346	0.631222
FAM133B	7	92190107	92219708	80	1.5263	0.063473	0.631222
PET100	19	7694623	7696842	6	1.5258	0.063531	0.631222
TNKS2	10	93558069	93625033	197	1.5256	0.063553	0.631222
GMPR2	14	24701628	24708448	9	1.5255	0.063564	0.631222
DEFA1	8	6835171	6837602	2	1.525	0.063632	0.631351
SETD7	4	140417095	140527853	347	1.5249	0.063644	0.631351
DMRTB1	1	53925072	53933161	31	1.5243	0.063718	0.631436
ACLY	17	40023161	40086795	135	1.5242	0.06373	0.631436
DRAXIN	1	11751786	11785914	108	1.524	0.063753	0.631436
MMP8	11	102582526	102597781	90	1.5235	0.063821	0.631778
PRPF39	14	45553302	45585485	60	1.5228	0.06391	0.632074
RASAL1	12	113536624	113574044	159	1.5227	0.063918	0.632074
CDKL2	4	76503215	76555900	147	1.5223	0.063973	0.632108
HIST1H4A	6	26021907	26022278	2	1.522	0.064004	0.632108
MTRNR2L4	16	3421053	3422283	6	1.5219	0.064022	0.632108
P4HTM	3	49027319	49044587	17	1.521	0.064127	0.632814
FBP1	9	97365415	97402531	153	1.5207	0.064171	0.632917
TGM7	15	43568478	43594453	56	1.5204	0.064206	0.632931
SOWAHB	4	77816082	77819002	8	1.5195	0.064313	0.633654
ITPR1	3	4535032	4889524	1482	1.5183	0.064475	0.633819
PNLDC1	6	160221298	160241736	79	1.5182	0.064481	0.633819
IL6R	1	154377669	154441926	199	1.5181	0.064491	0.633819
EOGT	3	69024365	69063112	158	1.5176	0.064555	0.633819
BAALC	8	104152938	104242533	359	1.5176	0.064562	0.633819
ERC1	12	1099675	1605099	1940	1.5175	0.064575	0.633819
CA10	17	49707674	50237377	1610	1.5172	0.064607	0.633819
PAH	12	103230663	103352188	476	1.5167	0.064674	0.633819
CXCR1	2	219027568	219031718	6	1.5166	0.064684	0.633819
ZNF584	19	58912871	58929694	78	1.5165	0.06469	0.633819
MMP27	11	102562218	102576537	83	1.5162	0.064728	0.633819
NPIPA5	16	15457516	15474904	23	1.5162	0.064733	0.633819
G3BP2	4	76567966	76649709	244	1.5156	0.064807	0.633944
ATG9B	7	150709297	150721586	29	1.5156	0.064813	0.633944
SLC22A14	3	38323785	38360066	208	1.5147	0.064925	0.634312
ZNF260	19	37001597	37019562	49	1.5147	0.064925	0.634312
CRYZL1	21	34961647	35016232	86	1.5136	0.065057	0.634312
CCIN	9	36169389	36171329	7	1.5134	0.06509	0.634312
HCRTR1	1	32083287	32098119	34	1.5132	0.065115	0.634312
ZNF654	3	88188254	88193815	13	1.5128	0.06516	0.634312
FRMD4B	3	69219141	69591734	1469	1.5128	0.065163	0.634312
CLPX	15	65440557	65477680	87	1.5125	0.065199	0.634312
SGTB	5	64961755	65018862	114	1.5125	0.065205	0.634312
GRID1	10	87359312	88126250	2819	1.5124	0.065215	0.634312
CHRNB1	17	7348380	7361026	38	1.512	0.065265	0.634312
AL135998.1	14	23286463	23291750	22	1.5118	0.065296	0.634312
TMEM59	1	54497347	54519177	56	1.5114	0.065341	0.634312
SH3BGR	21	40817781	40887433	276	1.5113	0.065352	0.634312
KIRREL3	11	126293254	126873355	2355	1.5111	0.065386	0.634312
C15orf41	15	36871812	37102449	704	1.5105	0.065456	0.634312
CDC34	19	531714	542097	6	1.5105	0.065459	0.634312
SIRT1	10	69644427	69678147	105	1.5103	0.065486	0.634312
IPO9	1	201798269	201853422	130	1.5098	0.065545	0.634312
AC092782.1	1	243388058	243395911	17	1.5098	0.065551	0.634312
ACRV1	11	125541417	125551018	22	1.5097	0.065557	0.634312
TMEM110	3	52870235	52931612	142	1.5094	0.065593	0.634335
PLAU	10	75668935	75677255	22	1.5083	0.065745	0.634995
SLC7A6	16	68298433	68335722	80	1.5082	0.065747	0.634995
AMIGO1	1	110046797	110052360	10	1.5079	0.065793	0.634995
CEACAM6	19	42254885	42276113	58	1.5079	0.065796	0.634995
AL645730.2	1	50459990	50461874	3	1.5071	0.065898	0.635233
TMC2	20	2517253	2622430	472	1.5068	0.065928	0.635233
NLRX1	11	119037277	119054725	21	1.5064	0.065987	0.635233
CASC5	15	40886218	40956540	161	1.5064	0.065988	0.635233
BATF2	11	64755415	64764517	23	1.5063	0.065989	0.635233
PCDH15	10	55562531	57387702	7677	1.5058	0.066061	0.635601
FSTL4	5	132532147	132948255	1390	1.505	0.066158	0.636039
NCOR2	12	124808961	125052135	799	1.5049	0.066174	0.636039
SLC9A8	20	48429250	48508779	276	1.5026	0.066465	0.638511
CDK10	16	89747145	89762772	80	1.502	0.066543	0.638808
ZNF25	10	38238500	38265561	97	1.5002	0.066775	0.638808
RPL11	1	24018269	24022915	12	1.5002	0.066785	0.638808
TRIM72	16	31225342	31236510	12	1.4997	0.06684	0.638808
MYCL	1	40361098	40367928	17	1.4997	0.066851	0.638808
PKIB	6	122793076	123047518	733	1.4995	0.066866	0.638808
CX3CL1	16	57406370	57418960	46	1.4995	0.066873	0.638808
KCTD7	7	66093868	66276446	688	1.4992	0.066904	0.638808
ZNF90	19	20188803	20237885	155	1.4992	0.066913	0.638808
IL17RC	3	9958758	9975314	47	1.4989	0.066944	0.638808
TRIM14	9	100831557	100881494	120	1.4989	0.066952	0.638808
PPP1R13L	19	45882892	45909607	59	1.4988	0.066967	0.638808
ADPGK	15	73043710	73078187	82	1.4987	0.06697	0.638808
RNF34	12	121837844	121868389	82	1.4986	0.066994	0.638808
THUMPD1	16	20744986	20753406	26	1.4985	0.067004	0.638808
HSF2	6	122720691	122754264	73	1.4979	0.06708	0.639209
GGPS1	1	235490665	235507847	64	1.4974	0.067147	0.639524
TECR	19	14627897	14676792	154	1.4965	0.06726	0.640277
ZNF418	19	58433252	58446761	38	1.4961	0.067312	0.640449
VAC14	16	70721342	70835064	380	1.4956	0.067375	0.640725
BHMT	5	78407602	78428108	62	1.4943	0.067547	0.641058
LRRC70	5	61874562	61877275	3	1.4943	0.067552	0.641058
OR5F1	11	55761157	55762101	10	1.4942	0.067561	0.641058
HDAC3	5	141000443	141016437	46	1.4941	0.067572	0.641058
NTPCR	1	233086351	233119628	91	1.4941	0.06758	0.641058
FREM1	9	14734664	14910993	865	1.4933	0.067682	0.641456
SLC2A2	3	170714137	170744539	90	1.4932	0.06769	0.641456
TMEM79	1	156252726	156262976	23	1.4928	0.067741	0.641617
TMBIM4	12	66517697	66563765	127	1.4916	0.067898	0.642516
CYP2W1	7	1022835	1029276	25	1.4916	0.067904	0.642516
KPNA5	6	117002350	117063029	130	1.4908	0.068007	0.643168
SPTA1	1	158580496	158656488	224	1.4901	0.068099	0.643632
RP11-293I14.2	12	72067984	72092748	50	1.4894	0.068185	0.643632
GINS4	8	41386725	41402565	57	1.4893	0.068199	0.643632
[truncated: 16,861 more rows]

## Sheet: T7.tissue.53
Table 7.Tissue enrichment analysis for genes differentially associated with the two disorders (performed in 53 general tissue types in GTEx using MAGMA)
Tissues with an adjusted p-value below 0.05 (FDR) are highlighted in bold.
Name	Coefficient	Coefficient_std_error	Coefficient_P_value	P(FDR)
Brain_Cerebellar_Hemisphere	3.1209e-09	1.1268e-09	0.00280536	0.0791
Brain_Nucleus_accumbens_(basal_ganglia)	3.08127e-09	1.16942e-09	0.00420852	0.0791
Brain_Frontal_Cortex_(BA9)	3.07132e-09	1.17501e-09	0.0044761	0.0791
Brain_Cerebellum	2.83187e-09	1.18041e-09	0.00821879	0.104
Brain_Cortex	2.78859e-09	1.19553e-09	0.00983713	0.104
Brain_Anterior_cingulate_cortex_(BA24)	2.59251e-09	1.21758e-09	0.0166175	0.147
Kidney_Cortex	2.5634e-09	1.35462e-09	0.0292226	0.221
Brain_Putamen_(basal_ganglia)	1.82941e-09	1.12975e-09	0.05269	0.33
Testis	2.21974e-09	1.42008e-09	0.059013	0.33
Brain_Substantia_nigra	1.81271e-09	1.17964e-09	0.0621882	0.33
Brain_Hypothalamus	1.49965e-09	1.11938e-09	0.0901684	0.435
Liver	1.74016e-09	1.36952e-09	0.101928	0.444
Heart_Left_Ventricle	1.47458e-09	1.1976e-09	0.10911	0.444
Brain_Caudate_(basal_ganglia)	1.26796e-09	1.11201e-09	0.127093	0.466
Adrenal_Gland	1.4016e-09	1.25534e-09	0.132102	0.466
Brain_Hippocampus	8.02247e-10	1.05e-09	0.222421	0.73
Brain_Amygdala	7.68732e-10	1.057e-09	0.233529	0.73
Heart_Atrial_Appendage	6.73521e-10	1.13447e-09	0.27636	0.813
Prostate	7.74059e-10	1.41761e-09	0.292522	0.817
Pituitary	2.45449e-10	1.15871e-09	0.41612	0.983
Minor_Salivary_Gland	2.08749e-10	1.16028e-09	0.42861	0.983
Brain_Spinal_cord_(cervical_c-1)	3.98738e-11	1.16098e-09	0.486301	0.983
Stomach	-1.71801e-10	1.16906e-09	0.558417	0.983
Cervix_Endocervix	-3.67756e-10	1.27834e-09	0.613205	0.983
Spleen	-4.07767e-10	1.33128e-09	0.620311	0.983
Lung	-3.90978e-10	1.24553e-09	0.623203	0.983
Esophagus_Gastroesophageal_Junction	-8.83468e-10	1.24562e-09	0.760919	0.983
Ovary	-9.78537e-10	1.31778e-09	0.771128	0.983
Breast_Mammary_Tissue	-8.50665e-10	1.14309e-09	0.771617	0.983
Adipose_Subcutaneous	-9.31239e-10	1.12664e-09	0.795757	0.983
Esophagus_Muscularis	-1.14045e-09	1.29135e-09	0.811421	0.983
Thyroid	-1.10662e-09	1.2379e-09	0.814325	0.983
Artery_Coronary	-1.1761e-09	1.1903e-09	0.83844	0.983
Artery_Tibial	-1.22017e-09	1.14209e-09	0.857322	0.983
Colon_Transverse	-1.48046e-09	1.28004e-09	0.876276	0.983
Cervix_Ectocervix	-1.61631e-09	1.34185e-09	0.885809	0.983
Uterus	-1.50343e-09	1.18027e-09	0.898633	0.983
Muscle_Skeletal	-1.59839e-09	1.2334e-09	0.902499	0.983
Whole_Blood	-1.72723e-09	1.26314e-09	0.914252	0.983
Small_Intestine_Terminal_Ileum	-1.94998e-09	1.41683e-09	0.915636	0.983
Skin_Not_Sun_Exposed_(Suprapubic)	-1.70815e-09	1.22533e-09	0.918345	0.983
Skin_Sun_Exposed_(Lower_leg)	-1.81869e-09	1.24666e-09	0.927697	0.983
Artery_Aorta	-1.71427e-09	1.17241e-09	0.928154	0.983
Fallopian_Tube	-1.92521e-09	1.28345e-09	0.933196	0.983
Nerve_Tibial	-1.70738e-09	1.13659e-09	0.933475	0.983
Cells_Transformed_fibroblasts	-1.70771e-09	1.09774e-09	0.940106	0.983
Vagina	-2.16337e-09	1.26868e-09	0.955923	0.983
Pancreas	-2.24644e-09	1.2964e-09	0.958437	0.983
Bladder	-2.01274e-09	1.14774e-09	0.960256	0.983
Adipose_Visceral_(Omentum)	-2.15524e-09	1.18808e-09	0.965165	0.983
Colon_Sigmoid	-2.34087e-09	1.21011e-09	0.973469	0.983
Cells_EBV-transformed_lymphocytes	-2.55682e-09	1.26904e-09	0.978036	0.983
Esophagus_Mucosa	-2.65242e-09	1.25287e-09	0.982873	0.983

## Sheet: T8.brain.13
Table 8. Tissue enrichment analysis within 13 GTEx brain regions
Regions with an adjusted p-value (FDR) below 0.05 are highlighted in bold. This is a competitive analysis comapring each brain regions against others. For example, for the first row, the results are computed for cortex versus other brain regions instead of cortex versus other tissues in GTEx (as in the last table).
Name	Coefficient	Coefficient_std_error	Coefficient_P_value	P(FDR)
Brain_Cerebellum	2.82888e-09	1.4298e-09	0.0239354	0.164
Brain_Cortex	2.44386e-09	1.24917e-09	0.02521	0.164
Brain_Cerebellar_Hemisphere	2.24188e-09	1.28593e-09	0.040632	0.176
Brain_Frontal_Cortex_(BA9)	1.67792e-09	1.13883e-09	0.0703265	0.228
Brain_Anterior_cingulate_cortex_(BA24)	7.18939e-10	1.12521e-09	0.261431	0.679
Brain_Nucleus_accumbens_(basal_ganglia)	-5.29726e-10	1.18187e-09	0.672999	0.999
Brain_Caudate_(basal_ganglia)	-5.22258e-10	1.13936e-09	0.676659	0.999
Brain_Putamen_(basal_ganglia)	-5.4383e-10	1.1543e-09	0.681228	0.999
Brain_Amygdala	-1.80952e-09	1.08973e-09	0.951595	0.999
Brain_Hypothalamus	-1.82382e-09	9.94433e-10	0.966676	0.999
Brain_Hippocampus	-2.45156e-09	1.10085e-09	0.987025	0.999
Brain_Spinal_cord_(cervical_c-1)	-3.33964e-09	1.06908e-09	0.999107	0.999
Brain_Substantia_nigra	-3.07518e-09	9.7608e-10	0.999185	0.999

## Sheet: T9. neuro-specific
Table 9. Cell-type enrichment analysis for genes differentially associated with the two disorders (performed in 166 cell types using MAGMA)
Cell types with an adjusted p-value (false discovery rate) within one dataset below 0.05 are highlighted in bold.
Dataset	brain_region	Cell_type	Cell type_Full name	NGENES	BETA	BETA_STD	SE	P	P (FDR) within one dataset	P (FDR) across all datasets
Allen_Human_LGN_level2	Lateral Geniculate Nucleus	LGN_Inh_LAMP5	GABAergic neurons	17690	0.027502	0.060003	0.0068133	2.7253e-05	0.000327036	0.00451205
DroNc_Human_Hippocampus	Hippocampus	GABA2	GABAergic interneurons	17263	0.84006	0.061183	0.217	5.4362e-05	0.00081543	0.00451205
Linnarsson_GSE101601_Human_Temporal_cortex	Temporal cortex	GABA_1	GABAergic neurons	17461	0.51863	0.048058	0.15139	0.00030718	0.00337898	0.0167403
Linnarsson_GSE76381_Human_Midbrain	Midbrain	DA2	dopaminergic neurons	14978	0.18648	0.053888	0.056746	0.00050897	0.0127242	0.0168978
Linnarsson_GSE76381_Human_Midbrain	Midbrain	DA1	dopaminergic neurons	14978	0.14041	0.047774	0.047473	0.0015529	0.0129408	0.0368259
Linnarsson_GSE76381_Human_Midbrain	Midbrain	NbGaba	GABAergic neurons neuroblasts	14978	0.13919	0.038425	0.046393	0.0013514	0.0129408	0.0368259
Linnarsson_GSE76381_Human_Midbrain	Midbrain	Gaba	GABAergic neurons	14978	0.15408	0.038583	0.054217	0.0022451	0.0140319	0.0465858
Allen_Human_MTG_level1	Middle Temporal Gyrus	GABAergic	GABAergic neurons	17690	0.040431	0.079176	0.015963	0.005663	0.016989	0.0594342
Linnarsson_GSE76381_Human_Midbrain	Midbrain	DA0	dopaminergic neurons	14978	0.19916	0.047473	0.076594	0.0046631	0.0233155	0.0566961
GSE104276_Human_Prefrontal_cortex_all_ages	Prefrontal cortex	GABAergic_neurons	GABAergic neurons	17631	0.043362	0.068327	0.016486	0.004271	0.025626	0.0566961
Allen_Human_MTG_level2	Middle Temporal Gyrus	Inh_L1.4_LAMP5_LCP2	GABAergic neurons	17690	0.033801	0.070013	0.010086	0.00040338	0.0302535	0.0167403
Allen_Human_LGN_level1	Lateral Geniculate Nucleus	GABAergic	GABAergic neurons	17690	0.025952	0.055524	0.011357	0.011161	0.033483	0.0975119
DroNc_Human_Hippocampus	Hippocampus	GABA1	GABAergic interneurons	17263	0.55908	0.041529	0.215	0.0046607	0.0349553	0.0566961
GSE67835_Human_Cortex	Cortex	fetal_quiescent	fetal_quiescent	16937	0.019994	0.031445	0.0089175	0.012486	0.076527	0.103634
GSE67835_Human_Cortex	Cortex	neurons	neurons	16937	0.017802	0.033989	0.0083965	0.017006	0.076527	0.128318
Allen_Human_MTG_level2	Middle Temporal Gyrus	Inh_L1.2_LAMP5_DBP	GABAergic neurons	17690	0.022497	0.047046	0.0081603	0.0029207	0.0796675	0.0528992
Allen_Human_MTG_level2	Middle Temporal Gyrus	Inh_L2.6_LAMP5_CA1	GABAergic neurons	17690	0.028212	0.05977	0.010341	0.0031867	0.0796675	0.0528992
Allen_Human_MTG_level2	Middle Temporal Gyrus	Inh_L1_SST_NMBR	GABAergic neurons	17690	0.026891	0.054003	0.010634	0.0057286	0.085929	0.0594342
Allen_Human_MTG_level2	Middle Temporal Gyrus	Inh_L2.4_VIP_SPAG17	GABAergic neurons	17690	0.024979	0.049874	0.0096388	0.0047816	0.085929	0.0566961
Allen_Human_MTG_level2	Middle Temporal Gyrus	Inh_L1.2_PAX6_CDH12	GABAergic neurons	17690	0.024515	0.050195	0.0099723	0.0069856	0.08732	0.0682123
Allen_Human_MTG_level2	Middle Temporal Gyrus	Inh_L1.2_GAD1_MC4R	GABAergic neurons	17690	0.024051	0.046533	0.010021	0.0082017	0.0878754	0.0756379
GSE67835_Human_Cortex_woFetal	Cortex	neurons	neurons	16937	0.018271	0.034885	0.0082197	0.013119	0.091833	0.103703
Linnarsson_GSE101601_Human_Temporal_cortex	Temporal cortex	GABA_2	GABAergic neurons	17461	0.40124	0.045094	0.19603	0.020345	0.111897	0.146838
Linnarsson_GSE76381_Human_Midbrain	Midbrain	RN	red nucleus	14978	0.12229	0.03452	0.064615	0.029216	0.121733	0.186533
DroNc_Human_Hippocampus	Hippocampus	exPFC1	glutamatergic neurons (prefrontal cortex)	17263	0.42553	0.034508	0.2234	0.028411	0.142055	0.186533
GSE67835_Human_Cortex_woFetal	Cortex	hybrid	hybrid	16937	0.018486	0.034857	0.011503	0.054027	0.189094	0.288513
Linnarsson_GSE76381_Human_Midbrain	Midbrain	NbML5	mediolateral neuroblasts	14978	0.11036	0.028648	0.070293	0.058212	0.2079	0.292824
GSE67835_Human_Cortex	Cortex	hybrid	hybrid	16937	0.015999	0.030168	0.011278	0.078009	0.234027	0.35213
DroNc_Human_Hippocampus	Hippocampus	OPC	oligodendrocyte precursor cells	17263	0.49567	0.016796	0.32822	0.06551	0.245663	0.319843
Allen_Human_MTG_level2	Middle Temporal Gyrus	Inh_L3.5_SST_ADGRG6	GABAergic neurons	17690	0.021268	0.042505	0.011035	0.026976	0.2529	0.186533
GSE104276_Human_Prefrontal_cortex_all_ages	Prefrontal cortex	Neurons	Neurons	17631	0.019271	0.034391	0.016156	0.11648	0.26398	0.446729
GSE104276_Human_Prefrontal_cortex_all_ages	Prefrontal cortex	OPC	oligodendrocyte precursor cells	17631	0.019033	0.03405	0.017038	0.13199	0.26398	0.47031
Allen_Human_MTG_level2	Middle Temporal Gyrus	Inh_L2.3_VIP_CASC6	GABAergic neurons	17690	0.017711	0.039314	0.0098665	0.03633	0.28578	0.223362
Allen_Human_MTG_level2	Middle Temporal Gyrus	Inh_L5.6_PVALB_LGR5	GABAergic neurons	17690	0.01684	0.035154	0.0094968	0.038104	0.28578	0.225902
DroNc_Human_Hippocampus	Hippocampus	exCA1	pyramidal neurons (Hip CA)	17263	0.24145	0.02283	0.18628	0.097464	0.292392	0.404476
Allen_Human_MTG_level2	Middle Temporal Gyrus	Inh_L1.4_VIP_OPRM1	GABAergic neurons	17690	0.017056	0.03357	0.010245	0.047985	0.299906	0.265517
Allen_Human_MTG_level2	Middle Temporal Gyrus	OPC_L1.6_PDGFRA	oligodendrocyte precursor cells	17690	0.013093	0.020835	0.0077169	0.044888	0.299906	0.256945
Allen_Human_LGN_level2	Lateral Geniculate Nucleus	OPC_PDGFRA	oligodendrocyte precursor cells	17690	0.012098	0.019737	0.0075956	0.055617	0.333702	0.288513
Linnarsson_GSE76381_Human_Midbrain	Midbrain	OMTN	oculomotor and trochlear nucleus	14978	0.075919	0.028484	0.061846	0.10982	0.343187	0.43405
Linnarsson_GSE76381_Human_Midbrain	Midbrain	Sert	serotonergic neurons	14978	0.035509	0.014985	0.032346	0.13615	0.378194	0.470852
Allen_Human_MTG_level2	Middle Temporal Gyrus	Inh_L1.2_VIP_PCDH20	GABAergic neurons	17690	0.014437	0.028631	0.010304	0.080608	0.40304	0.35213
Allen_Human_MTG_level2	Middle Temporal Gyrus	Inh_L2.4_PVALB_WFDC2	GABAergic neurons	17690	0.014918	0.032407	0.010548	0.078636	0.40304	0.35213
Allen_Human_MTG_level2	Middle Temporal Gyrus	Inh_L4.6_PVALB_SULF1	GABAergic neurons	17690	0.016419	0.034373	0.011136	0.070189	0.40304	0.332896
Allen_Human_MTG_level2	Middle Temporal Gyrus	Inh_L2.4_SST_FRZB	GABAergic neurons	17690	0.013808	0.028548	0.010528	0.094844	0.444581	0.403695
DroNc_Human_Hippocampus	Hippocampus	exPFC2	glutamatergic neurons (prefrontal cortex)	17263	0.13654	0.018619	0.14886	0.17953	0.448825	0.541854
Allen_Human_MTG_level2	Middle Temporal Gyrus	Inh_L1.3_SST_CALB1	GABAergic neurons	17690	0.014522	0.02717	0.011691	0.1071	0.4725	0.433624
Allen_Human_MTG_level2	Middle Temporal Gyrus	Inh_L1.4_VIP_CHRNA6	GABAergic neurons	17690	0.01083	0.022429	0.0091549	0.11841	0.493375	0.446729
Allen_Human_MTG_level2	Middle Temporal Gyrus	Exc_L4.5_RORB_DAPK2	glutamatergic neurons	17690	0.01204	0.026024	0.010831	0.13316	0.49935	0.47031
Allen_Human_MTG_level2	Middle Temporal Gyrus	Inh_L1_SST_CHRNA4	GABAergic neurons	17690	0.01086	0.021664	0.0095751	0.12836	0.49935	0.47031
Allen_Human_MTG_level2	Middle Temporal Gyrus	Exc_L3.4_RORB_CARM1P1	glutamatergic neurons	17690	0.010108	0.023553	0.0097727	0.1505	0.50788	0.506951
Allen_Human_MTG_level2	Middle Temporal Gyrus	Inh_L1.2_PAX6_TNFAIP8L3	GABAergic neurons	17690	0.0079131	0.017966	0.0078185	0.15575	0.50788	0.506951
Allen_Human_MTG_level2	Middle Temporal Gyrus	Inh_L1.3_PAX6_SYT6	GABAergic neurons	17690	0.0097212	0.021669	0.009579	0.1551	0.50788	0.506951
DroNc_Human_Hippocampus	Hippocampus	exDG	granule neurons (Hip dentate gyrus)	17263	0.13661	0.010693	0.19218	0.23859	0.511264	0.682861
Allen_Human_MTG_level2	Middle Temporal Gyrus	Inh_L1.3_VIP_CCDC184	GABAergic neurons	17690	0.0096564	0.020299	0.010308	0.17445	0.52335	0.536272
Allen_Human_MTG_level2	Middle Temporal Gyrus	Inh_L2.4_VIP_CBLN1	GABAergic neurons	17690	0.0099859	0.019248	0.010422	0.16901	0.52335	0.529352
Linnarsson_GSE101601_Human_Temporal_cortex	Temporal cortex	GABA_4	GABAergic neurons	17461	0.14635	0.020472	0.15001	0.16464	0.60368	0.525582
Allen_Human_MTG_level2	Middle Temporal Gyrus	Inh_L1.2_SST_BAGE2	GABAergic neurons	17690	0.0090768	0.017198	0.011254	0.20998	0.605712	0.622441
Allen_Human_MTG_level2	Middle Temporal Gyrus	Inh_L2.5_VIP_TYR	GABAergic neurons	17690	0.0074212	0.014904	0.010041	0.22993	0.638694	0.669621
GSE104276_Human_Prefrontal_cortex_all_ages	Prefrontal cortex	Astrocytes	Astrocytes	17631	0.0015572	0.0030286	0.010909	0.44325	0.664875	0.968151
DroNc_Human_Hippocampus	Hippocampus	exCA3	pyramidal neurons (Hip CA)	17263	0.072602	0.005574	0.19609	0.3556	0.66675	0.855501
Allen_Human_MTG_level2	Middle Temporal Gyrus	Exc_L3.5_RORB_FILIP1L	glutamatergic neurons	17690	0.0065943	0.014649	0.010445	0.26392	0.706929	0.742555
Allen_Human_MTG_level2	Middle Temporal Gyrus	Exc_L3.5_RORB_TWIST2	glutamatergic neurons	17690	0.0056836	0.012113	0.01009	0.28663	0.716575	0.763099
Allen_Human_MTG_level2	Middle Temporal Gyrus	Inh_L1.2_VIP_LBH	GABAergic neurons	17690	0.0061811	0.013226	0.010643	0.2807	0.716575	0.763099
Allen_Human_MTG_level2	Middle Temporal Gyrus	Inh_L4.5_PVALB_MEPE	GABAergic neurons	17690	0.0047446	0.010668	0.009455	0.3079	0.744919	0.798616
Allen_Human_MTG_level2	Middle Temporal Gyrus	Inh_L1.3_VIP_ADAMTSL1	GABAergic neurons	17690	0.0040853	0.0084377	0.010856	0.35334	0.757157	0.855501
Allen_Human_MTG_level2	Middle Temporal Gyrus	Inh_L1.3_VIP_CHRM2	GABAergic neurons	17690	0.0050696	0.0099378	0.011201	0.32542	0.757157	0.831073
Allen_Human_MTG_level2	Middle Temporal Gyrus	Inh_L2.5_VIP_SERPINF1	GABAergic neurons	17690	0.0039482	0.0077648	0.0099393	0.3456	0.757157	0.855501
Allen_Human_MTG_level2	Middle Temporal Gyrus	Inh_L5.6_SST_MIR548F2	GABAergic neurons	17690	0.0042878	0.0094411	0.010352	0.33936	0.757157	0.853542
Linnarsson_GSE101601_Human_Temporal_cortex	Temporal cortex	GABA_5	GABAergic neurons	17461	0.12313	0.012501	0.22205	0.28961	0.796427	0.763099
Allen_Human_MTG_level2	Middle Temporal Gyrus	Inh_L2.5_PVALB_SCUBE3	GABAergic neurons	17690	0.0024658	0.0051864	0.008503	0.38591	0.803979	0.902268
Allen_Human_MTG_level1	Middle Temporal Gyrus	Glutamatergic	glutamatergic neurons	17690	-0.012393	-0.027418	0.012434	0.84054	0.84054	0.99939
Allen_Human_MTG_level1	Middle Temporal Gyrus	Non.neuronal	Non.neuronal	17690	-0.010304	-0.014398	0.010548	0.83566	0.84054	0.99939
Allen_Human_MTG_level2	Middle Temporal Gyrus	Inh_L1.2_VIP_TSPAN12	GABAergic neurons	17690	0.0019486	0.0039534	0.0096377	0.41989	0.851128	0.941915
Allen_Human_LGN_level1	Lateral Geniculate Nucleus	Glutamatergic	glutamatergic neurons	17690	-0.011735	-0.028021	0.010181	0.87545	0.87545	0.99939
Allen_Human_LGN_level1	Lateral Geniculate Nucleus	Non.Neuronal	Non.Neuronal	17690	-0.0069319	-0.010543	0.0089236	0.78136	0.87545	0.99939
GSE67835_Human_Cortex_woFetal	Cortex	astrocytes	Astrocytes	16937	-0.00018296	-0.00030604	0.0080721	0.50904	0.89164	0.99939
GSE67835_Human_Cortex_woFetal	Cortex	endothelial	endothelial cell	16937	-0.0068128	-0.010155	0.0082406	0.7958	0.89164	0.99939
GSE67835_Human_Cortex_woFetal	Cortex	microglia	microglia	16937	-0.0097276	-0.012265	0.0078743	0.89164	0.89164	0.99939
GSE67835_Human_Cortex_woFetal	Cortex	oligodendrocytes	oligodendrocytes	16937	-0.008062	-0.013724	0.0085214	0.82794	0.89164	0.99939
GSE67835_Human_Cortex_woFetal	Cortex	OPC	oligodendrocyte precursor cells	16937	-0.0016594	-0.0026965	0.008861	0.57427	0.89164	0.99939
Allen_Human_LGN_level2	Lateral Geniculate Nucleus	Astro_CPAMD8	Astrocytes	17690	0.00079632	0.0012794	0.0067787	0.45324	0.89883	0.977115
Allen_Human_LGN_level2	Lateral Geniculate Nucleus	LGN_Exc_PRKCG_BCHE	glutamatergic neurons	17690	0.0001452	0.00034606	0.0080493	0.4928	0.89883	0.99939
Allen_Human_LGN_level2	Lateral Geniculate Nucleus	LGN_Exc_PRKCG_GRB14	glutamatergic neurons	17690	-0.0019506	-0.0046127	0.0077609	0.59922	0.89883	0.99939
Allen_Human_LGN_level2	Lateral Geniculate Nucleus	LGN_Inh_CTXN3	GABAergic neurons	17690	0.0015318	0.0034141	0.0086567	0.42978	0.89883	0.951246
Allen_Human_LGN_level2	Lateral Geniculate Nucleus	LGN_Inh_NTRK1	GABAergic neurons	17690	-0.0017661	-0.0040952	0.0081565	0.58571	0.89883	0.99939
Allen_Human_LGN_level2	Lateral Geniculate Nucleus	LGN_Inh_TRPC4	GABAergic neurons	17690	0.0054474	0.012026	0.0095284	0.28377	0.89883	0.763099
Linnarsson_GSE101601_Human_Temporal_cortex	Temporal cortex	Glut_2	glutamatergic neurons	17461	0.031039	0.0066693	0.13558	0.40946	0.900812	0.939355
Allen_Human_LGN_level2	Lateral Geniculate Nucleus	Oligo_MAG	oligodendrocyte	17690	-0.002926	-0.0050659	0.0062583	0.67994	0.906587	0.99939
Allen_Human_LGN_level2	Lateral Geniculate Nucleus	Astro_LGR6	Astrocytes	17690	-0.0063987	-0.011276	0.0062137	0.84844	0.925571	0.99939
Allen_Human_LGN_level2	Lateral Geniculate Nucleus	LGN_Exc_BTNL9	glutamatergic neurons	17690	-0.0075615	-0.018175	0.0081509	0.82321	0.925571	0.99939
Allen_Human_MTG_level2	Middle Temporal Gyrus	Exc_L3.5_RORB_ESR1	glutamatergic neurons	17690	0.0001199	0.000256	0.010614	0.49549	0.935194	0.99939
Allen_Human_MTG_level2	Middle Temporal Gyrus	Exc_L4.6_RORB_C1R	glutamatergic neurons	17690	3.1431e-05	6.9504e-05	0.01021	0.49877	0.935194	0.99939
Allen_Human_MTG_level2	Middle Temporal Gyrus	Inh_L1.3_VIP_GGH	GABAergic neurons	17690	0.00047345	0.00090738	0.010168	0.48143	0.935194	0.99939
GSE67835_Human_Cortex	Cortex	astrocytes	Astrocytes	16937	-0.00043089	-0.00072075	0.007707	0.52229	0.93817	0.99939
GSE67835_Human_Cortex	Cortex	endothelial	endothelial cell	16937	-0.0070826	-0.010557	0.0080823	0.80956	0.93817	0.99939
GSE67835_Human_Cortex	Cortex	fetal_replicating	fetal_replicating	16937	-0.013214	-0.02026	0.0085827	0.93817	0.93817	0.99939
GSE67835_Human_Cortex	Cortex	microglia	microglia	16937	-0.0096759	-0.012199	0.007745	0.89421	0.93817	0.99939
GSE67835_Human_Cortex	Cortex	oligodendrocytes	oligodendrocytes	16937	-0.0078234	-0.013318	0.0081484	0.8315	0.93817	0.99939
GSE67835_Human_Cortex	Cortex	OPC	oligodendrocyte precursor cells	16937	-0.0020366	-0.0033094	0.0085451	0.59419	0.93817	0.99939
Linnarsson_GSE76381_Human_Midbrain	Midbrain	NbM	medial neuroblast	14978	0.017193	0.0049919	0.07829	0.41309	0.938841	0.939355
Linnarsson_GSE76381_Human_Midbrain	Midbrain	NbML1	mediolateral neuroblasts	14978	0.022405	0.0069534	0.073189	0.37976	0.938841	0.900574
Allen_Human_MTG_level2	Middle Temporal Gyrus	Inh_L4.5_SST_STK32A	GABAergic neurons	17690	-0.00052718	-0.0010071	0.010419	0.52018	0.951549	0.99939
Allen_Human_MTG_level2	Middle Temporal Gyrus	Exc_L3.5_RORB_COL22A1	glutamatergic neurons	17690	-0.00096512	-0.0020218	0.0096782	0.53972	0.960349	0.99939
Allen_Human_MTG_level2	Middle Temporal Gyrus	Inh_L5.6_SST_NPM1P10	GABAergic neurons	17690	-0.0014407	-0.0030181	0.011329	0.5506	0.960349	0.99939
GSE104276_Human_Prefrontal_cortex_all_ages	Prefrontal cortex	Microglia	microglia	17631	-0.013124	-0.023726	0.0087289	0.93364	0.96211	0.99939
GSE104276_Human_Prefrontal_cortex_all_ages	Prefrontal cortex	Stem_cells	stem cells	17631	-0.021623	-0.041646	0.012177	0.96211	0.96211	0.99939
Allen_Human_MTG_level2	Middle Temporal Gyrus	Exc_L4.6_RORB_SEMA3E	glutamatergic neurons	17690	-0.002275	-0.0049805	0.011365	0.57933	0.966065	0.99939
Allen_Human_MTG_level2	Middle Temporal Gyrus	Exc_L6_FEZF2_SCUBE1	glutamatergic neurons	17690	-0.001899	-0.0043956	0.0082647	0.59086	0.966065	0.99939
Allen_Human_MTG_level2	Middle Temporal Gyrus	Oligo_L1.6_OPALIN	oligodendrocyte	17690	-0.0014916	-0.002204	0.0063734	0.59252	0.966065	0.99939
Allen_Human_MTG_level2	Middle Temporal Gyrus	Inh_L5.6_GAD1_GLP1R	GABAergic neurons	17690	-0.0024911	-0.0054654	0.0091118	0.60772	0.969766	0.99939
DroNc_Human_Hippocampus	Hippocampus	ASC1	Astrocytes	17263	-0.26536	-0.010723	0.2738	0.83376	0.97218	0.99939
DroNc_Human_Hippocampus	Hippocampus	ASC2	Astrocytes	17263	-0.2761	-0.011973	0.24422	0.87087	0.97218	0.99939
DroNc_Human_Hippocampus	Hippocampus	END	endothelial cell	17263	-0.093719	-0.0073812	0.103	0.81856	0.97218	0.99939
DroNc_Human_Hippocampus	Hippocampus	MG	microglia	17263	-0.40971	-0.013602	0.27911	0.92893	0.97218	0.99939
DroNc_Human_Hippocampus	Hippocampus	NSC	neuronal stem cells	17263	-0.19889	-0.016626	0.10391	0.97218	0.97218	0.99939
DroNc_Human_Hippocampus	Hippocampus	ODC1	oligodendrocytes	17263	-0.17519	-0.0062079	0.27015	0.74167	0.97218	0.99939
DroNc_Human_Hippocampus	Hippocampus	ODC2	oligodendrocytes	17263	-0.10634	-0.0044563	0.22828	0.67933	0.97218	0.99939
Linnarsson_GSE101601_Human_Temporal_cortex	Temporal cortex	GABA_3	GABAergic neurons	17461	-0.32548	-0.035223	0.20592	0.94301	0.99216	0.99939
Linnarsson_GSE101601_Human_Temporal_cortex	Temporal cortex	Glut_1	glutamatergic neurons	17461	-0.49979	-0.070204	0.21658	0.98948	0.99216	0.99939
Linnarsson_GSE101601_Human_Temporal_cortex	Temporal cortex	Glut_3	glutamatergic neurons	17461	-0.16587	-0.025701	0.1822	0.81868	0.99216	0.99939
Linnarsson_GSE101601_Human_Temporal_cortex	Temporal cortex	Glut_4	glutamatergic neurons	17461	-0.12307	-0.025221	0.1347	0.81953	0.99216	0.99939
Linnarsson_GSE101601_Human_Temporal_cortex	Temporal cortex	Glut_5	glutamatergic neurons	17461	-0.24202	-0.027731	0.24208	0.84128	0.99216	0.99939
Linnarsson_GSE101601_Human_Temporal_cortex	Temporal cortex	Glut_6	glutamatergic neurons	17461	-0.24583	-0.038023	0.10172	0.99216	0.99216	0.99939
Linnarsson_GSE76381_Human_Midbrain	Midbrain	Endo	endothelial cell	14978	-0.037111	-0.01404	0.031816	0.87827	0.99675	0.99939
Linnarsson_GSE76381_Human_Midbrain	Midbrain	Mgl	microglia	14978	-0.075712	-0.023326	0.036913	0.97986	0.99675	0.99939
Linnarsson_GSE76381_Human_Midbrain	Midbrain	NProg	neuronal progenitor	14978	-0.18031	-0.046851	0.085178	0.98285	0.99675	0.99939
Linnarsson_GSE76381_Human_Midbrain	Midbrain	OPC	oligodendrocyte precursor cells	14978	-0.020895	-0.0068268	0.052036	0.65599	0.99675	0.99939
Linnarsson_GSE76381_Human_Midbrain	Midbrain	Peric	pericytes	14978	-0.081538	-0.028087	0.037945	0.98417	0.99675	0.99939
Linnarsson_GSE76381_Human_Midbrain	Midbrain	ProgBP	progenitor basal plate	14978	-0.12824	-0.039095	0.067442	0.97137	0.99675	0.99939
Linnarsson_GSE76381_Human_Midbrain	Midbrain	ProgFPL	progenitor lateral floorplate	14978	-0.0805	-0.032639	0.046095	0.95962	0.99675	0.99939
Linnarsson_GSE76381_Human_Midbrain	Midbrain	ProgFPM	progenitor medial floorplate	14978	-0.097362	-0.030724	0.056008	0.95892	0.99675	0.99939
Linnarsson_GSE76381_Human_Midbrain	Midbrain	ProgM	progenitor midline	14978	-0.16824	-0.056044	0.061812	0.99675	0.99675	0.99939
Linnarsson_GSE76381_Human_Midbrain	Midbrain	Rgl1	radial glia-like cells	14978	-0.092264	-0.031206	0.057389	0.94604	0.99675	0.99939
Linnarsson_GSE76381_Human_Midbrain	Midbrain	Rgl2a	radial glia-like cells	14978	-0.066729	-0.02457	0.052624	0.8976	0.99675	0.99939
Linnarsson_GSE76381_Human_Midbrain	Midbrain	Rgl2b	radial glia-like cells	14978	-0.034857	-0.0097576	0.0687	0.69405	0.99675	0.99939
Linnarsson_GSE76381_Human_Midbrain	Midbrain	Rgl2c	radial glia-like cells	14978	-0.032111	-0.011185	0.049635	0.74116	0.99675	0.99939
Linnarsson_GSE76381_Human_Midbrain	Midbrain	Rgl3	radial glia-like cells	14978	-0.031279	-0.011854	0.043045	0.76627	0.99675	0.99939
Allen_Human_LGN_level2	Lateral Geniculate Nucleus	Micro_C1QB	microglia	17690	-0.020552	-0.026358	0.0071043	0.99809	0.99809	0.99939
Allen_Human_MTG_level2	Middle Temporal Gyrus	Astro_L1.2_FGFR3_GFAP	Astrocytes	17690	-0.0037913	-0.0058737	0.0061306	0.73185	0.99939	0.99939
Allen_Human_MTG_level2	Middle Temporal Gyrus	Astro_L1.6_FGFR3_SLC14A1	Astrocytes	17690	-0.0051776	-0.0090349	0.0057024	0.81805	0.99939	0.99939
Allen_Human_MTG_level2	Middle Temporal Gyrus	Endo_L2.6_NOSTRIN	endothelial cell	17690	-0.0056756	-0.0078856	0.0060428	0.82619	0.99939	0.99939
Allen_Human_MTG_level2	Middle Temporal Gyrus	Exc_L2_LAMP5_LTK	glutamatergic neurons	17690	-0.018449	-0.039526	0.0098096	0.96999	0.99939	0.99939
Allen_Human_MTG_level2	Middle Temporal Gyrus	Exc_L2.3_LINC00507_FREM3	glutamatergic neurons	17690	-0.013913	-0.032093	0.010261	0.91242	0.99939	0.99939
Allen_Human_MTG_level2	Middle Temporal Gyrus	Exc_L2.4_LINC00507_GLP2R	glutamatergic neurons	17690	-0.015851	-0.034703	0.010347	0.93721	0.99939	0.99939
Allen_Human_MTG_level2	Middle Temporal Gyrus	Exc_L4.5_FEZF2_SCN4B	glutamatergic neurons	17690	-0.013325	-0.031969	0.0081165	0.94967	0.99939	0.99939
Allen_Human_MTG_level2	Middle Temporal Gyrus	Exc_L4.5_RORB_FOLH1B	glutamatergic neurons	17690	-0.01026	-0.02412	0.0099234	0.84939	0.99939	0.99939
Allen_Human_MTG_level2	Middle Temporal Gyrus	Exc_L4.6_FEZF2_IL26	glutamatergic neurons	17690	-0.029522	-0.065485	0.0095996	0.99895	0.99939	0.99939
Allen_Human_MTG_level2	Middle Temporal Gyrus	Exc_L5.6_FEZF2_ABO	glutamatergic neurons	17690	-0.022367	-0.051423	0.0094055	0.99129	0.99939	0.99939
Allen_Human_MTG_level2	Middle Temporal Gyrus	Exc_L5.6_FEZF2_EFTUD1P1	glutamatergic neurons	17690	-0.015018	-0.035141	0.009208	0.94854	0.99939	0.99939
Allen_Human_MTG_level2	Middle Temporal Gyrus	Exc_L5.6_RORB_TTC12	glutamatergic neurons	17690	-0.0066832	-0.015565	0.0097285	0.75395	0.99939	0.99939
Allen_Human_MTG_level2	Middle Temporal Gyrus	Exc_L5.6_SLC17A7_IL15	glutamatergic neurons	17690	-0.015716	-0.03571	0.0091799	0.95655	0.99939	0.99939
Allen_Human_MTG_level2	Middle Temporal Gyrus	Exc_L5.6_THEMIS_C1QL3	glutamatergic neurons	17690	-0.016408	-0.038474	0.0098908	0.95142	0.99939	0.99939
Allen_Human_MTG_level2	Middle Temporal Gyrus	Exc_L5.6_THEMIS_CRABP1	glutamatergic neurons	17690	-0.014383	-0.033399	0.0082141	0.96002	0.99939	0.99939
Allen_Human_MTG_level2	Middle Temporal Gyrus	Exc_L5.6_THEMIS_DCSTAMP	glutamatergic neurons	17690	-0.019481	-0.046297	0.0077433	0.99406	0.99939	0.99939
Allen_Human_MTG_level2	Middle Temporal Gyrus	Exc_L5.6_THEMIS_FGF10	glutamatergic neurons	17690	-0.016881	-0.039769	0.0081674	0.98062	0.99939	0.99939
Allen_Human_MTG_level2	Middle Temporal Gyrus	Exc_L6_FEZF2_OR2T8	glutamatergic neurons	17690	-0.0055772	-0.013434	0.0076385	0.76734	0.99939	0.99939
Allen_Human_MTG_level2	Middle Temporal Gyrus	Inh_L1.4_VIP_PENK	GABAergic neurons	17690	-0.024906	-0.053825	0.0085245	0.99826	0.99939	0.99939
Allen_Human_MTG_level2	Middle Temporal Gyrus	Inh_L2.6_VIP_QPCT	GABAergic neurons	17690	-0.0069329	-0.014096	0.0092774	0.77255	0.99939	0.99939
Allen_Human_MTG_level2	Middle Temporal Gyrus	Inh_L3.6_SST_HPGD	GABAergic neurons	17690	-0.011763	-0.025533	0.010812	0.86168	0.99939	0.99939
Allen_Human_MTG_level2	Middle Temporal Gyrus	Inh_L3.6_SST_NPY	GABAergic neurons	17690	-0.0063138	-0.014011	0.0077493	0.79239	0.99939	0.99939
Allen_Human_MTG_level2	Middle Temporal Gyrus	Inh_L3.6_VIP_HS3ST3A1	GABAergic neurons	17690	-0.010808	-0.02208	0.010718	0.84335	0.99939	0.99939
Allen_Human_MTG_level2	Middle Temporal Gyrus	Inh_L4.6_SST_B3GAT2	GABAergic neurons	17690	-0.0061755	-0.012264	0.01171	0.70104	0.99939	0.99939
Allen_Human_MTG_level2	Middle Temporal Gyrus	Inh_L4.6_SST_GXYLT2	GABAergic neurons	17690	-0.010526	-0.022699	0.010001	0.85371	0.99939	0.99939
Allen_Human_MTG_level2	Middle Temporal Gyrus	Inh_L5.6_SST_KLHDC8A	GABAergic neurons	17690	-0.011473	-0.024849	0.0098575	0.87776	0.99939	0.99939
Allen_Human_MTG_level2	Middle Temporal Gyrus	Inh_L5.6_SST_TH	GABAergic neurons	17690	-0.00449	-0.0098669	0.0089062	0.69292	0.99939	0.99939
Allen_Human_MTG_level2	Middle Temporal Gyrus	Micro_L1.3_TYROBP	microglia	17690	-0.021109	-0.027479	0.0065253	0.99939	0.99939	0.99939

## Sheet: T10.neuro.conditional
Table 10. Independent cell type associations by conditional analyses
This is a within-dataset conditional analyses. The analysis is limited to those significantly associated cell types across all datasets in step 1 analysis. Independent contributing cell types within one dataset are highlighted in bold. For details please refer to the tutorial at https://fuma.ctglab.nl/tutorial#celltype and references therein. Cond_state: conditional state of the corresponding cel…
Dataset	Cell_type	NGENES	BETA	BETA_STD	SE	P	P.adj.pds	P.adj	cond_state	cond_cell_type	step3
Allen_Human_LGN_level2	LGN_Inh_LAMP5	17690	0.027502	0.060003	0.0068133	2.7253e-05	0.000327036	0.00451205	single	NA	1
DroNc_Human_Hippocampus	GABA2	17263	0.84006	0.061183	0.217	5.4362e-05	0.00081543	0.00451205	single	NA	1
Allen_Human_MTG_level2	Inh_L1.4_LAMP5_LCP2	17690	0.033801	0.070013	0.010086	0.00040338	0.0302535	0.0167403	single	NA	1
Linnarsson_GSE101601_Human_Temporal_cortex	GABA_1	17461	0.51863	0.048058	0.15139	0.00030718	0.00337898	0.0167403	single	NA	1
Linnarsson_GSE76381_Human_Midbrain	DA2	14978	0.18648	0.053888	0.056746	0.00050897	0.0127242	0.0168978	partial-joint;partial-joint;partial-joint	DA1;Gaba;NbGaba	1
Linnarsson_GSE76381_Human_Midbrain	NbGaba	14978	0.13919	0.038425	0.046393	0.0013514	0.0129408	0.0368259	partial-joint	DA2	1
Linnarsson_GSE76381_Human_Midbrain	DA1	14978	0.14041	0.047774	0.047473	0.0015529	0.0129408	0.0368259	partial-joint-drop	DA2	0
Linnarsson_GSE76381_Human_Midbrain	Gaba	14978	0.15408	0.038583	0.054217	0.0022451	0.0140319	0.0465858	partial-joint-drop	DA2	0

[truncated: 3 more sheets: T11.gene_set, T12.pathway, T13. rg]
