# Supplementary material for: Analysis of genetic differences between psychiatric disorders: exploring pathways and cell types/tissues involved and ability to differentiate the disorders by polygenic scores
Source: Transl Psychiatry. 2021 Aug 13;11:426. doi: 10.1038/s41398-021-01545-x (PMC8363629; doi:10.1038/s41398-021-01545-x)
Supplement: Supplementary file 2 — Supplementary Dataset [file 41398_2021_1545_MOESM2_ESM.zip › Supp_dataset_genetic_diff_psy/ST16_longest.depression.vs.mdd2018.xlsx]

## Sheet: T1.sig_snps
Table 1.Single nucleotide polymorphisms that passed genome-wide significance (5E-08) in SNP-based analysis
a1: effect allele; a2: non-effect allele; se: standand error.
snpid	a1	a2	chr	bpos	beta	se	pval
rs2216146	T	C	12	97681704	-0.0918604	0.0155698	8.56724e-09
rs2787581	G	A	6	101816456	0.100888	0.0175764	2.13339e-08
rs4384002	A	G	8	1199419	0.0990698	0.0173255	2.41137e-08

## Sheet: T2.annotation
Table 2. Functional annotation of all candidate SNPs in the 3 genomic risk loci that are in LD (r2>=0.6) with the corresponding independent significant SNPs.
SNPs that passed the deleterious suggestive threshold of CADD (12.37) are highlighted in bold. CADD = Combined Annotation-Dependent depletion score, a marker of deleteriousness of SNP's effect on a protein product (higher scores are more deleterious); Chr=chromosome; Bp=basepair position; r2=r2 of rsID with IndSigSNP; IndSigSNPs=independent (r2 < 0.6) genome-wide significant SNPs in the same geno…
rsID	chr	pos	r2	IndSigSNP	CADD	nearestGene	func	dist	gwasP	beta	se	GenomicLocus	non_effect_allele	effect_allele	MAF	RDB	minChrState	commonChrState	posMapFilt	eqtlMapFilt	ciMapFilt
rs35844250	6	101823425	0.72364	rs2787581	19.17	GRIK2	intergenic	23238	NA	NA	NA	1	T	TA	0.2425	NA	14	15	0	1	0
rs3058334	6	101741930	0.970109	rs2787581	14.36	GRIK2	intergenic	104733	NA	NA	NA	1	C	CTCTT	0.3091	NA	5	15	0	1	0
rs10161334	12	97673406	0.669686	rs2216146	13.27	RP11-541G9.2	intergenic	3418	0.0155611	-0.0329412	0.0132873	3	C	T	0.4791	6	2	15	0	0	1
rs283182	6	101745729	0.970109	rs2787581	8.887	GRIK2	intergenic	100934	0.0360431	0.0303498	0.0141259	1	A	T	0.3091	5	5	15	0	1	0
rs372274744	8	1198133	0.730029	rs4384002	8.801	CTD-2281E23.2:CTD-2281E23.3	ncRNA_intronic	0	0.00153236	-0.0717205	0.0220869	2	T	C	0.1431	7	5	9	0	0	0
rs766481	12	97681540	1	rs2216146	8.44	RP11-541G9.2	intergenic	11552	0.0165267	-0.0748956	0.0304873	3	C	G	0.3797	7	7	15	0	0	0
rs283186	6	101744172	0.657177	rs2787581	8.4	GRIK2	intergenic	102491	0.0400237	0.0320045	0.0152075	1	G	A	0.2306	NA	5	15	0	1	0
rs2787572	6	101849663	0.796361	rs2787581	7.3	GRIK2	intronic	0	0.0419913	0.0315707	0.0151482	1	C	G	0.3091	2b	1	13	1	1	1
rs67025670	8	1198558	0.867664	rs4384002	6.719	CTD-2281E23.2:CTD-2281E23.3	ncRNA_exonic	0	0.00139475	0.0588369	0.0179648	2	A	G	0.173	7	5	9	0	0	0
rs62489173	8	1197135	0.654226	rs4384002	6.518	CTD-2281E23.2:CTD-2281E23.3	ncRNA_intronic	0	4.39887e-05	-0.0989413	0.0236309	2	G	A	0.1292	5	7	9	0	0	0
rs148217935	8	1197944	0.715164	rs4384002	6.318	CTD-2281E23.2:CTD-2281E23.3	ncRNA_intronic	0	0.00806748	-0.053924	0.0198612	2	A	C	0.1491	7	5	9	0	0	0
rs4308760	8	1202439	0.86993	rs4384002	5.74	CTD-2281E23.2	ncRNA_intronic	0	0.000316676	0.0618742	0.0167648	2	G	T	0.1968	5	2	15	0	0	1
rs7967235	12	97674118	0.621418	rs2216146	5.606	RP11-541G9.2	intergenic	4130	0.021895	-0.0456114	0.0194163	3	G	A	0.2664	7	1	15	0	0	1
rs34887829	8	1196870	0.799442	rs4384002	5.514	CTD-2281E23.2:CTD-2281E23.3	ncRNA_intronic	0	0.00264878	-0.102748	0.0333546	2	T	G	0.164	7	7	9	0	0	0
rs516735	6	101792268	0.994999	rs2787581	5.106	GRIK2	intergenic	54395	0.00660081	0.0409113	0.0146961	1	T	C	0.3062	NA	5	15	0	1	1
rs2518319	6	101799259	0.669044	rs2787581	5.024	GRIK2	intergenic	47404	0.0265339	0.0377305	0.0165964	1	G	A	0.2316	5	7	15	0	1	1
rs2216146	12	97681704	1	rs2216146	4.986	RP11-541G9.2	intergenic	11716	8.56724e-09	-0.0918604	0.0155698	3	C	T	0.3797	7	7	15	0	0	0
rs373394843	8	1197364	0.735276	rs4384002	4.886	CTD-2281E23.2:CTD-2281E23.3	ncRNA_intronic	0	NA	NA	NA	2	TG	T	0.1461	NA	5	9	0	0	0
rs7014104	8	1200365	0.898952	rs4384002	4.824	CTD-2281E23.2	ncRNA_intronic	0	0.0035629	0.0524272	0.0175525	2	T	G	0.17	5	5	15	0	0	1
rs10602701	6	101801848	0.669044	rs2787581	4.672	GRIK2	intergenic	44815	NA	NA	NA	1	TTCTC	T	0.2316	NA	5	15	0	1	0
rs56397620	8	1193798	0.72179	rs4384002	4.664	CTD-2281E23.2	ncRNA_intronic	0	0.00680679	-0.136966	0.0493861	2	T	G	0.1481	7	9	15	0	1	0
rs2518324	6	101810451	1	rs2787581	4.459	GRIK2	intergenic	36212	0.0377243	0.0861198	0.0404422	1	T	C	0.3072	6	9	15	0	1	0
rs2852508	6	101844329	0.734376	rs2787581	4.051	GRIK2	intergenic	2334	0.00615656	0.0781961	0.0278538	1	T	A	0.2604	5	1	14	1	1	1
rs493123	6	101742978	0.657177	rs2787581	4.023	GRIK2	intergenic	103685	0.0392727	0.0384337	0.0181932	1	G	A	0.2306	NA	5	15	0	1	0
rs10161336	12	97673417	0.669686	rs2216146	3.962	RP11-541G9.2	intergenic	3429	0.0149207	-0.0331453	0.0132859	3	G	A	0.4791	7	2	15	0	0	1
rs369567303	8	1185974	0.628953	rs4384002	3.711	CTD-2281E23.2	ncRNA_intronic	0	0.00609899	-0.0509335	0.0181223	2	C	T	0.1342	7	9	15	0	0	0
rs545233745	8	1197812	0.735276	rs4384002	3.586	CTD-2281E23.2:CTD-2281E23.3	ncRNA_intronic	0	NA	NA	NA	2	GTC	G	0.1461	NA	5	9	0	0	0
rs2787574	6	101844119	0.874611	rs2787581	3.466	GRIK2	intergenic	2544	0.0181728	0.053215	0.0219828	1	C	T	0.2952	NA	1	14	1	0	1
rs13254726	8	1198651	0.962592	rs4384002	3.419	CTD-2281E23.2:CTD-2281E23.3	ncRNA_exonic	0	0.000212327	0.0671077	0.017679	2	G	A	0.1899	7	5	15	0	0	0
rs142373605	6	101795188	0.994999	rs2787581	3.417	GRIK2	intergenic	51475	NA	NA	NA	1	A	AG	0.3062	NA	7	15	0	1	1
rs13258228	8	1198735	0.898952	rs4384002	3.402	CTD-2281E23.2:CTD-2281E23.3	ncRNA_exonic	0	0.00396037	0.0548708	0.0185822	2	A	G	0.17	6	5	15	0	0	0
rs7302533	12	97674629	0.621418	rs2216146	3.361	RP11-541G9.2	intergenic	4641	0.0356353	-0.0323273	0.0150132	3	C	G	0.2664	7	5	15	0	0	1
rs2579927	6	101830650	1	rs2787581	3.296	GRIK2	intergenic	16013	0.0274941	0.0350211	0.0155016	1	C	T	0.3072	NA	14	15	0	1	0
rs6986135	8	1194047	0.961277	rs4384002	3.254	CTD-2281E23.2	ncRNA_intronic	0	0.00722433	0.0463017	0.0168183	2	C	T	0.1859	6	9	15	0	1	0
rs13257883	8	1198598	0.874933	rs4384002	3.248	CTD-2281E23.2:CTD-2281E23.3	ncRNA_exonic	0	0.00291906	0.0556087	0.018232	2	A	G	0.1779	7	5	9	0	0	0
rs140368380	8	1185227	0.727615	rs4384002	3.196	CTD-2281E23.2	ncRNA_intronic	0	NA	NA	NA	2	G	GCGT	0.1471	NA	7	15	0	0	0
rs7004146	8	1184990	0.766157	rs4384002	3.194	CTD-2281E23.2	ncRNA_intronic	0	NA	NA	NA	2	T	C	0.1948	7	7	15	0	0	0
rs138365599	8	1184988	0.717155	rs4384002	3.164	CTD-2281E23.2	ncRNA_intronic	0	NA	NA	NA	2	A	ATCGTGTCTAGTTCTCTCACACATAGCG	0.2078	NA	7	15	0	0	0
rs4560815	8	1199067	0.974322	rs4384002	3.114	CTD-2281E23.2	ncRNA_intronic	0	0.000914957	0.0555086	0.0163366	2	A	G	0.1879	5	5	15	0	0	0
rs10745789	12	97676616	0.672361	rs2216146	3.091	RP11-541G9.2	intergenic	6628	0.0173753	-0.0324205	0.0132993	3	C	T	0.4771	7	5	15	0	0	1
rs283227	6	101755248	0.833295	rs2787581	2.996	GRIK2	intergenic	91415	0.0416231	0.0318093	0.0152352	1	T	A	0.2734	7	7	15	0	1	0
rs13257441	8	1204486	0.660672	rs4384002	2.99	CTD-2281E23.2	ncRNA_intronic	0	0.00263686	0.0560943	0.0182013	2	A	G	0.1769	5	5	15	0	0	1
rs10777844	12	97681875	0.672361	rs2216146	2.901	RP11-541G9.2	intergenic	11887	0.0299415	-0.0298041	0.0133964	3	A	G	0.4771	7	7	15	0	0	0
rs2629982	6	101799654	0.669044	rs2787581	2.874	GRIK2	intergenic	47009	0.00497023	0.0490463	0.0170375	1	G	A	0.2316	5	7	15	0	1	1
rs138307367	6	101759700	0.828721	rs2787581	2.711	GRIK2	intergenic	86963	NA	NA	NA	1	A	AATG	0.2724	NA	9	15	0	1	0
rs34728759	6	101724130	0.627917	rs2787581	2.612	GRIK2	intergenic	122533	NA	NA	NA	1	G	GT	0.2406	NA	9	15	0	1	0
rs2787583	6	101814411	1	rs2787581	2.534	GRIK2	intergenic	32252	0.0416564	0.0316904	0.0151808	1	A	G	0.3072	NA	15	15	0	1	0
rs141318035	6	101733236	0.606672	rs2787581	2.498	GRIK2	intergenic	113427	NA	NA	NA	1	C	CA	0.2237	NA	5	15	0	0	0
rs71801851	6	101829622	0.965872	rs2787581	2.401	GRIK2	intergenic	17041	NA	NA	NA	1	AATAT	A	0.3141	NA	7	15	0	0	0
rs60911697	6	101754941	0.833295	rs2787581	2.336	GRIK2	intergenic	91722	NA	NA	NA	1	CT	C	0.2734	NA	7	15	0	1	0
rs62486940	8	1183325	0.722266	rs4384002	2.299	CTD-2281E23.2	ncRNA_intronic	0	0.00331915	-0.0573633	0.0190609	2	A	T	0.1461	5	7	15	0	1	0
rs13265768	8	1183650	0.94229	rs4384002	2.214	CTD-2281E23.2	ncRNA_intronic	0	0.00041779	0.0640268	0.0177054	2	C	T	0.1869	NA	7	15	0	0	0
rs2629981	6	101782864	0.66594	rs2787581	1.967	GRIK2	intergenic	63799	0.0237542	0.0361801	0.0156134	1	C	T	0.2306	NA	9	15	0	1	1
rs697441	6	101735466	0.651538	rs2787581	1.944	GRIK2	intergenic	111197	0.0486193	0.0317143	0.0156931	1	G	A	0.2316	NA	5	15	0	1	0
rs112293804	8	1202186	0.720847	rs4384002	1.911	CTD-2281E23.2	ncRNA_intronic	0	3.84034e-05	-0.123225	0.0292061	2	A	C	0.1481	5	1	15	0	0	1
rs485947	6	101748814	0.833295	rs2787581	1.896	GRIK2	intergenic	97849	0.045693	0.0320807	0.0156655	1	C	A	0.2734	NA	5	15	0	1	0
rs13269349	8	1200139	0.956057	rs4384002	1.833	CTD-2281E23.2	ncRNA_intronic	0	0.000697913	0.0615345	0.0177097	2	A	G	0.1909	7	5	15	0	0	1
rs1832410	6	101826202	1	rs2787581	1.737	GRIK2	intergenic	20461	0.0246303	0.0436262	0.0189434	1	G	T	0.3072	6	9	15	0	1	0
rs684160	6	101743823	0.657177	rs2787581	1.724	GRIK2	intergenic	102840	0.0406404	0.0323409	0.0154148	1	G	A	0.2306	NA	5	15	0	1	0
rs62487825	8	1194137	0.754889	rs4384002	1.717	CTD-2281E23.2	ncRNA_intronic	0	0.0112212	-0.0501056	0.0192808	2	T	C	0.17	6	9	15	0	1	0
rs35937062	6	101779024	0.838738	rs2787581	1.711	GRIK2	intergenic	67639	NA	NA	NA	1	C	CT	0.2724	NA	15	15	0	1	1
rs62486945	8	1184110	0.722266	rs4384002	1.67	CTD-2281E23.2	ncRNA_intronic	0	0.00837061	-0.0577918	0.0213866	2	G	A	0.1461	6	7	15	0	1	0
rs4976880	8	1204404	0.634813	rs4384002	1.632	CTD-2281E23.2	ncRNA_intronic	0	0.00839751	0.0526579	0.0194948	2	A	C	0.1392	5	5	15	0	0	1
rs2787558	6	101783876	0.838738	rs2787581	1.627	GRIK2	intergenic	62787	0.0495073	0.0498954	0.0247867	1	T	C	0.2724	NA	9	15	0	1	1
rs1683531	6	101712649	0.756388	rs2787581	1.597	GRIK2	intergenic	134014	0.0292844	0.0653756	0.0292668	1	T	C	0.2773	NA	15	15	0	1	1
rs61510273	8	1182490	0.710171	rs4384002	1.573	CTD-2281E23.2	ncRNA_intronic	0	0.0430056	-0.0407598	0.0196534	2	G	A	0.1461	7	9	15	0	1	0
rs4976877	8	1194569	0.80021	rs4384002	1.564	CTD-2281E23.2	ncRNA_intronic	0	0.0248287	-0.0388347	0.0168861	2	T	C	0.162	7	9	15	0	1	0
rs59736520	8	1195441	0.80021	rs4384002	1.562	CTD-2281E23.2	ncRNA_intronic	0	0.00257754	-0.10076	0.0326194	2	G	A	0.162	5	7	15	0	1	0
rs10086573	8	1201700	0.967781	rs4384002	1.546	CTD-2281E23.2	ncRNA_intronic	0	0.000506323	0.0633192	0.0177675	2	G	C	0.1869	5	1	15	0	0	1
rs528879	6	101738024	0.651538	rs2787581	1.467	GRIK2	intergenic	108639	0.0292942	0.0513698	0.0229982	1	A	G	0.2316	3a	5	15	0	1	0
rs4428694	8	1201005	0.967781	rs4384002	1.461	CTD-2281E23.2	ncRNA_intronic	0	0.00689419	0.0453721	0.0163855	2	G	A	0.1869	5	5	15	0	0	1
rs504408	6	101739046	0.651538	rs2787581	1.398	GRIK2	intergenic	107617	0.0398649	0.0653195	0.031013	1	T	G	0.2316	6	5	15	0	1	0
rs112868914	6	101800834	1	rs2787581	1.377	GRIK2	intergenic	45829	NA	NA	NA	1	T	TA	0.3072	NA	5	15	0	1	0
rs62487832	8	1196078	0.80021	rs4384002	1.37	CTD-2281E23.2	ncRNA_intronic	0	NA	NA	NA	2	G	A	0.162	6	7	15	0	1	0
rs4317604	8	1201155	0.967781	rs4384002	1.35	CTD-2281E23.2	ncRNA_intronic	0	0.0117796	0.0421766	0.0163396	2	C	T	0.1869	5	5	15	0	0	1
rs146821052	6	101761595	0.718782	rs2787581	1.342	GRIK2	intergenic	85068	NA	NA	NA	1	G	GT	0.2495	NA	9	15	0	0	1
rs57003739	8	1196337	0.806809	rs4384002	1.296	CTD-2281E23.2	ncRNA_intronic	0	0.0393582	-0.0614992	0.0291244	2	C	A	0.161	5	7	9	0	1	0
rs13256833	8	1198613	0.896221	rs4384002	1.277	CTD-2281E23.2:CTD-2281E23.3	ncRNA_exonic	0	2.18356e-05	0.074987	0.0172356	2	C	T	0.2018	6	5	15	0	0	0
rs13269338	8	1200131	0.663723	rs4384002	1.262	CTD-2281E23.2	ncRNA_intronic	0	0.0068603	0.0515961	0.018622	2	A	G	0.17	7	5	15	0	1	1
rs13256834	8	1198616	0.892027	rs4384002	1.222	CTD-2281E23.2:CTD-2281E23.3	ncRNA_exonic	0	2.0716e-05	0.0751956	0.0172357	2	C	T	0.2028	6	5	15	0	0	0
rs2518175	6	101813085	1	rs2787581	1.214	GRIK2	intergenic	33578	0.00862925	0.0397196	0.0147566	1	A	T	0.3072	5	15	15	0	1	0
rs4384002	8	1199419	1	rs4384002	1.186	CTD-2281E23.2	ncRNA_intronic	0	2.41137e-08	0.0990698	0.0173255	2	G	A	0.1839	7	5	15	0	0	0
rs11444548	12	97681787	0.672361	rs2216146	1.157	RP11-541G9.2	intergenic	11799	NA	NA	NA	3	C	CT	0.4771	NA	7	15	0	0	0
rs62486948	8	1184344	0.722266	rs4384002	1.148	CTD-2281E23.2	ncRNA_intronic	0	0.00849255	-0.0481988	0.0178698	2	G	A	0.1461	6	7	15	0	1	0
rs12825438	12	97672825	0.617146	rs2216146	1.133	RP11-541G9.2	intergenic	2837	0.00916552	-0.0400855	0.0150102	3	A	G	0.2674	6	5	15	0	0	1
rs142233831	6	101783159	0.660262	rs2787581	1.106	GRIK2	intergenic	63504	NA	NA	NA	1	A	AT	0.2316	NA	9	15	0	0	1
rs2518177	6	101827414	1	rs2787581	1.101	GRIK2	intergenic	19249	0.0435196	0.030281	0.0146367	1	T	A	0.3072	6	7	15	0	1	0
rs4357318	8	1200740	0.974118	rs4384002	1.054	CTD-2281E23.2	ncRNA_intronic	0	0.00314018	0.0491796	0.0162467	2	T	C	0.1859	5	5	15	0	0	1
rs11385260	8	1191745	0.876431	rs4384002	1.037	CTD-2281E23.2	ncRNA_intronic	0	NA	NA	NA	2	GA	G	0.1978	NA	9	15	0	0	0
rs4430124	8	1201215	0.94911	rs4384002	1.012	CTD-2281E23.2	ncRNA_intronic	0	0.0113711	0.0463742	0.0178778	2	G	C	0.1899	5	5	15	0	0	1
rs62486946	8	1184113	0.722266	rs4384002	0.967	CTD-2281E23.2	ncRNA_intronic	0	0.000329093	-0.0652685	0.0177338	2	G	A	0.1461	6	7	15	0	1	0
rs2787562	6	101778420	0.975903	rs2787581	0.954	GRIK2	intergenic	68243	0.0179775	0.0360929	0.0148846	1	C	G	0.3101	6	15	15	0	1	1
rs112430820	6	101741684	0.813071	rs2787581	0.925	GRIK2	intergenic	104979	NA	NA	NA	1	G	GT	0.2753	NA	5	15	0	0	0
rs138964188	6	101758045	0.823281	rs2787581	0.921	GRIK2	intergenic	88618	NA	NA	NA	1	C	CT	0.2734	NA	14	15	0	0	0
rs60292614	8	1207525	0.668925	rs4384002	0.909	CTD-2281E23.2	ncRNA_intronic	0	NA	NA	NA	2	TC	T	0.1541	NA	5	15	0	0	1
rs11776892	8	1179691	0.674319	rs4384002	0.899	CTD-2281E23.2	ncRNA_intronic	0	0.00202027	-0.053756	0.0169903	2	C	G	0.2087	7	9	15	0	0	0
rs56155822	8	1195391	0.80021	rs4384002	0.888	CTD-2281E23.2	ncRNA_intronic	0	0.0217508	0.13763	0.0585236	2	T	C	0.162	5	7	15	0	1	0
rs141743230	8	1190995	0.75016	rs4384002	0.88	CTD-2281E23.2	ncRNA_intronic	0	0.00493368	-0.066569	0.0231049	2	T	C	0.168	7	9	15	0	0	0
rs12545985	8	1207223	0.750622	rs4384002	0.804	CTD-2281E23.2	ncRNA_intronic	0	0.00065768	0.0625254	0.0179091	2	G	A	0.1759	5	5	15	0	0	1
rs6994608	8	1201327	0.898952	rs4384002	0.799	CTD-2281E23.2	ncRNA_intronic	0	0.00570412	0.0482174	0.01702	2	G	A	0.17	7	5	15	0	0	1
rs4419836	8	1199408	0.980654	rs4384002	0.791	CTD-2281E23.2	ncRNA_intronic	0	0.000262062	0.0637636	0.0170452	2	G	T	0.1869	7	5	15	0	0	0
rs2787581	6	101816456	1	rs2787581	0.779	GRIK2	intergenic	30207	2.13339e-08	0.100888	0.0175764	1	A	G	0.3072	NA	14	15	0	1	0
rs11995550	8	1193944	0.80021	rs4384002	0.705	CTD-2281E23.2	ncRNA_intronic	0	0.000628244	-0.0646875	0.0184607	2	T	G	0.162	7	9	15	0	1	0
rs13281151	8	1196822	0.967781	rs4384002	0.687	CTD-2281E23.2:CTD-2281E23.3	ncRNA_exonic	0	0.000324243	0.0978342	0.0265534	2	T	A	0.1869	7	7	9	0	0	0
rs2629983	6	101800051	1	rs2787581	0.682	GRIK2	intergenic	46612	0.0134118	0.0370959	0.0146389	1	T	C	0.3072	5	5	15	0	1	0
rs60608888	8	1195932	0.728494	rs4384002	0.666	CTD-2281E23.2	ncRNA_intronic	0	0.0294272	-0.0428994	0.0192218	2	G	A	0.1471	7	7	15	0	1	0
rs6994812	8	1192014	0.885374	rs4384002	0.647	CTD-2281E23.2	ncRNA_intronic	0	0.00674976	0.0478854	0.0172483	2	A	G	0.172	7	9	15	0	0	0
rs4976865	8	1194373	0.742138	rs4384002	0.631	CTD-2281E23.2	ncRNA_intronic	0	0.00450169	-0.0513805	0.017649	2	G	T	0.1451	7	9	15	0	1	0
rs11444531	6	101848011	0.874611	rs2787581	0.593	GRIK2	intronic	0	NA	NA	NA	1	T	TG	0.2952	NA	1	13	1	1	1
rs34120601	6	101830226	0.72364	rs2787581	0.585	GRIK2	intergenic	16437	NA	NA	NA	1	CT	C	0.2425	NA	14	15	0	1	0
rs2518179	6	101833529	1	rs2787581	0.583	GRIK2	intergenic	13134	0.0287075	0.0315707	0.0140826	1	A	G	0.3072	7	14	15	0	1	0
rs6994442	8	1201237	0.980513	rs4384002	0.575	CTD-2281E23.2	ncRNA_intronic	0	2.34996e-05	0.0729928	0.0168427	2	G	A	0.1849	5	5	15	0	0	1
rs11108959	12	97682317	0.644665	rs2216146	0.534	RP11-541G9.2	intergenic	12329	0.0117708	-0.0348924	0.0135162	3	G	A	0.4592	7	7	15	0	0	0
rs4976874	8	1192257	0.885374	rs4384002	0.526	CTD-2281E23.2	ncRNA_intronic	0	0.0444453	0.0426449	0.0207035	2	T	C	0.172	7	9	15	0	0	0
rs62489182	8	1197432	0.794484	rs4384002	0.499	CTD-2281E23.2:CTD-2281E23.3	ncRNA_intronic	0	0.0228393	-0.0780781	0.0334718	2	T	C	0.161	6	5	9	0	0	0
rs68082925	8	1198700	0.968344	rs4384002	0.493	CTD-2281E23.2:CTD-2281E23.3	ncRNA_exonic	0	NA	NA	NA	2	A	AC	0.1889	NA	5	15	0	0	0
rs283220	6	101759549	0.833295	rs2787581	0.486	GRIK2	intergenic	87114	0.0194447	0.0351152	0.0146622	1	C	A	0.2734	7	14	15	0	1	0
rs4976879	8	1195853	0.967781	rs4384002	0.404	CTD-2281E23.2	ncRNA_intronic	0	0.0352381	0.0832424	0.0385753	2	C	G	0.1869	6	7	15	0	1	0
rs6990056	8	1200198	0.980513	rs4384002	0.381	CTD-2281E23.2	ncRNA_intronic	0	0.0015046	0.0581964	0.0178921	2	C	T	0.1849	7	5	15	0	0	1
rs7013470	8	1199943	0.974322	rs4384002	0.334	CTD-2281E23.2	ncRNA_intronic	0	0.00510624	0.0493019	0.0171794	2	T	C	0.1879	6	5	15	0	0	0
rs2787559	6	101783727	0.994999	rs2787581	0.315	GRIK2	intergenic	62936	0.0148822	0.0369961	0.0148238	1	T	G	0.3062	NA	9	15	0	1	1
rs283210	6	101731443	0.614099	rs2787581	0.306	GRIK2	intergenic	115220	0.0154311	0.0351097	0.0141442	1	A	G	0.336	7	5	15	0	1	0
rs60603727	8	1195216	0.80021	rs4384002	0.247	CTD-2281E23.2	ncRNA_intronic	0	0.00321003	-0.0509921	0.0168843	2	G	A	0.162	7	7	15	0	1	0
rs6994628	8	1201362	0.898952	rs4384002	0.19	CTD-2281E23.2	ncRNA_intronic	0	0.00556199	0.0589253	0.020738	2	G	A	0.17	7	5	15	0	0	1
rs13282385	8	1206920	0.769394	rs4384002	0.187	CTD-2281E23.2	ncRNA_intronic	0	0.000646703	0.0628301	0.0179721	2	G	A	0.1769	5	5	15	0	0	1
rs7821163	8	1194935	0.769396	rs4384002	0.173	CTD-2281E23.2	ncRNA_intronic	0	0.00416604	-0.0603742	0.02056	2	G	A	0.168	7	9	15	0	1	0
rs6985034	8	1194104	0.967781	rs4384002	0.156	CTD-2281E23.2	ncRNA_intronic	0	0.00836842	0.0439768	0.0162736	2	G	A	0.1869	6	9	15	0	0	0
rs6989858	8	1200041	0.974322	rs4384002	0.101	CTD-2281E23.2	ncRNA_intronic	0	0.0164452	0.0465963	0.0189534	2	C	A	0.1879	7	5	15	0	0	1
8:1191185:A:C	8	1191185	0.774999	rs4384002	0.082	CTD-2281E23.2	ncRNA_intronic	0	NA	NA	NA	2	A	C	0.2157	7	9	15	0	0	0
8:1191185:C:T	8	1191185	0.774999	rs4384002	0.058	CTD-2281E23.2	NA	0	NA	NA	NA	2	C	T	0.162	NA	9	15	0	0	0
rs6989709	8	1199941	0.974322	rs4384002	0.049	CTD-2281E23.2	ncRNA_intronic	0	0.00231734	0.0527148	0.0168855	2	C	T	0.1879	6	5	15	0	0	0
rs2787585	6	101811236	1	rs2787581	0.048	GRIK2	intergenic	35427	0.00841127	0.0537193	0.0198919	1	G	A	0.3072	NA	9	15	0	1	0
rs62487826	8	1194211	0.736164	rs4384002	0.021	CTD-2281E23.2	ncRNA_intronic	0	0.000823704	-0.0715047	0.0208603	2	G	A	0.1461	6	9	15	0	1	0

## Sheet: T3.variant_consequence
Table 3. Functional consequences of all candidate variants in the 3 genomic risk loci
This table shows the proportion of all candidate SNPs that have corresponding functional annotation assigned by ANNOVAR.
annot	ref.count	ref.prop	count	prop	enrichment	fisher.P
ncRNA_intronic	2884355	0.114998	64	0.484848	4.21613	7.76505e-26
intronic	9137749	0.36432	2	0.0151515	0.0415885	6.32615e-23
ncRNA_exonic	259951	0.0103642	8	0.0606061	5.84765	7.84842e-05
downstream	284177	0.0113301	0	0	0	0.41153
intergenic	11684523	0.465859	58	0.439394	0.943191	0.60083
UTR3	233824	0.0093225	0	0	0	0.639223
exonic	254736	0.0101563	0	0	0	0.648003
upstream	266686	0.0106327	0	0	0	0.654015
UTR5	71546	0.00285252	0	0	0	1
ncRNA_splicing	1313	5.23489e-05	0	0	0	1
splicing	2830	0.000112831	0	0	0	1

## Sheet: T4.partition.h2
Table 4.Heritability enrichment of 53 functional annotation categories for differential genetic variants
Annotation categories with p values below Bonferroni-corrected significance (0.05/53=9.43E-04) are highlighted in bold. SNP functional annotations obtained from https://github.com/bulik/ldsc and heritability calculated using LDscore regression. Prop.h2 = SNP-based heritability; H3K9ac = histone acetylation mark of active enhancher/promoter regions; TSS = transcription start site; 3'-UTR = untrans…
Category	Prop._SNPs	Prop._h2	Prop._h2_std_error	Enrichment	Enrichment_std_error	Enrichment_p
FetalDHS_Trynka.extend.500_0	0.28501	1.06281	0.25177	3.72901	0.883371	0.00263722
SuperEnhancer_Hnisz.extend.500_0	0.171607	0.395787	0.0828419	2.30636	0.482743	0.00539676
DGF_ENCODE_0	0.137594	1.30491	0.439647	9.4838	3.19526	0.00640312
H3K4me1_Trynka.extend.500_0	0.609157	1.05488	0.159186	1.73171	0.261323	0.00767931
DHS_Trynka.extend.500_0	0.498779	1.21166	0.295221	2.42925	0.591888	0.0159778
Conserved_LindbladToh_0	0.0260625	0.483625	0.192584	18.5563	7.38933	0.0187843
Promoter_UCSC_0	0.0311637	0.295596	0.116802	9.48526	3.74799	0.0244955
H3K9ac_peaks_Trynka_0	0.0387701	0.509825	0.233957	13.15	6.03446	0.0421685
TSS_Hoffman_0	0.0182189	0.293165	0.139418	16.0913	7.65239	0.0450638
Repressed_Hoffman.extend.500_0	0.719053	0.503077	0.115567	0.699638	0.160721	0.0528893
TFBS_ENCODE.extend.500_0	0.343444	0.864235	0.301137	2.51638	0.876817	0.0847052
Transcribed_Hoffman_0	0.345418	-0.100918	0.270216	-0.292163	0.782287	0.0957112
H3K27ac_Hnisz.extend.500_0	0.422591	0.681927	0.171136	1.61368	0.404969	0.138607
Promoter_UCSC.extend.500_0	0.0386271	0.171159	0.0910576	4.43108	2.35735	0.149246
WeakEnhancer_Hoffman_0	0.0210925	-0.247694	0.194852	-11.7432	9.23798	0.157947
Enhancer_Hoffman.extend.500_0	0.153929	0.435845	0.209901	2.83146	1.36362	0.176661
H3K4me1_peaks_Trynka_0	0.171318	-0.31808	0.376432	-1.85666	2.19727	0.17858
PromoterFlanking_Hoffman_0	0.00842726	0.159749	0.115433	18.9562	13.6976	0.17994
SuperEnhancer_Hnisz_0	0.16842	0.289132	0.0899361	1.71673	0.533998	0.183605
UTR_3_UCSC_0	0.0110542	0.108779	0.0787043	9.84044	7.11984	0.207069
Enhancer_Hoffman_0	0.0633203	-0.235418	0.251127	-3.71789	3.96599	0.213217
Coding_UCSC_0	0.0146582	0.13628	0.113552	9.29722	7.74665	0.279227
TSS_Hoffman.extend.500_0	0.0348255	0.157437	0.118766	4.52075	3.41033	0.301293
FetalDHS_Trynka_0	0.0847566	0.383306	0.322099	4.52243	3.80028	0.355116
UTR_5_UCSC.extend.500_0	0.0278058	0.121778	0.104875	4.37958	3.77168	0.373422
Intron_UCSC.extend.500_0	0.39713	0.319281	0.0883899	0.803971	0.222572	0.374482
H3K4me3_peaks_Trynka_0	0.0417894	0.245192	0.228509	5.86732	5.4681	0.376464
H3K4me3_Trynka.extend.500_0	0.255482	0.431973	0.19867	1.69081	0.777627	0.381022
UTR_3_UCSC.extend.500_0	0.0269311	0.103436	0.0899022	3.84074	3.33822	0.393862
H3K4me3_Trynka_0	0.133307	-0.0661724	0.242483	-0.49639	1.81898	0.399157
H3K9ac_Trynka.extend.500_0	0.230583	0.0761987	0.206091	0.330461	0.893781	0.446472
Intron_UCSC_0	0.387453	0.314844	0.109338	0.812601	0.282196	0.507304
Repressed_Hoffman_0	0.461222	0.638744	0.320566	1.38489	0.695035	0.580513
PromoterFlanking_Hoffman.extend.500_0	0.0334715	0.0958189	0.133809	2.8627	3.99769	0.642354
DHS_peaks_Trynka_0	0.111766	-0.0648192	0.438164	-0.579956	3.92037	0.683956
H3K27ac_PGC2_0	0.269477	0.374626	0.257649	1.3902	0.956108	0.684332
H3K9ac_Trynka_0	0.126111	0.0299977	0.245844	0.237867	1.94942	0.694404
DHS_Trynka_0	0.167755	0.0291577	0.434704	0.173811	2.5913	0.748232
H3K27ac_Hnisz_0	0.391169	0.348623	0.134646	0.891234	0.344215	0.75032
Conserved_LindbladToh.extend.500_0	0.332514	0.277701	0.200133	0.835156	0.601878	0.782765
H3K4me1_Trynka_0	0.426568	0.504966	0.302585	1.18379	0.709348	0.795658
Enhancer_Andersson_0	0.00433537	-0.016144	0.0823218	-3.72379	18.9884	0.804127
Enhancer_Andersson.extend.500_0	0.0190691	0.0312386	0.0929747	1.63818	4.87567	0.895935
TFBS_ENCODE_0	0.132451	0.168795	0.324583	1.2744	2.45059	0.911028
CTCF_Hoffman.extend.500_0	0.0710622	0.0889132	0.210225	1.2512	2.95833	0.932397
Coding_UCSC.extend.500_0	0.0645554	0.0732512	0.117345	1.1347	1.81774	0.941053
Transcribed_Hoffman.extend.500_0	0.763062	0.750347	0.182291	0.983337	0.238895	0.944529
WeakEnhancer_Hoffman.extend.500_0	0.0889585	0.100551	0.177199	1.13031	1.99193	0.947909
UTR_5_UCSC_0	0.00542453	0.00923817	0.0633594	1.70304	11.6802	0.952107
CTCF_Hoffman_0	0.0238288	0.0139702	0.202255	0.586271	8.48782	0.961273
DGF_ENCODE.extend.500_0	0.541501	0.529226	0.298556	0.977331	0.551348	0.967206
H3K27ac_PGC2.extend.500_0	0.336034	0.340122	0.20668	1.01216	0.615056	0.984223
base_0	1	1	0	1	0	NA

## Sheet: T5.mapping_genes
Table 5. Genes mapped by differential genetic variants using positional, eQTL and chromotin interaction mapping strategies in FUMA.
Genes mapped by all three strategies are highlighted in bold. Strat bp=start position of one gene; End bp=End position of one gene; pLI=probability of loss of function mutation intolerance (higher scores indicate higher probability); ncRVIS=Non-coding residual variation intolerance score. The higher the score is, the more intolerant to noncoding variants the gene is; posMap SNPs=SNPs mapped to th…
Gene_name	entrezID	chr	start	end	Positional_mapping	eQTL_mapping	CI_mapping	minGwasP	pLI	ncRVIS	strand	posMapMaxCADD	eqtlMapminP	eqtlMapminQ	eqtlMapts	eqtlDirection	ciMapts	IndSigSNPs	GenomicLocus
GRIK2	2898	6	101846664	102517958	Yes	Yes	Yes	2.13339e-08	0.994568	-0.622432	1	7.3	8.23262e-09	2.26415e-20	GTEx/v8/Colon_Sigmoid:GTEx/v8/Pancreas:GTEx/v8/Cells_Cultured_fibroblasts:GTEx/v8/Skin_Not_Sun_Exposed_Suprapubic:GTEx/v8/Thyroid:GTEx/v7/Pancreas:GTEx/v7/Cells_Transformed_fibroblasts	-	Mesenchymal_Stem_Cell:Mesendoderm	rs2787581	1
MCHR2	84539	6	100367786	100442123	No	No	Yes	0.00497023	3.50211e-05	0.0398629	-1	0	NA	NA	NA	NA	Mesenchymal_Stem_Cell:hESC	rs2787581	1
SIM1	6492	6	100832891	100912805	No	No	Yes	0.00497023	0.996936	0.572327	-1	0	NA	NA	NA	NA	Mesenchymal_Stem_Cell:Mesendoderm:hESC	rs2787581	1
ASCC3	10973	6	100956070	101329248	No	Yes	Yes	2.13339e-08	1.42788e-10	0.106686	-1	0	6.7335e-12	0	PsychENCODE_eQTLs:eQTLGen_cis_eQTLs:GTEx/v8/Artery_Tibial:GTEx/v8/Esophagus_Mucosa:GTEx/v8/Cells_Cultured_fibroblasts:GTEx/v7/Artery_Tibial:GTEx/v7/Cells_Transformed_fibroblasts	-	Mesendoderm:hESC	rs2787581	1
ZNF596	169270	8	182137	197342	No	No	Yes	2.34996e-05	2.89555e-14	0.402133	1	0	NA	NA	NA	NA	IMR90:Mesenchymal_Stem_Cell:Mesendoderm	rs4384002	2
TDRP	157695	8	439803	495781	No	No	Yes	2.34996e-05	0.00132193	0.805163	-1	0	NA	NA	NA	NA	IMR90:Mesenchymal_Stem_Cell:Mesendoderm:hESC	rs4384002	2
ERICH1	157697	8	564746	688106	No	Yes	Yes	2.34996e-05	1.38646e-10	-0.502581	-1	0	4.0729e-11	0	eQTLGen_cis_eQTLs	-	Promoter_anchored_loops:IMR90:Mesenchymal_Stem_Cell:hESC	rs4384002	2
DLGAP2	9228	8	1449532	1656642	No	No	Yes	2.34996e-05	0.950397	0.704635	1	0	NA	NA	NA	NA	hESC	rs4384002	2
MYOM2	9172	8	1993155	2113475	No	No	Yes	2.34996e-05	1.48718e-55	-0.0805482	1	0	NA	NA	NA	NA	IMR90	rs4384002	2
FAM71C	196472	12	100041531	100043824	No	No	Yes	0.00916552	0.029998	0.660261	1	0	NA	NA	NA	NA	Mesenchymal_Stem_Cell	rs2216146	3

## Sheet: T6.GWGAS
Table 6. Genes identified by genome-wide gene-based association study (GWGAS) in MAGMA.
Genes with an adjusted p-value (FDR) below 0.05 are highlighted in bold. Chr=chromosome; Start Bp=start position of one gene; Stop Bp=stop position of one gene; nSNPs=number of SNPs in the GWAS mapped to the gene; Z=Z-statistic of the gene-based test in MAGMA; P=Two sided gene-based P-value.
Gene_name	CHR	START	STOP	nSNPs	Z	P	P(FDR)
FBXW4	10	103370423	103455052	140	3.1784	0.00074051	0.833457
C11orf42	11	6226796	6232362	8	2.9917	0.0013872	0.833457
AC079602.1	12	121407641	121410095	4	2.982	0.0014321	0.833457
ANAPC11	17	79848666	79858867	2	2.9704	0.0014873	0.833457
HIST1H2BM	6	27782822	27783267	1	2.9566	0.0015553	0.833457
PSG5	19	43670408	43690688	29	2.8449	0.0022214	0.833457
C14orf1	14	76116134	76127532	16	2.8078	0.0024937	0.833457
GLTPD2	17	4692254	4693685	4	2.7777	0.0027374	0.833457
DAZAP1	19	1407568	1435719	31	2.7725	0.0027812	0.833457
IRX5	16	54964774	54968397	9	2.7454	0.0030223	0.833457
SSTR4	20	23016057	23017314	8	2.7438	0.0030368	0.833457
ZNF654	3	88188254	88193815	13	2.7246	0.0032192	0.833457
RP11-385D13.1	17	15474805	15554967	212	2.6973	0.0034955	0.833457
CRIP1	14	105952654	105955284	1	2.6912	0.0035601	0.833457
CRIP1	14	105953536	105958604	1	2.6912	0.0035601	0.833457
FKBP8	19	18642561	18654887	23	2.6789	0.0036935	0.833457
DTX3L	3	122283085	122294050	30	2.6632	0.00387	0.833457
TTLL5	14	76099968	76421421	820	2.6332	0.0042296	0.833457
HIATL2	9	99660348	99775862	154	2.6114	0.0045084	0.833457
PTP4A2	1	32372022	32410457	60	2.5978	0.0046914	0.833457
PNRC2	1	24285599	24289952	1	2.5882	0.0048237	0.833457
CCL1	17	32687347	32690250	13	2.586	0.0048552	0.833457
RPS15	19	1438358	1440583	1	2.5627	0.0051925	0.833457
SPESP1	15	69110560	69239150	211	2.5501	0.0053849	0.833457
SPINT2	19	38734675	38783254	177	2.5458	0.0054511	0.833457
PPP1R14A	19	38741877	38747231	19	2.539	0.0055579	0.833457
HYAL2	3	50355221	50360337	3	2.5032	0.0061541	0.833457
CDRT1	17	15468798	15522826	166	2.4861	0.0064568	0.833457
ZNF787	19	56598732	56632649	111	2.4796	0.0065758	0.833457
CGGBP1	3	88101094	88199035	246	2.4751	0.0066602	0.833457
ZNF510	9	99518147	99540411	45	2.4551	0.007042	0.833457
LBX1	10	102986733	102989551	3	2.4509	0.0071257	0.833457
ANKRD23	2	97490263	97523671	49	2.4403	0.0073379	0.833457
HNF1A	12	121416346	121440315	106	2.435	0.0074462	0.833457
ALKBH2	12	109525996	109531436	21	2.4271	0.0076097	0.833457
RAB24	5	176728199	176730745	5	2.4206	0.0077471	0.833457
CCBL1	9	131595221	131644773	102	2.4197	0.0077665	0.833457
PSMD13	11	236546	252983	88	2.4197	0.0077669	0.833457
CDK19	6	110931181	111137161	490	2.416	0.0078457	0.833457
SPR	2	73114489	73119287	5	2.4058	0.0080693	0.833457
AC074389.6	7	1732446	1733961	5	2.3929	0.0083568	0.833457
FAM213A	10	82167585	82192753	74	2.3854	0.0085309	0.833457
RAB21	12	72148654	72184699	80	2.3774	0.0087176	0.833457
AMIGO3	3	49754267	49761349	8	2.3749	0.008777	0.833457
GMPPB	3	49754277	49761384	8	2.3749	0.008777	0.833457
PDCD7	15	65409717	65426174	34	2.3667	0.0089733	0.833457
NUF2	1	163236366	163325554	446	2.3484	0.009428	0.833457
PRELID1	5	176730775	176733960	10	2.3349	0.0097756	0.833457
MGC4294	20	57209828	57210772	5	2.3281	0.0099545	0.833457
RP11-272B17.2	12	59917059	59917965	2	2.3263	0.010002	0.833457
RP11-159G9.5	3	88108424	88188123	199	2.3256	0.010021	0.833457
TBC1D13	9	131549483	131572711	84	2.3244	0.010051	0.833457
COA4	11	73583712	73588033	10	2.324	0.010063	0.833457
ANKRD10	13	111530887	111567416	121	2.2903	0.011001	0.833457
C1orf195	1	15490840	15497813	27	2.2868	0.011104	0.833457
PDGFA	7	536895	559933	2	2.2848	0.011163	0.833457
SLURP1	8	143822362	143823829	2	2.2688	0.011641	0.833457
OR5AC2	3	97806017	97806946	5	2.2682	0.011657	0.833457
C12orf43	12	121440225	121454305	60	2.2671	0.011692	0.833457
CROT	7	86974997	87029111	147	2.2625	0.011835	0.833457
TIMM23	10	51592080	51623365	2	2.2609	0.011883	0.833457
SOX18	20	62679076	62680994	1	2.2462	0.012345	0.833457
ESD	13	47345391	47371367	51	2.2453	0.012374	0.833457
OR1J2	9	125273081	125274022	2	2.2406	0.012524	0.833457
ANKRD39	2	97502348	97523832	29	2.2319	0.01281	0.833457
ISG20	15	89179384	89199714	106	2.2286	0.012919	0.833457
DPCD	10	103330317	103369425	84	2.2224	0.013128	0.833457
POLL	10	103338639	103348027	18	2.2202	0.013204	0.833457
CST6	11	65779312	65780976	3	2.2154	0.013367	0.833457
AC104794.4	2	10223908	10226228	9	2.2147	0.013391	0.833457
SAMD9	7	92728829	92747336	76	2.211	0.013519	0.833457
GNMT	6	42928496	42931618	9	2.2106	0.013532	0.833457
NEDD8-MDP1	14	24683161	24701558	42	2.2094	0.013573	0.833457
USP19	3	49145479	49158371	14	2.2011	0.013866	0.833457
OR52W1	11	6220376	6221489	6	2.1958	0.014053	0.833457
RXFP3	5	33936491	33939023	3	2.1731	0.014888	0.833457
OR10G8	11	123900297	123901341	2	2.1715	0.014949	0.833457
U2AF1L4	19	36233365	36236346	12	2.1393	0.016205	0.833457
ARID2	12	46123448	46301823	210	2.1364	0.016322	0.833457
MKNK1	1	47023090	47082515	145	2.1312	0.016537	0.833457
CYP26A1	10	94833232	94837647	9	2.1309	0.016551	0.833457
AL606500.1	1	154585067	154585190	1	2.1282	0.016659	0.833457
AL138847.1	1	63073437	63075249	2	2.1275	0.01669	0.833457
NEDD8	14	24686058	24701660	37	2.1239	0.016841	0.833457
MAPK7	17	19281034	19286857	2	2.1233	0.016864	0.833457
TRAPPC6A	19	45666186	45681495	39	2.1172	0.017121	0.833457
APOL6	22	36044442	36064456	92	2.1145	0.017236	0.833457
CTD-2162K18.4	19	37264055	37267980	11	2.1137	0.017272	0.833457
PSMD8	19	38865176	38874464	30	2.0994	0.017892	0.833457
ARHGAP17	16	24930706	25026987	259	2.0838	0.018591	0.833457
PAAF1	11	73587744	73638790	175	2.082	0.018672	0.833457
USP30	12	109460894	109525831	135	2.0808	0.018727	0.833457
IRF7	11	612553	615999	18	2.0805	0.018741	0.833457
NCOA4	10	51565108	51590734	9	2.0731	0.019079	0.833457
CLPX	15	65440557	65477680	87	2.0713	0.019165	0.833457
STAT4	2	191894302	192016322	286	2.0677	0.019332	0.833457
HIST1H1B	6	27834570	27835359	7	2.065	0.019461	0.833457
ZFAND6	15	80351910	80430735	218	2.0642	0.0195	0.833457
KHDRBS1	1	32479430	32526451	43	2.0641	0.019506	0.833457
TPH2	12	72332626	72580398	727	2.0581	0.01979	0.833457
UBQLN3	11	5528530	5531215	8	2.0567	0.019858	0.833457
SYK	9	93564069	93660831	523	2.0549	0.019944	0.833457
TSHZ3	19	31765851	31840453	225	2.044	0.020475	0.833457
ZNF688	16	30580667	30584055	1	2.0408	0.020636	0.833457
NECAB1	8	91803778	91971636	428	2.0377	0.020788	0.833457
CCDC168	13	103381801	103389159	14	2.0373	0.020812	0.833457
ECSCR	5	138784245	138842328	9	2.0296	0.021197	0.833457
SLC25A20	3	48894369	48936426	46	2.0228	0.021549	0.833457
AL162424.1	9	125148344	125148928	2	2.0202	0.02168	0.833457
FAM205A	9	34723052	34729464	28	2.0179	0.021802	0.833457
CCPG1	15	55632230	55700708	281	2.0108	0.022172	0.833457
PRSS58	7	141951963	141957878	37	2.0089	0.022276	0.833457
ISL1	5	50678921	50690564	25	2.0088	0.02228	0.833457
MC5R	18	13824154	13826861	19	2.0068	0.022385	0.833457
CCNG1	5	162864575	162873157	13	2.0028	0.022598	0.833457
HYAL4	7	123469037	123517532	105	1.9976	0.022883	0.833457
CNPY2	12	56703626	56710120	8	1.9964	0.022944	0.833457
SCAF11	12	46312914	46385903	128	1.9962	0.022956	0.833457
SBK3	19	56052023	56056909	18	1.9948	0.02303	0.833457
CSNK2B	6	31633013	31638120	1	1.9938	0.023085	0.833457
NPHS1	19	36316866	36360189	91	1.9926	0.023154	0.833457
GLIPR2	9	36136732	36163910	98	1.9904	0.023271	0.833457
CDH10	5	24487209	24645087	730	1.984	0.023626	0.833457
RGS19	20	62704534	62711323	16	1.9753	0.024119	0.833457
SYNPO	5	149980642	150038782	144	1.9751	0.024128	0.833457
SCRIB	8	144873090	144897549	70	1.973	0.024246	0.833457
TSKS	19	50243010	50266587	51	1.9706	0.024386	0.833457
RRS1	8	67341263	67342966	7	1.9706	0.024387	0.833457
ZNF358	19	7580178	7585912	14	1.9666	0.024612	0.833457
MIF4GD	17	73262309	73267308	6	1.9601	0.024989	0.833457
OASL	12	121458095	121477045	55	1.9561	0.025225	0.833457
AC007204.1	19	20047769	20048639	2	1.9552	0.025279	0.833457
GGA3	17	73232694	73258444	45	1.9536	0.025376	0.833457
RHOB	2	20646835	20649200	6	1.9381	0.026305	0.833457
ABCG2	4	89011416	89152474	517	1.9358	0.026445	0.833457
RORB	9	77112281	77308093	551	1.9351	0.026487	0.833457
TRIM10	6	30119722	30128711	26	1.9349	0.026499	0.833457
DRD4	11	637293	640706	11	1.9321	0.026673	0.833457
TSNARE1	8	143293441	143484601	839	1.9306	0.026769	0.833457
CYFIP1	15	22892005	23006016	138	1.9299	0.026807	0.833457
FES	15	91426925	91439006	38	1.9273	0.026969	0.833457
MDP1	14	24683143	24685276	5	1.92	0.02743	0.833457
NAT8	2	73867959	73869520	7	1.9166	0.027646	0.833457
C3orf38	3	88198893	88217879	47	1.9153	0.027724	0.833457
LRP2BP	4	186285032	186317053	116	1.9116	0.027963	0.833457
AL358333.1	14	52436014	52436247	2	1.9116	0.027965	0.833457
AC092811.1	1	225600404	225602040	5	1.9111	0.027998	0.833457
KIRREL2	19	36346763	36358011	11	1.9109	0.028011	0.833457
RYR1	19	38924339	39078204	566	1.9106	0.028026	0.833457
KCNV1	8	110975874	110988076	23	1.9083	0.028175	0.833457
PURG	8	30853321	30891231	77	1.9058	0.028336	0.833457
RGS2	1	192778169	192781403	3	1.9038	0.028466	0.833457
GRASP	12	52400724	52409673	20	1.9017	0.028606	0.833457
TECTB	10	114043493	114064793	70	1.9	0.028717	0.833457
NOX5	15	69222864	69355083	226	1.8992	0.028771	0.833457
MYEOV	11	69061605	69182494	214	1.8952	0.029035	0.833457
ZNF782	9	99578754	99637905	119	1.8938	0.029124	0.833457
NUTM2G	9	99690592	99702535	7	1.8924	0.029221	0.833457
C2CD4B	15	62455734	62457482	7	1.892	0.029246	0.833457
IP6K2	3	48725436	48777786	95	1.8914	0.029287	0.833457
ZP3	7	76026835	76071388	197	1.8879	0.029522	0.833457
PIGY	4	89442724	89442940	1	1.8855	0.029683	0.833457
AC011298.1	2	241624478	241624705	1	1.8849	0.029721	0.833457
NTNG1	1	107682629	108026080	947	1.8832	0.029834	0.833457
NACC2	9	138898383	138987131	299	1.8806	0.030014	0.833457
CXXC1	18	47808713	47814674	10	1.8788	0.030135	0.833457
C3orf36	3	133646992	133648656	4	1.8783	0.030169	0.833457
LRRC8A	9	131644391	131680318	80	1.8778	0.030206	0.833457
ZNF321P	19	53431728	53466076	141	1.8758	0.030344	0.833457
NFKB2	10	104153867	104162281	15	1.8751	0.030391	0.833457
LGALSL	2	64681103	64688515	18	1.8738	0.030482	0.833457
FAT4	4	126237554	126414087	544	1.8734	0.030504	0.833457
SCD	10	102106881	102124591	54	1.8693	0.030793	0.833457
SNAI2	8	49830249	49834299	2	1.8664	0.030995	0.833457
DES	2	220283099	220291461	22	1.8606	0.031398	0.833457
FBXL15	10	104178946	104182893	4	1.8574	0.031628	0.833457
GPR88	1	101003693	101007574	10	1.8568	0.031672	0.833457
FAM166B	9	35561828	35563896	4	1.8562	0.03171	0.833457
RFC4	3	186507669	186524847	59	1.8551	0.03179	0.833457
OR6N2	1	158746472	158747425	3	1.8537	0.031894	0.833457
AC026202.1	3	5229227	5229982	1	1.8496	0.032183	0.833457
CELSR3	3	48673902	48700348	30	1.8482	0.03229	0.833457
CATSPERG	19	38826415	38861589	127	1.8475	0.032338	0.833457
OR1L3	9	125437315	125438432	3	1.8464	0.032414	0.833457
SUCLG2	3	67410884	67705038	1327	1.8461	0.032439	0.833457
SLC45A2	5	33944721	33984835	91	1.8449	0.032526	0.833457
ZCCHC7	9	37120536	37358146	437	1.8368	0.033121	0.833457
FAM117A	17	47787694	47866542	117	1.8364	0.033151	0.833457
SERPINB13	18	61254223	61271873	33	1.8353	0.033234	0.833457
C8orf46	8	67372238	67430759	222	1.8341	0.033323	0.833457
AC011500.1	19	39930212	39932082	8	1.8311	0.033546	0.833457
APLP1	19	36358801	36370693	23	1.8298	0.033639	0.833457
GBF1	10	104005289	104142656	255	1.8287	0.033724	0.833457
C15orf65	15	55700746	55710962	48	1.8251	0.033996	0.833457
ELOVL1	1	43829068	43833696	7	1.825	0.034001	0.833457
KLF4	9	110247133	110252763	16	1.8235	0.034113	0.833457
ABHD15	17	27887565	27894155	12	1.8219	0.034237	0.833457
C1QTNF7	4	15341442	15447790	349	1.8209	0.034312	0.833457
C4A	6	31949801	31970458	2	1.8209	0.034313	0.833457
RAP1B	12	69004619	69054372	122	1.82	0.034379	0.833457
KLHDC8B	3	49209044	49213917	9	1.8183	0.03451	0.833457
ZMYM4	1	35734568	35887659	217	1.8174	0.034578	0.833457
IFNA8	9	21409146	21410184	1	1.8163	0.034665	0.833457
TRABD2B	1	48226200	48462567	760	1.8149	0.034766	0.833457
PRLR	5	35048861	35230794	631	1.8125	0.034954	0.833457
ZNF257	19	22235254	22274282	204	1.8117	0.035018	0.833457
APOA5	11	116660083	116663136	11	1.81	0.035149	0.833457
MYBPH	1	203136939	203144941	28	1.809	0.035229	0.833457
S100A4	1	153516089	153522612	31	1.807	0.035385	0.833457
IFNA21	9	21165636	21166659	4	1.8069	0.035385	0.833457
TRHDE	12	72481046	73059422	1529	1.8068	0.035396	0.833457
UBXN2A	2	24150155	24227779	299	1.8063	0.035432	0.833457
M6PR	12	9092959	9102551	26	1.8033	0.035673	0.833457
SGMS2	4	108745719	108836203	211	1.7992	0.03599	0.833457
AHSP	16	31539185	31540124	6	1.7986	0.03604	0.833457
FAM111B	11	58874658	58894883	44	1.7982	0.036069	0.833457
TRIM51	11	55650773	55659286	19	1.798	0.036085	0.833457
RNF5	6	32146131	32151930	4	1.795	0.036326	0.833457
MYC	8	128747680	128753674	20	1.794	0.036409	0.833457
KPNA7	7	98771197	98805129	169	1.7929	0.036497	0.833457
ZNF816	19	53430388	53466164	149	1.7886	0.036837	0.833457
SYNGR3	16	2039661	2044276	9	1.7886	0.036841	0.833457
SLC31A2	9	115913222	115926417	74	1.7873	0.036948	0.833457
IL18R1	2	102927989	103015218	405	1.7853	0.037108	0.833457
HOXC11	12	54366910	54371427	5	1.778	0.037701	0.833457
KIAA1755	20	36838890	36889174	158	1.7778	0.037717	0.833457
P4HB	17	79801035	79818570	32	1.7753	0.037922	0.833457
GPR62	3	51989330	51991509	9	1.7746	0.037985	0.833457
KIAA0319L	1	35899091	36023551	170	1.7734	0.038079	0.833457
PCDHB12	5	140588269	140591696	7	1.7727	0.038142	0.833457
DUSP27	1	167063282	167098402	151	1.7725	0.038159	0.833457
PRR22	19	5782971	5784776	7	1.7708	0.038294	0.833457
CLEC18B	16	74442529	74455368	7	1.7708	0.038297	0.833457
G0S2	1	209848765	209849733	3	1.77	0.038368	0.833457
SPRED3	19	38879061	38886881	24	1.7686	0.038484	0.833457
UBAP1L	15	65385338	65407535	38	1.7667	0.038636	0.833457
BHLHE41	12	26272959	26278060	12	1.765	0.038782	0.833457
AC112205.1	5	162866447	162873821	15	1.7638	0.038886	0.833457
MTHFSD	16	86563782	86588841	120	1.7626	0.038984	0.833457
NCKAP1	2	183773843	183903586	349	1.7592	0.039268	0.833457
C9orf114	9	131581930	131592100	37	1.7587	0.039315	0.833457
CNNM4	2	97426639	97477628	83	1.7576	0.039409	0.833457
COL13A1	10	71561644	71724031	861	1.7564	0.039509	0.833457
PCF11	11	82868030	82898493	58	1.756	0.039546	0.833457
SLTM	15	59171244	59225852	91	1.7549	0.039638	0.833457
RP3-422G23.4	6	138699042	138704212	26	1.7536	0.039752	0.833457
RIC8A	11	207511	215113	25	1.7533	0.039775	0.833457
HES1	3	193853934	193856521	3	1.7532	0.039783	0.833457
SP7	12	53720362	53739099	39	1.7504	0.040025	0.833457
RPRML	17	45055523	45056614	1	1.7504	0.040026	0.833457
OR6P1	1	158532441	158533394	4	1.7502	0.040041	0.833457
PYGL	14	51324609	51411454	313	1.7499	0.040067	0.833457
KRTAP5-1	11	1605572	1606513	2	1.7494	0.040113	0.833457
CGB8	19	49550895	49552400	1	1.7458	0.040424	0.833457
TRIM15	6	30130993	30140473	35	1.7452	0.040474	0.833457
PHF21A	11	45950871	46142985	369	1.7419	0.040767	0.833457
CD3E	11	118175260	118186890	32	1.7388	0.041035	0.833457
ZNF668	16	31072813	31073451	1	1.7386	0.04105	0.833457
EXO5	1	40974413	40982228	31	1.7364	0.041248	0.833457
AL049840.1	14	104177607	104179149	2	1.7323	0.041614	0.833457
LY6H	8	144239331	144242128	7	1.7312	0.041712	0.833457
BARHL2	1	91177096	91182794	12	1.7301	0.041807	0.833457
ISG20L2	1	156691683	156698591	17	1.7293	0.04188	0.833457
RP11-5A19.5	16	67197288	67199718	1	1.7269	0.042097	0.833457
PRSS1	7	142457319	142460923	7	1.7262	0.042158	0.833457
ERP44	9	102741461	102861322	267	1.7254	0.042232	0.833457
AMIGO1	1	110046797	110052360	10	1.7234	0.042406	0.833457
TP53I13	17	27893070	27900175	14	1.7221	0.042525	0.833457
ZBTB3	11	62515791	62521660	9	1.7209	0.042637	0.833457
AL583828.1	6	13469513	13486415	36	1.7195	0.042765	0.833457
IRF2BPL	14	77490888	77495034	6	1.7191	0.042796	0.833457
C15ORF37	15	80215507	80217194	14	1.7174	0.04295	0.833457
HOXC4	12	54447661	54449814	5	1.7161	0.043072	0.833457
AFF4	5	132211071	132299326	236	1.7145	0.043222	0.833457
ZNF326	1	90460671	90501090	71	1.714	0.043264	0.833457
LZIC	1	9982173	10003465	55	1.7131	0.043348	0.833457
DHDH	19	49436939	49448226	46	1.7105	0.043586	0.833457
BLOC1S3	19	45682003	45685059	5	1.7096	0.043666	0.833457
HR	8	21971928	21990897	63	1.7087	0.04375	0.833457
GPA33	1	167022073	167059868	131	1.7084	0.043783	0.833457
ENPP4	6	46097730	46114436	51	1.7081	0.043807	0.833457
C2orf15	2	99757948	99939204	544	1.7068	0.043925	0.833457
ZER1	9	131492065	131534693	51	1.7061	0.043996	0.833457
STARD3NL	7	38217824	38270272	182	1.7041	0.044181	0.833457
BTBD17	17	72352555	72358085	23	1.7039	0.044196	0.833457
INTS6	13	51928213	52028400	311	1.701	0.044468	0.833457
TBCB	19	36605191	36616849	32	1.701	0.044468	0.833457
CALCOCO1	12	54104903	54121529	44	1.7005	0.044517	0.833457
DCTN1	2	74588281	74619214	57	1.6996	0.044603	0.833457
MZT1	13	73282495	73301825	72	1.6974	0.04481	0.833457
ADM	11	10326227	10328944	3	1.6963	0.044911	0.833457
MESDC1	15	81293295	81296342	4	1.6961	0.044933	0.833457
FAM89B	11	65339820	65341669	2	1.6948	0.045054	0.833457
IL1R1	2	102681004	102796334	477	1.6947	0.045068	0.833457
TAS2R10	12	10977916	10978957	2	1.6929	0.04524	0.833457
QKI	6	163835032	163999628	416	1.6925	0.045274	0.833457
MFSD9	2	103332299	103353347	44	1.6919	0.045331	0.833457
DEPDC1B	5	59892739	59996017	234	1.6874	0.045759	0.833457
FFAR3	19	35849362	35851387	3	1.6843	0.046065	0.833457
SFTPB	2	85884437	85895864	20	1.683	0.046183	0.833457
MRPL52	14	23299088	23304246	27	1.6802	0.046456	0.833457
C1orf100	1	244515937	244552965	156	1.68	0.046481	0.833457
CHIC2	4	54875956	54930857	104	1.6786	0.046613	0.833457
LINC01098	4	178649911	178911904	988	1.6785	0.046624	0.833457
C15orf37	15	80215113	80217194	16	1.6782	0.046653	0.833457
KRTAP10-11	21	46066331	46067564	4	1.6764	0.046832	0.833457
AGER	6	32148745	32152101	2	1.6755	0.046922	0.833457
SNRNP25	16	103010	107669	12	1.6746	0.047009	0.833457
HSD17B8	6	33172419	33174608	4	1.6744	0.047027	0.833457
AC002553.1	17	15943505	15943994	1	1.6727	0.047197	0.833457
KIF19	17	72322349	72351959	105	1.668	0.047654	0.833457
FETUB	3	186353758	186370930	57	1.6678	0.047679	0.833457
RNF152	18	59475296	59561480	343	1.6604	0.048419	0.833457
CD63	12	56119107	56123491	9	1.6598	0.048473	0.833457
PKN3	9	131464802	131483197	19	1.6597	0.048485	0.833457
ANO4	12	101111304	101522419	1512	1.659	0.048554	0.833457
FXYD4	10	43867090	43871783	11	1.6574	0.048718	0.833457
GLYATL1	11	58672871	58811000	538	1.6571	0.048751	0.833457
AGAP7	10	51464162	51486327	4	1.6564	0.048815	0.833457
C3orf62	3	49306035	49315342	14	1.654	0.049066	0.833457
FAM98C	19	38893775	38899728	30	1.6536	0.049109	0.833457
CBX7	22	39516172	39548679	110	1.6505	0.049419	0.833457
PCGF1	2	74732170	74735707	6	1.6486	0.049615	0.833457
DMGDH	5	78293438	78531861	762	1.647	0.049783	0.833457
GDF9	5	132196873	132202576	20	1.6469	0.049788	0.833457
PFDN4	20	52824386	52844591	79	1.646	0.049877	0.833457
ATAD2B	2	23971534	24149984	592	1.644	0.050086	0.833457
GATSL1	7	74379083	74438803	10	1.6423	0.050269	0.833457
ACOT1	14	74003818	74010498	1	1.639	0.050612	0.833457
RP11-793H13.10	12	53900472	54019763	262	1.6376	0.050755	0.833457
CYP2U1	4	108852525	108874613	79	1.6373	0.05078	0.833457
DPH2	1	44435672	44439041	3	1.6373	0.050784	0.833457
TRIM49D1	11	89644279	89654935	8	1.6358	0.050942	0.833457
GPS1	17	80008567	80015346	13	1.6347	0.051054	0.833457
AC174470.1	17	79780293	79784533	9	1.6329	0.051245	0.833457
TM4SF1	3	149086809	149095652	24	1.6307	0.051474	0.833457
KCNH6	17	61600695	61626338	52	1.6298	0.051572	0.833457
AD000671.6	19	36230153	36236333	27	1.6286	0.051697	0.833457
PSMB5	14	23485752	23504439	32	1.6263	0.051939	0.833457
ZNF790	19	37308330	37341689	56	1.6244	0.052148	0.833457
ADAM10	15	58887403	59042177	350	1.6243	0.052153	0.833457
MRPS6	21	35445524	35515334	157	1.6238	0.052212	0.833457
ATF7	12	53901640	54020199	261	1.6206	0.052552	0.833457
LDHC	11	18433854	18473605	193	1.6201	0.052605	0.833457
POLR2E	19	1086594	1095598	19	1.6197	0.052648	0.833457
SUPT5H	19	39926796	39967310	152	1.6172	0.052918	0.833457
PLAC9	10	81891438	81905115	86	1.6153	0.053125	0.833457
MRPL48	11	73498361	73576178	316	1.6129	0.053382	0.833457
CLDN17	21	31538241	31538971	2	1.6124	0.053436	0.833457
AC121757.1	12	52709128	52709790	3	1.6122	0.053459	0.833457
RHBDF1	16	108058	126354	46	1.6086	0.053851	0.833457
MKI67	10	129894923	129924649	116	1.6074	0.053989	0.833457
AC009065.1	16	2303738	2312343	8	1.6073	0.053996	0.833457
SYF2	1	25549170	25558993	6	1.6038	0.054374	0.833457
EIF4A2	3	186500994	186507689	24	1.6035	0.054417	0.833457
FAM21B	10	47894023	47949412	1	1.6007	0.054717	0.833457
C11orf44	11	130542851	130587247	154	1.5995	0.054859	0.833457
C2ORF15	2	99757948	99767950	33	1.5983	0.054992	0.833457
SULT1C3	2	108863651	108881807	63	1.5977	0.055053	0.833457
KLHL17	1	895967	901095	7	1.5977	0.055059	0.833457
H2AFJ	12	14927270	14930936	17	1.5968	0.055152	0.833457
CCDC36	3	49235861	49295537	96	1.5941	0.055454	0.833457
TMEM57	1	25757388	25826700	98	1.5922	0.055675	0.833457
FAM192A	16	57186378	57220028	53	1.5901	0.055901	0.833457
DCHS2	4	155153399	155412930	942	1.5895	0.055975	0.833457
COX5B	2	98262503	98264846	2	1.5889	0.056045	0.833457
MFSD5	12	53645035	53648189	10	1.5883	0.056112	0.833457
UBE2U	1	64669310	64733051	193	1.5874	0.056212	0.833457
AP003068.23	11	64945077	64949305	12	1.5871	0.056247	0.833457
DYX1C1	15	55702723	55800432	373	1.5869	0.056262	0.833457
OTUD1	10	23728198	23731308	7	1.5867	0.056287	0.833457
DNAJC19	3	180701497	180707562	17	1.5861	0.056357	0.833457
ESYT2	7	158523686	158622944	472	1.5857	0.056402	0.833457
HNRNPCL1	1	12907261	12908578	3	1.585	0.056483	0.833457
HSPA4	5	132387654	132442141	168	1.5849	0.056492	0.833457
ZDHHC12	9	131483148	131486406	4	1.5813	0.056905	0.833457
TCTA	3	49449639	49453908	9	1.5811	0.056925	0.833457
RTKN2	10	63942794	64028466	257	1.5811	0.05693	0.833457
TMOD3	15	52121825	52239492	433	1.5809	0.056947	0.833457
VPS54	2	64119280	64246206	496	1.5802	0.057027	0.833457
CLEC18C	16	70207225	70221264	3	1.5793	0.057134	0.833457
ARIH2	3	48956254	49023815	92	1.5788	0.057192	0.833457
BBS2	16	56500748	56554195	143	1.5784	0.057235	0.833457
CIITA	16	10971055	11026079	167	1.5763	0.057483	0.833457
CNKSR1	1	26503894	26516377	33	1.5761	0.057505	0.833457
CEBPB	20	48807376	48809212	2	1.5759	0.05753	0.833457
ECEL1	2	233344537	233352538	33	1.5742	0.057723	0.833457
ATP5B	12	57031959	57039798	10	1.5739	0.057753	0.833457
IQSEC3	12	175931	287626	430	1.5725	0.057914	0.833457
F12	5	176829141	176836577	11	1.5725	0.057922	0.833457
WDR16	17	9479944	9546776	117	1.5717	0.058012	0.833457
CNOT6L	4	78634541	78740769	222	1.5713	0.058055	0.833457
INSRR	1	156809855	156828810	21	1.571	0.058093	0.833457
STX17	9	102668915	102732618	142	1.5697	0.058241	0.833457
PIWIL1	12	130822432	130857182	132	1.5682	0.058417	0.833457
DPYSL2	8	26371791	26515694	719	1.5676	0.058482	0.833457
KCTD11	17	7255208	7258258	4	1.5675	0.058504	0.833457
KCNJ12	17	21279509	21323179	31	1.5663	0.058637	0.833457
NMNAT2	1	183217372	183387737	557	1.5654	0.058744	0.833457
CD101	1	117544382	117579167	115	1.5649	0.058803	0.833457
TSPAN14	10	82213922	82292879	217	1.5636	0.058957	0.833457
FOS	14	75745477	75748933	9	1.5628	0.059049	0.833457
C14orf177	14	99177950	99184098	19	1.5621	0.059138	0.833457
LDB1	10	103867317	103880210	28	1.562	0.059148	0.833457
NFYB	12	104510855	104532067	49	1.5619	0.05915	0.833457
HEBP2	6	138724668	138743334	50	1.5594	0.059452	0.833457
UGT2B4	4	70345883	70391732	221	1.5591	0.059481	0.833457
TMEM170B	6	11537938	11583757	169	1.5589	0.059514	0.833457
DPYD	1	97543299	98386605	2614	1.5577	0.059647	0.833457
KCTD10	12	109886461	109915349	149	1.5575	0.059676	0.833457
IRAK2	3	10206549	10285427	306	1.5568	0.059758	0.833457
NMRK2	19	3933101	3942414	17	1.5566	0.059778	0.833457
PLA2G12B	10	74694928	74714536	22	1.5554	0.059927	0.833457
SYT14	1	210111538	210337636	638	1.5541	0.060078	0.833457
PRPF18	10	13628927	13672868	125	1.5498	0.060596	0.833457
GPR42	19	35861831	35863855	2	1.5492	0.060661	0.833457
NLRP3	1	247579458	247612410	167	1.5454	0.061125	0.833457
MMP14	14	23305766	23318236	41	1.5441	0.06128	0.833457
CYP3A7	7	99302660	99332819	72	1.544	0.061289	0.833457
R3HDM4	19	896503	913240	13	1.5421	0.061525	0.833457
FJX1	11	35639735	35642419	3	1.5405	0.061723	0.833457
GLIPR1L1	12	75728419	75764340	71	1.537	0.062152	0.833457
ADAD1	4	123300121	123350957	138	1.5368	0.062174	0.833457
PRAMEF1	1	12851546	12856777	8	1.5362	0.062247	0.833457
PCBP1	2	70314585	70316332	2	1.5359	0.062279	0.833457
NMU	4	56461396	56502865	161	1.5356	0.062318	0.833457
C22orf43	22	23950639	23974508	58	1.5355	0.062325	0.833457
ESPL1	12	53662083	53687427	48	1.5338	0.062543	0.833457
PGAM1	10	99185917	99193198	13	1.5327	0.062674	0.833457
ZNF74	22	20748405	20762745	53	1.5307	0.062926	0.833457
CYP1A1	15	75011883	75017951	7	1.5305	0.062943	0.833457
MT1E	16	56659387	56661024	9	1.5298	0.063031	0.833457
SRCRB4D	7	76018651	76039012	97	1.5298	0.063034	0.833457
PPP1R37	19	45594654	45651335	178	1.5293	0.063096	0.833457
RPIA	2	88991162	89050452	146	1.5289	0.06315	0.833457
METTL20	12	31800094	31826048	88	1.5277	0.063292	0.833457
IL32	16	3115298	3131908	59	1.5273	0.063341	0.833457
PEG10	7	94285637	94299007	22	1.5268	0.063407	0.833457
NOXO1	16	2028918	2034193	29	1.5267	0.063414	0.833457
ZRANB2	1	71528974	71546980	36	1.5261	0.063488	0.833457
ITGAX	16	31366455	31394318	47	1.5261	0.06349	0.833457
RP11-429E11.3	20	60292562	60294804	20	1.5256	0.063559	0.833457
TSSK1B	5	112768251	112770728	20	1.525	0.063635	0.833457
GYLTL1B	11	45943172	45950647	20	1.5246	0.063679	0.833457
MUSTN1	3	52867130	52869235	6	1.5243	0.063723	0.833457
FAXC	6	99719045	99797938	283	1.5232	0.06386	0.833457
KCNJ4	22	38822332	38851205	93	1.5224	0.063956	0.833457
PTN	7	136912088	137028611	395	1.5218	0.064035	0.833457
WNT16	7	120965421	120981158	54	1.5211	0.064114	0.833457
TAS2R4	7	141478242	141479235	3	1.5211	0.064124	0.833457
GPATCH2L	14	76618259	76720685	419	1.5207	0.064171	0.833457
MPST	22	37415676	37425863	35	1.5205	0.06419	0.833457
RARG	12	53604354	53626764	45	1.5197	0.064295	0.833457
PPIAL4G	1	143767144	143767881	1	1.5187	0.064413	0.833457
THAP5	7	108194987	108210194	43	1.5169	0.064644	0.833457
MYL6B	12	56546040	56553431	7	1.5157	0.064803	0.833457
OR6B3	2	240984494	240985489	3	1.5156	0.064813	0.833457
S100A3	1	153519805	153521848	18	1.5146	0.064933	0.833457
DOC2B	17	5810	31427	65	1.5132	0.065116	0.833457
PRSS42	3	46871032	46875585	8	1.5117	0.065301	0.833457
CTAGE5	14	39734488	39856156	397	1.5113	0.065361	0.833457
TBL3	16	2022038	2032934	61	1.5111	0.065381	0.833457
VWA5B1	1	20617412	20681387	278	1.511	0.065392	0.833457
LCE1F	1	152748848	152749445	2	1.5106	0.065443	0.833457
STX8	17	9153788	9479908	1082	1.5081	0.065761	0.833457
ZSCAN21	7	99647390	99662661	21	1.5065	0.065968	0.833457
RP1-317E23.6	1	26137961	26150235	38	1.5061	0.066018	0.833457
DYDC2	10	82104501	82127829	93	1.5061	0.066025	0.833457
OR51T1	11	4903049	4904113	1	1.5043	0.066256	0.833457
PLCB3	11	64018995	64036622	34	1.5041	0.066276	0.833457
CDAN1	15	43015757	43029324	45	1.5039	0.066298	0.833457
SERPINF2	17	1646130	1658562	51	1.5032	0.066391	0.833457
ACE	17	61562184	61599209	107	1.5031	0.066412	0.833457
AP001925.1	11	108130255	108136480	7	1.5005	0.066738	0.833457
SLC22A18AS	11	2909010	2924970	48	1.5002	0.06678	0.833457
SDR42E2	16	22177618	22203075	40	1.4993	0.066902	0.833457
NPB	17	79858621	79860781	2	1.4976	0.067124	0.833457
UBE3B	12	109915207	109974507	184	1.4974	0.067149	0.833457
ZSCAN20	1	33938246	33962107	62	1.4969	0.067212	0.833457
NME7	1	169101769	169337205	959	1.4967	0.067241	0.833457
CALR	19	13049392	13055303	6	1.4963	0.067288	0.833457
CAMKV	3	49895421	49907655	22	1.496	0.067325	0.833457
MAGEL2	15	23888691	23891175	4	1.4952	0.06743	0.833457
ZNF280A	22	22868060	22874613	43	1.4949	0.067474	0.833457
TEX15	8	30689060	30748122	165	1.4948	0.06749	0.833457
STK32B	4	5053169	5502725	2408	1.4942	0.067565	0.833457
NCKIPSD	3	48701364	48723797	43	1.4939	0.067597	0.833457
RNASEH1	2	3592383	3606206	54	1.4939	0.067607	0.833457
FITM1	14	24600484	24602058	2	1.4936	0.067643	0.833457
NPIPB6	16	28353876	28374829	5	1.4935	0.067651	0.833457
RP4-758J18.2	1	1334902	1337426	9	1.4926	0.067766	0.833457
BHLHA15	7	97840739	97842291	7	1.4925	0.067789	0.833457
LBR	1	225589204	225616627	86	1.4906	0.068031	0.833457
TMPRSS11E	4	69313167	69363322	34	1.4903	0.068072	0.833457
GPR3	1	27719148	27722318	3	1.49	0.068107	0.833457
ATL2	2	38522022	38604427	347	1.4874	0.06845	0.833457
OR5M3	11	56236964	56238014	4	1.4872	0.068475	0.833457
PSG11	19	43511808	43530664	20	1.4864	0.06859	0.833457
SIT1	9	35649292	35650937	3	1.4853	0.06873	0.833457
AC117395.1	3	149689066	149690535	3	1.4848	0.068803	0.833457
G6PC3	17	42148103	42153709	11	1.4841	0.068894	0.833457
SLC5A3	21	35445870	35478559	61	1.4832	0.069012	0.833457
SLC5A3	21	35445870	35478561	61	1.4832	0.069012	0.833457
WDR72	15	53805938	54055075	1177	1.4828	0.069067	0.833457
SAMD9L	7	92759368	92777682	41	1.4817	0.069211	0.833457
AL117190.3	14	101359265	101360646	4	1.4809	0.069312	0.833457
KIF12	9	116848406	116861507	58	1.4803	0.069403	0.833457
POP4	19	30094924	30108144	65	1.4802	0.069406	0.833457
B4GALT6	18	29202210	29265799	153	1.4797	0.069481	0.833457
VASH2	1	213123862	213165379	140	1.4795	0.069499	0.833457
PIGB	15	55611158	55647846	136	1.4784	0.069651	0.833457
FST	5	52776239	52782964	20	1.4778	0.069727	0.833457
PGPEP1L	15	99511459	99551024	174	1.476	0.069969	0.833457
MIEF2	17	18163848	18169866	13	1.475	0.070109	0.833457
DGCR6L	22	20301799	20307603	10	1.4743	0.070203	0.833457
SNAP47	1	227916240	227968927	166	1.4737	0.070283	0.833457
PCDHB5	5	140514800	140517703	10	1.4715	0.070583	0.833457
SSBP4	19	18529674	18545372	41	1.4711	0.070627	0.833457
TMEM245	9	111777432	111882225	458	1.4705	0.070707	0.833457
TYK2	19	10461209	10491352	92	1.4704	0.070732	0.833457
FAM229A	1	32826871	32829879	1	1.4692	0.070884	0.833457
FOLR2	11	71927645	71932994	10	1.4689	0.070928	0.833457
PHF1	6	33378176	33384230	7	1.4678	0.071076	0.833457
JRKL	11	96123153	96240738	385	1.4668	0.071211	0.833457
DUS3L	19	5784843	5791249	31	1.4649	0.071478	0.833457
AC023632.1	8	95558771	95560630	12	1.4645	0.071535	0.833457
ICAM4	19	10397643	10399198	1	1.463	0.071733	0.833457
AC005544.1	17	65027509	65028198	1	1.4621	0.071862	0.833457
CAPS2	12	75669759	75784708	238	1.4609	0.072024	0.833457
AP001652.1	11	58672897	58676071	14	1.4605	0.072075	0.833457
TIMELESS	12	56810903	56843187	94	1.4599	0.072163	0.833457
ACE	17	61554422	61599205	119	1.4583	0.072374	0.833457
DNAJB13	11	73661364	73681411	80	1.4578	0.072443	0.833457
FOXI1	5	169532901	169536727	23	1.4578	0.072448	0.833457
KRTCAP3	2	27665233	27669348	7	1.4567	0.0726	0.833457
RP11-297N6.4	8	11655437	11660077	40	1.4561	0.072683	0.833457
ZFP36	19	39897453	39900052	2	1.4552	0.072809	0.833457
ZNF710	15	90544624	90625438	182	1.4547	0.072871	0.833457
ID2	2	8818975	8824583	13	1.452	0.073248	0.833457
PIP5K1A	1	151170425	151222012	116	1.4515	0.073324	0.833457
TMEM150C	4	83404323	83483510	211	1.4507	0.07343	0.833457
MGEA5	10	103544200	103578696	51	1.4503	0.073488	0.833457
DAXX	6	33286335	33297046	10	1.4494	0.073608	0.833457
APLF	2	68694693	68858004	539	1.4494	0.073613	0.833457
FUT8	14	65877310	66210839	861	1.4491	0.073649	0.833457
VEGFB	11	64002010	64006259	11	1.449	0.073667	0.833457
DALRD3	3	49052921	49059726	10	1.4484	0.073757	0.833457
CHTF8	16	69151913	69166487	30	1.4473	0.073903	0.833457
MOB2	11	1490687	1522477	107	1.4457	0.074129	0.833457
SYNJ2BP	14	70838148	70883778	212	1.445	0.074231	0.833457
C10orf91	10	134257831	134262912	16	1.4446	0.074288	0.833457
PRSS36	16	31150246	31161415	11	1.4432	0.074483	0.833457
ADHFE1	8	67342420	67383836	171	1.4429	0.074523	0.833457
MFSD2B	2	24232951	24286191	169	1.4429	0.074526	0.833457
AL645922.1	6	31973945	31974881	4	1.4428	0.074544	0.833457
CEP164	11	117185273	117283984	274	1.4426	0.074573	0.833457
FAM131B	7	143050493	143059863	16	1.4423	0.074605	0.833457
CYP3A5	7	99245817	99277621	52	1.4419	0.074667	0.833457
GNPNAT1	14	53241912	53258386	25	1.4388	0.075098	0.833457
RBP7	1	10057264	10076078	47	1.4387	0.075114	0.833457
UTRN	6	144606837	145174170	1494	1.4386	0.075137	0.833457
HIST1H1T	6	26107640	26108364	3	1.4385	0.075148	0.833457
PMAIP1	18	57567180	57571538	18	1.4374	0.075302	0.833457
OSGIN2	8	90914087	90940116	71	1.4372	0.075325	0.833457
NPPA	1	11905766	11908402	19	1.4369	0.075376	0.833457
KIF3C	2	26149471	26205618	194	1.4366	0.075409	0.833457
GHRL	3	10327359	10334631	24	1.4362	0.075478	0.833457
TREX1	3	48506445	48509044	4	1.4357	0.075537	0.833457
MUC22	6	30978251	31003179	78	1.4351	0.075628	0.833457
IL2	4	123372625	123377880	9	1.4346	0.075694	0.833457
CFH	1	196621008	196716634	323	1.4344	0.075726	0.833457
WDR55	5	140044261	140053709	28	1.4342	0.07576	0.833457
TMEM251	14	93651296	93653434	5	1.4338	0.075808	0.833457
RSPRY1	16	57220049	57274387	121	1.4333	0.075892	0.833457
VDAC3	8	42249142	42263415	27	1.4321	0.076055	0.833457
ELMO1	7	36893961	37488852	2201	1.4318	0.076101	0.833457
ETV2	19	36132647	36135773	5	1.4312	0.07618	0.833457
CUL5	11	107879459	107978503	251	1.4311	0.0762	0.833457
SCNN1A	12	6456009	6486896	93	1.431	0.076221	0.833457
OR2T33	1	248436073	248437138	1	1.4307	0.076258	0.833457
TMEM69	1	46152886	46160115	20	1.4305	0.076287	0.833457
ASIC5	4	156750881	156787425	162	1.4289	0.076517	0.833457
KITLG	12	88886570	88974628	193	1.4287	0.076545	0.833457
DPRX	19	54135310	54140263	11	1.4264	0.076879	0.833457
BLM	15	91260558	91358859	321	1.4255	0.077001	0.833457
MITD1	2	99777890	99797521	48	1.4255	0.077011	0.833457
CCL18	17	34391640	34399392	20	1.4253	0.077032	0.833457
TMEM185B	2	120978854	120980984	5	1.4252	0.077048	0.833457
IFI6	1	27992572	27998729	12	1.4252	0.077052	0.833457
IL23A	12	56732663	56734193	1	1.4247	0.077122	0.833457
TMEM51	1	15479028	15546976	377	1.4243	0.077178	0.833457
DEFA3	8	6873391	6875823	2	1.4235	0.077293	0.833457
FGG	4	155525286	155534119	13	1.4232	0.077342	0.833457
SART1	11	65729160	65747299	62	1.4232	0.077344	0.833457
NENF	1	212606229	212619714	53	1.4231	0.077357	0.833457
FLJ00325	7	108540389	108540655	2	1.4229	0.077382	0.833457
ZNF354A	5	178138593	178157703	79	1.4221	0.0775	0.833457
PEX16	11	45931220	45940363	22	1.4193	0.077911	0.833457
SLC34A2	4	25656923	25680370	48	1.4192	0.07792	0.833457
IDE	10	94211441	94333833	341	1.418	0.078096	0.833457
ZNF354B	5	178286954	178315123	222	1.4176	0.078157	0.833457
AC051642.1	8	23412287	23420651	45	1.4164	0.078323	0.833457
ENPP5	6	46126924	46138708	43	1.4163	0.078337	0.833457
OR6N1	1	158735466	158736492	9	1.4162	0.078357	0.833457
MEX3B	15	82334119	82338482	5	1.4154	0.078476	0.833457
ARHGDIA	17	79825597	79829282	5	1.4151	0.078522	0.833457
IRGQ	19	44088521	44100287	23	1.414	0.078679	0.833457
ZNF467	7	149461271	149470568	32	1.4138	0.078715	0.833457
TSGA10	2	99613724	99771427	488	1.4129	0.078842	0.833457
EPSTI1	13	43460524	43566407	396	1.4126	0.078889	0.833457
STX1B	16	31000577	31021949	39	1.4124	0.078919	0.833457
CIB3	19	16272179	16284336	41	1.4124	0.078921	0.833457
IGFBP6	12	53491220	53496129	7	1.4116	0.079039	0.833457
FAM195B	17	79780287	79791178	19	1.4114	0.079069	0.833457
OR52J3	11	5067756	5068691	7	1.4113	0.079075	0.833457
PRH2	12	11081835	11084940	9	1.4096	0.079325	0.833457
OLIG3	6	137813336	137815531	3	1.409	0.079422	0.833457
PPA2	4	106290234	106395238	484	1.4089	0.079426	0.833457
AP001421.1	21	38888740	38888973	1	1.4078	0.079591	0.833457
HTR2B	2	231972944	231989832	21	1.4066	0.07978	0.833457
RBM22	5	150070356	150080669	16	1.4058	0.079887	0.833457
RBM6	3	49977440	50137478	351	1.4056	0.079927	0.833457
ZNF596	8	182137	197342	43	1.4049	0.080025	0.833457
HOXA11	7	27221129	27224842	8	1.4047	0.080062	0.833457
TNRC6A	16	24741016	24838953	259	1.4042	0.080134	0.833457
AL590867.1	6	153552455	153668623	479	1.4041	0.08014	0.833457
GPR27	3	71803201	71805647	3	1.4041	0.080148	0.833457
PRR24	19	47778142	47778979	3	1.4039	0.08017	0.833457
LIN52	14	74551499	74667936	454	1.4031	0.080292	0.833457
MAGI1	3	65339200	66024509	2696	1.4026	0.080363	0.833457
OTOP3	17	72931814	72946087	50	1.4025	0.080376	0.833457
TMEM128	4	4237269	4249950	111	1.4022	0.080433	0.833457
SAPCD2	9	139956581	139965040	1	1.4017	0.080503	0.833457
LAPTM4B	8	98787285	98865241	444	1.4015	0.080535	0.833457
CXADR	21	18884700	18965897	254	1.3989	0.080917	0.833457
TRMT112	11	64083932	64085556	3	1.3979	0.081064	0.833457
KIAA1551	12	32112304	32146039	166	1.3978	0.081085	0.833457
HOXC10	12	54378849	54384063	6	1.3976	0.08111	0.833457
GPX4	19	1103936	1106787	6	1.3976	0.081118	0.833457
PRKCG	19	54382444	54410906	51	1.3974	0.081142	0.833457
TMEM55A	8	92006024	92053292	107	1.3973	0.081158	0.833457
KBTBD13	15	65369154	65372276	14	1.3966	0.081264	0.833457
C2orf42	2	70377012	70475747	233	1.3963	0.081319	0.833457
MAPK1IP1L	14	55518349	55536910	39	1.3957	0.081398	0.833457
FAM110C	2	38814	46870	14	1.3957	0.081401	0.833457
PTPRN	2	220154345	220174370	58	1.3949	0.081525	0.833457
CDC123	10	12237964	12292588	165	1.3943	0.08161	0.833457
M1AP	2	74785010	74875465	152	1.3935	0.081729	0.833457
DND1	5	140050379	140053171	5	1.3895	0.082344	0.833457
ZFP37	9	115800660	115819039	45	1.3888	0.082444	0.833457
OR5H14	3	97868170	97869249	4	1.387	0.082728	0.833457
PUF60	8	144898514	144912029	26	1.3868	0.082753	0.833457
RFX8	2	102013823	102091165	375	1.3867	0.082773	0.833457
C2orf54	2	241825465	241836306	89	1.3865	0.082796	0.833457
FXR1	3	180585929	180700541	323	1.3844	0.083113	0.833457
MYO1C	17	1367392	1396106	115	1.3827	0.083374	0.833457
FAM53B	10	126307861	126432838	301	1.3827	0.083379	0.833457
KANK1	9	470291	746105	1586	1.3825	0.083412	0.833457
C16orf46	16	81087102	81110872	99	1.3818	0.083516	0.833457
TNFRSF18	1	1138888	1142071	8	1.3805	0.083712	0.833457
TTC24	1	156549519	156556562	23	1.3801	0.083781	0.833457
QSER1	11	32914724	33014862	210	1.3791	0.083934	0.833457
FAM101B	17	289769	295730	20	1.3776	0.084157	0.833457
PAN2	12	56710007	56727837	27	1.3774	0.0842	0.833457
FAM91A1	8	124780696	124827692	110	1.3768	0.084293	0.833457
AP000679.2	11	120039685	120042387	29	1.3766	0.084316	0.833457
HMMR	5	162887209	162918947	98	1.3765	0.084329	0.833457
C8orf88	8	91970865	91997485	69	1.3762	0.084378	0.833457
SH2D4B	10	82297658	82406316	507	1.3762	0.084382	0.833457
CCDC132	7	92861653	92988338	237	1.3756	0.084478	0.833457
PALMD	1	100111499	100160097	174	1.3753	0.084514	0.833457
AC010646.3	19	17346749	17366257	70	1.3753	0.084525	0.833457
LYZL4	3	42438570	42452092	35	1.3738	0.084749	0.833457
MRPL39	21	26957968	26979829	95	1.3736	0.084781	0.833457
JAGN1	3	9932238	9936033	13	1.3723	0.084978	0.833457
ZHX2	8	123793633	123986750	655	1.3722	0.084997	0.833457
ABHD17A	19	1876809	1885546	18	1.3714	0.085124	0.833457
INVS	9	102861538	103063282	541	1.3708	0.085215	0.833457
HOXB13	17	46802125	46806540	8	1.37	0.085338	0.833457
PLTP	20	44527399	44540794	40	1.3695	0.085421	0.833457
MMAB	12	109991542	110011679	100	1.3693	0.085459	0.833457
IL18RAP	2	103035149	103069025	163	1.3684	0.085601	0.833457
RNF133	7	122337766	122339210	2	1.3677	0.085702	0.833457
PKDCC	2	42275160	42285668	37	1.3669	0.085822	0.833457
UBE2C	20	44441215	44445596	13	1.3666	0.085875	0.833457
ELL	19	18553473	18632937	257	1.366	0.085976	0.833457
SLC22A3	6	160769300	160876014	311	1.3658	0.086001	0.833457
SEC23A	14	39501123	39578850	211	1.3642	0.086251	0.833457
CCDC71	3	49199968	49203754	6	1.3625	0.086516	0.833457
C10orf76	10	103605356	103815950	358	1.362	0.086602	0.833457
GTF2A1L	2	48844937	48960287	514	1.3587	0.087128	0.833457
AC093677.1	4	75023327	75024085	1	1.358	0.087236	0.833457
ANGPTL6	19	10203014	10213472	12	1.3576	0.087301	0.833457
CALML4	15	68483043	68498417	28	1.3572	0.087353	0.833457
STXBP1	9	130374544	130457460	115	1.3568	0.087419	0.833457
CCDC176	14	74486056	74549566	272	1.356	0.087555	0.833457
NMNAT1	1	10003486	10045559	101	1.3554	0.087652	0.833457
ZNF501	3	44771088	44778575	18	1.3552	0.087671	0.833457
ANXA10	4	169013666	169108841	292	1.3543	0.087818	0.833457
INSL5	1	67263424	67266939	7	1.3532	0.087995	0.833457
PDCL2	4	56422692	56458379	142	1.3531	0.08801	0.833457
OR6Y1	1	158516918	158517895	4	1.3524	0.088124	0.833457
DCAF4	14	73393040	73426411	141	1.3516	0.088244	0.833457
LACTB2	8	71547553	71581409	126	1.3516	0.088248	0.833457
HIVEP1	6	12008995	12165232	521	1.351	0.088346	0.833457
OGFOD1	16	56485402	56513012	80	1.3502	0.088477	0.833457
SSFA2	2	182756560	182795465	78	1.35	0.088501	0.833457
EIF4E1B	5	176057683	176073642	30	1.35	0.088513	0.833457
PAMR1	11	35453370	35551848	413	1.3499	0.08852	0.833457
ABCC1	16	16043434	16236931	770	1.3474	0.088932	0.833457
RP11-407N17.3	14	39703106	39820397	357	1.3468	0.089018	0.833457
RASGRF1	15	79252289	79383115	415	1.3466	0.089051	0.833457
NISCH	3	52489134	52527087	102	1.3465	0.089071	0.833457
ZBTB7C	18	45553044	45937123	1633	1.3463	0.089101	0.833457
RPS7	2	3622795	3628509	29	1.3454	0.089253	0.833457
PNMA2	8	26362202	26371608	20	1.345	0.08932	0.833457
KIAA1467	12	13197218	13295455	215	1.3442	0.089434	0.833457
LGALS7B	19	39279851	39282389	6	1.344	0.089467	0.833457
CTR9	11	10772534	10801290	71	1.3434	0.089575	0.833457
SLC26A6	3	48663156	48672926	22	1.3433	0.089595	0.833457
C14orf166B	14	77292715	77336645	162	1.342	0.089804	0.833457
IL17REL	22	50432942	50451088	65	1.3401	0.090101	0.833457
RP11-62N21.1	4	133356957	133368390	29	1.3399	0.090141	0.833457
SCGB2A2	11	62037627	62040628	6	1.3397	0.090166	0.833457
LRRC40	1	70610488	70671303	106	1.3392	0.090255	0.833457
TMEM89	3	48658192	48659288	3	1.3388	0.090316	0.833457
LAYN	11	111411005	111432264	38	1.3382	0.090414	0.833457
TAS2R8	12	10958650	10959892	6	1.3382	0.090419	0.833457
SLC5A11	16	24857162	24922949	249	1.3377	0.09049	0.833457
LGI2	4	25000469	25032501	163	1.3377	0.090496	0.833457
EIF5	14	103799881	103811362	35	1.3366	0.090669	0.833457
FOXL1	16	86609974	86615303	17	1.336	0.09078	0.833457
YTHDC2	5	112849380	112930982	394	1.3353	0.090894	0.833457
ITPR2	12	26490342	26986131	1919	1.335	0.090937	0.833457
ANKRD54	22	38226862	38245334	31	1.3349	0.090962	0.833457
ZNF627	19	11670189	11729950	212	1.334	0.091102	0.833457
GSX1	13	28366780	28368905	3	1.3335	0.091182	0.833457
DCUN1D5	11	102932805	102962944	58	1.3331	0.091242	0.833457
LINC00908	18	74240612	74322925	460	1.3312	0.091558	0.833457
ZNF625	19	12251032	12267546	29	1.3307	0.091646	0.833457
CNDP2	18	72163051	72188366	116	1.3303	0.091711	0.833457
ZNF213	16	3179778	3192806	20	1.3284	0.092026	0.833457
ARHGAP10	4	148653214	148993931	845	1.3277	0.092142	0.833457
CALM1	14	90862846	90874605	33	1.3274	0.092186	0.833457
FCER1G	1	161185024	161190489	20	1.3268	0.092287	0.833457
SCAI	9	127704887	127905785	435	1.3263	0.09237	0.833457
SLC25A37	8	23386318	23432976	297	1.3262	0.092385	0.833457
OPTC	1	203463271	203477992	59	1.3252	0.092559	0.833457
JMJD4	1	227918126	227923112	18	1.3251	0.092572	0.833457
ELOVL7	5	60047618	60140216	304	1.325	0.09258	0.833457
RP13-512J5.1	2	3579574	3595547	67	1.3249	0.092607	0.833457
PDE3A	12	20522179	20837315	1256	1.3235	0.09284	0.833457
MCCD1	6	31496494	31498009	5	1.3234	0.092847	0.833457
ZNF766	19	52772824	52795977	146	1.3224	0.093016	0.833457
OTUD6B	8	92082424	92099323	33	1.3222	0.093053	0.833457
TMEM64	8	91634223	91803860	398	1.3222	0.093056	0.833457
IGFBPL1	9	38408991	38424444	67	1.3215	0.093159	0.833457
ACAT1	11	107992243	108018503	71	1.321	0.093244	0.833457
GPR157	1	9160364	9189229	97	1.3199	0.093433	0.833457
HOMEZ	14	23741666	23768656	61	1.3191	0.09357	0.833457
PSMC4	19	40476912	40487348	34	1.3171	0.093897	0.833457
FAM204A	10	120065401	120101840	72	1.317	0.093913	0.833457
RHOBTB2	8	22844930	22877712	92	1.3167	0.093971	0.833457
FAM76B	11	95502106	95523573	83	1.3164	0.094021	0.833457
PKLR	1	155259630	155271225	20	1.3161	0.094065	0.833457
SPEM1	17	7323679	7324951	5	1.3159	0.0941	0.833457
EPB41L4B	9	111934255	112083244	509	1.3153	0.094204	0.833457
CNNM3	2	97481982	97499648	27	1.3144	0.094361	0.833457
L2HGDH	14	50704281	50779266	194	1.3132	0.094563	0.833457
HARBI1	11	46624411	46639459	16	1.313	0.094584	0.833457
WDPCP	2	63348518	64054977	1867	1.3128	0.094623	0.833457
AL160274.1	9	35361056	35361262	1	1.3125	0.094669	0.833457
ZBTB45	19	59024897	59050278	33	1.3114	0.094869	0.833457
PTRH1	9	130455257	130487152	34	1.3104	0.095037	0.833457
AC079341.1	4	122685740	122687962	11	1.3098	0.095129	0.833457
CCKBR	11	6280966	6293357	71	1.3095	0.095181	0.833457
MRPL11	11	66202546	66234209	37	1.3092	0.095234	0.833457
NUDT21	16	56463045	56486111	50	1.309	0.095275	0.833457
DCTN4	5	150088002	150138671	107	1.3071	0.095589	0.833457
KRT24	17	38854243	38860002	13	1.3063	0.095733	0.833457
OR5F1	11	55761157	55762101	10	1.3046	0.096023	0.833457
CLECL1	12	9868456	9885895	105	1.3043	0.096059	0.833457
SFXN3	10	102790991	102800998	21	1.3034	0.096226	0.833457
LCN2	9	130911350	130915734	6	1.3031	0.096264	0.833457
SH2D3A	19	6752171	6767599	44	1.3031	0.096275	0.833457
GCC2	2	109065017	109125871	267	1.3014	0.09656	0.833457
LYG2	2	99858709	99871745	36	1.3012	0.096589	0.833457
SLC17A9	20	61584052	61599949	59	1.3012	0.096595	0.833457
ESR2	14	64550950	64804830	758	1.2999	0.096818	0.833457
PPP1R1C	2	182818968	182996125	530	1.2998	0.09683	0.833457
ZMAT2	5	140078265	140086248	19	1.2998	0.09684	0.833457
S100A5	1	153509623	153514241	9	1.2994	0.096896	0.833457
ZXDC	3	126156444	126194762	165	1.299	0.096964	0.833457
DIO3	14	102027688	102029789	2	1.299	0.096972	0.833457
DNM1L	12	32832134	32898486	290	1.2979	0.097155	0.833457
UQCRC1	3	48636435	48648409	14	1.2976	0.097209	0.833457
CDON	11	125825691	125933230	425	1.2975	0.097228	0.833457
ESPN	1	6484848	6521430	107	1.2973	0.09726	0.833457
APOA1BP	1	156561554	156564091	12	1.2973	0.097271	0.833457
AL118506.1	20	62585007	62585495	1	1.2959	0.097514	0.833457
MMP9	20	44637547	44645200	30	1.2958	0.097515	0.833457
GFER	16	2034208	2037750	16	1.2939	0.097852	0.833457
ASH1L	1	155305059	155532598	265	1.2939	0.097855	0.833457
CCDC181	1	169364108	169429907	207	1.2932	0.097972	0.833457
SGCG	13	23755091	23899304	1101	1.2929	0.098031	0.833457
PPP1R3E	14	23764852	23772057	12	1.2926	0.09807	0.833457
SULF1	8	70378859	70573150	607	1.2925	0.098095	0.833457
PSMB2	1	36067185	36107445	37	1.2922	0.098136	0.833457
ISYNA1	19	18545198	18549111	8	1.2919	0.098198	0.833457
OR8B8	11	124310022	124311054	2	1.2918	0.098207	0.833457
NRDE2	14	90742580	90798481	155	1.2915	0.098271	0.833457
NOL7	6	13615559	13632971	30	1.2914	0.09828	0.833457
OR2AJ1	1	248097071	248098057	1	1.2913	0.098295	0.833457
AL356356.1	1	150521897	150524367	1	1.2913	0.098304	0.833457
CHRM2	7	136553416	136705002	532	1.2913	0.098305	0.833457
TAS2R19	12	11174218	11175219	7	1.291	0.098349	0.833457
RPL14	3	40498783	40503861	19	1.29	0.09852	0.833457
HTR6	1	19991780	20006055	50	1.29	0.098521	0.833457
WNT2	7	116916685	116963343	107	1.29	0.098522	0.833457
ALYREF	17	79845713	79849462	1	1.2898	0.098553	0.833457
B3GNT5	3	182971032	183016292	133	1.2888	0.098725	0.833457
BCL2A1	15	80253231	80263788	27	1.2887	0.098747	0.833457
MCOLN2	1	85391268	85462796	290	1.2885	0.098787	0.833457
AC025278.1	19	7011514	7013338	15	1.2882	0.098831	0.833457
AAR2	20	34824381	34858840	60	1.2878	0.09891	0.833457
TNFSF4	1	173152873	173176452	74	1.2877	0.098921	0.833457
TMPRSS11D	4	68686594	68749750	183	1.2871	0.099031	0.833457
FGFBP1	4	15937192	15940363	10	1.2871	0.099032	0.833457
C6orf141	6	49518113	49529620	56	1.2865	0.099131	0.833457
QDPR	4	17461884	17513857	283	1.2863	0.09917	0.833457
TRIM29	11	119981983	120056237	324	1.2827	0.099802	0.833457
FAM78B	1	166026674	166136206	361	1.2822	0.099886	0.833457
SNX24	5	122179134	122365049	783	1.2813	0.10004	0.833457
SRP19	5	112196919	112205485	54	1.2812	0.10006	0.833457
BAG5	14	104022881	104029168	11	1.2809	0.10011	0.833457
DIDO1	20	61509090	61569304	194	1.2808	0.10013	0.833457
TNFRSF13C	22	42321045	42322822	8	1.2801	0.10026	0.833457
AGR2	7	16831435	16873057	249	1.2776	0.1007	0.833457
TET2	4	106067032	106200973	361	1.2773	0.10075	0.833457
SMAD6	15	66994566	67074338	275	1.2772	0.10076	0.833457
OR5M8	11	56257825	56258871	1	1.2768	0.10083	0.833457
DUSP2	2	96808905	96811179	4	1.2765	0.10088	0.833457
ADIPOQ	3	186560463	186576252	61	1.276	0.10098	0.833457
GTF2A2	15	59930261	59949740	68	1.2759	0.101	0.833457
ARIH2OS	3	48955221	48956818	3	1.2749	0.10117	0.833457
RPL23A	17	27046411	27051377	5	1.274	0.10133	0.833457
ASAP1	8	131064353	131455906	1475	1.273	0.10151	0.833457
SLC35G6	17	7384721	7386383	7	1.2729	0.10153	0.833457
ING1	13	111365083	111373421	16	1.272	0.1017	0.833457
RASGRP4	19	38899695	38916945	57	1.2718	0.10173	0.833457
FCN3	1	27695603	27701315	10	1.2711	0.10184	0.833457
KLHL5	4	39046659	39128477	288	1.2701	0.10202	0.833457
NUDCD2	5	162873532	162887146	29	1.2701	0.10202	0.833457
AC008948.1	5	101569696	101571279	6	1.2693	0.10217	0.833457
LRRC4	7	127667124	127672160	12	1.2693	0.10218	0.833457
ATF6	1	161736084	161933860	634	1.2687	0.10228	0.833457
UTS2B	3	190984957	191048325	329	1.2687	0.10228	0.833457
SERPINB4	18	61304493	61311532	8	1.2685	0.1023	0.833457
PHGR1	15	40643234	40648635	19	1.2678	0.10243	0.833457
FECH	18	55215515	55254004	147	1.2677	0.10244	0.833457
TMEM105	17	79285074	79304474	73	1.267	0.10258	0.833457
FOXJ3	1	42642210	42801548	358	1.2669	0.1026	0.833457
TUSC2	3	50357458	50365682	7	1.266	0.10275	0.833457
PRKCDBP	11	6340176	6341877	8	1.2658	0.10278	0.833457
RPF2	6	111303218	111349466	283	1.2656	0.10284	0.833457
SOST	17	41831099	41836156	4	1.2654	0.10287	0.833457
GABRG2	5	161494546	161582542	193	1.2653	0.10289	0.833457
SLC35E3	12	69139886	69187508	133	1.2649	0.10295	0.833457
VIMP	15	101811022	101817705	20	1.2649	0.10295	0.833457
IL1RL1	2	102927962	102968497	194	1.2644	0.10304	0.833457
SLCO1C1	12	20848289	20906320	263	1.264	0.10312	0.833457
MTFR1L	1	26145131	26159432	34	1.2636	0.10318	0.833457
ATXN7L2	1	110026101	110035426	14	1.2633	0.10324	0.833457
BORA	13	73302061	73330336	85	1.263	0.1033	0.833457
STON1-GTF2A1L	2	48757064	49003654	1157	1.2619	0.10349	0.833457
FAM102B	1	109102711	109187522	159	1.2614	0.10359	0.833457
C11orf63	11	122753391	122830506	261	1.2607	0.10372	0.833457
PYCR2	1	226107578	226111978	11	1.2601	0.10381	0.833457
ZNF200	16	3272325	3286221	36	1.2601	0.10382	0.833457
GAD1	2	171669723	171717661	157	1.2595	0.10392	0.833457
PYY	17	42030106	42081837	153	1.2589	0.10403	0.833457
ZDHHC13	11	19138646	19197969	157	1.2576	0.10426	0.833457
GRB7	17	37894180	37903544	10	1.2575	0.10428	0.833457
CACNA1G	17	48638429	48704835	172	1.2575	0.10428	0.833457
MZT2A	2	132222473	132250316	163	1.2567	0.10442	0.833457
DUSP8	11	1575274	1593150	65	1.2562	0.10453	0.833457
DYDC1	10	82095861	82116511	61	1.2557	0.10461	0.833457
TIMM50	19	39971052	39984422	46	1.2549	0.10475	0.833457
GID8	20	61569471	61576996	20	1.2543	0.10486	0.833457
MST1	3	49721380	49726934	9	1.2537	0.10498	0.833457
FERMT3	11	63974150	63991354	44	1.2535	0.10501	0.833457
MICU3	8	16884747	16980153	353	1.2529	0.10512	0.833457
FKBP3	14	45584803	45604522	28	1.2529	0.10512	0.833457
LIMS1	2	109150857	109303702	553	1.2518	0.10532	0.833457
MSTN	2	190920423	190927455	18	1.2502	0.10561	0.833457
GSTM1	1	110230436	110251661	39	1.2492	0.10579	0.833457
FRAT2	10	99092255	99094458	4	1.249	0.10583	0.833457
STAB1	3	52529354	52558511	75	1.2487	0.10588	0.833457
C15orf52	15	40623653	40633168	29	1.2487	0.10588	0.833457
ASGR2	17	7004641	7019019	99	1.2485	0.10592	0.833457
PAQR9	3	142668006	142682178	42	1.2474	0.10613	0.833457
TPSD1	16	1306060	1308532	10	1.2473	0.10615	0.833457
RP11-315D16.2	15	68486139	68522056	102	1.247	0.10619	0.833457
ZNF625-ZNF20	19	12242932	12267546	48	1.2465	0.10629	0.833457
CYP2B6	19	41497204	41524303	152	1.2463	0.10632	0.833457
RUSC2	9	35490124	35561895	137	1.2449	0.10658	0.833457
CASD1	7	94138531	94186331	116	1.2438	0.10679	0.833457
DYNLRB2	16	80574631	80584657	50	1.243	0.10693	0.833457
ODF2	9	131217465	131263571	95	1.2426	0.10702	0.833457
SNX2	5	122110691	122165803	250	1.2421	0.10709	0.833457
AL354993.1	20	52105495	52106164	1	1.2418	0.10716	0.833457
EFEMP1	2	56093102	56151274	215	1.2409	0.10732	0.833457
ZNF684	1	40997233	41013841	62	1.2386	0.10775	0.833457
SGTA	19	2754712	2783369	74	1.2385	0.10776	0.833457
TUBB1	20	57594309	57601709	17	1.2374	0.10796	0.833457
CYLC2	9	105757593	105780770	152	1.2374	0.10798	0.833457
ITIH3	3	52828784	52843025	51	1.2372	0.108	0.833457
FLI1	11	128556430	128683162	479	1.2372	0.108	0.833457
SNED1	2	241938255	242034983	333	1.2372	0.10801	0.833457
TMPRSS11BNL	4	69054242	69083798	78	1.2367	0.1081	0.833457
ERCC5	13	103497194	103528345	88	1.2362	0.10819	0.833457
IL3	5	131396222	131398897	4	1.2355	0.10833	0.833457
MRPS7	17	73257755	73262454	10	1.2347	0.10847	0.833457
C14orf64	14	98391947	98444461	237	1.2346	0.10849	0.833457
RPS27	1	153963235	153964626	5	1.2344	0.10852	0.833457
RP11-20I23.1	16	2546033	2570219	8	1.2339	0.10863	0.833457
HS3ST2	16	22825498	22927659	331	1.2335	0.1087	0.833457
PTEN	10	89622870	89731687	193	1.2332	0.10875	0.833457
EHF	11	34642640	34682604	134	1.2329	0.10881	0.833457
MDM4	1	204485511	204542871	204	1.2321	0.10896	0.833457
RP11-12J10.3	10	126305649	126480296	413	1.2314	0.10909	0.833457
EIF1AD	11	65764016	65769647	23	1.2312	0.10912	0.833457
TNNI1	1	201373625	201398994	69	1.2309	0.10918	0.833457
DAGLB	7	6448757	6523821	365	1.2306	0.10923	0.833457
HCFC2	12	104458235	104498639	106	1.2302	0.10932	0.833457
PIP4K2A	10	22823778	23003484	677	1.2296	0.10943	0.833457
LILRB4	19	55155340	55181810	142	1.2293	0.10948	0.833457
TMEM239	20	2795614	2798712	9	1.2265	0.11	0.833457
NR2F6	19	17342692	17356749	40	1.2263	0.11005	0.833457
ATP5L2	22	43035809	43036607	3	1.2263	0.11005	0.833457
TAS2R9	12	10961693	10962767	3	1.2261	0.11007	0.833457
AC003043.1	17	42335297	42355825	55	1.226	0.1101	0.833457
SERPINB7	18	61420169	61472604	222	1.2257	0.11016	0.833457
BCL11B	14	99635624	99737861	308	1.2253	0.11023	0.833457
ZNF300	5	150273954	150284545	35	1.2241	0.11046	0.833457
RANBP9	6	13621730	13711796	145	1.2236	0.11056	0.833457
C5orf20	5	134779905	134783038	20	1.2234	0.11059	0.833457
OSM	22	30658818	30662829	12	1.2224	0.11078	0.833457
COX7A1	19	36641824	36643771	6	1.221	0.11103	0.833457
NOC2L	1	879584	894689	18	1.221	0.11104	0.833457
XKR9	8	71581600	71702606	490	1.2208	0.11108	0.833457
BBC3	19	47724081	47736023	8	1.2208	0.11108	0.833457
DGAT1	8	145539954	145550573	16	1.2206	0.11111	0.833457
AC073610.5	12	49315767	49333446	48	1.2205	0.11114	0.833457
IL17RE	3	9944296	9958086	49	1.2196	0.11132	0.833457
SVIP	11	22835345	22851845	27	1.2182	0.11158	0.833457
B3GNT4	12	122688090	122693499	15	1.2176	0.11168	0.833457
MCM2	3	127317066	127341276	39	1.2171	0.11178	0.833457
NPTX1	17	78440948	78451643	36	1.2165	0.11189	0.833457
SAMD8	10	76859344	76941881	191	1.2163	0.11194	0.833457
UGP2	2	64068074	64118696	153	1.2154	0.1121	0.833457
BTG2	1	203274619	203278730	8	1.2148	0.11222	0.833457
VPS53	17	411908	624957	830	1.214	0.11238	0.833457
ANKH	5	14704910	14871887	507	1.2138	0.11242	0.833457
ADPGK	15	73043710	73078187	82	1.2135	0.11246	0.833457
PTGFRN	1	117452679	117532980	266	1.2132	0.11253	0.833457
OR2L5	1	248185250	248186188	1	1.2125	0.11266	0.833457
LIME1	20	62366815	62370456	10	1.2125	0.11266	0.833457
AC124890.1	12	69186125	69187743	4	1.2118	0.11279	0.833457
EFTUD1	15	82422571	82555104	515	1.2113	0.1129	0.833457
CD69	12	9905082	9913497	37	1.2108	0.11299	0.833457
ENDOG	9	131580753	131584956	11	1.2105	0.11304	0.833457
SLC22A8	11	62756626	62783311	51	1.2105	0.11304	0.833457
CAPN7	3	15247659	15294425	60	1.2104	0.11307	0.833457
TMEM50A	1	25664408	25688852	31	1.2102	0.1131	0.833457
LEO1	15	52230222	52264003	121	1.2098	0.11318	0.833457
MMACHC	1	45965725	45976739	25	1.2098	0.11319	0.833457
NUCB1	19	49403307	49426629	93	1.2093	0.11327	0.833457
RP11-187E13.2	14	32476108	32487891	31	1.2093	0.11328	0.833457
ENTHD1	22	40139049	40289868	236	1.2092	0.11329	0.833457
EI24	11	125439112	125454575	45	1.2082	0.11348	0.833457
PARP16	15	65526798	65592956	230	1.2074	0.11364	0.833457
RHCE	1	25688740	25756683	87	1.2073	0.11366	0.833457
PRCC	1	156720402	156770607	150	1.2073	0.11366	0.833457
ITGB7	12	53585102	53601091	37	1.2066	0.11379	0.833457
C1orf116	1	207191866	207206101	37	1.2063	0.11386	0.833457
LRRC1	6	53659295	53788919	420	1.2062	0.11387	0.833457
ARL2BP	16	57279010	57287516	18	1.2055	0.114	0.833457
PPM1N	19	45992035	46005768	54	1.2055	0.11401	0.833457
INTS5	11	62414320	62420774	6	1.2049	0.11412	0.833457
RP11-160N1.10	9	44867571	44870528	5	1.2049	0.11413	0.833457
CNOT6	5	179921412	180005405	376	1.2044	0.11423	0.833457
AL161645.2	10	135341026	135342661	3	1.204	0.11429	0.833457
TMEM179B	11	62554887	62557877	6	1.2039	0.11432	0.833457
C5orf15	5	133291201	133304478	26	1.2038	0.11434	0.833457
NPPC	2	232786530	232791113	8	1.2034	0.11441	0.833457
AK1	9	130628759	130640022	30	1.2033	0.11443	0.833457
NEK2	1	211836114	211848960	33	1.2031	0.11447	0.833457
ZNF57	19	2900896	2918474	104	1.2027	0.11454	0.833457
NDNL2	15	29560353	29562033	2	1.2027	0.11455	0.833457
AUNIP	1	26158414	26185903	71	1.2022	0.11463	0.833457
SRSF11	1	70671365	70718735	79	1.2023	0.11463	0.833457
JAM2	21	27011584	27089874	243	1.2021	0.11466	0.833457
OVCA2	17	1945327	1946724	6	1.2021	0.11467	0.833457
FAM24B	10	124608594	124639157	48	1.2018	0.11472	0.833457
CDK2AP1	12	123745528	123756881	36	1.2017	0.11474	0.833457
GFOD1	6	13358062	13487894	368	1.2013	0.11481	0.833457
C9orf163	9	139377947	139380518	5	1.2012	0.11484	0.833457
SBP1	6	33663196	33663474	2	1.2007	0.11493	0.833457
PNPLA8	7	108110866	108210110	298	1.2003	0.11501	0.833457
ASB1	2	239335383	239360891	119	1.2002	0.11504	0.833457
NSD1	5	176560026	176727216	421	1.1995	0.11518	0.833457
DENND2C	1	115125469	115213043	247	1.1993	0.1152	0.833457
HCAR3	12	123199303	123201439	14	1.1989	0.11529	0.833457
SLC39A7	6	33168222	33172216	8	1.1986	0.11535	0.833457
HPX	11	6452279	6463847	24	1.1981	0.11545	0.833457
ITFG3	16	299546	319942	58	1.1975	0.11555	0.833457
STMN1	1	26210672	26233482	31	1.1973	0.11559	0.833457
RNF135	17	29295803	29326929	52	1.1972	0.11562	0.833457
TUBA3D	2	132233666	132240507	24	1.197	0.11566	0.833457
WNT3	17	44839872	44910520	103	1.1959	0.11586	0.833457
CAMKMT	2	44589089	44999731	1356	1.1959	0.11588	0.833457
KLK5	19	51446559	51456349	31	1.1958	0.11588	0.833457
ZNF780B	19	40534167	40562116	82	1.1958	0.11589	0.833457
IQCF6	3	51812580	51813009	1	1.1957	0.1159	0.833457
XXbac-BPG32J3.20	6	31654739	31681849	9	1.1932	0.1164	0.833457
ANP32A	15	69070874	69113236	79	1.1905	0.11693	0.833457
METTL23	17	74722912	74730018	8	1.1904	0.11694	0.833457
TCL1A	14	96176304	96180533	11	1.1903	0.11697	0.833457
CLPTM1	19	45457842	45496599	116	1.1899	0.11704	0.833457
NKPD1	19	45653008	45663408	25	1.1898	0.11707	0.833457
SEC24B	4	110354928	110462052	294	1.1893	0.11716	0.833457
TRIM16	17	15531274	15587625	135	1.1883	0.11737	0.833457
PSG3	19	43225790	43244721	76	1.1881	0.1174	0.833457
ALDH6A1	14	74523553	74551196	118	1.188	0.11742	0.833457
C21orf88	21	40969074	40984748	49	1.1877	0.11747	0.833457
BLZF1	1	169337208	169365778	96	1.1874	0.11753	0.833457
CSRP3	11	19203578	19232120	116	1.1869	0.11763	0.833457
ASF1B	19	14230321	14247768	27	1.1869	0.11763	0.833457
ACVRL1	12	52300692	52317145	56	1.1859	0.11783	0.833457
AC017104.2	2	232316906	232317864	3	1.1858	0.11786	0.833457
CRTC3	15	91073157	91188577	385	1.1847	0.11807	0.833457
RTN2	19	45988547	46000319	43	1.1836	0.11828	0.833457
ATP6V1G1	9	117350026	117360653	25	1.1833	0.11834	0.833457
CSNK2B-LY6G5B-1181	6	31633879	31641323	3	1.1831	0.11839	0.833457
ZMYND11	10	180405	300577	291	1.183	0.11841	0.833457
RP11-382J12.1	8	71520812	71575514	192	1.1829	0.11843	0.833457
GLO1	6	38643701	38670917	78	1.1828	0.11844	0.833457
ATP6V1E2	2	46717889	46769696	211	1.1824	0.11852	0.833457
ARMC12	6	35704809	35716856	33	1.1824	0.11852	0.833457
PRKAR2A	3	48782030	48885279	96	1.1823	0.11854	0.833457
GPR142	17	72363546	72368761	15	1.1823	0.11854	0.833457
VWC2	7	49813257	49961546	438	1.1818	0.11865	0.833457
MILR1	17	62461569	62464760	2	1.1811	0.11878	0.833457
C12orf61	12	62995531	62997214	7	1.1811	0.11879	0.833457
RP11-794P6.2	11	111322064	111328876	31	1.181	0.11881	0.833457
KB-1980E6.3	8	103540968	103550896	65	1.1805	0.11889	0.833457
GOT1L1	8	37791799	37797647	9	1.1801	0.11898	0.833457
LGSN	6	63985856	64029882	58	1.1798	0.11903	0.833457
EID2	19	40028890	40030870	6	1.1796	0.11909	0.833457
TPBG	6	83072923	83080545	20	1.1794	0.11912	0.833457
KAZALD1	10	102821598	102827888	14	1.1793	0.11914	0.833457
RP11-1220K2.2	7	141811549	141922124	377	1.1791	0.11919	0.833457
IFI27	14	94571182	94583033	53	1.1781	0.11939	0.833457
GK5	3	141882414	141944449	166	1.1768	0.11964	0.833457
RP11-178L8.4	16	87336482	87367879	165	1.1761	0.11979	0.833457
C6orf226	6	42858005	42858554	2	1.1758	0.11984	0.833457
OR6A2	11	6815756	6817128	5	1.1758	0.11985	0.833457
AL441883.1	6	13615728	13621126	8	1.1736	0.12027	0.833457
AP4M1	7	99699172	99707968	26	1.1736	0.12028	0.833457
TMEM155	4	122680088	122686582	25	1.1731	0.12039	0.833457
FAM65B	6	24797601	25042238	1109	1.1726	0.12047	0.833457
FAM222A	12	110152033	110208312	173	1.1726	0.12049	0.833457
AZI1	17	79163393	79196799	143	1.1722	0.12055	0.833457
AC007216.2	16	12062000	12062333	1	1.1721	0.12058	0.833457
ANKRD37	4	186317175	186321782	16	1.172	0.12059	0.833457
ZNF280B	22	22838767	22863505	89	1.1715	0.1207	0.833457
OR4F15	15	102358366	102359350	1	1.1714	0.12071	0.833457
SMC2	9	106856541	106903698	293	1.1707	0.12085	0.833457
TAF13	1	109605108	109618624	54	1.1697	0.12107	0.833457
EPB41L1	20	34679426	34820721	212	1.1693	0.12114	0.833457
CYP11B1	8	143953772	143961262	46	1.1684	0.12132	0.833457
OR4X1	11	48285413	48286330	7	1.1683	0.12135	0.833457
GPBP1L1	1	46092976	46153785	179	1.1681	0.12138	0.833457
C11orf88	11	111385510	111407756	41	1.168	0.12141	0.833457
GINS2	16	85709804	85723679	54	1.1675	0.1215	0.833457
LCE3D	1	152551857	152552980	4	1.1668	0.12165	0.833457
ZNF259	11	116648436	116658766	30	1.1667	0.12168	0.833457
TRIM49C	11	89764274	89806558	7	1.1659	0.12182	0.833457
EIF2AK3	2	88856259	88927094	93	1.1658	0.12185	0.833457
KIAA1143	3	44779153	44803154	41	1.1643	0.12215	0.833457
PAPOLB	7	4897364	4901625	17	1.1638	0.12225	0.833457
BCL2L2	14	23767999	23780968	25	1.1631	0.1224	0.833457
DDX60	4	169137444	169239958	402	1.1629	0.12244	0.833457
HBCBP	12	57390745	57391335	3	1.1628	0.12246	0.833457
CGB2	19	49535169	49536495	3	1.1619	0.12264	0.833457
BSX	11	122848278	122852428	8	1.1618	0.12265	0.833457
CHRD	3	184097861	184108524	26	1.1612	0.12279	0.833457
PLLP	16	57290004	57318599	107	1.1611	0.1228	0.833457
LIN37	19	36239262	36245420	16	1.1609	0.12285	0.833457
IFNL1	19	39786965	39789313	4	1.1592	0.12318	0.833457
TMA16	4	164415594	164441691	80	1.1592	0.12319	0.833457
TAC4	17	47915671	47925379	14	1.1591	0.12321	0.833457
OR51V1	11	5220965	5221930	2	1.159	0.12322	0.833457
GPR162	12	6930711	6939136	13	1.159	0.12323	0.833457
LEAP2	5	132208014	132210738	10	1.1588	0.12327	0.833457
ANKRD16	10	5903580	5931869	148	1.1586	0.1233	0.833457
ENTPD5	14	74424713	74486102	286	1.1585	0.12332	0.833457
PRPF38B	1	109234945	109244425	10	1.1584	0.12335	0.833457
MST1R	3	49924435	49941299	29	1.1577	0.1235	0.833457
TPM3	1	154127784	154167124	65	1.1568	0.12367	0.833457
C2orf44	2	24252210	24272445	63	1.1568	0.12368	0.833457
REL	2	61108656	61158745	94	1.1565	0.12373	0.833457
C3orf70	3	184795838	184870802	223	1.1565	0.12373	0.833457
HSPA5	9	127997132	128003609	7	1.1565	0.12375	0.833457
ELL3	15	44064798	44069741	8	1.1565	0.12375	0.833457
ABTB1	3	127391778	127399768	17	1.1562	0.1238	0.833457
FBXL8	16	67193834	67198473	3	1.1556	0.12392	0.833457
LINC00923	15	98285448	98417780	670	1.1551	0.12403	0.833457
RBAK	7	5085452	5109119	104	1.1549	0.12406	0.833457
ASXL2	2	25956622	26101385	407	1.1549	0.12407	0.833457
RP4-539M6.19	22	30805244	30824977	53	1.1546	0.12413	0.833457
GPATCH4	1	156564279	156571288	42	1.1542	0.1242	0.833457
A4GNT	3	137842560	137851229	19	1.1541	0.12423	0.833457
MRPL30	2	99771461	99811761	122	1.1536	0.12434	0.833457
NDUFAF1	15	41679551	41694717	44	1.1527	0.12452	0.833457
KANSL1	17	44107282	44302733	142	1.1525	0.12456	0.833457
S100A2	1	153533584	153540366	10	1.1513	0.12479	0.833457
FAM19A2	12	62102040	62672931	2024	1.1511	0.12485	0.833457
ITGAM	16	31271311	31344213	170	1.1509	0.12488	0.833457
ZNF660	3	44619715	44641186	50	1.1506	0.12495	0.833457
LIMCH1	4	41361624	41702061	1022	1.1504	0.12498	0.833457
SSSCA1	11	65337901	65341413	6	1.1503	0.12501	0.833457
UGGT2	13	96453834	96705736	603	1.1499	0.1251	0.833457
USP29	19	57630506	57643294	45	1.1498	0.12511	0.833457
MTRNR2L11	1	238107024	238108575	12	1.1493	0.12522	0.833457
FURIN	15	91411822	91426688	32	1.1492	0.12524	0.833457
SOWAHA	5	132149033	132152488	6	1.1491	0.12526	0.833457
GRB10	7	50657760	50861159	767	1.149	0.12527	0.833457
RP4-583P15.14	20	62369623	62371751	6	1.1471	0.12566	0.833457
USPL1	13	31191830	31233686	75	1.1471	0.12568	0.833457
LRRC10B	11	61276272	61278482	6	1.1469	0.12571	0.833457
BOP1	8	145486055	145515082	41	1.1461	0.12587	0.833457
OR2AP1	12	55968199	55969128	1	1.146	0.1259	0.833457
ABHD16A	6	31654726	31671221	6	1.1454	0.12601	0.833457
NRAS	1	115247090	115259515	21	1.1449	0.12612	0.833457
SLC30A9	4	41992489	42092474	405	1.1445	0.12621	0.833457
C16orf74	16	85723690	85784735	250	1.1444	0.12623	0.833457
LRRC37B	17	30334891	30380523	66	1.1443	0.12626	0.833457
SUGT1	13	53226844	53275044	168	1.1441	0.1263	0.833457
USF2	19	35759881	35770724	40	1.1439	0.12633	0.833457
SPEF1	20	3758151	3762095	8	1.1438	0.12635	0.833457
OR13J1	9	35869375	35870461	3	1.1434	0.12644	0.833457
FTL	19	49468558	49470135	2	1.1434	0.12644	0.833457
ASIC4	2	220378892	220403494	61	1.1431	0.1265	0.833457
ATG12	5	115163893	115177555	44	1.1431	0.1265	0.833457
RAB35	12	120532899	120555306	83	1.1427	0.12659	0.833457
WDR78	1	67278568	67390570	270	1.1424	0.12664	0.833457
WRN	8	30891317	31031285	386	1.1423	0.12666	0.833457
ZSWIM2	2	187692562	187713935	98	1.1412	0.12689	0.833457
PDPK1	16	2587965	2653189	15	1.1404	0.12706	0.833457
ZNF398	7	148823508	148880116	224	1.1402	0.12709	0.833457
CNTNAP2	7	145813453	148118090	9936	1.1402	0.1271	0.833457
TMEM231	16	75572015	75590184	76	1.1401	0.12711	0.833457
SRP14	15	40327940	40331389	13	1.14	0.12714	0.833457
GLT8D2	12	104382762	104457961	267	1.1396	0.12722	0.833457
NME9	3	137980279	138048728	83	1.1393	0.12728	0.833457
POU4F1	13	79172497	79177673	10	1.1392	0.12732	0.833457
GPX1	3	49394609	49396033	2	1.1391	0.12733	0.833457
BANF1	11	65769550	65771620	10	1.1385	0.12746	0.833457
ASPHD1	16	29911696	29931185	27	1.1384	0.12747	0.833457
CTBS	1	85015289	85040163	77	1.1384	0.12749	0.833457
STX7	6	132767006	132834337	233	1.1375	0.12766	0.833457
QARS	3	49133365	49142553	14	1.1373	0.1277	0.833457
TEX37	2	88824169	88829102	18	1.1364	0.12789	0.833457
C17orf96	17	36827961	36831187	4	1.1357	0.12803	0.833457
FAM173A	16	770581	772601	9	1.1357	0.12805	0.833457
ATF5	19	50431959	50437192	24	1.1354	0.12811	0.833457
GLRX2	1	193065598	193075244	22	1.134	0.1284	0.833457
USP40	2	234384166	234475428	233	1.1329	0.12863	0.833457
TRMT10A	4	100467866	100485189	78	1.1325	0.12871	0.833457
RELT	11	73087309	73108519	58	1.1322	0.12877	0.833457
ZNF668	16	31072164	31085641	20	1.1317	0.12887	0.833457
NAPRT1	8	144656955	144660819	19	1.1315	0.12893	0.833457
RPL27	17	41150290	41154976	8	1.1314	0.12893	0.833457
TNKS	8	9413424	9639856	1013	1.1314	0.12894	0.833457
AGAP2-AS1	12	58120054	58122139	1	1.1298	0.12929	0.833457
FKBP9	7	32997017	33046543	192	1.1295	0.12934	0.833457
THEM5	1	151819739	151826173	14	1.1295	0.12935	0.833457
ALG10	12	34175216	34182629	19	1.1284	0.12957	0.833457
STK38L	12	27396901	27478892	298	1.1282	0.12963	0.833457
RND2	17	41177258	41184057	11	1.1279	0.12968	0.833457
IZUMO3	9	24542950	24545944	12	1.1277	0.12973	0.833457
ABI1	10	27035522	27150016	402	1.1273	0.12981	0.833457
C5orf28	5	43444354	43483995	136	1.1272	0.12982	0.833457
RAB27B	18	52385091	52562747	625	1.1272	0.12982	0.833457
RP11-1167A19.2	11	65834748	65837090	5	1.1271	0.12985	0.833457
MTHFD1	14	64854749	64926722	226	1.127	0.12986	0.833457
TMEM218	11	124966398	124981659	66	1.1266	0.12995	0.833457
EIF3M	11	32605344	32627808	71	1.1256	0.13017	0.833457
CHADL	22	41625517	41636938	36	1.1256	0.13017	0.833457
HIST1H4L	6	27840926	27841289	2	1.1251	0.13027	0.833457
AL136115.1	1	32379174	32380745	1	1.1249	0.13031	0.833457
BTRC	10	103113820	103317078	515	1.1249	0.13031	0.833457
P2RX7	12	121570622	121623876	286	1.1244	0.13043	0.833457
POU2AF1	11	111222977	111326355	437	1.124	0.13052	0.833457
NT5DC2	3	52558386	52569070	37	1.1237	0.13057	0.833457
GNL3	3	52715172	52728508	34	1.1229	0.13073	0.833457
TIFAB	5	134779908	134788089	37	1.122	0.13094	0.833457
HNRNPF	10	43881065	43904614	84	1.1215	0.13103	0.833457
EXOC6	10	94590935	94819250	705	1.1209	0.13116	0.833457
OPRK1	8	54138284	54164257	149	1.1202	0.13131	0.833457
HTR1F	3	88039846	88042919	6	1.1189	0.1316	0.833457
WDR38	9	127615755	127620160	17	1.1174	0.13192	0.833457
SOAT2	12	53497302	53518322	105	1.1173	0.13194	0.833457
OSMR	5	38845960	38945698	353	1.1164	0.13212	0.833457
PURA	5	139487362	139496321	6	1.1162	0.13217	0.833457
MRAS	3	138066539	138124375	161	1.1159	0.13223	0.833457
HBP1	7	106809406	106842974	65	1.1159	0.13223	0.833457
GDPD5	11	75145685	75236948	276	1.1154	0.13235	0.833457
C14orf2	14	104378625	104394606	73	1.1147	0.13249	0.833457
DKK1	10	54074056	54077802	9	1.1142	0.13259	0.833457
RP11-41O4.1	18	68002675	68019695	68	1.1142	0.13259	0.833457
HOXD8	2	176994422	176997423	6	1.1139	0.13265	0.833457
EXOSC2	9	133569108	133580248	23	1.1137	0.13271	0.833457
LCE1D	1	152769227	152770657	4	1.113	0.13285	0.833457
CCDC122	13	44398045	44453827	244	1.1127	0.13292	0.833457
PARS2	1	55222571	55230187	29	1.1127	0.13293	0.833457
ACACB	12	109554400	109706031	541	1.112	0.13307	0.833457
VPS26A	10	70883268	70932617	139	1.1117	0.13314	0.833457
PMFBP1	16	72146056	72210777	204	1.1116	0.13316	0.833457
NEK7	1	198126093	198291550	576	1.1115	0.13318	0.833457
RP11-766F14.2	4	100557686	100575805	67	1.1113	0.13323	0.833457
MYL6	12	56551945	56557280	7	1.111	0.13328	0.833457
SEMA4C	2	97525453	97536494	11	1.1102	0.13346	0.833457
ATAD1	10	89511269	89601100	240	1.1101	0.13347	0.833457
PROCA1	17	27030215	27038872	12	1.1101	0.13348	0.833457
NDUFB7	19	14676890	14682874	17	1.1096	0.13359	0.833457
SLC2A5	1	9095166	9148537	230	1.1094	0.13364	0.833457
FXYD2	11	117671559	117699413	119	1.1089	0.13373	0.833457
RNH1	11	494512	507300	74	1.1088	0.13377	0.833457
POC1B	12	89813495	89919801	315	1.1086	0.1338	0.833457
XRCC3	14	104163946	104181841	38	1.1084	0.13385	0.833457
PIGS	17	26880401	26898890	21	1.1083	0.13387	0.833457
OR51A7	11	4928600	4929538	6	1.108	0.13394	0.833457
SERPINH1	11	75273101	75283828	37	1.1078	0.13398	0.833457
SOCS1	16	11348262	11350036	4	1.1073	0.13409	0.833457
COMP	19	18893583	18902123	17	1.107	0.13415	0.833457
GLT8D1	3	52728505	52740048	20	1.1069	0.13418	0.833457
KCNJ8	12	21917889	21928515	7	1.1069	0.13418	0.833457
GADD45A	1	68150744	68154021	10	1.1067	0.13421	0.833457
TMEM65	8	125324231	125384933	194	1.1066	0.13423	0.833457
HSPA1A	6	31783291	31785723	2	1.1061	0.13435	0.833457
HS6ST3	13	96743093	97485671	2110	1.1058	0.1344	0.833457
DMRT3	9	976964	991731	62	1.105	0.13458	0.833457
CTB-58E17.5	17	36905613	36906969	3	1.1047	0.13464	0.833457
CCDC28B	1	32665987	32670988	5	1.1046	0.13466	0.833457
PBRM1	3	52579368	52719933	417	1.1039	0.13482	0.833457
C16orf54	16	29753784	29757327	5	1.1037	0.13486	0.833457
MXD3	5	176728462	176739758	27	1.1036	0.13488	0.833457
ZNF644	1	91380859	91487829	239	1.1032	0.13497	0.833457
ARPC5L	9	127624409	127640003	19	1.1031	0.13499	0.833457
PPRC1	10	103892787	103910082	32	1.1031	0.13499	0.833457
ZNF891	12	133694740	133707059	38	1.1031	0.13499	0.833457
BAIAP2L2	22	38480896	38506677	74	1.1026	0.1351	0.833457
LYRM2	6	90277863	90348472	204	1.1025	0.13512	0.833457
DPH6	15	35509546	35838394	918	1.1025	0.13513	0.833457
ZSCAN10	16	3138891	3149318	29	1.1021	0.13521	0.833457
CLNS1A	11	77225981	77348850	308	1.1013	0.13538	0.833457
ATM	11	108093211	108239829	290	1.1009	0.13546	0.833457
SEMG1	20	43835638	43838413	7	1.1009	0.13548	0.833457
C12orf71	12	27233991	27235447	10	1.0998	0.13571	0.833457
KRTAP19-3	21	31863782	31864275	1	1.0994	0.13579	0.833457
CCDC19	1	159842154	159869953	92	1.0988	0.13593	0.833457
LRRC70	5	61874562	61877275	3	1.0986	0.13596	0.833457
C5orf30	5	102594403	102614361	53	1.0981	0.13608	0.833457
NDUFV2	18	9102628	9134343	81	1.0976	0.13619	0.833457
DPH1	17	1933404	1946724	43	1.0975	0.13621	0.833457
HTRA3	4	8271492	8308838	149	1.097	0.13631	0.833457
NEK4	3	52744800	52804965	174	1.0967	0.13639	0.833457
TRIM52	5	180681417	180688119	19	1.0965	0.13643	0.833457
BBS4	15	72978527	73030817	127	1.0959	0.13655	0.833457
IPP	1	46159996	46216322	157	1.0957	0.13661	0.833457
EBF3	10	131633547	131762105	245	1.095	0.13676	0.833457
CNTN6	3	1134260	1445901	1669	1.0944	0.13688	0.833457
TSHB	1	115572415	115576941	26	1.0943	0.13691	0.833457
COMMD4	15	75628232	75634268	16	1.0941	0.13695	0.833457
HTRA2	2	74756504	74760472	3	1.094	0.13698	0.833457
CLDN15	7	100875373	100882101	17	1.0937	0.13704	0.833457
PET117	20	18118517	18123813	25	1.0935	0.13708	0.833457
AL360004.1	9	132902889	132906498	19	1.0928	0.13724	0.833457
MUM1	19	1285890	1378430	87	1.0925	0.13732	0.833457
CDC25B	20	3767578	3786762	49	1.0917	0.13747	0.833457
BMP8A	1	39957318	39991607	98	1.0915	0.13753	0.833457
OR13F1	9	107266455	107267547	9	1.0913	0.13756	0.833457
GABRB1	4	46995740	47428461	1332	1.091	0.13765	0.833457
A2ML1	12	8975068	9039597	246	1.0909	0.13765	0.833457
C2orf70	2	26785450	26802400	49	1.0908	0.13769	0.833457
JMJD6	17	74708919	74722866	20	1.0905	0.13774	0.833457
PSME3	17	40976402	40995774	10	1.0898	0.1379	0.833457
GIPR	19	46171502	46186982	41	1.0889	0.1381	0.833457
POLR2I	19	36604612	36606248	5	1.0884	0.13821	0.833457
TMOD2	15	52043758	52108565	272	1.0874	0.13843	0.833457
TFAP2B	6	50786436	50815326	86	1.0869	0.13854	0.833457
RBCK1	20	388142	411610	83	1.0862	0.1387	0.833457
NTPCR	1	233086351	233119628	91	1.086	0.13875	0.833457
C3orf72	3	138666076	138672293	21	1.0857	0.1388	0.833457
SVOP	12	109304658	109459045	381	1.0856	0.13882	0.833457
NIPAL3	1	24742284	24799466	204	1.0855	0.13885	0.833457
ORAOV1	11	69467844	69490184	49	1.0855	0.13886	0.833457
EED	11	85955586	85989855	104	1.0849	0.13898	0.833457
PCDHGA6	5	140753651	140892546	486	1.0846	0.13905	0.833457
TAS2R7	12	10954131	10955226	5	1.0845	0.13907	0.833457
EEF1A2	20	62119366	62130505	47	1.0835	0.13928	0.833457
PSMD4	1	151227179	151239955	23	1.0829	0.13942	0.833457
SEPN1	1	26126667	26144713	51	1.0826	0.13949	0.833457
CAPN11	6	44126548	44152139	106	1.0824	0.13953	0.833457
CCDC82	11	96085933	96123087	127	1.0823	0.13956	0.833457
IPO7	11	9406169	9469673	150	1.0814	0.13976	0.833457
ATP10D	4	47487305	47595503	433	1.0809	0.13988	0.833457
TOR2A	9	130493803	130497604	13	1.0808	0.1399	0.833457
MARK4	19	45582546	45808541	818	1.0806	0.13993	0.833457
IL4	5	132009678	132018368	22	1.0804	0.13998	0.833457
AKIP1	11	8932686	8941631	38	1.0804	0.13998	0.833457
EXOC2	6	485133	693117	828	1.0794	0.1402	0.833457
CDC5L	6	44355262	44418163	174	1.0793	0.14023	0.833457
MTERFD2	2	242011584	242041747	89	1.0786	0.14038	0.833457
RFC1	4	39289076	39367995	156	1.0782	0.14047	0.833457
LIX1L	1	145477085	145501669	3	1.0776	0.14062	0.833457
TOP3B	22	22311397	22337213	85	1.0768	0.14077	0.833457
APC2	19	1446300	1473243	16	1.0758	0.14101	0.833457
BOK	2	242498136	242513546	55	1.0755	0.14108	0.833457
MRPS24	7	43906157	43909492	5	1.0751	0.14117	0.833457
C17orf102	17	32901142	32906388	24	1.0744	0.14133	0.833457
OR5AR1	11	56431138	56432163	3	1.0743	0.14135	0.833457
FAM220A	7	6369040	6388612	91	1.0739	0.14144	0.833457
RESP18	2	220192131	220197899	21	1.0728	0.14169	0.833457
CDC26	9	116018115	116037869	67	1.0726	0.14172	0.833457
AFTPH	2	64751465	64820139	152	1.0722	0.14181	0.833457
AC091801.1	7	3179868	3214287	263	1.0712	0.14205	0.833457
PRELP	1	203444956	203460480	55	1.071	0.14208	0.833457
CATSPER1	11	65784223	65793988	25	1.0704	0.14221	0.833457
IP6K3	6	33689444	33714762	117	1.0699	0.14233	0.833457
AL078585.1	6	163586446	163612840	113	1.0694	0.14245	0.833457
TMEM40	3	12775024	12810956	152	1.0675	0.14288	0.833457
ZNF281	1	200374068	200379184	4	1.0662	0.14318	0.833457
WDR46	6	33246885	33257304	7	1.0656	0.1433	0.833457
LHCGR	2	48859428	48982880	555	1.0655	0.14332	0.833457
C9orf129	9	96080481	96108696	133	1.0654	0.14334	0.833457
NKX2-1	14	36985602	36990354	11	1.0654	0.14336	0.833457
MKLN1	7	130794855	131181395	1148	1.0649	0.14347	0.833457
POGK	1	166808681	166825581	27	1.0648	0.14349	0.833457
OR14K1	1	247901917	247902861	2	1.064	0.14366	0.833457
CD300LF	17	72690452	72709117	41	1.063	0.14389	0.833457
C1orf137	1	117236734	117249225	18	1.0628	0.14393	0.833457
RP11-204N11.1	14	98215601	98230326	58	1.0628	0.14393	0.833457
BCL2L11	2	111876955	111926024	119	1.0623	0.14405	0.833457
AGAP2	12	58118980	58135940	25	1.0613	0.14427	0.833457
GNAT3	7	80087987	80141336	148	1.0608	0.14439	0.833457
TSRM	7	113091127	113091457	1	1.0605	0.14446	0.833457
COPS7A	12	6832907	6841041	36	1.0604	0.14449	0.833457
SCUBE2	11	9041071	9159661	378	1.06	0.14457	0.833457
CTD-2207O23.12	19	7571938	7584508	39	1.0594	0.14472	0.833457
MFSD11	17	74731947	74777531	49	1.0589	0.14482	0.833457
TNKS2	10	93558069	93625033	197	1.0579	0.14504	0.833457
ISX	22	35462129	35483380	128	1.0575	0.14513	0.833457
ZNF410	14	74353320	74399214	191	1.0575	0.14515	0.833457
APOBEC3H	22	39493229	39500072	63	1.0575	0.14515	0.833457
OR7G1	19	9225274	9226439	7	1.0574	0.14517	0.833457
Z98049.1	6	166945369	166947709	4	1.0572	0.1452	0.833457
ENC1	5	73923234	73937249	31	1.0571	0.14524	0.833457
BTF3	5	72794233	72801460	24	1.057	0.14525	0.833457
DMRTA1	9	22446840	22455739	27	1.0569	0.14528	0.833457
AOC1	7	150521715	150558592	204	1.0568	0.1453	0.833457
LRRC8C	1	90098631	90235462	299	1.0568	0.14531	0.833457
B3GAT3	11	62382768	62389647	10	1.0564	0.14539	0.833457
DLL1	6	170591294	170599561	18	1.0563	0.14541	0.833457
PNLIP	10	118305443	118327367	35	1.0563	0.14541	0.833457
HNRNPA1	12	54673977	54680872	7	1.0559	0.1455	0.833457
AMD1	6	111195973	111216916	79	1.0555	0.1456	0.833457
CNGA4	11	6255995	6265659	23	1.0553	0.14565	0.833457
NFE2L3	7	26191860	26226745	113	1.0552	0.14566	0.833457
FBXL17	5	107194736	107717799	1480	1.0552	0.14568	0.833457
ZNF23	16	71481500	71496998	42	1.0541	0.14592	0.833457
ST20	15	80191182	80216044	167	1.0536	0.14604	0.833457
PATE4	11	125703211	125709964	34	1.0535	0.14606	0.833457
SERPINB12	18	61223393	61234244	34	1.0533	0.1461	0.833457
C20orf24	20	35234137	35240960	11	1.0531	0.14614	0.833457
LIPT1	2	99771418	99779620	32	1.0529	0.14619	0.833457
POLR2G	11	62529016	62534182	7	1.0523	0.14634	0.833457
EPHA5	4	66185281	66536213	1503	1.0522	0.14635	0.833457
OR10R2	1	158449668	158450675	7	1.0515	0.14652	0.833457
NRIP1	21	16333556	16437321	256	1.0515	0.14652	0.833457
SRM	1	11114641	11120081	9	1.0514	0.14654	0.833457
ZSCAN9	6	28192664	28201260	39	1.051	0.14662	0.833457
PTHLH	12	28111017	28125638	54	1.0506	0.14672	0.833457
NR2C2	3	14989091	15095107	242	1.0503	0.14679	0.833457
C3orf58	3	143690640	143767561	241	1.0501	0.14683	0.833457
UBE2W	8	74692332	74791145	194	1.0499	0.14688	0.833457
C10orf111	10	15137384	15139318	7	1.0497	0.14693	0.833457
FAM122A	9	71394964	71398609	11	1.0496	0.14694	0.833457
ZNF783	7	148959262	148994393	129	1.0495	0.14697	0.833457
PTPRH	19	55692616	55720874	120	1.0486	0.14719	0.833457
TAS2R40	7	142919130	142920162	1	1.0485	0.1472	0.833457
PCYT2	17	79858841	79869340	3	1.0484	0.14723	0.833457
PI4KB	1	151264273	151300191	57	1.0482	0.14728	0.833457
NHLRC1	6	18120718	18122851	7	1.048	0.14731	0.833457
MVK	12	110011060	110035067	78	1.0477	0.14738	0.833457
KCNK15	20	43374421	43379675	19	1.0471	0.14754	0.833457
VAT1	17	41166622	41177140	14	1.047	0.14755	0.833457
PEPD	19	33877856	34012700	681	1.0468	0.1476	0.833457
KLF15	3	126061478	126076285	24	1.0465	0.14768	0.833457
RPL30	8	99037079	99058697	66	1.0463	0.1477	0.833457
CHRNA7	15	32322691	32464722	337	1.0461	0.14775	0.833457
ANKRD12	18	9136226	9285983	482	1.0461	0.14775	0.833457
DENND6B	22	50747459	50765489	76	1.0461	0.14777	0.833457
PHF5A	22	41855721	41864729	19	1.0457	0.14784	0.833457
AC002398.9	19	36236579	36245420	22	1.0455	0.1479	0.833457
PHRF1	11	576486	612222	133	1.0451	0.14799	0.833457
ANXA2R	5	43039335	43043272	5	1.0438	0.14828	0.833457
C12orf65	12	123717463	123742506	78	1.0438	0.14829	0.833457
HMGB4	1	34326076	34330392	12	1.0436	0.14833	0.833457
OLFM3	1	102268130	102462586	786	1.0432	0.14844	0.833457
THBD	20	23026270	23030378	11	1.0431	0.14845	0.833457
GJB3	1	35246790	35251970	16	1.043	0.14846	0.833457
ATP8B3	19	1782074	1812275	53	1.0428	0.14852	0.833457
BCLAF1	6	136578001	136610989	34	1.0424	0.14862	0.833457
ALDOB	9	104182860	104198105	54	1.0423	0.14864	0.833457
ZFYVE21	14	104182067	104200005	50	1.0421	0.14868	0.833457
FBXO31	16	87360593	87425748	257	1.042	0.1487	0.833457
HEPACAM2	7	92817899	92855837	81	1.0416	0.1488	0.833457
KRT16	17	39766030	39772151	9	1.0416	0.14881	0.833457
LRRC6	8	133584320	133687838	215	1.0412	0.14889	0.833457
UVRAG	11	75526212	75854239	663	1.0408	0.14898	0.833457
JTB	1	153946745	153950164	2	1.0402	0.14912	0.833457
FAM43A	3	194406622	194409762	12	1.0402	0.14913	0.833457
IRAK3	12	66582659	66648402	152	1.0398	0.1492	0.833457
HSD17B14	19	49316274	49339935	69	1.0385	0.14953	0.833457
CSTF3	11	33098734	33183917	234	1.0383	0.14956	0.833457
VPS25	17	40925454	40931617	3	1.0383	0.14956	0.833457
LDHAL6A	11	18477371	18501147	75	1.0383	0.14957	0.833457
HAUS8	19	17160539	17186435	116	1.0376	0.14974	0.833457
PHF13	1	6673745	6684093	28	1.0375	0.14975	0.833457
LUC7L	16	238968	279462	75	1.0375	0.14976	0.833457
DPF1	19	38701646	38720354	60	1.0374	0.14978	0.833457
TMEM190	19	55888204	55889612	3	1.0371	0.14984	0.833457
RCAN1	21	35885440	35987441	511	1.0367	0.14993	0.833457
C1orf170	1	910579	917497	7	1.036	0.15009	0.833457
OR52N2	11	5841544	5842578	11	1.036	0.15009	0.833457
FBXO24	7	100181605	100198740	22	1.0354	0.15023	0.833457
AC010441.1	5	150157867	150176297	72	1.0349	0.15036	0.833457
PHLDA1	12	76419227	76427712	14	1.0346	0.15043	0.833457
IQUB	7	123092454	123175131	172	1.0344	0.15047	0.833457
CCDC96	4	7042579	7044728	3	1.0341	0.15055	0.833457
CCDC89	11	85394893	85397320	6	1.0339	0.15058	0.833457
ENGASE	17	77071021	77084681	73	1.0338	0.15061	0.833457
BMI1	10	22610140	22620413	7	1.0333	0.15073	0.833457
CCNF	16	2479395	2508855	77	1.0331	0.15077	0.833457
CBR1	21	37442239	37445464	16	1.0331	0.15077	0.833457
MLF2	12	6857170	6876641	55	1.0329	0.15082	0.833457
FDFT1	8	11653082	11696818	323	1.0327	0.15088	0.833457
C11orf82	11	82611017	82669319	158	1.0324	0.15095	0.833457
GPR124	8	37641709	37702414	127	1.0321	0.15101	0.833457
TBC1D15	12	72233487	72320629	227	1.0317	0.1511	0.833457
VDAC2	10	76969912	76991206	53	1.0316	0.15112	0.833457
BRSK1	19	55793440	55823901	90	1.0304	0.15141	0.833457
C17orf74	17	7328934	7330887	4	1.0303	0.15144	0.833457
FZD1	7	90893783	90898123	4	1.0299	0.15153	0.833457
TUFM	16	28853732	28857729	7	1.0296	0.1516	0.833457
ABCC5	3	183637722	183735803	280	1.0288	0.15178	0.833457
SMIM3	5	150157508	150176296	73	1.0288	0.15178	0.833457
ACP5	19	11685475	11689823	11	1.0287	0.1518	0.833457
E2F1	20	32263489	32274210	21	1.0287	0.15181	0.833457
HIST4H4	12	14920933	14924065	9	1.0285	0.15185	0.833457
DEFB126	20	123010	126392	6	1.0283	0.15191	0.833457
SEMA3F	3	50192478	50226508	70	1.0278	0.15201	0.833457
LMAN1	18	56995055	57027194	110	1.0278	0.15201	0.833457
YARS2	12	32880424	32908836	92	1.0277	0.15204	0.833457
ITGB2	21	46305868	46351904	242	1.0275	0.15208	0.833457
KIF3A	5	132028320	132073330	121	1.0272	0.15216	0.833457
RTN4R	22	20228938	20270769	54	1.0272	0.15216	0.833457
AP001024.2	11	107643129	107647344	17	1.0265	0.15233	0.833457
NNAT	20	36149617	36152092	2	1.0263	0.15238	0.833457
CRYGD	2	208986331	208989225	12	1.026	0.15245	0.833457
YKT6	7	44240567	44253893	38	1.0241	0.15291	0.833457
SENP5	3	196594727	196661585	210	1.0236	0.153	0.833457
LPP	3	187871072	188608460	2482	1.0235	0.15304	0.833457
TLE3	15	70340129	70390515	148	1.0232	0.1531	0.833457
EXOSC1	10	99195899	99205774	30	1.023	0.15315	0.833457
AL359091.2	9	131062367	131064212	5	1.0228	0.15321	0.833457
TPTE2	13	19997017	20110903	338	1.0223	0.15332	0.833457
SCAMP3	1	155225770	155232221	14	1.0222	0.15335	0.833457
GAST	17	39868578	39872221	10	1.0214	0.15353	0.833457
FBL	19	40325098	40337054	24	1.0212	0.15359	0.833457
AC016757.3	2	239133193	239140318	42	1.0208	0.15368	0.833457
SLC18A2	10	119000604	119038941	116	1.0206	0.15371	0.833457
DPPA5	6	74062785	74064018	2	1.0199	0.15388	0.833457
PXDN	2	1635659	1748624	444	1.0194	0.15401	0.833457
ANKRD63	15	40573645	40574787	1	1.0183	0.15426	0.833457
C16orf72	16	9185505	9215497	94	1.0179	0.15436	0.833457
COL22A1	8	139600478	139926249	1276	1.0178	0.15437	0.833457
TXNDC9	2	99935445	99957165	57	1.0173	0.15451	0.833457
CASC4	15	44580927	44707956	206	1.0172	0.15452	0.833457
ZNF3	7	99661656	99680171	41	1.0171	0.15456	0.833457
GLYATL2	11	58601542	58671688	378	1.0167	0.15466	0.833457
C4orf3	4	120218207	120225600	20	1.0162	0.15478	0.833457
AC093802.1	2	240684554	240724577	281	1.016	0.15482	0.833457
CACNG1	17	65040706	65052909	39	1.016	0.15482	0.833457
LHPP	10	126150403	126306457	943	1.0157	0.15489	0.833457
PLOD3	7	100849258	100861701	34	1.0157	0.1549	0.833457
PELI1	2	64319786	64371588	146	1.0155	0.15492	0.833457
SIRT3	11	215458	236931	133	1.0151	0.15504	0.833457
CCNA1	13	37005967	37017019	24	1.014	0.15529	0.833457
CLEC18A	16	69984810	69998141	12	1.0138	0.15533	0.833457
PEX19	1	160246602	160256138	16	1.0137	0.15536	0.833457
COQ10A	12	56660642	56664750	5	1.0136	0.15538	0.833457
AP001579.1	21	46492796	46492927	2	1.0127	0.1556	0.833457
ZCCHC24	10	81142081	81205383	261	1.0126	0.15563	0.833457
BCL6B	17	6926339	6933609	15	1.0125	0.15565	0.833457
IGFBP1	7	45927956	45933267	20	1.0122	0.15572	0.833457
CCDC9	19	47759237	47775210	63	1.0121	0.15575	0.833457
ABHD16B	20	62492566	62494341	6	1.0118	0.15582	0.833457
DDX28	16	68055179	68057770	2	1.0113	0.15594	0.833457
PCDHGA7	5	140762467	140892546	449	1.0108	0.15606	0.833457
PCDH8	13	53418109	53422775	11	1.0105	0.15612	0.833457
KLHL7	7	23145353	23217533	264	1.0102	0.15619	0.833457
TOMM20L	14	58862634	58875419	12	1.009	0.15649	0.833457
TAT	16	71599563	71611033	29	1.0077	0.1568	0.833457
OR6M1	11	123676043	123677095	5	1.0069	0.157	0.833457
LACRT	12	55024595	55028679	1	1.0066	0.15706	0.833457
GLE1	9	131266979	131304567	74	1.0062	0.15716	0.833457
NDE1	16	15737124	15820210	280	1.0061	0.15718	0.833457
TMEM63B	6	44094651	44123256	114	1.0059	0.15722	0.833457
RNF14	5	141337893	141369856	118	1.0054	0.15734	0.833457
PPT2-EGFL8	6	32121622	32139755	12	1.005	0.15745	0.833457
RGMA	15	93586636	93632433	218	1.0048	0.15751	0.833457
RALGAPA1	14	36007558	36278510	423	1.0047	0.15753	0.833457
POLR3E	16	22308730	22346424	65	1.0046	0.15754	0.833457
SLC6A17	1	110693108	110744824	128	1.0046	0.15755	0.833457
BRI3BP	12	125478246	125515777	204	1.0045	0.15756	0.833457
GIMAP4	7	150264365	150271041	19	1.0044	0.15759	0.833457
C6orf62	6	24705089	24721064	51	1.0039	0.15771	0.833457
TRIM40	6	30103885	30116512	43	1.0039	0.15772	0.833457
RAB30	11	82684175	82782965	274	1.0037	0.15776	0.833457
CDKN2AIP	4	184365744	184369351	8	1.0031	0.1579	0.833457
TATDN2	3	10289707	10322902	113	1.0025	0.15804	0.833457
IMMP1L	11	31453948	31531192	118	1.0025	0.15805	0.833457
GNA15	19	3136191	3163767	184	1.0016	0.15828	0.833457
LGR4	11	27387508	27494322	255	1.0014	0.15831	0.833457
MAPT	17	43971748	44105700	108	1.0013	0.15833	0.833457
PTGES3	12	57057127	57082159	70	1.0009	0.15843	0.833457
WDR63	1	85464830	85598821	421	1.0005	0.15853	0.833457
PCDHGA5	5	140743898	140892546	517	1.0005	0.15854	0.833457
PPIC	5	122358945	122372436	52	1.0001	0.15862	0.833457
TLDC2	20	35504524	35522638	47	0.99964	0.15874	0.833457
SHISA4	1	201857808	201861434	10	0.99936	0.15881	0.833457
CYP46A1	14	100150641	100193638	131	0.99887	0.15893	0.833457
GALK1	17	73747675	73761792	36	0.99886	0.15893	0.833457
ARMC3	10	23216953	23326518	329	0.99789	0.15917	0.833457
DUOX2	15	45384848	45406542	48	0.99692	0.1594	0.833457
TRAM1	8	71485677	71520622	97	0.99551	0.15974	0.833457
PCDHGB3	5	140749831	140892546	499	0.9955	0.15975	0.833457
DDR1	6	30844198	30867933	29	0.9953	0.1598	0.833457
CTC-554D6.1	5	112162910	112203279	172	0.99517	0.15983	0.833457
HPS6	10	103825147	103827792	3	0.99465	0.15995	0.833457
SPCS1	3	52738971	52742182	9	0.99431	0.16004	0.833457
CUX2	12	111471828	111788358	537	0.99414	0.16008	0.833457
PCED1B	12	47473386	47630443	562	0.99405	0.1601	0.833457
RERGL	12	18233803	18473041	1013	0.99309	0.16033	0.833457
AIFM2	10	71857979	71892690	127	0.99276	0.16041	0.833457
ZSCAN25	7	99214569	99230030	23	0.99263	0.16045	0.833457
TTC13	1	231041989	231114621	309	0.99206	0.16058	0.833457
GNAT1	3	50229045	50233949	3	0.99181	0.16065	0.833457
PLK3	1	45265897	45271662	17	0.99163	0.16069	0.833457
DHX15	4	24519064	24586173	190	0.9904	0.16099	0.833457
EBAG9	8	110551940	110578225	50	0.99001	0.16108	0.833457
RD3L	14	104406763	104408645	7	0.98982	0.16113	0.833457
COX16	14	70791798	70826448	129	0.98978	0.16114	0.833457
CDHR5	11	616565	626078	47	0.98843	0.16147	0.833457
RAB18	10	27793197	27831143	81	0.98824	0.16152	0.833457
IFT172	2	27667238	27712656	103	0.98804	0.16157	0.833457
NPAT	11	108027942	108093369	131	0.98715	0.16178	0.833457
KIAA0895	7	36363830	36429734	192	0.9864	0.16197	0.833457
TFAP2E	1	36038971	36060929	33	0.98546	0.1622	0.833457
RP11-3B7.1	3	49297518	49298744	4	0.98521	0.16226	0.833457
LYAR	4	4269428	4291896	111	0.98488	0.16234	0.833457
LRP5L	22	25747385	25801344	109	0.98482	0.16236	0.833457
OR5L1	11	55578854	55579952	5	0.98431	0.16248	0.833457
OR2T1	1	248569296	248570405	2	0.98399	0.16256	0.833457
ABRACL	6	139349819	139364439	53	0.98377	0.16261	0.833457
MYL2	12	111348623	111358526	39	0.98308	0.16278	0.833457
B3GALT2	1	193148175	193155784	17	0.98281	0.16285	0.833457
ST20-MTHFS	15	80137537	80216096	354	0.98268	0.16288	0.833457
RP11-487E13.1	4	178163693	178169927	30	0.98174	0.16311	0.833457
POP1	8	99129525	99172062	201	0.98156	0.16316	0.833457
HOXB8	17	46688739	46692478	8	0.98142	0.16319	0.833457
ARL5B	10	18948334	18970568	78	0.9814	0.1632	0.833457
TRMT61A	14	103995521	104003410	21	0.98137	0.16321	0.833457
FAM111A	11	58910221	58922512	36	0.98049	0.16342	0.833457
ACTN1	14	69340860	69446157	442	0.98023	0.16349	0.833457
ANLN	7	36429415	36493400	234	0.97992	0.16356	0.833457
TTC30B	2	178413726	178417742	11	0.9799	0.16357	0.833457
FDPS	1	155278539	155290457	16	0.97867	0.16387	0.833457
TXN	9	113006091	113018920	53	0.97861	0.16389	0.833457
SH3TC1	4	8183799	8243530	200	0.97836	0.16395	0.833457
C1orf110	1	162794248	162838605	250	0.9783	0.16396	0.833457
SIPA1	11	65405568	65418401	25	0.97793	0.16405	0.833457
ZNF207	17	30677136	30708905	64	0.97788	0.16407	0.833457
CLK2	1	155232659	155248282	28	0.97766	0.16412	0.833457
UBE4B	1	10092890	10241297	421	0.9774	0.16418	0.833457
AP3M2	8	42010464	42029191	38	0.9772	0.16423	0.833457
NPFF	12	53900474	53901422	1	0.97646	0.16442	0.833457
ELANE	19	851014	856242	1	0.97583	0.16457	0.833457
FAM3D	3	58619673	58652575	139	0.9753	0.16471	0.833457
RAB28	4	13362978	13485989	439	0.97525	0.16472	0.833457
AGFG1	2	228336868	228425930	344	0.97514	0.16474	0.833457
MLLT1	19	6212966	6279959	217	0.97515	0.16474	0.833457
RALGAPB	20	37101459	37207504	204	0.97501	0.16478	0.833457
CUL4A	13	113862552	113919399	138	0.97482	0.16482	0.833457
CCL5	17	34198495	34207797	20	0.97405	0.16502	0.833457
IL10	1	206940947	206945839	19	0.97361	0.16512	0.833457
INPP5A	10	134351324	134596979	862	0.97335	0.16519	0.833457
OR3A3	17	3323862	3324827	3	0.9733	0.1652	0.833457
ABHD12B	14	51338878	51371688	87	0.9732	0.16523	0.833457
PCDHGB4	5	140767452	140892546	427	0.97311	0.16525	0.833457
MIOX	22	50925213	50929077	17	0.97306	0.16526	0.833457
TTPAL	20	43104526	43123244	35	0.97288	0.16531	0.833457
MBD1	18	47793252	47808144	35	0.97277	0.16533	0.833457
KIAA1468	18	59854491	59974355	434	0.97277	0.16533	0.833457
PCDHGB2	5	140739703	140892546	529	0.97273	0.16534	0.833457
PRPF39	14	45553302	45585485	60	0.97259	0.16538	0.833457
BCL2L12	19	50168823	50177173	16	0.97253	0.16539	0.833457
IWS1	2	128193783	128284462	259	0.9725	0.1654	0.833457
RGL4	22	24030323	24041363	28	0.9716	0.16562	0.833457
TFPI2	7	93514709	93520303	21	0.97123	0.16572	0.833457
PACRG	6	163148164	163736524	2184	0.97113	0.16574	0.833457
MC4R	18	58038564	58040001	3	0.97097	0.16578	0.833457
POLI	18	51795774	51847636	184	0.97071	0.16585	0.833457
C5orf38	5	2752245	2755508	6	0.97018	0.16598	0.833457
CCDC65	12	49297893	49325623	89	0.97012	0.16599	0.833457
IFNE	9	21480841	21482312	4	0.97002	0.16602	0.833457
KRT6B	12	52840435	52845910	15	0.96995	0.16604	0.833457
FGL2	7	76822688	76829143	9	0.9698	0.16607	0.833457
LDHD	16	75145758	75150669	12	0.96975	0.16608	0.833457
AHSG	3	186330712	186339107	25	0.96964	0.16611	0.833457
MASP2	1	11086580	11107290	59	0.96953	0.16614	0.833457
C21orf140	21	35772615	35773370	2	0.96953	0.16614	0.833457
AXL	19	41725108	41767671	132	0.96931	0.16619	0.833457
NUP35	2	183982241	184026408	292	0.96852	0.16639	0.833457
KRTAP12-1	21	46101491	46102078	6	0.96844	0.16641	0.833457
OSR1	2	19551246	19558414	21	0.96827	0.16645	0.833457
RP11-190A12.7	1	159827690	159842843	60	0.96735	0.16668	0.833457
CHST14	15	40763160	40765353	1	0.96686	0.16681	0.833457
TACR2	10	71163659	71176623	90	0.96665	0.16686	0.833457
ST6GALNAC3	1	76540404	77100286	1941	0.96564	0.16711	0.833457
B4GALNT2	17	47209822	47247351	126	0.96556	0.16713	0.833457
HSPB11	1	54382247	54411602	66	0.96506	0.16726	0.833457
PCDHGA3	5	140723601	140892546	579	0.96489	0.1673	0.833457
VIP	6	153071933	153080900	18	0.96446	0.16741	0.833457
COMT	22	19929130	19957498	133	0.96392	0.16754	0.833457
PLEKHM1	17	43513266	43568115	70	0.96373	0.16759	0.833457
EDC3	15	74922899	74988633	74	0.96371	0.1676	0.833457
KBTBD4	11	47599277	47599823	1	0.96357	0.16763	0.833457
FGF8	10	103529899	103535854	4	0.96336	0.16768	0.833457
VARS2	6	30876019	30894236	10	0.96314	0.16774	0.833457
MRC2	17	60704762	60770958	129	0.96283	0.16782	0.833457
SEPP1	5	42799982	42887494	303	0.96228	0.16795	0.833457
TRH	3	129693148	129696781	9	0.96193	0.16804	0.833457
GOLGA3	12	133345495	133405444	250	0.96194	0.16804	0.833457
BNIP2	15	59951345	59981733	144	0.96174	0.16809	0.833457
LMAN2L	2	97371666	97405801	45	0.96143	0.16817	0.833457
OR8U1	11	56143100	56144029	3	0.96116	0.16824	0.833457
LPA	6	160952515	161087407	321	0.9595	0.16865	0.833457
NAA40	11	63706431	63724800	42	0.95919	0.16873	0.833457
P4HTM	3	49027319	49044587	17	0.95913	0.16875	0.833457
FBXL22	15	63889552	63894627	16	0.95837	0.16894	0.833457
GTF3C6	6	111279763	111289093	64	0.95773	0.1691	0.833457
TAF6	7	99704693	99717464	23	0.95713	0.16925	0.833457
PRIMPOL	4	185570767	185616117	190	0.95711	0.16926	0.833457
EIF2AK2	2	37326353	37384208	216	0.95707	0.16927	0.833457
MUTYH	1	45794835	45806142	24	0.95695	0.1693	0.833457
RTTN	18	67671029	67873181	588	0.95685	0.16932	0.833457
SLC35G3	17	33519539	33521412	5	0.95682	0.16933	0.833457
NPS	10	129347613	129350935	34	0.9562	0.16949	0.833457
AC092687.4	2	10987703	10995081	58	0.9561	0.16951	0.833457
HECTD3	1	45468212	45477001	29	0.95602	0.16953	0.833457
CUZD1	10	124591665	124639146	76	0.95559	0.16964	0.833457
RASL10A	22	29708922	29715668	11	0.95534	0.1697	0.833457
CTDSPL2	15	44719432	44821236	180	0.95527	0.16972	0.833457
AQP2	12	50344524	50352664	25	0.95468	0.16987	0.833457
PCDHGA1	5	140710252	140892546	620	0.95465	0.16988	0.833457
MAD2L1BP	6	43597277	43608689	26	0.95446	0.16992	0.833457
ARID4B	1	235294949	235491534	521	0.95405	0.17003	0.833457
MTHFS	15	80125927	80189721	240	0.95385	0.17008	0.833457
CCDC106	19	56152428	56164527	25	0.95385	0.17008	0.833457
SPP2	2	234959323	234985778	137	0.9538	0.17009	0.833457
HIRIP3	16	30003645	30007757	3	0.95378	0.1701	0.833457
TRIM5	11	5684425	5959849	1813	0.95361	0.17014	0.833457
TCP11L1	11	33060963	33127489	292	0.95319	0.17025	0.833457
PRKD3	2	37477645	37551951	348	0.95313	0.17026	0.833457
PPIE	1	40157854	40229586	212	0.95295	0.17031	0.833457
RSL24D1	15	55473004	55489265	66	0.95285	0.17033	0.833457
ERG	21	39751949	40033704	1138	0.95275	0.17036	0.833457
PSMC6	14	53173890	53195305	41	0.95267	0.17038	0.833457
SUV420H1	11	67922330	67981295	124	0.95249	0.17043	0.833457
BEST4	1	45249257	45253377	2	0.95206	0.17053	0.833457
FAM160A2	11	6232565	6255941	66	0.95209	0.17053	0.833457
CACNA1S	1	201008642	201081694	304	0.95174	0.17062	0.833457
HES6	2	239146908	239149303	12	0.95166	0.17064	0.833457
CBX6	22	39257455	39268319	31	0.95164	0.17064	0.833457
CHRM1	11	62676151	62689279	33	0.95118	0.17076	0.833457
UBXN1	11	62443970	62446567	6	0.95099	0.1708	0.833457
PABPC4	1	40026488	40042462	43	0.95019	0.17101	0.833457
BSN	3	49591922	49708978	189	0.95018	0.17101	0.833457
PCDHGA8	5	140772381	140892546	415	0.95007	0.17104	0.833457
CRLS1	20	5986736	6020699	110	0.94994	0.17107	0.833457
TRPM5	11	2425745	2444275	45	0.94969	0.17113	0.833457
ZNF626	19	20802867	20844402	260	0.94957	0.17117	0.833457
AC137056.1	16	20499024	20500981	4	0.94929	0.17124	0.833457
HSD17B6	12	57145945	57181574	65	0.94925	0.17125	0.833457
C14orf144	14	104710541	104712473	7	0.9491	0.17128	0.833457
TCTN3	10	97423158	97453900	88	0.94895	0.17132	0.833457
UQCRQ	5	132202252	132203723	7	0.94824	0.1715	0.833457
MCOLN3	1	85483765	85514182	71	0.94769	0.17164	0.833457
AL627171.1	14	50300810	50311552	18	0.94753	0.17169	0.833457
TNIP3	4	122052563	122148621	322	0.9474	0.17172	0.833457
ZNF574	19	42572629	42585701	6	0.94723	0.17176	0.833457
WNK2	9	95947198	96082854	480	0.94604	0.17206	0.833457
SOCS4	14	55493948	55516206	48	0.94598	0.17208	0.833457
HDGFRP2	19	4472284	4502223	115	0.94585	0.17211	0.833457
PYHIN1	1	158900586	158946844	121	0.94563	0.17217	0.833457
TRNT1	3	3168600	3192563	129	0.94563	0.17217	0.833457
FCGBP	19	40353963	40440533	224	0.94521	0.17227	0.833457
OTUB2	14	94492675	94515276	104	0.94518	0.17228	0.833457
SST	3	187386694	187388187	9	0.945	0.17233	0.833457
CDH11	16	64977656	65160015	576	0.94489	0.17236	0.833457
LILRB2	19	54777675	54785039	37	0.94425	0.17252	0.833457
ZNHIT1	7	100860949	100867471	24	0.94412	0.17255	0.833457
FAM71B	5	156588857	156593275	17	0.9437	0.17266	0.833457
TAF1C	16	84211458	84220669	62	0.94345	0.17272	0.833457
WDR6	3	49044495	49053386	7	0.94344	0.17273	0.833457
USP10	16	84733584	84813528	380	0.9434	0.17274	0.833457
GAL3ST4	7	99756867	99766373	19	0.94328	0.17277	0.833457
XCL2	1	168510003	168513235	21	0.94305	0.17283	0.833457
NUP54	4	77035812	77069668	245	0.94301	0.17284	0.833457
CILP	15	65488337	65503826	51	0.94271	0.17291	0.833457
NRSN1	6	24126350	24155128	101	0.94267	0.17292	0.833457
MRPL30	2	99797542	99814089	50	0.94227	0.17303	0.833457
CRTC2	1	153920145	153931101	12	0.94203	0.17309	0.833457
FAM63B	15	59063391	59154099	265	0.94198	0.1731	0.833457
CCT6A	7	56119323	56131682	36	0.94132	0.17327	0.833457
FBXO48	2	68686551	68694390	10	0.94117	0.17331	0.833457
SERTM1	13	37248049	37271976	61	0.94105	0.17334	0.833457
PAQR5	15	69591286	69700119	358	0.94079	0.17341	0.833457
PCDHGA2	5	140718539	140892546	599	0.94075	0.17342	0.833457
OR1L4	9	125486269	125487204	3	0.94067	0.17344	0.833457
RTF1	15	41700606	41775761	200	0.94054	0.17347	0.833457
PISD	22	32014477	32058418	171	0.94005	0.1736	0.833457
ATMIN	16	81069452	81080963	42	0.93924	0.1738	0.833457
TSPAN2	1	115590632	115632121	178	0.93906	0.17385	0.833457
COPS8	2	237993955	238009109	44	0.93892	0.17389	0.833457
POLR3K	16	96407	103628	25	0.93881	0.17391	0.833457
DSCAM	21	41382926	42219065	3761	0.93849	0.174	0.833457
C1orf95	1	226736501	226796915	214	0.9384	0.17402	0.833457
SIRT4	12	120740119	120751052	31	0.93804	0.17411	0.833457
AL033381.1	6	1080164	1105181	125	0.93795	0.17414	0.833457
SLK	10	105726959	105788991	204	0.93784	0.17416	0.833457
HPCAL4	1	40144320	40157361	79	0.9378	0.17417	0.833457
SMNDC1	10	112050488	112064709	37	0.93764	0.17421	0.833457
CPNE9	3	9745491	9771592	65	0.93749	0.17425	0.833457
VEGFA	6	43737921	43754224	51	0.93721	0.17432	0.833457
MIA2	14	39699435	39722859	74	0.93719	0.17433	0.833457
HYI	1	43916824	43919660	8	0.93696	0.17439	0.833457
ZBTB49	4	4291924	4323513	125	0.93695	0.17439	0.833457
C11orf89	11	1910375	1912084	5	0.93682	0.17443	0.833457
GOLGA1	9	127640646	127710771	146	0.93633	0.17455	0.833457
IRS1	2	227596033	227664475	169	0.93621	0.17458	0.833457
PCDHGB1	5	140729828	140892546	563	0.936	0.17464	0.833457
PEX6	6	42931608	42946958	59	0.93585	0.17468	0.833457
GMPS	3	155588325	155661815	265	0.93562	0.17473	0.833457
TAS1R3	1	1266694	1270686	10	0.93512	0.17486	0.833457
RP11-302B13.5	12	49297286	49351148	185	0.93468	0.17498	0.833457
UROC1	3	126200124	126236616	188	0.93459	0.175	0.833457
SLC7A5	16	87863629	87903094	211	0.93449	0.17502	0.833457
FGF23	12	4477393	4488894	34	0.93447	0.17503	0.833457
HEXDC	17	80376194	80400521	65	0.93432	0.17507	0.833457
GPX6	6	28471073	28495992	42	0.93411	0.17512	0.833457
CYB561D1	1	110036674	110045554	13	0.934	0.17515	0.833457
KIF4B	5	154393260	154397685	9	0.9338	0.1752	0.833457
ALOX12	17	6899384	6914055	48	0.9338	0.1752	0.833457
NBPF10	1	145289772	145370303	4	0.93378	0.17521	0.833457
UMPS	3	124449213	124464040	63	0.93371	0.17523	0.833457
NXPH3	17	47653220	47661189	20	0.93357	0.17526	0.833457
IFNG	12	68548548	68553527	6	0.93315	0.17537	0.833457
PSG6	19	43406231	43423715	14	0.93302	0.1754	0.833457
IL17RC	3	9958758	9975314	47	0.93299	0.17541	0.833457
ASZ1	7	117003276	117068177	100	0.93292	0.17543	0.833457
ZNF777	7	149128454	149158214	71	0.93286	0.17545	0.833457
WDR33	2	128458596	128568761	324	0.93271	0.17549	0.833457
SFT2D2	1	168195176	168222263	58	0.93248	0.17554	0.833457
TTC34	1	2567415	2718286	327	0.93241	0.17556	0.833457
EDEM3	1	184659365	184724047	154	0.9324	0.17556	0.833457
PCDHGA4	5	140734768	140892546	545	0.93208	0.17565	0.833457
C9orf131	9	35041092	35045988	11	0.93193	0.17569	0.833457
SLC6A3	5	1392909	1445545	198	0.93185	0.17571	0.833457
2001-09-01	16	30389454	30407312	42	0.93185	0.17571	0.833457
TRAPPC5	19	7745729	7747744	6	0.9318	0.17572	0.833457
USP35	11	77899858	77925757	57	0.9316	0.17577	0.833457
C9orf40	9	77561497	77567802	14	0.93153	0.17579	0.833457
OSBPL6	2	179059208	179264160	708	0.93128	0.17586	0.833457
RP11-298I3.5	14	23415479	23451467	70	0.9312	0.17587	0.833457
LRRC69	8	92114060	92231464	359	0.92915	0.17641	0.833457
AATK	17	79091095	79139877	252	0.92855	0.17656	0.833457
SYNGAP1	6	33387847	33421466	69	0.92757	0.17681	0.833457
BCAS2	1	115110178	115124260	39	0.92757	0.17682	0.833457
TRPS1	8	116420724	116821899	864	0.92722	0.17691	0.833457
CAPRIN2	12	30862486	30907885	162	0.92712	0.17693	0.833457
NR6A1	9	127279554	127533589	277	0.92707	0.17695	0.833457
FKTN	9	108320411	108403399	201	0.92701	0.17696	0.833457
UCP2	11	73685712	73694352	18	0.92698	0.17697	0.833457
PSD3	8	18384811	18942240	3285	0.92686	0.177	0.833457
AAED1	9	99401859	99417585	16	0.92679	0.17702	0.833457
SLC4A1	17	42325753	42345509	49	0.9267	0.17704	0.833457
HMGCR	5	74632154	74657929	53	0.92666	0.17705	0.833457
RP11-480I12.4	1	202789394	202796353	26	0.92662	0.17706	0.833457
SACS	13	23902965	24007841	402	0.92646	0.1771	0.833457
TRAF3IP1	2	239229082	239309541	273	0.92601	0.17722	0.833457
SBF2	11	9800214	10315754	2154	0.92573	0.17729	0.833457
RANBP2	2	109335937	109402267	142	0.92567	0.17731	0.833457
MARVELD1	10	99472930	99477907	8	0.9256	0.17733	0.833457
UNCX	7	1272543	1276954	5	0.9253	0.1774	0.833457
CRYM	16	21250195	21314404	162	0.9251	0.17746	0.833457
OR52E8	11	5877904	5878964	5	0.92496	0.17749	0.833457
FAM81B	5	94727048	94786158	249	0.92463	0.17758	0.833457
RNF216	7	5659678	5821370	663	0.92422	0.17769	0.833457
AVIL	12	58191159	58212487	34	0.92409	0.17772	0.833457
HGFAC	4	3443614	3451211	37	0.92385	0.17778	0.833457
PIAS1	15	68346517	68483096	320	0.92387	0.17778	0.833457
GMEB1	1	28995244	29045865	86	0.92376	0.17781	0.833457
GLRX3	10	131934663	131982785	260	0.92348	0.17788	0.833457
SERINC3	20	43124862	43150750	46	0.92311	0.17798	0.833457
CCDC37	3	126113782	126155399	198	0.9228	0.17806	0.833457
AC108868.1	2	107099728	107103848	14	0.921	0.17853	0.833457
MRPL1	4	78783674	78873944	260	0.9201	0.17876	0.833457
HOXB2	17	46618256	46623441	16	0.91989	0.17882	0.833457
FSTL4	5	132532147	132948255	1383	0.9198	0.17884	0.833457
PSMG3	7	1606966	1610641	14	0.91933	0.17896	0.833457
SNAPC4	9	139270029	139293249	92	0.91933	0.17896	0.833457
SIX3	2	45168902	45173216	17	0.91924	0.17899	0.833457
DLL3	19	39989535	39999121	29	0.91917	0.179	0.833457
APEH	3	49711435	49721396	8	0.91902	0.17904	0.833457
ST6GALNAC4	9	130670165	130679317	19	0.91864	0.17914	0.833457
KRT39	17	39114669	39123144	34	0.91864	0.17914	0.833457
TMEM238	19	55890613	55895966	15	0.9186	0.17915	0.833457
C11orf65	11	108179246	108338258	403	0.91853	0.17917	0.833457
COX7C	5	85913721	85916779	8	0.91814	0.17927	0.833457
EGFL8	6	32132360	32136058	5	0.91798	0.17932	0.833457
PCDHGA9	5	140782520	140892546	374	0.91772	0.17938	0.833457
LMAN1L	15	75105057	75118099	37	0.91721	0.17952	0.833457
NTRK1	1	156785432	156851642	160	0.91713	0.17954	0.833457
RAPGEFL1	17	38333263	38351908	38	0.9171	0.17954	0.833457
CHMP4B	20	32399110	32442172	54	0.91678	0.17963	0.833457
OR6T1	11	123813492	123814580	6	0.91657	0.17968	0.833457
UBA7	3	49842640	49851379	12	0.91655	0.17969	0.833457
TFAP2C	20	55204358	55214339	16	0.91646	0.17971	0.833457
FGD3	9	95709733	95798518	306	0.91632	0.17975	0.833457
C4orf46	4	159587831	159593407	6	0.91615	0.17979	0.833457
CBX4	17	77806955	77813228	11	0.91571	0.17991	0.833457
CAMK1G	1	209757062	209787283	120	0.91543	0.17998	0.833457
OR2B11	1	247614255	247615308	6	0.91523	0.18003	0.833457
PPT1	1	40538379	40563375	95	0.91494	0.18011	0.833457
EIF3C	16	28699879	28747051	2	0.91444	0.18024	0.833457
PPP2R1A	19	52693292	52730687	156	0.91385	0.1804	0.833457
EFCAB12	3	129120164	129147494	125	0.91357	0.18047	0.833457
FAM124B	2	225243415	225266802	80	0.9134	0.18052	0.833457
ITPRIPL1	2	96991069	96994091	6	0.91336	0.18053	0.833457
GPIHBP1	8	144295068	144299044	20	0.91334	0.18053	0.833457
CNPY4	7	99717236	99723134	11	0.91219	0.18083	0.833457
MDH2	7	75677369	75696826	59	0.91218	0.18084	0.833457
RPS16	19	39923847	39926588	13	0.91211	0.18086	0.833457
OR9Q2	11	57957906	57958990	5	0.91205	0.18087	0.833457
THNSL1	10	25305587	25315593	37	0.91183	0.18093	0.833457
ATOH7	10	69990386	69991871	3	0.91174	0.18095	0.833457
GLIS1	1	53971910	54199877	767	0.91172	0.18096	0.833457
DMRT1	9	841690	969090	859	0.91149	0.18102	0.833457
AATF	17	35306175	35414171	178	0.91143	0.18104	0.833457
SAT2	17	7529552	7531194	4	0.91072	0.18122	0.833457
DNLZ	9	139253932	139258241	19	0.91064	0.18124	0.833457
SLC39A3	19	2732202	2740150	19	0.91	0.18141	0.833457
CRK	17	1323983	1366456	166	0.90986	0.18145	0.833457
GMFG	19	39818993	39833012	36	0.90965	0.1815	0.833457
KCTD13	16	29916333	29938356	41	0.90956	0.18153	0.833457
TMPO	12	98909290	98944157	121	0.9095	0.18154	0.833457
ZPBP	7	49890017	50160925	834	0.90947	0.18155	0.833457
LRRC7	1	70034081	70617628	1902	0.9089	0.1817	0.833457
VCPKMT	14	50575350	50583318	35	0.90887	0.18171	0.833457
OR4A47	11	48510269	48511332	5	0.90806	0.18192	0.833457
ERAL1	17	27181956	27188085	14	0.90791	0.18196	0.833457
GPR21	9	125796806	125797975	1	0.90771	0.18202	0.833457
HARS	5	140052758	140071609	51	0.90703	0.18219	0.833457
P2RX2	12	133195366	133198972	14	0.90702	0.1822	0.833457
KCNQ2	20	62037542	62103993	262	0.9069	0.18223	0.833457
NSF	17	44668035	44834830	79	0.90617	0.18242	0.833457
SELL	1	169659808	169680839	103	0.90613	0.18243	0.833457
PPP1R14B	11	64011956	64014413	5	0.90602	0.18246	0.833457
HIST1H1C	6	26055968	26056699	9	0.90571	0.18254	0.833457
GABRR1	6	89887220	89940997	283	0.90572	0.18254	0.833457
TRIM55	8	67039131	67087720	137	0.90559	0.18258	0.833457
PAWR	12	79968759	80084877	143	0.90554	0.18259	0.833457
APOC2	19	45449243	45452822	18	0.90544	0.18262	0.833457
PYURF	4	89442136	89444964	4	0.90533	0.18265	0.833457
RP11-944L7.5	3	44607051	44635665	79	0.90528	0.18266	0.833457
TDRD10	1	154474695	154520623	170	0.90507	0.18271	0.833457
SGTB	5	64961755	65018862	113	0.90509	0.18271	0.833457
STEAP4	7	87905744	87936206	65	0.90492	0.18275	0.833457
HOMER3	19	19040010	19052070	22	0.9047	0.18281	0.833457
RRM2	2	10262455	10271545	16	0.90417	0.18295	0.833457
ACVR1B	12	52345451	52390862	89	0.90413	0.18296	0.833457
SMYD2	1	214454445	214510474	222	0.90293	0.18328	0.833457
DNPEP	2	220238268	220264744	74	0.90293	0.18328	0.833457
OR10A3	11	7960081	7961141	1	0.90294	0.18328	0.833457
ERCC1	19	45910591	45982086	231	0.90282	0.18331	0.833457
ASPA	17	3375668	3406713	104	0.90271	0.18334	0.833457
DPYS	8	105342552	105479281	500	0.90232	0.18344	0.833457
C1orf173	1	75033795	75139422	197	0.90228	0.18345	0.833457
AMFR	16	56395364	56459450	201	0.90195	0.18354	0.833457
SLC31A1	9	115983808	116028674	152	0.90108	0.18377	0.833457
OR4P4	11	55405834	55406772	2	0.90092	0.18382	0.833457
ZNF554	19	2819872	2835771	71	0.90087	0.18383	0.833457
STON1	2	48756522	48826025	337	0.90082	0.18384	0.833457
ZNF439	19	11959541	11994565	122	0.89966	0.18415	0.833457
USP45	6	99880190	99969604	282	0.89961	0.18416	0.833457
EBF1	5	158122928	158526769	950	0.89953	0.18418	0.833457
KIAA1109	4	123073488	123283913	527	0.89926	0.18426	0.833457
APOC4	19	45445495	45452820	30	0.89912	0.18429	0.833457
APOC4-APOC2	19	45445495	45452822	30	0.89912	0.18429	0.833457
CCNJ	10	97803151	97820627	51	0.89895	0.18434	0.833457
DYRK1B	19	40315990	40324841	22	0.89895	0.18434	0.833457
SBNO1	12	123773656	123849390	286	0.89887	0.18436	0.833457
NDC80	18	2571510	2616634	147	0.89845	0.18447	0.833457
ACVR2B	3	38495342	38534633	103	0.89793	0.18461	0.833457
COQ6	14	74416629	74430373	60	0.89776	0.18466	0.833457
CHST5	16	75562433	75569145	26	0.89764	0.18469	0.833457
CLN6	15	68499330	68549549	142	0.89756	0.18471	0.833457
TMEM114	16	8619502	8622304	14	0.89734	0.18477	0.833457
RNF44	5	175953698	175965026	25	0.89694	0.18488	0.833457
AC004466.1	12	48178706	48179787	10	0.89692	0.18488	0.833457
PEX1	7	92116334	92157845	65	0.89675	0.18493	0.833457
CLEC19A	16	19297061	19333467	148	0.89658	0.18497	0.833457
MAP1LC3C	1	242158792	242162375	11	0.89626	0.18506	0.833457
CENPK	5	64813593	64858998	175	0.89616	0.18508	0.833457
GNPDA1	5	141371314	141392606	91	0.89588	0.18516	0.833457
TMEM229A	7	123670973	123673523	2	0.89584	0.18517	0.833457
KRTAP19-4	21	31869142	31869451	1	0.89528	0.18532	0.833457
HTR1B	6	78171948	78173490	5	0.89525	0.18533	0.833457
OR1C1	1	247920676	247921982	7	0.89518	0.18534	0.833457
ZNF721	4	419604	492945	264	0.89518	0.18534	0.833457
SPRYD3	12	53458388	53473204	30	0.8943	0.18558	0.833457
GCM1	6	52991762	53013627	85	0.89422	0.1856	0.833457
MAGOHB	12	10758612	10766222	30	0.89383	0.18571	0.833457
MAP1LC3A	20	33134658	33148149	25	0.89383	0.18571	0.833457
RP11-293M10.1	14	75705319	75735986	74	0.89305	0.18592	0.833457
NHLRC3	13	39612443	39624246	24	0.89293	0.18595	0.833457
RP5-1021I20.4	14	74318674	74398981	340	0.89281	0.18598	0.833457
TUSC5	17	1182957	1204281	130	0.8928	0.18598	0.833457
LYZL6	17	34261522	34270703	42	0.89264	0.18602	0.833457
CCNT1	12	49082247	49110681	68	0.8925	0.18606	0.833457
MCTP1	5	94039446	94620279	1840	0.89213	0.18616	0.833457
DENND3	8	142127377	142205907	203	0.89197	0.1862	0.833457
HYKK	15	78799906	78829714	99	0.89133	0.18638	0.833457
PSMC1	14	90722839	90738968	74	0.89126	0.18639	0.833457
C4BPB	1	207262187	207273338	27	0.89111	0.18643	0.833457
SYCP1	1	115397424	115537991	401	0.8908	0.18652	0.833457
TPRXL	3	13978756	14124311	387	0.89038	0.18663	0.833457
TAC1	7	97361220	97369784	27	0.89037	0.18663	0.833457
SCNM1	1	151129140	151142773	29	0.88955	0.18685	0.833457
DDX25	11	125773271	125793158	71	0.88937	0.1869	0.833457
FBXO43	8	101145588	101158028	24	0.88934	0.18691	0.833457
TCTE3	6	170140210	170151655	41	0.88927	0.18693	0.833457
SLC30A1	1	211744910	211752084	14	0.88912	0.18697	0.833457
C12orf66	12	64580096	64616076	56	0.88881	0.18705	0.833457
RANBP6	9	6011043	6015618	9	0.88782	0.18732	0.833457
SOX11	2	5832799	5841516	12	0.88744	0.18742	0.833457
BIVM-ERCC5	13	103459704	103524748	186	0.88731	0.18746	0.833457
NPM3	10	103541082	103543170	3	0.88717	0.18749	0.833457
TEX264	3	51696709	51738339	48	0.88712	0.18751	0.833457
RNLS	10	90033621	90344287	964	0.88673	0.18761	0.833457
S1PR2	19	10334520	10341948	19	0.88662	0.18764	0.833457
SUZ12	17	30264037	30328064	185	0.88623	0.18775	0.833457
CLIC5	6	45868045	46048132	677	0.88535	0.18798	0.833457
AC005606.1	16	2031633	2032918	10	0.88538	0.18798	0.833457
CHST9	18	24495595	24765281	912	0.88478	0.18814	0.833457
GATA6	18	19749404	19782491	53	0.88451	0.18821	0.833457
FOXD4	9	116237	118417	1	0.88416	0.1883	0.833457
SERINC5	5	79407050	79551898	601	0.88347	0.18849	0.833457
RRH	4	110749150	110765760	54	0.88344	0.1885	0.833457
CCL21	9	34709002	34710121	1	0.88227	0.18882	0.833457
[truncated: 16,860 more rows]

## Sheet: T7.tissue53
Table 7.Tissue enrichment analysis for genes differentially associated with the two disorders (performed in 53 general tissue types in GTEx using MAGMA)
Tissues with an adjusted p-value below 0.05 (FDR) are highlighted in bold.
Name	Coefficient	Coefficient_std_error	Coefficient_P_value	P(FDR)
Uterus	8.2689e-10	5.18093e-10	0.0552416	0.794
Colon_Sigmoid	7.32359e-10	4.62456e-10	0.0566389	0.794
Artery_Aorta	6.63021e-10	4.88714e-10	0.0874439	0.794
Cervix_Endocervix	6.40117e-10	4.85453e-10	0.0936521	0.794
Esophagus_Gastroesophageal_Junction	5.39153e-10	5.08077e-10	0.144308	0.794
Artery_Coronary	5.02917e-10	5.03499e-10	0.158935	0.794
Brain_Anterior_cingulate_cortex_(BA24)	3.90691e-10	4.16957e-10	0.174378	0.794
Cervix_Ectocervix	4.0505e-10	4.42515e-10	0.180007	0.794
Heart_Atrial_Appendage	3.90867e-10	4.36763e-10	0.185415	0.794
Spleen	4.46345e-10	5.18799e-10	0.1948	0.794
Ovary	4.02053e-10	4.75249e-10	0.198781	0.794
Heart_Left_Ventricle	3.75379e-10	4.53664e-10	0.203994	0.794
Artery_Tibial	3.18493e-10	4.34939e-10	0.232002	0.794
Brain_Frontal_Cortex_(BA9)	2.9406e-10	4.17781e-10	0.240759	0.794
Liver	3.4806e-10	4.97173e-10	0.241939	0.794
Esophagus_Mucosa	3.06552e-10	5.14662e-10	0.275709	0.794
Brain_Hippocampus	2.20808e-10	4.06465e-10	0.293482	0.794
Esophagus_Muscularis	2.80619e-10	5.25081e-10	0.296522	0.794
Brain_Cortex	2.21239e-10	4.30272e-10	0.303562	0.794
Prostate	1.94669e-10	4.90223e-10	0.345645	0.794
Brain_Nucleus_accumbens_(basal_ganglia)	1.55833e-10	3.98837e-10	0.348003	0.794
Muscle_Skeletal	1.9001e-10	5.17129e-10	0.356648	0.794
Brain_Caudate_(basal_ganglia)	1.15153e-10	4.03198e-10	0.387593	0.794
Adipose_Subcutaneous	1.10016e-10	4.03871e-10	0.392656	0.794
Vagina	9.78145e-11	4.7368e-10	0.4182	0.794
Brain_Putamen_(basal_ganglia)	7.70209e-11	4.15031e-10	0.426388	0.794
Small_Intestine_Terminal_Ileum	8.61745e-11	5.01247e-10	0.43175	0.794
Brain_Amygdala	3.12337e-11	4.05046e-10	0.469267	0.794
Bladder	1.94713e-11	4.16487e-10	0.481356	0.794
Testis	1.15154e-11	4.51893e-10	0.489835	0.794
Kidney_Cortex	-1.70048e-14	5.08335e-10	0.500013	0.794
Cells_EBV-transformed_lymphocytes	-2.5552e-11	4.70519e-10	0.521654	0.794
Brain_Hypothalamus	-3.4365e-11	4.08524e-10	0.533519	0.794
Adipose_Visceral_(Omentum)	-5.02157e-11	4.82792e-10	0.54142	0.794
Thyroid	-5.57743e-11	5.25853e-10	0.542234	0.794
Nerve_Tibial	-5.12599e-11	4.47601e-10	0.545588	0.794
Brain_Substantia_nigra	-5.60289e-11	4.09275e-10	0.554444	0.794
Skin_Sun_Exposed_(Lower_leg)	-1.24644e-10	4.96414e-10	0.599127	0.826
Brain_Cerebellar_Hemisphere	-1.15491e-10	4.21249e-10	0.608021	0.826
Lung	-1.68986e-10	4.77922e-10	0.638175	0.845
Colon_Transverse	-2.54832e-10	5.08434e-10	0.691888	0.876
Pituitary	-2.35187e-10	4.64181e-10	0.693807	0.876
Brain_Spinal_cord_(cervical_c-1)	-3.18997e-10	4.14736e-10	0.7791	0.946
Brain_Cerebellum	-3.37496e-10	4.2769e-10	0.784977	0.946
Fallopian_Tube	-4.17076e-10	4.4707e-10	0.824567	0.972
Skin_Not_Sun_Exposed_(Suprapubic)	-5.10477e-10	4.84463e-10	0.853989	0.975
Minor_Salivary_Gland	-5.81712e-10	5.02133e-10	0.876666	0.975
Pancreas	-5.51219e-10	4.42275e-10	0.893678	0.975
Stomach	-7.35333e-10	5.46738e-10	0.910679	0.975
Cells_Transformed_fibroblasts	-6.80229e-10	4.85156e-10	0.919555	0.975
Breast_Mammary_Tissue	-7.0946e-10	4.06662e-10	0.959472	0.996
Whole_Blood	-1.10662e-09	5.44534e-10	0.978935	0.996
Adrenal_Gland	-1.19271e-09	4.43967e-10	0.99639	0.996

## Sheet: T8.brain13
Table 8. Tissue enrichment analysis within 13 GTEx brain regions
Regions with an adjusted p-value (FDR) below 0.05 are highlighted in bold. This is a competitive analysis comapring each brain regions against others. For example, for the first row, the results are computed for cortex versus other brain regions instead of cortex versus other tissues in GTEx (as in the last table).
Name	Coefficient	Coefficient_std_error	Coefficient_P_value	P(FDR)
Brain_Frontal_Cortex_(BA9)	1.51595e-10	3.93244e-10	0.349934	0.931273
Brain_Cortex	6.0406e-11	4.96543e-10	0.451587	0.931273
Brain_Amygdala	-1.59458e-11	4.40863e-10	0.514426	0.931273
Brain_Cerebellum	-7.71559e-11	4.875e-10	0.562877	0.931273
Brain_Anterior_cingulate_cortex_(BA24)	-7.75302e-11	4.21097e-10	0.573038	0.931273
Brain_Cerebellar_Hemisphere	-1.15618e-10	4.21703e-10	0.608023	0.931273
Brain_Hypothalamus	-2.24029e-10	4.33712e-10	0.697261	0.931273
Brain_Hippocampus	-2.37821e-10	4.48868e-10	0.701883	0.931273
Brain_Substantia_nigra	-2.57224e-10	4.50023e-10	0.716197	0.931273
Brain_Nucleus_accumbens_(basal_ganglia)	-2.53763e-10	3.82478e-10	0.746485	0.931273
Brain_Spinal_cord_(cervical_c-1)	-3.56886e-10	4.46258e-10	0.788067	0.931273
Brain_Putamen_(basal_ganglia)	-7.26178e-10	4.34033e-10	0.952846	0.99
Brain_Caudate_(basal_ganglia)	-9.00647e-10	3.86576e-10	0.990092	0.99

## Sheet: T9. neuro-specific
Table 9. Cell-type enrichment analysis for genes differentially associated with the two disorders (performed in 166 cell types using MAGMA)
Cell types with an adjusted p-value (false discovery rate) within one dataset below 0.05 are highlighted in bold.
Dataset	brain_region	Cell_type	Cell type_Full name	NGENES	BETA	BETA_STD	SE	P	P.adj.pds	P.adj
Allen_Human_LGN_level1	Lateral Geniculate Nucleus	Non.Neuronal	Non.Neuronal	17690	0.013217	0.020103	0.0063178	0.018224	0.054672	0.891301
Allen_Human_LGN_level2	Lateral Geniculate Nucleus	Oligo_MAG	oligodendrocyte	17690	0.0092446	0.016006	0.0044361	0.018592	0.223104	0.891301
Allen_Human_MTG_level1	Middle Temporal Gyrus	Non.neuronal	Non.neuronal	17690	0.0093146	0.013017	0.007485	0.10668	0.32004	0.891301
Linnarsson_GSE101601_Human_Temporal_cortex	Temporal cortex	GABA_1	GABAergic neurons	17461	0.19703	0.018258	0.10778	0.033786	0.371646	0.891301
DroNc_Human_Hippocampus	Hippocampus	ASC1	Astrocytes	17264	0.17647	0.0071312	0.19253	0.17968	0.385029	0.891301
DroNc_Human_Hippocampus	Hippocampus	ASC2	Astrocytes	17264	0.16636	0.007214	0.17161	0.16617	0.385029	0.891301
DroNc_Human_Hippocampus	Hippocampus	END	endothelial cell	17264	0.095809	0.0075455	0.072138	0.092075	0.385029	0.891301
DroNc_Human_Hippocampus	Hippocampus	MG	microglia	17264	0.19509	0.0064766	0.19498	0.15852	0.385029	0.891301
DroNc_Human_Hippocampus	Hippocampus	ODC1	oligodendrocytes	17264	0.17571	0.0062259	0.18903	0.17631	0.385029	0.891301
DroNc_Human_Hippocampus	Hippocampus	ODC2	oligodendrocytes	17264	0.22056	0.0092425	0.16049	0.084686	0.385029	0.891301
DroNc_Human_Hippocampus	Hippocampus	OPC	oligodendrocyte precursor cells	17264	0.27852	0.0094377	0.23009	0.11306	0.385029	0.891301
GSE104276_Human_Prefrontal_cortex_all_ages	Prefrontal cortex	Microglia	microglia	17631	0.0093318	0.01687	0.0061529	0.064685	0.38811	0.891301
DroNc_Human_Hippocampus	Hippocampus	exCA3	pyramidal neurons (Hip CA)	17264	0.085968	0.0066	0.13835	0.26718	0.500962	0.923998
DroNc_Human_Hippocampus	Hippocampus	exCA1	pyramidal neurons (Hip CA)	17264	0.05831	0.0055132	0.1308	0.32788	0.546467	0.994692
Linnarsson_GSE101601_Human_Temporal_cortex	Temporal cortex	GABA_2	GABAergic neurons	17461	0.093209	0.010476	0.13933	0.25176	0.694595	0.90138
Linnarsson_GSE101601_Human_Temporal_cortex	Temporal cortex	GABA_3	GABAergic neurons	17461	0.15201	0.016451	0.14658	0.14985	0.694595	0.891301
Linnarsson_GSE101601_Human_Temporal_cortex	Temporal cortex	Glut_5	glutamatergic neurons	17461	0.11449	0.013119	0.1718	0.25258	0.694595	0.90138
Allen_Human_MTG_level1	Middle Temporal Gyrus	GABAergic	GABAergic neurons	17690	0.00093168	0.0018247	0.011343	0.46727	0.700905	0.994692
Allen_Human_MTG_level2	Middle Temporal Gyrus	Inh_L1_SST_CHRNA4	GABAergic neurons	17690	0.012144	0.024226	0.0068015	0.037104	0.705131	0.891301
Allen_Human_MTG_level2	Middle Temporal Gyrus	Inh_L1.2_PAX6_CDH12	GABAergic neurons	17690	0.012605	0.025812	0.0070663	0.037234	0.705131	0.891301
Allen_Human_MTG_level2	Middle Temporal Gyrus	Inh_L1.2_PAX6_TNFAIP8L3	GABAergic neurons	17690	0.011722	0.026615	0.0055295	0.017018	0.705131	0.891301
Allen_Human_MTG_level2	Middle Temporal Gyrus	Oligo_L1.6_OPALIN	oligodendrocyte	17690	0.0080388	0.011878	0.004518	0.037607	0.705131	0.891301
GSE67835_Human_Cortex_woFetal	Cortex	hybrid	hybrid	16938	0.0054333	0.010245	0.0080748	0.25052	0.711177	0.90138
GSE67835_Human_Cortex_woFetal	Cortex	microglia	microglia	16938	0.004209	0.0053066	0.005535	0.2235	0.711177	0.891301
GSE67835_Human_Cortex_woFetal	Cortex	neurons	neurons	16938	0.0029521	0.0056366	0.0057807	0.30479	0.711177	0.972983
GSE67835_Human_Cortex_woFetal	Cortex	astrocytes	Astrocytes	16938	-0.0013641	-0.0022817	0.0056577	0.59526	0.739573	0.994692
GSE67835_Human_Cortex_woFetal	Cortex	endothelial	endothelial cell	16938	-0.0019796	-0.0029507	0.0057837	0.63392	0.739573	0.994692
GSE67835_Human_Cortex_woFetal	Cortex	oligodendrocytes	oligodendrocytes	16938	-0.00077541	-0.00132	0.0060019	0.5514	0.739573	0.994692
GSE67835_Human_Cortex	Cortex	astrocytes	Astrocytes	16938	-0.0010294	-0.0017219	0.0053956	0.57565	0.743771	0.994692
GSE67835_Human_Cortex	Cortex	endothelial	endothelial cell	16938	-0.0016463	-0.002454	0.0056767	0.6141	0.743771	0.994692
GSE67835_Human_Cortex	Cortex	fetal_quiescent	fetal_quiescent	16938	-0.0026094	-0.0041038	0.0062794	0.66113	0.743771	0.994692
GSE67835_Human_Cortex	Cortex	fetal_replicating	fetal_replicating	16938	-9.1683e-05	-0.00014056	0.0060298	0.50607	0.743771	0.994692
GSE67835_Human_Cortex	Cortex	hybrid	hybrid	16938	0.0059692	0.011255	0.0079196	0.22551	0.743771	0.891301
GSE67835_Human_Cortex	Cortex	microglia	microglia	16938	0.0042413	0.0053472	0.0054472	0.21811	0.743771	0.891301
GSE67835_Human_Cortex	Cortex	neurons	neurons	16938	0.0035392	0.0067575	0.0059065	0.27452	0.743771	0.930007
GSE67835_Human_Cortex	Cortex	oligodendrocytes	oligodendrocytes	16938	-0.00042466	-0.00072288	0.0057389	0.52949	0.743771	0.994692
DroNc_Human_Hippocampus	Hippocampus	GABA2	GABAergic interneurons	17264	0.00061046	4.446e-05	0.15313	0.49841	0.747615	0.994692
Allen_Human_LGN_level2	Lateral Geniculate Nucleus	Astro_CPAMD8	Astrocytes	17690	0.0038698	0.0062173	0.0048462	0.21229	0.7515	0.891301
Allen_Human_LGN_level2	Lateral Geniculate Nucleus	Astro_LGR6	Astrocytes	17690	0.0029813	0.005254	0.0044303	0.2505	0.7515	0.90138
Allen_Human_LGN_level2	Lateral Geniculate Nucleus	Micro_C1QB	microglia	17690	0.0042631	0.0054676	0.0050358	0.19862	0.7515	0.891301
Allen_Human_MTG_level2	Middle Temporal Gyrus	Astro_L1.2_FGFR3_GFAP	Astrocytes	17690	0.0056829	0.0088045	0.0043736	0.096916	0.76055	0.891301
Allen_Human_MTG_level2	Middle Temporal Gyrus	Endo_L2.6_NOSTRIN	endothelial cell	17690	0.0060765	0.0084429	0.0042766	0.077687	0.76055	0.891301
Allen_Human_MTG_level2	Middle Temporal Gyrus	Exc_L6_FEZF2_SCUBE1	glutamatergic neurons	17690	0.0061022	0.014125	0.0058735	0.14942	0.76055	0.891301
Allen_Human_MTG_level2	Middle Temporal Gyrus	Inh_L1_SST_NMBR	GABAergic neurons	17690	0.007876	0.015817	0.0075517	0.1485	0.76055	0.891301
Allen_Human_MTG_level2	Middle Temporal Gyrus	Inh_L1.2_GAD1_MC4R	GABAergic neurons	17690	0.0077722	0.015038	0.0071076	0.13709	0.76055	0.891301
Allen_Human_MTG_level2	Middle Temporal Gyrus	Inh_L1.2_LAMP5_DBP	GABAergic neurons	17690	0.0071112	0.014872	0.0057996	0.11008	0.76055	0.891301
Allen_Human_MTG_level2	Middle Temporal Gyrus	Inh_L1.4_VIP_CHRNA6	GABAergic neurons	17690	0.0078605	0.01628	0.0064621	0.11192	0.76055	0.891301
Allen_Human_MTG_level2	Middle Temporal Gyrus	Inh_L2.4_SST_FRZB	GABAergic neurons	17690	0.0076634	0.015846	0.0074585	0.15211	0.76055	0.891301
Allen_Human_MTG_level2	Middle Temporal Gyrus	Inh_L2.4_VIP_SPAG17	GABAergic neurons	17690	0.0080184	0.016011	0.0068437	0.12068	0.76055	0.891301
Allen_Human_MTG_level2	Middle Temporal Gyrus	Inh_L2.5_PVALB_SCUBE3	GABAergic neurons	17690	0.0082228	0.017297	0.0060442	0.086854	0.76055	0.891301
Allen_Human_MTG_level2	Middle Temporal Gyrus	Micro_L1.3_TYROBP	microglia	17690	0.0062356	0.0081175	0.0046305	0.08906	0.76055	0.891301
Allen_Human_MTG_level2	Middle Temporal Gyrus	Inh_L4.6_SST_GXYLT2	GABAergic neurons	17690	0.0067148	0.014482	0.0070818	0.17153	0.804047	0.891301
Linnarsson_GSE76381_Human_Midbrain	Midbrain	Endo	endothelial cell	14980	0.023532	0.0089023	0.021738	0.13952	0.824125	0.891301
Linnarsson_GSE76381_Human_Midbrain	Midbrain	ProgBP	progenitor basal plate	14980	0.04067	0.012397	0.046461	0.1907	0.824125	0.891301
Linnarsson_GSE76381_Human_Midbrain	Midbrain	ProgFPL	progenitor lateral floorplate	14980	0.026932	0.010919	0.031701	0.19779	0.824125	0.891301
Linnarsson_GSE76381_Human_Midbrain	Midbrain	ProgFPM	progenitor medial floorplate	14980	0.064631	0.020393	0.038285	0.045701	0.824125	0.891301
Linnarsson_GSE76381_Human_Midbrain	Midbrain	ProgM	progenitor midline	14980	0.038171	0.012714	0.042646	0.18538	0.824125	0.891301
Linnarsson_GSE76381_Human_Midbrain	Midbrain	Rgl1	radial glia-like cells	14980	0.046171	0.015615	0.039273	0.11988	0.824125	0.891301
DroNc_Human_Hippocampus	Hippocampus	NSC	neuronal stem cells	17264	-0.021658	-0.0018104	0.072496	0.61743	0.84195	0.994692
GSE67835_Human_Cortex	Cortex	OPC	oligodendrocyte precursor cells	16938	-0.0062641	-0.010179	0.0060431	0.85002	0.85002	0.994692
Allen_Human_LGN_level2	Lateral Geniculate Nucleus	LGN_Exc_PRKCG_GRB14	glutamatergic neurons	17690	0.0010113	0.0023917	0.0055177	0.42729	0.85458	0.994692
Allen_Human_LGN_level2	Lateral Geniculate Nucleus	LGN_Inh_LAMP5	GABAergic neurons	17690	0.0012016	0.0026218	0.0048424	0.40201	0.85458	0.994692
GSE67835_Human_Cortex_woFetal	Cortex	OPC	oligodendrocyte precursor cells	16938	-0.007046	-0.01145	0.0062646	0.86964	0.86964	0.994692
Allen_Human_MTG_level2	Middle Temporal Gyrus	Inh_L1.3_PAX6_SYT6	GABAergic neurons	17690	0.0056948	0.012695	0.0067742	0.20027	0.883544	0.891301
Allen_Human_MTG_level2	Middle Temporal Gyrus	Inh_L3.6_SST_HPGD	GABAergic neurons	17690	0.0060231	0.013075	0.0076571	0.21576	0.899	0.891301
DroNc_Human_Hippocampus	Hippocampus	exDG	granule neurons (Hip dentate gyrus)	17264	-0.14258	-0.011159	0.13526	0.85408	0.91344	0.994692
DroNc_Human_Hippocampus	Hippocampus	exPFC1	glutamatergic neurons (prefrontal cortex)	17264	-0.21544	-0.01747	0.15815	0.91344	0.91344	0.994692
DroNc_Human_Hippocampus	Hippocampus	exPFC2	glutamatergic neurons (prefrontal cortex)	17264	-0.13024	-0.017759	0.10491	0.89278	0.91344	0.994692
DroNc_Human_Hippocampus	Hippocampus	GABA1	GABAergic interneurons	17264	-0.097931	-0.0072746	0.1515	0.74098	0.91344	0.994692
GSE104276_Human_Prefrontal_cortex_all_ages	Prefrontal cortex	Astrocytes	Astrocytes	17631	0.00039485	0.00076796	0.0077493	0.47968	0.91378	0.994692
GSE104276_Human_Prefrontal_cortex_all_ages	Prefrontal cortex	GABAergic_neurons	GABAergic neurons	17631	-0.011227	-0.017691	0.011702	0.83132	0.91378	0.994692
GSE104276_Human_Prefrontal_cortex_all_ages	Prefrontal cortex	Neurons	Neurons	17631	-0.01567	-0.027965	0.011485	0.91378	0.91378	0.994692
GSE104276_Human_Prefrontal_cortex_all_ages	Prefrontal cortex	OPC	oligodendrocyte precursor cells	17631	-0.0096287	-0.017226	0.012097	0.78698	0.91378	0.994692
GSE104276_Human_Prefrontal_cortex_all_ages	Prefrontal cortex	Stem_cells	stem cells	17631	-0.0004392	-0.00084588	0.0085811	0.52041	0.91378	0.994692
Allen_Human_LGN_level1	Lateral Geniculate Nucleus	GABAergic	GABAergic neurons	17690	-0.0082512	-0.017654	0.0080655	0.84684	0.93378	0.994692
Allen_Human_LGN_level1	Lateral Geniculate Nucleus	Glutamatergic	glutamatergic neurons	17690	-0.010842	-0.025889	0.0072056	0.93378	0.93378	0.994692
Allen_Human_MTG_level1	Middle Temporal Gyrus	Glutamatergic	glutamatergic neurons	17690	-0.015082	-0.033369	0.0088184	0.95639	0.95639	0.994692
Allen_Human_LGN_level2	Lateral Geniculate Nucleus	LGN_Exc_PRKCG_BCHE	glutamatergic neurons	17690	-0.0008708	-0.0020754	0.0057077	0.56063	0.96108	0.994692
Linnarsson_GSE101601_Human_Temporal_cortex	Temporal cortex	GABA_4	GABAergic neurons	17461	-0.015512	-0.00217	0.106	0.55817	0.962074	0.994692
Linnarsson_GSE101601_Human_Temporal_cortex	Temporal cortex	GABA_5	GABAergic neurons	17461	-0.0027185	-0.00027602	0.1571	0.5069	0.962074	0.994692
Linnarsson_GSE101601_Human_Temporal_cortex	Temporal cortex	Glut_3	glutamatergic neurons	17461	-0.055906	-0.0086625	0.12949	0.66703	0.962074	0.994692
Linnarsson_GSE101601_Human_Temporal_cortex	Temporal cortex	Glut_4	glutamatergic neurons	17461	-0.050121	-0.010272	0.095738	0.69969	0.962074	0.994692
Linnarsson_GSE101601_Human_Temporal_cortex	Temporal cortex	Glut_1	glutamatergic neurons	17461	-0.28292	-0.039741	0.1544	0.96654	0.96654	0.994692
Linnarsson_GSE101601_Human_Temporal_cortex	Temporal cortex	Glut_2	glutamatergic neurons	17461	-0.11536	-0.024788	0.096444	0.88417	0.96654	0.994692
Linnarsson_GSE101601_Human_Temporal_cortex	Temporal cortex	Glut_6	glutamatergic neurons	17461	-0.062855	-0.0097221	0.072631	0.80658	0.96654	0.994692
Allen_Human_MTG_level2	Middle Temporal Gyrus	Astro_L1.6_FGFR3_SLC14A1	Astrocytes	17690	0.00069337	0.00121	0.0040508	0.43205	0.971473	0.994692
Allen_Human_MTG_level2	Middle Temporal Gyrus	Exc_L6_FEZF2_OR2T8	glutamatergic neurons	17690	0.00028259	0.00068069	0.005434	0.47926	0.971473	0.994692
Allen_Human_MTG_level2	Middle Temporal Gyrus	Inh_L1.2_SST_BAGE2	GABAergic neurons	17690	0.0024424	0.004628	0.0079674	0.37959	0.971473	0.994692
Allen_Human_MTG_level2	Middle Temporal Gyrus	Inh_L1.2_VIP_LBH	GABAergic neurons	17690	0.0024818	0.0053112	0.0075374	0.37098	0.971473	0.994692
Allen_Human_MTG_level2	Middle Temporal Gyrus	Inh_L1.2_VIP_TSPAN12	GABAergic neurons	17690	0.0044897	0.0091093	0.0068212	0.25521	0.971473	0.90138
Allen_Human_MTG_level2	Middle Temporal Gyrus	Inh_L1.3_SST_CALB1	GABAergic neurons	17690	0.0020503	0.0038367	0.0082932	0.40237	0.971473	0.994692
Allen_Human_MTG_level2	Middle Temporal Gyrus	Inh_L1.3_VIP_ADAMTSL1	GABAergic neurons	17690	0.00058668	0.0012118	0.007695	0.46961	0.971473	0.994692
Allen_Human_MTG_level2	Middle Temporal Gyrus	Inh_L1.3_VIP_GGH	GABAergic neurons	17690	0.00074928	0.0014361	0.0072245	0.4587	0.971473	0.994692
Allen_Human_MTG_level2	Middle Temporal Gyrus	Inh_L1.4_LAMP5_LCP2	GABAergic neurons	17690	0.0021256	0.0044031	0.0071493	0.38312	0.971473	0.994692
Allen_Human_MTG_level2	Middle Temporal Gyrus	Inh_L2.3_VIP_CASC6	GABAergic neurons	17690	0.0039834	0.0088427	0.0070052	0.28481	0.971473	0.945569
Allen_Human_MTG_level2	Middle Temporal Gyrus	Inh_L2.4_PVALB_WFDC2	GABAergic neurons	17690	0.0024876	0.0054045	0.0074741	0.36963	0.971473	0.994692
Allen_Human_MTG_level2	Middle Temporal Gyrus	Inh_L2.5_VIP_SERPINF1	GABAergic neurons	17690	0.0025303	0.0049769	0.0070467	0.35977	0.971473	0.994692
Allen_Human_MTG_level2	Middle Temporal Gyrus	Inh_L2.5_VIP_TYR	GABAergic neurons	17690	0.001043	0.0020946	0.0071172	0.44175	0.971473	0.994692
Allen_Human_MTG_level2	Middle Temporal Gyrus	Inh_L2.6_LAMP5_CA1	GABAergic neurons	17690	0.0022486	0.0047643	0.0073592	0.37997	0.971473	0.994692
Allen_Human_MTG_level2	Middle Temporal Gyrus	Inh_L2.6_VIP_QPCT	GABAergic neurons	17690	0.0010397	0.0021141	0.0066014	0.43743	0.971473	0.994692
Allen_Human_MTG_level2	Middle Temporal Gyrus	Inh_L3.6_VIP_HS3ST3A1	GABAergic neurons	17690	0.0013371	0.0027318	0.0076058	0.43023	0.971473	0.994692
Allen_Human_MTG_level2	Middle Temporal Gyrus	Inh_L5.6_GAD1_GLP1R	GABAergic neurons	17690	0.003526	0.0077368	0.0064429	0.2921	0.971473	0.950757
Allen_Human_MTG_level2	Middle Temporal Gyrus	Inh_L5.6_SST_MIR548F2	GABAergic neurons	17690	0.0025558	0.0056281	0.0073237	0.36356	0.971473	0.994692
Allen_Human_MTG_level2	Middle Temporal Gyrus	Inh_L5.6_SST_NPM1P10	GABAergic neurons	17690	0.0014365	0.0030094	0.0080381	0.42909	0.971473	0.994692
Allen_Human_MTG_level2	Middle Temporal Gyrus	Exc_L2.3_LINC00507_FREM3	glutamatergic neurons	17690	-0.0095413	-0.02201	0.007278	0.90506	0.97905	0.994692
Allen_Human_MTG_level2	Middle Temporal Gyrus	Exc_L3.4_RORB_CARM1P1	glutamatergic neurons	17690	-0.0057112	-0.013308	0.0069376	0.79481	0.97905	0.994692
Allen_Human_MTG_level2	Middle Temporal Gyrus	Exc_L3.5_RORB_COL22A1	glutamatergic neurons	17690	-0.0047431	-0.0099366	0.0068748	0.75487	0.97905	0.994692
Allen_Human_MTG_level2	Middle Temporal Gyrus	Exc_L3.5_RORB_ESR1	glutamatergic neurons	17690	-0.0081992	-0.017507	0.0075391	0.8616	0.97905	0.994692
Allen_Human_MTG_level2	Middle Temporal Gyrus	Exc_L3.5_RORB_FILIP1L	glutamatergic neurons	17690	-0.0051574	-0.011457	0.0073875	0.75745	0.97905	0.994692
Allen_Human_MTG_level2	Middle Temporal Gyrus	Exc_L3.5_RORB_TWIST2	glutamatergic neurons	17690	-0.0067421	-0.01437	0.0071297	0.82783	0.97905	0.994692
Allen_Human_MTG_level2	Middle Temporal Gyrus	Exc_L4.5_FEZF2_SCN4B	glutamatergic neurons	17690	-0.0029283	-0.0070258	0.0057625	0.69433	0.97905	0.994692
Allen_Human_MTG_level2	Middle Temporal Gyrus	Exc_L4.5_RORB_DAPK2	glutamatergic neurons	17690	-0.0065772	-0.014217	0.0076832	0.80401	0.97905	0.994692
Allen_Human_MTG_level2	Middle Temporal Gyrus	Exc_L4.5_RORB_FOLH1B	glutamatergic neurons	17690	-0.006655	-0.015646	0.0070362	0.82787	0.97905	0.994692
Allen_Human_MTG_level2	Middle Temporal Gyrus	Exc_L4.6_RORB_SEMA3E	glutamatergic neurons	17690	-0.010496	-0.022978	0.0080576	0.90364	0.97905	0.994692
Allen_Human_MTG_level2	Middle Temporal Gyrus	Exc_L5.6_FEZF2_ABO	glutamatergic neurons	17690	-0.00044641	-0.0010264	0.0066924	0.52659	0.97905	0.994692
Allen_Human_MTG_level2	Middle Temporal Gyrus	Exc_L5.6_FEZF2_EFTUD1P1	glutamatergic neurons	17690	-0.00040392	-0.00094519	0.0065472	0.5246	0.97905	0.994692
Allen_Human_MTG_level2	Middle Temporal Gyrus	Exc_L5.6_RORB_TTC12	glutamatergic neurons	17690	-0.0088983	-0.020725	0.0069039	0.90127	0.97905	0.994692
Allen_Human_MTG_level2	Middle Temporal Gyrus	Exc_L5.6_SLC17A7_IL15	glutamatergic neurons	17690	-0.0013347	-0.0030328	0.0065375	0.58089	0.97905	0.994692
Allen_Human_MTG_level2	Middle Temporal Gyrus	Exc_L5.6_THEMIS_CRABP1	glutamatergic neurons	17690	-0.0079903	-0.018555	0.0058561	0.91378	0.97905	0.994692
Allen_Human_MTG_level2	Middle Temporal Gyrus	Exc_L5.6_THEMIS_DCSTAMP	glutamatergic neurons	17690	-0.0035406	-0.0084142	0.0055188	0.73941	0.97905	0.994692
Allen_Human_MTG_level2	Middle Temporal Gyrus	Exc_L5.6_THEMIS_FGF10	glutamatergic neurons	17690	-0.004903	-0.011551	0.0058076	0.80073	0.97905	0.994692
Allen_Human_MTG_level2	Middle Temporal Gyrus	Inh_L1.2_VIP_PCDH20	GABAergic neurons	17690	-0.0062717	-0.012439	0.0073189	0.80425	0.97905	0.994692
Allen_Human_MTG_level2	Middle Temporal Gyrus	Inh_L1.3_VIP_CCDC184	GABAergic neurons	17690	-0.0026248	-0.0055178	0.0073313	0.63984	0.97905	0.994692
Allen_Human_MTG_level2	Middle Temporal Gyrus	Inh_L1.3_VIP_CHRM2	GABAergic neurons	17690	-0.0081229	-0.015924	0.0079297	0.84716	0.97905	0.994692
Allen_Human_MTG_level2	Middle Temporal Gyrus	Inh_L1.4_VIP_OPRM1	GABAergic neurons	17690	-0.0091868	-0.018083	0.0072889	0.89623	0.97905	0.994692
Allen_Human_MTG_level2	Middle Temporal Gyrus	Inh_L1.4_VIP_PENK	GABAergic neurons	17690	-0.0042376	-0.0091582	0.0060465	0.75829	0.97905	0.994692
Allen_Human_MTG_level2	Middle Temporal Gyrus	Inh_L2.4_VIP_CBLN1	GABAergic neurons	17690	-0.0046795	-0.0090204	0.0073818	0.73693	0.97905	0.994692
Allen_Human_MTG_level2	Middle Temporal Gyrus	Inh_L3.5_SST_ADGRG6	GABAergic neurons	17690	-0.0029155	-0.0058272	0.0078377	0.64504	0.97905	0.994692
Allen_Human_MTG_level2	Middle Temporal Gyrus	Inh_L3.6_SST_NPY	GABAergic neurons	17690	-0.0023712	-0.0052619	0.0055198	0.66624	0.97905	0.994692
Allen_Human_MTG_level2	Middle Temporal Gyrus	Inh_L4.5_PVALB_MEPE	GABAergic neurons	17690	-0.0086703	-0.019497	0.0067101	0.90183	0.97905	0.994692
Allen_Human_MTG_level2	Middle Temporal Gyrus	Inh_L4.5_SST_STK32A	GABAergic neurons	17690	7.3091e-06	1.3964e-05	0.0073985	0.49961	0.97905	0.994692
Allen_Human_MTG_level2	Middle Temporal Gyrus	Inh_L4.6_PVALB_SULF1	GABAergic neurons	17690	-0.0056359	-0.0118	0.0078785	0.7628	0.97905	0.994692
Allen_Human_MTG_level2	Middle Temporal Gyrus	Inh_L4.6_SST_B3GAT2	GABAergic neurons	17690	-0.001818	-0.0036108	0.00829	0.58679	0.97905	0.994692
Allen_Human_MTG_level2	Middle Temporal Gyrus	Inh_L5.6_PVALB_LGR5	GABAergic neurons	17690	-0.0082215	-0.017165	0.0067424	0.88864	0.97905	0.994692
Allen_Human_MTG_level2	Middle Temporal Gyrus	Inh_L5.6_SST_KLHDC8A	GABAergic neurons	17690	-0.0066902	-0.014491	0.0069811	0.83104	0.97905	0.994692
Allen_Human_MTG_level2	Middle Temporal Gyrus	Inh_L5.6_SST_TH	GABAergic neurons	17690	-0.0056884	-0.012502	0.0063242	0.81579	0.97905	0.994692
Allen_Human_MTG_level2	Middle Temporal Gyrus	OPC_L1.6_PDGFRA	oligodendrocyte precursor cells	17690	-0.00087995	-0.0014004	0.0054845	0.56373	0.97905	0.994692
Allen_Human_LGN_level2	Lateral Geniculate Nucleus	LGN_Exc_BTNL9	glutamatergic neurons	17690	-0.0077266	-0.018573	0.0057856	0.90913	0.98204	0.994692
Allen_Human_LGN_level2	Lateral Geniculate Nucleus	LGN_Inh_CTXN3	GABAergic neurons	17690	-0.0076227	-0.016991	0.0061296	0.89317	0.98204	0.994692
Allen_Human_LGN_level2	Lateral Geniculate Nucleus	LGN_Inh_NTRK1	GABAergic neurons	17690	-0.0048529	-0.011254	0.0057742	0.79967	0.98204	0.994692
Allen_Human_LGN_level2	Lateral Geniculate Nucleus	LGN_Inh_TRPC4	GABAergic neurons	17690	-0.014194	-0.031335	0.0067654	0.98204	0.98204	0.994692
Allen_Human_LGN_level2	Lateral Geniculate Nucleus	OPC_PDGFRA	oligodendrocyte precursor cells	17690	-0.0040256	-0.0065684	0.005378	0.77292	0.98204	0.994692
Allen_Human_MTG_level2	Middle Temporal Gyrus	Exc_L2_LAMP5_LTK	glutamatergic neurons	17690	-0.015065	-0.032279	0.0069608	0.98477	0.98477	0.994692
Allen_Human_MTG_level2	Middle Temporal Gyrus	Exc_L2.4_LINC00507_GLP2R	glutamatergic neurons	17690	-0.014801	-0.032407	0.0073538	0.97792	0.98477	0.994692
Allen_Human_MTG_level2	Middle Temporal Gyrus	Exc_L4.6_FEZF2_IL26	glutamatergic neurons	17690	-0.012954	-0.028737	0.0068071	0.97148	0.98477	0.994692
Allen_Human_MTG_level2	Middle Temporal Gyrus	Exc_L4.6_RORB_C1R	glutamatergic neurons	17690	-0.011153	-0.024665	0.0072452	0.93814	0.98477	0.994692
Allen_Human_MTG_level2	Middle Temporal Gyrus	Exc_L5.6_THEMIS_C1QL3	glutamatergic neurons	17690	-0.011251	-0.026381	0.0070125	0.94568	0.98477	0.994692
Linnarsson_GSE76381_Human_Midbrain	Midbrain	DA0	dopaminergic neurons	14980	-0.049386	-0.011771	0.052293	0.82751	0.99668	0.994692
Linnarsson_GSE76381_Human_Midbrain	Midbrain	DA1	dopaminergic neurons	14980	-0.06201	-0.021098	0.032847	0.97047	0.99668	0.994692
Linnarsson_GSE76381_Human_Midbrain	Midbrain	DA2	dopaminergic neurons	14980	-0.041863	-0.012097	0.039198	0.85723	0.99668	0.994692
Linnarsson_GSE76381_Human_Midbrain	Midbrain	Gaba	GABAergic neurons	14980	-0.029639	-0.0074213	0.037386	0.78604	0.99668	0.994692
Linnarsson_GSE76381_Human_Midbrain	Midbrain	Mgl	microglia	14980	0.010848	0.003342	0.025328	0.33422	0.99668	0.994692
Linnarsson_GSE76381_Human_Midbrain	Midbrain	NbGaba	GABAergic neurons neuroblasts	14980	-0.073008	-0.020154	0.032018	0.9887	0.99668	0.994692
Linnarsson_GSE76381_Human_Midbrain	Midbrain	NbM	medial neuroblast	14980	-0.14692	-0.042654	0.054124	0.99668	0.99668	0.99668
Linnarsson_GSE76381_Human_Midbrain	Midbrain	NbML1	mediolateral neuroblasts	14980	-0.093581	-0.02904	0.050119	0.96905	0.99668	0.994692
Linnarsson_GSE76381_Human_Midbrain	Midbrain	NbML5	mediolateral neuroblasts	14980	-0.10824	-0.028094	0.048697	0.98687	0.99668	0.994692
Linnarsson_GSE76381_Human_Midbrain	Midbrain	NProg	neuronal progenitor	14980	-0.052761	-0.013708	0.058289	0.8173	0.99668	0.994692
Linnarsson_GSE76381_Human_Midbrain	Midbrain	OMTN	oculomotor and trochlear nucleus	14980	-0.015566	-0.0058398	0.042693	0.6423	0.99668	0.994692
Linnarsson_GSE76381_Human_Midbrain	Midbrain	OPC	oligodendrocyte precursor cells	14980	-0.03737	-0.012209	0.035845	0.85141	0.99668	0.994692
Linnarsson_GSE76381_Human_Midbrain	Midbrain	Peric	pericytes	14980	-0.001767	-0.00060863	0.026226	0.52686	0.99668	0.994692
Linnarsson_GSE76381_Human_Midbrain	Midbrain	Rgl2a	radial glia-like cells	14980	0.0073782	0.0027165	0.036321	0.41952	0.99668	0.994692
Linnarsson_GSE76381_Human_Midbrain	Midbrain	Rgl2b	radial glia-like cells	14980	-0.062386	-0.017463	0.047332	0.90625	0.99668	0.994692
Linnarsson_GSE76381_Human_Midbrain	Midbrain	Rgl2c	radial glia-like cells	14980	0.0039973	0.0013923	0.034118	0.45337	0.99668	0.994692
Linnarsson_GSE76381_Human_Midbrain	Midbrain	Rgl3	radial glia-like cells	14980	0.0096901	0.0036722	0.029547	0.37147	0.99668	0.994692
Linnarsson_GSE76381_Human_Midbrain	Midbrain	RN	red nucleus	14980	-0.052637	-0.014857	0.044439	0.88188	0.99668	0.994692
Linnarsson_GSE76381_Human_Midbrain	Midbrain	Sert	serotonergic neurons	14980	-0.025951	-0.010951	0.02197	0.88124	0.99668	0.994692

## Sheet: T10. rg
Table 10. Genetic correlation analysis with 42 related traits.
Genetic correlations with an adjusted p-value below 0.05 are highlighted in bold. P (FDR): FDR method was employed to adjust for multiple testing.
Generally, rg reflects how much the non-shared or unique genetic component of the 1st disorder is genetically correlated with a specific trait, when compared to the 2nd disorder in the pair.
trait1	trait2	PMID	Category	ethnicity	note	rg	se	z	p	p(FDR)	h2_obs	h2_obs_se	h2_int	h2_int_se	gcov_int	gcov_int_se
longest depressionvs.mdd2018	Years of schooling 2016	27225129	education	European	SNPs from the MHC (chr6 26M~34M) region was removed for this traits	0.2491	0.0407	6.1252	9.0593e-10	3.53e-08	0.1268	0.0045	0.9269	0.0097	0.0006	0.0038
longest depressionvs.mdd2018	Years of schooling 2013	23722424	education	European	SNPs from the MHC (chr6 26M~34M) region was removed for this traits	0.3095	0.0709	4.3651	1.2706e-05	0.000248	0.0841	0.0063	1.0194	0.009	-0.0055	0.0041
longest depressionvs.mdd2018	Years of schooling (proxy cognitive performance)	25201988	education	European	SNPs from the MHC (chr6 26M~34M) region was removed for this traits	0.2929	0.0731	4.0046	6.2132e-05	0.000807	0.1066	0.0075	1.0273	0.009	-0.0037	0.0044
longest depressionvs.mdd2018	College completion	23722424	education	European	SNPs from the MHC (chr6 26M~34M) region was removed for this traits	0.2731	0.0719	3.7988	0.0001	0.000975	0.0792	0.0056	1.0212	0.0086	-0.0018	0.0041
longest depressionvs.mdd2018	Intelligence	28530673	cognitive	European	SNPs from the MHC (chr6 26M~34M) region was removed for this traits	0.2096	0.0566	3.7057	0.0002	0.00156	0.19	0.0106	1.0079	0.0079	0.013	0.004
longest depressionvs.mdd2018	Adiponectin	22479202	cardiometabolic	Mixed	Caution: using this data may yield less robust results due to minor departure of the LD structure; SNPs from the MHC (chr6 26M~34M) region was removed for this traits	0.1871	0.1087	1.7218	0.0851	0.502	0.1199	0.0259	1.022	0.0125	-0.0015	0.0041
longest depressionvs.mdd2018	Sleep duration	27494321	sleeping	European	SNPs from the MHC (chr6 26M~34M) region was removed for this traits	0.1167	0.0689	1.6947	0.0901	0.502	0.0554	0.0052	1.0196	0.0077	-0.0055	0.0034
longest depressionvs.mdd2018	Anorexia Nervosa	24514567	psychiatric	European	SNPs from the MHC (chr6 26M~34M) region was removed for this traits	-0.0958	0.0602	-1.591	0.1116	0.546	0.5556	0.0318	0.8982	0.0071	-0.0008	0.0033
longest depressionvs.mdd2018	Fathers age at death	27015805	aging	European	SNPs from the MHC (chr6 26M~34M) region was removed for this traits	0.1568	0.1141	1.3746	0.1693	0.727	0.0394	0.0068	1.0184	0.0068	0.0058	0.0037
longest depressionvs.mdd2018	Childhood IQ	23358156	education	European	SNPs from the MHC (chr6 26M~34M) region was removed for this traits	0.1179	0.1049	1.1239	0.2611	0.727	0.2727	0.0445	1.0025	0.0093	0.004	0.0042
longest depressionvs.mdd2018	Mean Accumbens	25607358	brain_volume	European	Caution: using this data may yield results outside bounds due to relative low Z score of the SNP heritability of the trait; SNPs from the MHC (chr6 26M~34M) region was removed for this traits	-0.2223	0.1788	-1.2433	0.2137	0.727	0.0904	0.0369	0.9794	0.0065	-0.0009	0.004
longest depressionvs.mdd2018	Alzheimers disease	24162737	neurological	European	SNPs from the MHC (chr6 26M~34M) region was removed for this traits	-0.1529	0.1334	-1.1465	0.2516	0.727	0.0439	0.0216	1.0668	0.0298	-0.004	0.0038
longest depressionvs.mdd2018	Mothers age at death	27015805	aging	European	SNPs from the MHC (chr6 26M~34M) region was removed for this traits	0.1498	0.1186	1.2632	0.2065	0.727	0.0354	0.0073	1.0132	0.0071	0.0008	0.0036
longest depressionvs.mdd2018	Insomnia	27992416	sleeping	European	SNPs from the MHC (chr6 26M~34M) region was removed for this traits	-0.0898	0.0757	-1.1865	0.2354	0.727	0.1336	0.0115	1.0023	0.0076	0.0043	0.004
longest depressionvs.mdd2018	Mean Hippocampus	25607358	brain_volume	European	SNPs from the MHC (chr6 26M~34M) region was removed for this traits	-0.1174	0.1294	-0.9067	0.3646	0.802	0.1405	0.0389	0.9876	0.0065	0.002	0.0036
longest depressionvs.mdd2018	Mean Thalamus	25607358	brain_volume	European	SNPs from the MHC (chr6 26M~34M) region was removed for this traits	-0.1177	0.1306	-0.9007	0.3677	0.802	0.1415	0.0363	0.9789	0.0064	0.0022	0.0035
longest depressionvs.mdd2018	Neo-conscientiousness	21173776	personality	European	Caution: using this data may yield results outside bounds due to relative low Z score of the SNP heritability of the trait; SNPs from the MHC (chr6 26M~34M) region was removed for this traits	-0.1608	0.1825	-0.8813	0.3782	0.802	0.0748	0.0295	0.9995	0.0067	0.0067	0.0038
longest depressionvs.mdd2018	Neuroticism	24828478	personality	European	SNPs from the MHC (chr6 26M~34M) region was removed for this traits	-0.0951	0.1038	-0.916	0.3597	0.802	0.0149	0.0032	1.0077	0.0065	-0.0071	0.003
longest depressionvs.mdd2018	Coronary artery disease	26343387	cardiometabolic	Mixed	Caution: using this data may yield less robust results due to minor departure of the LD structure; SNPs from the MHC (chr6 26M~34M) region was removed for this traits	-0.039	0.0593	-0.6566	0.5114	0.802	0.0795	0.0056	1.0438	0.0092	-0.0057	0.0035
longest depressionvs.mdd2018	ICV	25607358	brain_volume	European	SNPs from the MHC (chr6 26M~34M) region was removed for this traits	-0.1082	0.1462	-0.7398	0.4594	0.802	0.1793	0.0453	1.0013	0.007	0.0046	0.0038
longest depressionvs.mdd2018	Mean Caudate	25607358	brain_volume	European	SNPs from the MHC (chr6 26M~34M) region was removed for this traits	-0.077	0.1113	-0.6919	0.489	0.802	0.2521	0.0386	0.968	0.0062	-0.0009	0.0036
longest depressionvs.mdd2018	Neo-openness to experience	21173776	personality	European	SNPs from the MHC (chr6 26M~34M) region was removed for this traits	0.1114	0.1466	0.76	0.4473	0.802	0.1065	0.0272	0.9917	0.0066	0.0029	0.0038
longest depressionvs.mdd2018	Neuroticism	27089181	personality	European	SNPs from the MHC (chr6 26M~34M) region was removed for this traits	-0.0486	0.0646	-0.7523	0.4519	0.802	0.0897	0.0078	0.9885	0.0124	-0.0055	0.0042
longest depressionvs.mdd2018	Attention deficit hyperactivity disorder	20732625	psychiatric	European	Caution: using this data may yield results outside bounds due to relative low Z score of the SNP heritability of the trait; SNPs from the MHC (chr6 26M~34M) region was removed for this traits	-0.0803	0.1308	-0.6142	0.5391	0.802	0.2654	0.0908	1.004	0.0063	0.0003	0.0033
longest depressionvs.mdd2018	Parkinsons disease	19915575	neurological	European	SNPs from the MHC (chr6 26M~34M) region was removed for this traits	-0.0716	0.1212	-0.5907	0.5547	0.802	0.3741	0.1157	1.1271	0.0086	0.0072	0.0041
longest depressionvs.mdd2018	Parents age at death	27015805	aging	European	SNPs from the MHC (chr6 26M~34M) region was removed for this traits	0.0727	0.1191	0.61	0.5419	0.802	0.0287	0.007	1.0161	0.0063	0.0073	0.0038
longest depressionvs.mdd2018	Excessive daytime sleepiness	27992416	sleeping	European	SNPs from the MHC (chr6 26M~34M) region was removed for this traits	0.0455	0.0734	0.6196	0.5355	0.802	0.0542	0.0051	1.0022	0.0069	0.0056	0.0034
longest depressionvs.mdd2018	Autism spectrum disorder	0	psychiatric	European	SNPs from the MHC (chr6 26M~34M) region was removed for this traits	0.0418	0.084	0.4983	0.6183	0.831	0.4642	0.0513	0.9632	0.0066	0.0015	0.0033
longest depressionvs.mdd2018	Schizophrenia	25056061	psychiatric	Mixed	Caution: using this data may yield less robust results due to minor departure of the LD structure; SNPs from the MHC (chr6 26M~34M) region was removed for this traits	-0.0258	0.0503	-0.5141	0.6072	0.831	0.4605	0.0195	1.0513	0.0129	-0.0103	0.005
longest depressionvs.mdd2018	Subjective well being	27089181	psychiatric	European	SNPs from the MHC (chr6 26M~34M) region was removed for this traits	-0.0338	0.0775	-0.436	0.6629	0.834	0.0253	0.0021	1.0003	0.007	0.0027	0.0043
longest depressionvs.mdd2018	Insomnia	28604731	sleeping	European	SNPs from the MHC (chr6 26M~34M) region was removed for this traits	-0.038	0.0872	-0.4354	0.6633	0.834	0.0482	0.0049	1.0019	0.0069	0.0048	0.004
longest depressionvs.mdd2018	Amyotrophic lateral sclerosis	27455348	neurological	European	Caution: using this data may yield results outside bounds due to relative low Z score of the SNP heritability of the trait; SNPs from the MHC (chr6 26M~34M) region was removed for this traits	-0.0432	0.1229	-0.3516	0.7252	0.864	0.0499	0.013	0.9944	0.0062	-0.0078	0.0036
longest depressionvs.mdd2018	Attention deficit hyperactivity disorder (GC)	27663945	psychiatric	European	Caution: using this data may yield results outside bounds due to relative low Z score of the SNP heritability of the trait; SNPs from the MHC (chr6 26M~34M) region was removed for this traits	-0.0555	0.1763	-0.3147	0.753	0.864	0.0755	0.0296	0.9922	0.0075	-0.0028	0.0041
longest depressionvs.mdd2018	Attention deficit hyperactivity disorder (No GC)	27663945	psychiatric	European	Caution: using this data may yield results outside bounds due to relative low Z score of the SNP heritability of the trait; SNPs from the MHC (chr6 26M~34M) region was removed for this traits	-0.058	0.1777	-0.3264	0.7441	0.864	0.0765	0.0301	1.0069	0.0076	-0.0028	0.0041
longest depressionvs.mdd2018	Chronotype	27494321	sleeping	European	SNPs from the MHC (chr6 26M~34M) region was removed for this traits	0.0162	0.0639	0.2535	0.7999	0.891	0.1009	0.0057	1.0152	0.0078	-0.0119	0.0038
longest depressionvs.mdd2018	Mean Pallidum	25607358	brain_volume	European	SNPs from the MHC (chr6 26M~34M) region was removed for this traits	0.0232	0.1412	0.1645	0.8694	0.941	0.1638	0.0412	0.9771	0.0069	-0.0015	0.0037
longest depressionvs.mdd2018	Bipolar disorder	21926972	psychiatric	European	SNPs from the MHC (chr6 26M~34M) region was removed for this traits	-0.0085	0.08	-0.1059	0.9156	0.966	0.4334	0.0376	1.0225	0.0077	-0.0068	0.0038
longest depressionvs.mdd2018	Mean Putamen	25607358	brain_volume	European	SNPs from the MHC (chr6 26M~34M) region was removed for this traits	-0.0053	0.0989	-0.0533	0.9575	0.982	0.2969	0.0469	0.9508	0.007	-0.0011	0.0039
longest depressionvs.mdd2018	PGC cross-disorder analysis	23453885	psychiatric	European	SNPs from the MHC (chr6 26M~34M) region was removed for this traits	0.0018	0.0781	0.0225	0.9821	0.982	0.1735	0.0133	1.0122	0.0115	-0.0258	0.0051
longest depressionvs.mdd2018	Ischemic stroke	26935894	cardiometabolic	Mixed	Caution: using these data may yield less robust results due to minor departure of the LD structure; SNPs from the MHC (chr6 26M-34M) region were removed for this trait	NA	NA	NA	NA	NA	NA	NA	NA	NA	NA	NA
