# Supplementary material for: Analysis of genetic differences between psychiatric disorders: exploring pathways and cell types/tissues involved and ability to differentiate the disorders by polygenic scores
Source: Transl Psychiatry. 2021 Aug 13;11:426. doi: 10.1038/s41398-021-01545-x (PMC8363629; doi:10.1038/s41398-021-01545-x)
Supplement: Supplementary file 2 — Supplementary Dataset [file 41398_2021_1545_MOESM2_ESM.zip › Supp_dataset_genetic_diff_psy/ST17_neuroti2019.vs.mdd2018_overall.xlsx]

## Sheet: T1.sig_snps
Table 1.Single nucleotide polymorphisms that passed genome-wide significance (5E-08) in SNP-based analysis
a1: effect allele; a2: non-effect allele; se: standand error.
snpid	a1	a2	chr	bpos	beta	se	pval
rs21126	A	G	5	104013782	-0.0525373	0.00833752	2.95154e-10
rs1363105	T	C	5	103917790	-0.0523698	0.0083304	3.24513e-10
rs1363104	G	C	5	103917797	-0.0523557	0.00833039	3.28052e-10
rs410915	T	C	5	104034140	-0.052005	0.0083375	4.44681e-10
rs325502	A	G	5	104008133	-0.0518816	0.00833736	4.88423e-10
rs76025409	C	G	5	103783801	0.0549457	0.00884327	5.18906e-10
rs396755	G	C	5	104022239	-0.0512612	0.00833796	7.85013e-10
rs10479296	A	G	5	103915443	-0.0504045	0.00823326	9.23735e-10
rs10053368	G	A	5	103914758	-0.0503054	0.00823334	9.96504e-10
rs416223	A	C	5	103991476	-0.0515183	0.00843629	1.01685e-09
rs10053371	T	A	5	103914786	-0.050805	0.00832892	1.06181e-09
rs10078807	G	A	5	103912319	-0.0506918	0.00833019	1.16266e-09
rs62362442	T	C	5	103911784	-0.0530412	0.00871643	1.16349e-09
rs2447838	T	C	5	103927579	0.0507058	0.00833495	1.17574e-09
rs325500	G	A	5	104006667	-0.0512114	0.0084368	1.2791e-09
rs445578	A	T	5	103926442	0.0504838	0.00833484	1.38716e-09
rs10057459	A	G	5	103918699	-0.0498681	0.00823322	1.38737e-09
rs10479297	G	A	5	103915728	-0.0498307	0.00823324	1.42719e-09
rs12658007	G	A	5	103904034	-0.0503535	0.0083292	1.49027e-09
rs12658276	G	A	5	103915282	-0.0497078	0.00823326	1.5658e-09
rs7703746	A	G	5	103907337	-0.0496964	0.00823393	1.58404e-09
rs1363102	T	G	5	103917867	-0.04967	0.00823323	1.61078e-09
rs10072849	T	C	5	103918622	-0.0496684	0.00823322	1.61258e-09
rs2431112	A	G	5	103931707	0.0502614	0.00833467	1.63554e-09
rs325523	A	C	5	104045386	-0.0502709	0.00833706	1.64147e-09
rs10059133	T	C	5	103901424	-0.049649	0.00823478	1.64788e-09
rs13158494	A	T	5	103913321	-0.0496339	0.00823321	1.65489e-09
rs12658019	G	A	5	103904108	-0.0496547	0.00823682	1.6561e-09
rs12659431	A	G	5	103903766	-0.0496427	0.00823487	1.65644e-09
rs1421665	T	C	5	103914014	-0.0496294	0.00823321	1.66046e-09
rs325481	A	G	5	104000752	-0.0508347	0.00843651	1.68526e-09
rs10073929	G	A	5	103915208	-0.0496034	0.00823326	1.69368e-09
rs2447828	T	C	5	103947205	0.0496209	0.00823854	1.71188e-09
rs10071115	A	C	5	103912208	-0.0495486	0.00823331	1.7651e-09
rs10057469	T	G	5	103918749	-0.0494869	0.00823321	1.84785e-09
rs2018142	A	C	5	103941793	-0.0494909	0.00823434	1.85167e-09
rs10072579	T	C	5	103918228	-0.0494708	0.00823322	1.87036e-09
rs11738191	G	A	5	103913202	-0.0494211	0.00823325	1.94149e-09
rs1363101	G	T	5	103941070	-0.0493475	0.00823437	2.06163e-09
rs6867409	T	C	5	103890096	0.0493415	0.00823483	2.07518e-09
rs12187903	T	C	5	103939770	-0.0493341	0.00823433	2.08201e-09
rs12658451	C	T	5	103904037	-0.0499048	0.00832972	2.08329e-09
rs2112163	T	C	5	103946482	0.0493415	0.00823863	2.1108e-09
rs1833514	C	T	5	103896130	0.0493074	0.00823305	2.1119e-09
rs13177365	A	G	5	103914543	-0.0493013	0.00823333	2.12418e-09
rs325501	C	G	5	104007433	-0.0504925	0.00843629	2.16186e-09
rs254025	G	C	5	103943938	0.0498241	0.00833492	2.26233e-09
rs6874138	C	T	5	103899596	-0.0492252	0.00823493	2.26445e-09
rs1421668	T	C	5	103902958	-0.0492032	0.00823295	2.28163e-09
rs62362443	C	A	5	103912114	-0.0492162	0.00823525	2.28286e-09
rs6596578	G	A	5	103899178	0.049201	0.00823299	2.28571e-09
rs7706353	T	C	5	103895016	0.0491965	0.008233	2.29356e-09
rs6891820	G	A	5	103903148	-0.0491915	0.00823303	2.30232e-09
rs2193933	G	C	5	103892460	0.0491838	0.00823492	2.33516e-09
rs62362459	G	A	5	103916831	-0.04917	0.00823322	2.3416e-09
rs1592755	A	T	5	103893548	0.0491791	0.00823496	2.34374e-09
rs35792668	G	A	5	103917300	-0.0503196	0.00842799	2.36487e-09
rs79997868	A	T	5	103854240	0.0497256	0.00832951	2.3753e-09
rs4438849	G	T	5	103895102	0.0491584	0.00823488	2.37925e-09
rs13166522	A	G	5	103817315	0.0502516	0.00842537	2.45654e-09
rs10064425	C	T	5	103899690	-0.049092	0.00823296	2.47863e-09
rs2447832	T	C	5	103933473	0.0496856	0.0083345	2.50038e-09
rs10059643	A	G	5	103919840	-0.0490818	0.00823324	2.50055e-09
rs10477834	C	A	5	103917352	-0.0490731	0.00823322	2.51654e-09
rs254035	A	T	5	103936343	0.0496727	0.00833485	2.52789e-09
rs12658032	G	A	5	103904226	-0.0515231	0.00864602	2.5353e-09
rs7710489	C	T	5	103916349	-0.0490302	0.00823324	2.59836e-09
rs325521	T	C	5	104043156	-0.0496489	0.00833748	2.60225e-09
rs2161097	T	C	5	103945178	0.0496318	0.00833466	2.60287e-09
rs11738197	C	A	5	103913264	-0.0490204	0.00823359	2.62146e-09
rs10054977	G	T	5	103914836	-0.0490041	0.00823327	2.64937e-09
rs6865511	T	C	5	103902180	-0.0489995	0.00823296	2.65489e-09
rs4521446	C	T	5	103897758	0.048993	0.00823302	2.66835e-09
rs254011	A	C	5	103920770	0.049014	0.00823669	2.67004e-09
rs7723509	C	G	5	103916363	-0.0489606	0.00823326	2.73628e-09
rs33817	A	G	5	103978326	0.0495635	0.00833533	2.74454e-09
rs12187898	T	C	5	103939674	-0.0489554	0.00823423	2.75858e-09
rs1363100	T	A	5	103946206	0.0495511	0.00833459	2.76059e-09
rs4320234	C	T	5	103895115	0.0489092	0.00823305	2.84e-09
rs10052804	C	A	5	103919822	-0.0488846	0.00823324	2.89461e-09
rs35207728	G	A	5	103917304	-0.0500242	0.00842799	2.9299e-09
rs768905	C	T	5	103909664	-0.0488661	0.00823338	2.93623e-09
rs12515429	T	C	5	103905275	-0.0488488	0.00823294	2.96843e-09
rs11242523	A	T	5	103905025	-0.0488356	0.00823294	2.9974e-09
rs254024	T	G	5	103944020	0.0493963	0.00833485	3.09491e-09
rs2431109	G	A	5	103945126	0.0493803	0.00833475	3.12989e-09
rs17156671	C	A	5	103905410	-0.0487593	0.00823308	3.17353e-09
rs11242522	C	T	5	103904914	-0.0487348	0.00823296	3.22968e-09
rs2447827	T	C	5	103948045	0.0492741	0.00833421	3.37436e-09
rs10455066	G	T	5	103941415	-0.0486838	0.00823568	3.39355e-09
rs6905391	A	G	6	28262686	-0.0687644	0.0116352	3.4208e-09
rs1421666	G	A	5	103908410	-0.0486321	0.00823323	3.48809e-09
rs254020	T	C	5	103950251	0.049219	0.00833425	3.51302e-09
rs325485	G	A	5	103995368	-0.0504137	0.00853898	3.54908e-09
rs6869862	G	T	5	103886213	0.0496867	0.00842505	3.69053e-09
rs2032790	T	C	5	103908246	-0.0485418	0.00823318	3.72707e-09
rs1936365	C	G	6	28268452	-0.0685851	0.0116339	3.74022e-09
rs10455065	C	T	5	103941401	-0.0485047	0.00823552	3.869e-09
rs254045	G	A	5	103959345	0.0490793	0.00833418	3.88745e-09
rs171697	G	C	5	103956516	0.0515477	0.00875569	3.9246e-09
rs12657531	G	A	5	103903837	-0.04841	0.00823306	4.10384e-09
rs4295362	T	C	5	103908868	-0.0484057	0.00823335	4.122e-09
rs173823	A	T	5	103954801	0.0514755	0.0087557	4.12527e-09
rs2403284	T	C	5	103906073	-0.0483715	0.00823289	4.21838e-09
rs2431108	C	T	5	103947968	0.0514359	0.00875553	4.23679e-09
rs959857	T	C	5	103909548	-0.0483609	0.00823338	4.26026e-09
rs853694	T	A	6	28279100	-0.0682569	0.0116339	4.43577e-09
rs1592756	T	A	5	103892988	0.0483012	0.00823496	4.48089e-09
rs254023	C	T	5	103955361	0.0488675	0.00833424	4.53321e-09
rs185260	C	A	5	103965223	0.0488365	0.00833529	4.65641e-09
rs1592757	C	G	5	103889998	0.0505987	0.00864624	4.854e-09
rs1421667	A	G	5	103907606	-0.0481535	0.00823296	4.94919e-09
rs9806026	C	T	14	41980598	0.0543559	0.0093077	5.22356e-09
rs853685	T	C	6	28288785	-0.0678247	0.0116328	5.52796e-09
rs853676	T	C	6	28299687	-0.0677904	0.0116324	5.61819e-09
rs1592754	T	C	5	103938115	-0.0479659	0.0082328	5.67049e-09
rs853678	A	T	6	28297313	-0.0677358	0.0116328	5.78533e-09
rs853679	A	C	6	28296863	-0.0675918	0.011633	6.2347e-09
rs1363106	T	A	5	103913756	-0.0478216	0.00823321	6.30807e-09
rs12659965	A	G	5	103904399	-0.0494925	0.00852111	6.31397e-09
rs13166408	T	C	5	103741966	0.0507439	0.00875235	6.72102e-09
rs254027	A	T	5	103940415	0.0516026	0.00891346	7.06847e-09
rs325528	G	C	5	104048590	-0.0482581	0.00833909	7.16653e-09
rs853681	A	C	6	28296650	-0.0672803	0.0116329	7.3116e-09
rs1372500	C	T	5	103758742	0.0500206	0.00865513	7.50115e-09
rs1582419	C	T	5	103870101	0.0475072	0.00823248	7.89447e-09
rs325506	G	C	5	104012303	-0.0479332	0.00833446	8.86096e-09
rs30266	A	G	5	103972357	0.0508625	0.00885216	9.15047e-09
rs853682	C	T	6	28295875	-0.066782	0.0116329	9.42428e-09
rs7531118	C	T	1	72837239	0.047852	0.00833712	9.48832e-09
rs77960	A	G	5	103964585	0.0508037	0.00885227	9.5201e-09
rs35949602	T	C	5	103736622	0.049569	0.00865479	1.02011e-08
rs3985190	G	A	14	41991044	0.0532561	0.00930858	1.05786e-08
rs254013	T	C	5	103926044	0.0481639	0.00842777	1.09766e-08
rs1950829	G	A	14	42097937	-0.0470496	0.00824075	1.1339e-08
rs11747766	G	T	5	103838556	0.0469866	0.00823362	1.15203e-08
rs40465	G	T	5	103981726	0.050511	0.00885151	1.15337e-08
rs13162928	C	T	5	103736802	0.0487844	0.00855917	1.20041e-08
rs191800971	C	G	5	104003311	0.0532055	0.00933522	1.20206e-08
rs1959411	C	G	14	41983733	0.0528413	0.00930777	1.36987e-08
rs4510551	T	C	5	103729262	0.0485829	0.00855949	1.37951e-08
rs11955377	C	A	5	103861597	0.0467046	0.00823258	1.40198e-08
rs1583953	T	C	5	103750804	0.0490708	0.00865606	1.43672e-08
rs72776989	A	G	5	103751465	0.0490655	0.00865609	1.44206e-08
rs1363098	A	G	5	103867339	0.0466215	0.00823395	1.49522e-08
rs862476	C	T	14	41993396	0.0526875	0.00930817	1.51063e-08
rs862475	C	T	14	41993057	0.0525662	0.00930818	1.62978e-08
rs8015100	T	A	14	42095232	-0.0465089	0.00824064	1.66293e-08
rs2415678	G	A	14	41982929	0.0525167	0.00930762	1.6776e-08
rs12055234	A	G	5	104037760	0.0493692	0.00875737	1.72594e-08
rs920623	A	G	5	103771888	0.0485701	0.0086557	2.00768e-08
rs11958220	T	C	5	103843517	0.0461697	0.00823368	2.05364e-08
rs1103437	A	T	14	41999902	-0.0520758	0.00930809	2.21033e-08
rs6870957	G	C	5	103868240	0.046016	0.00823392	2.28919e-08
rs13187104	G	T	5	103841272	0.0460112	0.00823358	2.29389e-08
rs11628212	T	C	14	41986273	0.0519647	0.00930758	2.36337e-08
rs1460943	T	C	1	72813129	0.0470951	0.008441	2.41458e-08
rs72684563	T	C	14	42092565	-0.0459716	0.00824052	2.4229e-08
rs8020581	T	C	14	42096100	-0.0459661	0.00824053	2.43234e-08
rs1432639	A	C	1	72813218	0.0470248	0.00844101	2.53292e-08
rs10483526	G	T	14	42086798	-0.0459001	0.00824068	2.54822e-08
rs1460942	T	A	1	72813256	0.0469973	0.00844102	2.5808e-08
rs149943	A	G	6	28002388	-0.0681502	0.012242	2.59259e-08
rs768792	G	A	5	103757005	0.048178	0.00865449	2.59431e-08
rs4482879	C	A	5	103878652	0.0458151	0.00823369	2.63135e-08
rs2568961	T	C	1	72812747	0.046963	0.0084408	2.63948e-08
rs156743	C	T	6	27967089	-0.0686559	0.0123404	2.64431e-08
rs11157241	C	T	14	42051771	-0.0463768	0.00833749	2.66036e-08
rs1442111	T	G	5	103771206	0.0486266	0.00875219	2.76141e-08
rs1530303	T	C	5	103723455	0.0480409	0.0086563	2.85967e-08
rs969397	A	G	5	103863877	0.0456931	0.00823392	2.86686e-08
rs4703040	T	G	5	103879813	0.0456461	0.00823369	2.95936e-08
rs13177473	G	A	5	103745044	0.0479695	0.00865507	2.98419e-08
rs1363096	A	G	5	103876193	0.0456012	0.00823374	3.05354e-08
rs1956450	C	T	14	42081882	-0.0456385	0.00824056	3.05458e-08
rs55810038	T	A	14	42036322	-0.0461597	0.00833868	3.10132e-08
rs349586	A	G	5	103678705	0.047845	0.00864492	3.12184e-08
rs2613494	G	A	1	72812657	0.0466866	0.00844077	3.18245e-08
rs10139031	T	A	14	42156235	0.0519554	0.00939387	3.18814e-08
rs67909927	G	A	5	103827658	0.0455328	0.00823372	3.20173e-08
rs149990	A	G	6	27998258	-0.0682446	0.0123419	3.21102e-08
rs1956445	T	A	14	42020773	-0.0520034	0.00940497	3.21409e-08
rs2815752	A	G	1	72812440	0.0466703	0.00844144	3.22586e-08
rs7731266	C	G	5	103877918	0.0455001	0.00823361	3.27357e-08
rs4703307	A	C	5	103848762	0.0454967	0.00823375	3.28305e-08
rs10464007	A	T	5	103831500	0.0454859	0.00823362	3.30589e-08
rs1950831	G	C	14	42102855	-0.0455107	0.00824089	3.34122e-08
rs13165289	C	T	5	103836995	0.0454655	0.00823365	3.35324e-08
rs55649128	T	C	5	103743732	0.0471935	0.00854806	3.37155e-08
rs1111037	A	G	14	42013046	-0.0519103	0.00940465	3.39682e-08
rs1363097	T	C	5	103875902	0.0454393	0.00823369	3.41493e-08
rs12437380	C	T	14	42008021	-0.0513611	0.00930809	3.43077e-08
rs10040923	A	G	5	103822036	0.0459586	0.00832928	3.43428e-08
rs2568960	G	A	1	72812249	0.0465722	0.00844064	3.43636e-08
rs55897228	A	G	14	42020222	-0.0518696	0.00940528	3.48881e-08
rs4515268	G	T	5	103874262	0.0453954	0.00823373	3.52073e-08
rs2568958	A	G	1	72765116	0.0464392	0.00844084	3.76093e-08
rs35319957	C	G	5	103864338	-0.0452928	0.00823253	3.76178e-08
rs7706513	A	G	5	103832094	0.0452902	0.00823363	3.78438e-08
rs168388	A	C	5	103679255	0.0475333	0.00864603	3.84778e-08
rs4356390	C	T	14	42052115	-0.0458048	0.00833708	3.92704e-08
rs149949	C	T	6	28011516	-0.0677612	0.0123365	3.95776e-08
rs2568956	C	T	1	72764376	0.0463488	0.00844061	3.99268e-08
rs61990271	T	C	14	42009271	-0.0516261	0.00940463	4.03219e-08
rs144447022	T	G	6	29244219	-0.0750504	0.0136765	4.07577e-08
rs876392	T	C	5	103769681	0.0474785	0.00865306	4.09035e-08
rs862479	A	G	14	41995959	0.0510634	0.00930732	4.10276e-08
rs202906	C	T	6	28011652	-0.0676547	0.012336	4.15049e-08
rs3101337	T	C	1	72751134	0.0462773	0.0084406	4.18873e-08
rs8013655	C	T	14	42089908	-0.04517	0.00824058	4.21945e-08
rs2815753	A	G	1	72812324	0.0462635	0.00844097	4.23335e-08
rs11747125	T	C	5	103847569	0.0450774	0.00823363	4.38039e-08
rs61990274	T	C	14	42012111	-0.0514749	0.00940441	4.41258e-08
rs61990273	A	G	14	42012033	-0.0514744	0.00940439	4.4138e-08
rs61990275	C	G	14	42012280	-0.0514727	0.0094044	4.41841e-08
rs61990270	C	T	14	42000364	-0.0509409	0.00930779	4.42645e-08
rs1841499	T	A	1	72836456	0.0461507	0.00844032	4.55427e-08
rs11209950	T	A	1	72829680	0.0461421	0.00843998	4.57481e-08
rs68188794	C	T	6	28080777	-0.0880232	0.0161067	4.62904e-08
rs3101336	C	T	1	72751185	0.0461102	0.00844058	4.68359e-08
rs2568952	G	C	1	72755105	0.0460846	0.00844062	4.76514e-08
rs7752448	G	A	6	28301099	-0.0718697	0.0131699	4.83959e-08

## Sheet: T2.annotation
Table 2. Functional annotation of all candidate SNPs in the 20 genomic risk loci that are in LD (r2>=0.6) with the corresponding independent significant SNPs.
SNPs that passed the deleterious suggestive threshold of CADD (12.37) are highlighted in bold. CADD = Combined Annotation-Dependent depletion score, a marker of deleteriousness of SNP's effect on a protein product (higher scores are more deleterious); Chr=chromosome; Bp=basepair position; r2=r2 of rsID with IndSigSNP; IndSigSNPs=independent (r2 < 0.6) genome-wide significant SNPs in the same geno…
rsID	chr	pos	r2	IndSigSNP	CADD	nearestGene	func	dist	gwasP	beta	se	GenomicLocus	non_effect_allele	effect_allele	MAF	RDB	minChrState	commonChrState	posMapFilt	eqtlMapFilt	ciMapFilt
rs563171960	1	173984810	0.855926	rs12076771	NA	RC3H1:RC3H1-IT1	ncRNA_intronic	00:00:00	NA	NA	NA	1	TTA	TTATA	0.2664	NA	5	5	1	1	1
rs551471337	1	174105300	0.813895	rs12076771	NA	RP11-160H22.5	ncRNA_intronic	0	NA	NA	NA	1	TTA	TTATA	0.003976	NA	5	15	0	0	1
1:174202404:AT:ATT	1	174202404	0.971562	rs12076771	NA	RABGAP1L	NA	0	NA	NA	NA	1	AT	ATT	0.006958	NA	4	5	1	0	1
1:174202404:AT:ATTT	1	174202404	0.971562	rs12076771	NA	RABGAP1L	NA	0	NA	NA	NA	1	AT	ATTT	0.2694	NA	4	5	1	1	1
rs564479339	1	174299723	0.79701	rs12076771	NA	RABGAP1L	intronic	0	NA	NA	NA	1	TAAAC	TAAACAAAC	0.00497	NA	5	15	1	0	1
rs529363519	1	174301518	0.816952	rs12076771	NA	RABGAP1L	intronic	0	NA	NA	NA	1	TTTTA	TTTTATTTA	0.1799	NA	5	15	1	1	1
rs570398741	1	174356684	0.767267	rs12076771	NA	RABGAP1L	NA	0	NA	NA	NA	1	CT	CTT	0.0497	NA	5	15	1	0	1
rs574201313	1	174491216	0.981473	rs12076771	NA	RABGAP1L	intronic	0	NA	NA	NA	1	CAA	CA	0.2008	NA	5	15	1	1	1
rs11430299	1	174520895	0.793165	rs12076771	NA	RABGAP1L	intronic	0	NA	NA	NA	1	GA	GAA	0.2416	NA	5	15	1	1	1
rs544544574	1	174881264	0.766459	rs12076771	NA	RABGAP1L	NA	0	NA	NA	NA	1	CTTTGTTTG	CTTTG	0.002982	NA	4	15	1	0	1
rs558016479	1	174881264	0.766459	rs12076771	NA	RABGAP1L	NA	0	NA	NA	NA	1	CTTTGTTTG	CTTTGTTTGTTTG	0.2435	NA	4	15	1	1	1
rs528451718	6	27651874	0.613746	rs9366702	NA	RP1-15D7.1	intergenic	31269	NA	NA	NA	4	GTT	GT	0.325	NA	1	14	0	1	1
rs530243829	6	27737828	0.88033	rs9366702	NA	RSL24D1P1	NA	10569	NA	NA	NA	4	CAAAT	CAAATAAAT	0.00497	NA	5	14	0	0	1
rs34104748	6	98550328	0.714427	rs9375098	NA	RP11-436D23.1	NA	0	NA	NA	NA	6	CT	CTT	0.1203	NA	9	15	0	0	1
rs555404426	6	98631681	0.659613	rs9375098	NA	RP11-436D23.1	ncRNA_intronic	00:00:00	NA	NA	NA	6	AATT	AATTATT	0.000994	NA	9	15	0	0	1
rs574912254	6	98688792	0.640865	rs9375098	NA	RP11-436D23.1	ncRNA_intronic	0	NA	NA	NA	6	GGGAAGGAA	GGGAA	0.1302	NA	5	15	0	0	0
rs541205318	6	167444355	0.971294	rs2301436	NA	FGFR1OP:RP11-517H2.6	ncRNA_intronic	00:00:00	NA	NA	NA	7	CTT	C	0.4553	NA	4	4	1	1	1
rs548472584	6	167444359	0.971294	rs2301436	NA	FGFR1OP:RP11-517H2.6	ncRNA_intronic	00:00:00	NA	NA	NA	7	GT	G	0.4553	NA	4	4	1	1	1
rs542836303	12	40917532	0.992236	rs4768291	NA	MUC19	intronic	0	NA	NA	NA	13	TAA	TA	0.02982	NA	5	15	1	0	1
rs529212361	13	56096894	0.974204	rs9597198	NA	MIR5007	intergenic	348210	NA	NA	NA	14	CAA	CA	0.2346	NA	9	15	0	0	0
rs546894334	13	56109614	0.926359	rs9597198	NA	MIR5007	intergenic	360930	NA	NA	NA	14	CAAA	CAA	0.2545	NA	5	15	0	0	0
rs542749935	13	56109614	0.926359	rs9597198	NA	MIR5007	intergenic	360930	NA	NA	NA	14	CAA	CA	0.2386	NA	5	15	0	0	0
rs538589482	13	56159834	0.878847	rs9597198	NA	MIR5007	NA	411150	NA	NA	NA	14	CTT	CT	0.05169	NA	5	15	0	0	0
rs530749826	13	56214984	0.633129	rs9597198	NA	HNF4GP1	intergenic	358349	NA	NA	NA	14	TACAC	TACACAC	0.169	NA	5	15	0	0	0
rs371185851	17	43568278	0.762705	rs62059005	NA	PLEKHM1	upstream	162	NA	NA	NA	19	T	TGA	0.1948	NA	1	1	1	1	1
rs559943616	17	43568280	0.762705	rs62059005	NA	PLEKHM1	upstream	164	NA	NA	NA	19	G	GA	0.1948	NA	1	1	1	1	1
rs554088049	17	43684267	0.989294	rs62059005	NA	RPS26P8	NA	1641	NA	NA	NA	19	AT	ATT	0.2416	NA	14	15	0	1	1
rs528267311	17	43847569	0.791703	rs62059005	NA	CRHR1:RP11-105N13.4	NA	00:00:00	NA	NA	NA	19	TTTTG	TTTTGTTTG	0.000994	NA	5	14	1	0	0
rs552226830	17	43953240	1	rs62059005	NA	MAPT-AS1	NA	0	NA	NA	NA	19	CTATATA	CTATATATATA	0.001988	NA	13	14	0	0	1
rs561861374	17	43956139	0.994629	rs62059005	NA	MAPT-AS1	ncRNA_intronic	0	NA	NA	NA	19	AAAAAT	AAAAATAAAAT	0.2386	NA	14	14	0	1	1
rs560059799	17	43982062	1	rs62059005	NA	MAPT	NA	0	NA	NA	NA	19	CTT	CTTT	0.02187	NA	5	14	1	0	1
rs565164746	17	44006453	1	rs62059005	NA	MAPT	intronic	0	NA	NA	NA	19	CT	CTT	0.2396	NA	5	14	1	1	1
rs534805662	17	44009456	0.952129	rs62059005	NA	MAPT	intronic	0	NA	NA	NA	19	GA	GAA	0.2445	NA	5	14	1	1	1
rs569437848	17	44043092	0.978603	rs62059005	NA	MAPT	intronic	0	NA	NA	NA	19	CAA	CA	0.3211	NA	5	14	1	1	1
rs568262220	17	44047449	0.978734	rs62059005	NA	MAPT	intronic	0	NA	NA	NA	19	CCCAT	CCCATCCAT	0.001988	NA	4	14	1	0	1
rs552010372	17	44066252	0.994629	rs62059005	NA	MAPT	intronic	00:00:00	NA	NA	NA	19	AAAACAAAC	AAAACAAACAAAC	0.04672	NA	4	15	1	0	1
rs556915500	17	44260644	0.973508	rs62059005	NA	KANSL1	NA	0	NA	NA	NA	19	AT	ATT	0.000994	NA	2	7	1	0	1
rs17651549	17	44061278	0.994629	rs62059005	26.8	MAPT	exonic	0	NA	NA	NA	19	C	T	0.2406	1f	4	15	1	1	1
rs543087095	17	44249199	0.786436	rs62059005	26.4	KANSL1	exonic	0	NA	NA	NA	19	T	G	0.1998	NA	3	4	1	1	1
rs12185233	17	43923654	0.989249	rs62059005	23.5	MAPT-AS1:SPPL2C	exonic	0	NA	NA	NA	19	G	C	0.2396	1f	5	15	1	1	1
rs12373123	17	43924073	1	rs62059005	23.3	MAPT-AS1:SPPL2C	exonic	0	NA	NA	NA	19	T	C	0.2396	1f	5	15	1	1	1
rs62060947	17	44269922	0.786436	rs62059005	22.6	KANSL1	UTR5	0	NA	NA	NA	19	T	C	0.1998	4	1	1	1	1	1
rs550818680	17	44271512	0.786436	rs62059005	22.5	KANSL1:KANSL1-AS1	ncRNA_intronic	0	NA	NA	NA	19	G	C	0.1998	NA	1	1	1	1	1
rs555719522	17	44302881	0.984284	rs62059005	22.2	KANSL1	upstream	147	NA	NA	NA	19	C	T	0.2425	NA	1	1	1	1	1
rs531050317	17	44269421	0.776773	rs62059005	22	KANSL1	intronic	0	NA	NA	NA	19	C	T	0.1978	NA	1	1	1	1	1
rs553586616	17	44248837	0.786436	rs62059005	21.8	KANSL1	exonic	0	NA	NA	NA	19	T	C	0.1998	NA	2	4	1	1	1
rs143625699	17	44270153	0.762527	rs62059005	21.8	KANSL1	UTR5	0	NA	NA	NA	19	CAGG	C	0.1948	NA	1	1	1	1	1
rs12524696	6	98470643	0.990041	rs9375098	21.7	RP11-436D23.1	ncRNA_intronic	0	0.0222941	0.0290062	0.0115247	6	G	A	0.1133	6	5	15	0	1	1
rs2696633	17	44270059	0.989382	rs62059005	21.7	KANSL1	UTR5	0	NA	NA	NA	19	A	T	0.2416	2a	1	1	1	1	1
rs546821167	17	44271152	0.984284	rs62059005	21.6	KANSL1:KANSL1-AS1	ncRNA_exonic	0	NA	NA	NA	19	G	A	0.2425	NA	1	1	1	1	1
rs2696635	17	44269726	0.857958	rs62059005	21.5	KANSL1	intronic	0	NA	NA	NA	19	G	A	0.2117	NA	1	1	1	1	1
rs11079733	17	44269964	0.989382	rs62059005	21.3	KANSL1	UTR5	0	NA	NA	NA	19	T	A	0.2416	4	1	1	1	1	1
rs537158330	17	44269836	0.786436	rs62059005	21.2	KANSL1	UTR5	0	NA	NA	NA	19	CAAGAG	C	0.1998	NA	1	1	1	1	1
rs34043286	17	44117119	0.994629	rs62059005	21	KANSL1	exonic	0	NA	NA	NA	19	A	G	0.2406	4	4	4	1	1	1
rs577342440	17	44302904	0.849023	rs62059005	20.9	KANSL1	upstream	170	NA	NA	NA	19	T	C	0.2097	NA	1	1	1	1	1
rs74548327	17	43973080	1	rs62059005	20.3	MAPT	intronic	0	NA	NA	NA	19	A	G	0.2396	4	1	11	1	1	1
rs3105038	13	55968795	0.655697	rs9597198	20.1	MIR5007	intergenic	220111	0.0296348	0.0373168	0.0155792	14	G	A	0.1948	NA	9	15	0	0	0
rs6485702	11	46898771	0.744627	rs7108902	19.99	LRP4	exonic	0	0.00113318	-0.0317595	0.00885901	11	C	T	0.3231	1f	4	4	1	1	1
rs4341787	17	43902505	0.994629	rs62059005	19.39	CRHR1	intronic	0	3.98495e-07	0.0790543	0.014159	19	C	T	0.2406	5	5	14	1	1	0
rs10445337	17	44067400	0.994629	rs62059005	19.15	MAPT	exonic	0	NA	NA	NA	19	T	C	0.2406	1f	4	15	1	1	1
rs17652121	17	44073973	0.994629	rs62059005	19.13	MAPT	exonic	0	NA	NA	NA	19	T	C	0.2406	1f	4	15	1	1	1
rs10838660	11	47152273	0.958189	rs7108902	19.08	C11orf49:RP11-390K5.3	ncRNA_exonic	0	0.029309	-0.0811014	0.0337907	11	G	A	0.327	2b	2	15	1	1	1
rs199913382	17	44625866	0.9426	rs62059005	19.03	LRRC37A2:ARL17A	exonic	0	NA	NA	NA	19	A	C	0.2445	7	5	15	1	1	0
rs7222444	17	43507649	0.728095	rs62059005	18.95	ARHGAP27	UTR5	0	NA	NA	NA	19	A	G	0.1938	4	1	13	1	1	1
rs537485102	17	44302752	0.849023	rs62059005	18.95	KANSL1	upstream	18	NA	NA	NA	19	G	A	0.2097	NA	1	1	1	1	1
rs113417378	17	44270809	0.994629	rs62059005	18.71	KANSL1	intronic	0	NA	NA	NA	19	A	G	0.2406	4	1	1	1	1	1
rs552350876	17	44269442	0.8371	rs62059005	18.2	KANSL1	intronic	0	NA	NA	NA	19	A	C	0.2078	NA	1	1	1	1	1
rs17058157	6	98490015	1	rs9375098	17.95	RP11-436D23.1	ncRNA_intronic	0	0.000833911	0.0478763	0.0130105	6	G	A	0.1123	2c	2	15	0	1	0
rs11843439	13	56100010	1	rs9597198	17.84	MIR5007	intergenic	351326	0.00109221	0.0316882	0.00881085	14	C	A	0.2396	7	9	15	0	0	0
rs2760058	1	174610458	0.832981	rs12076771	17.73	RABGAP1L	intronic	0	0.0268145	-0.0243706	0.00999389	1	C	T	0.2445	7	5	15	1	1	1
rs604298	13	56242212	0.625987	rs9597198	17.66	HNF4GP1	intergenic	331121	0.0176486	0.0308298	0.0117972	14	C	A	0.167	NA	5	15	0	0	1
rs28382328	14	33296838	1	rs28382328	17.66	AKAP6	intronic	0	1.14689e-08	0.0843749	0.0134233	15	G	A	0.07654	5	5	15	1	0	0
rs16940674	17	43910507	1	rs62059005	17.55	CRHR1	exonic	0	0.0404598	0.177905	0.0788365	19	C	T	0.2396	1f	5	15	1	1	1
rs12150390	17	43896228	1	rs62059005	17.47	CRHR1	intronic	0	7.30113e-08	-0.0534253	0.00901076	19	C	T	0.2396	5	5	15	1	1	0
rs242561	17	44026548	1	rs62059005	17.47	MAPT	intronic	0	NA	NA	NA	19	C	T	0.2396	NA	1	12	1	1	1
rs147243132	17	43552717	0.756939	rs62059005	17.43	PLEKHM1	exonic	0	NA	NA	NA	19	G	C	0.1958	5	4	4	1	1	1
rs3120865	13	55737834	0.607434	rs9597198	17.41	MIR5007	intergenic	10754	0.00550846	0.030169	0.00986909	14	G	A	0.1918	5	5	15	0	0	0
rs544935655	17	44270708	0.885175	rs62059005	17.29	KANSL1	intronic	0	NA	NA	NA	19	AGCGGTGGCG	A	0.2217	NA	1	1	1	1	1
rs11622073	14	33294838	0.890816	rs28382328	17.27	AKAP6	intronic	0	0.00912895	-0.0320079	0.0111474	15	C	T	0.07654	7	5	15	1	0	0
rs199439	17	44793503	0.87946	rs62059005	17.18	NSF	intronic	0	2.24712e-06	-0.0573404	0.0110079	19	G	A	0.2247	6	4	5	1	1	1
rs9348774	6	27688930	0.625976	rs9366702	17.07	RP1-97D16.1	intergenic	15848	0.00828338	-0.0461446	0.0158692	4	C	T	0.1759	2b	1	13	0	1	1
rs553226241	17	44272552	0.979329	rs62059005	16.92	KANSL1:KANSL1-AS1	ncRNA_intronic	0	NA	NA	NA	19	C	T	0.2435	NA	1	5	1	1	1
rs4790356	17	2586229	0.70518	rs79812909	16.85	PAFAH1B1	UTR3	0	0.00648809	0.0309049	0.0103091	18	G	A	0.06064	6	4	4	1	1	1
rs7191889	16	7662811	0.752837	rs2191130	16.84	RBFOX1	intronic	0	0.000122241	-0.0415927	0.00983092	16	G	A	0.3787	7	5	15	1	0	0
rs41437445	17	44116238	0.994629	rs62059005	16.83	KANSL1	intronic	0	NA	NA	NA	19	G	A	0.2406	7	4	4	1	1	1
rs62055500	17	43954134	1	rs62059005	16.63	MAPT-AS1	ncRNA_intronic	0	NA	NA	NA	19	G	A	0.2396	5	2	14	0	1	1
rs62055715	17	43764847	1	rs62059005	16.56	CRHR1:RP11-105N13.4	ncRNA_intronic	0	NA	NA	NA	19	G	A	0.2396	5	5	14	1	1	1
rs371902677	17	44107321	0.95804	rs62059005	16.56	KANSL1	UTR3	0	NA	NA	NA	19	CT	C	0.2475	NA	4	4	1	1	1
rs1657216	13	55936485	0.870671	rs9597198	16.53	MIR5007	intergenic	187801	0.0158853	0.0242994	0.00914932	14	G	A	0.2455	7	5	15	0	0	1
rs1060573	11	47179829	0.967333	rs7108902	16.52	C11orf49	intronic	0	0.0199207	-0.0239332	0.00933543	11	G	A	0.325	5	4	5	1	1	1
rs11575895	17	43971785	1	rs62059005	16.48	MAPT-AS1:MAPT	ncRNA_intronic	0	NA	NA	NA	19	A	G	0.2396	2a	1	1	1	1	1
rs575054469	17	44107606	0.983849	rs62059005	16.45	KANSL1	UTR3	0	NA	NA	NA	19	A	AT	0.2386	NA	4	4	1	1	1
rs146122400	17	44782224	0.811195	rs62059005	16.33	NSF	intronic	0	NA	NA	NA	19	A	AGT	0.2048	NA	4	15	1	1	1
rs78238042	17	43948159	1	rs62059005	16.3	MAPT-AS1	ncRNA_intronic	0	NA	NA	NA	19	G	A	0.2396	5	5	14	0	1	1
rs62056779	17	43971937	1	rs62059005	16.3	MAPT-AS1:MAPT	ncRNA_intronic	0	NA	NA	NA	19	C	A	0.2396	2b	1	1	1	1	1
rs62063295	17	44044431	0.994629	rs62059005	16.2	MAPT	intronic	0	NA	NA	NA	19	C	T	0.2406	5	5	14	1	1	1
rs542276730	17	44269217	0.781588	rs62059005	16.17	KANSL1	intronic	0	NA	NA	NA	19	G	C	0.1988	NA	1	1	1	1	1
rs528727097	17	44269510	0.786436	rs62059005	16.17	KANSL1	intronic	0	NA	NA	NA	19	A	G	0.1998	NA	1	1	1	1	1
rs62420439	6	98505224	0.99029	rs9375098	16.15	RP11-436D23.1	ncRNA_intronic	0	3.38776e-05	-0.0461483	0.0101075	6	G	A	0.1133	5	1	15	0	1	1
rs9316799	13	56038253	0.948942	rs9597198	16.01	MIR5007	intergenic	289569	0.0302566	-0.0267515	0.0112107	14	G	A	0.2435	7	9	15	0	0	0
rs535991735	17	43661801	0.771991	rs62059005	15.96	DND1P1	intergenic	1435	NA	NA	NA	19	T	G	0.1968	NA	1	1	0	1	1
rs546638784	17	43972025	1	rs62059005	15.96	MAPT-AS1:MAPT	ncRNA_exonic	0	NA	NA	NA	19	TC	T	0.2396	NA	1	1	1	1	1
rs56158362	1	174135575	0.985756	rs12076771	15.92	RABGAP1L	intronic	0	0.0373543	-0.0256309	0.0111789	1	G	A	0.2724	5	1	15	1	1	1
rs62072129	17	44554156	0.805041	rs62059005	15.82	NSFP1	ncRNA_exonic	0	NA	NA	NA	19	G	A	0.3449	7	5	15	0	1	0
rs565067939	17	43777957	0.994629	rs62059005	15.8	CRHR1:RP11-105N13.4	ncRNA_intronic	0	NA	NA	NA	19	AATC	A	0.2406	NA	5	14	1	1	1
rs199456	17	44797919	0.87946	rs62059005	15.73	NSF	intronic	0	8.53796e-06	0.0463007	0.00944485	19	C	T	0.2247	1b	4	5	1	1	1
rs56194412	17	43960600	1	rs62059005	15.7	MAPT-AS1	ncRNA_intronic	0	NA	NA	NA	19	T	C	0.2396	5	7	14	0	1	1
rs62055693	17	43756910	0.994629	rs62059005	15.6	CRHR1:RP11-105N13.4	ncRNA_intronic	0	NA	NA	NA	19	T	C	0.2406	4	5	14	1	1	1
rs9375085	6	98472564	0.990041	rs9375098	15.51	RP11-436D23.1	ncRNA_intronic	0	0.0103954	0.0274298	0.00971994	6	G	C	0.1133	6	5	15	0	1	1
rs2283265	11	113285536	0.985387	rs2471851	15.51	DRD2	intronic	0	0.00433629	0.0315011	0.010027	12	C	A	0.1481	NA	5	15	1	1	1
rs3125762	13	55688491	0.611154	rs9597198	15.37	MIR5007	intergenic	60097	0.00460429	-0.0301553	0.0096634	14	G	A	0.1909	7	9	15	0	0	0
rs1079432	17	43529769	0.728095	rs62059005	15.35	PLEKHM1	intronic	0	NA	NA	NA	19	G	T	0.1938	6	4	5	1	1	1
rs3105070	13	55990585	0.885076	rs9597198	15.23	MIR5007	intergenic	241901	0.0466242	0.0194866	0.00889275	14	C	T	0.2445	NA	14	15	0	0	0
rs62063850	17	44073739	0.989294	rs62059005	15.23	MAPT	intronic	0	NA	NA	NA	19	G	A	0.2416	5	4	15	1	1	1
rs566760142	17	44408004	0.774276	rs62059005	15.22	ARL17B:LRRC37A	exonic	0	NA	NA	NA	19	A	C	0.1918	NA	5	15	1	1	0
rs9385223	6	98466369	1	rs9375098	15.16	RP11-436D23.1	ncRNA_intronic	0	0.00639138	-0.0411812	0.0137121	6	G	T	0.1123	6	5	15	0	1	1
rs9468195	6	27676309	0.847235	rs9366702	15.14	RP1-97D16.1	intergenic	28469	0.00800697	0.0266168	0.00911395	4	G	A	0.2475	6	4	5	0	1	1
rs366858	17	43726588	1	rs62059005	15.14	CRHR1:RP11-105N13.4	ncRNA_intronic	0	NA	NA	NA	19	C	T	0.2396	1f	5	15	1	1	1
rs2668694	17	44292319	0.989382	rs62059005	15	KANSL1	intronic	0	NA	NA	NA	19	T	C	0.2416	NA	4	5	1	1	1
rs12949256	17	43507297	0.728095	rs62059005	14.99	ARHGAP27	exonic	0	NA	NA	NA	19	C	T	0.1938	4	1	13	1	1	1
rs577465540	17	44327482	0.897424	rs62059005	14.92	RP11-259G18.2	intergenic	5071	NA	NA	NA	19	G	A	0.2644	NA	4	15	0	1	1
rs4763	17	43471489	0.685894	rs62059005	14.83	ARHGAP27	UTR3	0	NA	NA	NA	19	G	A	0.1909	NA	4	5	1	1	1
rs74358353	17	44344858	0.791319	rs62059005	14.83	RP11-259G18.1	ncRNA_exonic	0	NA	NA	NA	19	A	G	0.2008	4	1	2	1	1	1
rs55657917	17	43844560	1	rs62059005	14.78	CRHR1:RP11-105N13.4	ncRNA_intronic	0	NA	NA	NA	19	T	G	0.2396	5	5	14	1	1	0
rs564007266	17	44364584	0.804277	rs62059005	14.76	ARL17B	intronic	0	NA	NA	NA	19	C	T	0.2058	NA	2	15	1	1	1
rs2693359	17	43661751	0.771991	rs62059005	14.71	DND1P1	intergenic	1485	NA	NA	NA	19	T	A	0.1968	4	1	1	0	1	1
rs2732601	17	44291479	0.994629	rs62059005	14.68	KANSL1	intronic	0	NA	NA	NA	19	G	A	0.2406	NA	4	5	1	1	1
rs1697499	13	55936301	0.870671	rs9597198	14.67	MIR5007	intergenic	187617	0.049905	-0.0308999	0.0143093	14	C	T	0.2455	7	5	15	0	0	1
17:43777745:A:C	17	43777745	1	rs62059005	14.65	CRHR1:RP11-105N13.4	ncRNA_intronic	0	NA	NA	NA	19	C	A	0.2396	1f	7	14	1	1	1
rs62056880	17	43782304	1	rs62059005	14.65	CRHR1:RP11-105N13.4	ncRNA_intronic	0	NA	NA	NA	19	T	C	0.2396	7	5	14	1	1	1
rs17058141	6	98470173	0.990041	rs9375098	14.57	RP11-436D23.1	ncRNA_intronic	0	8.90073e-05	0.0482776	0.0111863	6	G	C	0.1133	6	5	15	0	1	1
rs572733824	17	44351858	0.791319	rs62059005	14.55	ARL17B	downstream	291	NA	NA	NA	19	T	G	0.2008	NA	5	15	1	1	1
rs62056778	17	43971604	1	rs62059005	14.52	MAPT-AS1	ncRNA_intronic	0	NA	NA	NA	19	C	G	0.2396	4	1	1	1	1	1
rs3105071	13	55990537	0.885076	rs9597198	14.48	MIR5007	intergenic	241853	0.00738642	0.0336549	0.0114072	14	C	T	0.2445	NA	14	15	0	0	0
rs36076725	17	44110532	0.994629	rs62059005	14.41	KANSL1	exonic	0	NA	NA	NA	19	G	A	0.2406	5	3	4	1	1	1
rs75715199	17	43825478	1	rs62059005	14.38	CRHR1:RP11-105N13.4	ncRNA_intronic	0	NA	NA	NA	19	G	A	0.2396	5	5	14	1	1	1
rs34579536	17	44108906	0.994629	rs62059005	14.36	KANSL1	exonic	0	NA	NA	NA	19	A	G	0.2406	3a	3	4	1	1	1
rs576920154	17	44268697	0.786436	rs62059005	14.36	KANSL1	intronic	0	NA	NA	NA	19	A	C	0.1998	NA	1	1	1	1	1
rs545111519	17	44242574	0.826892	rs62059005	14.31	KANSL1	intronic	0	NA	NA	NA	19	G	A	0.2058	NA	4	5	1	1	1
rs2696561	17	44346393	0.840493	rs62059005	14.31	RP11-259G18.1	downstream	332	NA	NA	NA	19	C	G	0.2127	1f	5	15	1	1	1
rs67539917	17	44344737	0.791319	rs62059005	14.3	RP11-259G18.1	ncRNA_exonic	0	NA	NA	NA	19	GGCTGGTGACCCT	G	0.2008	NA	1	1	1	1	1
rs73184014	7	104516274	0.798858	rs28526655	14.27	LHFPL3	intronic	0	0.0301753	0.0235055	0.00984558	8	G	A	0.2048	7	1	15	1	1	1
rs199455	17	44799216	0.700273	rs62059005	14.25	NSF:RPS7P11	ncRNA_exonic	0	0.0147784	-0.03098	0.0115392	19	C	T	0.2614	6	4	5	1	1	1
rs62055878	17	43835854	1	rs62059005	14.24	CRHR1:RP11-105N13.4	ncRNA_intronic	0	NA	NA	NA	19	C	A	0.2396	5	5	14	1	1	1
rs2732649	17	44344810	0.956911	rs62059005	14.22	RP11-259G18.1	ncRNA_exonic	0	NA	NA	NA	19	T	G	0.2396	4	1	2	1	1	1
rs332779	1	174685761	0.82822	rs12076771	14.19	RABGAP1L	intronic	0	0.00115708	0.0323116	0.00902946	1	G	A	0.2455	NA	5	15	1	1	1
rs529106335	17	44364699	0.936555	rs62059005	14.17	ARL17B	intronic	0	NA	NA	NA	19	C	T	0.2435	NA	2	15	1	1	1
rs567938785	17	44351578	0.791319	rs62059005	14.13	ARL17B	downstream	571	NA	NA	NA	19	T	C	0.2008	NA	5	15	1	1	1
rs56099546	17	43894609	1	rs62059005	14.12	CRHR1	intronic	0	7.65569e-07	-0.0624462	0.0114688	19	G	A	0.2396	5	5	15	1	1	0
rs17687838	17	43759048	1	rs62059005	14.09	CRHR1:RP11-105N13.4	ncRNA_intronic	0	NA	NA	NA	19	T	C	0.2396	1f	5	14	1	1	1
rs2668653	17	44288156	0.984284	rs62059005	14.08	KANSL1	intronic	0	NA	NA	NA	19	T	C	0.2425	NA	4	5	1	1	1
rs141783865	17	44755729	0.87946	rs62059005	14.08	NSF	intronic	0	NA	NA	NA	19	A	C	0.2247	6	15	15	1	1	0
rs78570732	17	44349080	0.791319	rs62059005	14.07	RP11-259G18.1	intergenic	3019	NA	NA	NA	19	C	G	0.2008	7	5	15	1	1	1
rs2532407	17	44301840	0.887648	rs62059005	14.04	KANSL1	intronic	0	NA	NA	NA	19	T	C	0.2475	5	1	1	1	1	1
rs17689104	17	43782492	1	rs62059005	14.01	CRHR1:RP11-105N13.4	ncRNA_intronic	0	NA	NA	NA	19	A	G	0.2396	6	5	14	1	1	1
rs2315889	13	55981473	0.655697	rs9597198	13.99	MIR5007	intergenic	232789	0.000982799	-0.0333927	0.00920089	14	G	C	0.1948	7	5	15	0	0	0
rs2732707	17	44351600	0.840493	rs62059005	13.97	ARL17B	downstream	549	NA	NA	NA	19	C	T	0.2127	NA	5	15	1	1	1
rs72717670	1	174921382	0.767593	rs12076771	13.86	RABGAP1L:RP1-102G20.5	ncRNA_intronic	0	0.00611735	0.0286457	0.00948791	1	C	T	0.2416	3a	5	15	1	1	1
rs559107881	17	44363632	0.783296	rs62059005	13.83	ARL17B	intronic	0	NA	NA	NA	19	A	C	0.2018	NA	5	15	1	1	1
rs575112434	17	44213187	0.797111	rs62059005	13.82	KANSL1	intronic	0	NA	NA	NA	19	G	T	0.1998	NA	5	5	1	1	1
rs2732710	17	44350527	0.791319	rs62059005	13.76	ARL17B	intergenic	1622	NA	NA	NA	19	T	A	0.2008	6	5	15	1	1	1
rs2469939	17	44351739	0.791319	rs62059005	13.76	ARL17B	downstream	410	NA	NA	NA	19	G	A	0.2008	4	5	15	1	1	1
rs2696542	17	44351533	0.931662	rs62059005	13.71	ARL17B	downstream	616	NA	NA	NA	19	A	G	0.2425	NA	5	15	1	1	1
rs2469940	17	44351731	0.791319	rs62059005	13.67	ARL17B	downstream	418	NA	NA	NA	19	T	G	0.2008	NA	5	15	1	1	1
rs76324150	17	43973233	1	rs62059005	13.66	MAPT	intronic	0	NA	NA	NA	19	C	T	0.2396	2b	1	11	1	1	1
rs62061771	17	44169406	0.994629	rs62059005	13.63	KANSL1	intronic	0	NA	NA	NA	19	G	A	0.2406	7	4	5	1	1	1
rs558083621	17	44364298	0.791319	rs62059005	13.62	ARL17B	intronic	0	NA	NA	NA	19	G	C	0.2008	NA	1	15	1	1	1
rs113562005	17	44818954	0.842259	rs62059005	13.62	NSF	intronic	0	NA	NA	NA	19	C	CA	0.2237	NA	4	5	1	1	1
rs77804065	17	43810896	0.9436	rs62059005	13.58	CRHR1:RP11-105N13.4:RP11-293E1.1	ncRNA_intronic	0	NA	NA	NA	19	C	T	0.2505	NA	5	14	1	1	1
rs71227520	17	43552812	0.699802	rs62059005	13.52	PLEKHM1	exonic	0	NA	NA	NA	19	A	G	0.1819	NA	4	4	1	1	1
rs77301847	17	43810902	1	rs62059005	13.52	CRHR1:RP11-105N13.4:RP11-293E1.1	ncRNA_intronic	0	NA	NA	NA	19	A	G	0.2396	NA	5	14	1	1	1
rs62054846	17	43938634	1	rs62059005	13.52	MAPT-AS1	ncRNA_intronic	0	NA	NA	NA	19	A	G	0.2396	5	5	14	0	1	1
rs7946709	11	47100796	0.971778	rs7108902	13.51	C11orf49	intronic	0	0.00122217	0.0341747	0.00959618	11	G	T	0.3241	3a	5	15	1	1	1
rs12150336	17	44125704	0.994629	rs62059005	13.5	KANSL1	intronic	0	NA	NA	NA	19	C	T	0.2406	6	4	4	1	1	1
rs565024979	17	43741627	1	rs62059005	13.45	CRHR1:RP11-105N13.4	ncRNA_intronic	0	NA	NA	NA	19	A	AT	0.2396	NA	5	14	1	1	1
rs2067377	13	56242270	0.847761	rs9597198	13.44	HNF4GP1	intergenic	331063	NA	NA	NA	14	G	GAATCCAAAAT	0.2197	NA	5	15	0	0	1
rs9320760	6	98331498	0.940446	rs9375098	13.41	RP11-436D23.1	ncRNA_intronic	0	0.0141479	0.0462952	0.0171333	6	G	A	0.1083	6	5	15	0	1	1
rs74457229	17	43972581	1	rs62059005	13.39	MAPT-AS1:MAPT	ncRNA_exonic	0	NA	NA	NA	19	C	T	0.2396	4	1	11	1	1	1
rs2732711	17	44350293	0.82996	rs62059005	13.39	ARL17B	intergenic	1856	NA	NA	NA	19	A	G	0.2107	NA	5	15	1	1	1
rs544396824	17	44273889	0.781588	rs62059005	13.37	KANSL1:KANSL1-AS1	ncRNA_exonic	0	NA	NA	NA	19	C	T	0.1988	NA	4	5	1	1	1
rs17770120	17	43963943	1	rs62059005	13.33	MAPT-AS1	ncRNA_intronic	0	NA	NA	NA	19	C	A	0.2396	6	14	14	1	1	1
rs4299038	13	55863737	0.635316	rs9597198	13.32	MIR5007	intergenic	115053	0.000167709	0.0376634	0.00908745	14	G	A	0.1918	6	9	15	0	0	0
rs62055714	17	43764796	0.994687	rs62059005	13.3	CRHR1:RP11-105N13.4	ncRNA_intronic	0	NA	NA	NA	19	G	T	0.2406	5	5	14	1	1	1
rs2532343	17	44344097	0.936836	rs62059005	13.25	RP11-259G18.1	upstream	305	NA	NA	NA	19	G	C	0.2505	4	1	1	1	1	1
rs144129607	17	44344377	0.627372	rs62059005	13.25	RP11-259G18.1	upstream	25	NA	NA	NA	19	C	T	0.163	4	1	1	1	1	1
rs75257416	17	44349079	0.791319	rs62059005	13.22	RP11-259G18.1	intergenic	3018	NA	NA	NA	19	C	A	0.2008	7	5	15	1	1	1
rs12150319	17	44213164	0.797111	rs62059005	13.19	KANSL1	intronic	0	NA	NA	NA	19	C	A	0.1998	7	5	5	1	1	1
rs35833914	17	44110541	0.994629	rs62059005	13.15	KANSL1	exonic	0	NA	NA	NA	19	G	A	0.2406	5	3	4	1	1	1
rs147285155	14	33298448	1	rs28382328	13.14	AKAP6	intronic	0	NA	NA	NA	15	TATGTACCTTAAATGAA	T	0.07654	NA	5	15	1	0	0
rs566672630	17	44248769	0.994629	rs62059005	13.13	KANSL1	exonic	0	NA	NA	NA	19	T	C	0.2406	NA	2	4	1	1	1
rs455028	17	43726574	1	rs62059005	13.12	CRHR1:RP11-105N13.4	ncRNA_intronic	0	NA	NA	NA	19	T	C	0.2396	1f	5	15	1	1	1
rs77807457	17	43810851	0.989249	rs62059005	13.11	CRHR1:RP11-105N13.4:RP11-293E1.1	ncRNA_exonic	0	NA	NA	NA	19	G	C	0.2396	5	5	14	1	1	1
rs373417	17	43691173	0.994627	rs62059005	13.08	RPS26P8	intergenic	4823	NA	NA	NA	19	C	T	0.2386	5	14	15	1	1	1
rs111198951	17	44353885	0.932278	rs62059005	13.08	ARL17B	intronic	0	NA	NA	NA	19	G	A	0.2445	NA	5	15	1	1	1
rs2458217	17	44353206	0.791319	rs62059005	13.02	ARL17B	intronic	0	NA	NA	NA	19	T	C	0.2008	5	5	15	1	1	1
rs12373140	17	43924231	1	rs62059005	12.99	MAPT-AS1:SPPL2C	exonic	0	NA	NA	NA	19	G	A	0.2396	5	5	15	1	1	1
rs2668627	17	44353693	0.923387	rs62059005	12.99	ARL17B	intronic	0	NA	NA	NA	19	T	C	0.2465	1f	5	15	1	1	1
rs528334214	17	44762252	0.87946	rs62059005	12.99	NSF	intronic	0	NA	NA	NA	19	A	G	0.2247	NA	15	15	1	1	1
rs564178382	17	44360760	0.781588	rs62059005	12.98	ARL17B	intronic	0	NA	NA	NA	19	C	T	0.1988	NA	5	15	1	1	1
rs62062136	17	44116312	0.994629	rs62059005	12.96	KANSL1	intronic	0	NA	NA	NA	19	T	C	0.2406	6	4	4	1	1	1
rs548762783	17	44261753	0.989382	rs62059005	12.94	KANSL1	intronic	0	NA	NA	NA	19	T	C	0.2416	NA	2	7	1	1	1
rs8073146	17	43893751	1	rs62059005	12.93	CRHR1:RP11-105N13.4	ncRNA_intronic	0	3.97115e-10	-0.0650376	0.00944091	19	G	A	0.2396	5	5	14	1	1	0
rs539073154	17	44264717	0.994629	rs62059005	12.92	KANSL1	intronic	0	NA	NA	NA	19	A	C	0.2406	NA	2	7	1	1	1
rs1960704	13	55915404	0.875628	rs9597198	12.88	MIR5007	intergenic	166720	0.00397326	-0.0291393	0.00918611	14	G	T	0.2465	NA	9	15	0	0	1
rs8712	17	44101871	0.989294	rs62059005	12.88	MAPT	UTR3	0	NA	NA	NA	19	A	G	0.2416	5	4	5	1	1	1
rs547291419	17	44229364	0.852687	rs62059005	12.87	KANSL1	intronic	0	NA	NA	NA	19	T	C	0.2107	NA	2	7	1	1	1
rs1724417	17	43672118	0.830576	rs62059005	12.86	RP11-707O23.5	intergenic	6116	NA	NA	NA	19	A	G	0.2048	6	5	15	0	1	1
rs62055559	17	43967138	1	rs62059005	12.86	MAPT-AS1	ncRNA_intronic	0	NA	NA	NA	19	T	G	0.2396	2b	5	14	1	1	1
rs551916351	17	44350217	0.791319	rs62059005	12.83	ARL17B	intergenic	1932	NA	NA	NA	19	A	G	0.2008	NA	5	15	1	1	1
rs12150683	17	43824848	1	rs62059005	12.82	CRHR1:RP11-105N13.4	ncRNA_intronic	0	NA	NA	NA	19	A	G	0.2396	6	5	14	1	1	1
rs74922289	17	43918524	1	rs62059005	12.82	MAPT-AS1	intergenic	2492	NA	NA	NA	19	A	G	0.2396	NA	5	15	1	1	1
rs556952432	17	44221836	0.857958	rs62059005	12.79	KANSL1	intronic	0	NA	NA	NA	19	C	T	0.2117	NA	2	5	1	1	1
rs2469941	17	44349744	0.791319	rs62059005	12.75	ARL17B	intergenic	2405	NA	NA	NA	19	A	G	0.2008	NA	5	15	1	1	1
rs2262140	17	44349736	0.791319	rs62059005	12.68	ARL17B	intergenic	2413	NA	NA	NA	19	C	T	0.2008	7	5	15	1	1	1
rs2668611	17	44350125	0.791319	rs62059005	12.63	ARL17B	intergenic	2024	NA	NA	NA	19	C	T	0.2008	7	5	15	1	1	1
rs2262144	17	44350511	0.791319	rs62059005	12.62	ARL17B	intergenic	1638	NA	NA	NA	19	A	G	0.2008	6	5	15	1	1	1
rs535576035	17	44364649	0.932278	rs62059005	12.59	ARL17B	intronic	0	NA	NA	NA	19	C	T	0.2445	NA	2	15	1	1	1
rs4652494	1	174464999	0.802247	rs12076771	12.54	RABGAP1L	intronic	0	0.0177432	0.068169	0.0261069	1	G	C	0.2416	7	5	15	1	1	1
rs569948327	17	44347165	0.814441	rs62059005	12.53	RP11-259G18.1	intergenic	1104	NA	NA	NA	19	T	C	0.2078	NA	5	15	1	1	1
rs6684688	1	174326318	0.816952	rs12076771	12.52	RABGAP1L	intronic	0	0.00372429	0.0374717	0.0117301	1	C	T	0.2386	6	5	15	1	1	1
rs73100423	12	40876068	0.984513	rs4768291	12.51	MUC19	exonic	0	0.00442909	-0.0667756	0.0213055	13	G	A	0.1451	7	9	9	1	0	1
rs2696547	17	44350395	0.840493	rs62059005	12.5	ARL17B	intergenic	1754	NA	NA	NA	19	G	C	0.2127	7	5	15	1	1	1
rs2757052	6	167380174	0.672374	rs2301436	12.46	RP1-167A14.2	intergenic	2939	0.0367602	0.0207048	0.00900204	7	C	T	0.494	7	5	15	1	1	1
rs554959222	17	44344456	0.891974	rs62059005	12.44	RP11-259G18.1	ncRNA_exonic	0	NA	NA	NA	19	T	C	0.2575	NA	1	1	1	1	1
rs199535	17	44822662	0.869319	rs62059005	12.39	NSF	intronic	0	4.54749e-05	-0.151953	0.0338358	19	G	A	0.2227	6	4	5	1	1	1
rs559668878	17	43814370	1	rs62059005	12.38	CRHR1:RP11-105N13.4	ncRNA_intronic	0	NA	NA	NA	19	AC	A	0.2396	NA	5	14	1	1	1
rs35626715	17	43502241	0.716797	rs62059005	12.37	ARHGAP27	intronic	0	NA	NA	NA	19	T	C	0.1958	5	1	15	1	1	1
rs548376955	17	44347109	0.791319	rs62059005	12.36	RP11-259G18.1	intergenic	1048	NA	NA	NA	19	A	G	0.2008	NA	5	15	1	1	1
rs2732706	17	44351686	0.9426	rs62059005	12.36	ARL17B	downstream	463	NA	NA	NA	19	C	T	0.2445	NA	5	15	1	1	1
rs532593319	17	44344219	0.839591	rs62059005	12.3	RP11-259G18.1	upstream	183	NA	NA	NA	19	C	T	0.2087	NA	1	1	1	1	1
rs140100482	2	124246520	0.937833	rs6734853	12.29	AC073409.1	intergenic	44498	NA	NA	NA	2	ATTT	A	0.4781	NA	9	15	0	0	1
rs140012394	17	43671471	0.946216	rs62059005	12.27	RP11-707O23.5	intergenic	6763	NA	NA	NA	19	T	C	0.2505	5	5	15	0	1	1
rs62062787	17	44024865	1	rs62059005	12.27	MAPT	intronic	0	NA	NA	NA	19	T	C	0.2396	5	5	14	1	1	1
rs2532419	17	44288281	0.776773	rs62059005	12.27	KANSL1	intronic	0	NA	NA	NA	19	C	T	0.1978	NA	4	5	1	1	1
rs79180862	17	44131798	0.994629	rs62059005	12.26	KANSL1	intronic	0	NA	NA	NA	19	C	T	0.2406	5	4	5	1	1	1
rs150765798	6	98343019	0.940446	rs9375098	12.24	RP11-436D23.1	ncRNA_intronic	0	NA	NA	NA	6	T	TTTTA	0.1083	NA	9	15	0	1	1
rs534264096	17	44108482	0.994629	rs62059005	12.22	KANSL1	UTR3	0	NA	NA	NA	19	A	AGCCCTCT	0.2406	NA	3	4	1	1	1
rs56194509	17	43844559	1	rs62059005	12.2	CRHR1:RP11-105N13.4	ncRNA_intronic	0	NA	NA	NA	19	T	G	0.2396	5	5	14	1	1	0
rs62054372	17	43798775	0.994627	rs62059005	12.19	CRHR1:RP11-105N13.4	ncRNA_intronic	0	NA	NA	NA	19	G	C	0.2386	5	5	14	1	1	1
rs2532412	17	44295695	0.847455	rs62059005	12.18	KANSL1	intronic	0	NA	NA	NA	19	A	G	0.2097	NA	4	5	1	1	1
rs541171022	17	43966910	0.994629	rs62059005	12.17	MAPT-AS1	ncRNA_intronic	0	NA	NA	NA	19	A	AAGG	0.2386	NA	13	14	1	1	1
rs79492906	17	43984864	1	rs62059005	12.17	MAPT	intronic	0	NA	NA	NA	19	C	T	0.2396	5	2	14	1	1	1
rs916793	17	43954686	1	rs62059005	12.16	MAPT-AS1	ncRNA_intronic	0	NA	NA	NA	19	G	A	0.2396	1f	9	14	0	1	1
rs3213697	17	2573858	0.898293	rs79812909	12.15	PAFAH1B1	intronic	0	0.0154051	-0.0281814	0.0105621	18	C	T	0.05169	5	4	4	1	1	1
rs56136075	17	43936298	1	rs62059005	12.13	MAPT-AS1	ncRNA_intronic	0	NA	NA	NA	19	C	A	0.2396	5	5	14	0	1	1
rs1052594	17	44102689	0.983908	rs62059005	12.12	MAPT	UTR3	0	NA	NA	NA	19	G	C	0.2406	1f	4	5	1	1	1
rs535019273	17	44248814	0.994629	rs62059005	12.12	KANSL1	exonic	0	NA	NA	NA	19	G	A	0.2406	NA	2	4	1	1	1
rs537509137	17	44327438	0.8946	rs62059005	12.12	RP11-259G18.2	intergenic	5027	NA	NA	NA	19	C	G	0.2654	NA	4	15	0	1	1
rs2696541	17	44351743	0.82996	rs62059005	12.11	ARL17B	downstream	406	NA	NA	NA	19	G	A	0.2107	NA	5	15	1	1	1
rs561631796	17	44351007	0.791319	rs62059005	12.1	ARL17B	intergenic	1142	NA	NA	NA	19	T	C	0.2008	NA	5	15	1	1	1
rs568873066	17	44352872	0.95169	rs62059005	12.09	ARL17B	intronic	0	NA	NA	NA	19	A	G	0.2406	NA	5	15	1	1	1
rs531804214	17	44343930	0.958307	rs62059005	12.08	RP11-259G18.1	upstream	472	NA	NA	NA	19	A	G	0.2455	NA	1	2	1	1	1
rs55648326	17	43501591	0.716797	rs62059005	12.07	ARHGAP27	intronic	0	NA	NA	NA	19	T	C	0.1958	5	1	15	1	1	1
rs569012614	17	44364209	0.791319	rs62059005	12.07	ARL17B	intronic	0	NA	NA	NA	19	C	T	0.2008	NA	1	15	1	1	1
rs62056875	17	43778003	1	rs62059005	12.06	CRHR1:RP11-105N13.4	ncRNA_intronic	0	NA	NA	NA	19	T	A	0.2396	5	5	14	1	1	1
rs1052553	17	44073889	0.989294	rs62059005	12.06	MAPT	exonic	0	NA	NA	NA	19	A	G	0.2416	1f	4	15	1	1	1
rs528296049	17	44349031	0.643361	rs62059005	12.05	RP11-259G18.1	intergenic	2970	NA	NA	NA	19	A	AGATTAC	0.17	NA	5	15	1	1	1
rs62062771	17	44020282	1	rs62059005	12.01	MAPT	intronic	0	NA	NA	NA	19	G	A	0.2396	5	2	14	1	1	1
rs539045125	17	44352970	0.791319	rs62059005	12	ARL17B	intronic	0	NA	NA	NA	19	C	A	0.2008	NA	5	15	1	1	1
rs141650602	17	44338640	0.829681	rs62059005	11.99	RP11-259G18.3	upstream	667	NA	NA	NA	19	TATC	T	0.2157	NA	5	5	0	1	1
rs62065399	17	43546057	0.756939	rs62059005	11.98	PLEKHM1	intronic	0	NA	NA	NA	19	G	T	0.1958	3a	4	5	1	1	0
rs12943085	17	43834482	1	rs62059005	11.98	CRHR1:RP11-105N13.4	ncRNA_intronic	0	NA	NA	NA	19	G	A	0.2396	5	5	14	1	1	1
rs545914867	17	44273264	0.989382	rs62059005	11.96	KANSL1:KANSL1-AS1	ncRNA_intronic	0	NA	NA	NA	19	G	A	0.2416	NA	2	5	1	1	1
rs577664674	17	43897026	1	rs62059005	11.9	CRHR1	intronic	0	NA	NA	NA	19	TGGAG	T	0.2396	NA	5	15	1	1	0
rs1800547	17	44051846	0.994629	rs62059005	11.88	MAPT	UTR5	0	NA	NA	NA	19	A	G	0.2406	1f	3	15	1	1	1
rs17688452	17	43773085	1	rs62059005	11.87	CRHR1:RP11-105N13.4	ncRNA_intronic	0	NA	NA	NA	19	G	A	0.2396	6	13	14	1	1	1
rs1793307	1	174727854	0.976737	rs12076771	11.86	RABGAP1L	intronic	0	0.00186523	0.0322123	0.00940207	1	G	A	0.2783	5	5	15	1	1	1
rs11619093	13	56082890	0.954101	rs9597198	11.85	MIR5007	intergenic	334206	0.0121753	-0.0248696	0.00900736	14	C	T	0.2445	5	9	15	0	0	0
rs62056786	17	43975285	1	rs62059005	11.85	MAPT	intronic	0	8.17335e-07	-0.0564423	0.010393	19	C	T	0.2396	2b	1	13	1	1	1
rs63750417	17	44060775	0.994629	rs62059005	11.85	MAPT	exonic	0	NA	NA	NA	19	C	T	0.2406	5	4	15	1	1	1
rs7759801	6	98337458	0.940446	rs9375098	11.84	RP11-436D23.1	ncRNA_intronic	0	0.000755136	0.0363527	0.00979844	6	G	A	0.1083	5	5	15	0	1	1
rs184745911	17	43698899	0.994627	rs62059005	11.83	CRHR1-IT1	ncRNA_intronic	0	NA	NA	NA	19	A	G	0.2386	7	1	5	1	1	1
rs536191887	17	43851209	1	rs62059005	11.82	CRHR1:RP11-105N13.4	ncRNA_intronic	0	NA	NA	NA	19	A	AT	0.2396	NA	5	14	1	1	0
rs202227715	1	174116289	0.985756	rs12076771	11.81	RP11-160H22.5	ncRNA_intronic	0	NA	NA	NA	1	C	CAT	0.2724	NA	9	15	0	1	1
rs537252437	17	43661959	0.776773	rs62059005	11.81	DND1P1	intergenic	1277	NA	NA	NA	19	T	C	0.1978	NA	1	1	0	1	1
rs2732629	17	44289101	0.979329	rs62059005	11.81	KANSL1	intronic	0	NA	NA	NA	19	A	G	0.2435	1f	4	5	1	1	1
rs111240522	17	44066874	0.994629	rs62059005	11.8	MAPT	intronic	0	NA	NA	NA	19	G	A	0.2406	7	4	15	1	1	1
rs2732708	17	44351387	0.9417	rs62059005	11.8	ARL17B	downstream	762	NA	NA	NA	19	C	T	0.2425	NA	5	15	1	1	1
rs567454978	17	44337512	0.604047	rs62059005	11.79	RP11-259G18.3	ncRNA_exonic	0	NA	NA	NA	19	T	A	0.4712	NA	1	1	0	1	1
rs3125746	13	55741634	0.607434	rs9597198	11.77	MIR5007	intergenic	6954	0.00697393	-0.0270067	0.00908871	14	G	A	0.1918	6	9	15	0	0	0
rs2732705	17	44351929	0.947324	rs62059005	11.74	ARL17B	downstream	220	NA	NA	NA	19	T	G	0.2435	NA	5	15	1	1	1
rs549572472	17	44352621	0.9417	rs62059005	11.73	ARL17B	UTR3	0	NA	NA	NA	19	A	G	0.2425	NA	5	15	1	1	1
rs529396612	17	44273664	0.762527	rs62059005	11.72	KANSL1:KANSL1-AS1	ncRNA_exonic	0	NA	NA	NA	19	A	G	0.1948	NA	2	5	1	1	1
rs577330784	17	43658778	0.771991	rs62059005	11.7	DND1P1	intergenic	4458	NA	NA	NA	19	C	A	0.1968	NA	3	5	0	1	1
rs11575896	17	43972142	1	rs62059005	11.69	MAPT-AS1:MAPT	ncRNA_exonic	0	NA	NA	NA	19	G	A	0.2396	4	1	1	1	1	1
rs112784142	17	44327958	0.840586	rs62059005	11.69	RP11-259G18.2	intergenic	5547	NA	NA	NA	19	C	G	0.2107	7	5	15	0	1	1
rs76934998	17	44344822	0.791319	rs62059005	11.67	RP11-259G18.1	ncRNA_exonic	0	NA	NA	NA	19	G	A	0.2008	4	1	2	1	1	1
rs2769348	6	167372186	0.672374	rs2301436	11.65	RNASET2	intergenic	1506	NA	NA	NA	7	A	G	0.494	3a	1	15	1	1	1
rs62055550	17	43965680	1	rs62059005	11.65	MAPT-AS1	ncRNA_intronic	0	NA	NA	NA	19	G	A	0.2396	6	13	14	1	1	1
rs4650959	1	174147603	1	rs12076771	11.62	RABGAP1L	intronic	0	1.22812e-05	0.0443421	0.0092081	1	G	A	0.2753	6	5	15	1	1	1
rs80025973	3	106802912	0.738202	rs76940401	11.62	LINC00882	ncRNA_intronic	0	0.000964373	0.0372701	0.0102527	3	G	A	0.1183	5	5	15	0	0	1
rs17058256	6	98629062	0.692201	rs9375098	11.6	RP11-436D23.1	ncRNA_intronic	0	0.0422959	0.0341754	0.0152819	6	C	T	0.1213	7	9	15	0	0	1
rs2049515	17	43761856	1	rs62059005	11.59	CRHR1:RP11-105N13.4	ncRNA_intronic	0	NA	NA	NA	19	C	T	0.2396	1f	5	14	1	1	1
rs458242	1	174648885	0.832981	rs12076771	11.58	RABGAP1L	intronic	0	0.00414054	-0.0279557	0.00885304	1	C	T	0.2445	7	5	15	1	1	1
rs564755460	17	44249621	0.994629	rs62059005	11.57	KANSL1	intronic	0	NA	NA	NA	19	A	G	0.2406	NA	4	5	1	1	1
rs62055884	17	43837567	1	rs62059005	11.56	CRHR1:RP11-105N13.4	ncRNA_intronic	0	NA	NA	NA	19	C	T	0.2396	5	5	14	1	1	1
rs551924321	17	44364019	0.938011	rs62059005	11.56	ARL17B	intronic	0	NA	NA	NA	19	GA	G	0.2455	NA	5	15	1	1	1
rs62492811	8	10401256	0.715057	rs28701524	11.5	PRSS51:PRSS55	ncRNA_intronic	0	0.012165	0.0273101	0.0098901	9	G	C	0.34	6	5	15	1	1	1
rs62055663	17	43753454	1	rs62059005	11.5	CRHR1:RP11-105N13.4	ncRNA_intronic	0	NA	NA	NA	19	A	G	0.2396	5	5	14	1	1	1
rs6485739	11	47145072	0.976425	rs7108902	11.49	C11orf49:RP11-390K5.3	ncRNA_intronic	0	0.0148874	0.0284336	0.0106023	11	G	A	0.3231	7	5	15	1	1	1
rs551188913	17	44280188	0.994629	rs62059005	11.46	KANSL1	intronic	0	NA	NA	NA	19	T	A	0.2406	NA	1	5	1	1	1
rs557034628	17	44353262	0.900237	rs62059005	11.43	ARL17B	intronic	0	NA	NA	NA	19	T	C	0.2247	NA	5	15	1	1	1
rs1754352	1	174805122	0.81112	rs12076771	11.42	RABGAP1L	intronic	0	0.000475743	-0.0436922	0.0113543	1	G	T	0.2435	NA	5	15	1	1	1
rs566214080	17	44264943	0.994629	rs62059005	11.4	KANSL1	intronic	0	NA	NA	NA	19	T	C	0.2406	NA	2	7	1	1	1
rs374090709	17	44538511	0.802616	rs62059005	11.4	NSFP1	ncRNA_intronic	0	NA	NA	NA	19	T	C	0.3459	6	5	15	0	1	0
rs2471854	11	113299639	0.992756	rs2471851	11.39	DRD2	intronic	0	0.0213625	0.0275541	0.0108708	12	G	C	0.1491	6	5	15	1	1	1
rs28418757	3	106823936	0.709199	rs76940401	11.38	LINC00882:RP11-561O4.1	ncRNA_exonic	0	0.00901605	-0.0289722	0.0100737	3	C	T	0.1183	7	5	15	0	0	1
rs575285	13	56126674	1	rs9597198	11.38	MIR5007	intergenic	377990	NA	NA	NA	14	C	T	0.2396	NA	5	15	0	0	0
rs539665598	17	44350203	0.791319	rs62059005	11.38	ARL17B	intergenic	1946	NA	NA	NA	19	A	G	0.2008	NA	5	15	1	1	1
rs531028946	17	43661378	0.776773	rs62059005	11.37	DND1P1	intergenic	1858	NA	NA	NA	19	C	T	0.1978	NA	1	2	0	1	1
rs140412994	17	44203855	0.98922	rs62059005	11.35	KANSL1	intronic	0	NA	NA	NA	19	C	CTCAA	0.2396	NA	4	5	1	1	1
rs62055478	17	43945938	1	rs62059005	11.34	MAPT-AS1	ncRNA_intronic	0	NA	NA	NA	19	C	T	0.2396	5	5	14	0	1	1
17:44350387:A:G	17	44350387	0.791319	rs62059005	11.34	ARL17B	intergenic	1762	NA	NA	NA	19	A	G	0.2008	7	5	15	1	1	1
rs10258340	7	104478986	0.99363	rs28526655	11.31	LHFPL3	intronic	0	0.0207597	-0.0237771	0.00933677	8	G	A	0.2087	6	5	14	1	1	1
rs113093579	17	43934116	1	rs62059005	11.31	MAPT-AS1	ncRNA_intronic	0	NA	NA	NA	19	T	G	0.2396	7	5	14	1	1	1
rs55888391	17	43938107	1	rs62059005	11.3	MAPT-AS1	ncRNA_intronic	0	NA	NA	NA	19	A	G	0.2396	5	5	14	0	1	1
rs10445370	17	43935118	1	rs62059005	11.29	MAPT-AS1	ncRNA_intronic	0	NA	NA	NA	19	G	A	0.2396	6	5	14	0	1	1
rs149366495	17	43549608	0.756939	rs62059005	11.28	PLEKHM1	intronic	0	0.0211177	0.0460704	0.0181415	19	G	A	0.1958	4	4	5	1	1	0
rs2668622	17	44352131	0.900691	rs62059005	11.28	ARL17B	downstream	18	NA	NA	NA	19	G	T	0.2515	6	5	15	1	1	1
rs2950656	17	44338433	0.836843	rs62059005	11.26	RP11-259G18.3	upstream	460	NA	NA	NA	19	T	A	0.2097	5	5	5	0	1	1
rs199533	17	44828931	0.869319	rs62059005	11.26	NSF	exonic	0	0.00141594	0.0500649	0.0142443	19	G	A	0.2227	NA	4	4	1	1	1
rs74573628	17	43982961	1	rs62059005	11.25	MAPT	intronic	0	NA	NA	NA	19	T	C	0.2396	5	5	14	1	1	1
rs546567549	17	44255784	0.786436	rs62059005	11.25	KANSL1	intronic	0	NA	NA	NA	19	A	G	0.1998	NA	5	5	1	1	1
rs533699804	17	44241664	0.989382	rs62059005	11.23	KANSL1	intronic	0	NA	NA	NA	19	T	C	0.2416	NA	2	7	1	1	1
rs571568457	17	44249096	0.786436	rs62059005	11.22	KANSL1	exonic	0	NA	NA	NA	19	A	C	0.1998	NA	3	4	1	1	1
rs111413387	17	44344409	0.891974	rs62059005	11.22	RP11-259G18.1	ncRNA_exonic	0	NA	NA	NA	19	A	C	0.2575	4	1	1	1	1	1
rs567807506	17	44149210	0.994629	rs62059005	11.2	KANSL1	intronic	0	NA	NA	NA	19	G	GA	0.2406	NA	4	5	1	1	1
rs60811893	1	174735106	0.77813	rs12076771	11.19	RABGAP1L	intronic	0	0.0348292	-0.0267159	0.0114949	1	C	T	0.2465	6	5	15	1	1	1
rs2316771	17	43945931	1	rs62059005	11.19	MAPT-AS1	ncRNA_intronic	0	NA	NA	NA	19	T	C	0.2396	5	5	14	0	1	1
rs574836840	17	44286972	0.847455	rs62059005	11.19	KANSL1	intronic	0	NA	NA	NA	19	A	C	0.2097	NA	4	5	1	1	1
rs112570965	17	43801092	1	rs62059005	11.18	CRHR1:RP11-105N13.4	ncRNA_intronic	0	0.000220687	-0.0430049	0.0105706	19	C	T	0.2396	5	9	14	1	1	1
rs554529014	17	44081218	0.994629	rs62059005	11.17	MAPT	intronic	0	NA	NA	NA	19	C	CT	0.2406	NA	2	15	1	1	1
rs565427790	17	44344178	0.921442	rs62059005	11.17	RP11-259G18.1	upstream	224	NA	NA	NA	19	T	G	0.2545	NA	1	1	1	1	1
rs368303226	17	43798784	1	rs62059005	11.16	CRHR1:RP11-105N13.4	ncRNA_intronic	0	NA	NA	NA	19	A	AGAG	0.2396	NA	5	14	1	1	1
rs62056792	17	43976644	1	rs62059005	11.16	MAPT	intronic	0	NA	NA	NA	19	G	A	0.2396	5	5	13	1	1	1
rs575638762	17	44255017	0.989382	rs62059005	11.1	KANSL1	intronic	0	NA	NA	NA	19	T	C	0.2416	NA	5	5	1	1	1
rs549067929	17	44226817	0.786436	rs62059005	11.09	KANSL1	intronic	0	NA	NA	NA	19	G	A	0.1998	NA	4	5	1	1	1
rs75986348	17	43809328	1	rs62059005	11.08	CRHR1:RP11-105N13.4:RP11-293E1.2	ncRNA_intronic	0	NA	NA	NA	19	A	G	0.2396	5	8	9	1	1	1
rs17770343	17	43970154	1	rs62059005	11.08	MAPT-AS1	ncRNA_intronic	0	NA	NA	NA	19	T	C	0.2396	6	5	14	1	1	1
rs145472926	17	43671522	0.849666	rs62059005	11.07	RP11-707O23.5	intergenic	6712	NA	NA	NA	19	C	T	0.2127	5	5	15	0	1	1
rs62055464	17	43941858	1	rs62059005	11.07	MAPT-AS1	ncRNA_intronic	0	NA	NA	NA	19	T	G	0.2396	5	5	14	0	1	1
rs35632355	17	2580821	0.890197	rs79812909	11.06	PAFAH1B1	intronic	0	NA	NA	NA	18	CAT	C	0.04573	NA	4	4	1	1	1
rs564681262	17	43798787	0.758919	rs62059005	11.05	CRHR1:RP11-105N13.4	ncRNA_intronic	0	NA	NA	NA	19	T	G	0.2913	NA	5	14	1	1	1
rs76632685	17	43974477	0.994687	rs62059005	11.05	MAPT	intronic	0	NA	NA	NA	19	A	T	0.2406	4	1	13	1	1	1
rs55947210	17	43808763	1	rs62059005	11.04	CRHR1:RP11-105N13.4	ncRNA_intronic	0	NA	NA	NA	19	A	G	0.2396	5	9	9	1	1	1
rs2316782	17	44010040	1	rs62059005	11.03	MAPT	intronic	0	NA	NA	NA	19	A	G	0.2396	6	5	14	1	1	1
rs16846718	1	174121920	0.990471	rs12076771	11.02	RP11-160H22.5	ncRNA_intronic	0	0.0252595	0.0324894	0.0131851	1	C	T	0.2734	5	2	15	1	1	1
rs2316765	17	43912454	1	rs62059005	11.01	CRHR1	UTR3	0	7.11707e-12	-0.0699479	0.00926482	19	C	T	0.2396	4	5	15	1	1	1
rs55787105	17	43853109	1	rs62059005	10.95	CRHR1:RP11-105N13.4	ncRNA_intronic	0	NA	NA	NA	19	G	A	0.2396	4	5	14	1	1	0
rs62056777	17	43970303	1	rs62059005	10.94	MAPT-AS1	ncRNA_intronic	0	NA	NA	NA	19	G	A	0.2396	6	5	14	1	1	1
rs112305366	17	44337903	0.937014	rs62059005	10.93	RP11-259G18.3	ncRNA_exonic	0	NA	NA	NA	19	C	G	0.2296	4	1	1	0	1	1
rs2732615	17	44364056	0.791319	rs62059005	10.92	ARL17B	intronic	0	NA	NA	NA	19	T	C	0.2008	NA	5	15	1	1	1
rs113830390	17	44344552	0.784373	rs62059005	10.91	RP11-259G18.1	ncRNA_exonic	0	NA	NA	NA	19	C	T	0.2018	4	1	1	1	1	1
rs17689116	17	43782558	1	rs62059005	10.89	CRHR1:RP11-105N13.4	ncRNA_intronic	0	NA	NA	NA	19	T	C	0.2396	6	5	14	1	1	1
rs542352356	17	44197775	0.994629	rs62059005	10.88	KANSL1	intronic	0	NA	NA	NA	19	G	GCA	0.2406	NA	2	5	1	1	1
rs570571928	17	44346039	0.835208	rs62059005	10.87	RP11-259G18.1	ncRNA_exonic	0	NA	NA	NA	19	A	G	0.2117	NA	1	15	1	1	1
rs9375079	6	98468782	1	rs9375098	10.85	RP11-436D23.1	ncRNA_intronic	0	0.00218085	0.0333823	0.00989131	6	G	A	0.1123	7	5	15	0	1	1
rs2902662	17	43806925	1	rs62059005	10.85	CRHR1:RP11-105N13.4	ncRNA_intronic	0	NA	NA	NA	19	G	A	0.2396	NA	7	14	1	1	1
rs77875796	17	44051612	0.994629	rs62059005	10.81	MAPT	UTR5	0	NA	NA	NA	19	A	G	0.2406	4	2	15	1	1	1
rs62063292	17	44043636	0.994629	rs62059005	10.8	MAPT	intronic	0	NA	NA	NA	19	C	T	0.2406	6	2	14	1	1	1
rs561951897	17	44273653	0.762527	rs62059005	10.8	KANSL1:KANSL1-AS1	ncRNA_exonic	0	NA	NA	NA	19	T	G	0.1948	NA	2	5	1	1	1
rs4307179	6	98484453	0.990041	rs9375098	10.79	RP11-436D23.1	ncRNA_intronic	0	0.0387519	-0.0445236	0.0195604	6	C	T	0.1133	2b	2	15	0	1	0
rs573405751	17	43663780	0.882508	rs62059005	10.79	DND1P1	ncRNA_exonic	0	NA	NA	NA	19	C	G	0.2207	NA	1	1	0	1	1
rs531995170	17	44352639	0.946621	rs62059005	10.78	ARL17B	UTR3	0	NA	NA	NA	19	G	A	0.2416	NA	5	15	1	1	1
rs150514510	17	44142231	0.994629	rs62059005	10.77	KANSL1	intronic	0	NA	NA	NA	19	T	TA	0.2406	NA	4	4	1	1	1
rs528462017	17	44361007	0.873457	rs62059005	10.77	ARL17B	intronic	0	NA	NA	NA	19	T	G	0.2207	NA	5	15	1	1	1
rs17631303	17	43516402	0.728095	rs62059005	10.76	PLEKHM1	intronic	0	8.16454e-06	-0.0635055	0.0129266	19	G	A	0.1938	1d	3	4	1	1	1
rs564688345	17	44254686	0.994629	rs62059005	10.75	KANSL1	intronic	0	NA	NA	NA	19	T	TAATGCACAGGAAAA	0.2406	NA	5	5	1	1	1
rs17334923	17	43827244	1	rs62059005	10.74	CRHR1:RP11-105N13.4	ncRNA_intronic	0	NA	NA	NA	19	C	T	0.2396	5	5	14	1	1	1
rs572760195	17	44296251	0.994629	rs62059005	10.74	KANSL1	intronic	0	NA	NA	NA	19	T	C	0.2406	NA	4	5	1	1	1
rs146299198	1	174604785	0.832981	rs12076771	10.7	RABGAP1L	intronic	0	NA	NA	NA	1	A	AT	0.2445	NA	5	15	1	1	1
rs559790424	17	44267617	0.979329	rs62059005	10.7	KANSL1	intronic	0	NA	NA	NA	19	A	G	0.2435	NA	1	2	1	1	1
rs2942185	17	44338422	0.836843	rs62059005	10.7	RP11-259G18.3	upstream	449	NA	NA	NA	19	G	A	0.2097	NA	5	5	0	1	1
rs6684141	1	174436443	0.802247	rs12076771	10.69	RABGAP1L	intronic	0	0.0244342	0.0232629	0.00938694	1	C	T	0.2416	7	5	15	1	1	1
rs372810927	17	44066868	0.994629	rs62059005	10.69	MAPT	intronic	0	NA	NA	NA	19	C	A	0.2406	6	4	15	1	1	1
rs78052495	17	43768347	1	rs62059005	10.67	CRHR1:RP11-105N13.4	ncRNA_intronic	0	NA	NA	NA	19	C	T	0.2396	NA	7	13	1	1	1
rs241032	17	43734145	1	rs62059005	10.66	CRHR1:RP11-105N13.4	ncRNA_intronic	0	NA	NA	NA	19	T	C	0.2396	NA	5	14	1	1	1
rs17576165	17	44159849	0.994629	rs62059005	10.66	KANSL1	exonic	0	NA	NA	NA	19	T	C	0.2406	5	3	5	1	1	1
rs241036	17	43731719	1	rs62059005	10.65	CRHR1:RP11-105N13.4	ncRNA_intronic	0	NA	NA	NA	19	A	C	0.2396	NA	5	14	1	1	1
rs17575556	17	44135827	0.989294	rs62059005	10.65	KANSL1	intronic	0	NA	NA	NA	19	G	A	0.2416	1f	4	5	1	1	1
rs530576715	17	44363885	0.844314	rs62059005	10.65	ARL17B	intronic	0	NA	NA	NA	19	G	T	0.2137	NA	5	15	1	1	1
rs111948143	17	43689684	0.881747	rs62059005	10.63	RPS26P8	intergenic	3334	NA	NA	NA	19	C	G	0.2227	7	14	15	1	1	1
rs12523712	6	167471047	0.831155	rs2301436	10.62	RP11-517H2.6	ncRNA_intronic	0	0.00483622	-0.030518	0.00983425	7	G	A	0.4026	5	5	15	1	1	1
rs17688434	17	43772540	1	rs62059005	10.62	CRHR1:RP11-105N13.4	ncRNA_intronic	0	NA	NA	NA	19	G	A	0.2396	6	13	14	1	1	1
rs62063280	17	44037299	1	rs62059005	10.62	MAPT	intronic	0	NA	NA	NA	19	G	C	0.2396	7	5	14	1	1	1
rs2469937	17	44336976	0.804277	rs62059005	10.62	RP11-259G18.3	ncRNA_exonic	0	NA	NA	NA	19	T	C	0.2058	NA	1	15	0	1	1
rs62056783	17	43974549	1	rs62059005	10.58	MAPT	intronic	0	NA	NA	NA	19	G	C	0.2396	4	1	13	1	1	1
rs573087564	17	44256655	0.821841	rs62059005	10.58	KANSL1	intronic	0	NA	NA	NA	19	G	A	0.2048	NA	2	7	1	1	1
rs10798315	1	174429449	0.802247	rs12076771	10.55	RABGAP1L	intronic	0	0.0403276	0.053213	0.0235652	1	G	A	0.2416	7	5	15	1	1	1
rs17572248	17	44049867	0.994629	rs62059005	10.55	MAPT	intronic	0	NA	NA	NA	19	A	G	0.2406	1f	4	15	1	1	1
rs55642947	17	43510187	0.728095	rs62059005	10.52	ARHGAP27	UTR5	0	NA	NA	NA	19	G	C	0.1938	4	1	1	1	1	1
rs1370070	13	55935901	0.870671	rs9597198	10.51	MIR5007	intergenic	187217	0.0045686	0.0289853	0.00928032	14	G	C	0.2455	5	5	15	0	0	1
rs17571857	17	44035706	1	rs62059005	10.51	MAPT	intronic	0	NA	NA	NA	19	A	G	0.2396	1f	5	14	1	1	1
rs433191	6	167409662	0.668707	rs2301436	10.5	RP1-167A14.2	ncRNA_intronic	0	0.00393012	0.0364586	0.0114798	7	T	A	0.492	5	4	5	1	1	1
rs557239232	17	44216158	0.994629	rs62059005	10.5	KANSL1	intronic	0	NA	NA	NA	19	T	C	0.2406	NA	2	7	1	1	1
rs62055465	17	43942046	1	rs62059005	10.49	MAPT-AS1	ncRNA_intronic	0	NA	NA	NA	19	T	A	0.2396	5	5	14	0	1	1
rs62064647	17	43500621	0.716797	rs62059005	10.48	ARHGAP27	intronic	0	NA	NA	NA	19	G	A	0.1958	6	1	15	1	1	1
rs77650875	1	174392625	1	rs12076771	10.45	RABGAP1L	intronic	0	NA	NA	NA	1	C	CA	0.2753	NA	5	15	1	1	1
rs62063675	17	44126575	0.989294	rs62059005	10.45	KANSL1	intronic	0	NA	NA	NA	19	C	T	0.2416	7	4	4	1	1	1
rs17574361	17	44108202	0.994629	rs62059005	10.44	KANSL1	UTR3	0	NA	NA	NA	19	A	G	0.2406	1f	3	4	1	1	1
rs574949827	17	44231827	0.857958	rs62059005	10.44	KANSL1	intronic	0	NA	NA	NA	19	T	C	0.2117	NA	2	7	1	1	1
rs535416854	17	44350460	0.791319	rs62059005	10.44	ARL17B	intergenic	1689	NA	NA	NA	19	A	G	0.2008	NA	5	15	1	1	1
rs62073257	17	44412076	0.884395	rs62059005	10.44	ARL17B:LRRC37A	UTR3	0	NA	NA	NA	19	A	G	0.2256	6	5	15	1	1	0
rs372745970	17	44322577	0.916027	rs62059005	10.43	RP11-259G18.2	downstream	166	NA	NA	NA	19	G	C	0.2256	5	5	15	0	1	1
rs389217	17	43717131	1	rs62059005	10.42	CRHR1-IT1:CRHR1:RP11-105N13.4	ncRNA_intronic	0	NA	NA	NA	19	C	T	0.2396	NA	4	5	1	1	1
rs2077606	17	43529293	0.728095	rs62059005	10.41	PLEKHM1	intronic	0	NA	NA	NA	19	G	A	0.1938	1f	4	5	1	1	1
rs62070944	17	44304298	0.994629	rs62059005	10.41	KANSL1	intergenic	1564	NA	NA	NA	19	T	A	0.2406	6	5	15	1	1	1
rs17575822	17	44144345	0.994629	rs62059005	10.4	KANSL1	intronic	0	NA	NA	NA	19	A	G	0.2406	6	3	4	1	1	1
rs541260793	17	44251230	0.994629	rs62059005	10.4	KANSL1	intronic	0	NA	NA	NA	19	T	C	0.2406	NA	4	5	1	1	1
rs199520	17	44853872	0.654414	rs62059005	10.4	WNT3	intronic	0	0.000475007	-0.0367828	0.00955766	19	G	A	0.2575	1f	5	14	1	1	1
rs139699223	13	56094780	1	rs9597198	10.39	MIR5007	intergenic	346096	NA	NA	NA	14	C	CAAAAATAA	0.2396	NA	9	15	0	0	0
rs113242154	17	44053307	0.994629	rs62059005	10.39	MAPT	UTR5	0	NA	NA	NA	19	T	TAG	0.2406	NA	4	15	1	1	1
rs550434352	17	43670754	0.931201	rs62059005	10.38	DND1P1	intergenic	6458	NA	NA	NA	19	G	A	0.2545	NA	4	15	0	1	1
rs62054397	17	43811792	1	rs62059005	10.38	CRHR1:RP11-105N13.4:RP11-293E1.1	ncRNA_exonic	0	NA	NA	NA	19	C	T	0.2396	5	5	14	1	1	1
rs62056785	17	43975263	1	rs62059005	10.38	MAPT	intronic	0	2.74584e-08	-0.05774	0.00943475	19	C	T	0.2396	2b	1	13	1	1	1
rs111739681	17	43898459	1	rs62059005	10.35	CRHR1	intronic	0	5.70722e-06	0.0459657	0.00919934	19	C	T	0.2396	5	5	15	1	1	0
rs534115641	17	43667537	0.845826	rs62059005	10.33	DND1P1	intergenic	3241	NA	NA	NA	19	C	T	0.2117	NA	5	15	0	1	1
rs62056807	17	43984253	1	rs62059005	10.32	MAPT	intronic	0	NA	NA	NA	19	G	C	0.2396	5	2	14	1	1	1
rs2732613	17	44364829	0.957785	rs62059005	10.32	ARL17B	intronic	0	NA	NA	NA	19	A	C	0.2435	NA	5	15	1	1	1
rs72713583	1	174404319	0.816952	rs12076771	10.31	RABGAP1L	intronic	0	0.0186668	0.0235478	0.00909029	1	C	A	0.2386	6	5	15	1	1	1
rs56020833	17	43509778	0.728095	rs62059005	10.31	ARHGAP27	intronic	0	NA	NA	NA	19	C	T	0.1938	2b	1	1	1	1	1
rs17571718	17	44032768	1	rs62059005	10.31	MAPT	intronic	0	NA	NA	NA	19	T	C	0.2396	1f	5	14	1	1	1
rs377112142	17	43663455	0.878102	rs62059005	10.3	DND1P1	ncRNA_exonic	0	NA	NA	NA	19	C	CT	0.2644	NA	1	1	0	1	1
rs393675	17	43723605	1	rs62059005	10.3	CRHR1-IT1:CRHR1:RP11-105N13.4	ncRNA_exonic	0	NA	NA	NA	19	T	C	0.2396	NA	5	15	1	1	1
rs72715218	1	174498194	0.790526	rs12076771	10.29	RABGAP1L	intronic	0	NA	NA	NA	1	T	C	0.2386	6	5	15	1	1	1
rs62055539	17	43961044	1	rs62059005	10.28	MAPT-AS1	ncRNA_intronic	0	NA	NA	NA	19	A	G	0.2396	5	7	14	0	1	1
rs2668692	17	44293020	0.984284	rs62059005	10.28	KANSL1	intronic	0	NA	NA	NA	19	G	A	0.2425	NA	4	5	1	1	1
rs62062283	17	44095055	0.994629	rs62059005	10.27	MAPT	intronic	0	NA	NA	NA	19	C	A	0.2406	6	5	15	1	1	1
rs75686108	17	44022376	1	rs62059005	10.26	MAPT	intronic	0	NA	NA	NA	19	C	T	0.2396	NA	4	14	1	1	1
rs62062321	17	44111109	0.994629	rs62059005	10.26	KANSL1	intronic	0	NA	NA	NA	19	A	G	0.2406	3a	4	4	1	1	1
rs569635106	17	44272000	0.983908	rs62059005	10.25	KANSL1:KANSL1-AS1	ncRNA_intronic	0	NA	NA	NA	19	G	A	0.2406	NA	1	2	1	1	1
rs17574604	17	44111613	0.994629	rs62059005	10.24	KANSL1	exonic	0	NA	NA	NA	19	A	G	0.2406	6	4	4	1	1	1
rs528139864	17	44276479	0.776773	rs62059005	10.24	KANSL1	intronic	0	NA	NA	NA	19	T	G	0.1978	NA	2	5	1	1	1
rs145281367	17	44736722	0.747408	rs62059005	10.24	NSF	intronic	0	NA	NA	NA	19	C	CCCTT	0.2505	NA	15	15	1	1	0
rs422562	6	167406318	0.672374	rs2301436	10.23	RP1-167A14.2	ncRNA_intronic	0	0.037535	-0.0286012	0.0124862	7	G	A	0.494	NA	4	5	1	1	1
rs56280222	17	43803788	1	rs62059005	10.23	CRHR1:RP11-105N13.4	ncRNA_intronic	0	NA	NA	NA	19	T	C	0.2396	5	9	14	1	1	1
rs2732630	17	44289150	0.974514	rs62059005	10.23	KANSL1	intronic	0	NA	NA	NA	19	A	C	0.2445	1f	4	5	1	1	1
rs2950694	17	44348298	0.791319	rs62059005	10.23	RP11-259G18.1	intergenic	2237	NA	NA	NA	19	A	G	0.2008	NA	5	15	1	1	1
rs548109274	17	44344222	0.839591	rs62059005	10.22	RP11-259G18.1	upstream	180	NA	NA	NA	19	C	G	0.2087	NA	1	1	1	1	1
rs578102530	17	44364335	0.658476	rs62059005	10.22	ARL17B	intronic	0	NA	NA	NA	19	G	A	0.171	NA	1	15	1	1	1
rs534580821	17	43724247	1	rs62059005	10.2	CRHR1-IT1:CRHR1:RP11-105N13.4	ncRNA_exonic	0	NA	NA	NA	19	T	TA	0.2396	NA	5	15	1	1	1
rs80346216	17	43974476	0.994687	rs62059005	10.2	MAPT	intronic	0	NA	NA	NA	19	G	T	0.2406	NA	1	13	1	1	1
rs543087623	17	44243979	0.994629	rs62059005	10.2	KANSL1	intronic	0	NA	NA	NA	19	C	T	0.2406	NA	2	5	1	1	1
rs13315367	3	106771241	0.877	rs76940401	10.18	LINC00882	ncRNA_intronic	0	0.0413265	-0.0383435	0.0170647	3	G	A	0.1481	7	5	15	0	0	1
rs9537159	13	56107708	1	rs9597198	10.18	MIR5007	intergenic	359024	0.0305182	-0.0212537	0.00892086	14	C	T	0.2396	7	7	15	0	0	0
rs113347741	17	43973408	1	rs62059005	10.18	MAPT	intronic	0	NA	NA	NA	19	C	T	0.2396	4	1	11	1	1	1
rs62055558	17	43966955	1	rs62059005	10.15	MAPT-AS1	ncRNA_intronic	0	NA	NA	NA	19	A	G	0.2396	2b	13	14	1	1	1
rs542241702	17	44098862	0.983904	rs62059005	10.15	MAPT	intronic	0	NA	NA	NA	19	A	G	0.2386	NA	4	5	1	1	1
rs563621837	17	44253364	0.989382	rs62059005	10.15	KANSL1	intronic	0	NA	NA	NA	19	G	A	0.2416	NA	4	5	1	1	1
rs2668691	17	44293546	0.786436	rs62059005	10.14	KANSL1	intronic	0	NA	NA	NA	19	C	T	0.1998	NA	4	5	1	1	1
rs566629636	17	43912267	0.994627	rs62059005	10.12	CRHR1	UTR3	0	NA	NA	NA	19	T	TG	0.2386	NA	5	15	1	1	1
rs55956360	6	27678909	0.61272	rs9366702	10.11	RP1-97D16.1	intergenic	25869	NA	NA	NA	4	T	TCTC	0.34	NA	4	5	0	1	1
rs1724390	17	43663247	0.978734	rs62059005	10.11	DND1P1	ncRNA_exonic	0	1.48652e-05	0.0442455	0.00927686	19	C	A	0.2435	4	1	1	0	1	1
rs56257094	17	44201667	0.994629	rs62059005	10.11	KANSL1	intronic	0	NA	NA	NA	19	G	A	0.2406	5	4	5	1	1	1
rs9316789	13	55973199	0.885076	rs9597198	10.09	MIR5007	intergenic	224515	3.55733e-05	-0.0436467	0.00958553	14	T	A	0.2445	7	15	15	0	0	0
rs669915	17	43724245	1	rs62059005	10.09	CRHR1-IT1:CRHR1:RP11-105N13.4	ncRNA_exonic	0	NA	NA	NA	19	G	A	0.2396	5	5	15	1	1	1
rs62641967	17	44047216	0.994629	rs62059005	10.09	MAPT	intronic	0	4.6542e-05	-0.0510263	0.0113772	19	G	T	0.2406	6	4	14	1	1	1
rs66475798	17	44350296	0.791319	rs62059005	10.08	ARL17B	intergenic	1853	NA	NA	NA	19	ACC	A	0.2008	NA	5	15	1	1	1
rs533266694	17	43827156	1	rs62059005	10.05	CRHR1:RP11-105N13.4	ncRNA_intronic	0	NA	NA	NA	19	GA	G	0.2396	NA	5	14	1	1	1
rs16940665	17	43907896	1	rs62059005	10.05	CRHR1	exonic	0	4.11232e-09	-0.0602242	0.00930057	19	C	T	0.2396	1f	5	15	1	1	0
rs62061770	17	44169377	0.994629	rs62059005	10.05	KANSL1	intronic	0	NA	NA	NA	19	G	C	0.2406	7	4	5	1	1	1
rs17649138	17	43808067	1	rs62059005	10.02	CRHR1:RP11-105N13.4	ncRNA_intronic	0	NA	NA	NA	19	G	A	0.2396	6	9	9	1	1	1
rs199527	17	44843667	0.654414	rs62059005	10.02	WNT3	intronic	0	0.000475382	-0.0542161	0.0140884	19	G	A	0.2575	5	4	5	1	1	1
rs169201	17	44790203	0.87946	rs62059005	10.01	NSF	intronic	0	8.70186e-06	-0.0485262	0.00990792	19	G	A	0.2247	6	4	5	1	1	1
rs569675662	17	44288114	0.989382	rs62059005	9.991	KANSL1	intronic	0	NA	NA	NA	19	TA	T	0.2416	NA	4	5	1	1	1
rs62056866	17	43771493	1	rs62059005	9.986	CRHR1:RP11-105N13.4	ncRNA_intronic	0	NA	NA	NA	19	G	A	0.2396	7	13	14	1	1	1
rs62055540	17	43961142	1	rs62059005	9.975	MAPT-AS1	ncRNA_intronic	0	NA	NA	NA	19	T	C	0.2396	5	7	14	0	1	1
rs529898785	17	44357777	0.962289	rs62059005	9.97	ARL17B	intronic	0	NA	NA	NA	19	C	T	0.2386	NA	5	15	1	1	1
rs62056862	17	43770525	1	rs62059005	9.948	CRHR1:RP11-105N13.4	ncRNA_intronic	0	NA	NA	NA	19	C	T	0.2396	7	13	14	1	1	1
rs78358711	17	44296230	0.978748	rs62059005	9.94	KANSL1	intronic	0	NA	NA	NA	19	T	A	0.2416	4	4	5	1	1	1
rs12478019	2	124207391	0.992581	rs6734853	9.934	AC073409.1	intergenic	5369	0.000281719	0.0350159	0.00875508	2	C	T	0.4692	7	9	15	0	0	1
rs62056780	17	43973652	1	rs62059005	9.924	MAPT	intronic	0	NA	NA	NA	19	C	T	0.2396	3a	1	13	1	1	1
rs550631285	17	43803773	1	rs62059005	9.891	CRHR1:RP11-105N13.4	ncRNA_intronic	0	NA	NA	NA	19	A	AG	0.2396	NA	9	14	1	1	1
rs536204166	17	43849572	0.994629	rs62059005	9.875	CRHR1:RP11-105N13.4	ncRNA_intronic	0	NA	NA	NA	19	AT	A	0.2406	NA	5	14	1	1	0
rs17660865	17	44189408	0.994629	rs62059005	9.875	KANSL1	intronic	0	NA	NA	NA	19	T	C	0.2406	6	5	5	1	1	1
rs34335797	1	174198156	0.934196	rs12076771	9.857	RABGAP1L	intronic	0	NA	NA	NA	1	GT	G	0.2813	NA	4	5	1	1	1
rs9468	17	44101563	0.989294	rs62059005	9.844	MAPT	UTR3	0	NA	NA	NA	19	T	C	0.2416	1f	4	5	1	1	1
rs570324382	17	44254494	0.964127	rs62059005	9.84	KANSL1	intronic	0	NA	NA	NA	19	T	C	0.2445	NA	4	5	1	1	1
rs74652075	17	44344926	0.791319	rs62059005	9.836	RP11-259G18.1	ncRNA_intronic	0	NA	NA	NA	19	A	G	0.2008	4	1	2	1	1	1
rs9316809	13	56094432	0.964056	rs9597198	9.788	MIR5007	intergenic	345748	NA	NA	NA	14	C	T	0.2445	7	15	15	0	0	0
rs199464	17	44538038	0.802616	rs62059005	9.787	NSFP1	ncRNA_intronic	0	NA	NA	NA	19	A	C	0.3459	6	5	15	0	1	0
rs531332855	17	44213547	0.86172	rs62059005	9.785	KANSL1	intronic	0	NA	NA	NA	19	AAAT	A	0.2127	NA	4	5	1	1	1
rs548703885	17	44001549	1	rs62059005	9.769	MAPT	intronic	0	NA	NA	NA	19	G	GC	0.2396	NA	2	14	1	1	1
rs540416592	17	43897026	1	rs62059005	9.768	CRHR1	NA	0	NA	NA	NA	19	T	C	0.003976	NA	5	15	1	1	0
17:43503000:A:G	17	43503000	0.728095	rs62059005	9.76	ARHGAP27	intronic	0	NA	NA	NA	19	G	A	0.1938	4	1	1	1	1	1
rs17650381	17	44013024	1	rs62059005	9.758	MAPT	intronic	0	NA	NA	NA	19	T	C	0.2396	6	1	14	1	1	1
rs2055796	17	43952191	1	rs62059005	9.753	MAPT-AS1	ncRNA_intronic	0	NA	NA	NA	19	A	T	0.2396	6	7	14	0	1	1
rs62056802	17	43980762	1	rs62059005	9.749	MAPT	intronic	0	NA	NA	NA	19	A	G	0.2396	5	2	14	1	1	1
rs2471855	11	113299500	1	rs2471851	9.747	DRD2	intronic	0	0.000548349	-0.035828	0.00941331	12	G	C	0.1481	6	5	15	1	1	1
rs570399582	17	44274560	0.989382	rs62059005	9.714	KANSL1	intronic	0	NA	NA	NA	19	T	C	0.2416	NA	4	5	1	1	1
rs551875411	6	98333744	0.81509	rs9375098	9.712	RP11-436D23.1	ncRNA_intronic	0	NA	NA	NA	6	C	CT	0.1252	NA	5	15	0	0	1
rs541886938	17	43693538	1	rs62059005	9.712	CRHR1-IT1	intergenic	4155	NA	NA	NA	19	G	T	0.2396	NA	14	15	1	1	1
rs117629202	17	44344596	0.795054	rs62059005	9.691	RP11-259G18.1	ncRNA_exonic	0	NA	NA	NA	19	C	A	0.2018	4	1	1	1	1	1
rs56072903	17	44013966	0.851396	rs62059005	9.677	MAPT	intronic	0	NA	NA	NA	19	T	C	0.2097	2b	2	14	1	1	1
rs575822527	17	44353260	0.900237	rs62059005	9.645	ARL17B	intronic	0	NA	NA	NA	19	AT	A	0.2247	NA	5	15	1	1	1
rs555006557	17	44246211	0.994629	rs62059005	9.622	KANSL1	intronic	0	NA	NA	NA	19	A	G	0.2406	NA	4	5	1	1	1
rs1568949	17	43792975	0.994629	rs62059005	9.597	CRHR1:RP11-105N13.4	ncRNA_intronic	0	NA	NA	NA	19	G	A	0.2406	NA	5	14	1	1	1
rs62053951	17	43749168	1	rs62059005	9.595	CRHR1:RP11-105N13.4	ncRNA_intronic	0	NA	NA	NA	19	G	C	0.2396	5	8	14	1	1	1
rs1467963	17	43978934	1	rs62059005	9.557	MAPT	intronic	0	NA	NA	NA	19	T	G	0.2396	5	5	14	1	1	1
17:44143029:G:T	17	44143029	0.994629	rs62059005	9.557	KANSL1	intronic	0	NA	NA	NA	19	G	T	0.2406	5	4	4	1	1	1
rs62064665	17	44081527	0.994629	rs62059005	9.554	MAPT	intronic	0	NA	NA	NA	19	T	C	0.2406	4	2	15	1	1	1
rs528770545	17	44287390	0.857958	rs62059005	9.552	KANSL1	intronic	0	NA	NA	NA	19	A	G	0.2117	NA	4	5	1	1	1
rs56329743	17	43931245	1	rs62059005	9.537	MAPT-AS1	ncRNA_intronic	0	NA	NA	NA	19	G	A	0.2396	5	5	14	1	1	1
rs374952396	17	44753643	0.757459	rs62059005	9.53	NSF	intronic	0	NA	NA	NA	19	T	G	0.2734	7	15	15	1	1	0
rs77568881	17	44344970	0.791319	rs62059005	9.525	RP11-259G18.1	ncRNA_intronic	0	NA	NA	NA	19	T	C	0.2008	4	1	2	1	1	1
rs2934711	13	56116540	1	rs9597198	9.519	MIR5007	intergenic	367856	0.0267623	-0.0391594	0.016053	14	T	A	0.2396	7	5	15	0	0	0
rs79742625	17	43657257	0.757843	rs62059005	9.513	DND1P1	intergenic	5979	NA	NA	NA	19	C	T	0.1938	4	2	5	0	1	1
rs117995241	17	44344595	0.795054	rs62059005	9.477	RP11-259G18.1	ncRNA_exonic	0	NA	NA	NA	19	G	T	0.2018	4	1	1	1	1	1
rs66747437	13	56158908	0.883667	rs9597198	9.474	MIR5007	intergenic	410224	NA	NA	NA	14	T	TATCTC	0.2207	NA	1	15	0	0	0
rs62056795	17	43978041	1	rs62059005	9.474	MAPT	intronic	0	NA	NA	NA	19	C	T	0.2396	5	2	13	1	1	1
rs55831516	17	44148267	0.989382	rs62059005	9.451	KANSL1	intronic	0	NA	NA	NA	19	C	T	0.2416	5	4	5	1	1	1
rs2019822	17	43959918	1	rs62059005	9.449	MAPT-AS1	ncRNA_intronic	0	NA	NA	NA	19	T	A	0.2396	6	9	14	0	1	1
rs4525537	17	43912723	1	rs62059005	9.437	CRHR1	UTR3	0	2.14268e-05	-0.0528257	0.0112875	19	C	T	0.2396	4	5	15	1	1	1
rs56167560	17	43792411	1	rs62059005	9.427	CRHR1:RP11-105N13.4	ncRNA_intronic	0	NA	NA	NA	19	A	G	0.2396	5	5	14	1	1	1
rs542802424	17	44098861	0.97851	rs62059005	9.416	MAPT	intronic	0	NA	NA	NA	19	G	T	0.2376	NA	4	5	1	1	1
rs4548139	8	10382761	0.857749	rs28701524	9.408	PRSS51	ncRNA_intronic	0	NA	NA	NA	9	A	C	0.325	7	5	15	1	0	1
rs62055751	17	43767538	1	rs62059005	9.397	CRHR1:RP11-105N13.4	ncRNA_intronic	0	NA	NA	NA	19	A	G	0.2396	5	7	14	1	1	1
rs62056848	17	43992456	1	rs62059005	9.372	MAPT	intronic	0	NA	NA	NA	19	G	A	0.2396	5	4	14	1	1	1
rs55709241	17	44041101	0.994629	rs62059005	9.367	MAPT	intronic	0	NA	NA	NA	19	T	C	0.2406	5	4	14	1	1	1
rs17659953	17	44159725	0.994629	rs62059005	9.366	KANSL1	intronic	0	NA	NA	NA	19	C	T	0.2406	NA	4	5	1	1	1
rs527658313	17	43945495	1	rs62059005	9.36	MAPT-AS1	ncRNA_intronic	0	NA	NA	NA	19	A	G	0.2396	NA	5	14	0	1	1
rs143549025	6	98325664	0.930632	rs9375098	9.356	RP11-436D23.1	ncRNA_intronic	0	NA	NA	NA	6	T	TTTA	0.1093	NA	5	15	0	1	1
rs1526044	2	124170678	0.606723	rs6734853	9.35	AC073409.1	intergenic	30163	0.00544209	-0.0275303	0.00899315	2	G	T	0.3519	NA	7	15	0	0	0
rs2950693	17	44348356	0.791319	rs62059005	9.345	RP11-259G18.1	intergenic	2295	NA	NA	NA	19	T	A	0.2008	6	5	15	1	1	1
rs2950015	17	44332351	0.968102	rs62059005	9.336	RP11-259G18.3	intergenic	4565	NA	NA	NA	19	A	G	0.2435	NA	5	15	0	1	1
rs62055933	17	43848461	1	rs62059005	9.334	CRHR1:RP11-105N13.4	ncRNA_intronic	0	NA	NA	NA	19	G	A	0.2396	5	2	14	1	1	0
rs10445333	17	43916509	1	rs62059005	9.333	CRHR1	intergenic	3314	NA	NA	NA	19	A	G	0.2396	5	5	15	1	1	1
rs62062784	17	44024552	1	rs62059005	9.329	MAPT	intronic	0	NA	NA	NA	19	C	G	0.2396	4	5	14	1	1	1
rs371165877	17	43553496	0.730686	rs62059005	9.328	PLEKHM1	intronic	0	NA	NA	NA	19	AAT	A	0.1968	NA	4	4	1	1	1
rs62063784	17	44059775	0.994629	rs62059005	9.326	MAPT	intronic	0	NA	NA	NA	19	A	G	0.2406	5	4	15	1	1	1
rs28439143	17	43987723	1	rs62059005	9.325	MAPT:RP11-669E14.4	ncRNA_intronic	0	NA	NA	NA	19	G	A	0.2396	6	5	14	1	1	1
rs530892614	17	44267904	0.979329	rs62059005	9.322	KANSL1	intronic	0	NA	NA	NA	19	T	C	0.2435	NA	1	2	1	1	1
rs4496929	8	10382751	0.867561	rs28701524	9.318	PRSS51	ncRNA_intronic	0	NA	NA	NA	9	C	T	0.327	7	5	15	1	0	1
rs555313689	17	44327082	0.845826	rs62059005	9.307	RP11-259G18.2	intergenic	4671	NA	NA	NA	19	G	T	0.2117	NA	5	15	0	1	1
rs369332489	17	44753645	0.757459	rs62059005	9.283	NSF	intronic	0	NA	NA	NA	19	G	C	0.2734	7	15	15	1	1	0
rs112707579	6	98667648	0.685713	rs9375098	9.267	RP11-436D23.1	ncRNA_intronic	0	0.00324834	0.0331291	0.0102206	6	C	T	0.1223	6	9	15	0	0	1
rs78555354	17	44032879	1	rs62059005	9.257	MAPT	intronic	0	NA	NA	NA	19	A	G	0.2396	NA	5	14	1	1	1
rs62061733	17	44018399	0.989294	rs62059005	9.246	MAPT	intronic	0	NA	NA	NA	19	A	G	0.2416	4	5	14	1	1	1
rs55685451	17	44001957	1	rs62059005	9.237	MAPT	intronic	0	NA	NA	NA	19	T	G	0.2396	5	2	15	1	1	1
rs76171147	17	43823229	1	rs62059005	9.232	CRHR1:RP11-105N13.4	ncRNA_intronic	0	NA	NA	NA	19	T	C	0.2396	4	5	14	1	1	1
rs9295740	6	27689502	0.623875	rs9366702	9.226	RP1-97D16.1	intergenic	15276	0.000748109	-0.0423069	0.0113946	4	G	A	0.1779	3a	1	14	0	1	1
rs4309444	17	43895797	1	rs62059005	9.226	CRHR1	intronic	0	0.0125578	-0.0488354	0.017765	19	C	T	0.2396	5	5	15	1	1	0
rs12796744	11	47132724	0.958189	rs7108902	9.211	C11orf49	intronic	0	0.0175004	-0.0239216	0.0091417	11	T	A	0.327	7	5	15	1	1	1
rs17575683	17	44139662	0.994629	rs62059005	9.205	KANSL1	intronic	0	NA	NA	NA	19	C	T	0.2406	NA	4	5	1	1	1
rs55865707	17	43908826	1	rs62059005	9.202	CRHR1	intronic	0	0.0018662	-0.046865	0.0136796	19	G	T	0.2396	5	5	14	1	1	0
rs534193614	17	43974343	1	rs62059005	9.188	MAPT	intronic	0	NA	NA	NA	19	TCGC	T	0.2396	NA	1	13	1	1	1
1:174164169:A:AAT	1	174164169	0.962653	rs12076771	9.178	RABGAP1L	intronic	0	NA	NA	NA	1	A	AAT	0.2674	NA	5	15	1	1	1
rs55864131	17	44163411	0.994629	rs62059005	9.157	KANSL1	intronic	0	NA	NA	NA	19	T	C	0.2406	6	4	5	1	1	1
rs62055461	17	43941350	1	rs62059005	9.155	MAPT-AS1	ncRNA_intronic	0	NA	NA	NA	19	C	T	0.2396	5	5	14	0	1	1
rs2696431	17	44338280	0.836843	rs62059005	9.154	RP11-259G18.3	upstream	307	NA	NA	NA	19	T	A	0.2097	7	1	5	0	1	1
rs113161176	17	43974354	1	rs62059005	9.152	MAPT	intronic	0	NA	NA	NA	19	G	A	0.2396	4	1	13	1	1	1
rs62062277	17	44093753	0.994629	rs62059005	9.145	MAPT	intronic	0	NA	NA	NA	19	T	G	0.2406	6	4	15	1	1	1
rs62062791	17	44025273	1	rs62059005	9.128	MAPT	intronic	0	NA	NA	NA	19	G	A	0.2396	7	5	14	1	1	1
rs56375942	1	174145344	0.985756	rs12076771	9.124	RABGAP1L	intronic	0	0.0197726	-0.0356171	0.0138762	1	G	A	0.2724	7	5	15	1	1	1
rs62055498	17	43953814	1	rs62059005	9.124	MAPT-AS1	ncRNA_intronic	0	NA	NA	NA	19	G	A	0.2396	6	7	14	0	1	1
rs79226879	17	43807485	1	rs62059005	9.122	CRHR1:RP11-105N13.4	ncRNA_intronic	0	NA	NA	NA	19	T	C	0.2396	7	7	14	1	1	1
rs62056781	17	43973899	1	rs62059005	9.122	MAPT	intronic	0	NA	NA	NA	19	T	C	0.2396	2b	1	13	1	1	1
rs12150527	17	43986462	1	rs62059005	9.12	MAPT:RP11-669E14.4	ncRNA_intronic	0	NA	NA	NA	19	A	G	0.2396	5	2	14	1	1	1
rs2668614	17	44350310	0.791319	rs62059005	9.118	ARL17B	intergenic	1839	NA	NA	NA	19	G	A	0.2008	7	5	15	1	1	1
rs55669501	17	44202564	0.994629	rs62059005	9.115	KANSL1	intronic	0	0.0113518	0.0503598	0.0180619	19	G	A	0.2406	4	4	5	1	1	1
rs596177	13	55930271	0.870671	rs9597198	9.11	MIR5007	intergenic	181587	0.0180929	0.0264638	0.0101659	14	G	A	0.2455	6	9	15	0	0	1
1:174164169:A:AATAT	1	174164169	0.962653	rs12076771	9.104	RABGAP1L	NA	0	NA	NA	NA	1	A	AATAT	0.00497	NA	5	15	1	0	1
rs201722973	17	44161747	0.994629	rs62059005	9.1	KANSL1	intronic	0	NA	NA	NA	19	C	CCAACAA	0.2406	NA	4	5	1	1	1
rs6740201	2	124184631	0.952597	rs6734853	9.098	AC073409.1	intergenic	16210	0.0108452	0.0319698	0.0113943	2	G	A	0.4742	7	9	15	0	0	0
rs55747440	17	43837115	1	rs62059005	9.098	CRHR1:RP11-105N13.4	ncRNA_intronic	0	NA	NA	NA	19	A	G	0.2396	4	5	14	1	1	1
rs2532229	17	44277265	0.989382	rs62059005	9.096	KANSL1	intronic	0	NA	NA	NA	19	A	C	0.2416	NA	5	5	1	1	1
rs572225196	17	43681222	0.989294	rs62059005	9.095	RP11-707O23.5	intergenic	1515	NA	NA	NA	19	C	T	0.2416	NA	5	15	0	1	1
rs55849949	17	43853526	1	rs62059005	9.088	CRHR1:RP11-105N13.4	ncRNA_intronic	0	NA	NA	NA	19	A	G	0.2396	5	5	14	1	1	0
rs556215035	17	44342327	0.94463	rs62059005	9.083	RP11-259G18.1	intergenic	2075	NA	NA	NA	19	T	G	0.2485	NA	2	7	1	1	1
rs577520390	17	44229986	0.994629	rs62059005	9.082	KANSL1	intronic	0	NA	NA	NA	19	T	C	0.2406	NA	2	5	1	1	1
rs556674103	17	43659251	0.776773	rs62059005	9.079	DND1P1	intergenic	3985	NA	NA	NA	19	C	A	0.1978	NA	3	5	0	1	1
rs17650901	17	44039691	0.994629	rs62059005	9.079	MAPT	UTR5	0	NA	NA	NA	19	A	G	0.2406	1f	4	14	1	1	1
rs62056849	17	43992463	1	rs62059005	9.07	MAPT	intronic	0	NA	NA	NA	19	G	C	0.2396	2b	4	14	1	1	1
rs55825513	17	44176215	0.994629	rs62059005	9.064	KANSL1	intronic	0	NA	NA	NA	19	G	A	0.2406	5	5	5	1	1	1
rs11079719	17	43840006	0.978734	rs62059005	9.06	CRHR1:RP11-105N13.4	ncRNA_intronic	0	NA	NA	NA	19	T	G	0.2435	1f	5	14	1	1	0
rs2684526	17	43539723	0.728095	rs62059005	9.058	PLEKHM1:AC091132.1	ncRNA_intronic	0	NA	NA	NA	19	C	T	0.1938	2b	4	5	1	1	1
rs559376136	17	44062915	0.994629	rs62059005	9.053	MAPT	intronic	0	NA	NA	NA	19	G	T	0.2406	NA	4	15	1	1	1
rs62063166	17	44202231	0.994629	rs62059005	9.042	KANSL1	intronic	0	NA	NA	NA	19	A	G	0.2406	5	4	5	1	1	1
rs62060798	17	44144152	0.983908	rs62059005	9.04	KANSL1	intronic	0	NA	NA	NA	19	T	C	0.2406	6	3	4	1	1	1
rs527536333	17	43774255	1	rs62059005	9.032	CRHR1:RP11-105N13.4	ncRNA_intronic	0	NA	NA	NA	19	TAGCC	T	0.2396	NA	2	14	1	1	1
rs561679057	17	44279557	0.989382	rs62059005	9.02	KANSL1	intronic	0	NA	NA	NA	19	TA	T	0.2416	NA	2	5	1	1	1
rs2266497	17	44294786	0.994629	rs62059005	9.017	KANSL1	intronic	0	NA	NA	NA	19	A	G	0.2406	NA	4	5	1	1	1
rs77387379	17	43791429	1	rs62059005	9.012	CRHR1:RP11-105N13.4	ncRNA_intronic	0	NA	NA	NA	19	G	A	0.2396	7	5	14	1	1	1
rs529941744	17	44347097	0.791319	rs62059005	9.009	RP11-259G18.1	intergenic	1036	NA	NA	NA	19	A	G	0.2008	NA	5	15	1	1	1
rs530676870	17	44347218	0.962289	rs62059005	9.004	RP11-259G18.1	intergenic	1157	NA	NA	NA	19	C	A	0.2386	NA	5	15	1	1	1
rs56109643	17	43844859	1	rs62059005	8.963	CRHR1:RP11-105N13.4	ncRNA_intronic	0	NA	NA	NA	19	A	G	0.2396	5	5	14	1	1	0
rs547112461	17	44213934	0.984284	rs62059005	8.952	KANSL1	intronic	0	NA	NA	NA	19	G	A	0.2425	NA	2	5	1	1	1
rs62063163	17	44201865	0.978594	rs62059005	8.946	KANSL1	intronic	0	NA	NA	NA	19	C	T	0.2376	7	2	5	1	1	1
rs533579396	17	44327070	0.909517	rs62059005	8.946	RP11-259G18.2	intergenic	4659	NA	NA	NA	19	G	A	0.2604	NA	5	15	0	1	1
rs142380704	17	44325593	0.953618	rs62059005	8.933	RP11-259G18.2	intergenic	3182	NA	NA	NA	19	TAA	T	0.2465	NA	5	15	0	1	1
rs77555455	17	44035516	1	rs62059005	8.93	MAPT	intronic	0	NA	NA	NA	19	G	A	0.2396	5	5	14	1	1	1
rs62063778	17	44053989	0.994629	rs62059005	8.92	MAPT	UTR5	0	NA	NA	NA	19	G	A	0.2406	7	4	15	1	1	1
rs2315883	13	55987516	0.885076	rs9597198	8.917	MIR5007	intergenic	238832	0.0105665	0.0342888	0.0121775	14	C	A	0.2445	NA	5	15	0	0	0
rs411305	17	43687393	0.803243	rs62059005	8.909	RPS26P8	intergenic	1043	NA	NA	NA	19	C	T	0.2008	NA	14	15	0	1	1
rs56280951	17	44041107	0.994629	rs62059005	8.904	MAPT	intronic	0	NA	NA	NA	19	G	A	0.2406	5	4	14	1	1	1
rs596158	13	55930262	0.870671	rs9597198	8.891	MIR5007	intergenic	181578	0.0312761	0.0210797	0.00888788	14	C	T	0.2455	7	9	15	0	0	1
rs17661348	17	44207066	0.994629	rs62059005	8.861	KANSL1	intronic	0	NA	NA	NA	19	A	G	0.2406	1f	4	5	1	1	1
rs577583257	17	44242536	0.826892	rs62059005	8.856	KANSL1	intronic	0	NA	NA	NA	19	C	T	0.2058	NA	4	5	1	1	1
rs974292	17	44150464	0.994629	rs62059005	8.852	KANSL1	intronic	0	NA	NA	NA	19	T	C	0.2406	NA	2	5	1	1	1
rs35691938	1	174299723	0.79701	rs12076771	8.849	RABGAP1L	intronic	0	NA	NA	NA	1	TAAAC	T	0.2336	NA	5	15	1	1	1
rs111854089	17	44344541	0.791319	rs62059005	8.849	RP11-259G18.1	ncRNA_exonic	0	NA	NA	NA	19	C	A	0.2008	2b	1	1	1	1	1
rs527420934	17	44337429	0.963134	rs62059005	8.84	RP11-259G18.3	ncRNA_exonic	0	NA	NA	NA	19	G	C	0.2445	NA	1	1	0	1	1
rs6939063	6	98567343	0.701145	rs9375098	8.832	RP11-436D23.1	ncRNA_intronic	0	0.0093404	0.0317933	0.0111061	6	G	A	0.1223	6	2	15	0	0	1
rs62057073	17	43861117	1	rs62059005	8.826	CRHR1:RP11-105N13.4	ncRNA_intronic	0	3.3356e-05	0.0608634	0.0133191	19	C	T	0.2396	4	1	11	1	1	0
rs4569335	17	43811950	1	rs62059005	8.825	CRHR1:RP11-105N13.4:RP11-293E1.1	ncRNA_exonic	0	NA	NA	NA	19	A	C	0.2396	5	5	14	1	1	1
rs536475463	17	43775212	1	rs62059005	8.819	CRHR1:RP11-105N13.4	ncRNA_intronic	0	NA	NA	NA	19	CCTT	C	0.2396	NA	9	14	1	1	1
rs375347415	17	44349761	0.791319	rs62059005	8.817	ARL17B	intergenic	2388	NA	NA	NA	19	A	AT	0.2008	NA	5	15	1	1	1
rs75022332	17	43810873	1	rs62059005	8.816	CRHR1:RP11-105N13.4:RP11-293E1.1	ncRNA_exonic	0	NA	NA	NA	19	A	T	0.2396	5	5	14	1	1	1
rs34798737	1	174339876	1	rs12076771	8.813	RABGAP1L	intronic	0	NA	NA	NA	1	A	ATAGG	0.2753	NA	5	15	1	1	1
rs1076560	11	113283688	0.971022	rs2471851	8.805	DRD2	intronic	0	1.56873e-06	0.0511739	0.00967585	12	C	A	0.1501	5	5	15	1	1	1
rs17058348	6	98726503	0.688667	rs9375098	8.802	RP11-436D23.1	ncRNA_intronic	0	0.000171391	0.0405492	0.0097979	6	T	A	0.1213	7	5	15	0	0	0
rs62062266	17	44090704	0.994629	rs62059005	8.798	MAPT	intronic	0	NA	NA	NA	19	A	G	0.2406	4	2	15	1	1	1
rs62061730	17	44017342	1	rs62059005	8.793	MAPT	intronic	0	NA	NA	NA	19	A	G	0.2396	5	5	14	1	1	1
rs79322350	17	43790401	1	rs62059005	8.792	CRHR1:RP11-105N13.4	ncRNA_intronic	0	NA	NA	NA	19	A	G	0.2396	7	5	14	1	1	1
rs62056934	17	43790005	0.994627	rs62059005	8.785	CRHR1:RP11-105N13.4	ncRNA_intronic	0	NA	NA	NA	19	A	G	0.2386	5	5	14	1	1	1
rs62064657	17	43517054	0.728095	rs62059005	8.784	PLEKHM1	intronic	0	NA	NA	NA	19	G	A	0.1938	5	2	5	1	1	1
rs558928409	17	44216817	0.786436	rs62059005	8.779	KANSL1	intronic	0	NA	NA	NA	19	A	T	0.1998	NA	2	7	1	1	1
rs1139226	6	27675290	0.847235	rs9366702	8.773	RP1-97D16.1	intergenic	29488	0.0376849	0.0211582	0.00924413	4	T	A	0.2475	7	4	5	0	1	1
rs62054834	17	43934314	1	rs62059005	8.773	MAPT-AS1	ncRNA_intronic	0	NA	NA	NA	19	T	C	0.2396	7	5	14	1	1	1
rs71238846	17	43552537	0.756939	rs62059005	8.772	PLEKHM1	exonic	0	NA	NA	NA	19	G	A	0.1958	NA	4	4	1	1	1
rs9537114	13	56011428	0.938723	rs9597198	8.77	MIR5007	intergenic	262744	0.0114671	-0.0323463	0.0116175	14	G	A	0.2416	4	2	15	0	0	0
rs62055471	17	43943755	1	rs62059005	8.77	MAPT-AS1	ncRNA_intronic	0	NA	NA	NA	19	T	C	0.2396	7	5	14	0	1	1
rs2429449	17	44296224	0.760262	rs62059005	8.77	KANSL1	intronic	0	NA	NA	NA	19	C	T	0.1968	NA	4	5	1	1	1
rs17690987	17	43931626	1	rs62059005	8.747	MAPT-AS1	ncRNA_intronic	0	NA	NA	NA	19	T	C	0.2396	3a	5	14	1	1	1
rs62062792	17	44025347	1	rs62059005	8.743	MAPT	intronic	0	NA	NA	NA	19	T	C	0.2396	6	5	14	1	1	1
rs117368197	17	43715924	1	rs62059005	8.738	CRHR1-IT1:CRHR1:RP11-105N13.4	ncRNA_intronic	0	0.0180047	-0.0528272	0.0202777	19	G	A	0.2396	6	4	5	1	1	1
rs56026128	17	43931244	1	rs62059005	8.731	MAPT-AS1	ncRNA_intronic	0	NA	NA	NA	19	G	C	0.2396	5	5	14	1	1	1
rs3045982	13	55913870	0.875628	rs9597198	8.729	MIR5007	intergenic	165186	NA	NA	NA	14	A	ACTTGT	0.2465	NA	9	15	0	0	1
rs4601135	6	98425571	0.990041	rs9375098	8.727	RP11-436D23.1	ncRNA_intronic	0	0.0272191	0.0244122	0.0100375	6	G	A	0.1133	7	5	15	0	1	1
rs62063854	17	44074619	0.994629	rs62059005	8.726	MAPT	intronic	0	NA	NA	NA	19	G	A	0.2406	5	4	15	1	1	1
rs4652191	1	174104611	0.990471	rs12076771	8.709	RP11-160H22.5	ncRNA_intronic	0	0.0140637	0.0240761	0.00890248	1	T	A	0.2734	5	7	15	0	1	1
rs80233201	17	43971481	1	rs62059005	8.708	MAPT-AS1	ncRNA_intronic	0	NA	NA	NA	19	T	C	0.2396	4	1	1	1	1	1
rs17660337	17	44169605	0.994629	rs62059005	8.708	KANSL1	intronic	0	NA	NA	NA	19	T	C	0.2406	NA	4	5	1	1	1
rs739642	17	43946838	1	rs62059005	8.707	MAPT-AS1	ncRNA_intronic	0	NA	NA	NA	19	C	A	0.2396	NA	5	14	0	1	1
rs2316774	17	43946642	1	rs62059005	8.704	MAPT-AS1	ncRNA_intronic	0	NA	NA	NA	19	T	C	0.2396	6	5	14	0	1	1
rs59044210	1	174141000	0.985756	rs12076771	8.699	RABGAP1L	intronic	0	0.0207478	0.0228267	0.00896272	1	G	A	0.2724	7	5	15	1	1	1
rs62057068	17	43858629	1	rs62059005	8.699	CRHR1:RP11-105N13.4	ncRNA_intronic	0	0.000126435	-0.0468937	0.0111078	19	G	A	0.2396	5	5	13	1	1	0
rs77965652	17	43853457	1	rs62059005	8.694	CRHR1:RP11-105N13.4	ncRNA_intronic	0	NA	NA	NA	19	A	G	0.2396	5	5	14	1	1	0
rs535689567	17	44274933	0.781588	rs62059005	8.694	KANSL1	intronic	0	NA	NA	NA	19	C	G	0.1988	NA	2	5	1	1	1
rs548634067	17	44249911	0.978748	rs62059005	8.691	KANSL1	intronic	0	NA	NA	NA	19	T	TA	0.2416	NA	4	5	1	1	1
rs548785130	17	44284057	0.969832	rs62059005	8.69	KANSL1	intronic	0	NA	NA	NA	19	C	T	0.2455	NA	4	5	1	1	1
rs2316772	17	43946423	0.989294	rs62059005	8.687	MAPT-AS1	ncRNA_intronic	0	NA	NA	NA	19	A	C	0.2416	6	5	14	0	1	1
rs62061811	17	44180173	0.994629	rs62059005	8.685	KANSL1	intronic	0	NA	NA	NA	19	T	G	0.2406	5	5	5	1	1	1
rs2771401	1	174647440	0.827819	rs12076771	8.684	RABGAP1L	intronic	0	0.00795605	0.0292211	0.00999758	1	C	T	0.2455	NA	5	15	1	1	1
rs111920741	17	44333412	0.96769	rs62059005	8.672	RP11-259G18.3	intergenic	3504	NA	NA	NA	19	G	A	0.2396	6	5	15	0	1	1
rs62062793	17	44026321	1	rs62059005	8.668	MAPT	intronic	0	NA	NA	NA	19	T	C	0.2396	4	1	7	1	1	1
rs62060760	17	44132887	0.994629	rs62059005	8.666	KANSL1	intronic	0	NA	NA	NA	19	C	T	0.2406	6	4	5	1	1	1
rs62053953	17	43749454	1	rs62059005	8.663	CRHR1:RP11-105N13.4	ncRNA_intronic	0	NA	NA	NA	19	G	A	0.2396	5	6	14	1	1	1
rs73100438	12	40878665	0.976762	rs4768291	8.654	MUC19	exonic	0	0.0480453	-0.0390946	0.0179558	13	G	A	0.1461	5	8	9	1	0	1
rs12185268	17	43923683	1	rs62059005	8.654	MAPT-AS1:SPPL2C	exonic	0	NA	NA	NA	19	A	G	0.2396	1f	5	15	1	1	1
rs2732652	17	44345114	0.791319	rs62059005	8.651	RP11-259G18.1	ncRNA_intronic	0	NA	NA	NA	19	C	T	0.2008	2b	1	2	1	1	1
rs77099723	17	43539968	0.728095	rs62059005	8.647	PLEKHM1:AC091132.1	ncRNA_intronic	0	NA	NA	NA	19	G	A	0.1938	5	4	5	1	1	1
rs1984937	17	43980530	1	rs62059005	8.638	MAPT	intronic	0	NA	NA	NA	19	A	C	0.2396	NA	2	14	1	1	1
rs575442533	2	124202457	0.648953	rs6734853	8.635	AC073409.1	upstream	435	NA	NA	NA	2	C	CCTTTTCTCCTATTAATCAATTGGTGCAT	0.4085	NA	9	15	0	0	1
rs55671319	17	43548424	0.756939	rs62059005	8.633	PLEKHM1	intronic	0	0.000189571	-0.0480782	0.0116959	19	G	A	0.1958	7	4	5	1	1	0
rs17572169	17	44045974	0.994629	rs62059005	8.627	MAPT	intronic	0	NA	NA	NA	19	C	T	0.2406	1f	4	14	1	1	1
rs537893623	17	44259919	0.842259	rs62059005	8.622	KANSL1	intronic	0	NA	NA	NA	19	A	G	0.2087	NA	2	5	1	1	1
rs62056927	17	43788767	1	rs62059005	8.607	CRHR1:RP11-105N13.4	ncRNA_intronic	0	NA	NA	NA	19	G	A	0.2396	5	5	14	1	1	1
rs76380490	17	44203413	0.989382	rs62059005	8.602	KANSL1	intronic	0	NA	NA	NA	19	C	T	0.2416	4	4	5	1	1	1
rs529556708	17	44271430	0.994629	rs62059005	8.59	KANSL1:KANSL1-AS1	ncRNA_intronic	0	NA	NA	NA	19	A	G	0.2406	NA	1	1	1	1	1
rs62062322	17	44112385	0.994629	rs62059005	8.588	KANSL1	intronic	0	NA	NA	NA	19	A	G	0.2406	4	4	4	1	1	1
rs12149995	17	44092801	0.994629	rs62059005	8.566	MAPT	intronic	0	NA	NA	NA	19	G	A	0.2406	6	5	15	1	1	1
rs538814482	17	43679193	0.895902	rs62059005	8.557	RP11-707O23.5	ncRNA_exonic	0	NA	NA	NA	19	G	A	0.2594	NA	5	15	0	1	1
rs17690703	17	43925297	0.830313	rs62059005	8.55	MAPT-AS1	ncRNA_intronic	0	NA	NA	NA	19	C	T	0.2763	1b	5	15	1	1	1
rs62063794	17	44066088	0.994629	rs62059005	8.547	MAPT	intronic	0	NA	NA	NA	19	T	A	0.2406	3a	4	15	1	1	1
rs564074542	17	44276431	0.994629	rs62059005	8.547	KANSL1	intronic	0	NA	NA	NA	19	T	TAGAA	0.2406	NA	2	5	1	1	1
rs576442791	17	43658409	0.767242	rs62059005	8.521	DND1P1	intergenic	4827	NA	NA	NA	19	G	A	0.1958	NA	3	5	0	1	1
rs9388110	6	98540805	0.911836	rs9375098	8.502	RP11-436D23.1	ncRNA_intronic	0	5.00108e-05	0.0447454	0.0100181	6	C	T	0.1074	7	9	15	0	1	1
rs564706435	17	44269493	0.842259	rs62059005	8.497	KANSL1	intronic	0	NA	NA	NA	19	T	C	0.2087	NA	1	1	1	1	1
rs2103640	1	174188285	1	rs12076771	8.481	RABGAP1L	UTR5	0	0.00378232	-0.0283666	0.0088947	1	G	A	0.2753	4	1	5	1	1	1
rs62056782	17	43974230	1	rs62059005	8.48	MAPT	intronic	0	NA	NA	NA	19	C	T	0.2396	4	1	13	1	1	1
rs1526126	17	43812218	1	rs62059005	8.475	CRHR1:RP11-105N13.4	ncRNA_intronic	0	NA	NA	NA	19	C	T	0.2396	1b	5	14	1	1	1
rs12150628	17	44149581	0.994629	rs62059005	8.472	KANSL1	intronic	0	NA	NA	NA	19	C	T	0.2406	7	2	5	1	1	1
rs553047624	17	44346610	0.791319	rs62059005	8.465	RP11-259G18.1	downstream	549	NA	NA	NA	19	A	G	0.2008	NA	5	15	1	1	1
rs567135833	17	44363929	0.946621	rs62059005	8.462	ARL17B	intronic	0	NA	NA	NA	19	C	T	0.2416	NA	5	15	1	1	1
rs17563800	17	43817459	1	rs62059005	8.442	CRHR1:RP11-105N13.4	ncRNA_intronic	0	NA	NA	NA	19	C	T	0.2396	1b	5	14	1	1	1
rs534069237	17	44258446	0.781588	rs62059005	8.436	KANSL1	intronic	0	NA	NA	NA	19	A	G	0.1988	NA	4	5	1	1	1
rs17564493	17	44001379	1	rs62059005	8.427	MAPT	intronic	0	NA	NA	NA	19	C	T	0.2396	1f	2	14	1	1	1
rs2902661	17	43807099	1	rs62059005	8.414	CRHR1:RP11-105N13.4	ncRNA_intronic	0	NA	NA	NA	19	G	A	0.2396	NA	7	14	1	1	1
rs76421814	17	43814427	1	rs62059005	8.405	CRHR1:RP11-105N13.4	ncRNA_intronic	0	NA	NA	NA	19	T	C	0.2396	7	5	14	1	1	1
rs35389313	17	43487424	0.712237	rs62059005	8.401	ARHGAP27	intronic	0	NA	NA	NA	19	T	C	0.1968	4	1	1	1	1	1
rs532327698	17	44156180	0.994629	rs62059005	8.397	KANSL1	intronic	0	NA	NA	NA	19	A	G	0.2406	NA	2	5	1	1	1
rs62056808	17	43984646	1	rs62059005	8.392	MAPT	intronic	0	NA	NA	NA	19	T	C	0.2396	5	2	14	1	1	1
rs2873022	13	55983374	0.655697	rs9597198	8.385	MIR5007	intergenic	234690	0.00528324	-0.0281659	0.00916908	14	G	C	0.1948	7	5	15	0	0	0
rs4651008	1	174311819	0.816952	rs12076771	8.376	RABGAP1L	intronic	0	0.00397682	-0.030659	0.00966614	1	C	A	0.2386	6	5	15	1	1	1
rs540306918	17	44256710	0.786436	rs62059005	8.376	KANSL1	intronic	0	NA	NA	NA	19	G	C	0.1998	NA	2	7	1	1	1
rs1793294	1	174742621	0.815093	rs12076771	8.367	RABGAP1L	intronic	0	0.00105927	0.0325751	0.00903351	1	T	A	0.2445	7	5	15	1	1	1
rs1864324	17	43977702	1	rs62059005	8.354	MAPT	intronic	0	NA	NA	NA	19	C	T	0.2396	5	5	13	1	1	1
rs17577877	17	44208218	0.989249	rs62059005	8.337	KANSL1	intronic	0	NA	NA	NA	19	A	G	0.2396	1f	2	7	1	1	1
rs113965826	17	43696254	0.994629	rs62059005	8.334	CRHR1-IT1	intergenic	1439	NA	NA	NA	19	A	G	0.2406	6	14	15	1	1	1
rs17688916	17	43778680	0.900688	rs62059005	8.331	CRHR1:RP11-105N13.4	ncRNA_intronic	0	NA	NA	NA	19	T	A	0.2247	1f	5	14	1	1	1
rs998118	18	35330843	0.995704	rs8090858	8.32	RP11-19F9.1	intergenic	77703	0.00600307	0.0293709	0.00970619	20	G	A	0.338	NA	5	15	0	0	0
rs34729961	6	167413132	0.903158	rs2301436	8.314	FGFR1OP:RP11-517H2.6	ncRNA_intronic	0	NA	NA	NA	7	GC	G	0.4215	NA	1	1	1	1	1
rs62057062	17	43856710	1	rs62059005	8.304	CRHR1:RP11-105N13.4	ncRNA_intronic	0	8.93465e-08	0.0546778	0.00928487	19	G	A	0.2396	6	5	14	1	1	0
rs17649918	17	44001621	1	rs62059005	8.304	MAPT	intronic	0	NA	NA	NA	19	A	G	0.2396	1f	2	15	1	1	1
rs62062800	17	44027753	1	rs62059005	8.285	MAPT	intronic	0	NA	NA	NA	19	A	G	0.2396	5	5	13	1	1	1
rs2668673	17	43657267	0.757843	rs62059005	8.284	DND1P1	intergenic	5969	NA	NA	NA	19	A	G	0.1938	NA	2	5	0	1	1
rs561413366	1	174191132	0.846294	rs12076771	8.278	RABGAP1L	intronic	0	NA	NA	NA	1	AT	A	0.3072	NA	3	5	1	1	1
rs531934295	17	43670696	0.842083	rs62059005	8.274	DND1P1	intergenic	6400	NA	NA	NA	19	G	C	0.2107	NA	4	15	0	1	1
rs11275310	6	167454237	1	rs2301436	8.27	FGFR1OP:RP11-517H2.6	ncRNA_intronic	0	NA	NA	NA	7	T	TATTCAGTACCA	0.4473	NA	2	5	1	1	1
rs62060761	17	44133162	0.994629	rs62059005	8.263	KANSL1	intronic	0	NA	NA	NA	19	A	C	0.2406	6	4	5	1	1	1
rs12075630	1	174153170	1	rs12076771	8.256	RABGAP1L	intronic	0	NA	NA	NA	1	A	G	0.2753	5	5	15	1	1	1
rs138945734	1	174512493	0.794407	rs12076771	8.255	RABGAP1L	intronic	0	NA	NA	NA	1	TC	T	0.2396	NA	5	15	1	1	1
rs138875687	17	44345047	0.95169	rs62059005	8.253	RP11-259G18.1	ncRNA_intronic	0	NA	NA	NA	19	A	ACT	0.2406	NA	1	2	1	1	1
rs576672302	17	44265328	0.994629	rs62059005	8.25	KANSL1	intronic	0	NA	NA	NA	19	A	G	0.2406	NA	1	7	1	1	1
rs62053947	17	43747683	1	rs62059005	8.238	CRHR1:RP11-105N13.4	ncRNA_intronic	0	NA	NA	NA	19	G	A	0.2396	7	5	14	1	1	1
rs77095128	17	44204304	0.994629	rs62059005	8.218	KANSL1	intronic	0	NA	NA	NA	19	T	G	0.2406	3a	4	5	1	1	1
rs560756822	17	44240497	0.786436	rs62059005	8.213	KANSL1	intronic	0	NA	NA	NA	19	T	C	0.1998	NA	2	7	1	1	1
rs1918786	17	44279101	0.994629	rs62059005	8.209	KANSL1	intronic	0	NA	NA	NA	19	A	G	0.2406	7	5	5	1	1	1
rs9375283	6	98647345	0.685713	rs9375098	8.191	RP11-436D23.1	ncRNA_intronic	0	0.000295142	-0.0384778	0.00965264	6	G	T	0.1223	7	9	15	0	0	1
rs2040844	17	43767219	1	rs62059005	8.175	CRHR1:RP11-105N13.4	ncRNA_intronic	0	NA	NA	NA	19	A	C	0.2396	NA	7	14	1	1	1
rs9387964	6	98423507	0.990041	rs9375098	8.172	RP11-436D23.1	ncRNA_intronic	0	0.0157142	-0.0279291	0.0104988	6	C	T	0.1133	6	5	15	0	1	1
rs17577975	17	44210442	0.989249	rs62059005	8.171	KANSL1	intronic	0	NA	NA	NA	19	C	T	0.2396	1f	4	5	1	1	1
rs56343551	17	43959092	1	rs62059005	8.17	MAPT-AS1	ncRNA_intronic	0	NA	NA	NA	19	G	T	0.2396	7	9	14	0	1	1
rs56356641	17	43958362	0.95804	rs62059005	8.168	MAPT-AS1	ncRNA_intronic	0	NA	NA	NA	19	T	G	0.2475	7	9	14	0	1	1
rs2732654	17	44346405	0.786436	rs62059005	8.166	RP11-259G18.1	downstream	344	NA	NA	NA	19	C	T	0.1998	5	5	15	1	1	1
rs1894199	1	174804683	0.972032	rs12076771	8.165	RABGAP1L	intronic	0	8.65701e-07	0.0507355	0.00936352	1	C	T	0.2773	4	5	15	1	1	1
rs17653906	17	44133142	0.994629	rs62059005	8.151	KANSL1	intronic	0	NA	NA	NA	19	G	A	0.2406	6	4	5	1	1	1
rs4652179	1	174076323	0.976421	rs12076771	8.143	RP11-160H22.5	intergenic	8114	0.0388506	-0.0232831	0.010234	1	G	C	0.2704	5	13	15	0	1	1
rs545671560	17	43668853	0.793827	rs62059005	8.132	DND1P1	intergenic	4557	NA	NA	NA	19	A	G	0.2008	NA	5	15	0	1	1
rs80245686	1	174750751	0.976737	rs12076771	8.126	RABGAP1L	intronic	0	NA	NA	NA	1	G	T	0.2783	6	5	15	1	1	1
rs575495169	17	43969258	1	rs62059005	8.126	MAPT-AS1	ncRNA_intronic	0	NA	NA	NA	19	G	GC	0.2396	NA	5	14	1	1	1
rs7350928	17	44108100	0.994629	rs62059005	8.126	KANSL1	UTR3	0	NA	NA	NA	19	C	T	0.2406	1f	3	4	1	1	1
rs7502937	17	43793665	1	rs62059005	8.115	CRHR1:RP11-105N13.4	ncRNA_intronic	0	NA	NA	NA	19	A	G	0.2396	5	5	14	1	1	1
rs36127331	1	174750156	0.815093	rs12076771	8.109	RABGAP1L	intronic	0	NA	NA	NA	1	T	C	0.2445	6	5	15	1	1	1
rs12427655	13	56093640	1	rs9597198	8.104	MIR5007	intergenic	344956	NA	NA	NA	14	A	T	0.2396	6	15	15	0	0	0
rs62062776	17	44022043	1	rs62059005	8.099	MAPT	intronic	0	NA	NA	NA	19	A	C	0.2396	5	4	14	1	1	1
rs62057158	17	43907143	1	rs62059005	8.096	CRHR1	intronic	0	1.15125e-05	0.0502905	0.0104098	19	G	A	0.2396	5	4	15	1	1	0
rs534585219	17	44361861	0.793997	rs62059005	8.093	ARL17B	intronic	0	NA	NA	NA	19	T	G	0.2018	NA	5	15	1	1	1
rs568071087	17	44364519	0.903258	rs62059005	8.083	ARL17B	intronic	0	NA	NA	NA	19	C	G	0.2515	NA	2	15	1	1	1
rs34211253	17	43834074	1	rs62059005	8.08	CRHR1:RP11-105N13.4	ncRNA_intronic	0	NA	NA	NA	19	C	G	0.2396	4	5	14	1	1	1
rs2532416	17	44289291	0.974514	rs62059005	8.079	KANSL1	intronic	0	NA	NA	NA	19	A	C	0.2445	NA	4	5	1	1	1
rs1105571	17	43793200	1	rs62059005	8.074	CRHR1:RP11-105N13.4	ncRNA_intronic	0	NA	NA	NA	19	A	T	0.2396	6	5	14	1	1	1
rs200422537	17	44331803	0.973068	rs62059005	8.068	RP11-259G18.3	intergenic	5113	NA	NA	NA	19	A	ATTTT	0.2386	NA	5	15	0	1	1
rs554209183	17	44133818	0.994629	rs62059005	8.059	KANSL1	intronic	0	NA	NA	NA	19	TA	T	0.2406	NA	2	5	1	1	1
rs12475652	2	124156469	0.949014	rs6734853	8.058	AC073409.1	intergenic	44372	0.0335108	0.0375723	0.0160476	2	C	A	0.4732	5	9	15	0	0	1
rs2316952	17	44139190	0.994629	rs62059005	8.055	KANSL1	intronic	0	NA	NA	NA	19	G	C	0.2406	4	4	5	1	1	1
rs16941038	17	43761565	0.877075	rs62059005	8.044	CRHR1:RP11-105N13.4	ncRNA_intronic	0	NA	NA	NA	19	T	C	0.2654	1f	5	14	1	1	1
rs564850730	17	43668850	0.793827	rs62059005	8.042	DND1P1	intergenic	4554	NA	NA	NA	19	T	C	0.2008	NA	5	15	0	1	1
rs62056877	17	43778828	0.994629	rs62059005	8.035	CRHR1:RP11-105N13.4	ncRNA_intronic	0	NA	NA	NA	19	T	G	0.2406	5	5	14	1	1	1
rs557443000	17	43516739	0.728095	rs62059005	8.034	PLEKHM1	intronic	0	NA	NA	NA	19	G	A	0.1938	NA	2	4	1	1	1
rs76594404	17	43971457	1	rs62059005	8.03	MAPT-AS1	ncRNA_intronic	0	NA	NA	NA	19	G	C	0.2396	2a	1	1	1	1	1
rs2696432	17	44338285	0.840586	rs62059005	8.029	RP11-259G18.3	upstream	312	NA	NA	NA	19	C	T	0.2107	7	1	5	0	1	1
rs4140646	6	27738801	0.88033	rs9366702	8.028	RSL24D1P1	intergenic	9596	0.00208926	-0.0326488	0.00963369	4	G	A	0.2197	2b	2	14	0	1	1
rs12452273	17	43552921	0.756939	rs62059005	8.02	PLEKHM1	exonic	0	NA	NA	NA	19	C	T	0.1958	5	4	4	1	1	1
rs564528960	17	44232169	0.786436	rs62059005	8.02	KANSL1	intronic	0	NA	NA	NA	19	A	G	0.1998	NA	2	7	1	1	1
rs4451598	1	174575714	0.802247	rs12076771	8.011	RABGAP1L	intronic	0	0.00352266	0.0440784	0.0137159	1	G	A	0.2416	4	5	15	1	1	0
rs2838	17	44141347	0.994629	rs62059005	8.011	KANSL1	intronic	0	NA	NA	NA	19	A	G	0.2406	6	4	5	1	1	1
rs34018943	17	43508303	0.728095	rs62059005	8.007	ARHGAP27	intronic	0	NA	NA	NA	19	A	G	0.1938	4	1	11	1	1	1
rs17577052	17	44186301	0.994629	rs62059005	8.007	KANSL1	intronic	0	NA	NA	NA	19	T	C	0.2406	1b	2	7	1	1	1
rs113029914	17	43981831	1	rs62059005	8.006	MAPT	intronic	0	1.43022e-05	-0.0454968	0.00952055	19	T	A	0.2396	5	5	14	1	1	1
rs1407127	1	174088686	0.976421	rs12076771	8	RP11-160H22.5	ncRNA_intronic	0	0.00792674	0.0260699	0.00891524	1	C	T	0.2704	5	7	15	0	1	1
rs554181742	17	43671174	0.878889	rs62059005	7.999	DND1P1	intergenic	6878	NA	NA	NA	19	A	G	0.2197	NA	5	15	0	1	1
rs568196639	17	44276578	0.979329	rs62059005	7.999	KANSL1	intronic	0	NA	NA	NA	19	T	C	0.2435	NA	2	5	1	1	1
rs62060851	17	44157992	0.994629	rs62059005	7.997	KANSL1	intronic	0	NA	NA	NA	19	T	C	0.2406	6	4	5	1	1	1
rs55762780	1	174116572	0.976421	rs12076771	7.996	RP11-160H22.5	ncRNA_intronic	0	NA	NA	NA	1	C	G	0.2704	6	9	15	0	1	1
rs62056851	17	43992806	1	rs62059005	7.993	MAPT	intronic	0	0.000252328	-0.0593016	0.0147125	19	G	A	0.2396	4	2	14	1	1	1
rs916888	17	44863133	0.72354	rs62059005	7.991	WNT3	intronic	0	0.000155033	-0.041369	0.00992982	19	C	T	0.2654	1f	5	14	1	1	1
rs2696430	17	44338279	0.900091	rs62059005	7.984	RP11-259G18.3	upstream	306	NA	NA	NA	19	G	C	0.2604	7	1	5	0	1	1
rs200876201	7	104505489	0.870622	rs28526655	7.983	LHFPL3	intronic	0	NA	NA	NA	8	CA	C	0.1909	NA	5	15	1	0	1
rs62056793	17	43977018	1	rs62059005	7.979	MAPT	intronic	0	NA	NA	NA	19	A	G	0.2396	4	5	13	1	1	1
rs537315599	17	43657440	0.767242	rs62059005	7.977	DND1P1	intergenic	5796	NA	NA	NA	19	C	G	0.1958	NA	2	5	0	1	1
rs559264754	17	44251243	0.776773	rs62059005	7.97	KANSL1	intronic	0	NA	NA	NA	19	C	T	0.1978	NA	4	5	1	1	1
rs417968	17	43728376	0.824482	rs62059005	7.968	CRHR1:RP11-105N13.4	ncRNA_intronic	0	NA	NA	NA	19	A	G	0.2763	NA	4	15	1	1	1
rs55736025	17	44072017	0.994629	rs62059005	7.965	MAPT	intronic	0	NA	NA	NA	19	C	A	0.2406	7	4	15	1	1	1
rs142778826	6	98666281	0.679313	rs9375098	7.955	RP11-436D23.1	ncRNA_intronic	0	NA	NA	NA	6	C	CATAT	0.1233	NA	9	15	0	0	1
rs62061790	17	44170414	0.994629	rs62059005	7.942	KANSL1	intronic	0	NA	NA	NA	19	G	A	0.2406	6	4	5	1	1	1
rs543659018	17	43659975	0.776773	rs62059005	7.932	DND1P1	intergenic	3261	NA	NA	NA	19	T	C	0.1978	NA	3	5	0	1	1
rs1212168	18	35345382	0.865275	rs8090858	7.932	RP11-19F9.1	intergenic	92242	0.00952517	-0.0267132	0.00935569	20	C	T	0.3201	NA	5	15	0	0	0
rs10649200	1	174887365	0.774919	rs12076771	7.93	RABGAP1L	intronic	0	NA	NA	NA	1	T	TTA	0.2455	NA	4	15	1	1	1
rs2732714	17	44321478	0.847083	rs62059005	7.92	RP11-259G18.2	ncRNA_exonic	0	NA	NA	NA	19	A	G	0.2107	5	5	15	0	1	1
rs552808944	17	44361869	0.793997	rs62059005	7.918	ARL17B	intronic	0	NA	NA	NA	19	G	C	0.2018	NA	5	15	1	1	1
rs79580365	17	43960172	1	rs62059005	7.912	MAPT-AS1	ncRNA_intronic	0	NA	NA	NA	19	C	T	0.2396	NA	7	14	0	1	1
rs56167344	17	43797087	1	rs62059005	7.9	CRHR1:RP11-105N13.4	ncRNA_intronic	0	NA	NA	NA	19	A	T	0.2396	2b	5	14	1	1	1
rs62063304	17	44049900	0.994629	rs62059005	7.879	MAPT	intronic	0	NA	NA	NA	19	A	G	0.2406	4	4	15	1	1	1
rs55876817	17	43958139	1	rs62059005	7.877	MAPT-AS1	ncRNA_intronic	0	NA	NA	NA	19	A	C	0.2396	7	9	14	0	1	1
rs2315876	13	55992778	0.885076	rs9597198	7.875	MIR5007	intergenic	244094	0.010703	-0.0274537	0.00976712	14	T	A	0.2445	6	9	15	0	0	0
rs2732704	17	44353114	0.791319	rs62059005	7.875	ARL17B	intronic	0	NA	NA	NA	19	T	C	0.2008	NA	5	15	1	1	1
rs542524111	17	44213204	0.994629	rs62059005	7.873	KANSL1	intronic	0	NA	NA	NA	19	C	T	0.2406	NA	4	5	1	1	1
rs62055553	17	43966178	1	rs62059005	7.871	MAPT-AS1	ncRNA_intronic	0	NA	NA	NA	19	C	A	0.2396	7	13	14	1	1	1
rs968028	17	43781105	1	rs62059005	7.869	CRHR1:RP11-105N13.4	ncRNA_intronic	0	NA	NA	NA	19	A	G	0.2396	NA	5	14	1	1	1
rs62063786	17	44061023	0.994629	rs62059005	7.864	MAPT	exonic	0	NA	NA	NA	19	G	A	0.2406	5	4	15	1	1	1
rs62064395	17	43666001	0.940765	rs62059005	7.861	DND1P1	intergenic	1705	NA	NA	NA	19	A	C	0.2515	6	5	15	0	1	1
rs571297820	17	43679132	0.978879	rs62059005	7.861	RP11-707O23.5	ncRNA_exonic	0	NA	NA	NA	19	A	G	0.2435	NA	5	15	0	1	1
rs17426106	17	43828935	1	rs62059005	7.857	CRHR1:RP11-105N13.4	ncRNA_intronic	0	NA	NA	NA	19	G	C	0.2396	1f	5	14	1	1	1
rs79073784	17	43754209	1	rs62059005	7.852	CRHR1:RP11-105N13.4	ncRNA_intronic	0	NA	NA	NA	19	G	C	0.2396	3a	5	14	1	1	1
rs2696429	17	44335274	0.871717	rs62059005	7.844	RP11-259G18.3	intergenic	1642	NA	NA	NA	19	G	A	0.2227	5	5	15	0	1	1
rs199512	17	44857352	0.824032	rs62059005	7.839	WNT3	intronic	0	1.47842e-06	0.0484779	0.00914353	19	C	T	0.2197	5	2	14	1	1	1
rs62061767	17	44167729	0.994629	rs62059005	7.838	KANSL1	intronic	0	NA	NA	NA	19	A	G	0.2406	7	4	5	1	1	1
rs62056928	17	43788782	1	rs62059005	7.825	CRHR1:RP11-105N13.4	ncRNA_intronic	0	NA	NA	NA	19	C	T	0.2396	5	5	14	1	1	1
rs551752654	17	44255550	0.767242	rs62059005	7.823	KANSL1	intronic	0	NA	NA	NA	19	A	G	0.1958	NA	5	5	1	1	1
rs536950796	17	44281308	0.852687	rs62059005	7.82	KANSL1	intronic	0	NA	NA	NA	19	G	A	0.2107	NA	5	5	1	1	1
rs62059003	17	44002431	1	rs62059005	7.819	MAPT	intronic	0	NA	NA	NA	19	C	T	0.2396	7	5	15	1	1	1
rs17649641	17	43997372	1	rs62059005	7.818	MAPT	intronic	0	NA	NA	NA	19	T	C	0.2396	1f	2	14	1	1	1
rs9398634	6	98420848	0.990041	rs9375098	7.799	RP11-436D23.1	ncRNA_intronic	0	0.00405298	0.0364212	0.0115068	6	G	T	0.1133	5	5	15	0	1	1
rs12525015	6	98408519	0.990041	rs9375098	7.795	RP11-436D23.1	ncRNA_intronic	0	0.000661926	0.0413307	0.0110219	6	C	T	0.1133	7	5	15	0	1	1
rs62055710	17	43762537	1	rs62059005	7.789	CRHR1:RP11-105N13.4	ncRNA_intronic	0	NA	NA	NA	19	T	A	0.2396	7	5	14	1	1	1
rs143688748	1	174149089	1	rs12076771	7.784	RABGAP1L	intronic	0	NA	NA	NA	1	CAG	C	0.2753	NA	5	15	1	1	1
rs138325961	17	43971238	1	rs62059005	7.776	MAPT-AS1	ncRNA_intronic	0	NA	NA	NA	19	T	TTAGATACATCA	0.2396	NA	1	1	1	1	1
rs71373560	17	43493504	0.712237	rs62059005	7.775	ARHGAP27	intronic	0	NA	NA	NA	19	C	T	0.1968	6	5	15	1	1	1
rs199926341	17	44326245	0.842083	rs62059005	7.774	RP11-259G18.2	intergenic	3834	NA	NA	NA	19	A	G	0.2107	6	5	15	0	1	1
rs541425496	17	44062689	0.979078	rs62059005	7.771	MAPT	intronic	0	NA	NA	NA	19	A	C	0.2435	NA	4	15	1	1	1
rs59038285	1	174906712	0.770013	rs12076771	7.76	RABGAP1L:RP1-102G20.5	ncRNA_intronic	0	NA	NA	NA	1	C	T	0.2465	7	4	15	1	1	1
rs573785318	17	44275649	0.984284	rs62059005	7.756	KANSL1	intronic	0	NA	NA	NA	19	CTAT	C	0.2425	NA	5	5	1	1	1
rs113313477	17	44005186	0.994687	rs62059005	7.754	MAPT	intronic	0	NA	NA	NA	19	G	A	0.2406	7	5	9	1	1	1
rs62062796	17	44027316	1	rs62059005	7.753	MAPT	intronic	0	NA	NA	NA	19	G	A	0.2396	2a	5	13	1	1	1
rs2960000	17	43534353	0.717387	rs62059005	7.751	PLEKHM1:AC091132.1	ncRNA_intronic	0	NA	NA	NA	19	T	C	0.1978	NA	4	5	1	1	1
rs140164076	1	174129415	0.995219	rs12076771	7.745	RABGAP1L	intronic	0	NA	NA	NA	1	AC	A	0.2744	NA	1	2	1	1	1
rs2532418	17	44288579	0.989382	rs62059005	7.74	KANSL1	intronic	0	NA	NA	NA	19	T	C	0.2416	NA	4	5	1	1	1
rs62056920	17	43787226	1	rs62059005	7.734	CRHR1:RP11-105N13.4	ncRNA_intronic	0	NA	NA	NA	19	G	A	0.2396	4	7	14	1	1	1
rs1635288	17	43756969	0.877075	rs62059005	7.732	CRHR1:RP11-105N13.4	ncRNA_intronic	0	NA	NA	NA	19	G	A	0.2654	NA	5	14	1	1	1
rs7502888	17	43986992	1	rs62059005	7.731	MAPT:RP11-669E14.4	ncRNA_intronic	0	NA	NA	NA	19	G	C	0.2396	7	5	14	1	1	1
rs2732625	17	44332429	0.967955	rs62059005	7.727	RP11-259G18.3	intergenic	4487	NA	NA	NA	19	C	T	0.2435	NA	5	15	0	1	1
rs1105570	17	43793342	1	rs62059005	7.713	CRHR1:RP11-105N13.4	ncRNA_intronic	0	NA	NA	NA	19	A	G	0.2396	NA	5	14	1	1	1
rs56269136	17	43926992	0.994687	rs62059005	7.713	MAPT-AS1	ncRNA_intronic	0	NA	NA	NA	19	C	T	0.2406	4	5	14	1	1	1
rs534959541	17	44286089	0.956551	rs62059005	7.709	KANSL1	intronic	0	NA	NA	NA	19	G	A	0.2485	NA	4	5	1	1	1
rs464540	1	174648388	0.832981	rs12076771	7.706	RABGAP1L	intronic	0	0.0467531	-0.0269502	0.012306	1	G	A	0.2445	7	5	15	1	1	1
rs552438695	17	44156181	0.994629	rs62059005	7.696	KANSL1	intronic	0	NA	NA	NA	19	T	A	0.2406	NA	2	5	1	1	1
rs72711457	1	174104523	0.976421	rs12076771	7.693	RP11-160H22.5	ncRNA_intronic	0	0.00448567	0.0280486	0.00896193	1	G	T	0.2704	5	7	15	0	1	1
rs2315899	13	55940573	0.642876	rs9597198	7.686	MIR5007	intergenic	191889	0.0397678	0.022155	0.00978372	14	C	T	0.1938	NA	5	15	0	0	1
rs542442671	17	44283139	0.979329	rs62059005	7.682	KANSL1	intronic	0	NA	NA	NA	19	C	A	0.2435	NA	4	5	1	1	1
rs28831202	1	174068369	0.990471	rs12076771	7.673	RPL30P1	intergenic	8756	0.00908269	-0.0297466	0.0103529	1	C	T	0.2734	6	13	15	0	1	1
rs2957296	17	44291734	0.786436	rs62059005	7.671	KANSL1	intronic	0	NA	NA	NA	19	T	A	0.1998	7	4	5	1	1	1
rs17652337	17	44083323	0.978514	rs62059005	7.67	MAPT	intronic	0	NA	NA	NA	19	C	T	0.2416	6	4	15	1	1	1
rs10912778	1	174362965	0.816952	rs12076771	7.667	RABGAP1L	intronic	0	0.00191336	0.0510864	0.0149472	1	C	T	0.2386	6	4	15	1	1	1
rs2937328	13	56008041	0.938723	rs9597198	7.667	MIR5007	intergenic	259357	0.0026385	0.035727	0.0107883	14	T	A	0.2416	7	5	15	0	0	0
rs4640231	17	43912786	1	rs62059005	7.665	CRHR1	UTR3	0	0.00962754	0.0506087	0.0177498	19	G	C	0.2396	1b	5	15	1	1	1
rs72713537	1	174323327	0.816952	rs12076771	7.664	RABGAP1L	intronic	0	8.24721e-05	-0.0420216	0.00969133	1	C	T	0.2386	7	5	15	1	1	1
rs75641221	17	44145373	0.994629	rs62059005	7.662	KANSL1	intronic	0	NA	NA	NA	19	T	C	0.2406	6	4	5	1	1	1
rs9468203	6	27688667	0.900066	rs9366702	7.645	RP1-97D16.1	intergenic	16111	0.0450748	0.0246421	0.0111655	4	G	A	0.2366	1f	1	13	0	1	1
rs535791904	17	43958207	1	rs62059005	7.643	MAPT-AS1	ncRNA_intronic	0	NA	NA	NA	19	C	CAAAAAAAT	0.2396	NA	9	14	0	1	1
rs539045044	17	43669250	0.983908	rs62059005	7.631	DND1P1	intergenic	4954	NA	NA	NA	19	A	G	0.2406	NA	5	15	0	1	1
rs534963106	17	43665838	0.983908	rs62059005	7.626	DND1P1	intergenic	1542	NA	NA	NA	19	A	G	0.2406	NA	5	15	0	1	1
rs241024	17	43736763	1	rs62059005	7.619	CRHR1:RP11-105N13.4	ncRNA_intronic	0	NA	NA	NA	19	C	T	0.2396	NA	5	14	1	1	1
rs556496186	17	44277691	0.994629	rs62059005	7.618	KANSL1	intronic	0	NA	NA	NA	19	T	C	0.2406	NA	5	5	1	1	1
rs373582551	17	44269676	0.936403	rs62059005	7.612	KANSL1	intronic	0	NA	NA	NA	19	T	TAA	0.2296	NA	1	1	1	1	1
rs62059004	17	44003893	1	rs62059005	7.611	MAPT	intronic	0	NA	NA	NA	19	A	G	0.2396	7	5	15	1	1	1
rs6938289	6	98566974	0.701145	rs9375098	7.602	RP11-436D23.1	ncRNA_intronic	0	0.000284428	0.0392789	0.00982766	6	G	T	0.1223	6	5	15	0	0	1
rs62055551	17	43965687	1	rs62059005	7.602	MAPT-AS1	ncRNA_intronic	0	NA	NA	NA	19	C	G	0.2396	7	13	14	1	1	1
rs56127309	17	43960341	0.994687	rs62059005	7.6	MAPT-AS1	ncRNA_intronic	0	NA	NA	NA	19	G	A	0.2406	5	7	14	0	1	1
rs141412361	17	44102443	0.994629	rs62059005	7.597	MAPT	UTR3	0	NA	NA	NA	19	C	CCT	0.2406	NA	4	5	1	1	1
rs62055700	17	43758742	1	rs62059005	7.59	CRHR1:RP11-105N13.4	ncRNA_intronic	0	NA	NA	NA	19	T	C	0.2396	5	5	14	1	1	1
rs55886080	17	44072041	0.994629	rs62059005	7.589	MAPT	intronic	0	NA	NA	NA	19	T	A	0.2406	6	4	15	1	1	1
rs10514897	17	44117397	0.994629	rs62059005	7.578	KANSL1	intronic	0	NA	NA	NA	19	A	G	0.2406	1f	4	4	1	1	1
rs113796169	17	44005254	0.994687	rs62059005	7.575	MAPT	intronic	0	0.0134046	0.0805908	0.0295922	19	T	A	0.2406	6	5	9	1	1	1
rs200435329	1	174316633	0.808555	rs12076771	7.574	RABGAP1L	intronic	0	NA	NA	NA	1	G	T	0.2366	6	5	15	1	1	1
rs62055664	17	43753642	1	rs62059005	7.57	CRHR1:RP11-105N13.4	ncRNA_intronic	0	NA	NA	NA	19	A	G	0.2396	7	5	14	1	1	1
rs17688875	17	43778406	1	rs62059005	7.559	CRHR1:RP11-105N13.4	ncRNA_intronic	0	NA	NA	NA	19	A	G	0.2396	6	5	14	1	1	1
rs241033	17	43733983	1	rs62059005	7.521	CRHR1:RP11-105N13.4	ncRNA_intronic	0	NA	NA	NA	19	G	A	0.2396	NA	5	14	1	1	1
rs576389326	17	44062337	0.994629	rs62059005	7.518	MAPT	intronic	0	NA	NA	NA	19	G	A	0.2406	NA	4	15	1	1	1
rs549057705	17	44236321	0.602133	rs62059005	7.509	KANSL1	intronic	0	NA	NA	NA	19	C	G	0.165	NA	2	7	1	1	1
rs7985495	13	56066529	0.954101	rs9597198	7.506	MIR5007	intergenic	317845	0.0187607	0.0239702	0.00926073	14	G	T	0.2445	5	9	15	0	0	0
rs17665188	17	44357351	0.962289	rs62059005	7.502	ARL17B	intronic	0	NA	NA	NA	19	T	C	0.2386	NA	2	15	1	1	1
rs4848224	2	124265549	0.923296	rs6734853	7.495	AC073409.1	intergenic	63527	0.00248635	-0.0444984	0.0133569	2	G	A	0.4761	6	9	15	0	0	1
rs62061812	17	44180997	0.994629	rs62059005	7.494	KANSL1	intronic	0	NA	NA	NA	19	C	T	0.2406	4	5	5	1	1	1
rs112099427	11	47179894	0.948373	rs7108902	7.493	C11orf49	intronic	0	NA	NA	NA	11	G	GA	0.325	NA	4	5	1	1	1
rs62054425	17	43819480	1	rs62059005	7.48	CRHR1:RP11-105N13.4	ncRNA_intronic	0	NA	NA	NA	19	C	T	0.2396	5	5	14	1	1	1
rs75643244	17	43823326	1	rs62059005	7.466	CRHR1:RP11-105N13.4	ncRNA_intronic	0	NA	NA	NA	19	A	G	0.2396	4	5	14	1	1	1
rs578092205	17	44277707	0.781588	rs62059005	7.464	KANSL1	intronic	0	NA	NA	NA	19	A	G	0.1988	NA	5	5	1	1	1
rs12373142	17	43924200	1	rs62059005	7.462	MAPT-AS1:SPPL2C	exonic	0	NA	NA	NA	19	C	G	0.2396	1f	5	15	1	1	1
rs62062293	17	44100553	0.994629	rs62059005	7.461	MAPT	intronic	0	NA	NA	NA	19	C	A	0.2406	5	4	5	1	1	1
rs558551156	17	44254467	0.786436	rs62059005	7.461	KANSL1	intronic	0	NA	NA	NA	19	A	G	0.1998	NA	4	5	1	1	1
rs4752971	11	47217688	0.885371	rs7108902	7.452	RP11-390K5.1	intergenic	4594	0.00212687	-0.0294712	0.00871114	11	C	A	0.336	6	5	15	1	1	1
rs538317039	17	44361147	0.791319	rs62059005	7.45	ARL17B	intronic	0	NA	NA	NA	19	A	G	0.2008	NA	5	15	1	1	1
rs62055554	17	43966260	1	rs62059005	7.444	MAPT-AS1	ncRNA_intronic	0	NA	NA	NA	19	A	G	0.2396	7	13	14	1	1	1
rs563972143	17	44265702	0.994629	rs62059005	7.443	KANSL1	intronic	0	NA	NA	NA	19	A	T	0.2406	NA	1	7	1	1	1
rs17577369	17	44192923	0.994629	rs62059005	7.431	KANSL1	intronic	0	NA	NA	NA	19	A	G	0.2406	6	2	5	1	1	1
rs549524823	17	43789413	0.989382	rs62059005	7.416	CRHR1:RP11-105N13.4	ncRNA_intronic	0	NA	NA	NA	19	CT	C	0.2416	NA	5	14	1	1	1
rs74496580	17	43974065	1	rs62059005	7.415	MAPT	intronic	0	NA	NA	NA	19	C	A	0.2396	5	1	13	1	1	1
rs575816835	17	44216226	0.989382	rs62059005	7.415	KANSL1	intronic	0	NA	NA	NA	19	A	G	0.2416	NA	1	5	1	1	1
rs10466478	11	47162604	0.971501	rs7108902	7.409	C11orf49	intronic	0	0.0158085	-0.0258531	0.0097272	11	G	T	0.3221	6	4	5	1	1	1
rs4466255	6	98517095	0.980634	rs9375098	7.407	RP11-436D23.1	ncRNA_intronic	0	0.00152196	0.0358493	0.0102671	6	C	A	0.1143	6	9	15	0	1	0
rs112385572	17	44066172	0.994629	rs62059005	7.407	MAPT	intronic	0	8.55882e-10	-0.0631589	0.00934898	19	G	A	0.2406	5	4	15	1	1	1
rs2142865	1	174282869	0.816952	rs12076771	7.394	RABGAP1L	intronic	0	0.00478081	-0.0553935	0.0178269	1	G	T	0.2386	6	5	15	1	1	1
rs72715300	1	174737543	0.77813	rs12076771	7.384	RABGAP1L	intronic	0	0.000851812	0.0363057	0.00988363	1	G	A	0.2465	4	5	15	1	1	1
rs538910132	17	44245359	0.857958	rs62059005	7.38	KANSL1	intronic	0	NA	NA	NA	19	G	A	0.2117	NA	2	5	1	1	1
rs74406083	1	174974642	0.619082	rs12076771	7.377	CACYBP	intronic	0	NA	NA	NA	1	CAG	C	0.2356	NA	3	4	1	1	1
rs17691449	17	43964283	1	rs62059005	7.377	MAPT-AS1	ncRNA_intronic	0	NA	NA	NA	19	G	C	0.2396	1f	14	14	1	1	1
rs572514738	17	44343719	0.958307	rs62059005	7.364	RP11-259G18.1	upstream	683	NA	NA	NA	19	C	T	0.2455	NA	1	2	1	1	1
rs539694239	17	44275172	0.994629	rs62059005	7.361	KANSL1	intronic	0	NA	NA	NA	19	A	ACT	0.2406	NA	2	5	1	1	1
rs76493835	17	43807642	1	rs62059005	7.354	CRHR1:RP11-105N13.4	ncRNA_intronic	0	NA	NA	NA	19	T	G	0.2396	7	9	14	1	1	1
rs572695193	17	44350919	0.942212	rs62059005	7.354	ARL17B	intergenic	1230	NA	NA	NA	19	A	C	0.2445	NA	5	15	1	1	1
rs147460349	6	167434396	0.62678	rs2301436	7.351	FGFR1OP:RP11-517H2.6	ncRNA_intronic	0	NA	NA	NA	7	C	CAAAAA	0.4344	NA	4	5	1	1	1
rs138547197	1	174296452	0.816952	rs12076771	7.342	RABGAP1L	intronic	0	NA	NA	NA	1	AATAAT	A	0.2386	NA	4	15	1	1	1
rs55913645	17	44070956	0.994629	rs62059005	7.333	MAPT	intronic	0	NA	NA	NA	19	T	A	0.2406	6	4	15	1	1	1
rs77651711	1	174542897	0.669947	rs12076771	7.328	RABGAP1L	intronic	0	NA	NA	NA	1	CA	C	0.3608	NA	5	15	1	1	1
rs62054842	17	43937162	1	rs62059005	7.321	MAPT-AS1	ncRNA_intronic	0	NA	NA	NA	19	C	T	0.2396	7	5	14	0	1	1
rs530231140	17	44285683	0.786436	rs62059005	7.313	KANSL1	intronic	0	NA	NA	NA	19	T	C	0.1998	NA	4	5	1	1	1
rs9459836	6	167419105	0.929607	rs2301436	7.312	FGFR1OP:RP11-517H2.6	ncRNA_intronic	0	0.0442556	0.0217646	0.0098239	7	G	A	0.4274	4	2	4	1	1	1
rs757500	17	43756833	1	rs62059005	7.311	CRHR1:RP11-105N13.4	ncRNA_intronic	0	NA	NA	NA	19	C	A	0.2396	NA	5	14	1	1	1
rs62056878	17	43780561	1	rs62059005	7.3	CRHR1:RP11-105N13.4	ncRNA_intronic	0	NA	NA	NA	19	C	T	0.2396	4	5	14	1	1	1
rs79589869	17	43930238	1	rs62059005	7.3	MAPT-AS1	ncRNA_intronic	0	NA	NA	NA	19	C	A	0.2396	4	5	14	1	1	1
rs72717637	1	174830033	0.953531	rs12076771	7.299	RABGAP1L	intronic	0	0.00216623	0.0340954	0.010096	1	G	A	0.2734	6	5	15	1	1	1
rs62420383	6	98395749	1	rs9375098	7.297	RP11-436D23.1	ncRNA_intronic	0	0.0188444	-0.0290922	0.0112475	6	C	T	0.1123	4	7	15	0	1	1
rs17762308	17	43780948	1	rs62059005	7.297	CRHR1:RP11-105N13.4	ncRNA_intronic	0	NA	NA	NA	19	T	C	0.2396	1f	5	14	1	1	1
rs2668639	17	44324539	0.938215	rs62059005	7.292	RP11-259G18.2	intergenic	2128	NA	NA	NA	19	C	T	0.2495	6	5	15	0	1	1
rs62062770	17	44019680	1	rs62059005	7.286	MAPT	intronic	0	NA	NA	NA	19	T	C	0.2396	2b	2	14	1	1	1
rs529311580	17	43699113	0.96303	rs62059005	7.28	CRHR1-IT1	ncRNA_intronic	0	NA	NA	NA	19	A	G	0.2326	NA	5	5	1	1	1
rs570486150	17	44272266	0.989382	rs62059005	7.28	KANSL1:KANSL1-AS1	ncRNA_intronic	0	NA	NA	NA	19	A	G	0.2416	NA	1	2	1	1	1
rs11801385	1	174058592	0.976421	rs12076771	7.277	RPL30P1	downstream	681	0.00766738	0.0270823	0.00922256	1	G	A	0.2704	7	14	15	0	1	1
rs472750	13	55902484	0.63153	rs9597198	7.272	MIR5007	intergenic	153800	0.0274914	0.0222501	0.00916465	14	C	T	0.1928	NA	9	15	0	0	1
rs112137135	17	43900817	1	rs62059005	7.258	CRHR1	intronic	0	NA	NA	NA	19	A	G	0.2396	4	5	15	1	1	0
rs62064388	17	43663169	0.978734	rs62059005	7.254	DND1P1	upstream	67	NA	NA	NA	19	T	C	0.2435	4	1	1	0	1	1
rs2732715	17	44321527	0.989294	rs62059005	7.249	RP11-259G18.2	ncRNA_exonic	0	NA	NA	NA	19	C	T	0.2416	5	5	15	0	1	1
rs9388294	6	98670458	0.679313	rs9375098	7.244	RP11-436D23.1	ncRNA_intronic	0	0.0159622	-0.027677	0.0104287	6	G	A	0.1233	6	9	15	0	0	1
rs67361450	1	174861102	0.781469	rs12076771	7.243	RABGAP1L	intronic	0	NA	NA	NA	1	AT	A	0.2406	NA	4	15	1	1	1
rs113120855	17	44203520	0.989382	rs62059005	7.24	KANSL1	intronic	0	NA	NA	NA	19	C	T	0.2416	5	4	5	1	1	1
rs55746658	17	44034575	1	rs62059005	7.236	MAPT	intronic	0	NA	NA	NA	19	T	C	0.2396	7	5	14	1	1	1
rs17571809	17	44034859	1	rs62059005	7.235	MAPT	intronic	0	NA	NA	NA	19	A	G	0.2396	1f	5	14	1	1	1
rs62072119	17	44537776	0.802616	rs62059005	7.218	NSFP1	ncRNA_intronic	0	NA	NA	NA	19	T	C	0.3459	6	5	15	0	1	0
rs62056881	17	43782455	1	rs62059005	7.217	CRHR1:RP11-105N13.4	ncRNA_intronic	0	NA	NA	NA	19	G	T	0.2396	6	5	14	1	1	1
rs2732650	17	44344988	0.95169	rs62059005	7.204	RP11-259G18.1	ncRNA_intronic	0	NA	NA	NA	19	C	G	0.2406	4	1	2	1	1	1
rs12942666	17	43499839	0.716797	rs62059005	7.194	ARHGAP27	intronic	0	NA	NA	NA	19	A	G	0.1958	6	4	15	1	1	1
rs534077212	17	44251491	0.771991	rs62059005	7.194	KANSL1	intronic	0	NA	NA	NA	19	GAAAACTT	G	0.1968	NA	4	5	1	1	1
rs62064653	17	43509316	0.724003	rs62059005	7.192	ARHGAP27	intronic	0	NA	NA	NA	19	C	T	0.1928	4	1	1	1	1	1
rs541927337	17	44217020	0.760262	rs62059005	7.192	KANSL1	intronic	0	NA	NA	NA	19	T	C	0.1968	NA	2	7	1	1	1
rs393152	17	43719143	0.989382	rs62059005	7.184	CRHR1-IT1:CRHR1:RP11-105N13.4	ncRNA_exonic	0	NA	NA	NA	19	A	G	0.2416	1f	5	5	1	1	1
rs62061856	17	44200015	0.994629	rs62059005	7.175	KANSL1	intronic	0	NA	NA	NA	19	T	C	0.2406	5	2	5	1	1	1
rs62061795	17	44173179	0.994629	rs62059005	7.174	KANSL1	intronic	0	NA	NA	NA	19	C	A	0.2406	6	4	5	1	1	1
rs62061707	17	44006954	1	rs62059005	7.164	MAPT	intronic	0	NA	NA	NA	19	T	C	0.2396	4	5	14	1	1	1
rs733966	17	44089563	0.994629	rs62059005	7.158	MAPT	intronic	0	NA	NA	NA	19	C	T	0.2406	1f	2	15	1	1	1
rs1534504	3	106794782	0.738202	rs76940401	7.145	LINC00882	ncRNA_intronic	0	0.0268107	-0.026711	0.0109534	3	C	T	0.1183	NA	5	15	0	0	1
rs10912774	1	174356844	1	rs12076771	7.142	RABGAP1L	intronic	0	0.00207678	0.0298245	0.00879523	1	T	A	0.2753	7	5	15	1	1	1
rs6693979	1	174851936	0.81112	rs12076771	7.141	RABGAP1L	intronic	0	0.000883479	0.0351738	0.00960474	1	G	A	0.2435	6	4	15	1	1	1
rs611351	17	43692935	0.994629	rs62059005	7.14	CRHR1-IT1	intergenic	4758	NA	NA	NA	19	A	G	0.2406	NA	14	15	1	1	1
rs7209501	17	43503294	0.722422	rs62059005	7.138	ARHGAP27	intronic	0	NA	NA	NA	19	A	C	0.1948	2b	1	7	1	1	1
rs543716852	17	43757776	1	rs62059005	7.133	CRHR1:RP11-105N13.4	ncRNA_intronic	0	NA	NA	NA	19	T	C	0.2396	NA	5	14	1	1	1
rs62064655	17	43514954	0.728095	rs62059005	7.13	PLEKHM1	UTR3	0	NA	NA	NA	19	G	A	0.1938	5	4	4	1	1	1
rs199523	17	44848517	0.654414	rs62059005	7.126	WNT3	intronic	0	2.05749e-05	-0.0421967	0.00899711	19	C	A	0.2575	4	1	1	1	1	1
rs62062286	17	44096486	0.994629	rs62059005	7.125	MAPT	intronic	0	NA	NA	NA	19	C	T	0.2406	7	4	5	1	1	1
rs74531363	17	44026495	0.989263	rs62059005	7.124	MAPT	intronic	0	NA	NA	NA	19	A	G	0.2376	NA	1	12	1	1	1
rs72715240	1	174529976	0.790526	rs12076771	7.116	RABGAP1L	intronic	0	0.0241423	0.0397626	0.0160119	1	C	T	0.2386	5	5	15	1	1	1
rs62073233	17	44388912	0.677959	rs62059005	7.109	ARL17B:LRRC37A	intronic	0	NA	NA	NA	19	G	C	0.2366	7	15	15	1	1	1
rs7937950	11	47098445	0.985906	rs7108902	7.104	C11orf49	intronic	0	0.0203871	-0.0223871	0.0087651	11	C	A	0.3211	6	5	15	1	1	1
rs67903803	1	174898612	0.772601	rs12076771	7.102	RABGAP1L	intronic	0	0.00181784	-0.0340531	0.00991519	1	G	T	0.2406	7	4	15	1	1	1
rs17574040	17	44102865	0.994629	rs62059005	7.102	MAPT	UTR3	0	NA	NA	NA	19	A	C	0.2406	1f	4	5	1	1	1
rs62064389	17	43663843	0.849262	rs62059005	7.101	DND1P1	ncRNA_exonic	0	NA	NA	NA	19	C	T	0.2137	4	1	15	0	1	1
rs1724409	17	43740565	0.824482	rs62059005	7.098	CRHR1:RP11-105N13.4	ncRNA_intronic	0	NA	NA	NA	19	T	G	0.2763	NA	5	14	1	1	1
rs28526655	7	104491331	1	rs28526655	7.09	LHFPL3	intronic	0	9.34615e-09	0.0744535	0.0117732	8	G	T	0.2097	6	5	15	1	1	1
rs62063171	17	44203311	0.989382	rs62059005	7.088	KANSL1	intronic	0	NA	NA	NA	19	C	T	0.2416	3a	2	5	1	1	1
rs55849973	17	43792418	1	rs62059005	7.087	CRHR1:RP11-105N13.4	ncRNA_intronic	0	NA	NA	NA	19	T	C	0.2396	5	5	14	1	1	1
rs7759217	6	27730463	1	rs9366702	7.082	RSL24D1P1	intergenic	17934	4.13966e-06	0.0448674	0.00884831	4	G	A	0.2445	2b	1	14	0	1	1
rs569366247	17	44217791	0.79017	rs62059005	7.081	KANSL1	intronic	0	NA	NA	NA	19	A	C	0.2008	NA	2	5	1	1	1
rs77819001	17	43799804	1	rs62059005	7.074	CRHR1:RP11-105N13.4	ncRNA_intronic	0	NA	NA	NA	19	C	A	0.2396	4	9	14	1	1	1
rs17688032	17	43763202	1	rs62059005	7.072	CRHR1:RP11-105N13.4	ncRNA_intronic	0	NA	NA	NA	19	G	A	0.2396	1f	5	14	1	1	1
rs62054396	17	43811510	1	rs62059005	7.054	CRHR1:RP11-105N13.4:RP11-293E1.1	ncRNA_intronic	0	NA	NA	NA	19	T	C	0.2396	7	5	14	1	1	1
rs3125771	13	55722450	0.611154	rs9597198	7.044	MIR5007	intergenic	26138	0.0132573	-0.0386794	0.0141801	14	C	T	0.1909	6	5	15	0	0	0
rs79724577	17	43463493	0.700547	rs62059005	7.034	ARHGAP27	intergenic	7781	NA	NA	NA	19	A	C	0.1918	5	5	14	1	1	1
rs62065445	17	43565840	0.756939	rs62059005	7.028	PLEKHM1	intronic	0	NA	NA	NA	19	G	A	0.1958	5	5	5	1	1	1
rs2149084	6	167370988	0.668087	rs2301436	7.011	RNASET2	upstream	308	0.0273102	-0.0212377	0.00873737	7	G	C	0.495	2b	1	2	1	1	1
rs55801356	17	43837237	1	rs62059005	7.008	CRHR1:RP11-105N13.4	ncRNA_intronic	0	NA	NA	NA	19	A	G	0.2396	3a	2	14	1	1	1
rs533659895	17	44274451	0.857958	rs62059005	7.004	KANSL1	intronic	0	NA	NA	NA	19	G	C	0.2117	NA	4	5	1	1	1
rs62056790	17	43975417	1	rs62059005	6.993	MAPT	intronic	0	7.1896e-07	0.0631647	0.0115722	19	G	A	0.2396	2b	2	13	1	1	1
rs67385443	17	44352149	0.894877	rs62059005	6.992	ARL17B	UTR3	0	NA	NA	NA	19	CTTTT	C	0.2256	NA	5	15	1	1	1
rs147642589	17	44300067	0.849023	rs62059005	6.99	KANSL1	intronic	0	NA	NA	NA	19	A	G	0.2097	7	5	5	1	1	1
rs147987598	1	174493893	0.806205	rs12076771	6.981	RABGAP1L	intronic	0	NA	NA	NA	1	CTATTAGTTTCATAGTTTTGGGTCTTACTTTTAAGTCTT	C	0.2425	NA	5	15	1	1	1
rs9915547	17	44212782	0.958295	rs62059005	6.981	KANSL1	intronic	0	NA	NA	NA	19	T	C	0.2475	1f	4	5	1	1	1
rs150189585	6	167370686	0.672374	rs2301436	6.98	RNASET2	upstream	6	NA	NA	NA	7	GCCTGGCCCTCACCCAGC	G	0.494	NA	1	1	1	1	1
rs2532233	17	44273218	0.984284	rs62059005	6.979	KANSL1:KANSL1-AS1	ncRNA_intronic	0	NA	NA	NA	19	C	T	0.2425	NA	2	5	1	1	1
rs12939187	17	43508223	0.728095	rs62059005	6.965	ARHGAP27	intronic	0	NA	NA	NA	19	G	T	0.1938	4	1	11	1	1	1
rs189777036	17	43574229	0.989294	rs62059005	6.951	LRRC37A4P	intergenic	4455	NA	NA	NA	19	T	C	0.2416	7	5	15	1	1	1
rs62054818	17	43926056	0.994687	rs62059005	6.949	MAPT-AS1	ncRNA_intronic	0	NA	NA	NA	19	A	C	0.2406	4	2	14	1	1	1
rs55841786	17	43978308	1	rs62059005	6.939	MAPT	intronic	0	NA	NA	NA	19	T	C	0.2396	5	5	13	1	1	1
rs1724407	17	43747615	0.872693	rs62059005	6.937	CRHR1:RP11-105N13.4	ncRNA_intronic	0	NA	NA	NA	19	T	C	0.2664	NA	5	14	1	1	1
rs559911156	17	44246689	0.776773	rs62059005	6.935	KANSL1	intronic	0	NA	NA	NA	19	GAACT	G	0.1978	NA	4	5	1	1	1
rs17575423	17	44129253	0.994629	rs62059005	6.932	KANSL1	intronic	0	NA	NA	NA	19	T	C	0.2406	1f	4	5	1	1	1
rs112534607	17	44344376	0.888788	rs62059005	6.929	RP11-259G18.1	upstream	26	NA	NA	NA	19	G	A	0.2584	4	1	1	1	1	1
rs535751452	17	44272928	0.989382	rs62059005	6.927	KANSL1:KANSL1-AS1	ncRNA_intronic	0	NA	NA	NA	19	C	A	0.2416	NA	2	5	1	1	1
rs533425051	17	44351298	0.82475	rs62059005	6.925	ARL17B	downstream	851	NA	NA	NA	19	G	A	0.2097	NA	5	15	1	1	1
rs56226314	12	40919119	0.80316	rs4768291	6.924	MUC19	intronic	0	0.0264383	0.0313554	0.0128263	13	C	T	0.175	2b	5	15	1	1	1
rs114507169	17	2571668	0.956924	rs79812909	6.923	PAFAH1B1	intronic	0	0.0020179	-0.0459823	0.0135226	18	G	A	0.04871	5	4	4	1	1	1
rs576159528	17	44048937	0.989249	rs62059005	6.91	MAPT	intronic	0	NA	NA	NA	19	T	C	0.2396	NA	4	14	1	1	1
rs17649700	17	43997901	0.994687	rs62059005	6.898	MAPT	intronic	0	NA	NA	NA	19	G	C	0.2406	1f	2	15	1	1	1
rs549463181	17	43679121	0.984113	rs62059005	6.893	RP11-707O23.5	ncRNA_exonic	0	NA	NA	NA	19	G	A	0.2425	NA	5	15	0	1	1
rs333423	1	174635695	0.986114	rs12076771	6.892	RABGAP1L	intronic	0	0.0037475	0.0399472	0.0125134	1	G	A	0.2783	5	2	15	1	1	1
rs550530305	17	44338694	0.897001	rs62059005	6.892	RP11-259G18.3	upstream	721	NA	NA	NA	19	G	A	0.2614	NA	5	5	0	1	1
rs528272938	17	43666385	0.911465	rs62059005	6.891	DND1P1	intergenic	2089	NA	NA	NA	19	C	T	0.2266	NA	5	15	0	1	1
rs9398636	6	98422743	0.990041	rs9375098	6.888	RP11-436D23.1	ncRNA_intronic	0	1.06302e-05	-0.0482169	0.00994135	6	C	T	0.1133	5	5	15	0	1	1
rs10798309	1	174238946	0.803677	rs12076771	6.885	RABGAP1L	intronic	0	0.0222729	0.0226338	0.00899144	1	G	C	0.2376	6	4	15	1	1	1
rs112254607	17	44357392	0.840493	rs62059005	6.885	ARL17B	intronic	0	NA	NA	NA	19	C	A	0.2127	2a	2	15	1	1	1
rs199525	17	44847834	0.82876	rs62059005	6.88	WNT3	intronic	0	0.0016679	-0.0569362	0.0164447	19	G	T	0.2207	2b	1	12	1	1	1
rs62056840	17	43989689	1	rs62059005	6.879	MAPT	intronic	0	NA	NA	NA	19	T	C	0.2396	7	4	9	1	1	1
rs10912806	1	174509194	0.794407	rs12076771	6.876	RABGAP1L	intronic	0	NA	NA	NA	1	T	G	0.2396	6	5	15	1	1	1
rs74829364	17	44084533	0.994629	rs62059005	6.875	MAPT	intronic	0	NA	NA	NA	19	T	C	0.2406	NA	5	15	1	1	1
rs563901070	17	44350662	0.791319	rs62059005	6.874	ARL17B	intergenic	1487	NA	NA	NA	19	G	C	0.2008	NA	5	15	1	1	1
rs12150558	17	44151156	0.994629	rs62059005	6.856	KANSL1	intronic	0	NA	NA	NA	19	T	C	0.2406	5	2	5	1	1	1
rs6758299	2	124204532	0.992581	rs6734853	6.854	AC073409.1	intergenic	2510	1.00247e-05	0.0609259	0.0125256	2	G	A	0.4692	6	9	15	0	0	1
rs62056784	17	43974889	1	rs62059005	6.849	MAPT	intronic	0	NA	NA	NA	19	C	G	0.2396	4	1	13	1	1	1
rs9459827	6	167392204	0.672374	rs2301436	6.844	RP1-167A14.2	ncRNA_intronic	0	0.00965157	-0.0256449	0.00899731	7	T	A	0.494	7	4	15	0	1	1
rs17690679	17	43924803	1	rs62059005	6.843	MAPT-AS1	ncRNA_intronic	0	NA	NA	NA	19	A	G	0.2396	1f	5	15	1	1	1
rs2942177	17	44348987	0.791319	rs62059005	6.826	RP11-259G18.1	intergenic	2926	NA	NA	NA	19	G	A	0.2008	7	5	15	1	1	1
rs3105040	13	55966968	0.890055	rs9597198	6.814	MIR5007	intergenic	218284	0.00603628	0.0290052	0.00959166	14	G	T	0.2455	NA	9	15	0	0	0
rs62065396	17	43543207	0.745551	rs62059005	6.814	PLEKHM1	intronic	0	NA	NA	NA	19	T	C	0.1978	6	4	5	1	1	0
rs17686610	17	43710384	1	rs62059005	6.793	CRHR1-IT1:CRHR1:RP11-105N13.4	ncRNA_intronic	0	NA	NA	NA	19	A	C	0.2396	5	4	5	1	1	1
rs13204839	6	167471119	0.768376	rs2301436	6.788	RP11-517H2.6	ncRNA_intronic	0	0.00784694	0.0275223	0.00939987	7	G	A	0.3827	5	5	15	1	1	1
rs16940671	17	43908151	1	rs62059005	6.787	CRHR1	intronic	0	0.000263816	0.0383511	0.00954456	19	C	T	0.2396	5	5	15	1	1	0
rs520268	13	55939662	0.870671	rs9597198	6.78	MIR5007	intergenic	190978	0.0151131	0.0249523	0.00932507	14	C	T	0.2455	NA	5	15	0	0	1
rs2696422	17	44333889	0.859085	rs62059005	6.777	RP11-259G18.3	intergenic	3027	NA	NA	NA	19	T	C	0.2157	NA	5	15	0	1	1
rs62053946	17	43747677	1	rs62059005	6.772	CRHR1:RP11-105N13.4	ncRNA_intronic	0	NA	NA	NA	19	C	T	0.2396	7	5	14	1	1	1
rs62066123	17	43696159	0.846381	rs62059005	6.762	CRHR1-IT1	intergenic	1534	NA	NA	NA	19	A	T	0.2107	6	14	15	1	1	1
rs62054428	17	43822511	1	rs62059005	6.76	CRHR1:RP11-105N13.4	ncRNA_intronic	0	NA	NA	NA	19	G	A	0.2396	7	5	14	1	1	1
rs17649162	17	43810371	1	rs62059005	6.755	CRHR1:RP11-105N13.4	ncRNA_intronic	0	NA	NA	NA	19	G	C	0.2396	1f	5	14	1	1	1
rs17688534	17	43773877	1	rs62059005	6.745	CRHR1:RP11-105N13.4	ncRNA_intronic	0	NA	NA	NA	19	A	T	0.2396	1d	13	14	1	1	1
rs17650417	17	44013103	1	rs62059005	6.738	MAPT	intronic	0	NA	NA	NA	19	G	T	0.2396	1f	1	14	1	1	1
rs145296212	6	98339734	0.940446	rs9375098	6.733	RP11-436D23.1	ncRNA_intronic	0	NA	NA	NA	6	A	AAAC	0.1083	NA	14	15	0	1	1
rs75242405	17	44049329	0.994629	rs62059005	6.732	MAPT	intronic	0	NA	NA	NA	19	C	T	0.2406	2b	2	15	1	1	1
rs62054414	17	43813415	1	rs62059005	6.73	CRHR1:RP11-105N13.4	ncRNA_intronic	0	NA	NA	NA	19	G	A	0.2396	5	5	14	1	1	1
rs569247938	17	44254413	0.989382	rs62059005	6.729	KANSL1	intronic	0	NA	NA	NA	19	A	G	0.2416	NA	4	5	1	1	1
rs17687740	17	43756376	1	rs62059005	6.721	CRHR1:RP11-105N13.4	ncRNA_intronic	0	NA	NA	NA	19	G	C	0.2396	1f	5	14	1	1	1
rs3087534	17	44198806	0.994629	rs62059005	6.72	KANSL1	intronic	0	NA	NA	NA	19	T	C	0.2406	2a	2	7	1	1	1
rs4441322	17	43955030	1	rs62059005	6.719	MAPT-AS1	ncRNA_intronic	0	NA	NA	NA	19	A	G	0.2396	1f	9	14	0	1	1
rs62057107	17	43896032	1	rs62059005	6.718	CRHR1	intronic	0	0.00104151	0.0467576	0.0129476	19	C	T	0.2396	5	5	15	1	1	0
rs8079501	17	44000234	1	rs62059005	6.717	MAPT	intronic	0	NA	NA	NA	19	A	T	0.2396	1f	4	15	1	1	1
rs2696530	17	44355714	0.967737	rs62059005	6.712	ARL17B	intronic	0	NA	NA	NA	19	A	G	0.2376	NA	5	15	1	1	1
rs573082572	17	44222067	0.994629	rs62059005	6.707	KANSL1	intronic	0	NA	NA	NA	19	T	G	0.2406	NA	2	7	1	1	1
rs529703940	17	44216966	0.994629	rs62059005	6.703	KANSL1	intronic	0	NA	NA	NA	19	G	GC	0.2406	NA	2	7	1	1	1
rs544269730	17	44364538	0.791319	rs62059005	6.703	ARL17B	intronic	0	NA	NA	NA	19	G	C	0.2008	NA	2	15	1	1	1
rs538784996	17	43895168	1	rs62059005	6.701	CRHR1	intronic	0	NA	NA	NA	19	T	TG	0.2396	NA	5	15	1	1	0
rs62055932	17	43848412	1	rs62059005	6.698	CRHR1:RP11-105N13.4	ncRNA_intronic	0	NA	NA	NA	19	A	G	0.2396	5	2	14	1	1	0
rs2732699	17	44354904	0.620126	rs62059005	6.687	ARL17B	intronic	0	NA	NA	NA	19	C	T	0.164	NA	5	15	1	1	1
rs17687849	17	43759719	1	rs62059005	6.685	CRHR1:RP11-105N13.4	ncRNA_intronic	0	NA	NA	NA	19	A	G	0.2396	1f	5	14	1	1	1
rs530808688	17	43663213	0.946311	rs62059005	6.682	DND1P1	upstream	23	NA	NA	NA	19	C	CA	0.2356	NA	1	1	0	1	1
rs2732611	17	44365487	0.835399	rs62059005	6.676	ARL17B	intronic	0	NA	NA	NA	19	A	C	0.2127	NA	5	15	1	1	1
rs62054388	17	43805590	1	rs62059005	6.668	CRHR1:RP11-105N13.4	ncRNA_intronic	0	NA	NA	NA	19	C	T	0.2396	7	9	14	1	1	1
rs143345034	17	43696920	0.994629	rs62059005	6.665	CRHR1-IT1	upstream	773	NA	NA	NA	19	C	T	0.2406	5	7	15	1	1	1
rs3120877	13	55751920	0.612812	rs9597198	6.662	MIR5007	intergenic	3236	5.41472e-07	-0.0525801	0.00952761	14	G	C	0.1869	7	8	15	0	0	0
rs9387852	6	98331668	0.854225	rs9375098	6.658	RP11-436D23.1	ncRNA_intronic	0	NA	NA	NA	6	C	T	0.1203	7	5	15	0	1	1
rs4131042	6	98468284	1	rs9375098	6.654	RP11-436D23.1	ncRNA_intronic	0	0.000463594	-0.0396103	0.0102733	6	G	A	0.1123	5	5	15	0	1	1
rs575952052	17	44231932	0.771991	rs62059005	6.653	KANSL1	intronic	0	NA	NA	NA	19	G	A	0.1968	NA	2	7	1	1	1
rs62063291	17	44043378	0.994629	rs62059005	6.649	MAPT	intronic	0	NA	NA	NA	19	T	C	0.2406	5	2	14	1	1	1
rs62063300	17	44048350	0.994629	rs62059005	6.64	MAPT	intronic	0	NA	NA	NA	19	T	C	0.2406	4	4	15	1	1	1
rs528731539	17	44311529	0.767242	rs62059005	6.618	KANSL1	intergenic	8795	NA	NA	NA	19	G	C	0.1958	NA	5	15	1	1	1
rs527989506	17	43656895	0.781588	rs62059005	6.616	DND1P1	intergenic	6341	NA	NA	NA	19	G	A	0.1988	NA	2	5	0	1	1
rs17564871	17	44011018	1	rs62059005	6.615	MAPT	intronic	0	NA	NA	NA	19	A	G	0.2396	6	1	14	1	1	1
rs17058139	6	98469518	0.990041	rs9375098	6.614	RP11-436D23.1	ncRNA_intronic	0	0.000312324	-0.0514495	0.0129593	6	C	T	0.1133	7	5	15	0	1	1
rs541986174	17	44063140	0.994629	rs62059005	6.605	MAPT	intronic	0	NA	NA	NA	19	A	G	0.2406	NA	4	15	1	1	1
rs3213696	17	2573652	0.898293	rs79812909	6.599	PAFAH1B1	intronic	0	0.00151655	-0.0368923	0.0105623	18	C	T	0.05169	5	4	4	1	1	1
rs1034462	1	174980323	0.622352	rs12076771	6.596	CACYBP:MRPS14	UTR3	0	0.0307194	0.0218426	0.00917908	1	C	T	0.2346	NA	4	4	1	1	1
rs4597358	17	44110670	0.96339	rs62059005	6.595	KANSL1	intronic	0	NA	NA	NA	19	C	G	0.2465	1f	3	4	1	1	1
rs62064436	17	43671235	0.978603	rs62059005	6.593	DND1P1	intergenic	6939	NA	NA	NA	19	C	T	0.2416	6	5	15	0	1	1
rs111909554	1	174524159	0.605266	rs12076771	6.581	RABGAP1L	intronic	0	NA	NA	NA	1	C	CTA	0.3867	NA	5	15	1	1	1
rs558887987	17	43662020	0.767242	rs62059005	6.579	DND1P1	intergenic	1216	NA	NA	NA	19	A	G	0.1958	NA	1	1	0	1	1
rs62055901	17	43845041	1	rs62059005	6.579	CRHR1:RP11-105N13.4	ncRNA_intronic	0	NA	NA	NA	19	G	A	0.2396	7	5	14	1	1	0
rs62064663	17	44080039	0.994629	rs62059005	6.574	MAPT	intronic	0	NA	NA	NA	19	T	G	0.2406	2b	2	15	1	1	1
rs1078830	17	43946112	1	rs62059005	6.573	MAPT-AS1	ncRNA_intronic	0	NA	NA	NA	19	T	C	0.2396	6	5	14	0	1	1
rs4074462	17	43855228	0.994687	rs62059005	6.564	CRHR1:RP11-105N13.4	ncRNA_intronic	0	NA	NA	NA	19	G	T	0.2406	1d	5	14	1	1	0
rs17573858	17	44090796	0.994629	rs62059005	6.563	MAPT	intronic	0	NA	NA	NA	19	T	C	0.2406	1f	2	15	1	1	1
rs62064435	17	43670225	0.616802	rs62059005	6.551	DND1P1	intergenic	5929	NA	NA	NA	19	A	G	0.166	5	4	15	0	1	1
rs62055717	17	43766415	0.994627	rs62059005	6.551	CRHR1:RP11-105N13.4	ncRNA_intronic	0	NA	NA	NA	19	A	G	0.2386	5	7	14	1	1	1
rs561621617	17	44242606	0.895092	rs62059005	6.551	KANSL1	intronic	0	NA	NA	NA	19	C	CTTAT	0.2237	NA	4	5	1	1	1
rs78556223	17	44026478	0.989263	rs62059005	6.549	MAPT	intronic	0	NA	NA	NA	19	A	G	0.2376	NA	1	12	1	1	1
rs17128391	12	40912162	0.80316	rs4768291	6.546	MUC19	intronic	0	0.00260418	0.0535052	0.0161353	13	C	T	0.175	7	7	15	1	0	1
rs3105043	13	55963930	0.890055	rs9597198	6.543	MIR5007	intergenic	215246	0.0147905	0.038167	0.014218	14	G	A	0.2455	NA	9	15	0	0	0
rs62061727	17	44017124	1	rs62059005	6.543	MAPT	intronic	0	NA	NA	NA	19	G	T	0.2396	5	5	14	1	1	1
rs17688068	17	43763935	1	rs62059005	6.541	CRHR1:RP11-105N13.4	ncRNA_intronic	0	NA	NA	NA	19	A	G	0.2396	1f	2	14	1	1	1
rs12942951	17	43493835	0.691858	rs62059005	6.533	ARHGAP27	intronic	0	NA	NA	NA	19	T	C	0.1909	5	5	15	1	1	1
rs62064412	17	43666820	0.845826	rs62059005	6.533	DND1P1	intergenic	2524	NA	NA	NA	19	G	A	0.2117	6	5	15	0	1	1
rs563314190	17	44217112	0.994629	rs62059005	6.532	KANSL1	intronic	0	NA	NA	NA	19	G	T	0.2406	NA	2	7	1	1	1
rs2696445	17	44288702	0.852687	rs62059005	6.528	KANSL1	intronic	0	NA	NA	NA	19	G	T	0.2107	7	4	5	1	1	1
rs9387853	6	98331669	0.854225	rs9375098	6.527	RP11-436D23.1	ncRNA_intronic	0	NA	NA	NA	6	A	T	0.1203	7	5	15	0	1	1
rs532904601	17	44261137	0.994629	rs62059005	6.521	KANSL1	intronic	0	NA	NA	NA	19	C	T	0.2406	NA	2	7	1	1	1
rs10912735	1	174128140	0.995219	rs12076771	6.512	RP11-160H22.5	ncRNA_exonic	0	0.000813398	-0.0403776	0.0109501	1	C	A	0.2744	4	1	1	1	1	1
rs62063172	17	44203366	0.989382	rs62059005	6.506	KANSL1	intronic	0	NA	NA	NA	19	T	C	0.2416	4	2	5	1	1	1
rs12064749	1	174590942	0.802247	rs12076771	6.499	RABGAP1L	intronic	0	NA	NA	NA	1	A	G	0.2416	7	5	15	1	1	0
rs537757858	17	44284420	0.974514	rs62059005	6.488	KANSL1	intronic	0	NA	NA	NA	19	C	T	0.2445	NA	5	5	1	1	1
rs62053940	17	43741028	1	rs62059005	6.486	CRHR1:RP11-105N13.4	ncRNA_intronic	0	NA	NA	NA	19	A	G	0.2396	6	5	14	1	1	1
rs747152	17	44090339	0.994629	rs62059005	6.483	MAPT	intronic	0	NA	NA	NA	19	T	C	0.2406	NA	4	15	1	1	1
rs541891089	17	44364481	0.743985	rs62059005	6.479	ARL17B	intronic	0	NA	NA	NA	19	C	G	0.1909	NA	2	15	1	1	1
rs11079720	17	43840016	0.994627	rs62059005	6.475	CRHR1:RP11-105N13.4	ncRNA_intronic	0	NA	NA	NA	19	G	A	0.2386	1f	5	14	1	1	0
rs3124431	13	55990963	0.885076	rs9597198	6.468	MIR5007	intergenic	242279	0.0205719	0.0530238	0.0207906	14	T	A	0.2445	7	9	15	0	0	0
rs612218	13	56162232	0.883674	rs9597198	6.458	HNF4GP1	intergenic	411101	0.0169307	-0.0284291	0.0108088	14	C	T	0.2207	7	4	15	0	0	0
rs140753546	17	2562539	0.813828	rs79812909	6.455	PAFAH1B1	intronic	0	NA	NA	NA	18	CA	C	0.05666	NA	4	5	1	0	1
rs7766224	6	98744693	0.685713	rs9375098	6.454	RP11-436D23.1	ncRNA_intronic	0	4.00388e-06	-0.0501622	0.00987761	6	T	A	0.1223	6	7	15	0	0	0
rs62055875	17	43832864	1	rs62059005	6.448	CRHR1:RP11-105N13.4	ncRNA_intronic	0	NA	NA	NA	19	T	C	0.2396	5	5	14	1	1	1
rs62059007	17	44005615	1	rs62059005	6.443	MAPT	intronic	0	NA	NA	NA	19	A	G	0.2396	5	5	9	1	1	1
rs62057150	17	43903548	1	rs62059005	6.438	CRHR1	intronic	0	0.00793611	0.084215	0.0288038	19	C	T	0.2396	5	5	14	1	1	0
rs10912853	1	174898452	0.774919	rs12076771	6.432	RABGAP1L	intronic	0	0.0127507	0.0339732	0.0123854	1	G	A	0.2455	6	5	15	1	1	1
rs533899562	17	44225607	0.781588	rs62059005	6.421	KANSL1	intronic	0	NA	NA	NA	19	C	T	0.1988	NA	2	5	1	1	1
rs1052590	17	44102638	0.994629	rs62059005	6.413	MAPT	UTR3	0	NA	NA	NA	19	A	G	0.2406	5	4	5	1	1	1
rs17573175	17	44071089	0.994629	rs62059005	6.409	MAPT	intronic	0	NA	NA	NA	19	C	G	0.2406	1f	4	15	1	1	1
rs544405672	17	44092744	0.994629	rs62059005	6.402	MAPT	intronic	0	NA	NA	NA	19	A	G	0.2406	NA	5	15	1	1	1
rs62057118	17	43899727	1	rs62059005	6.4	CRHR1	intronic	0	0.000223003	-0.0390669	0.00960955	19	G	A	0.2396	5	5	15	1	1	0
rs2696495	17	44364864	0.962732	rs62059005	6.397	ARL17B	intronic	0	NA	NA	NA	19	C	T	0.2425	NA	5	15	1	1	1
rs77290642	17	44068480	0.994629	rs62059005	6.396	MAPT	intronic	0	NA	NA	NA	19	T	C	0.2406	NA	4	15	1	1	1
rs55788597	17	44003397	1	rs62059005	6.395	MAPT	intronic	0	NA	NA	NA	19	T	A	0.2396	7	5	15	1	1	1
rs146458960	13	56017328	0.803754	rs9597198	6.387	MIR5007	intergenic	268644	NA	NA	NA	14	C	CAAA	0.2028	NA	5	15	0	0	0
rs62065377	17	43521193	0.722422	rs62059005	6.387	PLEKHM1	intronic	0	NA	NA	NA	19	A	G	0.1948	5	4	5	1	1	1
rs17564020	17	43991781	1	rs62059005	6.387	MAPT	intronic	0	NA	NA	NA	19	G	T	0.2396	1b	2	14	1	1	1
rs551731610	17	44340525	0.94463	rs62059005	6.385	RP11-259G18.3	intergenic	2552	NA	NA	NA	19	A	C	0.2485	NA	5	5	0	1	1
rs528895211	17	44368946	0.789992	rs62059005	6.38	ARL17B	intronic	0	NA	NA	NA	19	A	C	0.2167	NA	2	15	1	1	1
rs62058962	17	43998151	1	rs62059005	6.377	MAPT	intronic	0	NA	NA	NA	19	C	T	0.2396	5	4	15	1	1	1
rs17572627	17	44058629	0.989294	rs62059005	6.376	MAPT	intronic	0	NA	NA	NA	19	T	A	0.2416	1f	4	15	1	1	1
rs75546272	17	44130668	0.994629	rs62059005	6.373	KANSL1	intronic	0	NA	NA	NA	19	T	A	0.2406	6	4	5	1	1	1
rs41285506	14	33302678	0.986125	rs28382328	6.371	AKAP6	intergenic	2110	0.00442798	-0.046088	0.0147044	15	G	A	0.07753	5	5	15	1	0	0
rs62056811	17	43985247	0.994629	rs62059005	6.367	MAPT:RP11-669E14.4	ncRNA_exonic	0	NA	NA	NA	19	C	T	0.2406	5	2	14	1	1	1
rs2732651	17	44345063	0.791319	rs62059005	6.36	RP11-259G18.1	ncRNA_intronic	0	NA	NA	NA	19	C	T	0.2008	1f	1	2	1	1	1
rs56404641	1	174145461	0.985756	rs12076771	6.35	RABGAP1L	intronic	0	0.0253903	0.0440672	0.0178997	1	C	A	0.2724	6	5	15	1	1	1
rs62063303	17	44049133	0.994629	rs62059005	6.347	MAPT	intronic	0	NA	NA	NA	19	T	C	0.2406	4	4	15	1	1	1
rs528977056	17	44276618	0.979329	rs62059005	6.345	KANSL1	intronic	0	NA	NA	NA	19	A	G	0.2435	NA	2	5	1	1	1
rs62055469	17	43943655	1	rs62059005	6.341	MAPT-AS1	ncRNA_intronic	0	NA	NA	NA	19	A	C	0.2396	5	5	14	0	1	1
rs62056915	17	43785627	1	rs62059005	6.337	CRHR1:RP11-105N13.4	ncRNA_intronic	0	NA	NA	NA	19	A	T	0.2396	6	5	14	1	1	1
rs74481389	17	44154607	0.994629	rs62059005	6.337	KANSL1	intronic	0	NA	NA	NA	19	T	C	0.2406	5	4	5	1	1	1
rs34104358	17	43508616	0.728095	rs62059005	6.331	ARHGAP27	intronic	0	NA	NA	NA	19	G	T	0.1938	2b	1	2	1	1	1
rs567299266	17	44226980	0.857958	rs62059005	6.328	KANSL1	intronic	0	NA	NA	NA	19	A	G	0.2117	NA	4	5	1	1	1
rs572358584	17	44058699	0.994629	rs62059005	6.326	MAPT	intronic	0	NA	NA	NA	19	TAGG	T	0.2406	NA	4	15	1	1	1
rs10514904	17	44207887	0.994629	rs62059005	6.32	KANSL1	intronic	0	NA	NA	NA	19	C	T	0.2406	1f	2	7	1	1	1
rs62621252	17	43922942	1	rs62059005	6.315	MAPT-AS1:SPPL2C	exonic	0	NA	NA	NA	19	T	C	0.2396	5	5	15	1	1	1
rs542404072	17	44281964	0.781588	rs62059005	6.315	KANSL1	intronic	0	NA	NA	NA	19	T	C	0.1988	NA	4	5	1	1	1
rs55638417	17	43900434	1	rs62059005	6.306	CRHR1	intronic	0	NA	NA	NA	19	A	G	0.2396	7	5	15	1	1	0
rs17762361	17	43781778	1	rs62059005	6.303	CRHR1:RP11-105N13.4	ncRNA_intronic	0	NA	NA	NA	19	A	G	0.2396	6	5	14	1	1	1
rs753236	17	43946318	0.989249	rs62059005	6.303	MAPT-AS1	ncRNA_intronic	0	NA	NA	NA	19	T	C	0.2396	6	5	14	0	1	1
rs56378631	17	43496465	0.716797	rs62059005	6.297	ARHGAP27	intronic	0	NA	NA	NA	19	T	C	0.1958	5	4	15	1	1	1
rs12185243	17	44115351	0.994629	rs62059005	6.295	KANSL1	intronic	0	NA	NA	NA	19	T	C	0.2406	1f	4	4	1	1	1
rs532888975	17	44226561	0.994629	rs62059005	6.295	KANSL1	intronic	0	NA	NA	NA	19	T	G	0.2406	NA	4	5	1	1	1
rs548599234	17	44267801	0.762527	rs62059005	6.295	KANSL1	intronic	0	NA	NA	NA	19	A	AT	0.1948	NA	1	2	1	1	1
rs2141298	17	44268488	0.989382	rs62059005	6.293	KANSL1	intronic	0	NA	NA	NA	19	C	T	0.2416	NA	1	1	1	1	1
rs406400	17	43723930	0.973535	rs62059005	6.286	CRHR1-IT1:CRHR1:RP11-105N13.4	ncRNA_exonic	0	NA	NA	NA	19	A	G	0.2346	NA	2	15	1	1	1
rs17651887	17	44069840	0.994629	rs62059005	6.283	MAPT	intronic	0	NA	NA	NA	19	G	A	0.2406	4	4	15	1	1	1
rs62065390	17	43538991	0.728095	rs62059005	6.275	PLEKHM1:AC091132.1	ncRNA_intronic	0	NA	NA	NA	19	G	A	0.1938	5	4	5	1	1	1
rs739645	17	43894990	1	rs62059005	6.266	CRHR1	intronic	0	0.00924602	-0.036283	0.0126574	19	G	T	0.2396	5	5	15	1	1	0
rs142524806	17	44207900	0.994629	rs62059005	6.265	KANSL1	intronic	0	NA	NA	NA	19	A	ACT	0.2406	NA	2	7	1	1	1
rs2911450	16	88987497	0.686117	rs2968474	6.262	CBFA2T3	intronic	0	NA	NA	NA	17	C	A	0.3231	4	1	7	1	1	0
rs570807150	17	44284542	0.974514	rs62059005	6.252	KANSL1	intronic	0	NA	NA	NA	19	G	A	0.2445	NA	5	5	1	1	1
rs567882689	17	44352633	0.95169	rs62059005	6.244	ARL17B	UTR3	0	NA	NA	NA	19	GT	G	0.2406	NA	5	15	1	1	1
rs35327136	17	43487574	0.713317	rs62059005	6.242	ARHGAP27	intronic	0	NA	NA	NA	19	C	A	0.1928	2b	1	1	1	1	1
rs10533350	1	174900085	0.774919	rs12076771	6.235	RABGAP1L	intronic	0	NA	NA	NA	1	TTA	T	0.2455	NA	5	15	1	1	1
rs570203120	17	44267863	0.973734	rs62059005	6.235	KANSL1	intronic	0	NA	NA	NA	19	G	A	0.2425	NA	1	2	1	1	1
rs62057111	17	43897130	1	rs62059005	6.224	CRHR1	intronic	0	0.000577766	-0.0720899	0.0190183	19	G	A	0.2396	5	5	15	1	1	0
rs55646970	17	43938796	1	rs62059005	6.223	MAPT-AS1	ncRNA_intronic	0	NA	NA	NA	19	A	G	0.2396	5	5	14	0	1	1
rs62054763	17	43910262	1	rs62059005	6.222	CRHR1	intronic	0	0.000119592	-0.0429164	0.0101296	19	G	C	0.2396	5	5	14	1	1	1
rs62063202	17	44208945	0.994629	rs62059005	6.221	KANSL1	intronic	0	NA	NA	NA	19	C	T	0.2406	5	2	5	1	1	1
rs555485669	17	44275619	0.984284	rs62059005	6.216	KANSL1	intronic	0	NA	NA	NA	19	A	G	0.2425	NA	5	5	1	1	1
rs727912	1	174101867	0.990471	rs12076771	6.211	RP11-160H22.5	ncRNA_intronic	0	0.000950369	-0.0347606	0.00955052	1	C	T	0.2734	NA	5	15	0	1	1
rs544146004	17	44340328	0.953234	rs62059005	6.21	RP11-259G18.3	intergenic	2355	NA	NA	NA	19	A	C	0.2465	NA	5	5	0	1	1
rs62063776	17	44050850	0.994629	rs62059005	6.207	MAPT	UTR5	0	NA	NA	NA	19	A	G	0.2406	4	4	15	1	1	1
rs5803743	13	55891697	0.635316	rs9597198	6.205	MIR5007	intergenic	143013	NA	NA	NA	14	TG	T	0.1918	NA	9	15	0	0	1
rs2696566	17	44266531	0.994629	rs62059005	6.188	KANSL1	intronic	0	NA	NA	NA	19	G	A	0.2406	NA	1	7	1	1	1
rs1125394	11	113297185	0.985387	rs2471851	6.186	DRD2	intronic	0	4.78486e-05	-0.0428971	0.00957986	12	C	T	0.1481	NA	5	15	1	1	1
rs113575082	17	43524526	0.728095	rs62059005	6.179	PLEKHM1	intronic	0	NA	NA	NA	19	C	T	0.1938	5	4	5	1	1	1
rs559420324	17	44334419	0.973217	rs62059005	6.179	RP11-259G18.3	intergenic	2497	NA	NA	NA	19	C	T	0.2425	NA	5	15	0	1	1
rs12150090	17	44115886	0.994629	rs62059005	6.176	KANSL1	intronic	0	NA	NA	NA	19	C	T	0.2406	1f	4	4	1	1	1
rs533467502	17	44255532	0.994629	rs62059005	6.171	KANSL1	intronic	0	NA	NA	NA	19	T	C	0.2406	NA	5	5	1	1	1
rs78720789	17	43973413	1	rs62059005	6.162	MAPT	intronic	0	NA	NA	NA	19	A	G	0.2396	3a	1	11	1	1	1
rs62055491	17	43951120	1	rs62059005	6.157	MAPT-AS1	ncRNA_intronic	0	NA	NA	NA	19	T	C	0.2396	4	2	14	0	1	1
rs430293	6	167404958	0.672374	rs2301436	6.156	RP1-167A14.2	ncRNA_intronic	0	0.000141973	-0.0386859	0.00923251	7	G	A	0.494	NA	4	5	1	1	1
rs12373168	17	43924337	0.984284	rs62059005	6.155	MAPT-AS1:SPPL2C	ncRNA_intronic	0	NA	NA	NA	19	A	C	0.2425	1f	5	15	1	1	1
rs577620178	17	44224686	0.989382	rs62059005	6.146	KANSL1	intronic	0	NA	NA	NA	19	A	T	0.2416	NA	2	5	1	1	1
rs56082319	17	43844798	0.994687	rs62059005	6.145	CRHR1:RP11-105N13.4	ncRNA_intronic	0	NA	NA	NA	19	G	A	0.2406	6	5	14	1	1	0
rs17653211	17	44112638	0.994629	rs62059005	6.144	KANSL1	intronic	0	NA	NA	NA	19	T	C	0.2406	1b	4	4	1	1	1
rs62060850	17	44157982	0.994629	rs62059005	6.144	KANSL1	intronic	0	NA	NA	NA	19	A	T	0.2406	7	4	5	1	1	1
rs974291	17	44150480	0.994629	rs62059005	6.143	KANSL1	intronic	0	NA	NA	NA	19	A	T	0.2406	2b	2	5	1	1	1
rs77266933	17	44026490	0.989263	rs62059005	6.14	MAPT	intronic	0	NA	NA	NA	19	A	C	0.2376	NA	1	12	1	1	1
rs436667	17	43709415	1	rs62059005	6.134	CRHR1-IT1:CRHR1:RP11-105N13.4	ncRNA_intronic	0	NA	NA	NA	19	C	T	0.2396	1f	4	4	1	1	1
rs113046762	17	43773058	0.928024	rs62059005	6.127	CRHR1:RP11-105N13.4	ncRNA_intronic	0	NA	NA	NA	19	GA	G	0.2535	NA	13	14	1	1	1
rs62065444	17	43565599	0.756939	rs62059005	6.124	PLEKHM1	intronic	0	NA	NA	NA	19	T	C	0.1958	5	2	5	1	1	1
rs1706741	17	43664231	0.891041	rs62059005	6.124	DND1P1	ncRNA_exonic	0	NA	NA	NA	19	T	G	0.2286	5	1	15	0	1	1
rs671740	17	43709893	1	rs62059005	6.116	CRHR1-IT1:CRHR1:RP11-105N13.4	ncRNA_intronic	0	NA	NA	NA	19	A	G	0.2396	NA	4	5	1	1	1
rs561504284	17	44340253	0.94463	rs62059005	6.114	RP11-259G18.3	intergenic	2280	NA	NA	NA	19	A	G	0.2485	NA	5	5	0	1	1
rs9569328	13	56157131	0.878176	rs9597198	6.098	MIR5007	intergenic	408447	0.00720865	0.0265129	0.0089592	14	C	T	0.2217	7	1	15	0	0	0
rs111273167	17	43740967	1	rs62059005	6.087	CRHR1:RP11-105N13.4	ncRNA_intronic	0	0.00629737	0.0537618	0.017869	19	C	T	0.2396	7	5	14	1	1	1
rs62061855	17	44199670	0.994629	rs62059005	6.086	KANSL1	intronic	0	NA	NA	NA	19	G	A	0.2406	4	2	7	1	1	1
rs2469943	17	44349347	0.791319	rs62059005	6.084	ARL17B	intergenic	2802	NA	NA	NA	19	C	G	0.2008	7	5	15	1	1	1
rs2693362	17	43657393	0.767242	rs62059005	6.082	DND1P1	intergenic	5843	NA	NA	NA	19	A	G	0.1958	NA	2	5	0	1	1
rs9401416	6	98430759	0.990041	rs9375098	6.075	RP11-436D23.1	ncRNA_intronic	0	0.00296665	-0.0392805	0.0120043	6	G	A	0.1133	6	1	15	0	1	1
rs10769245	11	47182370	0.957579	rs7108902	6.074	C11orf49	intronic	0	NA	NA	NA	11	G	A	0.3231	4	4	5	1	1	1
rs141889698	6	167435798	1	rs2301436	6.069	FGFR1OP:RP11-517H2.6	ncRNA_intronic	0	NA	NA	NA	7	C	CACAA	0.4473	NA	4	5	1	1	1
rs535521250	17	44256053	0.821841	rs62059005	6.066	KANSL1	intronic	0	NA	NA	NA	19	G	A	0.2048	NA	2	7	1	1	1
rs1966345	17	44197806	0.994629	rs62059005	6.065	KANSL1	intronic	0	NA	NA	NA	19	T	C	0.2406	NA	2	5	1	1	1
rs11299274	1	174433474	0.802247	rs12076771	6.056	RABGAP1L	intronic	0	NA	NA	NA	1	GA	G	0.2416	NA	5	15	1	1	1
rs6928075	6	98515781	0.980634	rs9375098	6.055	RP11-436D23.1	ncRNA_intronic	0	6.52016e-05	-0.0429952	0.0097767	6	G	A	0.1143	7	7	15	0	1	0
rs557594331	17	44339966	0.835208	rs62059005	6.055	RP11-259G18.3	intergenic	1993	NA	NA	NA	19	T	A	0.2117	NA	5	5	0	1	1
rs34887474	17	43519564	0.728095	rs62059005	6.054	PLEKHM1	intronic	0	NA	NA	NA	19	C	A	0.1938	5	4	5	1	1	1
rs17652449	17	44088937	0.994629	rs62059005	6.054	MAPT	intronic	0	NA	NA	NA	19	G	C	0.2406	1f	4	15	1	1	1
rs574382763	17	44262203	0.994629	rs62059005	6.047	KANSL1	intronic	0	NA	NA	NA	19	CTTTTTT	C	0.2406	NA	2	7	1	1	1
rs1329281	1	174735570	0.790034	rs12076771	6.044	RABGAP1L	intronic	0	0.0287252	0.0294111	0.0122096	1	G	C	0.2495	4	5	15	1	1	1
rs2142864	1	174274062	0.816952	rs12076771	6.04	RABGAP1L	intronic	0	0.00173556	0.0594271	0.017228	1	G	A	0.2386	6	4	5	1	1	1
rs377046500	13	56093900	1	rs9597198	6.039	MIR5007	intergenic	345216	NA	NA	NA	14	AAAAC	A	0.2396	NA	15	15	0	0	0
rs17688002	17	43762594	1	rs62059005	6.039	CRHR1:RP11-105N13.4	ncRNA_intronic	0	NA	NA	NA	19	A	T	0.2396	6	5	14	1	1	1
rs62054400	17	43812649	1	rs62059005	6.037	CRHR1:RP11-105N13.4	ncRNA_intronic	0	NA	NA	NA	19	T	C	0.2396	6	5	14	1	1	1
rs1811123	6	167403443	0.673397	rs2301436	6.033	RP1-167A14.2	ncRNA_intronic	0	NA	NA	NA	7	C	T	0.494	NA	1	5	1	1	1
rs540404471	17	44029510	1	rs62059005	6.033	MAPT	intronic	0	NA	NA	NA	19	TGATG	T	0.2396	NA	5	14	1	1	1
rs17650771	17	44035367	1	rs62059005	6.031	MAPT	intronic	0	NA	NA	NA	19	A	G	0.2396	1f	5	14	1	1	1
rs561488872	17	44353728	0.923387	rs62059005	6.03	ARL17B	intronic	0	NA	NA	NA	19	T	G	0.2465	NA	5	15	1	1	1
rs9398586	6	98332859	0.854225	rs9375098	6.021	RP11-436D23.1	ncRNA_intronic	0	0.0275091	-0.0236406	0.00973848	6	G	A	0.1203	6	5	15	0	1	1
rs55909047	17	44209957	0.994629	rs62059005	6.02	KANSL1	intronic	0	NA	NA	NA	19	A	G	0.2406	7	4	5	1	1	1
rs3120857	13	55726962	0.611154	rs9597198	6.018	MIR5007	intergenic	21626	0.00628161	-0.0544033	0.0180767	14	C	T	0.1909	6	5	15	0	0	0
rs1981997	17	44056767	0.994629	rs62059005	6.018	MAPT	intronic	0	NA	NA	NA	19	G	A	0.2406	1f	4	15	1	1	1
rs1187238	18	35329348	0.895421	rs8090858	6.015	RP11-19F9.1	intergenic	76208	0.000495694	-0.0388877	0.0101377	20	G	A	0.3111	NA	5	15	0	0	0
rs62055948	17	43852621	1	rs62059005	6.012	CRHR1:RP11-105N13.4	ncRNA_intronic	0	NA	NA	NA	19	T	C	0.2396	5	5	14	1	1	0
rs567324860	17	44259792	0.989294	rs62059005	6.011	KANSL1	intronic	0	NA	NA	NA	19	G	A	0.2416	NA	3	5	1	1	1
rs2668626	17	44353175	0.791319	rs62059005	6.011	ARL17B	intronic	0	NA	NA	NA	19	T	C	0.2008	1f	5	15	1	1	1
rs4581739	17	44204739	0.994629	rs62059005	6.007	KANSL1	intronic	0	NA	NA	NA	19	T	C	0.2406	5	4	5	1	1	1
rs56391096	17	43774845	1	rs62059005	6.002	CRHR1:RP11-105N13.4	ncRNA_intronic	0	NA	NA	NA	19	C	T	0.2396	7	9	14	1	1	1
rs1029463	17	44150161	0.96339	rs62059005	6	KANSL1	intronic	0	NA	NA	NA	19	T	G	0.2465	NA	2	5	1	1	1
rs55714296	17	44137189	0.994629	rs62059005	5.995	KANSL1	intronic	0	NA	NA	NA	19	A	T	0.2406	3a	4	5	1	1	1
rs2532239	17	44266227	0.994629	rs62059005	5.99	KANSL1	intronic	0	NA	NA	NA	19	T	C	0.2406	NA	1	7	1	1	1
rs563076603	17	44273919	0.776773	rs62059005	5.989	KANSL1:KANSL1-AS1	ncRNA_exonic	0	NA	NA	NA	19	A	G	0.1978	NA	4	5	1	1	1
rs62061850	17	44194519	0.994629	rs62059005	5.984	KANSL1	intronic	0	NA	NA	NA	19	T	C	0.2406	5	2	5	1	1	1
rs560623594	17	43971206	1	rs62059005	5.981	MAPT-AS1	ncRNA_intronic	0	NA	NA	NA	19	CTAATT	C	0.2396	NA	1	1	1	1	1
rs147317628	17	44277476	0.96339	rs62059005	5.974	KANSL1	intronic	0	NA	NA	NA	19	C	CTTTAG	0.2465	NA	5	5	1	1	1
rs560168478	17	44223034	0.762527	rs62059005	5.973	KANSL1	intronic	0	NA	NA	NA	19	A	C	0.1948	NA	2	7	1	1	1
rs77561671	17	43976627	1	rs62059005	5.968	MAPT	intronic	0	NA	NA	NA	19	G	T	0.2396	5	5	13	1	1	1
rs557177636	17	44255002	0.786436	rs62059005	5.965	KANSL1	intronic	0	NA	NA	NA	19	C	A	0.1998	NA	5	5	1	1	1
rs760587	6	27740300	0.88033	rs9366702	5.96	RSL24D1P1	intergenic	8097	1.35908e-05	-0.0430355	0.00898231	4	C	A	0.2197	4	1	7	0	1	1
rs2696515	17	44358109	0.946368	rs62059005	5.959	ARL17B	intronic	0	NA	NA	NA	19	A	T	0.2396	7	5	15	1	1	1
rs2532339	17	44345668	0.82996	rs62059005	5.958	RP11-259G18.1	ncRNA_intronic	0	NA	NA	NA	19	A	G	0.2107	NA	1	15	1	1	1
rs17649571	17	43994952	1	rs62059005	5.951	MAPT	intronic	0	NA	NA	NA	19	A	G	0.2396	1f	4	14	1	1	1
rs562593126	17	44238424	0.989382	rs62059005	5.95	KANSL1	intronic	0	NA	NA	NA	19	G	A	0.2416	NA	4	5	1	1	1
rs10838649	11	47038529	1	rs7108902	5.948	C11orf49	intronic	0	NA	NA	NA	11	G	A	0.3181	7	5	15	1	1	1
rs544717127	17	44244581	0.994629	rs62059005	5.946	KANSL1	intronic	0	NA	NA	NA	19	T	C	0.2406	NA	2	5	1	1	1
rs3089	17	44209919	0.994629	rs62059005	5.943	KANSL1	intronic	0	NA	NA	NA	19	C	G	0.2406	7	4	5	1	1	1
rs118087478	17	44051589	0.994629	rs62059005	5.936	MAPT	UTR5	0	0.000403467	-0.0760601	0.0195214	19	G	T	0.2406	4	2	15	1	1	1
rs62055928	17	43847374	1	rs62059005	5.934	CRHR1:RP11-105N13.4	ncRNA_intronic	0	NA	NA	NA	19	G	A	0.2396	5	5	14	1	1	0
rs1591944	1	174174055	0.981036	rs12076771	5.933	RABGAP1L	intronic	0	0.00441157	0.0356108	0.011357	1	C	A	0.2793	NA	2	15	1	1	1
rs113343439	17	44314217	0.989249	rs62059005	5.929	RP11-259G18.2	intergenic	6754	NA	NA	NA	19	A	G	0.2396	7	5	15	0	1	1
rs555346866	17	44281452	0.983996	rs62059005	5.927	KANSL1	intronic	0	NA	NA	NA	19	A	G	0.2425	NA	4	5	1	1	1
rs62061853	17	44196125	0.994629	rs62059005	5.914	KANSL1	intronic	0	NA	NA	NA	19	T	C	0.2406	5	2	7	1	1	1
rs548542325	17	44344300	0.900091	rs62059005	5.91	RP11-259G18.1	upstream	102	NA	NA	NA	19	G	T	0.2604	NA	1	1	1	1	1
rs4713121	6	27722064	0.911147	rs9366702	5.907	RP1-97D16.1	intergenic	15790	0.000411526	0.0354974	0.00912414	4	C	T	0.2366	4	1	1	0	1	1
rs62054858	17	43940188	1	rs62059005	5.905	MAPT-AS1	ncRNA_intronic	0	NA	NA	NA	19	T	C	0.2396	6	5	14	0	1	1
rs55987700	17	44161146	0.994629	rs62059005	5.905	KANSL1	intronic	0	NA	NA	NA	19	T	G	0.2406	6	4	5	1	1	1
rs77950913	17	44146451	0.994629	rs62059005	5.886	KANSL1	intronic	0	NA	NA	NA	19	T	C	0.2406	6	4	5	1	1	1
rs11564166	12	40831845	0.984513	rs4768291	5.879	MUC19:RP11-115F18.1	ncRNA_intronic	0	0.0289561	0.0388142	0.0161365	13	G	A	0.1451	5	14	15	1	0	0
rs2532340	17	44345653	0.96235	rs62059005	5.879	RP11-259G18.1	ncRNA_intronic	0	NA	NA	NA	19	A	G	0.2406	NA	1	15	1	1	1
rs55877243	17	43969019	1	rs62059005	5.878	MAPT-AS1	ncRNA_intronic	0	NA	NA	NA	19	T	C	0.2396	7	5	14	1	1	1
rs62065447	17	43569083	0.770347	rs62059005	5.873	PLEKHM1	upstream	967	NA	NA	NA	19	C	T	0.1988	7	1	15	1	1	1
rs434428	17	43725684	1	rs62059005	5.872	CRHR1:RP11-105N13.4	ncRNA_intronic	0	NA	NA	NA	19	G	A	0.2396	1f	5	15	1	1	1
rs17572361	17	44052009	0.994629	rs62059005	5.87	MAPT	UTR5	0	NA	NA	NA	19	T	C	0.2406	1f	3	15	1	1	1
rs3013320	13	56118865	1	rs9597198	5.861	MIR5007	intergenic	370181	0.0246439	0.0271611	0.010976	14	G	A	0.2396	6	5	15	0	0	0
rs742046	6	27739254	0.994906	rs9366702	5.86	RSL24D1P1	intergenic	9143	0.00415144	0.0291751	0.00924188	4	C	T	0.2435	1f	1	14	0	1	1
rs62062778	17	44022528	1	rs62059005	5.858	MAPT	intronic	0	NA	NA	NA	19	A	G	0.2396	5	4	14	1	1	1
rs767057	17	43998822	1	rs62059005	5.857	MAPT	intronic	0	NA	NA	NA	19	A	G	0.2396	NA	4	15	1	1	1
rs62054411	17	43812684	1	rs62059005	5.854	CRHR1:RP11-105N13.4	ncRNA_intronic	0	NA	NA	NA	19	A	G	0.2396	7	5	14	1	1	1
rs62055711	17	43762554	1	rs62059005	5.85	CRHR1:RP11-105N13.4	ncRNA_intronic	0	NA	NA	NA	19	A	G	0.2396	7	5	14	1	1	1
rs62056929	17	43789144	1	rs62059005	5.85	CRHR1:RP11-105N13.4	ncRNA_intronic	0	NA	NA	NA	19	G	A	0.2396	7	5	14	1	1	1
rs80296410	17	44357198	0.786436	rs62059005	5.848	ARL17B	intronic	0	NA	NA	NA	19	G	A	0.1998	3a	2	15	1	1	1
rs4347503	13	56050209	0.948942	rs9597198	5.846	MIR5007	intergenic	301525	0.022254	0.0266845	0.0105991	14	G	A	0.2435	6	9	15	0	0	0
rs17653998	17	44135985	0.994629	rs62059005	5.844	KANSL1	intronic	0	NA	NA	NA	19	A	G	0.2406	1f	4	5	1	1	1
rs558980400	17	44360941	0.836843	rs62059005	5.839	ARL17B	intronic	0	NA	NA	NA	19	T	C	0.2097	NA	5	15	1	1	1
rs3124427	13	55937333	0.870671	rs9597198	5.838	MIR5007	intergenic	188649	0.00026362	0.0399713	0.00994726	14	G	A	0.2455	NA	5	15	0	0	1
rs17575437	17	44133031	0.994629	rs62059005	5.835	KANSL1	intronic	0	NA	NA	NA	19	T	A	0.2406	6	4	5	1	1	1
rs540782647	17	44233811	0.989382	rs62059005	5.833	KANSL1	intronic	0	NA	NA	NA	19	C	T	0.2416	NA	2	7	1	1	1
rs529815603	17	44335806	0.871717	rs62059005	5.821	RP11-259G18.3	intergenic	1110	NA	NA	NA	19	A	C	0.2227	NA	5	15	0	1	1
rs74850776	17	44150042	0.994629	rs62059005	5.816	KANSL1	intronic	0	NA	NA	NA	19	T	C	0.2406	6	2	5	1	1	1
rs12150576	17	44015624	1	rs62059005	5.811	MAPT	intronic	0	NA	NA	NA	19	G	A	0.2396	6	5	14	1	1	1
rs2696533	17	44355343	0.946621	rs62059005	5.806	ARL17B	intronic	0	NA	NA	NA	19	T	C	0.2416	NA	5	15	1	1	1
rs62056946	17	43798401	1	rs62059005	5.805	CRHR1:RP11-105N13.4	ncRNA_intronic	0	NA	NA	NA	19	G	A	0.2396	7	5	14	1	1	1
rs199506	17	44859031	0.834229	rs62059005	5.804	WNT3	intronic	0	1.21475e-05	0.0587524	0.0121939	19	G	A	0.2197	1f	5	14	1	1	1
rs56365901	17	43960323	1	rs62059005	5.8	MAPT-AS1	ncRNA_intronic	0	NA	NA	NA	19	A	G	0.2396	5	7	14	0	1	1
rs62062782	17	44023087	1	rs62059005	5.8	MAPT	intronic	0	NA	NA	NA	19	G	A	0.2396	7	5	14	1	1	1
rs2345572	6	167403441	0.664847	rs2301436	5.797	RP1-167A14.2	ncRNA_intronic	0	NA	NA	NA	7	T	A	0.496	4	1	5	1	1	1
rs55767267	17	43960325	1	rs62059005	5.792	MAPT-AS1	ncRNA_intronic	0	NA	NA	NA	19	T	C	0.2396	5	7	14	0	1	1
rs560569736	17	44201358	0.994629	rs62059005	5.79	KANSL1	intronic	0	NA	NA	NA	19	TG	T	0.2406	NA	4	5	1	1	1
rs17688558	17	43773943	1	rs62059005	5.789	CRHR1:RP11-105N13.4	ncRNA_intronic	0	NA	NA	NA	19	A	G	0.2396	2b	13	14	1	1	1
rs1526128	17	43779624	0.973478	rs62059005	5.788	CRHR1:RP11-105N13.4	ncRNA_intronic	0	NA	NA	NA	19	C	T	0.2346	1f	5	14	1	1	1
rs3098269	13	55860894	0.635316	rs9597198	5.778	MIR5007	intergenic	112210	0.0175763	0.0261218	0.00998924	14	C	T	0.1918	5	9	15	0	0	0
rs55707339	17	43842462	0.994687	rs62059005	5.777	CRHR1:RP11-105N13.4	ncRNA_intronic	0	NA	NA	NA	19	T	C	0.2406	6	5	14	1	1	0
rs17660065	17	44162284	0.994629	rs62059005	5.776	KANSL1	intronic	0	NA	NA	NA	19	T	C	0.2406	1f	4	5	1	1	1
rs2315878	13	56004979	0.938723	rs9597198	5.774	MIR5007	intergenic	256295	0.0179563	0.0249688	0.00958022	14	G	A	0.2416	5	5	15	0	0	0
rs4650958	1	174147516	1	rs12076771	5.77	RABGAP1L	intronic	0	0.00136172	-0.0390321	0.0110662	1	G	A	0.2753	7	5	15	1	1	1
rs547988515	17	44365369	0.920321	rs62059005	5.765	ARL17B	intronic	0	NA	NA	NA	19	T	C	0.2306	NA	5	15	1	1	1
rs55691306	17	43978295	1	rs62059005	5.761	MAPT	intronic	0	NA	NA	NA	19	G	C	0.2396	5	5	13	1	1	1
rs77678333	13	56156380	0.660553	rs9597198	5.759	MIR5007	intergenic	407696	NA	NA	NA	14	G	A	0.3241	4	1	15	0	0	0
rs62061791	17	44171024	0.994629	rs62059005	5.759	KANSL1	intronic	0	NA	NA	NA	19	T	C	0.2406	6	4	5	1	1	1
rs17651754	17	44067546	0.994629	rs62059005	5.747	MAPT	intronic	0	NA	NA	NA	19	T	C	0.2406	1f	4	15	1	1	1
rs17688410	17	43772251	1	rs62059005	5.744	CRHR1:RP11-105N13.4	ncRNA_intronic	0	NA	NA	NA	19	C	T	0.2396	6	13	14	1	1	1
rs6922574	6	27693003	0.959931	rs9366702	5.742	RP1-97D16.1	intergenic	11775	0.0225868	0.038147	0.0151896	4	T	A	0.2485	7	5	14	0	1	1
rs117646503	17	43893260	1	rs62059005	5.739	CRHR1:RP11-105N13.4	ncRNA_intronic	0	1.4267e-07	-0.0561748	0.00969385	19	C	T	0.2396	3a	5	14	1	1	0
rs565586009	17	44355516	0.781588	rs62059005	5.735	ARL17B	intronic	0	NA	NA	NA	19	T	C	0.1988	NA	5	15	1	1	1
rs528280907	17	43695197	0.994629	rs62059005	5.728	CRHR1-IT1	intergenic	2496	NA	NA	NA	19	C	T	0.2406	NA	14	15	1	1	1
rs1890408	6	98330521	0.940446	rs9375098	5.727	RP11-436D23.1	ncRNA_intronic	0	0.0166488	-0.0253711	0.00962132	6	C	T	0.1083	NA	5	15	0	1	1
rs369337577	17	44035222	0.984023	rs62059005	5.727	MAPT	intronic	0	NA	NA	NA	19	GAA	G	0.2406	NA	5	14	1	1	1
rs7233916	18	35328601	0.991409	rs8090858	5.727	RP11-19F9.1	intergenic	75461	0.0090288	0.02548	0.00886106	20	C	T	0.339	6	5	15	0	0	0
rs1352936	12	40986119	0.977049	rs4768291	5.726	MUC19	intergenic	21486	5.29341e-05	0.04383	0.00984538	13	G	A	0.1501	NA	7	15	0	0	1
rs2006305	17	43959752	1	rs62059005	5.719	MAPT-AS1	ncRNA_intronic	0	NA	NA	NA	19	A	T	0.2396	6	9	14	0	1	1
rs112010353	17	43666492	0.978556	rs62059005	5.713	DND1P1	intergenic	2196	NA	NA	NA	19	C	T	0.2396	7	5	15	0	1	1
rs17576954	17	44181933	0.989249	rs62059005	5.707	KANSL1	intronic	0	NA	NA	NA	19	T	C	0.2396	1f	5	5	1	1	1
rs551092140	17	44343084	0.836843	rs62059005	5.706	RP11-259G18.1	intergenic	1318	NA	NA	NA	19	T	G	0.2097	NA	5	7	1	1	1
rs62056809	17	43984669	1	rs62059005	5.703	MAPT	intronic	0	NA	NA	NA	19	A	G	0.2396	5	2	14	1	1	1
rs572446729	17	44262758	0.757843	rs62059005	5.698	KANSL1	intronic	0	NA	NA	NA	19	C	T	0.1938	NA	2	7	1	1	1
rs57953555	1	174354096	0.811616	rs12076771	5.696	RABGAP1L	intronic	0	0.0186966	0.0235781	0.0091043	1	C	T	0.2396	6	5	15	1	1	1
rs17563683	17	43811072	1	rs62059005	5.696	CRHR1:RP11-105N13.4:RP11-293E1.1	ncRNA_intronic	0	NA	NA	NA	19	A	G	0.2396	6	5	14	1	1	1
rs531360085	17	44244926	0.994629	rs62059005	5.688	KANSL1	intronic	0	NA	NA	NA	19	T	G	0.2406	NA	2	5	1	1	1
rs55787734	17	43799052	1	rs62059005	5.686	CRHR1:RP11-105N13.4	ncRNA_intronic	0	NA	NA	NA	19	A	G	0.2396	5	5	14	1	1	1
rs9342302	6	92572932	0.976908	rs9345184	5.685	RP11-40G16.1	intergenic	46785	0.0332813	-0.0206757	0.00881939	5	C	A	0.4334	7	5	15	0	0	1
rs62057144	17	43901558	1	rs62059005	5.68	CRHR1	intronic	0	0.0248705	-0.0481837	0.019502	19	G	A	0.2396	5	5	15	1	1	0
rs4479289	17	43793951	1	rs62059005	5.675	CRHR1:RP11-105N13.4	ncRNA_intronic	0	NA	NA	NA	19	G	A	0.2396	5	5	14	1	1	1
rs17651857	17	44069687	0.994629	rs62059005	5.666	MAPT	intronic	0	NA	NA	NA	19	A	G	0.2406	4	4	15	1	1	1
rs9730	17	43513551	0.728095	rs62059005	5.663	PLEKHM1	UTR3	0	0.00723315	-0.0305428	0.0103253	19	G	C	0.1938	1f	4	4	1	1	1
rs55760800	17	43996908	1	rs62059005	5.656	MAPT	intronic	0	NA	NA	NA	19	T	G	0.2396	5	4	14	1	1	1
rs12150170	17	44090646	0.994629	rs62059005	5.654	MAPT	intronic	0	NA	NA	NA	19	A	G	0.2406	1d	2	15	1	1	1
rs575478168	17	44256296	0.826892	rs62059005	5.654	KANSL1	intronic	0	NA	NA	NA	19	G	A	0.2058	NA	2	7	1	1	1
rs62065391	17	43538993	0.728095	rs62059005	5.646	PLEKHM1:AC091132.1	ncRNA_intronic	0	NA	NA	NA	19	G	C	0.1938	5	4	5	1	1	1
rs545244112	17	44343371	0.94906	rs62059005	5.643	RP11-259G18.1	intergenic	1031	NA	NA	NA	19	G	A	0.2475	NA	1	7	1	1	1
rs733967	17	44089690	0.994629	rs62059005	5.641	MAPT	intronic	0	NA	NA	NA	19	T	C	0.2406	4	2	15	1	1	1
rs62056926	17	43788666	1	rs62059005	5.629	CRHR1:RP11-105N13.4	ncRNA_intronic	0	NA	NA	NA	19	C	G	0.2396	5	5	14	1	1	1
rs62056810	17	43984672	1	rs62059005	5.629	MAPT	intronic	0	NA	NA	NA	19	T	C	0.2396	5	2	14	1	1	1
rs9387758	6	98315273	0.930632	rs9375098	5.627	RP11-436D23.1	ncRNA_intronic	0	0.00265076	-0.0397256	0.0120014	6	G	A	0.1093	7	5	15	0	1	1
rs553368530	17	44266972	0.994629	rs62059005	5.623	KANSL1	intronic	0	NA	NA	NA	19	A	G	0.2406	NA	1	7	1	1	1
rs111912558	17	44356694	0.786436	rs62059005	5.623	ARL17B	intronic	0	NA	NA	NA	19	T	C	0.1998	5	5	15	1	1	1
rs1566219	6	92568284	0.891352	rs9345184	5.621	RP11-40G16.1	intergenic	42137	0.0196402	0.0227725	0.0088625	5	G	A	0.4185	NA	5	15	0	0	1
rs62062794	17	44026394	1	rs62059005	5.62	MAPT	intronic	0	NA	NA	NA	19	A	G	0.2396	4	1	7	1	1	1
rs528564917	17	44251907	0.994629	rs62059005	5.618	KANSL1	intronic	0	NA	NA	NA	19	C	T	0.2406	NA	4	5	1	1	1
rs7220206	17	43507403	0.728095	rs62059005	5.617	ARHGAP27	exonic	0	NA	NA	NA	19	G	A	0.1938	2b	1	13	1	1	1
rs572858137	17	44341870	0.814441	rs62059005	5.617	RP11-259G18.1	intergenic	2532	NA	NA	NA	19	A	C	0.2078	NA	2	7	0	1	1
rs566177628	17	44343121	0.973125	rs62059005	5.617	RP11-259G18.1	intergenic	1281	NA	NA	NA	19	A	G	0.2386	NA	5	7	1	1	1
rs12062016	1	174589484	0.802247	rs12076771	5.611	RABGAP1L	intronic	0	0.00361781	0.0291126	0.00908493	1	G	A	0.2416	7	5	15	1	1	0
rs62061803	17	44174513	0.989249	rs62059005	5.607	KANSL1	intronic	0	NA	NA	NA	19	C	A	0.2396	6	5	5	1	1	1
rs28416808	17	44021218	0.994687	rs62059005	5.606	MAPT	intronic	0	NA	NA	NA	19	C	T	0.2406	5	4	14	1	1	1
rs62054426	17	43820741	0.989249	rs62059005	5.603	CRHR1:RP11-105N13.4	ncRNA_intronic	0	NA	NA	NA	19	A	T	0.2396	6	5	14	1	1	1
rs12150515	17	44090685	0.994629	rs62059005	5.603	MAPT	intronic	0	NA	NA	NA	19	G	T	0.2406	1b	2	15	1	1	1
rs2668709	17	43692338	0.88614	rs62059005	5.601	CRHR1-IT1	intergenic	5355	NA	NA	NA	19	T	C	0.2187	6	14	15	1	1	1
rs567001845	17	44343282	0.911646	rs62059005	5.597	RP11-259G18.1	intergenic	1120	NA	NA	NA	19	G	A	0.2594	NA	1	7	1	1	1
rs4652200	1	174117189	0.990471	rs12076771	5.596	RP11-160H22.5	ncRNA_intronic	0	NA	NA	NA	1	A	G	0.2734	6	14	15	0	1	1
rs366938	6	167403538	0.667279	rs2301436	5.596	RP1-167A14.2	ncRNA_intronic	0	NA	NA	NA	7	C	T	0.494	6	1	5	1	1	1
rs7218319	17	44126365	0.96339	rs62059005	5.595	KANSL1	intronic	0	NA	NA	NA	19	C	T	0.2465	6	4	4	1	1	1
rs540381781	17	44222080	0.786436	rs62059005	5.592	KANSL1	intronic	0	NA	NA	NA	19	A	C	0.1998	NA	2	7	1	1	1
rs62057115	17	43899417	1	rs62059005	5.586	CRHR1	intronic	0	2.02672e-07	0.0565776	0.0098853	19	G	C	0.2396	5	5	15	1	1	0
rs1526129	17	43779657	1	rs62059005	5.58	CRHR1:RP11-105N13.4	ncRNA_intronic	0	NA	NA	NA	19	T	C	0.2396	1f	5	14	1	1	1
rs62056917	17	43786013	1	rs62059005	5.579	CRHR1:RP11-105N13.4	ncRNA_intronic	0	NA	NA	NA	19	G	T	0.2396	4	5	14	1	1	1
rs17688511	17	43773607	0.994687	rs62059005	5.577	CRHR1:RP11-105N13.4	ncRNA_intronic	0	NA	NA	NA	19	T	G	0.2406	6	13	14	1	1	1
rs11399450	6	167415403	1	rs2301436	5.576	FGFR1OP:RP11-517H2.6	ncRNA_intronic	0	NA	NA	NA	7	C	CT	0.4473	NA	4	5	1	1	1
rs7227409	18	35336058	0.828867	rs8090858	5.57	RP11-19F9.1	intergenic	82918	0.000731097	-0.0327482	0.00880361	20	C	T	0.327	7	5	15	0	1	0
rs2532417	17	44289220	0.974514	rs62059005	5.568	KANSL1	intronic	0	NA	NA	NA	19	C	T	0.2445	NA	4	5	1	1	1
rs11079721	17	43840107	1	rs62059005	5.565	CRHR1:RP11-105N13.4	ncRNA_intronic	0	NA	NA	NA	19	C	A	0.2396	1f	5	14	1	1	0
rs17576870	17	44180442	0.994629	rs62059005	5.565	KANSL1	intronic	0	NA	NA	NA	19	A	G	0.2406	1f	5	5	1	1	1
rs2942169	17	43711539	1	rs62059005	5.559	CRHR1-IT1:CRHR1:RP11-105N13.4	ncRNA_intronic	0	NA	NA	NA	19	G	C	0.2396	1f	4	5	1	1	1
rs17769490	17	43925605	0.994687	rs62059005	5.553	MAPT-AS1	ncRNA_intronic	0	NA	NA	NA	19	G	A	0.2406	1f	5	14	1	1	1
rs568197156	17	44347727	0.791319	rs62059005	5.553	RP11-259G18.1	intergenic	1666	NA	NA	NA	19	A	T	0.2008	NA	5	15	1	1	1
rs1559446	16	88975332	0.822915	rs2968474	5.552	CBFA2T3	intronic	0	0.00324579	-0.0284564	0.00877831	17	G	A	0.3191	4	4	15	1	1	0
17:43489161:T:TCA	17	43489161	0.711205	rs62059005	5.547	ARHGAP27	NA	0	NA	NA	NA	19	T	TCA	0.07654	NA	2	7	1	0	1
rs543124303	17	44226126	0.994629	rs62059005	5.545	KANSL1	intronic	0	NA	NA	NA	19	A	C	0.2406	NA	4	5	1	1	1
rs566209918	17	44283761	0.974514	rs62059005	5.544	KANSL1	intronic	0	NA	NA	NA	19	A	T	0.2445	NA	4	5	1	1	1
rs1880749	17	43792586	1	rs62059005	5.541	CRHR1:RP11-105N13.4	ncRNA_intronic	0	NA	NA	NA	19	A	C	0.2396	6	5	14	1	1	1
rs566037900	17	44245876	0.994629	rs62059005	5.538	KANSL1	intronic	0	NA	NA	NA	19	A	G	0.2406	NA	2	5	1	1	1
rs577482939	17	44228529	0.978748	rs62059005	5.533	KANSL1	intronic	0	NA	NA	NA	19	G	A	0.2416	NA	2	5	1	1	1
rs430477	6	167389851	0.672374	rs2301436	5.531	RP1-167A14.2	ncRNA_intronic	0	0.0384725	-0.0198174	0.0086938	7	C	T	0.494	NA	4	15	0	1	1
rs2900970	2	124187519	0.956606	rs6734853	5.525	AC073409.1	intergenic	13322	0.0112217	0.0246809	0.00883787	2	G	A	0.4751	6	9	15	0	0	0
rs77692262	17	43917086	1	rs62059005	5.523	CRHR1	intergenic	3891	NA	NA	NA	19	A	G	0.2396	5	5	15	1	1	1
rs75210307	17	43940012	1	rs62059005	5.523	MAPT-AS1	ncRNA_intronic	0	NA	NA	NA	19	T	C	0.2396	5	5	14	0	1	1
rs9459838	6	167426599	0.929607	rs2301436	5.521	FGFR1OP:RP11-517H2.6	ncRNA_intronic	0	0.00017029	-0.0382669	0.00924245	7	G	C	0.4274	5	4	4	1	1	1
rs74398257	17	43756340	1	rs62059005	5.517	CRHR1:RP11-105N13.4	ncRNA_intronic	0	NA	NA	NA	19	T	C	0.2396	5	5	14	1	1	1
rs62056796	17	43978120	1	rs62059005	5.516	MAPT	intronic	0	NA	NA	NA	19	A	G	0.2396	5	2	13	1	1	1
rs111424940	17	44211502	0.994629	rs62059005	5.515	KANSL1	intronic	0	NA	NA	NA	19	G	A	0.2406	7	4	5	1	1	1
rs55652155	17	43548481	0.756939	rs62059005	5.514	PLEKHM1	intronic	0	NA	NA	NA	19	A	G	0.1958	6	4	5	1	1	0
rs10912776	1	174357282	0.816952	rs12076771	5.509	RABGAP1L	intronic	0	0.00607303	-0.0282706	0.00935553	1	C	T	0.2386	7	5	15	1	1	1
rs55718212	17	43920411	1	rs62059005	5.507	MAPT-AS1	downstream	605	NA	NA	NA	19	T	C	0.2396	6	5	15	1	1	1
rs62054807	17	43915497	0.653269	rs62059005	5.504	CRHR1	intergenic	2302	NA	NA	NA	19	C	T	0.3201	5	5	15	1	1	1
rs11079729	17	44115569	0.994629	rs62059005	5.501	KANSL1	intronic	0	NA	NA	NA	19	C	A	0.2406	6	4	4	1	1	1
rs3105037	13	55970733	0.890055	rs9597198	5.497	MIR5007	intergenic	222049	0.0155247	0.0281974	0.0105803	14	C	T	0.2455	NA	9	15	0	0	0
rs538694593	17	44243863	0.983904	rs62059005	5.496	KANSL1	intronic	0	NA	NA	NA	19	A	T	0.2386	NA	2	5	1	1	1
rs650927	17	43709867	1	rs62059005	5.492	CRHR1-IT1:CRHR1:RP11-105N13.4	ncRNA_intronic	0	NA	NA	NA	19	T	G	0.2396	NA	4	5	1	1	1
rs2505060	6	98583468	0.648576	rs9375098	5.491	RP11-436D23.1	ncRNA_intronic	0	0.00610306	0.0315944	0.0104616	6	G	A	0.1282	NA	5	15	0	0	1
rs17565025	17	44012463	0.994629	rs62059005	5.491	MAPT	intronic	0	NA	NA	NA	19	T	C	0.2406	6	1	14	1	1	1
rs1466612	6	98684466	0.661777	rs9375098	5.489	RP11-436D23.1	ncRNA_intronic	0	0.00403742	0.0346363	0.0109382	6	T	A	0.1243	7	9	15	0	0	0
rs56387391	17	43959261	1	rs62059005	5.484	MAPT-AS1	ncRNA_intronic	0	NA	NA	NA	19	G	A	0.2396	7	9	14	0	1	1
rs534369494	17	44255777	0.994629	rs62059005	5.481	KANSL1	intronic	0	NA	NA	NA	19	G	A	0.2406	NA	5	5	1	1	1
rs62060797	17	44143344	0.994629	rs62059005	5.479	KANSL1	intronic	0	NA	NA	NA	19	G	A	0.2406	6	4	4	1	1	1
rs62065374	17	43520272	0.728095	rs62059005	5.477	PLEKHM1	intronic	0	NA	NA	NA	19	G	A	0.1938	5	4	5	1	1	1
rs9295384	6	167448113	1	rs2301436	5.476	FGFR1OP:RP11-517H2.6	ncRNA_intronic	0	0.00885526	0.0271568	0.00942028	7	T	A	0.4473	7	4	4	1	1	1
rs1876829	17	43911443	1	rs62059005	5.472	CRHR1	intronic	0	1.92137e-11	-0.069115	0.00935009	19	C	T	0.2396	NA	5	15	1	1	1
rs77063768	17	43925729	0.994687	rs62059005	5.467	MAPT-AS1	ncRNA_intronic	0	NA	NA	NA	19	A	G	0.2406	5	5	14	1	1	1
rs12058377	1	174440109	0.802247	rs12076771	5.463	RABGAP1L	intronic	0	0.024389	0.0233838	0.00943272	1	C	T	0.2416	5	4	15	1	1	1
rs62065389	17	43538807	0.728095	rs62059005	5.457	PLEKHM1:AC091132.1	ncRNA_intronic	0	NA	NA	NA	19	T	G	0.1938	5	4	5	1	1	1
rs560239021	17	44263955	0.852687	rs62059005	5.453	KANSL1	intronic	0	NA	NA	NA	19	A	G	0.2107	NA	2	5	1	1	1
rs62053957	17	43750939	1	rs62059005	5.452	CRHR1:RP11-105N13.4	ncRNA_intronic	0	NA	NA	NA	19	T	C	0.2396	7	5	14	1	1	1
rs7202054	16	7663180	0.75273	rs2191130	5.451	RBFOX1	intronic	0	0.0371146	-0.020098	0.00875464	16	C	T	0.3807	6	5	15	1	0	0
rs2864087	17	43807063	1	rs62059005	5.451	CRHR1:RP11-105N13.4	ncRNA_intronic	0	NA	NA	NA	19	C	T	0.2396	NA	7	14	1	1	1
rs606276	13	56157213	0.878176	rs9597198	5.45	MIR5007	intergenic	408529	NA	NA	NA	14	G	T	0.2217	5	1	15	0	0	0
rs7960976	12	40963264	0.977049	rs4768291	5.449	MUC19	intronic	0	0.0382305	0.0525271	0.0230145	13	C	T	0.1501	6	5	15	1	0	1
rs62063203	17	44209313	0.994629	rs62059005	5.444	KANSL1	intronic	0	NA	NA	NA	19	T	C	0.2406	5	4	5	1	1	1
rs541759959	17	44228609	0.994629	rs62059005	5.444	KANSL1	intronic	0	NA	NA	NA	19	C	G	0.2406	NA	2	7	1	1	1
rs11415200	2	124184746	0.952597	rs6734853	5.441	AC073409.1	intergenic	16095	NA	NA	NA	2	TA	T	0.4742	NA	9	15	0	0	0
rs7108902	11	47091571	1	rs7108902	5.441	C11orf49	intronic	0	6.85775e-09	0.0735997	0.0115334	11	C	T	0.3181	7	5	15	1	1	1
rs4390635	17	43809016	1	rs62059005	5.436	CRHR1:RP11-105N13.4	ncRNA_intronic	0	NA	NA	NA	19	C	T	0.2396	1f	8	9	1	1	1
rs553781537	17	44343392	0.836843	rs62059005	5.431	RP11-259G18.1	intergenic	1010	NA	NA	NA	19	G	A	0.2097	NA	1	7	1	1	1
rs6668008	1	174107890	0.976421	rs12076771	5.426	RP11-160H22.5	ncRNA_intronic	0	0.00738439	-0.0267939	0.00908138	1	T	A	0.2704	7	14	15	0	1	1
rs12185225	17	44113491	0.994629	rs62059005	5.417	KANSL1	intronic	0	NA	NA	NA	19	T	C	0.2406	7	4	4	1	1	1
rs77325965	1	174952418	0.614522	rs12076771	5.415	RABGAP1L	intronic	0	NA	NA	NA	1	CT	C	0.2366	NA	4	5	1	1	1
rs149182889	17	43523385	0.728095	rs62059005	5.415	PLEKHM1	intronic	0	NA	NA	NA	19	T	TC	0.1938	NA	2	5	1	1	1
rs62057123	17	43901238	1	rs62059005	5.413	CRHR1	intronic	0	8.68052e-06	-0.0702233	0.0143363	19	G	A	0.2396	5	5	15	1	1	0
rs550631839	17	44240850	0.786436	rs62059005	5.412	KANSL1	intronic	0	NA	NA	NA	19	T	C	0.1998	NA	2	7	1	1	1
rs439558	17	43717803	0.994629	rs62059005	5.404	CRHR1-IT1:CRHR1:RP11-105N13.4	ncRNA_exonic	0	NA	NA	NA	19	T	C	0.2406	NA	1	5	1	1	1
rs2419964	2	124252256	0.919718	rs6734853	5.4	AC073409.1	intergenic	50234	0.0132848	0.0254935	0.00934887	2	C	T	0.4751	5	9	15	0	0	1
rs62065395	17	43542037	0.728881	rs62059005	5.399	PLEKHM1	intronic	0	NA	NA	NA	19	T	C	0.1918	5	4	5	1	1	0
rs77849344	17	43840864	1	rs62059005	5.393	CRHR1:RP11-105N13.4	ncRNA_intronic	0	NA	NA	NA	19	G	A	0.2396	5	5	14	1	1	0
rs570200944	17	44248042	0.994629	rs62059005	5.39	KANSL1	intronic	0	NA	NA	NA	19	G	A	0.2406	NA	2	4	1	1	1
rs1811121	6	167403539	0.667279	rs2301436	5.389	RP1-167A14.2	ncRNA_intronic	0	NA	NA	NA	7	C	T	0.494	NA	1	5	1	1	1
rs545197534	17	43675462	0.719516	rs62059005	5.389	RP11-707O23.5	intergenic	2772	NA	NA	NA	19	G	T	0.3002	NA	5	15	0	1	1
rs1358050	2	124214999	0.611934	rs6734853	5.388	AC073409.1	intergenic	12977	0.0241377	0.0222511	0.00895995	2	C	T	0.3519	NA	7	15	0	0	1
rs76025784	3	106789539	0.945487	rs76940401	5.385	LINC00882	ncRNA_intronic	0	0.0182722	-0.0274508	0.0105614	3	T	A	0.1451	7	5	15	0	0	1
rs2149092	6	167372978	0.669116	rs2301436	5.385	RNASET2	intergenic	2298	0.0360273	-0.0203674	0.00882071	7	C	T	0.495	2a	1	15	1	1	1
rs199448	17	44809001	0.869319	rs62059005	5.383	NSF	intronic	0	1.19766e-08	-0.0759727	0.0121022	19	G	A	0.2227	6	4	5	1	1	1
rs372432390	17	44857126	0.859259	rs62059005	5.383	WNT3	intronic	0	NA	NA	NA	19	C	CT	0.2207	NA	1	14	1	1	1
rs4652797	1	174760374	0.803253	rs12076771	5.382	RABGAP1L	intronic	0	0.0126187	0.0295274	0.0107487	1	C	T	0.2416	6	5	15	1	1	1
rs7220752	17	44138201	0.96339	rs62059005	5.378	KANSL1	intronic	0	NA	NA	NA	19	T	C	0.2465	6	4	5	1	1	1
rs76652683	13	56156322	0.79283	rs9597198	5.375	MIR5007	intergenic	407638	NA	NA	NA	14	G	T	0.2455	3a	1	15	0	0	0
rs2950691	17	44348768	0.791319	rs62059005	5.375	RP11-259G18.1	intergenic	2707	NA	NA	NA	19	A	G	0.2008	NA	5	15	1	1	1
rs74765707	17	43770416	1	rs62059005	5.372	CRHR1:RP11-105N13.4	ncRNA_intronic	0	NA	NA	NA	19	T	C	0.2396	5	13	14	1	1	1
rs430685	17	44859148	0.810021	rs62059005	5.372	WNT3	intronic	0	4.40265e-10	0.063408	0.00922813	19	C	T	0.2167	NA	5	14	1	1	1
rs10663013	13	56126683	1	rs9597198	5.37	MIR5007	intergenic	377999	NA	NA	NA	14	AATC	A	0.2396	NA	5	15	0	0	0
rs12064403	1	174596205	0.832981	rs12076771	5.367	RABGAP1L	intronic	0	NA	NA	NA	1	A	T	0.2445	6	5	15	1	1	0
rs370644144	17	43933956	1	rs62059005	5.364	MAPT-AS1	ncRNA_intronic	0	NA	NA	NA	19	G	GTGTTTGTTTGTT	0.2396	NA	5	14	1	1	1
rs9527407	13	56086049	0.954101	rs9597198	5.361	MIR5007	intergenic	337365	NA	NA	NA	14	T	A	0.2445	7	9	15	0	0	0
rs17688391	17	43772109	1	rs62059005	5.36	CRHR1:RP11-105N13.4	ncRNA_intronic	0	NA	NA	NA	19	C	A	0.2396	6	9	14	1	1	1
rs62056906	17	43782708	1	rs62059005	5.359	CRHR1:RP11-105N13.4	ncRNA_intronic	0	NA	NA	NA	19	T	C	0.2396	4	5	14	1	1	1
rs575200428	17	44121917	0.994629	rs62059005	5.355	KANSL1	intronic	0	NA	NA	NA	19	C	T	0.2406	NA	4	6	1	1	1
rs62055501	17	43954227	1	rs62059005	5.352	MAPT-AS1	ncRNA_intronic	0	NA	NA	NA	19	G	A	0.2396	5	2	14	0	1	1
rs138936090	6	167465517	0.768376	rs2301436	5.343	FGFR1OP:RP11-517H2.6	ncRNA_intronic	0	NA	NA	NA	7	TTAAG	T	0.3827	NA	5	15	1	1	1
rs494993	13	55868809	0.635316	rs9597198	5.343	MIR5007	intergenic	120125	0.00900357	0.0266219	0.00925478	14	G	A	0.1918	7	9	15	0	0	0
rs6601471	8	10350784	0.896178	rs28701524	5.342	PRSS51	ncRNA_intronic	0	NA	NA	NA	9	G	A	0.3111	6	5	15	0	1	1
rs56303672	17	43996960	1	rs62059005	5.342	MAPT	intronic	0	NA	NA	NA	19	A	G	0.2396	5	4	14	1	1	1
rs2458218	17	44361383	0.910893	rs62059005	5.341	ARL17B	intronic	0	NA	NA	NA	19	T	C	0.2286	6	5	15	1	1	1
rs111825734	17	44019107	0.957785	rs62059005	5.34	MAPT	intronic	0	NA	NA	NA	19	T	G	0.2435	NA	5	14	1	1	1
rs6425302	1	174851779	0.972032	rs12076771	5.336	RABGAP1L	intronic	0	0.00382043	-0.05629	0.0176696	1	T	A	0.2773	6	4	15	1	1	1
rs62061721	17	44013346	1	rs62059005	5.329	MAPT	intronic	0	NA	NA	NA	19	T	C	0.2396	4	1	14	1	1	1
rs538726790	17	44061696	0.994629	rs62059005	5.326	MAPT	intronic	0	NA	NA	NA	19	C	T	0.2406	NA	4	15	1	1	1
rs544243747	17	44239958	0.989294	rs62059005	5.324	KANSL1	intronic	0	NA	NA	NA	19	C	T	0.2416	NA	4	5	1	1	1
rs10667274	17	2568275	0.840661	rs79812909	5.319	PAFAH1B1	intronic	0	NA	NA	NA	18	GTATA	G	0.05268	NA	4	5	1	0	1
rs199517	17	44854587	0.654414	rs62059005	5.319	WNT3	intronic	0	1.32737e-05	0.0457041	0.00952796	19	G	A	0.2575	5	5	14	1	1	1
rs544024852	17	44024749	0.777723	rs62059005	5.313	MAPT	intronic	0	NA	NA	NA	19	CT	C	0.2883	NA	5	14	1	1	1
17:43489161:T:TCACACA	17	43489161	0.711205	rs62059005	5.31	ARHGAP27	NA	0	NA	NA	NA	19	T	TCACACA	0.1918	NA	2	7	1	1	1
rs62061789	17	44169769	0.994629	rs62059005	5.308	KANSL1	intronic	0	NA	NA	NA	19	C	T	0.2406	6	4	5	1	1	1
rs542150384	17	44253275	0.809913	rs62059005	5.308	KANSL1	intronic	0	NA	NA	NA	19	T	C	0.2048	NA	4	5	1	1	1
rs17564829	17	44006601	1	rs62059005	5.304	MAPT	intronic	0	NA	NA	NA	19	T	C	0.2396	7	5	14	1	1	1
rs529398497	17	44254291	0.83065	rs62059005	5.303	KANSL1	intronic	0	NA	NA	NA	19	C	T	0.2068	NA	4	5	1	1	1
rs2668685	17	44340151	0.936137	rs62059005	5.298	RP11-259G18.3	intergenic	2178	NA	NA	NA	19	T	C	0.2505	NA	5	5	0	1	1
rs112082260	17	44355303	0.962289	rs62059005	5.293	ARL17B	intronic	0	NA	NA	NA	19	T	C	0.2386	5	5	15	1	1	1
rs539559479	17	44241304	0.994629	rs62059005	5.29	KANSL1	intronic	0	NA	NA	NA	19	C	G	0.2406	NA	2	7	1	1	1
rs56338048	1	174189404	1	rs12076771	5.289	RABGAP1L	intronic	0	0.0147747	0.0273284	0.0101787	1	G	T	0.2753	4	4	5	1	1	1
rs17652066	17	44073145	0.994629	rs62059005	5.289	MAPT	intronic	0	NA	NA	NA	19	G	C	0.2406	5	4	15	1	1	1
rs533596122	17	44354587	0.798883	rs62059005	5.284	ARL17B	intronic	0	NA	NA	NA	19	A	G	0.2028	NA	5	15	1	1	1
rs571156765	17	44266692	0.786436	rs62059005	5.283	KANSL1	intronic	0	NA	NA	NA	19	C	A	0.1998	NA	1	7	1	1	1
rs113638513	17	44204749	0.994629	rs62059005	5.282	KANSL1	intronic	0	NA	NA	NA	19	A	G	0.2406	5	4	5	1	1	1
rs10838621	11	46851459	0.737352	rs7108902	5.279	CKAP5	intronic	0	1.95079e-05	0.0439585	0.00934666	11	C	T	0.325	6	4	5	1	1	1
rs62073156	17	44333568	0.97847	rs62059005	5.279	RP11-259G18.3	intergenic	3348	NA	NA	NA	19	T	C	0.2396	7	5	15	0	1	1
rs72711501	1	174202219	0.985756	rs12076771	5.277	RABGAP1L	intronic	0	0.0305896	0.082891	0.0348068	1	C	T	0.2724	4	4	5	1	1	1
rs1358439	17	44219905	0.852687	rs62059005	5.275	KANSL1	intronic	0	NA	NA	NA	19	G	A	0.2107	4	2	5	1	1	1
rs112665297	17	44348634	0.786436	rs62059005	5.272	RP11-259G18.1	intergenic	2573	NA	NA	NA	19	T	C	0.1998	6	5	15	1	1	1
rs76307183	17	44142121	0.994629	rs62059005	5.271	KANSL1	intronic	0	NA	NA	NA	19	G	A	0.2406	5	4	5	1	1	1
rs554500236	17	43660209	0.786436	rs62059005	5.27	DND1P1	intergenic	3027	NA	NA	NA	19	C	A	0.1998	NA	2	5	0	1	1
rs534615982	17	44314066	0.989294	rs62059005	5.262	RP11-259G18.2	intergenic	6905	NA	NA	NA	19	A	G	0.2416	NA	5	15	0	1	1
rs62061817	17	44182706	0.994629	rs62059005	5.26	KANSL1	intronic	0	NA	NA	NA	19	A	G	0.2406	7	4	5	1	1	1
rs74464991	17	43821685	1	rs62059005	5.258	CRHR1:RP11-105N13.4	ncRNA_intronic	0	NA	NA	NA	19	C	A	0.2396	6	5	14	1	1	1
rs1793313	1	174794816	0.972032	rs12076771	5.256	RABGAP1L	intronic	0	0.0125887	-0.0247507	0.00900679	1	G	T	0.2773	NA	4	15	1	1	1
rs56290582	17	43788371	1	rs62059005	5.256	CRHR1:RP11-105N13.4	ncRNA_intronic	0	NA	NA	NA	19	C	T	0.2396	5	5	14	1	1	1
rs17564223	17	43997520	0.994629	rs62059005	5.256	MAPT	intronic	0	NA	NA	NA	19	C	T	0.2406	1f	2	14	1	1	1
rs62062290	17	44099129	0.98922	rs62059005	5.256	MAPT	intronic	0	NA	NA	NA	19	C	A	0.2396	4	4	5	1	1	1
rs62065404	17	43551613	0.756939	rs62059005	5.254	PLEKHM1	intronic	0	NA	NA	NA	19	C	T	0.1958	7	4	5	1	1	1
rs117124984	17	44051588	0.994629	rs62059005	5.253	MAPT	UTR5	0	1.89018e-08	-0.0608365	0.00982606	19	G	C	0.2406	4	2	15	1	1	1
rs62063305	17	44050282	0.994629	rs62059005	5.25	MAPT	UTR5	0	NA	NA	NA	19	G	A	0.2406	4	4	15	1	1	1
rs150334020	17	44078680	0.994629	rs62059005	5.249	MAPT	intronic	0	NA	NA	NA	19	T	TA	0.2406	NA	4	15	1	1	1
rs549413112	17	43670536	0.858521	rs62059005	5.246	DND1P1	intergenic	6240	NA	NA	NA	19	A	G	0.2177	NA	4	15	0	1	1
rs551434843	17	44225440	0.786436	rs62059005	5.246	KANSL1	intronic	0	NA	NA	NA	19	T	C	0.1998	NA	2	5	1	1	1
rs547435395	17	44063766	0.994629	rs62059005	5.24	MAPT	intronic	0	NA	NA	NA	19	A	G	0.2406	NA	4	15	1	1	1
rs878888	17	43912635	1	rs62059005	5.23	CRHR1	UTR3	0	1.8601e-09	-0.0723255	0.0109279	19	G	A	0.2396	4	5	15	1	1	1
rs12150447	17	44128125	0.994629	rs62059005	5.23	KANSL1	intronic	0	NA	NA	NA	19	A	C	0.2406	1f	4	4	1	1	1
rs2532307	17	44221350	0.994629	rs62059005	5.229	KANSL1	intronic	0	NA	NA	NA	19	G	A	0.2406	NA	2	5	1	1	1
rs2179096	6	27665920	0.616921	rs9366702	5.227	RP1-97D16.1	intergenic	38858	0.0478367	-0.019298	0.00885512	4	C	T	0.3221	3a	4	5	0	1	1
rs556290186	17	44343304	0.911646	rs62059005	5.227	RP11-259G18.1	intergenic	1098	NA	NA	NA	19	T	A	0.2594	NA	1	7	1	1	1
rs17576989	17	44183616	0.994629	rs62059005	5.22	KANSL1	intronic	0	NA	NA	NA	19	C	A	0.2406	1f	4	5	1	1	1
rs111652694	17	44067831	0.994629	rs62059005	5.218	MAPT	intronic	0	NA	NA	NA	19	T	C	0.2406	7	4	15	1	1	1
rs12527827	6	167469271	0.831155	rs2301436	5.216	RP11-517H2.6	ncRNA_intronic	0	0.00222799	0.0298102	0.00885139	7	C	T	0.4026	6	5	15	1	1	1
rs141413831	6	98546237	0.911836	rs9375098	5.213	RP11-436D23.1	ncRNA_intronic	0	NA	NA	NA	6	GCGCACACACA	G	0.1074	NA	9	15	0	0	1
rs530819145	17	44232959	0.989294	rs62059005	5.212	KANSL1	intronic	0	NA	NA	NA	19	G	A	0.2416	NA	2	5	1	1	1
rs1079434	17	43529687	0.728095	rs62059005	5.204	PLEKHM1	intronic	0	NA	NA	NA	19	T	C	0.1938	NA	4	5	1	1	1
rs434971	17	43725992	1	rs62059005	5.203	CRHR1:RP11-105N13.4	ncRNA_intronic	0	NA	NA	NA	19	G	A	0.2396	4	5	15	1	1	1
rs62054819	17	43926149	0.994687	rs62059005	5.198	MAPT-AS1	ncRNA_intronic	0	NA	NA	NA	19	A	G	0.2406	4	2	14	1	1	1
17:43489161:T:TCACACACA	17	43489161	0.711205	rs62059005	5.191	ARHGAP27	intronic	0	NA	NA	NA	19	T	TCACACACA	0.00497	NA	2	7	1	0	1
rs667915	13	56150863	0.883667	rs9597198	5.19	MIR5007	intergenic	402179	0.0142111	0.0243024	0.00899989	14	G	A	0.2207	5	1	15	0	0	0
rs562531663	17	44240107	0.994629	rs62059005	5.19	KANSL1	intronic	0	NA	NA	NA	19	T	C	0.2406	NA	2	5	1	1	1
rs544669576	17	44281722	0.994629	rs62059005	5.186	KANSL1	intronic	0	NA	NA	NA	19	T	C	0.2406	NA	4	5	1	1	1
rs34303488	17	43848181	1	rs62059005	5.185	CRHR1:RP11-105N13.4	ncRNA_intronic	0	NA	NA	NA	19	C	T	0.2396	3a	2	14	1	1	0
rs3105072	13	55979862	0.651863	rs9597198	5.182	MIR5007	intergenic	231178	0.00195995	-0.0327129	0.00959341	14	C	T	0.1938	NA	5	15	0	0	0
rs2106784	17	43949892	1	rs62059005	5.172	MAPT-AS1	ncRNA_intronic	0	NA	NA	NA	19	C	T	0.2396	NA	5	14	0	1	1
rs424243	17	43727887	1	rs62059005	5.169	CRHR1:RP11-105N13.4	ncRNA_intronic	0	NA	NA	NA	19	A	T	0.2396	6	5	15	1	1	1
rs542489073	17	44195611	0.994629	rs62059005	5.164	KANSL1	intronic	0	NA	NA	NA	19	CA	C	0.2406	NA	2	7	1	1	1
rs553616014	17	44227531	0.984284	rs62059005	5.163	KANSL1	intronic	0	NA	NA	NA	19	T	C	0.2425	NA	4	5	1	1	1
rs543638572	17	44267170	0.979329	rs62059005	5.163	KANSL1	intronic	0	NA	NA	NA	19	G	T	0.2435	NA	1	7	1	1	1
rs77426526	17	43962982	1	rs62059005	5.162	MAPT-AS1	ncRNA_intronic	0	NA	NA	NA	19	G	A	0.2396	5	9	14	1	1	1
rs17762912	17	43899161	1	rs62059005	5.16	CRHR1	intronic	0	0.00368521	-0.0639217	0.0199872	19	C	A	0.2396	5	5	15	1	1	0
rs2301436	6	167437988	1	rs2301436	5.158	FGFR1OP:RP11-517H2.6	ncRNA_intronic	0	4.34067e-08	0.0690756	0.0114529	7	C	T	0.4473	NA	4	4	1	1	1
rs17689218	17	43785808	1	rs62059005	5.157	CRHR1:RP11-105N13.4	ncRNA_intronic	0	NA	NA	NA	19	T	C	0.2396	1f	5	14	1	1	1
rs112850646	13	56155604	0.767568	rs9597198	5.15	MIR5007	intergenic	406920	NA	NA	NA	14	G	T	0.2515	6	1	15	0	0	0
rs62054805	17	43915054	1	rs62059005	5.144	CRHR1	intergenic	1859	1.30781e-05	-0.0528875	0.0110173	19	G	A	0.2396	2b	5	15	1	1	1
rs55672516	17	44201680	0.994629	rs62059005	5.14	KANSL1	intronic	0	NA	NA	NA	19	A	C	0.2406	5	4	5	1	1	1
rs111372048	17	44136577	0.994629	rs62059005	5.134	KANSL1	intronic	0	1.31949e-06	-0.0488994	0.0091798	19	C	A	0.2406	6	4	5	1	1	1
rs17690176	17	43916773	0.994687	rs62059005	5.131	CRHR1	intergenic	3578	NA	NA	NA	19	A	C	0.2406	5	5	15	1	1	1
rs12618278	2	124230888	0.610485	rs6734853	5.13	AC073409.1	intergenic	28866	0.0409478	0.0237074	0.0105312	2	C	T	0.3509	7	5	15	0	0	1
rs9374991	6	98372330	0.990044	rs9375098	5.128	RP11-436D23.1	ncRNA_intronic	0	0.00203244	0.0369011	0.0108594	6	G	A	0.1113	7	5	15	0	1	1
rs377414315	17	44152812	0.994629	rs62059005	5.124	KANSL1	intronic	0	NA	NA	NA	19	T	TGAACCCAAGTGAGGCACCTGGGTTCAA	0.2406	NA	4	5	1	1	1
rs73984689	17	44184404	0.994629	rs62059005	5.124	KANSL1	intronic	0	NA	NA	NA	19	G	A	0.2406	5	2	7	1	1	1
rs77635460	17	44186593	0.994629	rs62059005	5.124	KANSL1	intronic	0	NA	NA	NA	19	T	C	0.2406	5	2	7	1	1	1
rs113089855	17	44256811	0.994629	rs62059005	5.122	KANSL1	intronic	0	NA	NA	NA	19	A	AACAAG	0.2406	NA	2	7	1	1	1
rs111735741	17	43856372	0.994627	rs62059005	5.121	CRHR1:RP11-105N13.4	ncRNA_intronic	0	NA	NA	NA	19	G	A	0.2386	5	5	14	1	1	0
rs536361473	17	44246143	0.765017	rs62059005	5.121	KANSL1	intronic	0	NA	NA	NA	19	C	A	0.1978	NA	3	5	1	1	1
rs926349	1	174337546	0.812736	rs12076771	5.115	RABGAP1L	intronic	0	0.0410479	-0.0204379	0.00908332	1	G	C	0.2376	6	5	15	1	1	1
rs12074276	1	174271305	1	rs12076771	5.11	RABGAP1L	intronic	0	0.00690446	0.0440647	0.0148111	1	G	T	0.2753	6	4	5	1	1	1
rs1653636	1	174736877	0.953892	rs12076771	5.11	RABGAP1L	intronic	0	0.00239043	-0.0306544	0.00916544	1	C	T	0.2833	7	5	15	1	1	1
17:43950976:G:T	17	43950976	1	rs62059005	5.109	MAPT-AS1	ncRNA_intronic	0	NA	NA	NA	19	G	T	0.2396	6	5	14	0	1	1
rs17761100	17	43760389	1	rs62059005	5.107	CRHR1:RP11-105N13.4	ncRNA_intronic	0	NA	NA	NA	19	A	G	0.2396	6	5	14	1	1	1
rs55975673	17	43959113	1	rs62059005	5.104	MAPT-AS1	ncRNA_intronic	0	NA	NA	NA	19	A	G	0.2396	5	9	14	0	1	1
rs62056760	17	43968572	1	rs62059005	5.099	MAPT-AS1	ncRNA_intronic	0	NA	NA	NA	19	G	A	0.2396	7	5	14	1	1	1
rs553285076	17	44250473	0.852687	rs62059005	5.099	KANSL1	intronic	0	NA	NA	NA	19	G	C	0.2107	NA	4	5	1	1	1
rs56289364	17	43947928	1	rs62059005	5.097	MAPT-AS1	ncRNA_intronic	0	NA	NA	NA	19	A	G	0.2396	5	5	14	0	1	1
rs56227067	17	43939609	1	rs62059005	5.095	MAPT-AS1	ncRNA_intronic	0	NA	NA	NA	19	A	T	0.2396	4	5	14	0	1	1
rs767058	17	43998767	1	rs62059005	5.095	MAPT	intronic	0	NA	NA	NA	19	T	C	0.2396	NA	4	15	1	1	1
rs571470536	17	44487794	0.978748	rs62059005	5.094	NSFP1	ncRNA_intronic	0	NA	NA	NA	19	A	T	0.2416	NA	5	15	0	1	0
rs2949997	17	43687072	0.967969	rs62059005	5.093	RPS26P8	downstream	722	NA	NA	NA	19	G	A	0.2356	7	14	15	0	1	1
rs17661385	17	44207778	0.994629	rs62059005	5.092	KANSL1	intronic	0	NA	NA	NA	19	A	G	0.2406	1f	2	5	1	1	1
rs62056788	17	43975382	0.829813	rs62059005	5.091	MAPT	intronic	0	NA	NA	NA	19	T	A	0.2048	3a	1	13	1	1	1
rs55660209	17	43932173	0.908176	rs62059005	5.09	MAPT-AS1	ncRNA_intronic	0	NA	NA	NA	19	A	G	0.2217	6	5	14	1	1	1
rs56192752	17	43555253	0.756939	rs62059005	5.088	PLEKHM1	UTR3	0	6.84309e-05	-0.0410278	0.00935621	19	G	A	0.1958	5	4	4	1	1	1
rs111520035	17	44039410	0.989382	rs62059005	5.088	MAPT	intronic	0	NA	NA	NA	19	A	G	0.2416	5	4	14	1	1	1
rs2942168	17	43714850	1	rs62059005	5.087	CRHR1-IT1:CRHR1:RP11-105N13.4	ncRNA_exonic	0	NA	NA	NA	19	G	A	0.2396	1f	4	4	1	1	1
rs12529959	6	167469292	0.831155	rs2301436	5.084	RP11-517H2.6	ncRNA_intronic	0	0.0255179	-0.0718867	0.0292251	7	C	T	0.4026	7	5	15	1	1	1
rs111370985	17	43852742	1	rs62059005	5.079	CRHR1:RP11-105N13.4	ncRNA_intronic	0	1.8543e-05	-0.0437212	0.00927169	19	C	T	0.2396	5	5	14	1	1	0
rs62062769	17	44019643	1	rs62059005	5.079	MAPT	intronic	0	NA	NA	NA	19	G	A	0.2396	2b	2	14	1	1	1
rs547777785	17	43669923	0.983904	rs62059005	5.076	DND1P1	intergenic	5627	NA	NA	NA	19	T	C	0.2386	NA	5	15	0	1	1
rs2316956	17	44162056	0.917398	rs62059005	5.076	KANSL1	intronic	0	NA	NA	NA	19	T	A	0.2256	6	4	5	1	1	1
rs10445371	17	44065410	0.994629	rs62059005	5.075	MAPT	intronic	0	NA	NA	NA	19	G	A	0.2406	1f	4	15	1	1	1
rs12069546	1	174590915	0.986114	rs12076771	5.074	RABGAP1L	intronic	0	NA	NA	NA	1	G	C	0.2783	7	5	15	1	1	0
rs4306559	17	44090236	0.994629	rs62059005	5.072	MAPT	intronic	0	NA	NA	NA	19	T	C	0.2406	5	4	15	1	1	1
rs17652036	17	44073027	0.994629	rs62059005	5.071	MAPT	intronic	0	NA	NA	NA	19	G	A	0.2406	1f	4	15	1	1	1
rs413917	17	43723189	1	rs62059005	5.069	CRHR1-IT1:CRHR1:RP11-105N13.4	ncRNA_exonic	0	NA	NA	NA	19	G	A	0.2396	1f	5	15	1	1	1
rs201926017	2	124183629	0.960216	rs6734853	5.064	AC073409.1	intergenic	17212	NA	NA	NA	2	T	TA	0.4761	NA	15	15	0	0	0
rs374316043	17	43675431	0.828316	rs62059005	5.064	RP11-707O23.5	intergenic	2803	NA	NA	NA	19	T	A	0.2058	6	5	15	0	1	1
rs12150570	17	44126218	0.994629	rs62059005	5.064	KANSL1	intronic	0	NA	NA	NA	19	G	A	0.2406	6	4	4	1	1	1
rs241044	17	43712464	1	rs62059005	5.062	CRHR1-IT1:CRHR1:RP11-105N13.4	ncRNA_intronic	0	NA	NA	NA	19	G	A	0.2396	NA	4	5	1	1	1
rs576066466	17	44122345	0.978594	rs62059005	5.058	KANSL1	intronic	0	NA	NA	NA	19	A	G	0.2376	NA	4	5	1	1	1
rs2532364	17	44332970	0.978514	rs62059005	5.053	RP11-259G18.3	intergenic	3946	NA	NA	NA	19	A	G	0.2416	NA	5	15	0	1	1
rs2532392	17	44309856	0.983908	rs62059005	5.051	KANSL1	intergenic	7122	NA	NA	NA	19	G	A	0.2406	5	5	15	1	1	1
rs62062274	17	44093319	0.994629	rs62059005	5.05	MAPT	intronic	0	NA	NA	NA	19	G	A	0.2406	5	1	15	1	1	1
rs2004260	17	43822398	1	rs62059005	5.045	CRHR1:RP11-105N13.4	ncRNA_intronic	0	NA	NA	NA	19	T	C	0.2396	NA	5	14	1	1	1
rs545434959	17	44132379	0.994629	rs62059005	5.045	KANSL1	intronic	0	NA	NA	NA	19	A	G	0.2406	NA	4	5	1	1	1
rs2893929	6	27738732	0.88033	rs9366702	5.044	RSL24D1P1	intergenic	9665	0.00444826	0.0314382	0.0100355	4	T	A	0.2197	4	2	14	0	1	1
rs4130479	13	56108934	1	rs9597198	5.041	MIR5007	intergenic	360250	0.000376282	0.03915	0.00999622	14	C	T	0.2396	6	5	15	0	0	0
rs16940681	17	43912159	1	rs62059005	5.04	CRHR1	exonic	0	7.91145e-05	0.0570897	0.0131332	19	G	C	0.2396	4	5	15	1	1	1
rs12185235	17	43923703	1	rs62059005	5.04	MAPT-AS1:SPPL2C	exonic	0	NA	NA	NA	19	C	T	0.2396	1f	5	15	1	1	1
rs3120875	13	55708463	0.607434	rs9597198	5.038	MIR5007	intergenic	40125	0.000104054	0.0387591	0.00906828	14	T	A	0.1918	6	9	15	0	0	0
rs113322852	17	43569245	0.770347	rs62059005	5.036	PLEKHM1	intergenic	1129	6.67222e-06	0.0494386	0.00996704	19	T	A	0.1988	6	2	15	1	1	1
rs62061820	17	44185431	0.96339	rs62059005	5.032	KANSL1	intronic	0	NA	NA	NA	19	T	C	0.2465	5	2	7	1	1	1
rs3125750	13	55751480	0.611154	rs9597198	5.03	MIR5007	intergenic	2796	0.000502239	-0.0347369	0.00906472	14	T	A	0.1909	6	9	15	0	0	0
rs199443	17	44819565	0.869319	rs62059005	5.03	NSF	intronic	0	1.08097e-05	0.0595792	0.0122942	19	C	T	0.2227	1d	4	5	1	1	1
rs7776351	6	27726731	0.969918	rs9366702	5.028	RP1-97D16.1	intergenic	20457	0.00677168	-0.0265765	0.00891163	4	C	T	0.2485	6	2	14	0	1	1
rs9461401	6	27703291	0.965008	rs9366702	5.026	RP1-97D16.1	intergenic	1487	0.00815829	-0.0263658	0.0090496	4	G	A	0.2495	7	5	14	0	1	1
rs77924424	17	44012915	1	rs62059005	5.024	MAPT	intronic	0	NA	NA	NA	19	T	C	0.2396	4	1	14	1	1	1
rs2696535	17	44355130	0.840493	rs62059005	5.023	ARL17B	intronic	0	NA	NA	NA	19	A	G	0.2127	NA	5	15	1	1	1
rs530881963	17	44251582	0.994629	rs62059005	5.021	KANSL1	intronic	0	NA	NA	NA	19	T	C	0.2406	NA	4	5	1	1	1
rs72669848	14	33268563	0.853938	rs28382328	5.02	AKAP6	intronic	0	0.0390882	0.0241378	0.0106226	15	G	A	0.07952	6	5	15	1	0	0
rs12150141	17	43775145	1	rs62059005	5.02	CRHR1:RP11-105N13.4	ncRNA_intronic	0	NA	NA	NA	19	G	A	0.2396	6	9	14	1	1	1
rs77460032	3	106785895	0.945347	rs76940401	5.013	LINC00882	ncRNA_intronic	0	0.0062346	-0.0317294	0.0105333	3	T	A	0.1511	6	5	15	0	0	1
rs1078269	17	44075837	0.994629	rs62059005	5.011	MAPT	intronic	0	NA	NA	NA	19	T	C	0.2406	5	4	15	1	1	1
rs62055956	17	43854449	0.994687	rs62059005	5.008	CRHR1:RP11-105N13.4	ncRNA_intronic	0	NA	NA	NA	19	C	T	0.2406	7	5	14	1	1	0
rs17576842	17	44179992	0.994629	rs62059005	5.007	KANSL1	intronic	0	NA	NA	NA	19	A	G	0.2406	1f	2	5	1	1	1
rs538148047	17	44221602	0.989382	rs62059005	5.007	KANSL1	intronic	0	NA	NA	NA	19	G	C	0.2416	NA	2	5	1	1	1
rs542364049	17	44246997	0.994629	rs62059005	5.007	KANSL1	intronic	0	NA	NA	NA	19	G	A	0.2406	NA	4	5	1	1	1
rs564717292	17	44247314	0.989382	rs62059005	5.004	KANSL1	intronic	0	NA	NA	NA	19	C	T	0.2416	NA	4	4	1	1	1
rs148019450	6	167395657	0.664863	rs2301436	4.999	RP1-167A14.2	ncRNA_intronic	0	NA	NA	NA	7	CTCTTTCCCCTTCTTCCT	C	0.4801	NA	4	5	0	1	1
rs62056806	17	43983801	1	rs62059005	4.998	MAPT	intronic	0	NA	NA	NA	19	A	G	0.2396	5	2	13	1	1	1
rs34894675	6	98631150	0.692201	rs9375098	4.995	RP11-436D23.1	ncRNA_intronic	0	0.0100631	-0.0296292	0.0104534	6	G	A	0.1213	7	9	15	0	0	1
rs12150469	17	44092497	0.994629	rs62059005	4.992	MAPT	intronic	0	NA	NA	NA	19	T	C	0.2406	7	5	15	1	1	1
rs373607110	17	43525166	0.651862	rs62059005	4.99	PLEKHM1	intronic	0	NA	NA	NA	19	C	CT	0.1909	NA	4	5	1	1	1
rs199526	17	44847707	0.749774	rs62059005	4.99	WNT3	intronic	0	0.000112407	0.0449743	0.0105737	19	G	C	0.2366	3a	1	12	1	1	1
rs149076039	1	174624259	0.832981	rs12076771	4.987	RABGAP1L	intronic	0	NA	NA	NA	1	C	CCCAAATA	0.2445	NA	5	15	1	1	1
rs16847337	1	174652259	0.815777	rs12076771	4.977	RABGAP1L	intronic	0	0.0032202	-0.0310894	0.00958258	1	G	A	0.2425	6	5	15	1	1	1
rs62055462	17	43941476	1	rs62059005	4.977	MAPT-AS1	ncRNA_intronic	0	NA	NA	NA	19	A	C	0.2396	7	5	14	0	1	1
rs113734402	12	40929425	0.797596	rs4768291	4.976	MUC19	intronic	0	NA	NA	NA	13	TA	T	0.1759	NA	9	15	1	0	1
rs111446248	17	44355173	0.748573	rs62059005	4.968	ARL17B	intronic	0	NA	NA	NA	19	T	C	0.1918	7	5	15	1	1	1
rs151213404	6	167368677	0.60269	rs2301436	4.958	RP11-514O12.4:RNASET2	intronic	0	NA	NA	NA	7	G	A	0.4205	3a	1	5	1	1	1
rs556917425	17	44090538	0.994629	rs62059005	4.956	MAPT	intronic	0	NA	NA	NA	19	T	G	0.2406	NA	2	15	1	1	1
rs55802590	17	44201344	0.994629	rs62059005	4.955	KANSL1	intronic	0	NA	NA	NA	19	G	C	0.2406	6	4	5	1	1	1
rs413778	17	43716885	1	rs62059005	4.949	CRHR1-IT1:CRHR1:RP11-105N13.4	ncRNA_exonic	0	NA	NA	NA	19	A	G	0.2396	NA	4	5	1	1	1
rs7513038	1	174318800	0.781052	rs12076771	4.947	RABGAP1L	intronic	0	NA	NA	NA	1	A	G	0.2296	7	5	15	1	1	1
rs568624216	17	44369224	0.957036	rs62059005	4.947	ARL17B	intronic	0	NA	NA	NA	19	A	G	0.2376	NA	2	15	1	1	1
rs545089385	17	44342404	0.82996	rs62059005	4.945	RP11-259G18.1	intergenic	1998	NA	NA	NA	19	A	C	0.2107	NA	2	7	1	1	1
rs62062285	17	44095661	0.983908	rs62059005	4.944	MAPT	intronic	0	NA	NA	NA	19	T	G	0.2406	4	4	5	1	1	1
rs575726704	17	44267164	0.979329	rs62059005	4.943	KANSL1	intronic	0	NA	NA	NA	19	C	T	0.2435	NA	1	7	1	1	1
rs62054761	17	43909008	0.983985	rs62059005	4.938	CRHR1	intronic	0	1.35301e-08	0.0586706	0.00938034	19	C	T	0.2366	5	5	14	1	1	0
rs17573245	17	44072854	0.989294	rs62059005	4.937	MAPT	intronic	0	NA	NA	NA	19	T	C	0.2416	5	4	15	1	1	1
rs56323722	17	43798015	1	rs62059005	4.932	CRHR1:RP11-105N13.4	ncRNA_intronic	0	NA	NA	NA	19	A	C	0.2396	5	5	14	1	1	1
rs62063780	17	44056238	0.994629	rs62059005	4.932	MAPT	intronic	0	NA	NA	NA	19	A	G	0.2406	7	4	15	1	1	1
rs17687504	17	43746721	1	rs62059005	4.93	CRHR1:RP11-105N13.4	ncRNA_intronic	0	NA	NA	NA	19	A	G	0.2396	6	5	14	1	1	1
rs2696610	17	44291820	0.994629	rs62059005	4.926	KANSL1	intronic	0	NA	NA	NA	19	A	G	0.2406	NA	4	5	1	1	1
rs1631850	17	43749942	0.872693	rs62059005	4.924	CRHR1:RP11-105N13.4	ncRNA_intronic	0	NA	NA	NA	19	G	A	0.2664	NA	5	14	1	1	1
rs56100710	17	43939395	1	rs62059005	4.922	MAPT-AS1	ncRNA_intronic	0	NA	NA	NA	19	A	T	0.2396	7	5	14	0	1	1
rs727425	17	44195495	0.994629	rs62059005	4.922	KANSL1	intronic	0	NA	NA	NA	19	G	A	0.2406	NA	2	5	1	1	1
rs544161107	17	44222335	0.989382	rs62059005	4.917	KANSL1	intronic	0	NA	NA	NA	19	G	A	0.2416	NA	2	5	1	1	1
rs574155664	17	44337986	0.994629	rs62059005	4.917	RP11-259G18.3	upstream	13	NA	NA	NA	19	CTTTTTTT	C	0.2406	NA	1	1	0	1	1
rs62056859	17	43994435	1	rs62059005	4.915	MAPT	intronic	0	NA	NA	NA	19	A	G	0.2396	5	4	15	1	1	1
rs540664392	17	44237068	0.989382	rs62059005	4.915	KANSL1	intronic	0	NA	NA	NA	19	A	T	0.2416	NA	4	7	1	1	1
rs55881134	17	44109248	0.994629	rs62059005	4.913	KANSL1	intronic	0	NA	NA	NA	19	G	A	0.2406	5	3	4	1	1	1
rs75104593	17	43913557	0.989382	rs62059005	4.908	CRHR1	downstream	362	0.00614223	-0.0591802	0.019611	19	G	T	0.2416	2b	5	15	1	1	1
rs754513	17	44055638	0.994629	rs62059005	4.908	MAPT	UTR5	0	NA	NA	NA	19	T	A	0.2406	3a	4	15	1	1	1
rs36155622	1	174749929	0.815093	rs12076771	4.907	RABGAP1L	intronic	0	NA	NA	NA	1	G	A	0.2445	6	5	15	1	1	1
rs34560498	6	167395862	0.672374	rs2301436	4.907	RP1-167A14.2	ncRNA_intronic	0	NA	NA	NA	7	G	A	0.494	6	4	5	0	1	1
rs17661015	17	44192957	0.994629	rs62059005	4.906	KANSL1	intronic	0	NA	NA	NA	19	T	C	0.2406	6	2	5	1	1	1
rs751948	18	35290409	0.965685	rs8090858	4.904	RP11-19F9.1	intergenic	37269	0.000519074	-0.0347775	0.00909844	20	T	A	0.335	5	5	15	0	0	0
rs76329967	1	174406421	0.805099	rs12076771	4.899	RABGAP1L	intronic	0	NA	NA	NA	1	G	A	0.2356	6	5	15	1	1	1
rs2243967	17	44329636	0.952088	rs62059005	4.894	RP11-259G18.2	intergenic	7225	NA	NA	NA	19	T	C	0.2346	7	5	15	0	1	1
rs67974075	17	43525346	0.728095	rs62059005	4.891	PLEKHM1	intronic	0	NA	NA	NA	19	TAG	T	0.1938	NA	4	5	1	1	1
rs140748	6	167410707	0.672374	rs2301436	4.889	RP1-167A14.2	ncRNA_intronic	0	NA	NA	NA	7	TGAG	T	0.494	NA	1	5	1	1	1
rs79348289	17	44172698	0.994629	rs62059005	4.885	KANSL1	intronic	0	NA	NA	NA	19	T	C	0.2406	6	4	5	1	1	1
rs576899681	17	44360071	0.791319	rs62059005	4.88	ARL17B	intronic	0	NA	NA	NA	19	A	C	0.2008	NA	5	15	1	1	1
rs76147580	17	44330106	0.90767	rs62059005	4.875	RP11-259G18.3	intergenic	6810	NA	NA	NA	19	T	C	0.2237	6	5	15	0	1	1
rs62054427	17	43821062	1	rs62059005	4.874	CRHR1:RP11-105N13.4	ncRNA_intronic	0	NA	NA	NA	19	A	G	0.2396	5	5	14	1	1	1
rs571506818	17	43977748	0.994627	rs62059005	4.873	MAPT	intronic	0	NA	NA	NA	19	G	GGCTGGCCCATA	0.2386	NA	5	13	1	1	1
rs60138785	1	174262249	0.905579	rs12076771	4.871	RABGAP1L	intronic	0	NA	NA	NA	1	AT	A	0.2962	NA	4	5	1	1	1
rs74759276	17	44069768	0.994629	rs62059005	4.865	MAPT	intronic	0	NA	NA	NA	19	A	G	0.2406	3a	4	15	1	1	1
rs63237761	11	45740416	0.845297	rs61882421	4.864	CTD-2210P24.1	intergenic	3441	NA	NA	NA	10	CCACTCCT	C	0.1024	NA	13	14	0	1	1
rs2039721	6	98326667	0.930632	rs9375098	4.863	RP11-436D23.1	ncRNA_intronic	0	0.00960751	0.0602506	0.0211256	6	C	T	0.1093	NA	5	15	0	1	1
rs10445362	17	43914554	1	rs62059005	4.857	CRHR1	intergenic	1359	5.05901e-07	0.0566242	0.0102338	19	C	A	0.2396	5	5	15	1	1	1
rs201474071	17	44113197	0.994629	rs62059005	4.854	KANSL1	intronic	0	NA	NA	NA	19	G	GA	0.2406	NA	2	4	1	1	1
rs62057069	17	43859065	1	rs62059005	4.852	CRHR1:RP11-105N13.4	ncRNA_intronic	0	2.94545e-09	-0.0611148	0.00935065	19	C	T	0.2396	5	5	13	1	1	0
rs532600730	17	44283479	0.979329	rs62059005	4.851	KANSL1	intronic	0	NA	NA	NA	19	T	C	0.2435	NA	4	5	1	1	1
rs533207022	17	44340506	0.94463	rs62059005	4.845	RP11-259G18.3	intergenic	2533	NA	NA	NA	19	C	G	0.2485	NA	5	5	0	1	1
rs974294	17	44150163	0.994629	rs62059005	4.844	KANSL1	intronic	0	NA	NA	NA	19	T	G	0.2406	NA	2	5	1	1	1
rs7536102	1	174465939	0.986114	rs12076771	4.843	RABGAP1L	intronic	0	0.0442732	0.039362	0.0177683	1	C	T	0.2783	5	5	15	1	1	1
rs543622396	17	44355376	0.786436	rs62059005	4.841	ARL17B	intronic	0	NA	NA	NA	19	G	A	0.1998	NA	5	15	1	1	1
rs575074983	17	44214888	0.86172	rs62059005	4.839	KANSL1	intronic	0	NA	NA	NA	19	T	C	0.2127	NA	4	5	1	1	1
rs57512497	1	174487484	0.78284	rs12076771	4.838	RABGAP1L	intronic	0	0.00565043	0.0299153	0.00981539	1	C	T	0.2366	7	5	15	1	1	1
rs62060768	17	44134984	0.994629	rs62059005	4.838	KANSL1	intronic	0	NA	NA	NA	19	G	A	0.2406	5	2	5	1	1	1
rs376097	6	167410878	0.672374	rs2301436	4.836	RP1-167A14.2	ncRNA_intronic	0	0.0152756	-0.0233325	0.00873368	7	G	A	0.494	5	1	5	1	1	1
rs618846	13	56157761	0.878176	rs9597198	4.836	MIR5007	intergenic	409077	NA	NA	NA	14	T	C	0.2217	5	1	15	0	0	0
rs77017444	17	44028796	1	rs62059005	4.836	MAPT	intronic	0	NA	NA	NA	19	T	C	0.2396	2b	5	14	1	1	1
rs754512	17	44055647	0.994629	rs62059005	4.834	MAPT	exonic	0	NA	NA	NA	19	A	T	0.2406	1d	4	15	1	1	1
rs10769230	11	47035573	0.985719	rs7108902	4.831	C11orf49	intronic	0	0.0154238	-0.0259585	0.00973071	11	G	A	0.3211	5	5	15	1	1	1
rs2957321	17	44336594	0.973217	rs62059005	4.829	RP11-259G18.3	downstream	322	NA	NA	NA	19	A	G	0.2425	NA	5	15	0	1	1
rs2668645	17	44288640	0.984284	rs62059005	4.828	KANSL1	intronic	0	NA	NA	NA	19	A	G	0.2425	NA	4	5	1	1	1
rs62054378	17	43799667	1	rs62059005	4.825	CRHR1:RP11-105N13.4	ncRNA_intronic	0	NA	NA	NA	19	C	A	0.2396	2b	9	14	1	1	1
rs546616364	17	44338503	0.870322	rs62059005	4.825	RP11-259G18.3	upstream	530	NA	NA	NA	19	C	A	0.2714	NA	5	5	0	1	1
rs17576200	17	44159988	0.994629	rs62059005	4.824	KANSL1	intronic	0	NA	NA	NA	19	G	A	0.2406	5	3	5	1	1	1
rs10522286	13	55935114	0.870671	rs9597198	4.823	MIR5007	intergenic	186430	NA	NA	NA	14	GTTATA	G	0.2455	NA	5	15	0	0	1
rs12150254	17	44090455	0.994629	rs62059005	4.815	MAPT	intronic	0	NA	NA	NA	19	T	C	0.2406	NA	2	15	1	1	1
rs532044959	17	44213921	0.989382	rs62059005	4.813	KANSL1	intronic	0	NA	NA	NA	19	A	C	0.2416	NA	2	5	1	1	1
rs62063278	17	44036914	1	rs62059005	4.812	MAPT	intronic	0	NA	NA	NA	19	C	T	0.2396	5	5	14	1	1	1
rs532291518	17	44249800	0.994629	rs62059005	4.812	KANSL1	intronic	0	NA	NA	NA	19	G	A	0.2406	NA	4	5	1	1	1
rs2163129	17	44056433	0.994629	rs62059005	4.81	MAPT	intronic	0	NA	NA	NA	19	T	C	0.2406	6	4	15	1	1	1
rs542300723	17	44228770	0.994629	rs62059005	4.802	KANSL1	intronic	0	NA	NA	NA	19	A	G	0.2406	NA	2	7	1	1	1
rs12150658	17	43826305	1	rs62059005	4.801	CRHR1:RP11-105N13.4	ncRNA_intronic	0	NA	NA	NA	19	G	A	0.2396	1f	5	14	1	1	1
rs79641193	17	44330105	0.90767	rs62059005	4.797	RP11-259G18.3	intergenic	6811	NA	NA	NA	19	A	G	0.2237	6	5	15	0	1	1
rs17659731	17	44144634	0.994629	rs62059005	4.791	KANSL1	intronic	0	NA	NA	NA	19	G	A	0.2406	1f	4	4	1	1	1
rs561732	16	88988989	0.63838	rs2968474	4.79	CBFA2T3	intronic	0	0.00321254	-0.0300723	0.00926676	17	C	T	0.3181	4	2	7	1	1	1
rs62053954	17	43749949	1	rs62059005	4.777	CRHR1:RP11-105N13.4	ncRNA_intronic	0	NA	NA	NA	19	G	A	0.2396	3a	5	14	1	1	1
rs78209533	17	43989909	1	rs62059005	4.777	MAPT	intronic	0	NA	NA	NA	19	A	G	0.2396	5	4	9	1	1	1
rs77114624	17	43818657	1	rs62059005	4.776	CRHR1:RP11-105N13.4	ncRNA_intronic	0	NA	NA	NA	19	T	C	0.2396	5	1	14	1	1	1
rs554385595	17	44279371	0.994629	rs62059005	4.776	KANSL1	intronic	0	NA	NA	NA	19	TCAAA	T	0.2406	NA	5	5	1	1	1
rs62065448	17	43569770	0.753972	rs62059005	4.775	PLEKHM1	intergenic	1654	NA	NA	NA	19	C	T	0.1998	5	5	15	1	1	1
rs79545140	17	43840935	1	rs62059005	4.773	CRHR1:RP11-105N13.4	ncRNA_intronic	0	NA	NA	NA	19	T	C	0.2396	5	5	14	1	1	0
rs682049	13	56244249	0.842484	rs9597198	4.769	HNF4GP1	intergenic	329084	0.0195662	0.0226995	0.00882873	14	C	T	0.2207	NA	5	15	0	0	1
rs538569832	17	44227510	0.984284	rs62059005	4.769	KANSL1	intronic	0	NA	NA	NA	19	A	T	0.2425	NA	4	5	1	1	1
rs529274065	17	44338536	0.871116	rs62059005	4.769	RP11-259G18.3	upstream	563	NA	NA	NA	19	T	C	0.2704	NA	5	5	0	1	1
rs544076796	17	44246405	0.978748	rs62059005	4.767	KANSL1	intronic	0	NA	NA	NA	19	C	A	0.2416	NA	4	5	1	1	1
rs4652425	1	174389033	0.816952	rs12076771	4.766	RABGAP1L	intronic	0	0.0206658	-0.0234695	0.00920917	1	C	A	0.2386	4	1	15	1	1	1
rs3105077	13	55958376	0.655697	rs9597198	4.766	MIR5007	intergenic	209692	8.01949e-06	-0.0443829	0.00902639	14	G	A	0.1948	6	9	15	0	0	1
rs367637729	17	43666002	0.979329	rs62059005	4.763	DND1P1	intergenic	1706	NA	NA	NA	19	AT	A	0.2435	NA	5	15	0	1	1
rs9283883	6	27715470	0.960129	rs9366702	4.761	RP1-97D16.1	intergenic	9196	0.00780089	-0.179838	0.0613755	4	T	A	0.2505	6	5	14	0	1	1
rs62061728	17	44017180	1	rs62059005	4.759	MAPT	intronic	0	NA	NA	NA	19	T	G	0.2396	5	5	14	1	1	1
rs62055549	17	43965595	1	rs62059005	4.752	MAPT-AS1	ncRNA_intronic	0	NA	NA	NA	19	G	C	0.2396	7	13	14	1	1	1
rs530157802	17	44062993	0.994629	rs62059005	4.752	MAPT	intronic	0	NA	NA	NA	19	A	G	0.2406	NA	4	15	1	1	1
rs572762545	17	44277867	0.979329	rs62059005	4.752	KANSL1	intronic	0	NA	NA	NA	19	G	A	0.2435	NA	5	5	1	1	1
rs62054393	17	43809264	1	rs62059005	4.751	CRHR1:RP11-105N13.4:RP11-293E1.2	ncRNA_exonic	0	NA	NA	NA	19	T	G	0.2396	5	8	9	1	1	1
rs182518981	13	56156153	0.63707	rs9597198	4.744	MIR5007	intergenic	407469	NA	NA	NA	14	C	T	0.3549	5	1	15	0	0	0
rs2942165	17	43715619	1	rs62059005	4.743	CRHR1-IT1:CRHR1:RP11-105N13.4	ncRNA_intronic	0	NA	NA	NA	19	G	C	0.2396	7	4	5	1	1	1
rs3124407	13	55969770	0.655697	rs9597198	4.74	MIR5007	intergenic	221086	0.0142176	0.0264834	0.00980824	14	G	T	0.1948	NA	9	15	0	0	0
rs79974469	17	44262581	0.716415	rs62059005	4.74	KANSL1	intronic	0	NA	NA	NA	19	A	C	0.1849	5	2	7	1	1	1
rs543681455	17	43777835	1	rs62059005	4.738	CRHR1:RP11-105N13.4	ncRNA_intronic	0	NA	NA	NA	19	TATCCTGCTTCCC	T	0.2396	NA	5	14	1	1	1
rs62057109	17	43896637	1	rs62059005	4.738	CRHR1	intronic	0	2.08675e-06	-0.0529355	0.0101301	19	C	T	0.2396	5	5	15	1	1	0
rs201758601	17	43798790	0.994627	rs62059005	4.735	CRHR1:RP11-105N13.4	ncRNA_intronic	0	NA	NA	NA	19	TTTC	T	0.2386	NA	5	14	1	1	1
rs1813136	1	174725794	0.803253	rs12076771	4.734	RABGAP1L	intronic	0	0.0272581	0.0346974	0.01427	1	C	A	0.2416	6	5	15	1	1	1
rs62053948	17	43748046	1	rs62059005	4.733	CRHR1:RP11-105N13.4	ncRNA_intronic	0	NA	NA	NA	19	C	T	0.2396	7	5	14	1	1	1
rs79782347	17	44146567	0.994629	rs62059005	4.732	KANSL1	intronic	0	NA	NA	NA	19	T	C	0.2406	6	4	5	1	1	1
rs570136507	17	44357297	0.962289	rs62059005	4.732	ARL17B	intronic	0	NA	NA	NA	19	G	T	0.2386	NA	2	15	1	1	1
rs34416056	17	43951220	1	rs62059005	4.731	MAPT-AS1	ncRNA_intronic	0	NA	NA	NA	19	T	G	0.2396	2b	2	14	0	1	1
rs9359960	6	92589873	0.912286	rs9345184	4.727	RP11-40G16.1	intergenic	63726	0.000656641	0.0330685	0.00881294	5	T	A	0.4573	5	14	15	0	0	1
rs2158257	17	44104343	0.994629	rs62059005	4.725	MAPT	UTR3	0	NA	NA	NA	19	A	C	0.2406	NA	4	4	1	1	1
rs7125807	11	47041163	1	rs7108902	4.722	C11orf49	intronic	0	0.00359345	-0.0325326	0.0101448	11	C	A	0.3181	7	4	15	1	1	1
rs62055754	17	43768230	1	rs62059005	4.722	CRHR1:RP11-105N13.4	ncRNA_intronic	0	NA	NA	NA	19	C	G	0.2396	5	7	13	1	1	1
rs62063797	17	44068294	0.989294	rs62059005	4.719	MAPT	intronic	0	NA	NA	NA	19	G	C	0.2416	4	4	15	1	1	1
rs10491144	17	43773124	1	rs62059005	4.718	CRHR1:RP11-105N13.4	ncRNA_intronic	0	NA	NA	NA	19	A	C	0.2396	NA	13	14	1	1	1
rs564676144	17	44346751	0.791319	rs62059005	4.718	RP11-259G18.1	downstream	690	NA	NA	NA	19	T	G	0.2008	NA	5	15	1	1	1
rs55972157	17	43768703	1	rs62059005	4.715	CRHR1:RP11-105N13.4	ncRNA_intronic	0	NA	NA	NA	19	C	T	0.2396	5	7	13	1	1	1
rs573536609	17	44279760	0.994629	rs62059005	4.715	KANSL1	intronic	0	NA	NA	NA	19	G	A	0.2406	NA	2	5	1	1	1
rs62063200	17	44206482	0.994629	rs62059005	4.714	KANSL1	intronic	0	NA	NA	NA	19	C	T	0.2406	5	4	5	1	1	1
rs56070245	17	43847868	1	rs62059005	4.711	CRHR1:RP11-105N13.4	ncRNA_intronic	0	NA	NA	NA	19	T	C	0.2396	6	5	14	1	1	0
rs62055894	17	43843943	1	rs62059005	4.708	CRHR1:RP11-105N13.4	ncRNA_intronic	0	NA	NA	NA	19	G	A	0.2396	6	5	14	1	1	0
rs147319425	17	44003133	1	rs62059005	4.701	MAPT	intronic	0	NA	NA	NA	19	A	AAAG	0.2396	NA	5	15	1	1	1
rs55744103	17	44316280	0.989294	rs62059005	4.701	RP11-259G18.2	intergenic	4691	NA	NA	NA	19	T	C	0.2416	7	5	15	0	1	1
rs17687667	17	43754099	1	rs62059005	4.699	CRHR1:RP11-105N13.4	ncRNA_intronic	0	NA	NA	NA	19	G	A	0.2396	1f	5	14	1	1	1
rs111535660	17	44314148	0.786436	rs62059005	4.698	RP11-259G18.2	intergenic	6823	NA	NA	NA	19	T	A	0.1998	6	5	15	0	1	1
rs34412988	1	174736665	0.755637	rs12076771	4.696	RABGAP1L	intronic	0	NA	NA	NA	1	C	CT	0.2584	NA	5	15	1	1	1
rs77132475	13	56156304	0.79283	rs9597198	4.691	MIR5007	intergenic	407620	NA	NA	NA	14	G	T	0.2455	3a	1	15	0	0	0
rs569311806	17	44252197	0.994629	rs62059005	4.686	KANSL1	intronic	0	NA	NA	NA	19	G	T	0.2406	NA	4	5	1	1	1
rs111710018	6	98318359	0.930632	rs9375098	4.684	RP11-436D23.1	ncRNA_intronic	0	NA	NA	NA	6	GAGA	G	0.1093	NA	5	15	0	0	1
rs73184018	7	104520910	0.798858	rs28526655	4.684	LHFPL3	intronic	0	0.00539438	-0.0280829	0.00916423	8	C	T	0.2048	7	5	15	1	1	1
rs541455835	17	44177304	0.994629	rs62059005	4.684	KANSL1	intronic	0	NA	NA	NA	19	TA	T	0.2406	NA	2	5	1	1	1
rs333454	1	174623077	0.832981	rs12076771	4.679	RABGAP1L	intronic	0	0.00397577	0.0283815	0.00894785	1	G	A	0.2445	NA	5	15	1	1	1
rs70602	17	44859715	0.814662	rs62059005	4.678	WNT3	intronic	0	0.000289345	0.0383465	0.00960608	19	C	T	0.2177	1f	5	14	1	1	1
rs3972613	17	43566931	0.756939	rs62059005	4.677	PLEKHM1	intronic	0	NA	NA	NA	19	A	G	0.1958	5	1	5	1	1	1
rs62055463	17	43941491	1	rs62059005	4.676	MAPT-AS1	ncRNA_intronic	0	NA	NA	NA	19	A	G	0.2396	5	5	14	0	1	1
rs6929276	6	92587093	0.912286	rs9345184	4.673	RP11-40G16.1	intergenic	60946	0.0082706	0.0320839	0.0110315	5	G	T	0.4573	7	14	15	0	0	1
rs4572276	13	56055295	0.948942	rs9597198	4.673	MIR5007	intergenic	306611	0.00168966	0.0459733	0.0132944	14	G	A	0.2435	7	9	15	0	0	0
rs7553317	1	174276320	0.816952	rs12076771	4.671	RABGAP1L	intronic	0	0.0103024	0.0273118	0.00966639	1	C	T	0.2386	5	4	15	1	1	1
rs56062621	17	43798903	1	rs62059005	4.67	CRHR1:RP11-105N13.4	ncRNA_intronic	0	NA	NA	NA	19	A	G	0.2396	5	5	14	1	1	1
rs62055934	17	43848638	0.994629	rs62059005	4.669	CRHR1:RP11-105N13.4	ncRNA_intronic	0	NA	NA	NA	19	G	A	0.2386	5	2	14	1	1	0
rs62055900	17	43845002	1	rs62059005	4.666	CRHR1:RP11-105N13.4	ncRNA_intronic	0	NA	NA	NA	19	C	G	0.2396	6	5	14	1	1	0
rs17653836	17	44128876	0.994629	rs62059005	4.658	KANSL1	intronic	0	NA	NA	NA	19	T	A	0.2406	6	2	5	1	1	1
rs7762156	6	167485831	0.815523	rs2301436	4.654	RP11-517H2.6	ncRNA_intronic	0	0.0036126	-0.0297797	0.00929164	7	T	A	0.4066	5	5	15	0	1	1
rs199454	17	44800110	0.705082	rs62059005	4.654	NSF	intronic	0	2.33588e-06	-0.0481586	0.00926061	19	G	A	0.2594	1f	2	5	1	1	1
rs2003378	1	174809803	0.799358	rs12076771	4.648	RABGAP1L	intronic	0	0.0147506	0.0295958	0.0110206	1	G	A	0.2406	6	5	15	1	1	1
rs2317297	17	2577091	0.70518	rs79812909	4.648	PAFAH1B1	intronic	0	0.00056258	-0.0388156	0.0102187	18	C	T	0.06064	5	4	4	1	1	1
rs62063281	17	44038785	0.978514	rs62059005	4.648	MAPT	intronic	0	NA	NA	NA	19	A	G	0.2416	5	5	14	1	1	1
rs1962262	11	113294179	0.985387	rs2471851	4.647	DRD2	intronic	0	0.000513182	0.0408615	0.0106807	12	G	A	0.1481	NA	5	15	1	1	1
rs199536	17	44820425	0.694054	rs62059005	4.647	NSF	intronic	0	3.45526e-06	0.050768	0.00993114	19	C	T	0.2575	1d	2	5	1	1	1
rs546433642	17	44250108	0.994629	rs62059005	4.646	KANSL1	intronic	0	NA	NA	NA	19	T	C	0.2406	NA	2	5	1	1	1
rs56397077	17	43788419	1	rs62059005	4.643	CRHR1:RP11-105N13.4	ncRNA_intronic	0	NA	NA	NA	19	C	A	0.2396	5	5	14	1	1	1
rs5803746	13	55923665	0.870671	rs9597198	4.641	MIR5007	intergenic	174981	NA	NA	NA	14	TA	T	0.2455	NA	9	15	0	0	1
rs62062280	17	44093993	0.994629	rs62059005	4.638	MAPT	intronic	0	NA	NA	NA	19	C	T	0.2406	7	5	15	1	1	1
rs62065453	17	43573419	0.97847	rs62059005	4.627	LRRC37A4P	intergenic	5265	NA	NA	NA	19	C	T	0.2396	6	5	15	1	1	1
rs541205576	17	44357412	0.962289	rs62059005	4.624	ARL17B	intronic	0	NA	NA	NA	19	TC	T	0.2386	NA	5	15	1	1	1
rs199948657	13	56155619	0.767568	rs9597198	4.617	MIR5007	intergenic	406935	NA	NA	NA	14	A	G	0.2515	6	1	15	0	0	0
rs56226437	17	44042361	0.994629	rs62059005	4.613	MAPT	intronic	0	NA	NA	NA	19	T	C	0.2406	5	4	14	1	1	1
rs62057061	17	43856639	1	rs62059005	4.609	CRHR1:RP11-105N13.4	ncRNA_intronic	0	NA	NA	NA	19	C	G	0.2396	7	5	14	1	1	0
rs4650950	1	174103402	0.985673	rs12076771	4.607	RP11-160H22.5	ncRNA_intronic	0	0.0183052	-0.0259674	0.00999349	1	G	A	0.2744	4	7	15	0	1	1
rs62054394	17	43810608	1	rs62059005	4.606	CRHR1:RP11-105N13.4	ncRNA_intronic	0	NA	NA	NA	19	T	A	0.2396	5	5	14	1	1	1
rs9537136	13	56069125	0.954101	rs9597198	4.604	MIR5007	intergenic	320441	0.049345	0.0207492	0.00958502	14	T	A	0.2445	7	9	15	0	0	0
rs56236914	17	43483551	0.709641	rs62059005	4.604	ARHGAP27	intronic	0	NA	NA	NA	19	C	T	0.1938	5	1	5	1	1	1
rs149586816	17	44494110	0.874072	rs62059005	4.602	NSFP1	ncRNA_intronic	0	NA	NA	NA	19	T	G	0.2525	6	5	15	0	1	1
rs9345181	6	92563102	0.891352	rs9345184	4.601	RP11-40G16.1	intergenic	36955	0.0299267	0.0254412	0.0106403	5	G	A	0.4185	6	9	15	0	0	1
rs55960528	17	43968994	1	rs62059005	4.601	MAPT-AS1	ncRNA_intronic	0	NA	NA	NA	19	T	C	0.2396	7	5	14	1	1	1
rs12453264	17	44330438	0.751903	rs62059005	4.597	RP11-259G18.3	intergenic	6478	NA	NA	NA	19	A	G	0.1909	7	5	15	0	1	1
rs562802626	1	174153177	0.966515	rs12076771	4.596	RABGAP1L	intronic	0	NA	NA	NA	1	G	GT	0.2724	NA	5	15	1	1	1
rs549786165	17	44262403	0.994629	rs62059005	4.591	KANSL1	intronic	0	NA	NA	NA	19	C	T	0.2406	NA	2	7	1	1	1
rs6690626	1	174333635	0.795845	rs12076771	4.589	RABGAP1L	intronic	0	NA	NA	NA	1	A	G	0.2356	7	5	15	1	1	1
rs74863825	17	43963120	1	rs62059005	4.589	MAPT-AS1	ncRNA_intronic	0	NA	NA	NA	19	C	T	0.2396	5	9	14	1	1	1
rs62062284	17	44095570	0.994629	rs62059005	4.586	MAPT	intronic	0	NA	NA	NA	19	G	A	0.2406	4	5	5	1	1	1
rs17691466	17	43968219	1	rs62059005	4.578	MAPT-AS1	ncRNA_intronic	0	NA	NA	NA	19	A	G	0.2396	6	5	14	1	1	1
rs532625333	17	44355532	0.781588	rs62059005	4.575	ARL17B	intronic	0	NA	NA	NA	19	G	A	0.1988	NA	5	15	1	1	1
rs565744479	17	44063787	0.994629	rs62059005	4.571	MAPT	intronic	0	NA	NA	NA	19	A	G	0.2406	NA	4	15	1	1	1
rs17653255	17	44112743	0.994629	rs62059005	4.571	KANSL1:RP11-669E14.6	ncRNA_intronic	0	NA	NA	NA	19	C	A	0.2406	1d	4	4	1	1	1
rs507356	13	56209411	0.883674	rs9597198	4.566	HNF4GP1	intergenic	363922	0.0118168	0.0292264	0.010541	14	C	T	0.2207	7	9	15	0	0	0
rs62055943	17	43851018	1	rs62059005	4.564	CRHR1:RP11-105N13.4	ncRNA_intronic	0	NA	NA	NA	19	T	C	0.2396	6	5	14	1	1	0
rs41374248	17	44120442	0.994629	rs62059005	4.559	KANSL1	intronic	0	NA	NA	NA	19	A	G	0.2406	5	4	4	1	1	1
rs558936396	17	44310164	0.983908	rs62059005	4.558	KANSL1	intergenic	7430	NA	NA	NA	19	T	C	0.2406	NA	5	15	1	1	1
rs2696559	17	44346674	0.905421	rs62059005	4.556	RP11-259G18.1	downstream	613	NA	NA	NA	19	T	C	0.2256	NA	5	15	1	1	1
rs1467962	17	43978604	1	rs62059005	4.555	MAPT	intronic	0	NA	NA	NA	19	A	G	0.2396	2b	5	14	1	1	1
rs62061718	17	44012260	1	rs62059005	4.555	MAPT	intronic	0	NA	NA	NA	19	T	C	0.2396	6	2	14	1	1	1
rs17563718	17	43811673	1	rs62059005	4.554	CRHR1:RP11-105N13.4:RP11-293E1.1	ncRNA_exonic	0	NA	NA	NA	19	C	T	0.2396	6	5	14	1	1	1
rs62055468	17	43943000	1	rs62059005	4.551	MAPT-AS1	ncRNA_intronic	0	NA	NA	NA	19	A	C	0.2396	5	5	14	0	1	1
rs62056839	17	43989221	1	rs62059005	4.549	MAPT	intronic	0	NA	NA	NA	19	T	C	0.2396	6	5	14	1	1	1
rs530421535	17	44228621	0.786436	rs62059005	4.548	KANSL1	intronic	0	NA	NA	NA	19	T	A	0.1998	NA	2	7	1	1	1
rs530785468	17	44360580	0.833689	rs62059005	4.547	ARL17B	intronic	0	NA	NA	NA	19	C	G	0.2137	NA	5	15	1	1	1
rs62054823	17	43929029	0.984023	rs62059005	4.545	MAPT-AS1	ncRNA_intronic	0	NA	NA	NA	19	A	G	0.2406	5	5	14	1	1	1
rs112310745	17	44082432	0.994629	rs62059005	4.545	MAPT	intronic	0	NA	NA	NA	19	G	A	0.2406	7	5	15	1	1	1
rs201053991	13	56155235	0.60653	rs9597198	4.543	MIR5007	intergenic	406551	NA	NA	NA	14	A	G	0.1759	7	1	15	0	0	0
rs17649954	17	44001661	1	rs62059005	4.535	MAPT	intronic	0	NA	NA	NA	19	A	G	0.2396	1f	2	15	1	1	1
rs557874689	17	44365050	0.9417	rs62059005	4.535	ARL17B	intronic	0	NA	NA	NA	19	G	A	0.2425	NA	1	15	1	1	1
rs4479288	17	43793828	0.994629	rs62059005	4.53	CRHR1:RP11-105N13.4	ncRNA_intronic	0	NA	NA	NA	19	G	A	0.2406	5	5	14	1	1	1
rs12453812	17	2562095	0.936629	rs79812909	4.528	PAFAH1B1	intronic	0	0.016703	-0.0285976	0.0108503	18	G	T	0.0497	5	4	5	1	1	1
rs62055713	17	43764685	1	rs62059005	4.525	CRHR1:RP11-105N13.4	ncRNA_intronic	0	NA	NA	NA	19	C	T	0.2396	7	5	14	1	1	1
rs573428524	17	44314342	0.989249	rs62059005	4.525	RP11-259G18.2	intergenic	6629	NA	NA	NA	19	T	C	0.2396	NA	5	15	0	1	1
rs2458203	17	44336651	0.600594	rs62059005	4.525	RP11-259G18.3	downstream	265	NA	NA	NA	19	T	C	0.3479	NA	1	15	0	1	1
rs557642992	17	44365374	0.920321	rs62059005	4.524	ARL17B	intronic	0	NA	NA	NA	19	C	T	0.2306	NA	5	15	1	1	1
rs2950706	17	44343004	0.82475	rs62059005	4.519	RP11-259G18.1	intergenic	1398	NA	NA	NA	19	C	T	0.2097	NA	5	7	1	1	1
rs62074562	17	44334768	0.973217	rs62059005	4.514	RP11-259G18.3	intergenic	2148	NA	NA	NA	19	A	G	0.2425	6	5	15	0	1	1
rs200281316	1	174491216	0.981473	rs12076771	4.511	RABGAP1L	intronic	0	NA	NA	NA	1	CAA	C	0.2793	NA	5	15	1	1	1
rs575572584	17	44233589	0.994629	rs62059005	4.511	KANSL1	intronic	0	NA	NA	NA	19	T	C	0.2406	NA	2	5	1	1	1
rs112596352	17	44170238	0.994629	rs62059005	4.51	KANSL1	intronic	0	1.86653e-07	0.0623015	0.0108535	19	G	A	0.2406	6	4	5	1	1	1
rs571583943	17	44262418	0.994629	rs62059005	4.509	KANSL1	intronic	0	NA	NA	NA	19	G	A	0.2406	NA	2	7	1	1	1
rs62065438	17	43558092	0.756939	rs62059005	4.508	PLEKHM1	intronic	0	0.00305424	0.0854575	0.0261951	19	C	T	0.1958	7	4	5	1	1	1
rs151093080	1	174429378	0.790526	rs12076771	4.506	RABGAP1L	intronic	0	NA	NA	NA	1	TC	T	0.2386	NA	5	15	1	1	1
rs200476	6	27768348	0.714175	rs9366702	4.505	HIST1H4PS1	intergenic	6504	0.00407429	0.0298476	0.00943538	4	T	A	0.1849	5	5	15	1	1	1
rs62055940	17	43849896	1	rs62059005	4.504	CRHR1:RP11-105N13.4	ncRNA_intronic	0	NA	NA	NA	19	A	G	0.2396	7	5	14	1	1	0
rs17760631	17	43743045	1	rs62059005	4.503	CRHR1:RP11-105N13.4	ncRNA_intronic	0	NA	NA	NA	19	T	C	0.2396	1f	5	14	1	1	1
rs34863235	11	113266679	0.688854	rs2471851	4.496	ANKK1	intronic	0	0.0201427	0.0249501	0.00974954	12	C	T	0.1799	5	4	15	1	1	1
rs62062798	17	44027383	1	rs62059005	4.494	MAPT	intronic	0	NA	NA	NA	19	A	G	0.2396	4	5	13	1	1	1
rs1122381	17	44205839	0.994629	rs62059005	4.494	KANSL1	intronic	0	NA	NA	NA	19	A	G	0.2406	NA	2	5	1	1	1
rs62056935	17	43790446	1	rs62059005	4.493	CRHR1:RP11-105N13.4	ncRNA_intronic	0	NA	NA	NA	19	A	G	0.2396	7	5	14	1	1	1
rs151131666	17	43975360	0.994629	rs62059005	4.491	MAPT	intronic	0	NA	NA	NA	19	ATTACTGTATAAGCTGCTTATAT	A	0.2406	NA	1	13	1	1	1
rs79889833	17	43937633	1	rs62059005	4.49	MAPT-AS1	ncRNA_intronic	0	NA	NA	NA	19	A	G	0.2396	7	5	14	0	1	1
rs199531	17	44830414	0.698172	rs62059005	4.485	NSF	intronic	0	0.000190046	-0.0402245	0.00978699	19	C	T	0.2565	6	4	5	1	1	1
rs62056775	17	43969952	1	rs62059005	4.478	MAPT-AS1	ncRNA_intronic	0	NA	NA	NA	19	T	C	0.2396	7	5	14	1	1	1
rs77926909	17	43994252	0.994629	rs62059005	4.478	MAPT	intronic	0	NA	NA	NA	19	T	C	0.2406	5	4	15	1	1	1
rs16828481	1	174385117	0.816952	rs12076771	4.476	RABGAP1L	intronic	0	NA	NA	NA	1	C	A	0.2386	7	5	15	1	1	1
rs9375030	6	98415843	0.990041	rs9375098	4.476	RP11-436D23.1	ncRNA_intronic	0	0.000247894	0.0458273	0.0113555	6	C	A	0.1133	7	14	15	0	1	1
rs111405008	13	56076838	0.707093	rs9597198	4.471	MIR5007	intergenic	328154	0.0292037	0.0295974	0.0123237	14	C	T	0.1938	7	9	15	0	0	0
rs62060765	17	44133648	0.994629	rs62059005	4.471	KANSL1	intronic	0	NA	NA	NA	19	A	C	0.2406	7	4	5	1	1	1
rs62058964	17	43999406	0.994629	rs62059005	4.469	MAPT	intronic	0	NA	NA	NA	19	A	G	0.2406	5	4	14	1	1	1
rs7210219	17	44018519	0.931566	rs62059005	4.469	MAPT	intronic	0	NA	NA	NA	19	T	C	0.2406	5	2	14	1	1	1
rs559536284	17	44369214	0.957036	rs62059005	4.467	ARL17B	intronic	0	NA	NA	NA	19	A	C	0.2376	NA	2	15	1	1	1
rs77566074	17	44048936	0.989249	rs62059005	4.456	MAPT	intronic	0	NA	NA	NA	19	C	A	0.2396	5	4	14	1	1	1
rs62062279	17	44093964	0.994629	rs62059005	4.455	MAPT	intronic	0	NA	NA	NA	19	T	C	0.2406	7	5	15	1	1	1
rs575501977	1	174881264	0.766459	rs12076771	4.447	RABGAP1L	intronic	0	NA	NA	NA	1	CTTTGTTTG	C	0.002982	NA	4	15	1	0	1
rs12087808	1	174147986	1	rs12076771	4.445	RABGAP1L	intronic	0	0.0104014	-0.0439669	0.0155812	1	G	A	0.2753	7	5	15	1	1	1
rs75033119	17	44357360	0.786436	rs62059005	4.445	ARL17B	intronic	0	NA	NA	NA	19	G	A	0.1998	4	2	15	1	1	1
rs1476127	17	43999793	1	rs62059005	4.444	MAPT	intronic	0	NA	NA	NA	19	G	A	0.2396	5	4	14	1	1	1
rs538506995	17	43667792	0.959524	rs62059005	4.442	DND1P1	intergenic	3496	NA	NA	NA	19	C	T	0.2455	NA	5	15	0	1	1
rs17650335	17	44012343	1	rs62059005	4.437	MAPT	intronic	0	NA	NA	NA	19	G	A	0.2396	6	2	14	1	1	1
rs62063164	17	44201887	0.978594	rs62059005	4.436	KANSL1	intronic	0	NA	NA	NA	19	C	T	0.2376	7	2	5	1	1	1
rs61960987	13	56156470	0.637172	rs9597198	4.434	MIR5007	intergenic	407786	NA	NA	NA	14	T	C	0.2793	5	1	15	0	0	0
rs112401617	17	44209474	0.994629	rs62059005	4.434	KANSL1	intronic	0	NA	NA	NA	19	A	T	0.2406	7	4	5	1	1	1
rs199529	17	44837217	0.762865	rs62059005	4.434	NSF	intergenic	2386	9.93862e-05	-0.0535713	0.0124979	19	C	A	0.2425	6	4	5	1	1	1
rs12150438	17	44113963	0.994629	rs62059005	4.433	KANSL1	intronic	0	NA	NA	NA	19	C	T	0.2406	5	4	4	1	1	1
rs199504614	17	43781720	1	rs62059005	4.432	CRHR1:RP11-105N13.4	ncRNA_intronic	0	NA	NA	NA	19	T	TAAAAAAAAGAG	0.2396	NA	5	14	1	1	1
rs62071596	17	44349169	0.791319	rs62059005	4.431	ARL17B	intergenic	2980	NA	NA	NA	19	T	C	0.2008	7	5	15	1	1	1
rs539064712	17	44734604	0.82997	rs62059005	4.431	NSF	intronic	0	NA	NA	NA	19	CAAGTGTA	C	0.2207	NA	15	15	1	1	0
rs17689824	17	43904397	1	rs62059005	4.425	CRHR1	intronic	0	1.40244e-08	0.0576766	0.00923139	19	C	T	0.2396	1f	5	14	1	1	0
rs55721252	17	43958099	1	rs62059005	4.424	MAPT-AS1	ncRNA_intronic	0	NA	NA	NA	19	T	C	0.2396	7	9	14	0	1	1
rs56384960	17	43817608	1	rs62059005	4.422	CRHR1:RP11-105N13.4	ncRNA_intronic	0	NA	NA	NA	19	G	A	0.2396	4	2	14	1	1	1
rs78929339	17	44189910	0.989249	rs62059005	4.421	KANSL1	intronic	0	NA	NA	NA	19	A	G	0.2396	7	5	5	1	1	1
rs552545212	17	44347557	0.791319	rs62059005	4.421	RP11-259G18.1	intergenic	1496	NA	NA	NA	19	G	A	0.2008	NA	5	15	1	1	1
rs570877560	17	44214815	0.994629	rs62059005	4.419	KANSL1	intronic	0	NA	NA	NA	19	C	G	0.2406	NA	4	5	1	1	1
rs55794067	17	44188764	0.994629	rs62059005	4.413	KANSL1	intronic	0	NA	NA	NA	19	T	C	0.2406	6	5	5	1	1	1
rs529844822	17	44122484	0.994629	rs62059005	4.41	KANSL1	intronic	0	NA	NA	NA	19	C	T	0.2406	NA	4	4	1	1	1
rs9537187	13	56154791	0.883667	rs9597198	4.409	MIR5007	intergenic	406107	NA	NA	NA	14	G	A	0.2207	6	1	15	0	0	0
rs17563965	17	43990919	1	rs62059005	4.407	MAPT	intronic	0	NA	NA	NA	19	A	G	0.2396	1f	4	14	1	1	1
rs62061716	17	44012096	1	rs62059005	4.399	MAPT	intronic	0	NA	NA	NA	19	A	G	0.2396	5	2	14	1	1	1
rs76539714	17	43758887	1	rs62059005	4.395	CRHR1:RP11-105N13.4	ncRNA_intronic	0	NA	NA	NA	19	A	G	0.2396	NA	5	14	1	1	1
rs75412750	17	44172773	0.994629	rs62059005	4.393	KANSL1	intronic	0	NA	NA	NA	19	C	T	0.2406	7	4	5	1	1	1
rs10912820	1	174584925	0.986114	rs12076771	4.389	RABGAP1L	intronic	0	NA	NA	NA	1	C	T	0.2783	6	5	15	1	1	0
rs56387266	17	43847912	1	rs62059005	4.389	CRHR1:RP11-105N13.4	ncRNA_intronic	0	NA	NA	NA	19	T	C	0.2396	6	5	14	1	1	0
rs370558872	17	44086726	0.994629	rs62059005	4.384	MAPT	intronic	0	NA	NA	NA	19	T	C	0.2406	6	5	15	1	1	1
rs55653963	17	43799509	1	rs62059005	4.381	CRHR1:RP11-105N13.4	ncRNA_intronic	0	NA	NA	NA	19	A	C	0.2396	4	5	14	1	1	1
rs552475563	17	44234526	0.989382	rs62059005	4.381	KANSL1	intronic	0	NA	NA	NA	19	C	T	0.2416	NA	2	7	1	1	1
rs566831243	17	43668455	0.955049	rs62059005	4.378	DND1P1	intergenic	4159	NA	NA	NA	19	T	G	0.2465	NA	5	15	0	1	1
rs62061809	17	44178839	0.994629	rs62059005	4.378	KANSL1	intronic	0	NA	NA	NA	19	T	C	0.2406	4	1	7	1	1	1
rs12150104	17	44015929	1	rs62059005	4.376	MAPT	intronic	0	NA	NA	NA	19	G	A	0.2396	1f	5	14	1	1	1
rs62056789	17	43975415	1	rs62059005	4.374	MAPT	intronic	0	1.32768e-10	-0.0710399	0.0100412	19	C	A	0.2396	2b	2	13	1	1	1
rs1353701	6	92539102	0.749412	rs9345184	4.37	RP11-40G16.1	intergenic	12955	0.0132191	0.0261639	0.00958786	5	C	T	0.3936	NA	9	15	0	0	0
rs58089049	17	43845480	0.786751	rs62059005	4.369	CRHR1:RP11-105N13.4	ncRNA_intronic	0	NA	NA	NA	19	C	T	0.2883	4	5	14	1	1	0
rs35524223	17	44192590	0.983908	rs62059005	4.366	KANSL1	intronic	0	NA	NA	NA	19	T	A	0.2406	6	5	5	1	1	1
rs76924476	17	44199029	0.989294	rs62059005	4.355	KANSL1	intronic	0	NA	NA	NA	19	T	C	0.2416	6	2	7	1	1	1
rs4471726	17	43807134	1	rs62059005	4.354	CRHR1:RP11-105N13.4	ncRNA_intronic	0	NA	NA	NA	19	T	C	0.2396	1f	7	14	1	1	1
rs562433512	17	43669704	0.983904	rs62059005	4.353	DND1P1	intergenic	5408	NA	NA	NA	19	C	A	0.2386	NA	5	15	0	1	1
rs560044525	17	44228619	0.857958	rs62059005	4.353	KANSL1	intronic	0	NA	NA	NA	19	C	T	0.2117	NA	2	7	1	1	1
rs2158072	17	43950195	1	rs62059005	4.343	MAPT-AS1	ncRNA_intronic	0	NA	NA	NA	19	T	C	0.2396	NA	5	14	0	1	1
rs544780187	17	44263923	0.852687	rs62059005	4.342	KANSL1	intronic	0	NA	NA	NA	19	T	C	0.2107	NA	2	5	1	1	1
rs17653162	17	44111827	0.994629	rs62059005	4.34	KANSL1	intronic	0	NA	NA	NA	19	C	A	0.2406	6	4	4	1	1	1
rs2097760	17	44168677	0.96339	rs62059005	4.336	KANSL1	intronic	0	NA	NA	NA	19	A	G	0.2465	NA	4	5	1	1	1
rs34162554	17	44808342	0.694054	rs62059005	4.336	NSF	intronic	0	NA	NA	NA	19	CA	C	0.2575	NA	4	5	1	1	1
rs6561851	13	56111226	1	rs9597198	4.334	MIR5007	intergenic	362542	0.00304644	0.0322861	0.00989395	14	C	T	0.2396	7	4	15	0	0	0
rs62061824	17	44188755	0.994629	rs62059005	4.331	KANSL1	intronic	0	NA	NA	NA	19	T	C	0.2406	6	5	5	1	1	1
rs67220563	2	124225188	0.610485	rs6734853	4.328	AC073409.1	intergenic	23166	0.0160498	-0.0276724	0.0104356	2	G	C	0.3509	7	9	15	0	0	1
rs2732626	17	43669800	0.983904	rs62059005	4.328	DND1P1	intergenic	5504	NA	NA	NA	19	A	G	0.2386	4	5	15	0	1	1
rs55886302	17	43936011	1	rs62059005	4.328	MAPT-AS1	ncRNA_intronic	0	NA	NA	NA	19	A	G	0.2396	5	5	14	0	1	1
rs534691244	17	44347638	0.932278	rs62059005	4.324	RP11-259G18.1	intergenic	1577	NA	NA	NA	19	C	T	0.2445	NA	5	15	1	1	1
rs2261016	17	44349899	0.791319	rs62059005	4.323	ARL17B	intergenic	2250	NA	NA	NA	19	G	A	0.2008	NA	5	15	1	1	1
rs556965428	17	44339153	0.840586	rs62059005	4.319	RP11-259G18.3	intergenic	1180	NA	NA	NA	19	A	G	0.2107	NA	5	5	0	1	1
rs2668719	17	44345090	0.791319	rs62059005	4.319	RP11-259G18.1	ncRNA_intronic	0	NA	NA	NA	19	C	A	0.2008	1b	1	2	1	1	1
rs527437752	17	44281821	0.781588	rs62059005	4.315	KANSL1	intronic	0	NA	NA	NA	19	A	C	0.1988	NA	4	5	1	1	1
rs564614982	17	44334288	0.983996	rs62059005	4.313	RP11-259G18.3	intergenic	2628	NA	NA	NA	19	C	G	0.2425	NA	5	15	0	1	1
rs541994922	17	44335818	0.973217	rs62059005	4.308	RP11-259G18.3	intergenic	1098	NA	NA	NA	19	A	G	0.2425	NA	5	15	0	1	1
rs2696527	17	44356433	0.840493	rs62059005	4.307	ARL17B	intronic	0	NA	NA	NA	19	G	T	0.2127	NA	5	15	1	1	1
rs62055662	17	43752566	1	rs62059005	4.305	CRHR1:RP11-105N13.4	ncRNA_intronic	0	NA	NA	NA	19	C	T	0.2396	5	5	14	1	1	1
rs576947229	17	44348221	0.932278	rs62059005	4.304	RP11-259G18.1	intergenic	2160	NA	NA	NA	19	A	G	0.2445	NA	5	15	1	1	1
rs555329451	17	44239639	0.786436	rs62059005	4.303	KANSL1	intronic	0	NA	NA	NA	19	C	A	0.1998	NA	4	5	1	1	1
rs73193539	13	56140417	0.88173	rs9597198	4.3	MIR5007	intergenic	391733	NA	NA	NA	14	T	C	0.2157	6	5	15	0	0	0
rs527560	13	56249209	0.622447	rs9597198	4.297	HNF4GP1	intergenic	324124	0.0484729	0.0258398	0.0118907	14	C	A	0.166	6	5	15	0	0	1
rs76154201	17	44154033	0.994629	rs62059005	4.297	KANSL1	intronic	0	NA	NA	NA	19	T	C	0.2406	7	4	5	1	1	1
rs79882507	17	43837782	1	rs62059005	4.296	CRHR1:RP11-105N13.4	ncRNA_intronic	0	NA	NA	NA	19	A	G	0.2396	5	5	14	1	1	1
rs2696551	17	44349234	0.840493	rs62059005	4.295	ARL17B	intergenic	2915	NA	NA	NA	19	C	T	0.2127	NA	5	15	1	1	1
rs6941355	6	167506238	0.700964	rs2301436	4.294	RP11-517H2.6	ncRNA_intronic	0	0.00411146	-0.0321191	0.0101636	7	G	A	0.4384	1b	2	15	0	1	1
rs4848844	2	124175733	0.952597	rs6734853	4.293	AC073409.1	intergenic	25108	0.00852569	-0.0253309	0.00874376	2	C	T	0.4742	6	7	15	0	0	0
rs55896111	17	43799048	1	rs62059005	4.29	CRHR1:RP11-105N13.4	ncRNA_intronic	0	NA	NA	NA	19	G	A	0.2396	5	5	14	1	1	1
rs566617135	17	44223593	0.786436	rs62059005	4.285	KANSL1	intronic	0	NA	NA	NA	19	T	C	0.1998	NA	2	7	1	1	1
rs62055525	17	43958736	1	rs62059005	4.284	MAPT-AS1	ncRNA_intronic	0	NA	NA	NA	19	G	A	0.2396	7	9	14	0	1	1
rs144718055	2	124183043	0.960216	rs6734853	4.279	AC073409.1	intergenic	17798	NA	NA	NA	2	A	G	0.4761	6	9	15	0	0	0
rs554899842	17	44331214	0.930913	rs62059005	4.279	RP11-259G18.3	intergenic	5702	NA	NA	NA	19	T	C	0.2326	NA	1	15	0	1	1
rs547806241	17	44283571	0.852687	rs62059005	4.277	KANSL1	intronic	0	NA	NA	NA	19	C	T	0.2107	NA	4	5	1	1	1
rs36050210	17	44353414	0.93692	rs62059005	4.277	ARL17B	intronic	0	NA	NA	NA	19	A	G	0.2435	6	5	15	1	1	1
rs13192687	6	167394044	0.672374	rs2301436	4.271	RP1-167A14.2	ncRNA_intronic	0	NA	NA	NA	7	G	A	0.494	7	5	5	0	1	1
rs62060769	17	44135026	0.994629	rs62059005	4.271	KANSL1	intronic	0	NA	NA	NA	19	G	C	0.2406	5	2	5	1	1	1
rs2316954	17	44156167	0.994629	rs62059005	4.269	KANSL1	intronic	0	NA	NA	NA	19	G	A	0.2406	1a	2	5	1	1	1
rs569025098	17	44338735	0.891069	rs62059005	4.268	RP11-259G18.3	upstream	762	NA	NA	NA	19	C	T	0.2634	NA	5	5	0	1	1
rs113475307	17	44330398	0.755897	rs62059005	4.264	RP11-259G18.3	intergenic	6518	NA	NA	NA	19	A	G	0.1918	7	5	15	0	1	1
rs199460	17	44764775	0.615439	rs62059005	4.262	NSF	intronic	0	NA	NA	NA	19	A	C	0.2187	6	15	15	1	1	1
rs3105042	13	55964451	0.890055	rs9597198	4.26	MIR5007	intergenic	215767	0.0454977	-0.0298466	0.0135503	14	T	A	0.2455	6	9	15	0	0	0
rs55930887	17	43548321	0.756939	rs62059005	4.26	PLEKHM1	intronic	0	NA	NA	NA	19	T	C	0.1958	7	4	5	1	1	0
rs62055690	17	43754576	0.989249	rs62059005	4.26	CRHR1:RP11-105N13.4	ncRNA_intronic	0	NA	NA	NA	19	C	G	0.2396	7	5	14	1	1	1
rs3912063	17	44165049	0.994629	rs62059005	4.259	KANSL1	intronic	0	NA	NA	NA	19	A	G	0.2406	NA	4	5	1	1	1
rs41382552	17	44118999	0.994629	rs62059005	4.257	KANSL1	intronic	0	NA	NA	NA	19	A	G	0.2406	7	4	4	1	1	1
rs62062768	17	44019479	1	rs62059005	4.254	MAPT	intronic	0	NA	NA	NA	19	C	G	0.2396	5	5	14	1	1	1
rs4340365	17	43930980	1	rs62059005	4.253	MAPT-AS1	ncRNA_intronic	0	NA	NA	NA	19	C	T	0.2396	7	5	14	1	1	1
rs8077487	17	44115440	0.96339	rs62059005	4.247	KANSL1	intronic	0	NA	NA	NA	19	T	C	0.2465	1b	4	4	1	1	1
17:43502012:A:T	17	43502012	0.716797	rs62059005	4.244	ARHGAP27	NA	0	NA	NA	NA	19	T	A	0.05865	6	1	15	1	1	1
rs558011060	17	44239225	0.786436	rs62059005	4.241	KANSL1	intronic	0	NA	NA	NA	19	G	A	0.1998	NA	4	5	1	1	1
rs2532322	17	44358428	0.957052	rs62059005	4.241	ARL17B	intronic	0	NA	NA	NA	19	G	A	0.2356	NA	5	15	1	1	1
rs71562617	7	104467768	0.99363	rs28526655	4.235	LHFPL3	intronic	0	0.00157746	0.032437	0.00932042	8	C	T	0.2087	5	5	15	1	1	1
rs2732712	17	44348932	0.925006	rs62059005	4.234	RP11-259G18.1	intergenic	2871	NA	NA	NA	19	T	G	0.2485	NA	5	15	1	1	1
rs112997627	17	43695263	0.869525	rs62059005	4.231	CRHR1-IT1	intergenic	2430	NA	NA	NA	19	T	G	0.2147	6	14	15	1	1	1
rs7945315	11	47110652	0.981015	rs7108902	4.23	C11orf49	intronic	0	0.025681	-0.0457695	0.0186279	11	C	A	0.3201	6	5	15	1	1	1
rs78074121	17	43896690	1	rs62059005	4.229	CRHR1	intronic	0	7.25426e-08	-0.0544413	0.00918016	19	C	T	0.2396	5	5	15	1	1	0
rs75165126	1	174104834	0.990471	rs12076771	4.228	RP11-160H22.5	ncRNA_intronic	0	NA	NA	NA	1	CT	C	0.2734	NA	5	15	0	1	1
rs17761387	17	43765450	1	rs62059005	4.225	CRHR1:RP11-105N13.4	ncRNA_intronic	0	NA	NA	NA	19	G	A	0.2396	1f	7	14	1	1	1
rs62062292	17	44099809	0.994629	rs62059005	4.225	MAPT	intronic	0	NA	NA	NA	19	A	C	0.2406	7	4	5	1	1	1
rs17689182	17	43783573	0.983932	rs62059005	4.224	CRHR1:RP11-105N13.4	ncRNA_intronic	0	NA	NA	NA	19	C	T	0.2366	6	5	14	1	1	1
rs533534846	17	44343125	0.94906	rs62059005	4.223	RP11-259G18.1	intergenic	1277	NA	NA	NA	19	C	T	0.2475	NA	5	7	1	1	1
rs62063846	17	44071674	0.994629	rs62059005	4.222	MAPT	intronic	0	NA	NA	NA	19	A	G	0.2406	2b	4	15	1	1	1
rs62060809	17	44148613	0.989382	rs62059005	4.219	KANSL1	intronic	0	NA	NA	NA	19	G	A	0.2416	5	4	5	1	1	1
rs62062294	17	44100666	0.989382	rs62059005	4.218	MAPT	intronic	0	NA	NA	NA	19	A	C	0.2416	5	4	5	1	1	1
rs56239105	1	174148484	0.985756	rs12076771	4.214	RABGAP1L	intronic	0	0.00607031	-0.0410796	0.0135937	1	C	T	0.2724	7	5	15	1	1	1
rs17651134	17	44050340	0.994629	rs62059005	4.213	MAPT	UTR5	0	NA	NA	NA	19	G	A	0.2406	1f	4	15	1	1	1
rs17688773	17	43777710	1	rs62059005	4.212	CRHR1:RP11-105N13.4	ncRNA_intronic	0	NA	NA	NA	19	T	C	0.2396	1f	7	14	1	1	1
rs62056879	17	43781426	1	rs62059005	4.21	CRHR1:RP11-105N13.4	ncRNA_intronic	0	NA	NA	NA	19	T	C	0.2396	4	5	14	1	1	1
rs532193457	17	44368404	0.951648	rs62059005	4.208	ARL17B	intronic	0	NA	NA	NA	19	C	T	0.2366	NA	1	15	1	1	1
rs62055486	17	43949092	1	rs62059005	4.201	MAPT-AS1	ncRNA_intronic	0	NA	NA	NA	19	T	G	0.2396	7	5	14	0	1	1
rs142948617	17	44477277	0.819189	rs62059005	4.201	NSFP1	ncRNA_intronic	0	NA	NA	NA	19	C	T	0.2744	7	5	15	0	1	0
rs62062803	17	44028183	1	rs62059005	4.198	MAPT	intronic	0	NA	NA	NA	19	T	C	0.2396	7	5	13	1	1	1
rs10514898	17	44119636	0.994629	rs62059005	4.198	KANSL1	intronic	0	NA	NA	NA	19	A	C	0.2406	6	4	4	1	1	1
rs574307253	17	43667635	0.92978	rs62059005	4.196	DND1P1	intergenic	3339	NA	NA	NA	19	A	G	0.2525	NA	5	15	0	1	1
rs62054822	17	43927708	0.994687	rs62059005	4.196	MAPT-AS1	ncRNA_intronic	0	NA	NA	NA	19	A	G	0.2406	5	5	14	1	1	1
rs56040418	17	43958079	0.994687	rs62059005	4.194	MAPT-AS1	ncRNA_intronic	0	NA	NA	NA	19	C	T	0.2406	7	9	14	0	1	1
rs386558525	17	44240986	0.994629	rs62059005	4.193	KANSL1	intronic	0	NA	NA	NA	19	C	A	0.2406	1d	2	7	1	1	1
rs62063296	17	44046202	0.994629	rs62059005	4.191	MAPT	intronic	0	NA	NA	NA	19	C	T	0.2406	7	4	14	1	1	1
rs62056856	17	43992939	1	rs62059005	4.189	MAPT	intronic	0	NA	NA	NA	19	T	C	0.2396	4	2	14	1	1	1
rs533511475	17	43840726	1	rs62059005	4.187	CRHR1:RP11-105N13.4	ncRNA_intronic	0	NA	NA	NA	19	C	CTT	0.2396	NA	5	14	1	1	0
rs549710507	17	44266022	0.994629	rs62059005	4.187	KANSL1	intronic	0	NA	NA	NA	19	A	G	0.2406	NA	1	7	1	1	1
rs937610	13	55940168	0.870671	rs9597198	4.186	MIR5007	intergenic	191484	0.0438711	-0.0224641	0.0101212	14	G	A	0.2455	7	5	15	0	0	1
rs61960984	13	56155105	0.842307	rs9597198	4.184	MIR5007	intergenic	406421	NA	NA	NA	14	G	A	0.2286	7	1	15	0	0	0
rs76155390	17	44335752	0.973217	rs62059005	4.18	RP11-259G18.3	intergenic	1164	NA	NA	NA	19	T	C	0.2425	NA	5	15	0	1	1
rs17661045	17	44194152	0.994629	rs62059005	4.178	KANSL1	intronic	0	NA	NA	NA	19	T	A	0.2406	1f	1	5	1	1	1
rs477639	16	88989510	0.632534	rs2968474	4.177	CBFA2T3	intronic	0	0.00262025	0.033909	0.0102321	17	C	T	0.3181	4	1	7	1	1	0
rs62063165	17	44202147	0.994629	rs62059005	4.174	KANSL1	intronic	0	NA	NA	NA	19	A	G	0.2406	5	4	5	1	1	1
rs56108300	17	44077851	0.994629	rs62059005	4.173	MAPT	intronic	0	NA	NA	NA	19	T	A	0.2406	5	4	15	1	1	1
rs572543580	17	43914981	0.994687	rs62059005	4.172	CRHR1	intergenic	1786	NA	NA	NA	19	C	G	0.2406	NA	5	15	1	1	1
rs374242426	17	44358812	0.746191	rs62059005	4.17	ARL17B	intronic	0	NA	NA	NA	19	G	A	0.1938	7	5	15	1	1	1
rs8002794	13	55923952	0.870671	rs9597198	4.168	MIR5007	intergenic	175268	0.0382046	0.0242336	0.0106164	14	C	A	0.2455	6	9	15	0	0	1
rs80143279	17	43776742	1	rs62059005	4.168	CRHR1:RP11-105N13.4	ncRNA_intronic	0	NA	NA	NA	19	T	C	0.2396	NA	9	14	1	1	1
rs571516577	17	44356949	0.962289	rs62059005	4.168	ARL17B	intronic	0	NA	NA	NA	19	T	C	0.2386	NA	5	15	1	1	1
rs551011992	17	43928629	0.994687	rs62059005	4.167	MAPT-AS1	ncRNA_intronic	0	NA	NA	NA	19	GCACA	G	0.2406	NA	5	14	1	1	1
rs11079724	17	43841912	1	rs62059005	4.166	CRHR1:RP11-105N13.4	ncRNA_intronic	0	NA	NA	NA	19	C	T	0.2396	1f	5	14	1	1	0
rs1864325	17	43977827	1	rs62059005	4.16	MAPT	intronic	0	NA	NA	NA	19	C	T	0.2396	1f	5	13	1	1	1
rs1370069	13	55935671	0.870671	rs9597198	4.158	MIR5007	intergenic	186987	0.00019465	-0.0371569	0.00905525	14	G	T	0.2455	6	5	15	0	0	1
rs62062324	17	44114362	0.994629	rs62059005	4.158	KANSL1	intronic	0	NA	NA	NA	19	A	T	0.2406	7	4	4	1	1	1
rs79842280	1	174345498	0.712942	rs12076771	4.157	RABGAP1L	intronic	0	NA	NA	NA	1	T	C	0.2107	7	4	15	1	1	1
rs574251995	17	44357655	0.708389	rs62059005	4.157	ARL17B	intronic	0	NA	NA	NA	19	G	C	0.1829	NA	5	15	1	1	1
rs667320	6	98673816	0.64267	rs9375098	4.152	RP11-436D23.1	ncRNA_intronic	0	0.00252452	0.0398401	0.0119769	6	G	A	0.1292	7	7	15	0	0	1
rs199509	17	44858728	0.824032	rs62059005	4.152	WNT3	intronic	0	3.50847e-08	-0.0582216	0.00958756	19	G	A	0.2197	6	5	14	1	1	1
rs17660464	17	44177993	0.994629	rs62059005	4.151	KANSL1	intronic	0	NA	NA	NA	19	C	A	0.2406	1f	5	5	1	1	1
rs558642106	17	44214814	0.994629	rs62059005	4.15	KANSL1	intronic	0	NA	NA	NA	19	G	A	0.2406	NA	4	5	1	1	1
rs566423185	17	44277168	0.776773	rs62059005	4.149	KANSL1	intronic	0	NA	NA	NA	19	ATTTAC	A	0.1978	NA	2	5	1	1	1
rs113395365	17	44025650	1	rs62059005	4.146	MAPT	intronic	0	NA	NA	NA	19	T	C	0.2396	5	5	14	1	1	1
rs62056773	17	43969833	1	rs62059005	4.145	MAPT-AS1	ncRNA_intronic	0	NA	NA	NA	19	A	G	0.2396	6	5	14	1	1	1
rs544272461	17	44257473	0.989382	rs62059005	4.143	KANSL1	intronic	0	NA	NA	NA	19	T	C	0.2416	NA	2	5	1	1	1
rs616312	13	55932850	0.870671	rs9597198	4.141	MIR5007	intergenic	184166	0.00500228	-0.028127	0.00909884	14	C	A	0.2455	7	9	15	0	0	1
rs111998949	1	174317704	0.805099	rs12076771	4.136	RABGAP1L	intronic	0	NA	NA	NA	1	A	C	0.2356	6	5	15	1	1	1
rs9372649	6	98395205	0.990041	rs9375098	4.133	RP11-436D23.1	ncRNA_intronic	0	4.25529e-05	-0.0441249	0.00978841	6	C	T	0.1133	6	7	15	0	1	1
rs371996525	17	44183317	0.978879	rs62059005	4.131	KANSL1	intronic	0	NA	NA	NA	19	C	A	0.2435	5	4	5	1	1	1
rs2769346	6	167370999	0.672374	rs2301436	4.129	RNASET2	upstream	319	0.000331475	0.0345556	0.00874154	7	G	A	0.494	2b	1	2	1	1	1
rs3785235	16	7667228	0.768023	rs2191130	4.125	RBFOX1	intronic	0	0.0261111	-0.0215541	0.00879779	16	G	A	0.3757	NA	5	15	1	0	0
rs2873269	17	43931122	1	rs62059005	4.123	MAPT-AS1	ncRNA_intronic	0	NA	NA	NA	19	C	T	0.2396	6	5	14	1	1	1
rs62055467	17	43942820	1	rs62059005	4.123	MAPT-AS1	ncRNA_intronic	0	NA	NA	NA	19	T	C	0.2396	6	5	14	0	1	1
rs1918794	17	44224782	0.852687	rs62059005	4.12	KANSL1	intronic	0	NA	NA	NA	19	A	T	0.2107	5	2	5	1	1	1
rs62055939	17	43849787	1	rs62059005	4.119	CRHR1:RP11-105N13.4	ncRNA_intronic	0	NA	NA	NA	19	A	T	0.2396	5	5	14	1	1	0
rs17650633	17	44030231	1	rs62059005	4.118	MAPT	intronic	0	NA	NA	NA	19	T	C	0.2396	6	5	14	1	1	1
rs6701534	1	174387750	0.816952	rs12076771	4.117	RABGAP1L	intronic	0	0.0499278	0.019443	0.00900462	1	G	A	0.2386	5	5	15	1	1	1
rs9717862	6	167394091	0.663813	rs2301436	4.116	RP1-167A14.2	ncRNA_intronic	0	NA	NA	NA	7	G	T	0.496	7	5	5	0	1	1
rs17577159	17	44188477	0.994629	rs62059005	4.113	KANSL1	intronic	0	NA	NA	NA	19	T	G	0.2406	1f	5	5	1	1	1
rs422780	6	167406209	0.672374	rs2301436	4.112	RP1-167A14.2	ncRNA_intronic	0	0.00664626	-0.0259867	0.00869397	7	G	A	0.494	NA	4	5	1	1	1
rs62063279	17	44036936	1	rs62059005	4.112	MAPT	intronic	0	NA	NA	NA	19	G	A	0.2396	6	5	14	1	1	1
rs533322597	17	44257783	0.96339	rs62059005	4.109	KANSL1	intronic	0	NA	NA	NA	19	A	G	0.2465	NA	4	5	1	1	1
rs2458204	17	44293963	0.994629	rs62059005	4.108	KANSL1	intronic	0	NA	NA	NA	19	T	A	0.2406	6	4	5	1	1	1
rs60754983	1	174299087	0.750957	rs12076771	4.106	RABGAP1L	intronic	0	NA	NA	NA	1	CA	C	0.2515	NA	5	15	1	1	1
rs62056874	17	43777578	1	rs62059005	4.106	CRHR1:RP11-105N13.4	ncRNA_intronic	0	NA	NA	NA	19	C	T	0.2396	5	7	14	1	1	1
rs4768291	12	40936914	1	rs4768291	4.103	MUC19	intronic	0	4.84092e-08	0.0721834	0.0120106	13	C	T	0.1471	6	5	15	1	1	1
rs1635291	17	43751913	0.872693	rs62059005	4.098	CRHR1:RP11-105N13.4	ncRNA_intronic	0	NA	NA	NA	19	A	G	0.2664	NA	5	14	1	1	1
rs62057071	17	43859691	1	rs62059005	4.098	CRHR1:RP11-105N13.4	ncRNA_intronic	0	8.88459e-05	-0.0602584	0.0139607	19	G	C	0.2396	5	5	13	1	1	0
rs17571739	17	44032915	1	rs62059005	4.096	MAPT	intronic	0	NA	NA	NA	19	T	C	0.2396	NA	5	14	1	1	1
rs1589908	2	124155975	0.94918	rs6734853	4.093	AC073409.1	intergenic	44866	0.000267496	-0.0361712	0.00901082	2	C	A	0.4751	NA	9	15	0	0	1
rs79252344	17	44120608	0.994629	rs62059005	4.093	KANSL1	intronic	0	NA	NA	NA	19	A	G	0.2406	6	4	4	1	1	1
rs62055935	17	43848750	1	rs62059005	4.092	CRHR1:RP11-105N13.4	ncRNA_intronic	0	NA	NA	NA	19	T	C	0.2396	5	2	14	1	1	0
rs55996632	17	43935888	1	rs62059005	4.091	MAPT-AS1	ncRNA_intronic	0	NA	NA	NA	19	C	T	0.2396	5	5	14	0	1	1
rs74872829	17	43938394	1	rs62059005	4.091	MAPT-AS1	ncRNA_intronic	0	NA	NA	NA	19	A	G	0.2396	5	5	14	0	1	1
rs56180212	17	43960911	0.994687	rs62059005	4.09	MAPT-AS1	ncRNA_intronic	0	NA	NA	NA	19	A	G	0.2406	5	7	14	0	1	1
rs3125769	13	55702615	0.611154	rs9597198	4.086	MIR5007	intergenic	45973	0.000591606	-0.0386644	0.0102192	14	G	A	0.1909	5	9	15	0	0	0
rs531217003	17	44063393	0.994629	rs62059005	4.086	MAPT	intronic	0	NA	NA	NA	19	G	A	0.2406	NA	4	15	1	1	1
rs571822645	17	44326619	0.891069	rs62059005	4.085	RP11-259G18.2	intergenic	4208	NA	NA	NA	19	A	G	0.2634	NA	4	15	0	1	1
rs149950884	3	106819186	0.7316	rs76940401	4.084	LINC00882	ncRNA_intronic	0	NA	NA	NA	3	TC	T	0.1173	NA	7	15	0	0	1
rs624948	13	56233779	0.608489	rs9597198	4.082	HNF4GP1	intergenic	339554	0.00966847	0.0271951	0.0095434	14	G	A	0.172	6	1	15	0	0	0
rs62055529	17	43960020	1	rs62059005	4.082	MAPT-AS1	ncRNA_intronic	0	NA	NA	NA	19	A	G	0.2396	6	7	14	0	1	1
rs56328224	17	43572419	0.97847	rs62059005	4.081	PLEKHM1	intergenic	4303	NA	NA	NA	19	C	T	0.2396	7	5	15	1	1	1
rs2696549	17	44349372	0.82996	rs62059005	4.081	ARL17B	intergenic	2777	NA	NA	NA	19	C	A	0.2107	NA	5	15	1	1	1
rs10912798	1	174480558	0.986114	rs12076771	4.079	RABGAP1L	intronic	0	0.00300909	0.0291602	0.00892459	1	C	T	0.2783	6	5	15	1	1	1
rs6425298	1	174841775	0.807174	rs12076771	4.079	RABGAP1L	intronic	0	0.00460893	-0.0313289	0.0100406	1	C	T	0.2425	4	2	15	1	1	1
rs113856644	17	43932277	1	rs62059005	4.078	MAPT-AS1	ncRNA_intronic	0	1.10093e-10	0.0690131	0.00971175	19	G	A	0.2396	7	5	14	1	1	1
rs571742017	17	44280697	0.851217	rs62059005	4.078	KANSL1	intronic	0	NA	NA	NA	19	T	C	0.2107	NA	2	5	1	1	1
rs545864384	17	43667915	0.964127	rs62059005	4.072	DND1P1	intergenic	3619	NA	NA	NA	19	T	C	0.2445	NA	5	15	0	1	1
rs113677423	17	44355750	0.956923	rs62059005	4.068	ARL17B	intronic	0	NA	NA	NA	19	C	T	0.2376	6	5	15	1	1	1
rs72715262	1	174576226	0.790526	rs12076771	4.066	RABGAP1L	intronic	0	0.00144183	0.0455819	0.0129902	1	C	T	0.2386	5	5	15	1	1	0
rs576178	13	56185449	0.633129	rs9597198	4.065	HNF4GP1	intergenic	387884	0.00106042	0.0370343	0.0102711	14	C	T	0.169	5	5	15	0	0	0
rs76344126	17	43503284	0.728095	rs62059005	4.063	ARHGAP27	intronic	0	NA	NA	NA	19	G	A	0.1938	4	1	7	1	1	1
rs1976142	11	47225694	0.855834	rs7108902	4.061	RN7SL772P	intergenic	1701	2.41001e-05	-0.0406893	0.00874863	11	C	T	0.341	NA	5	15	0	1	1
rs4710161	6	167409374	0.672374	rs2301436	4.059	RP1-167A14.2	ncRNA_intronic	0	0.00916745	-0.0258294	0.00900055	7	C	T	0.494	6	4	5	1	1	1
rs62420386	6	98402147	0.990041	rs9375098	4.058	RP11-436D23.1	ncRNA_intronic	0	0.00338008	0.0559933	0.0173471	6	C	T	0.1133	6	5	15	0	1	1
rs1467970	17	43998574	1	rs62059005	4.058	MAPT	intronic	0	NA	NA	NA	19	T	G	0.2396	1f	4	15	1	1	1
rs4606752	17	44192618	0.989249	rs62059005	4.058	KANSL1	intronic	0	NA	NA	NA	19	A	G	0.2396	7	5	5	1	1	1
rs4709147	6	167496187	0.743576	rs2301436	4.057	RP11-517H2.6	ncRNA_intronic	0	NA	NA	NA	7	A	G	0.3887	7	5	15	0	1	1
[truncated: 3,613 more rows]

## Sheet: T3.variant_consequence
Table 3. Functional consequences of all candidate variants in the 20 genomic risk loci
This table shows the proportion of all candidate SNPs that have corresponding functional annotation assigned by ANNOVAR.
annot	ref.count	ref.prop	count	prop	enrichment	fisher.P
intergenic	11684523	0.465859	1158	0.207899	0.446272	0
ncRNA_intronic	2884355	0.114998	1485	0.266607	2.31835	2.38638e-211
intronic	9137749	0.36432	2584	0.463914	1.27337	3.39615e-52
UTR5	71546	0.00285252	32	0.00574506	2.01403	0.00033982
ncRNA_exonic	259951	0.0103642	78	0.0140036	1.35115	0.00972063
UTR3	233824	0.0093225	57	0.0102334	1.09771	0.484944
exonic	254736	0.0101563	54	0.00969479	0.954564	0.78925
downstream	284177	0.0113301	63	0.0113106	0.998282	1
upstream	266686	0.0106327	59	0.0105925	0.996216	1
ncRNA_splicing	1313	5.23489e-05	0	0	0	1
splicing	2830	0.000112831	0	0	0	1

## Sheet: T4.partition.h2
Table 4.Heritability enrichment of 53 functional annotation categories for differential genetic variants.
Annotation categories with p values below Bonferroni-corrected significance (0.05/53=9.43E-04) are highlighted in bold. SNP functional annotations obtained from https://github.com/bulik/ldsc and heritability calculated using LDscore regression. Prop.h2 = SNP-based heritability; H3K9ac = histone acetylation mark of active enhancher/promoter regions; TSS = transcription start site; 3'-UTR = untrans…
Category	Prop._SNPs	Prop._h2	Prop._h2_std_error	Enrichment	Enrichment_std_error	Enrichment_p
Conserved_LindbladToh_0	0.0260625	0.404373	0.0648214	15.5155	2.48715	6.44069e-09
Conserved_LindbladToh.extend.500_0	0.332514	0.694021	0.0647662	2.08719	0.194777	2.44312e-07
H3K9ac_peaks_Trynka_0	0.0387701	0.305473	0.0705427	7.87909	1.81951	0.000167124
Intron_UCSC.extend.500_0	0.39713	0.483339	0.0260857	1.21708	0.0656855	0.000858224
Intron_UCSC_0	0.387453	0.480716	0.0311371	1.24071	0.0803636	0.00298402
DHS_Trynka.extend.500_0	0.498779	0.753024	0.0921936	1.50974	0.184839	0.00785751
CTCF_Hoffman_0	0.0238288	-0.0989866	0.0571567	-4.15407	2.39863	0.033078
DHS_Trynka_0	0.167755	-0.0741778	0.130369	-0.442179	0.777138	0.0625587
H3K9ac_Trynka_0	0.126111	0.246583	0.0647072	1.95528	0.513097	0.0645799
WeakEnhancer_Hoffman.extend.500_0	0.0889585	0.181832	0.0505029	2.04401	0.567713	0.0735985
H3K4me3_peaks_Trynka_0	0.0417894	0.163482	0.0687545	3.91205	1.64526	0.0791204
TSS_Hoffman_0	0.0182189	0.0828878	0.0367792	4.54955	2.01874	0.0795374
CTCF_Hoffman.extend.500_0	0.0710622	0.154278	0.0499324	2.17103	0.702657	0.0955975
Repressed_Hoffman.extend.500_0	0.719053	0.661717	0.034486	0.920261	0.0479602	0.0977953
H3K4me1_Trynka_0	0.426568	0.576641	0.0927713	1.35181	0.217483	0.110671
Repressed_Hoffman_0	0.461222	0.621085	0.100392	1.34661	0.217665	0.115309
SuperEnhancer_Hnisz.extend.500_0	0.171607	0.212804	0.0259376	1.24007	0.151146	0.121045
SuperEnhancer_Hnisz_0	0.16842	0.208237	0.0259203	1.23641	0.153903	0.130004
H3K9ac_Trynka.extend.500_0	0.230583	0.321624	0.058352	1.39483	0.253062	0.13031
Coding_UCSC_0	0.0146582	0.0580823	0.0291626	3.96246	1.98951	0.13456
FetalDHS_Trynka.extend.500_0	0.28501	0.416584	0.0911432	1.46165	0.319789	0.1557
Promoter_UCSC_0	0.0311637	-0.00925336	0.0311375	-0.296927	0.999157	0.199402
Promoter_UCSC.extend.500_0	0.0386271	0.00911266	0.0247386	0.235914	0.640447	0.231738
TSS_Hoffman.extend.500_0	0.0348255	0.0743698	0.0356976	2.1355	1.02504	0.269134
H3K4me3_Trynka_0	0.133307	0.198461	0.0626759	1.48875	0.470161	0.301055
Enhancer_Hoffman_0	0.0633203	0.137592	0.074996	2.17296	1.18439	0.323831
TFBS_ENCODE.extend.500_0	0.343444	0.429818	0.0867955	1.2515	0.252721	0.324485
DGF_ENCODE_0	0.137594	0.0154217	0.132511	0.112081	0.96306	0.356529
UTR_5_UCSC.extend.500_0	0.0278058	0.00404146	0.0262685	0.145346	0.944711	0.362546
DHS_peaks_Trynka_0	0.111766	0.0142217	0.113662	0.127245	1.01697	0.390677
H3K27ac_PGC2.extend.500_0	0.336034	0.286418	0.0596013	0.852347	0.177367	0.40022
UTR_3_UCSC.extend.500_0	0.0269311	0.00779006	0.0237573	0.289259	0.882149	0.420699
H3K4me1_peaks_Trynka_0	0.171318	0.272017	0.126637	1.58779	0.739193	0.427308
H3K27ac_PGC2_0	0.269477	0.207	0.0799515	0.768155	0.296692	0.432512
H3K4me1_Trynka.extend.500_0	0.609157	0.651084	0.0545934	1.06883	0.0896212	0.445961
FetalDHS_Trynka_0	0.0847566	0.00826185	0.102601	0.0974774	1.21054	0.453109
Enhancer_Hoffman.extend.500_0	0.153929	0.194993	0.0595703	1.26677	0.386998	0.494244
PromoterFlanking_Hoffman_0	0.00842726	-0.0124132	0.0319073	-1.47298	3.7862	0.51439
UTR_5_UCSC_0	0.00542453	-0.00832612	0.0231836	-1.5349	4.27386	0.554603
UTR_3_UCSC_0	0.0110542	0.0248621	0.0246646	2.2491	2.23124	0.575466
Transcribed_Hoffman_0	0.345418	0.298519	0.0849972	0.864223	0.24607	0.58327
TFBS_ENCODE_0	0.132451	0.0802977	0.095547	0.606246	0.721378	0.586655
Transcribed_Hoffman.extend.500_0	0.763062	0.735242	0.0560798	0.963542	0.0734932	0.61992
WeakEnhancer_Hoffman_0	0.0210925	0.0429266	0.0462404	2.03515	2.19227	0.636653
DGF_ENCODE.extend.500_0	0.541501	0.506203	0.0838929	0.934814	0.154927	0.673867
Coding_UCSC.extend.500_0	0.0645554	0.0508511	0.034164	0.787713	0.52922	0.687492
H3K27ac_Hnisz_0	0.391169	0.405137	0.0421361	1.03571	0.107718	0.741248
Enhancer_Andersson.extend.500_0	0.0190691	0.0254314	0.0274182	1.33365	1.43783	0.816882
PromoterFlanking_Hoffman.extend.500_0	0.0334715	0.0416921	0.0399421	1.2456	1.19332	0.836991
Enhancer_Andersson_0	0.00433537	-0.000776841	0.0273957	-0.179187	6.31911	0.852266
H3K27ac_Hnisz.extend.500_0	0.422591	0.413009	0.052742	0.977325	0.124806	0.85551
H3K4me3_Trynka.extend.500_0	0.255482	0.266827	0.0659796	1.0444	0.258255	0.863712
base_0	1	1	0	1	0	NA

## Sheet: T5.mapping_genes
Table 5. Genes mapped by differential genetic variants using positional, eQTL and chromotin interaction mapping strategies in FUMA.
Genes mapped by all three strategies are highlighted in bold. Strat bp=start position of one gene; End bp=End position of one gene; pLI=probability of loss of function mutation intolerance (higher scores indicate higher probability); ncRVIS=Non-coding residual variation intolerance score. The higher the score is, the more intolerant to noncoding variants the gene is; posMap SNPs=SNPs mapped to th…
Gene_name	entrezID	chr	start	end	Positional_mapping	eQTL_mapping	CI_mapping	minGwasP	pLI	ncRVIS	strand	posMapMaxCADD	eqtlMapminP	eqtlMapminQ	eqtlMapts	eqtlDirection	ciMapts	IndSigSNPs	GenomicLocus
RC3H1	149041	1	173900352	173991435	Yes	Yes	Yes	1.95375e-09	0.99954	0.5239	-1	0.737	3.10052e-06	1.60208e-10	GTEx/v8/Esophagus_Gastroesophageal_Junction:GTEx/v8/Esophagus_Muscularis:GTEx/v8/Pancreas:GTEx/v8/Cells_Cultured_fibroblasts:GTEx/v7/Cells_Transformed_fibroblasts:GTEx/v6/Cells_Transformed_fibroblasts	-	Left_Ventricle:GM12878:IMR90:Mesenchymal_Stem_Cell:Mesendoderm:Trophoblast-like_Cell:hESC	rs12076771	1
RABGAP1L	9910	1	174128548	174964445	Yes	Yes	Yes	1.95375e-09	0.0891727	NA	1	17.73	9.83516e-65	0	eQTLcatalogue/CEDAR_neutrophil_CD15:eQTLcatalogue/CEDAR_platelet:eQTLcatalogue/GENCORD_ge_fibroblast:eQTLcatalogue/Nedelec_2016_ge_macrophage_naive:eQTLcatalogue/TwinsUK_ge_LCL:eQTLcatalogue/TwinsUK_ge_skin:PsychENCODE_eQTLs:DICE/Monocyte_non_classical:eQTLGen_cis_eQTLs:BIOSQTL/BIOS_eQTL_geneLevel:GTEx/v8/Brain_Frontal_Cortex_BA9:GTEx/v8/Breast_Mammary_Tissue:GTEx/v8/Colon_Transverse:GTEx/v8/Esop…	-	Left_Ventricle:Liver:GM12878:IMR90:Mesenchymal_Stem_Cell:Mesendoderm:Trophoblast-like_Cell:hESC	rs12076771	1
GPR52	9293	1	174417212	174418683	Yes	Yes	Yes	4.28233e-06	0.0654586	-0.0326958	1	3.572	3.66545e-08	0.000183272	eQTLcatalogue/BLUEPRINT_ge_neutrophil:GTEx/v8/Skin_Not_Sun_Exposed_Suprapubic	-	Adult_Cortex:Fetal_Cortex:Aorta:Dorsolateral_Prefrontal_Cortex:Left_Ventricle:Liver:Right_Ventricle:GM12878:IMR90:Mesenchymal_Stem_Cell:Mesendoderm:Neural_Progenitor_Cell:Trophoblast-like_Cell:hESC	rs12076771	1
CACYBP	27101	1	174968300	174980851	Yes	Yes	Yes	1.95375e-09	0.943387	0.304527	1	7.377	8.8968e-11	0	eQTLcatalogue/BLUEPRINT_ge_neutrophil:eQTLcatalogue/Lepik_2017_ge_blood:eQTLGen_cis_eQTLs:BIOSQTL/BIOS_eQTL_geneLevel:GTEx/v8/Whole_Blood:GTEx/v7/Artery_Tibial	+	Adult_Cortex:Liver:GM12878:IMR90:Mesenchymal_Stem_Cell:Mesendoderm:Trophoblast-like_Cell:hESC	rs12076771	1
MRPS14	63931	1	174979925	174992561	Yes	Yes	Yes	1.95375e-09	0.00165874	-0.0352662	-1	7.377	2.09124e-13	1.04562e-09	eQTLcatalogue/GENCORD_ge_fibroblast:eQTLcatalogue/GEUVADIS_ge_LCL:eQTLcatalogue/HipSci_ge_iPSC:PsychENCODE_eQTLs:eQTLGen_cis_eQTLs:BIOSQTL/BIOS_eQTL_geneLevel:CMC_SVA_cis:GTEx/v8/Adipose_Subcutaneous:GTEx/v8/Adipose_Visceral_Omentum:GTEx/v8/Muscle_Skeletal:GTEx/v8/Prostate:GTEx/v8/Cells_Cultured_fibroblasts:GTEx/v8/Testis:GTEx/v8/Thyroid:GTEx/v7/Muscle_Skeletal:GTEx/v7/Thyroid:GTEx/v6/Muscle_Skel…	-	Liver:GM12878:IMR90:Mesenchymal_Stem_Cell:Mesendoderm:Trophoblast-like_Cell:hESC	rs12076771	1
HIST1H4J	8363	6	27791884	27792257	Yes	Yes	Yes	4.8019e-09	0.423754	0.59845	1	0.963	3.37054e-11	0	eQTLcatalogue/BLUEPRINT_ge_T-cell:PsychENCODE_eQTLs:BIOSQTL/BIOS_eQTL_geneLevel:GTEx/v8/Adrenal_Gland:GTEx/v6/Adrenal_Gland:GTEx/v6/Heart_Atrial_Appendage	+	Aorta:Left_Ventricle:Liver:Spleen:GM12878:IMR90:Mesenchymal_Stem_Cell:Neural_Progenitor_Cell:Trophoblast-like_Cell:hESC	rs9366702	4
RP11-514O12.4	NA	6	167271582	167369612	Yes	Yes	Yes	4.34067e-08	NA	NA	-1	11.65	3.27167000000001e-310	0	eQTLcatalogue/BLUEPRINT_ge_neutrophil:BIOSQTL/BIOS_eQTL_geneLevel	-	GM12878:Mesendoderm	rs2301436	7
RNASET2	8635	6	167342992	167370679	Yes	Yes	Yes	4.34067e-08	0.00948041	0.087915	-1	12.46	3.27167000000001e-310	0	eQTLcatalogue/BLUEPRINT_ge_monocyte:eQTLcatalogue/BLUEPRINT_ge_neutrophil:eQTLcatalogue/BLUEPRINT_ge_T-cell:eQTLcatalogue/CEDAR_neutrophil_CD15:eQTLcatalogue/CEDAR_platelet:eQTLcatalogue/CEDAR_T-cell_CD4:eQTLcatalogue/CEDAR_T-cell_CD8:eQTLcatalogue/CEDAR_transverse_colon:eQTLcatalogue/Fairfax_2014_IFN24:eQTLcatalogue/Fairfax_2014_LPS24:eQTLcatalogue/Fairfax_2014_LPS2:eQTLcatalogue/Fairfax_2014_na…	-	EP_correlation_cell_type_oneway:GM12878:Mesendoderm	rs2301436	7
FGFR1OP	11116	6	167412670	167466201	Yes	Yes	Yes	4.34067e-08	0.710818	2.03149	1	10.62	6.9751e-60	0	eQTLcatalogue/CEDAR_neutrophil_CD15:eQTLcatalogue/Lepik_2017_ge_blood:eQTLcatalogue/TwinsUK_ge_fat:eQTLGen_cis_eQTLs:BIOSQTL/BIOS_eQTL_geneLevel:GTEx/v8/Adipose_Subcutaneous:GTEx/v8/Adipose_Visceral_Omentum:GTEx/v8/Adrenal_Gland:GTEx/v8/Whole_Blood:GTEx/v8/Colon_Sigmoid:GTEx/v8/Esophagus_Gastroesophageal_Junction:GTEx/v8/Esophagus_Mucosa:GTEx/v8/Esophagus_Muscularis:GTEx/v8/Heart_Left_Ventricle:G…	+	Liver:GM12878:IMR90:Mesenchymal_Stem_Cell:Mesendoderm:Trophoblast-like_Cell:hESC	rs2301436	7
ARHGAP1	392	11	46698630	46722165	Yes	Yes	Yes	6.85775e-09	0.185565	-0.389142	-1	3.4	1.98668e-32	0	eQTLcatalogue/TwinsUK_ge_fat:eQTLcatalogue/TwinsUK_ge_skin:eQTLGen_cis_eQTLs:BIOSQTL/BIOS_eQTL_geneLevel:GTEx/v8/Adipose_Subcutaneous:GTEx/v8/Adipose_Visceral_Omentum:GTEx/v8/Whole_Blood:GTEx/v8/Artery_Aorta:GTEx/v8/Artery_Tibial:GTEx/v8/Brain_Cortex:GTEx/v8/Breast_Mammary_Tissue:GTEx/v8/Colon_Sigmoid:GTEx/v8/Colon_Transverse:GTEx/v8/Esophagus_Gastroesophageal_Junction:GTEx/v8/Esophagus_Mucosa:GT…	+	Promoter_anchored_loops:Mesenchymal_Stem_Cell	rs7108902	11
ZNF408	79797	11	46722368	46727462	Yes	Yes	Yes	6.85775e-09	7.89161e-06	-0.0780348	1	3.4	6.2833e-16	1.26003e-11	eQTLcatalogue/Quach_2016_ge_monocyte_Pam3CSK4:GTEx/v8/Artery_Aorta:GTEx/v8/Artery_Tibial:GTEx/v8/Colon_Transverse:GTEx/v8/Liver:GTEx/v8/Lung:GTEx/v8/Nerve_Tibial:GTEx/v8/Pancreas:GTEx/v8/Prostate:GTEx/v8/Stomach:GTEx/v7/Artery_Aorta:GTEx/v7/Artery_Tibial:GTEx/v7/Pancreas:GTEx/v7/Pituitary:GTEx/v7/Stomach	+	Promoter_anchored_loops:Mesenchymal_Stem_Cell	rs7108902	11
CKAP5	9793	11	46764598	46867847	Yes	Yes	Yes	6.85775e-09	1	-0.360017	-1	5.279	3.45128e-07	0.00172564	eQTLcatalogue/Kasela_2017_T-cell_CD4:eQTLcatalogue/Kasela_2017_T-cell_CD8:GTEx/v6/Adipose_Subcutaneous	+	Adult_Cortex:Fetal_Cortex:IMR90:Mesenchymal_Stem_Cell:Mesendoderm:Trophoblast-like_Cell:hESC	rs7108902	11
LRP4	4038	11	46878419	46940193	Yes	Yes	Yes	6.85775e-09	0.100209	0.314362	-1	19.99	4.57125e-39	7.95622e-54	eQTLcatalogue/TwinsUK_ge_fat:PsychENCODE_eQTLs:CMC_SVA_cis:GTEx/v8/Brain_Nucleus_accumbens_basal_ganglia:GTEx/v8/Brain_Putamen_basal_ganglia:GTEx/v8/Liver:GTEx/v8/Lung:GTEx/v8/Nerve_Tibial:GTEx/v8/Pancreas:GTEx/v8/Cells_Cultured_fibroblasts:GTEx/v8/Thyroid:GTEx/v7/Nerve_Tibial:GTEx/v7/Pancreas:GTEx/v7/Cells_Transformed_fibroblasts:GTEx/v7/Thyroid:GTEx/v6/Nerve_Tibial:GTEx/v6/Pancreas:GTEx/v6/Cell…	+	EP_links_oneway:Promoter_anchored_loops:Adult_Cortex:Fetal_Cortex:Left_Ventricle:Liver:Spleen:GM12878:IMR90:Mesenchymal_Stem_Cell:Mesendoderm:Neural_Progenitor_Cell:Trophoblast-like_Cell:hESC	rs7108902	11
C11orf49	79096	11	46958240	47185936	Yes	Yes	Yes	6.85775e-09	5.45468e-07	0.564558	1	19.08	9.88686e-17	1.12368e-54	eQTLcatalogue/Lepik_2017_ge_blood:eQTLGen_cis_eQTLs:BIOSQTL/BIOS_eQTL_geneLevel:GTEx/v8/Liver:GTEx/v8/Nerve_Tibial:GTEx/v8/Pancreas:GTEx/v8/Skin_Sun_Exposed_Lower_leg:GTEx/v8/Testis:GTEx/v8/Thyroid:GTEx/v7/Nerve_Tibial:GTEx/v7/Pancreas:GTEx/v7/Testis:GTEx/v6/Testis	+	Promoter_anchored_loops:Left_Ventricle:Liver:Spleen:GM12878:IMR90:Mesenchymal_Stem_Cell:Mesendoderm:Neural_Progenitor_Cell:Trophoblast-like_Cell:hESC	rs7108902	11
ARFGAP2	84364	11	47185848	47198676	Yes	Yes	Yes	6.85775e-09	0.562991	-0.150782	-1	16.52	2.489e-32	0	scRNA_eQTLs/PBMC:eQTLGen_cis_eQTLs:BIOSQTL/BIOS_eQTL_geneLevel:GTEx/v8/Esophagus_Mucosa:GTEx/v8/Cells_Cultured_fibroblasts:GTEx/v8/Skin_Not_Sun_Exposed_Suprapubic:GTEx/v7/Esophagus_Mucosa:GTEx/v7/Skin_Not_Sun_Exposed_Suprapubic:GTEx/v6/Esophagus_Mucosa	-	Promoter_anchored_loops:Liver:Spleen:IMR90:Mesenchymal_Stem_Cell:Mesendoderm:Trophoblast-like_Cell:hESC	rs7108902	11
ANKK1	255239	11	113258513	113271140	Yes	Yes	Yes	4.53145e-08	2.51117e-08	-0.0175482	1	4.496	4.7915e-36	0	eQTLcatalogue/Lepik_2017_ge_blood:eQTLGen_cis_eQTLs:BIOSQTL/BIOS_eQTL_geneLevel:GTEx/v8/Adipose_Visceral_Omentum:GTEx/v8/Whole_Blood:GTEx/v8/Artery_Aorta:GTEx/v8/Colon_Transverse:GTEx/v8/Heart_Atrial_Appendage:GTEx/v8/Heart_Left_Ventricle:GTEx/v8/Liver:GTEx/v8/Lung:GTEx/v8/Muscle_Skeletal:GTEx/v8/Nerve_Tibial:GTEx/v8/Pancreas:GTEx/v8/Spleen:GTEx/v8/Testis:GTEx/v7/Artery_Aorta:GTEx/v7/Colon_Transv…	-	Spleen	rs2471851	12
PAFAH1B1	5048	17	2496504	2588909	Yes	Yes	Yes	3.30181e-08	0.999633	-1.25	1	16.85	2.9846e-24	0	eQTLcatalogue/Quach_2016_ge_monocyte_LPS:eQTLcatalogue/Quach_2016_ge_monocyte_Pam3CSK4:eQTLcatalogue/Quach_2016_ge_monocyte_R848:eQTLGen_cis_eQTLs:BIOSQTL/BIOS_eQTL_geneLevel	-	Promoter_anchored_loops:Left_Ventricle:Liver:GM12878:IMR90:Mesenchymal_Stem_Cell:Mesendoderm:Trophoblast-like_Cell:hESC	rs79812909	18
ARHGAP27	201176	17	43471275	43511787	Yes	Yes	Yes	4.649e-14	0.00125584	-0.761628	-1	18.95	6.1081e-159	0	eQTLcatalogue/Alasoo_2018_ge_macrophage_IFNg_Salmonella:eQTLcatalogue/CEDAR_ileum:eQTLcatalogue/CEDAR_monocyte_CD14:eQTLcatalogue/CEDAR_transverse_colon:eQTLcatalogue/Fairfax_2014_naive:eQTLcatalogue/GENCORD_ge_fibroblast:eQTLcatalogue/GENCORD_ge_LCL:eQTLcatalogue/GEUVADIS_ge_LCL:eQTLcatalogue/HipSci_ge_iPSC:eQTLcatalogue/Quach_2016_ge_monocyte_IAV:eQTLcatalogue/Quach_2016_ge_monocyte_naive:eQTLc…	+	Promoter_anchored_loops	rs62059005	19
PLEKHM1	9842	17	43513266	43568115	Yes	Yes	Yes	4.649e-14	0.840543	-0.663068	-1	18.95	2.9238e-83	0	eQTLcatalogue/Alasoo_2018_ge_macrophage_IFNg_Salmonella:eQTLcatalogue/Alasoo_2018_ge_macrophage_IFNg:eQTLcatalogue/Alasoo_2018_ge_macrophage_naive:eQTLcatalogue/Fairfax_2014_IFN24:eQTLcatalogue/Fairfax_2014_LPS24:eQTLcatalogue/GENCORD_ge_LCL:eQTLcatalogue/HipSci_ge_iPSC:eQTLcatalogue/Kasela_2017_T-cell_CD8:eQTLcatalogue/Nedelec_2016_ge_macrophage_Listeria:eQTLcatalogue/Quach_2016_ge_monocyte_LPS:…	+	Promoter_anchored_loops	rs62059005	19
CRHR1	1394	17	43699267	43913194	Yes	Yes	Yes	4.649e-14	0.792134	2.03809	1	19.39	0	0	PsychENCODE_eQTLs:BIOSQTL/BIOS_eQTL_geneLevel:CMC_SVA_cis:CMC_NoSVA_cis:BRAINEAC/CRBL:BRAINEAC/FCTX:BRAINEAC/HIPP:BRAINEAC/MEDU:BRAINEAC/TCTX:BRAINEAC/WHMT:BRAINEAC/aveALL:GTEx/v8/Adipose_Subcutaneous:GTEx/v8/Adipose_Visceral_Omentum:GTEx/v8/Brain_Caudate_basal_ganglia:GTEx/v8/Brain_Cortex:GTEx/v8/Brain_Hippocampus:GTEx/v8/Brain_Nucleus_accumbens_basal_ganglia:GTEx/v8/Brain_Putamen_basal_ganglia:…	+	Promoter_anchored_loops:Liver:IMR90:Mesenchymal_Stem_Cell:Mesendoderm:hESC	rs62059005	19
SPPL2C	162540	17	43922256	43924438	Yes	Yes	Yes	4.649e-14	2.29525e-05	0.187395	1	23.5	6.65162e-25	5.44181e-19	PsychENCODE_eQTLs:BRAINEAC/CRBL:GTEx/v8/Brain_Cerebellar_Hemisphere:GTEx/v8/Brain_Cerebellum:GTEx/v8/Brain_Cortex:GTEx/v8/Brain_Frontal_Cortex_BA9:GTEx/v8/Testis:GTEx/v7/Brain_Cerebellar_Hemisphere:GTEx/v7/Brain_Cerebellum:GTEx/v7/Brain_Frontal_Cortex_BA9:GTEx/v6/Brain_Cerebellar_Hemisphere:GTEx/v6/Brain_Cerebellum	+	Promoter_anchored_loops:EP_correlation_organ_oneway:Aorta:Left_Ventricle:Liver:Pancreas:Spleen:IMR90:Mesenchymal_Stem_Cell:Mesendoderm:Neural_Progenitor_Cell:Trophoblast-like_Cell:hESC	rs62059005	19
MAPT	4137	17	43971748	44105700	Yes	Yes	Yes	4.649e-14	4.68265e-05	2.01024	1	26.8	0	0	PsychENCODE_eQTLs:xQTLServer_eQTLs:CMC_SVA_cis:CMC_NoSVA_cis:BRAINEAC/CRBL:BRAINEAC/MEDU:BRAINEAC/TCTX:BRAINEAC/THAL:BRAINEAC/WHMT:GTEx/v8/Adipose_Subcutaneous:GTEx/v8/Adipose_Visceral_Omentum:GTEx/v8/Artery_Aorta:GTEx/v8/Artery_Tibial:GTEx/v8/Brain_Caudate_basal_ganglia:GTEx/v8/Brain_Cerebellar_Hemisphere:GTEx/v8/Brain_Cerebellum:GTEx/v8/Colon_Sigmoid:GTEx/v8/Colon_Transverse:GTEx/v8/Esophagus_G…	-	Promoter_anchored_loops:EP_correlation_cell_type_oneway:Adult_Cortex:Fetal_Cortex:IMR90:Mesenchymal_Stem_Cell:Mesendoderm:hESC	rs62059005	19
STH	246744	17	44076616	44077060	Yes	Yes	Yes	4.649e-14	0.00444467	0.274193	1	19.15	3.65145e-07	5.29315e-05	PsychENCODE_eQTLs:BRAINEAC/FCTX:BRAINEAC/TCTX:BRAINEAC/aveALL	-	Promoter_anchored_loops:Adult_Cortex:Aorta:Left_Ventricle:Liver:Pancreas:GM12878:IMR90:Mesenchymal_Stem_Cell:Mesendoderm:Trophoblast-like_Cell:hESC	rs62059005	19
KANSL1	284058	17	44107282	44302733	Yes	Yes	Yes	4.649e-14	0.999734	0.0589452	-1	26.4	3.27167000000001e-310	0	eQTLcatalogue/BLUEPRINT_ge_monocyte:eQTLcatalogue/BLUEPRINT_ge_T-cell:eQTLcatalogue/Fairfax_2014_IFN24:eQTLcatalogue/Fairfax_2014_LPS2:eQTLcatalogue/Fairfax_2014_naive:eQTLcatalogue/GENCORD_ge_LCL:eQTLcatalogue/GEUVADIS_ge_LCL:eQTLcatalogue/HipSci_ge_iPSC:eQTLcatalogue/Lepik_2017_ge_blood:eQTLcatalogue/Quach_2016_ge_monocyte_IAV:eQTLcatalogue/TwinsUK_ge_LCL:PsychENCODE_eQTLs:DICE/T_CD8_naive:DICE…	+	Promoter_anchored_loops:GM12878:Mesenchymal_Stem_Cell	rs62059005	19
ARL17B	100506084	17	44352150	44439130	Yes	Yes	Yes	4.649e-14	NA	-0.428243	-1	15.22	3.27167000000001e-310	0	eQTLcatalogue/BLUEPRINT_ge_monocyte:eQTLcatalogue/BrainSeq_ge_brain:eQTLcatalogue/CEDAR_neutrophil_CD15:eQTLcatalogue/Fairfax_2012_B-cell_CD19:eQTLcatalogue/Fairfax_2014_naive:eQTLcatalogue/GENCORD_ge_LCL:eQTLcatalogue/GENCORD_ge_T-cell:eQTLcatalogue/GEUVADIS_ge_LCL:eQTLcatalogue/HipSci_ge_iPSC:eQTLcatalogue/Schwartzentruber_2018_ge_sensory_neuron:eQTLcatalogue/TwinsUK_ge_LCL:PsychENCODE_eQTLs:DI…	+	Promoter_anchored_loops	rs62059005	19
LRRC37A	9884	17	44370099	44415160	Yes	Yes	Yes	4.649e-14	0.890487	NA	1	15.22	3.27167000000001e-310	0	eQTLcatalogue/BLUEPRINT_ge_monocyte:eQTLcatalogue/BLUEPRINT_ge_neutrophil:eQTLcatalogue/BLUEPRINT_ge_T-cell:eQTLcatalogue/BrainSeq_ge_brain:eQTLcatalogue/CEDAR_neutrophil_CD15:eQTLcatalogue/Fairfax_2012_B-cell_CD19:eQTLcatalogue/GENCORD_ge_LCL:eQTLcatalogue/GENCORD_ge_T-cell:eQTLcatalogue/GEUVADIS_ge_LCL:eQTLcatalogue/Kasela_2017_T-cell_CD4:eQTLcatalogue/Quach_2016_ge_monocyte_LPS:eQTLcatalogue/Q…	+	EP_links_oneway:Promoter_anchored_loops:GM12878:Mesenchymal_Stem_Cell:Mesendoderm	rs62059005	19
LRRC37A2	474170	17	44588877	44633016	Yes	Yes	Yes	4.649e-14	NA	NA	1	19.03	0	0	eQTLcatalogue/Alasoo_2018_ge_macrophage_IFNg:eQTLcatalogue/Alasoo_2018_ge_macrophage_naive:eQTLcatalogue/BLUEPRINT_ge_monocyte:eQTLcatalogue/BLUEPRINT_ge_neutrophil:eQTLcatalogue/BLUEPRINT_ge_T-cell:eQTLcatalogue/BrainSeq_ge_brain:eQTLcatalogue/GENCORD_ge_LCL:eQTLcatalogue/GEUVADIS_ge_LCL:eQTLcatalogue/HipSci_ge_iPSC:eQTLcatalogue/Lepik_2017_ge_blood:eQTLcatalogue/Quach_2016_ge_monocyte_IAV:eQTLc…	+	Mesenchymal_Stem_Cell	rs62059005	19
WNT3	7473	17	44839872	44910520	Yes	Yes	Yes	4.649e-14	0.946108	-0.191111	-1	10.4	8.60342e-70	0	eQTLcatalogue/Fairfax_2012_B-cell_CD19:eQTLcatalogue/TwinsUK_ge_fat:PsychENCODE_eQTLs:DICE/B_cell_naive:eQTLGen_cis_eQTLs:BIOSQTL/BIOS_eQTL_geneLevel:xQTLServer_eQTLs:CMC_SVA_cis:CMC_SVA_trans:CMC_NoSVA_cis:GTEx/v8/Adipose_Subcutaneous:GTEx/v8/Adipose_Visceral_Omentum:GTEx/v8/Adrenal_Gland:GTEx/v8/Cells_EBV-transformed_lymphocytes:GTEx/v8/Whole_Blood:GTEx/v8/Artery_Aorta:GTEx/v8/Artery_Coronary:G…	+	Promoter_anchored_loops:Adult_Cortex:Mesenchymal_Stem_Cell:hESC	rs62059005	19
PRDX6	9588	1	173446405	173457946	No	Yes	Yes	1.95375e-09	0.00998977	0.355549	1	0	3.7584e-82	0	eQTLcatalogue/BLUEPRINT_ge_T-cell:eQTLcatalogue/CEDAR_T-cell_CD4:eQTLcatalogue/CEDAR_T-cell_CD8:eQTLcatalogue/Kasela_2017_T-cell_CD4:PsychENCODE_eQTLs:DICE/T_CD4_naive:DICE/T_CD8_naive:DICE/T_CD4_TFH:DICE/T_CD4_TH2:DICE/T_CD4_naive_TREG:eQTLGen_cis_eQTLs:GTEx/v8/Whole_Blood:GTEx/v8/Thyroid	-	Adult_Cortex:Fetal_Cortex:Left_Ventricle:IMR90:Mesenchymal_Stem_Cell:Mesendoderm:Neural_Progenitor_Cell:Trophoblast-like_Cell:hESC	rs12076771	1
SLC9C2	284525	1	173469603	173572233	No	Yes	Yes	3.1451e-05	1.18824e-06	-0.306606	-1	0	NA	0.009	CMC_SVA_cis:CMC_NoSVA_cis	-	IMR90:Mesenchymal_Stem_Cell	rs12076771	1
ANKRD45	339416	1	173578700	173639001	No	Yes	Yes	1.95375e-09	0.0198873	-0.281297	-1	0	2.7289e-07	1.9009e-46	PsychENCODE_eQTLs:CMC_SVA_cis:GTEx/v8/Esophagus_Muscularis:GTEx/v8/Cells_Cultured_fibroblasts:GTEx/v8/Testis:GTEx/v7/Cells_Transformed_fibroblasts:GTEx/v7/Testis:GTEx/v6/Cells_Transformed_fibroblasts	-	Aorta:IMR90:Mesenchymal_Stem_Cell:Mesendoderm:Trophoblast-like_Cell:hESC	rs12076771	1
KLHL20	27252	1	173684080	173755840	No	Yes	Yes	1.95375e-09	0.0616771	-0.548347	1	0	8.7815e-17	0	eQTLcatalogue/BLUEPRINT_ge_T-cell:eQTLGen_cis_eQTLs	+	Mesenchymal_Stem_Cell:Mesendoderm:hESC	rs12076771	1
DARS2	55157	1	173793641	173827684	No	Yes	Yes	1.95375e-09	4.40768e-09	-1.4578	1	0	1.7511e-16	0	PsychENCODE_eQTLs:eQTLGen_cis_eQTLs:CMC_SVA_cis:GTEx/v8/Brain_Cortex:GTEx/v8/Brain_Putamen_basal_ganglia:GTEx/v8/Esophagus_Muscularis:GTEx/v8/Heart_Atrial_Appendage:GTEx/v8/Heart_Left_Ventricle:GTEx/v8/Muscle_Skeletal:GTEx/v7/Adipose_Visceral_Omentum:GTEx/v7/Brain_Putamen_basal_ganglia:GTEx/v7/Muscle_Skeletal:GTEx/v6/Brain_Putamen_basal_ganglia:GTEx/v6/Muscle_Skeletal	-	Adult_Cortex:Fetal_Cortex:Left_Ventricle:GM12878:Mesenchymal_Stem_Cell:Mesendoderm:hESC	rs12076771	1
SERPINC1	462	1	173872947	173886516	No	Yes	Yes	1.95375e-09	0.993264	-0.0171347	-1	0	2.889e-50	0	eQTLcatalogue/Quach_2016_ge_monocyte_naive:PsychENCODE_eQTLs:DICE/Monocyte_classical:DICE/NK:eQTLGen_cis_eQTLs:BIOSQTL/BIOS_eQTL_geneLevel:GTEx/v8/Adipose_Subcutaneous:GTEx/v8/Adipose_Visceral_Omentum:GTEx/v8/Artery_Coronary:GTEx/v8/Brain_Caudate_basal_ganglia:GTEx/v8/Brain_Nucleus_accumbens_basal_ganglia:GTEx/v8/Esophagus_Gastroesophageal_Junction:GTEx/v8/Esophagus_Mucosa:GTEx/v8/Esophagus_Muscu…	+	Left_Ventricle:IMR90:Mesenchymal_Stem_Cell:Mesendoderm:Trophoblast-like_Cell:hESC	rs12076771	1
HIST1H2BJ	8970	6	27093676	27100541	No	Yes	Yes	4.8019e-09	0.478842	0.308582	-1	0	6.5315e-07	0.0020363	eQTLGen_cis_eQTLs	-	Adult_Cortex:Fetal_Cortex:Adrenal:Aorta:Bladder:Dorsolateral_Prefrontal_Cortex:Hippocampus:Left_Ventricle:Liver:Lung:Pancreas:Right_Ventricle:Spleen:GM12878:IMR90:Mesenchymal_Stem_Cell:Mesendoderm:Neural_Progenitor_Cell:Trophoblast-like_Cell:hESC	rs9366702	4
HIST1H2AG	8969	6	27100832	27103070	No	Yes	Yes	4.8019e-09	0.000610464	-0.741637	1	0	5.8108e-07	0.00189039	eQTLGen_cis_eQTLs	-	Adult_Cortex:Fetal_Cortex:Adrenal:Aorta:Bladder:Dorsolateral_Prefrontal_Cortex:Hippocampus:Left_Ventricle:Liver:Lung:Pancreas:Right_Ventricle:Spleen:GM12878:IMR90:Mesenchymal_Stem_Cell:Mesendoderm:Neural_Progenitor_Cell:Trophoblast-like_Cell:hESC	rs9366702	4
HIST1H2BK	85236	6	27106073	27114619	No	Yes	Yes	4.8019e-09	0.490754	-0.0430523	-1	0	1.4022e-77	0	eQTLcatalogue/CEDAR_neutrophil_CD15:eQTLGen_cis_eQTLs:GTEx/v8/Adipose_Subcutaneous:GTEx/v8/Colon_Sigmoid:GTEx/v8/Esophagus_Gastroesophageal_Junction:GTEx/v8/Nerve_Tibial:GTEx/v8/Thyroid:GTEx/v7/Adipose_Subcutaneous:GTEx/v7/Nerve_Tibial:GTEx/v6/Adipose_Subcutaneous	-	Promoter_anchored_loops:Adult_Cortex:Fetal_Cortex:Adrenal:Aorta:Bladder:Dorsolateral_Prefrontal_Cortex:Hippocampus:Left_Ventricle:Liver:Lung:Pancreas:Right_Ventricle:Spleen:GM12878:IMR90:Mesenchymal_Stem_Cell:Mesendoderm:Neural_Progenitor_Cell:Trophoblast-like_Cell:hESC	rs9366702	4
PRSS16	10279	6	27215480	27224403	No	Yes	Yes	4.8019e-09	2.23792e-06	0.00884812	1	0	1.1913e-21	0	eQTLcatalogue/TwinsUK_ge_LCL:eQTLcatalogue/TwinsUK_ge_skin:eQTLGen_cis_eQTLs:CMC_SVA_cis:GTEx/v8/Adrenal_Gland:GTEx/v8/Artery_Aorta:GTEx/v8/Artery_Tibial:GTEx/v8/Brain_Cerebellum:GTEx/v8/Brain_Cortex:GTEx/v8/Brain_Frontal_Cortex_BA9:GTEx/v8/Esophagus_Gastroesophageal_Junction:GTEx/v8/Ovary:GTEx/v8/Prostate:GTEx/v8/Thyroid:GTEx/v7/Artery_Tibial:GTEx/v7/Brain_Cerebellum:GTEx/v7/Brain_Frontal_Cortex…	-	Adult_Cortex:Fetal_Cortex:Aorta:Left_Ventricle:Liver:Pancreas:Spleen:GM12878:IMR90:Mesenchymal_Stem_Cell:Mesendoderm:Neural_Progenitor_Cell:Trophoblast-like_Cell:hESC	rs9366702	4
POM121L2	94026	6	27253682	27279949	No	Yes	Yes	4.8019e-09	NA	0.313408	-1	0	0.000227801	0.0171161	PsychENCODE_eQTLs	-	Promoter_anchored_loops:Left_Ventricle:Liver:Spleen:GM12878:IMR90:Mesenchymal_Stem_Cell:Mesendoderm:Neural_Progenitor_Cell:Trophoblast-like_Cell:hESC	rs9366702	4
ZNF391	346157	6	27342394	27371683	No	Yes	Yes	4.8019e-09	9.25869e-07	1.23172	1	0	3.5872e-19	0	eQTLcatalogue/TwinsUK_ge_LCL:eQTLcatalogue/TwinsUK_ge_skin:PsychENCODE_eQTLs:eQTLGen_cis_eQTLs:eQTLGen_trans_eQTLs:GTEx/v8/Adipose_Subcutaneous:GTEx/v8/Adipose_Visceral_Omentum:GTEx/v8/Whole_Blood:GTEx/v8/Artery_Aorta:GTEx/v8/Artery_Coronary:GTEx/v8/Artery_Tibial:GTEx/v8/Brain_Nucleus_accumbens_basal_ganglia:GTEx/v8/Breast_Mammary_Tissue:GTEx/v8/Colon_Sigmoid:GTEx/v8/Colon_Transverse:GTEx/v8/Esop…	-	Left_Ventricle:Liver:GM12878:IMR90:Mesenchymal_Stem_Cell:Mesendoderm:Neural_Progenitor_Cell:Trophoblast-like_Cell:hESC	rs9366702;rs62059005	04:19:00
ZNF184	7738	6	27418522	27440897	No	Yes	Yes	4.8019e-09	0.133749	-0.545662	-1	0	3.3839e-09	2.23535e-12	eQTLGen_cis_eQTLs:GTEx/v8/Brain_Caudate_basal_ganglia:GTEx/v8/Lung:GTEx/v8/Testis:GTEx/v7/Brain_Hypothalamus:GTEx/v7/Testis:GTEx/v6/Skin_Sun_Exposed_Lower_leg	+	Adult_Cortex:Aorta:Dorsolateral_Prefrontal_Cortex:Hippocampus:Left_Ventricle:Liver:Lung:Pancreas:Psoas:Right_Ventricle:Spleen:GM12878:IMR90:Mesenchymal_Stem_Cell:Mesendoderm:Neural_Progenitor_Cell:Trophoblast-like_Cell:hESC	rs9366702	4
HIST1H4K	8362	6	27798952	27799305	No	Yes	Yes	4.8019e-09	0.429119	0.387416	-1	0.963	4.3969e-12	0	eQTLGen_cis_eQTLs:BIOSQTL/BIOS_eQTL_geneLevel	+	Aorta:Left_Ventricle:Liver:Spleen:GM12878:IMR90:Mesenchymal_Stem_Cell:Neural_Progenitor_Cell:Trophoblast-like_Cell:hESC	rs9366702	4
HIST1H3J	8356	6	27858093	27860884	No	Yes	Yes	4.8019e-09	0.695884	-0.189708	-1	1.649	6.01127e-25	3.89125e-33	GTEx/v8/Testis:GTEx/v7/Testis:GTEx/v6/Testis	-	Adult_Cortex:Fetal_Cortex:Aorta:Left_Ventricle:Liver:Pancreas:Right_Ventricle:Spleen:GM12878:IMR90:Mesenchymal_Stem_Cell:Neural_Progenitor_Cell:Trophoblast-like_Cell:hESC	rs9366702	4
HIST1H2BO	8348	6	27861203	27861669	No	Yes	Yes	4.8019e-09	3.07278e-05	-0.223063	1	1.649	1.4205e-13	0	eQTLGen_cis_eQTLs:BIOSQTL/BIOS_eQTL_geneLevel	-	Adult_Cortex:Fetal_Cortex:Aorta:Left_Ventricle:Liver:Pancreas:Right_Ventricle:Spleen:GM12878:IMR90:Mesenchymal_Stem_Cell:Neural_Progenitor_Cell:Trophoblast-like_Cell:hESC	rs9366702	4
ZNF165	7718	6	28048753	28057341	No	Yes	Yes	4.8019e-09	0.000563292	0.227981	1	0	1.92454e-21	0	eQTLcatalogue/BLUEPRINT_ge_neutrophil:eQTLcatalogue/Fairfax_2012_B-cell_CD19:eQTLcatalogue/GEUVADIS_ge_LCL:eQTLcatalogue/Quach_2016_ge_monocyte_Pam3CSK4:PsychENCODE_eQTLs:eQTLGen_cis_eQTLs:BIOSQTL/BIOS_eQTL_geneLevel:CMC_SVA_cis:CMC_NoSVA_cis:GTEx/v8/Adipose_Subcutaneous:GTEx/v8/Adipose_Visceral_Omentum:GTEx/v8/Artery_Aorta:GTEx/v8/Artery_Tibial:GTEx/v8/Colon_Sigmoid:GTEx/v8/Esophagus_Gastroesoph…	+	GM12878:Mesendoderm	rs9366702	4
ZSCAN16	80345	6	28092338	28097860	No	Yes	Yes	4.8019e-09	2.67303e-06	0.184187	1	0	1.1861e-44	0	eQTLcatalogue/BLUEPRINT_ge_neutrophil:eQTLcatalogue/CEDAR_rectum:eQTLcatalogue/CEDAR_transverse_colon:PsychENCODE_eQTLs:DICE/T_CD4_TH17:eQTLGen_cis_eQTLs:BIOSQTL/BIOS_eQTL_geneLevel:CMC_SVA_cis:GTEx/v8/Heart_Left_Ventricle	-	GM12878:IMR90:Trophoblast-like_Cell:hESC	rs9366702	4
ZKSCAN8	7745	6	28109688	28127250	No	Yes	Yes	4.8019e-09	0.000231595	-0.142528	1	0	2.13939e-12	6.208e-10	eQTLcatalogue/BLUEPRINT_ge_neutrophil:eQTLcatalogue/BrainSeq_ge_brain:PsychENCODE_eQTLs:CMC_SVA_cis:CMC_NoSVA_cis:BRAINEAC/CRBL:BRAINEAC/WHMT:GTEx/v8/Artery_Tibial:GTEx/v8/Brain_Anterior_cingulate_cortex_BA24:GTEx/v8/Brain_Caudate_basal_ganglia:GTEx/v8/Brain_Cerebellar_Hemisphere:GTEx/v8/Brain_Cerebellum:GTEx/v8/Brain_Cortex:GTEx/v8/Brain_Frontal_Cortex_BA9:GTEx/v8/Brain_Hippocampus:GTEx/v8/Brain…	+	Fetal_Cortex:GM12878:IMR90:Trophoblast-like_Cell:hESC	rs9366702	4
ZSCAN9	7746	6	28192664	28201260	No	Yes	Yes	4.8019e-09	4.10249e-08	0.461166	1	0	5.9534e-177	0	eQTLcatalogue/CEDAR_rectum:eQTLGen_cis_eQTLs:BIOSQTL/BIOS_eQTL_geneLevel:GTEx/v8/Whole_Blood:GTEx/v8/Brain_Cerebellum:GTEx/v8/Colon_Transverse:GTEx/v8/Skin_Not_Sun_Exposed_Suprapubic:GTEx/v8/Thyroid:GTEx/v7/Brain_Cerebellar_Hemisphere:GTEx/v7/Brain_Cerebellum:GTEx/v7/Colon_Transverse:GTEx/v7/Thyroid	+	GM12878	rs9366702	4
ZKSCAN4	387032	6	28212401	28227011	No	Yes	Yes	4.8019e-09	6.74288e-05	0.661631	-1	0	3.6978e-66	0	eQTLcatalogue/BLUEPRINT_ge_monocyte:eQTLcatalogue/BLUEPRINT_ge_neutrophil:eQTLGen_cis_eQTLs:BIOSQTL/BIOS_eQTL_geneLevel:GTEx/v8/Adipose_Visceral_Omentum:GTEx/v8/Spleen:GTEx/v8/Testis:GTEx/v7/Testis:GTEx/v6/Testis	-	Left_Ventricle:GM12878:IMR90:Mesenchymal_Stem_Cell:Mesendoderm:Trophoblast-like_Cell:hESC	rs9366702	4
NKAPL	222698	6	28227098	28228736	No	Yes	Yes	4.8019e-09	0.000165621	0.0513426	1	0	4.31219e-05	0.000215156	GTEx/v8/Artery_Coronary	-	Left_Ventricle:GM12878:IMR90:Mesenchymal_Stem_Cell:Mesendoderm:Trophoblast-like_Cell:hESC	rs9366702	4
ZSCAN31	64288	6	28292470	28324048	No	Yes	Yes	4.8019e-09	3.77127e-09	1.10713	-1	0	1.30474e-36	7.04604e-48	eQTLcatalogue/BrainSeq_ge_brain:eQTLcatalogue/CEDAR_transverse_colon:eQTLcatalogue/TwinsUK_ge_fat:eQTLcatalogue/TwinsUK_ge_skin:PsychENCODE_eQTLs:xQTLServer_eQTLs:CMC_SVA_cis:CMC_NoSVA_cis:BRAINEAC/FCTX:BRAINEAC/MEDU:BRAINEAC/TCTX:BRAINEAC/WHMT:BRAINEAC/aveALL:GTEx/v8/Adipose_Subcutaneous:GTEx/v8/Adipose_Visceral_Omentum:GTEx/v8/Artery_Coronary:GTEx/v8/Brain_Amygdala:GTEx/v8/Brain_Anterior_cingul…	-	GM12878:Mesendoderm	rs9366702	4
TRIM27	5987	6	28870779	28891766	No	Yes	Yes	4.8019e-09	0.878752	-0.142068	-1	0	1.02879e-10	7.48015e-55	GTEx/v8/Esophagus_Mucosa:GTEx/v8/Muscle_Skeletal:GTEx/v8/Skin_Not_Sun_Exposed_Suprapubic:GTEx/v8/Skin_Sun_Exposed_Lower_leg:GTEx/v7/Esophagus_Mucosa:GTEx/v7/Skin_Not_Sun_Exposed_Suprapubic:GTEx/v7/Skin_Sun_Exposed_Lower_leg	+	Left_Ventricle:GM12878:IMR90	rs9366702	4
C6orf100	729583	6	28911654	28912314	No	Yes	Yes	4.8019e-09	NA	NA	1	0	7.28052e-13	3.64026e-09	eQTLcatalogue/Alasoo_2018_ge_macrophage_IFNg_Salmonella:eQTLcatalogue/Fairfax_2014_IFN24:eQTLcatalogue/HipSci_ge_iPSC	+	Left_Ventricle:GM12878:IMR90	rs9366702	4
SFT2D1	113402	6	166733216	166756079	No	Yes	Yes	4.34067e-08	0.350193	0.502185	-1	0	1.4377e-05	0.000100878	GTEx/v8/Colon_Transverse	-	IMR90:Mesenchymal_Stem_Cell	rs2301436	7
RPS6KA2	6196	6	166822852	167319939	No	Yes	Yes	4.34067e-08	0.0847009	-1.32533	-1	0	3.27170000000001e-310	0	eQTLcatalogue/BLUEPRINT_ge_monocyte:eQTLcatalogue/BLUEPRINT_ge_neutrophil:eQTLcatalogue/BLUEPRINT_ge_T-cell:eQTLcatalogue/CEDAR_monocyte_CD14:eQTLcatalogue/CEDAR_neutrophil_CD15:eQTLcatalogue/CEDAR_T-cell_CD4:eQTLcatalogue/Fairfax_2014_IFN24:eQTLcatalogue/Fairfax_2014_LPS24:eQTLcatalogue/Fairfax_2014_LPS2:eQTLcatalogue/Fairfax_2014_naive:eQTLcatalogue/Lepik_2017_ge_blood:DICE/T_CD8_naive_activate…	+	Promoter_anchored_loops:GM12878:hESC	rs2301436	7
CCR6	1235	6	167525295	167553184	No	Yes	Yes	4.34067e-08	0.0664815	2.01028	1	2.053	2.1846e-123	0	eQTLcatalogue/Fairfax_2012_B-cell_CD19:DICE/T_CD4_TH1_17:eQTLGen_cis_eQTLs:BIOSQTL/BIOS_eQTL_geneLevel:GTEx/v8/Whole_Blood:GTEx/v8/Esophagus_Mucosa:GTEx/v8/Spleen:GTEx/v8/Testis	+	Liver:GM12878:Mesendoderm:Trophoblast-like_Cell:hESC	rs2301436	7
MLLT4	4301	6	168227602	168372703	No	Yes	Yes	4.34067e-08	0.999998	1.20648	1	0	1.3093e-19	0	eQTLGen_cis_eQTLs	-	IMR90:Mesenchymal_Stem_Cell:hESC	rs2301436	7
MSRA	4482	8	9911778	10286401	No	Yes	Yes	0.00712553	1.69976e-06	0.60153	1	0	4.9661e-25	0	eQTLcatalogue/Fairfax_2012_B-cell_CD19:eQTLGen_cis_eQTLs	NA	Promoter_anchored_loops:Mesendoderm:hESC	rs28701524	9
HARBI1	283254	11	46624411	46639459	No	Yes	Yes	6.85775e-09	0.00570134	-0.629323	-1	0	1.7615e-09	1.30625e-05	eQTLGen_cis_eQTLs:BIOSQTL/BIOS_eQTL_geneLevel	-	Promoter_anchored_loops	rs7108902	11
ATG13	9776	11	46638826	46696368	No	Yes	Yes	6.85775e-09	0.984297	-0.658639	1	0	1.0692e-06	4.44993e-11	eQTLGen_cis_eQTLs:GTEx/v8/Colon_Sigmoid:GTEx/v8/Colon_Transverse:GTEx/v8/Esophagus_Muscularis:GTEx/v8/Muscle_Skeletal:GTEx/v8/Nerve_Tibial:GTEx/v8/Skin_Not_Sun_Exposed_Suprapubic:GTEx/v6/Esophagus_Muscularis	+	Promoter_anchored_loops	rs7108902	11
F2	2147	11	46740730	46761056	No	Yes	Yes	6.85775e-09	0.959943	-0.037985	1	0	5.4241e-16	0	PsychENCODE_eQTLs:BIOSQTL/BIOS_eQTL_geneLevel:GTEx/v8/Adipose_Subcutaneous:GTEx/v8/Artery_Coronary:GTEx/v8/Artery_Tibial:GTEx/v8/Brain_Cerebellar_Hemisphere:GTEx/v8/Brain_Cerebellum:GTEx/v8/Colon_Transverse:GTEx/v8/Esophagus_Muscularis:GTEx/v8/Testis:GTEx/v7/Artery_Coronary:GTEx/v7/Artery_Tibial:GTEx/v7/Brain_Cerebellum:GTEx/v7/Esophagus_Gastroesophageal_Junction:GTEx/v6/Brain_Cerebellum	+	Mesenchymal_Stem_Cell	rs7108902	11
PACSIN3	29763	11	47199076	47207994	No	Yes	Yes	6.85775e-09	0.016793	-0.514939	-1	7.452	4.50861e-20	7.2019e-28	eQTLcatalogue/TwinsUK_ge_fat:eQTLcatalogue/TwinsUK_ge_skin:CMC_SVA_cis:GTEx/v8/Adipose_Subcutaneous:GTEx/v8/Adipose_Visceral_Omentum:GTEx/v8/Artery_Aorta:GTEx/v8/Artery_Tibial:GTEx/v8/Brain_Cerebellum:GTEx/v8/Brain_Cortex:GTEx/v8/Brain_Hypothalamus:GTEx/v8/Colon_Sigmoid:GTEx/v8/Esophagus_Mucosa:GTEx/v8/Esophagus_Muscularis:GTEx/v8/Nerve_Tibial:GTEx/v8/Prostate:GTEx/v8/Cells_Cultured_fibroblasts:G…	-	Promoter_anchored_loops	rs7108902	11
DDB2	1643	11	47236493	47260767	No	Yes	Yes	6.85775e-09	0.00511791	0.677015	1	0.497	7.7189e-46	0	eQTLcatalogue/BLUEPRINT_ge_monocyte:eQTLcatalogue/CEDAR_monocyte_CD14:eQTLcatalogue/Fairfax_2014_naive:eQTLcatalogue/TwinsUK_ge_skin:DICE/Monocyte_classical:eQTLGen_cis_eQTLs:BIOSQTL/BIOS_eQTL_geneLevel:GTEx/v8/Adipose_Subcutaneous:GTEx/v8/Esophagus_Mucosa:GTEx/v8/Heart_Atrial_Appendage:GTEx/v8/Muscle_Skeletal:GTEx/v8/Skin_Not_Sun_Exposed_Suprapubic:GTEx/v8/Skin_Sun_Exposed_Lower_leg:GTEx/v7/Adip…	-	Promoter_anchored_loops	rs7108902	11
ACP2	53	11	47260853	47270457	No	Yes	Yes	6.85775e-09	0.000525977	-0.370782	-1	0	1.5344e-263	0	eQTLcatalogue/BLUEPRINT_ge_monocyte:eQTLcatalogue/BLUEPRINT_ge_T-cell:eQTLcatalogue/Fairfax_2014_naive:eQTLcatalogue/Lepik_2017_ge_blood:eQTLcatalogue/TwinsUK_ge_blood:eQTLcatalogue/TwinsUK_ge_LCL:eQTLcatalogue/TwinsUK_ge_skin:DICE/T_CD8_naive_activated:eQTLGen_cis_eQTLs:BIOSQTL/BIOS_eQTL_geneLevel:GTEx/v8/Adipose_Subcutaneous:GTEx/v8/Adrenal_Gland:GTEx/v8/Whole_Blood:GTEx/v8/Brain_Frontal_Cortex…	+	Promoter_anchored_loops:Adult_Cortex:Fetal_Cortex:Left_Ventricle:IMR90:Mesenchymal_Stem_Cell	rs7108902	11
NR1H3	10062	11	47269851	47290396	No	Yes	Yes	6.85775e-09	0.856186	0.657584	1	0	2.4157e-60	0	eQTLcatalogue/TwinsUK_ge_fat:eQTLcatalogue/TwinsUK_ge_LCL:eQTLGen_cis_eQTLs:BIOSQTL/BIOS_eQTL_geneLevel:GTEx/v8/Adipose_Subcutaneous:GTEx/v8/Brain_Caudate_basal_ganglia:GTEx/v8/Colon_Sigmoid:GTEx/v8/Heart_Atrial_Appendage:GTEx/v8/Ovary:GTEx/v8/Thyroid:GTEx/v7/Heart_Atrial_Appendage	+	Promoter_anchored_loops:Adult_Cortex:Fetal_Cortex:Left_Ventricle:IMR90:Mesenchymal_Stem_Cell	rs7108902	11
MADD	8567	11	47290712	47351582	No	Yes	Yes	6.85775e-09	0.000901823	-0.37505	1	0	5.4083e-22	0	eQTLGen_cis_eQTLs:BIOSQTL/BIOS_eQTL_geneLevel:GTEx/v8/Whole_Blood	-	IMR90:Mesenchymal_Stem_Cell	rs7108902	11
MYBPC3	4607	11	47352957	47374253	No	Yes	Yes	6.85775e-09	1.35054e-06	-0.432352	-1	0	8.3075e-41	0	eQTLGen_cis_eQTLs	-	IMR90	rs7108902	11
SPI1	6688	11	47376411	47400127	No	Yes	Yes	6.85775e-09	0.897231	NA	-1	0	1.9279e-12	0	eQTLcatalogue/Fairfax_2014_LPS24:eQTLcatalogue/Fairfax_2014_naive:eQTLGen_cis_eQTLs	+	Promoter_anchored_loops:Adult_Cortex:IMR90	rs7108902	11
RAPSN	5913	11	47459308	47470730	No	Yes	Yes	6.85775e-09	0.0326445	0.0487816	-1	0	6.65261e-06	5.34591e-12	GTEx/v8/Skin_Not_Sun_Exposed_Suprapubic:GTEx/v8/Skin_Sun_Exposed_Lower_leg:GTEx/v7/Skin_Not_Sun_Exposed_Suprapubic	-	Adult_Cortex	rs7108902	11
LRRK2	120892	12	40590546	40763087	No	Yes	Yes	5.29341e-05	7.5565e-14	0.307115	1	0	2.12898e-07	3.21259e-05	PsychENCODE_eQTLs	-	Mesenchymal_Stem_Cell:hESC	rs4768291	13
CNTN1	1272	12	41086244	41466220	No	Yes	Yes	4.84092e-08	0.999989	-0.298538	1	0	0.000229933	1.06128e-05	GTEx/v8/Thyroid	+	Mesenchymal_Stem_Cell	rs4768291	13
SLC22A31	146429	16	89262406	89268072	No	Yes	Yes	0.00239208	NA	NA	-1	0	8.6221e-08	0.000333501	eQTLGen_cis_eQTLs	-	EP_correlation_organ_oneway	rs2968474	17
FZD2	2535	17	42634925	42636907	No	Yes	Yes	1.19766e-08	NA	NA	1	0	1.746e-06	0.00517923	eQTLGen_cis_eQTLs:BRAINEAC/THAL	NA	Left_Ventricle:Mesenchymal_Stem_Cell	rs62059005	19
CCDC43	124808	17	42750437	42767147	No	Yes	Yes	NA	0.000257178	-0.924708	-1	0	5.69215e-06	0.0157464	GTEx/v6/Thyroid	NA	Adult_Cortex	rs62059005	19
DBF4B	80174	17	42785976	42829632	No	Yes	Yes	2.20703e-08	4.43214e-08	-0.507761	1	0	0.000110718	0.00189628	BRAINEAC/OCTX	NA	Promoter_anchored_loops	rs62059005	19
EFTUD2	9343	17	42927311	42977030	No	Yes	Yes	7.11707e-12	0.999991	0.211209	-1	0	2.5225e-10	0	eQTLGen_cis_eQTLs:CMC_SVA_cis:CMC_NoSVA_cis	-	Adult_Cortex	rs62059005	19
NMT1	4836	17	43128978	43186384	No	Yes	Yes	4.649e-14	0.998501	0.0324477	1	0	2.17035e-08	5.30846e-37	eQTLGen_cis_eQTLs:CMC_SVA_cis:GTEx/v8/Brain_Cerebellar_Hemisphere:GTEx/v8/Brain_Cerebellum:GTEx/v8/Brain_Spinal_cord_cervical_c-1:GTEx/v8/Prostate:GTEx/v8/Cells_Cultured_fibroblasts:GTEx/v8/Thyroid:GTEx/v7/Brain_Cerebellum:GTEx/v7/Brain_Spinal_cord_cervical_c-1:GTEx/v7/Cells_Transformed_fibroblasts:GTEx/v7/Thyroid	-	Promoter_anchored_loops	rs62059005	19
HEXIM1	10614	17	43224684	43229468	No	Yes	Yes	6.84309e-05	0.9444	-1.49531	1	0	6.02958e-05	0.049	DICE/T_CD4_memory_TREG	NA	Promoter_anchored_loops	rs62059005	19
HEXIM2	124790	17	43238067	43247407	No	Yes	Yes	4.649e-14	0.368237	-0.798107	1	0	3.0965e-09	2.59841e-05	eQTLGen_cis_eQTLs	-	Adult_Cortex:Fetal_Cortex	rs62059005	19
FMNL1	752	17	43298811	43324687	No	Yes	Yes	4.649e-14	0.999687	NA	1	0	1.02394e-24	7.89257e-19	GTEx/v8/Brain_Cerebellar_Hemisphere:GTEx/v8/Brain_Cerebellum:GTEx/v7/Brain_Cerebellar_Hemisphere:GTEx/v7/Brain_Cerebellum:GTEx/v6/Brain_Cerebellar_Hemisphere:GTEx/v6/Brain_Cerebellum	-	Promoter_anchored_loops:EP_correlation_cell_type_oneway:Adult_Cortex:Fetal_Cortex:GM12878:IMR90:Mesenchymal_Stem_Cell	rs62059005	19
SPATA32	124783	17	43331760	43339479	No	Yes	Yes	1.04785e-10	2.95265e-05	-0.414756	-1	0	1.7655e-15	0	eQTLcatalogue/BLUEPRINT_ge_neutrophil:eQTLcatalogue/GEUVADIS_ge_LCL:DICE/T_CD4_TH2:eQTLGen_cis_eQTLs:BIOSQTL/BIOS_eQTL_geneLevel	-	Promoter_anchored_loops:Fetal_Cortex:Left_Ventricle:Spleen:GM12878:IMR90:Mesenchymal_Stem_Cell:Mesendoderm:hESC	rs62059005	19
GOSR2	9570	17	45000483	45105003	No	Yes	Yes	4.649e-14	0.000289194	0.147391	1	0	1.5582e-23	0	BIOSQTL/BIOS_eQTL_geneLevel:GTEx/v8/Skin_Sun_Exposed_Lower_leg	+	IMR90:Mesenchymal_Stem_Cell:Mesendoderm:Trophoblast-like_Cell:hESC	rs62059005	19
RP11-156P1.2	NA	17	45000499	45124520	No	Yes	Yes	1.51876e-11	NA	NA	1	0	1.5582e-23	0	BIOSQTL/BIOS_eQTL_geneLevel	+	IMR90:Mesenchymal_Stem_Cell:Mesendoderm:Trophoblast-like_Cell:hESC	rs62059005	19
EFCAB13	124989	17	45400656	45518678	No	Yes	Yes	1.19766e-08	8.21992e-19	-0.190445	1	0	4.77043e-05	1.77534e-07	GTEx/v8/Brain_Anterior_cingulate_cortex_BA24	+	GM12878:Mesenchymal_Stem_Cell:Mesendoderm:hESC	rs62059005	19
HIST1H2BL	8340	6	27775257	27775709	Yes	No	Yes	4.8019e-09	0.00286755	-0.030111	-1	4.505	NA	NA	NA	NA	Fetal_Cortex:Aorta:Left_Ventricle:Liver:Spleen:GM12878:IMR90:Mesenchymal_Stem_Cell:Neural_Progenitor_Cell:Trophoblast-like_Cell:hESC	rs9366702	4
HIST1H2AI	8329	6	27775899	27776429	Yes	No	Yes	4.8019e-09	0.581587	-0.0583265	1	4.505	NA	NA	NA	NA	Fetal_Cortex:Aorta:Left_Ventricle:Liver:Spleen:GM12878:IMR90:Mesenchymal_Stem_Cell:Neural_Progenitor_Cell:Trophoblast-like_Cell:hESC	rs9366702	4
HIST1H3H	8357	6	27777842	27778314	Yes	No	Yes	4.8019e-09	0.0249392	-0.177817	1	4.505	NA	NA	NA	NA	Fetal_Cortex:Aorta:Left_Ventricle:Liver:Spleen:GM12878:IMR90:Mesenchymal_Stem_Cell:Neural_Progenitor_Cell:Trophoblast-like_Cell:hESC	rs9366702	4
HIST1H2AJ	8331	6	27782112	27782607	Yes	No	Yes	4.8019e-09	0.191198	0.615054	-1	1.148	NA	NA	NA	NA	Fetal_Cortex:Aorta:Left_Ventricle:Liver:Spleen:GM12878:IMR90:Mesenchymal_Stem_Cell:Neural_Progenitor_Cell:Trophoblast-like_Cell:hESC	rs9366702	4
HIST1H2BM	8342	6	27782822	27783267	Yes	No	Yes	4.8019e-09	0.00275346	-0.27562	1	1.148	NA	NA	NA	NA	Fetal_Cortex:Aorta:Left_Ventricle:Liver:Spleen:GM12878:IMR90:Mesenchymal_Stem_Cell:Neural_Progenitor_Cell:Trophoblast-like_Cell:hESC	rs9366702	4
LHFPL3	375612	7	103969104	104549001	Yes	No	Yes	9.34615e-09	0.795069	NA	1	14.27	NA	NA	NA	NA	Left_Ventricle:IMR90:Mesenchymal_Stem_Cell:Mesendoderm:Trophoblast-like_Cell:hESC	rs28526655	8
DRD2	1813	11	113280318	113346413	Yes	No	Yes	4.53145e-08	0.733264	NA	-1	15.51	NA	NA	NA	NA	Spleen	rs2471851	12
MUC19	283463	12	40787197	40964632	Yes	No	Yes	4.84092e-08	NA	NA	1	12.51	NA	NA	NA	NA	Liver:Mesenchymal_Stem_Cell:Mesendoderm:Neural_Progenitor_Cell:Trophoblast-like_Cell:hESC	rs4768291	13
PRRC2C	23215	1	171454651	171562650	No	No	Yes	1.95375e-09	1	-0.32975	1	0	NA	NA	NA	NA	IMR90	rs12076771	1
MYOC	4653	1	171604557	171621823	No	No	Yes	1.95375e-09	5.01978e-08	0.605369	-1	0	NA	NA	NA	NA	IMR90:Mesenchymal_Stem_Cell	rs12076771	1
VAMP4	8674	1	171669300	171711387	No	No	Yes	1.95375e-09	0.919996	0.978502	-1	0	NA	NA	NA	NA	Left_Ventricle:IMR90:Mesenchymal_Stem_Cell	rs12076771	1
METTL13	51603	1	171750788	171783163	No	No	Yes	1.95375e-09	0.00133198	0.512936	1	0	NA	NA	NA	NA	Left_Ventricle:IMR90:Mesenchymal_Stem_Cell	rs12076771	1
DNM3	26052	1	171810621	172387606	No	No	Yes	1.95375e-09	0.028277	-0.434631	1	0	NA	NA	NA	NA	Left_Ventricle:IMR90:Mesenchymal_Stem_Cell:Trophoblast-like_Cell	rs12076771	1
PIGC	5279	1	172339329	172413230	No	No	Yes	1.95375e-09	0.000110183	-0.675062	-1	0	NA	NA	NA	NA	Left_Ventricle:IMR90:Mesenchymal_Stem_Cell:Mesendoderm	rs12076771	1
C1orf105	92346	1	172389828	172437971	No	No	Yes	6.33252e-05	0.000319848	-0.148951	1	0	NA	NA	NA	NA	IMR90:Mesenchymal_Stem_Cell	rs12076771	1
SUCO	51430	1	172501489	172580971	No	No	Yes	1.95375e-09	0.302498	-0.66284	1	0	NA	NA	NA	NA	Left_Ventricle:IMR90:Mesenchymal_Stem_Cell	rs12076771	1
FASLG	356	1	172628154	172636014	No	No	Yes	1.95375e-09	0.61167	-0.342834	1	0	NA	NA	NA	NA	Aorta:Left_Ventricle:GM12878:IMR90:Mesenchymal_Stem_Cell:Mesendoderm:hESC	rs12076771	1
TNFSF18	8995	1	173009100	173020103	No	No	Yes	1.95375e-09	0.000468356	-0.147218	-1	0	NA	NA	NA	NA	IMR90:Mesenchymal_Stem_Cell:Mesendoderm:hESC	rs12076771	1
TNFSF4	7292	1	173152873	173176452	No	No	Yes	1.95375e-09	0.12523	0.177868	-1	0	NA	NA	NA	NA	Aorta:Left_Ventricle:GM12878:IMR90:Mesenchymal_Stem_Cell:Mesendoderm:Neural_Progenitor_Cell:Trophoblast-like_Cell:hESC	rs12076771	1
CENPL	91687	1	173768688	173793858	No	No	Yes	1.95375e-09	0.513926	-0.536935	-1	0	NA	NA	NA	NA	Adult_Cortex:Fetal_Cortex:Left_Ventricle:GM12878:Mesenchymal_Stem_Cell:Mesendoderm:hESC	rs12076771	1
ZBTB37	84614	1	173837220	173872687	No	No	Yes	1.95375e-09	0.734037	-0.469796	1	0	NA	NA	NA	NA	Adult_Cortex:Fetal_Cortex:Liver:GM12878:IMR90:Mesenchymal_Stem_Cell:Mesendoderm:Trophoblast-like_Cell:hESC	rs12076771	1
PAPPA2	60676	1	176432307	176814735	No	No	Yes	0.00300909	0.00125005	0.692747	1	0	NA	NA	NA	NA	Left_Ventricle:hESC	rs12076771	1
CNTNAP5	129684	2	124782864	125672864	No	No	Yes	2.68956e-08	0.0972729	-1.05216	1	0	NA	NA	NA	NA	Mesenchymal_Stem_Cell:Mesendoderm:hESC	rs6734853	2
ALCAM	214	3	105085753	105295744	No	No	Yes	2.03739e-08	0.988336	-1.25505	1	0	NA	NA	NA	NA	Adult_Cortex:Aorta:Hippocampus:Left_Ventricle:GM12878:IMR90:Mesenchymal_Stem_Cell:Mesendoderm:Neural_Progenitor_Cell:Trophoblast-like_Cell:hESC	rs76940401	3
CBLB	868	3	105374305	105588396	No	No	Yes	2.03739e-08	0.913125	0.205751	-1	0	NA	NA	NA	NA	Adult_Cortex:Left_Ventricle:IMR90:Mesenchymal_Stem_Cell:Mesendoderm:Trophoblast-like_Cell:hESC	rs76940401	3
HHLA2	11148	3	108015376	108097132	No	No	Yes	2.03739e-08	8.08524e-05	1.16935	1	0	NA	NA	NA	NA	Left_Ventricle	rs76940401	3
KIAA1524	57650	3	108268716	108308491	No	No	Yes	0.000337905	5.75237e-08	-0.119081	-1	0	NA	NA	NA	NA	Left_Ventricle	rs76940401	3
DZIP3	9666	3	108308529	108413693	No	No	Yes	0.000337905	3.7422e-10	-0.416171	1	0	NA	NA	NA	NA	Left_Ventricle	rs76940401	3
SCGN	10590	6	25652464	25702011	No	No	Yes	4.8019e-09	0.035946	0.102936	1	0	NA	NA	NA	NA	IMR90:Mesenchymal_Stem_Cell	rs9366702	4
HIST1H2AA	221613	6	25726291	25726790	No	No	Yes	4.8019e-09	0.000860979	0.365965	-1	0	NA	NA	NA	NA	IMR90	rs9366702	4
HIST1H2BA	255626	6	25727137	25727573	No	No	Yes	4.8019e-09	0.132824	0.401921	1	0	NA	NA	NA	NA	IMR90	rs9366702	4
SLC17A4	10050	6	25754927	25781419	No	No	Yes	4.8019e-09	6.33423e-06	0.944836	1	0	NA	NA	NA	NA	IMR90	rs9366702	4
SLC17A1	6568	6	25783125	25832287	No	No	Yes	4.8019e-09	2.59261e-10	-0.181263	-1	0	NA	NA	NA	NA	Left_Ventricle:IMR90:Mesenchymal_Stem_Cell	rs9366702	4
SLC17A3	10786	6	25833294	25882514	No	No	Yes	4.8019e-09	9.88206e-14	-0.246503	-1	0	NA	NA	NA	NA	Left_Ventricle:IMR90:Mesenchymal_Stem_Cell	rs9366702	4
SLC17A2	10246	6	25912982	25930946	No	No	Yes	4.8019e-09	0.00466985	-0.129201	-1	0	NA	NA	NA	NA	Left_Ventricle:IMR90:Mesenchymal_Stem_Cell	rs9366702	4
TRIM38	10475	6	25963030	25987384	No	No	Yes	4.8019e-09	4.7513e-06	-0.220583	1	0	NA	NA	NA	NA	Left_Ventricle:IMR90:Mesenchymal_Stem_Cell	rs9366702	4
HIST1H1A	3024	6	26017260	26018040	No	No	Yes	4.8019e-09	0.0035308	-0.372207	-1	0	NA	NA	NA	NA	Aorta:Dorsolateral_Prefrontal_Cortex:Left_Ventricle:Liver:Lung:Pancreas:Spleen:GM12878:IMR90:Mesenchymal_Stem_Cell:Mesendoderm:Neural_Progenitor_Cell:Trophoblast-like_Cell:hESC	rs9366702	4
HIST1H3A	8350	6	26020718	26021186	No	No	Yes	4.8019e-09	3.98008e-05	-0.225707	1	0	NA	NA	NA	NA	Fetal_Cortex:Aorta:Dorsolateral_Prefrontal_Cortex:Left_Ventricle:Liver:Lung:Pancreas:Spleen:GM12878:IMR90:Mesenchymal_Stem_Cell:Mesendoderm:Neural_Progenitor_Cell:Trophoblast-like_Cell:hESC	rs9366702	4
HIST1H4A	8359	6	26021907	26022278	No	No	Yes	4.8019e-09	0.0022854	0.43417	1	0	NA	NA	NA	NA	Fetal_Cortex:Aorta:Dorsolateral_Prefrontal_Cortex:Left_Ventricle:Liver:Lung:Pancreas:Spleen:GM12878:IMR90:Mesenchymal_Stem_Cell:Mesendoderm:Neural_Progenitor_Cell:Trophoblast-like_Cell:hESC	rs9366702	4
HIST1H4B	8366	6	26027124	26027480	No	No	Yes	4.8019e-09	0.00854183	0.166119	-1	0	NA	NA	NA	NA	Fetal_Cortex:Aorta:Dorsolateral_Prefrontal_Cortex:Left_Ventricle:Liver:Lung:Pancreas:Spleen:GM12878:IMR90:Mesenchymal_Stem_Cell:Mesendoderm:Neural_Progenitor_Cell:Trophoblast-like_Cell:hESC	rs9366702	4
HIST1H3B	8358	6	26031817	26032288	No	No	Yes	4.8019e-09	0.307283	0.251696	-1	0	NA	NA	NA	NA	Adult_Cortex:Fetal_Cortex:Aorta:Dorsolateral_Prefrontal_Cortex:Left_Ventricle:Liver:Lung:Pancreas:Spleen:GM12878:IMR90:Mesenchymal_Stem_Cell:Mesendoderm:Neural_Progenitor_Cell:Trophoblast-like_Cell:hESC	rs9366702	4
HIST1H2AB	8335	6	26033320	26033796	No	No	Yes	4.8019e-09	0.00531944	0.228135	-1	0	NA	NA	NA	NA	Adult_Cortex:Fetal_Cortex:Aorta:Dorsolateral_Prefrontal_Cortex:Left_Ventricle:Liver:Lung:Pancreas:Spleen:GM12878:IMR90:Mesenchymal_Stem_Cell:Mesendoderm:Neural_Progenitor_Cell:Trophoblast-like_Cell:hESC	rs9366702	4
HIST1H2BB	3018	6	26043455	26043885	No	No	Yes	4.8019e-09	0.130328	0.288117	-1	0	NA	NA	NA	NA	Left_Ventricle:Liver:GM12878:IMR90:Mesenchymal_Stem_Cell:hESC	rs9366702	4
HIST1H3C	8352	6	26045639	26046097	No	No	Yes	4.8019e-09	0.215541	-0.193879	1	0	NA	NA	NA	NA	Left_Ventricle:Liver:GM12878:IMR90:Mesenchymal_Stem_Cell:hESC	rs9366702	4
HIST1H1C	3006	6	26055968	26056699	No	No	Yes	4.8019e-09	NA	0.137228	-1	0	NA	NA	NA	NA	Left_Ventricle:Liver:GM12878:IMR90:Mesenchymal_Stem_Cell:hESC	rs9366702	4
HFE	3077	6	26087509	26098571	No	No	Yes	4.8019e-09	8.49697e-07	0.210172	1	0	NA	NA	NA	NA	Aorta:Hippocampus:Left_Ventricle:Liver:Spleen:GM12878:IMR90:Mesenchymal_Stem_Cell:Mesendoderm:Neural_Progenitor_Cell:Trophoblast-like_Cell:hESC	rs9366702	4
HIST1H4C	8364	6	26104104	26104518	No	No	Yes	4.8019e-09	8.85617e-05	0.852192	1	0	NA	NA	NA	NA	Aorta:Hippocampus:Left_Ventricle:Liver:Spleen:GM12878:IMR90:Mesenchymal_Stem_Cell:Mesendoderm:Neural_Progenitor_Cell:Trophoblast-like_Cell:hESC	rs9366702	4
HIST1H1T	3010	6	26107640	26108364	No	No	Yes	4.8019e-09	NA	-0.0680391	-1	0	NA	NA	NA	NA	Aorta:Hippocampus:Left_Ventricle:Liver:Spleen:GM12878:IMR90:Mesenchymal_Stem_Cell:Mesendoderm:Neural_Progenitor_Cell:Trophoblast-like_Cell:hESC	rs9366702	4
HIST1H2BE	8344	6	26183958	26184454	No	No	Yes	4.8019e-09	0.000307872	0.445738	1	0	NA	NA	NA	NA	Adult_Cortex:Fetal_Cortex:Aorta:Left_Ventricle:Liver:Spleen:GM12878:IMR90:Mesenchymal_Stem_Cell:Mesendoderm:Neural_Progenitor_Cell:Trophoblast-like_Cell:hESC	rs9366702	4
HIST1H4D	8360	6	26188938	26189304	No	No	Yes	4.8019e-09	0.0022643	0.870145	-1	0	NA	NA	NA	NA	Adult_Cortex:Fetal_Cortex:Aorta:Left_Ventricle:Liver:Spleen:GM12878:IMR90:Mesenchymal_Stem_Cell:Mesendoderm:Neural_Progenitor_Cell:Trophoblast-like_Cell:hESC	rs9366702	4
HIST1H3D	8351	6	26197068	26199521	No	No	Yes	4.8019e-09	0.0111951	NA	-1	0	NA	NA	NA	NA	Adult_Cortex:Fetal_Cortex:Aorta:Left_Ventricle:Liver:Spleen:GM12878:IMR90:Mesenchymal_Stem_Cell:Mesendoderm:Neural_Progenitor_Cell:Trophoblast-like_Cell:hESC	rs9366702	4
HIST1H2AD	3013	6	26199079	26199471	No	No	Yes	4.8019e-09	3.99677e-05	0.287759	-1	0	NA	NA	NA	NA	Adult_Cortex:Fetal_Cortex:Aorta:Left_Ventricle:Liver:Spleen:GM12878:IMR90:Mesenchymal_Stem_Cell:Mesendoderm:Neural_Progenitor_Cell:Trophoblast-like_Cell:hESC	rs9366702	4
HIST1H2BF	8343	6	26199748	26200942	No	No	Yes	4.8019e-09	0.00030002	0.851063	1	0	NA	NA	NA	NA	Adult_Cortex:Fetal_Cortex:Aorta:Dorsolateral_Prefrontal_Cortex:Left_Ventricle:Liver:Right_Ventricle:Spleen:GM12878:IMR90:Mesenchymal_Stem_Cell:Mesendoderm:Neural_Progenitor_Cell:Trophoblast-like_Cell:hESC	rs9366702	4
HIST1H4E	8367	6	26204858	26206266	No	No	Yes	4.8019e-09	0.000642251	1.83578	1	0	NA	NA	NA	NA	Adult_Cortex:Fetal_Cortex:Aorta:Dorsolateral_Prefrontal_Cortex:Left_Ventricle:Liver:Right_Ventricle:Spleen:GM12878:IMR90:Mesenchymal_Stem_Cell:Mesendoderm:Neural_Progenitor_Cell:Trophoblast-like_Cell:hESC	rs9366702	4
HIST1H2BG	8339	6	26216428	26216872	No	No	Yes	4.8019e-09	2.94452e-06	0.0253452	-1	0	NA	NA	NA	NA	Adult_Cortex:Fetal_Cortex:Aorta:Dorsolateral_Prefrontal_Cortex:Left_Ventricle:Liver:Right_Ventricle:Spleen:GM12878:IMR90:Mesenchymal_Stem_Cell:Mesendoderm:Neural_Progenitor_Cell:Trophoblast-like_Cell:hESC	rs9366702	4
HIST1H2AE	3012	6	26217165	26217711	No	No	Yes	4.8019e-09	0.624124	-0.273878	1	0	NA	NA	NA	NA	Adult_Cortex:Fetal_Cortex:Aorta:Dorsolateral_Prefrontal_Cortex:Left_Ventricle:Liver:Right_Ventricle:Spleen:GM12878:IMR90:Mesenchymal_Stem_Cell:Mesendoderm:Neural_Progenitor_Cell:Trophoblast-like_Cell:hESC	rs9366702	4
HIST1H3E	8353	6	26225383	26225844	No	No	Yes	4.8019e-09	0.000813429	-0.209795	1	0	NA	NA	NA	NA	Fetal_Cortex:Aorta:Dorsolateral_Prefrontal_Cortex:Left_Ventricle:Liver:Right_Ventricle:Spleen:GM12878:IMR90:Mesenchymal_Stem_Cell:Mesendoderm:Neural_Progenitor_Cell:Trophoblast-like_Cell:hESC	rs9366702	4
HIST1H1D	3007	6	26234440	26235216	No	No	Yes	4.8019e-09	NA	0.136123	-1	0	NA	NA	NA	NA	Adult_Cortex:Fetal_Cortex:Aorta:Dorsolateral_Prefrontal_Cortex:Left_Ventricle:Liver:Right_Ventricle:Spleen:GM12878:IMR90:Mesenchymal_Stem_Cell:Mesendoderm:Neural_Progenitor_Cell:Trophoblast-like_Cell:hESC	rs9366702	4
HIST1H4F	8361	6	26240561	26240976	No	No	Yes	4.8019e-09	0.181985	1.06312	1	0	NA	NA	NA	NA	Adult_Cortex:Fetal_Cortex:Aorta:Left_Ventricle:Liver:Spleen:GM12878:IMR90:Mesenchymal_Stem_Cell:Mesendoderm:Neural_Progenitor_Cell:Trophoblast-like_Cell:hESC	rs9366702	4
HIST1H4G	8369	6	26246886	26247259	No	No	Yes	4.8019e-09	0.00263	-0.0509409	-1	0	NA	NA	NA	NA	Adult_Cortex:Fetal_Cortex:Aorta:Left_Ventricle:Liver:Spleen:GM12878:IMR90:Mesenchymal_Stem_Cell:Mesendoderm:Neural_Progenitor_Cell:Trophoblast-like_Cell:hESC	rs9366702	4
HIST1H3F	8968	6	26250370	26250835	No	No	Yes	4.8019e-09	0.0422154	-0.181854	-1	0	NA	NA	NA	NA	Fetal_Cortex:Aorta:Left_Ventricle:Liver:Spleen:GM12878:IMR90:Mesenchymal_Stem_Cell:Mesendoderm:Neural_Progenitor_Cell:Trophoblast-like_Cell:hESC	rs9366702	4
HIST1H2BH	8345	6	26251879	26252303	No	No	Yes	4.8019e-09	0.00029573	-0.173874	1	0	NA	NA	NA	NA	Fetal_Cortex:Aorta:Left_Ventricle:Liver:Spleen:GM12878:IMR90:Mesenchymal_Stem_Cell:Mesendoderm:Neural_Progenitor_Cell:Trophoblast-like_Cell:hESC	rs9366702	4
HIST1H3G	8355	6	26271146	26271612	No	No	Yes	4.8019e-09	1.71006e-05	0.23442	-1	0	NA	NA	NA	NA	Aorta:Left_Ventricle:Liver:Spleen:GM12878:IMR90:Mesenchymal_Stem_Cell:Mesendoderm:Neural_Progenitor_Cell:Trophoblast-like_Cell:hESC	rs9366702	4
HIST1H2BI	8346	6	26273144	26273622	No	No	Yes	4.8019e-09	0.138012	-0.249748	1	0	NA	NA	NA	NA	Aorta:Left_Ventricle:Liver:Spleen:GM12878:IMR90:Mesenchymal_Stem_Cell:Mesendoderm:Neural_Progenitor_Cell:Trophoblast-like_Cell:hESC	rs9366702	4
HIST1H4H	8365	6	26281283	26285762	No	No	Yes	4.8019e-09	0.00879033	1.05907	-1	0	NA	NA	NA	NA	Adult_Cortex:Fetal_Cortex:Aorta:Hippocampus:Left_Ventricle:Liver:Lung:Right_Ventricle:Spleen:GM12878:IMR90:Mesenchymal_Stem_Cell:Mesendoderm:Neural_Progenitor_Cell:Trophoblast-like_Cell:hESC	rs9366702	4
BTN3A2	11118	6	26365387	26378546	No	No	Yes	4.8019e-09	0.000124519	2.20791	1	0	NA	NA	NA	NA	Left_Ventricle:GM12878:IMR90:Mesendoderm:hESC	rs9366702	4
BTN2A2	10385	6	26383324	26395102	No	No	Yes	4.8019e-09	0.000150288	1.01572	1	0	NA	NA	NA	NA	Left_Ventricle:GM12878:IMR90:Mesendoderm:hESC	rs9366702	4
BTN3A3	10384	6	26440700	26453643	No	No	Yes	4.8019e-09	7.19025e-10	1.09011	1	0	NA	NA	NA	NA	Liver:GM12878:Mesenchymal_Stem_Cell:Mesendoderm:Trophoblast-like_Cell:hESC	rs9366702	4
BTN2A1	11120	6	26458150	26476849	No	No	Yes	4.8019e-09	1.07468e-18	0.260571	1	0	NA	NA	NA	NA	Liver:GM12878:Mesenchymal_Stem_Cell:Mesendoderm:Trophoblast-like_Cell:hESC	rs9366702	4
BTN1A1	696	6	26501449	26510650	No	No	Yes	4.8019e-09	1.14088e-09	-0.329705	1	0	NA	NA	NA	NA	GM12878:IMR90:hESC	rs9366702	4
HMGN4	10473	6	26538633	26546482	No	No	Yes	4.8019e-09	0.557082	-0.351003	1	0	NA	NA	NA	NA	Left_Ventricle:Liver:GM12878:IMR90:Mesenchymal_Stem_Cell:Mesendoderm:Neural_Progenitor_Cell:Trophoblast-like_Cell:hESC	rs9366702	4
ABT1	29777	6	26597180	26600278	No	No	Yes	4.8019e-09	0.0271056	0.104221	1	0	NA	NA	NA	NA	Liver:Spleen:GM12878:IMR90:Mesenchymal_Stem_Cell:Mesendoderm:hESC	rs9366702	4
ZNF322	79692	6	26636518	26659980	No	No	Yes	4.8019e-09	NA	-1.14047	-1	0	NA	NA	NA	NA	Adult_Cortex:Fetal_Cortex:Aorta:Left_Ventricle:Liver:GM12878:IMR90:Mesenchymal_Stem_Cell:Mesendoderm:Trophoblast-like_Cell:hESC	rs9366702	4
HIST1H4I	8294	6	27107076	27108418	No	No	Yes	4.8019e-09	0.446296	-0.468005	1	0	NA	NA	NA	NA	Adult_Cortex:Fetal_Cortex:Adrenal:Aorta:Bladder:Dorsolateral_Prefrontal_Cortex:Hippocampus:Left_Ventricle:Liver:Lung:Pancreas:Right_Ventricle:Spleen:GM12878:IMR90:Mesenchymal_Stem_Cell:Mesendoderm:Neural_Progenitor_Cell:Trophoblast-like_Cell:hESC	rs9366702	4
HIST1H2AH	85235	6	27114861	27115317	No	No	Yes	4.8019e-09	6.29508e-05	0.19492	1	0	NA	NA	NA	NA	Promoter_anchored_loops:Adult_Cortex:Fetal_Cortex:Adrenal:Aorta:Bladder:Dorsolateral_Prefrontal_Cortex:Hippocampus:Left_Ventricle:Liver:Lung:Pancreas:Right_Ventricle:Spleen:GM12878:IMR90:Mesenchymal_Stem_Cell:Mesendoderm:Neural_Progenitor_Cell:Trophoblast-like_Cell:hESC	rs9366702	4
HIST1H2AK	8330	6	27805658	27806117	No	No	Yes	4.8019e-09	0.0684285	-0.0412441	-1	2.845	NA	NA	NA	NA	Fetal_Cortex:Aorta:Left_Ventricle:Liver:GM12878:IMR90:Mesenchymal_Stem_Cell:Neural_Progenitor_Cell:Trophoblast-like_Cell:hESC	rs9366702	4
HIST1H2BN	8341	6	27806323	27823487	No	No	Yes	4.8019e-09	0.139775	0.145508	1	2.845	NA	NA	NA	NA	Fetal_Cortex:Aorta:Left_Ventricle:Liver:GM12878:IMR90:Mesenchymal_Stem_Cell:Neural_Progenitor_Cell:Trophoblast-like_Cell:hESC	rs9366702	4
HIST1H2AL	8332	6	27833034	27833606	No	No	Yes	4.8019e-09	0.0624869	-0.360341	1	0	NA	NA	NA	NA	Fetal_Cortex:Aorta:Left_Ventricle:Liver:GM12878:IMR90:Mesenchymal_Stem_Cell:Neural_Progenitor_Cell:Trophoblast-like_Cell:hESC	rs9366702	4
HIST1H1B	3009	6	27834570	27835359	No	No	Yes	4.8019e-09	0.509139	-0.0898951	-1	0	NA	NA	NA	NA	Fetal_Cortex:Aorta:Left_Ventricle:Liver:GM12878:IMR90:Mesenchymal_Stem_Cell:Neural_Progenitor_Cell:Trophoblast-like_Cell:hESC	rs9366702	4
HIST1H3I	8354	6	27839623	27840099	No	No	Yes	4.8019e-09	0.36088	-0.232438	-1	0	NA	NA	NA	NA	Fetal_Cortex:Aorta:Left_Ventricle:Liver:Pancreas:Right_Ventricle:Spleen:GM12878:IMR90:Mesenchymal_Stem_Cell:Neural_Progenitor_Cell:Trophoblast-like_Cell:hESC	rs9366702	4
HIST1H4L	8368	6	27840926	27841289	No	No	Yes	4.8019e-09	0.191235	0.42689	-1	0	NA	NA	NA	NA	Aorta:Left_Ventricle:Liver:Pancreas:Right_Ventricle:Spleen:GM12878:IMR90:Mesenchymal_Stem_Cell:Neural_Progenitor_Cell:Trophoblast-like_Cell:hESC	rs9366702	4
HIST1H2AM	8336	6	27860477	27860963	No	No	Yes	4.8019e-09	0.000856482	-0.225135	-1	1.649	NA	NA	NA	NA	Adult_Cortex:Fetal_Cortex:Aorta:Left_Ventricle:Liver:Pancreas:Right_Ventricle:Spleen:GM12878:IMR90:Mesenchymal_Stem_Cell:Neural_Progenitor_Cell:Trophoblast-like_Cell:hESC	rs9366702	4
OR2B2	81697	6	27878963	27880174	No	No	Yes	4.8019e-09	6.8672e-05	-0.212076	-1	0	NA	NA	NA	NA	Aorta:Left_Ventricle:Liver:Pancreas:Right_Ventricle:Spleen:GM12878:IMR90:Mesenchymal_Stem_Cell:Mesendoderm:Neural_Progenitor_Cell:Trophoblast-like_Cell:hESC	rs9366702	4
OR2B6	26212	6	27925019	27925960	No	No	Yes	4.8019e-09	0.0407309	-0.0981731	1	0	NA	NA	NA	NA	Left_Ventricle:Liver:IMR90:Mesenchymal_Stem_Cell:Mesendoderm:Trophoblast-like_Cell:hESC	rs9366702	4
ZSCAN12	9753	6	28346732	28367511	No	No	Yes	4.8019e-09	1.43992e-05	NA	-1	0	4.566e-06	0.0131829	eQTLGen_cis_eQTLs	+	GM12878:Mesenchymal_Stem_Cell	rs9366702	4
GPX6	257202	6	28471073	28495992	No	No	Yes	4.8019e-09	3.13758e-05	0.718703	-1	0	NA	NA	NA	NA	GM12878:IMR90:Mesenchymal_Stem_Cell	rs9366702	4
GPX5	2880	6	28493702	28502729	No	No	Yes	4.8019e-09	0.00888468	0.354876	1	0	NA	NA	NA	NA	GM12878:IMR90:Mesenchymal_Stem_Cell	rs9366702	4
ZNF311	282890	6	28962562	28973093	No	No	Yes	4.8019e-09	0.000129446	0.377858	-1	0	7.4086e-06	0.0211029	eQTLGen_cis_eQTLs	-	Left_Ventricle:IMR90:Mesenchymal_Stem_Cell	rs9366702	4
MAS1L	116511	6	29454474	29455738	No	No	Yes	0.00800697	0.000466206	0.689548	-1	0	NA	NA	NA	NA	IMR90:Mesenchymal_Stem_Cell	rs9366702	4
UBD	10537	6	29523292	29527702	No	No	Yes	0.0324344	0.0798958	0.401531	-1	0	NA	NA	NA	NA	Mesenchymal_Stem_Cell	rs9366702	4
OR2H2	7932	6	29555683	29556745	No	No	Yes	0.0324344	0.0899459	0.696836	1	0	NA	NA	NA	NA	Mesenchymal_Stem_Cell	rs9366702	4
MAP3K7	6885	6	91223292	91296764	No	No	Yes	3.94289e-08	0.998336	0.20543	-1	0	NA	NA	NA	NA	Mesenchymal_Stem_Cell:Mesendoderm:hESC	rs9345184	5
FUT9	10690	6	96463860	96663488	No	No	Yes	2.47552e-07	0.0813712	5.37195	1	0	NA	NA	NA	NA	Left_Ventricle:Mesenchymal_Stem_Cell	rs9375098	6
POU3F2	5454	6	99282580	99286660	No	No	Yes	7.1871e-06	NA	-0.73881	1	0	NA	NA	NA	NA	Promoter_anchored_loops:Mesenchymal_Stem_Cell:Mesendoderm:Neural_Progenitor_Cell:Trophoblast-like_Cell:hESC	rs9375098	6
FAXC	84553	6	99719045	99797938	No	No	Yes	4.25529e-05	0.872413	2.48349	-1	0	NA	NA	NA	NA	Mesendoderm	rs9375098	6
PDE10A	10846	6	165740776	166400091	No	No	Yes	0.000442932	0.998485	0.211815	-1	0	NA	NA	NA	NA	Mesenchymal_Stem_Cell	rs2301436	7
T	6862	6	166571144	166582188	No	No	Yes	0.000442932	0.00020819	1.07797	-1	0	NA	NA	NA	NA	IMR90	rs2301436	7
PRR18	285800	6	166719168	166721936	No	No	Yes	4.34067e-08	0.488138	-0.352448	-1	0	NA	NA	NA	NA	IMR90:Mesenchymal_Stem_Cell	rs2301436	7
MPC1	51660	6	166778407	166796486	No	No	Yes	4.34067e-08	0.145968	NA	-1	0	NA	NA	NA	NA	IMR90:Mesenchymal_Stem_Cell	rs2301436	7
Z98049.1	NA	6	166945369	166947709	No	No	Yes	4.34067e-08	NA	NA	1	0	NA	NA	NA	NA	IMR90	rs2301436	7
TCP10L2	401285	6	167559902	167610401	No	No	Yes	4.34067e-08	0.694467	-0.330282	1	0	NA	NA	NA	NA	Liver:GM12878:Mesendoderm:Trophoblast-like_Cell:hESC	rs2301436	7
GPR31	2853	6	167569759	167571817	No	No	Yes	4.34067e-08	0.000351018	-0.445953	-1	0	NA	NA	NA	NA	GM12878:Mesendoderm:Trophoblast-like_Cell:hESC	rs2301436	7
TTLL2	83887	6	167738574	167772991	No	No	Yes	0.00534813	4.93845e-06	0.51449	1	0	NA	NA	NA	NA	Fetal_Cortex	rs2301436	7
C6orf123	26238	6	168185217	168197539	No	No	Yes	0.000442932	NA	NA	-1	0	NA	NA	NA	NA	IMR90	rs2301436	7
AL009178.1	441179	6	168196210	168198927	No	No	Yes	0.000442932	NA	NA	1	0	NA	NA	NA	NA	IMR90	rs2301436	7
KIF25	3834	6	168396921	168445769	No	No	Yes	4.34067e-08	3.75351e-09	1.1435	1	0	NA	NA	NA	NA	Left_Ventricle:IMR90:Mesenchymal_Stem_Cell:Mesendoderm:Trophoblast-like_Cell:hESC	rs2301436	7
DACT2	168002	6	168693510	168720434	No	No	Yes	0.000442932	NA	NA	-1	0	NA	NA	NA	NA	IMR90:Mesenchymal_Stem_Cell	rs2301436	7
SMOC2	64094	6	168841831	169073984	No	No	Yes	0.00273183	0.0129698	-0.0645756	1	0	NA	NA	NA	NA	IMR90	rs2301436	7
THBS2	7058	6	169615875	169654139	No	No	Yes	0.00273183	0.245001	2.23861	-1	0	NA	NA	NA	NA	Mesenchymal_Stem_Cell	rs2301436	7
PHF10	55274	6	170104001	170124151	No	No	Yes	0.000331475	0.0838842	NA	-1	0	NA	NA	NA	NA	IMR90	rs2301436	7
TCTE3	6991	6	170140210	170151655	No	No	Yes	0.000331475	0.00321873	-0.238722	-1	0	NA	NA	NA	NA	IMR90	rs2301436	7
ERMARD	55780	6	170151718	170181680	No	No	Yes	0.000331475	5.17463e-10	-0.370459	1	0	NA	NA	NA	NA	IMR90	rs2301436	7
LRRC17	10234	7	102553438	102585396	No	No	Yes	0.00157746	6.63875e-08	-0.0793595	1	0	NA	NA	NA	NA	Mesendoderm	rs28526655	8
NAPEPLD	222236	7	102740223	102790007	No	No	Yes	0.00157746	0.0627215	-0.495891	-1	0	NA	NA	NA	NA	IMR90	rs28526655	8
PMPCB	9512	7	102937869	102969958	No	No	Yes	9.34615e-09	5.37978e-06	-0.0136454	1	0	NA	NA	NA	NA	GM12878:IMR90:Mesenchymal_Stem_Cell:Mesendoderm:Trophoblast-like_Cell:hESC	rs28526655	8
DNAJC2	27000	7	102952921	102985320	No	No	Yes	0.00157746	0.984694	-0.356424	-1	0	NA	NA	NA	NA	Adult_Cortex:IMR90:Mesenchymal_Stem_Cell:Mesendoderm:Trophoblast-like_Cell	rs28526655	8
PSMC2	5701	7	102984701	103009842	No	No	Yes	0.00157746	0.999211	-0.153371	1	0	NA	NA	NA	NA	Adult_Cortex:IMR90:Mesenchymal_Stem_Cell:Mesendoderm:Trophoblast-like_Cell	rs28526655	8
SLC26A5	375611	7	102993177	103086624	No	No	Yes	9.34615e-09	0.00137556	NA	-1	0	NA	NA	NA	NA	Liver:GM12878:IMR90:Mesenchymal_Stem_Cell:Mesendoderm:Trophoblast-like_Cell:hESC	rs28526655	8
RELN	5649	7	103112231	103629963	No	No	Yes	0.00157746	1	0.040685	-1	0	NA	NA	NA	NA	Mesenchymal_Stem_Cell:hESC	rs28526655	8
ORC5	5001	7	103766788	103848495	No	No	Yes	9.34615e-09	2.28835e-05	1.08875	-1	0	NA	NA	NA	NA	Left_Ventricle:Liver:IMR90:Mesenchymal_Stem_Cell:Mesendoderm:Trophoblast-like_Cell:hESC	rs28526655	8
KMT2E	55904	7	104654626	104754808	No	No	Yes	0.00539438	1	-0.608756	1	0	NA	NA	NA	NA	Adult_Cortex:GM12878:IMR90:Mesenchymal_Stem_Cell:Mesendoderm:hESC	rs28526655	8
SRPK2	6733	7	104751151	105039755	No	No	Yes	0.00539438	0.997504	-0.650865	-1	0	0.000124459	5.47604e-09	GTEx/v8/Artery_Tibial	NA	GM12878	rs28526655	8
ERI1	90459	8	8859657	8974256	No	No	Yes	0.00274076	0.000454685	0.94936	1	0	NA	NA	NA	NA	Fetal_Cortex	rs28701524	9
RP1L1	94137	8	10463859	10569697	No	No	Yes	0.00274076	NA	1.24497	-1	0	NA	NA	NA	NA	IMR90:Mesendoderm	rs28701524	9
SOX7	83595	8	10581278	10697357	No	No	Yes	3.30442e-08	0.131242	0.63803	-1	0	NA	NA	NA	NA	Adult_Cortex:Fetal_Cortex:Spleen:IMR90:Mesenchymal_Stem_Cell:Mesendoderm:Trophoblast-like_Cell	rs28701524	9
SOX7	83595	8	10582909	10697357	No	No	Yes	3.30442e-08	NA	0.63803	-1	0	NA	NA	NA	NA	Adult_Cortex:Fetal_Cortex:Spleen:IMR90:Mesenchymal_Stem_Cell:Mesendoderm:Trophoblast-like_Cell	rs28701524	9
PINX1	54984	8	10622473	10697394	No	No	Yes	3.30442e-08	4.94279e-09	-0.0639355	-1	0	NA	NA	NA	NA	Adult_Cortex:Fetal_Cortex:Spleen:IMR90:Mesenchymal_Stem_Cell:Mesendoderm:Trophoblast-like_Cell	rs28701524	9
MTMR9	66036	8	11141925	11185646	No	No	Yes	0.00274076	0.210866	1.57932	1	0	NA	NA	NA	NA	IMR90:Mesenchymal_Stem_Cell	rs28701524	9
ALX4	60529	11	44281994	44331716	No	No	Yes	4.03893e-08	0.234888	0.630806	-1	0	NA	NA	NA	NA	Mesenchymal_Stem_Cell	rs61882421	10
TSPAN18	90139	11	44748015	44953972	No	No	Yes	4.03893e-08	0.16186	2.12296	1	0	NA	NA	NA	NA	Mesenchymal_Stem_Cell	rs61882421	10
TP53I11	9537	11	44907454	44972840	No	No	Yes	4.03893e-08	0.0671743	1.56007	-1	0	NA	NA	NA	NA	Promoter_anchored_loops:IMR90	rs61882421	10
PRDM11	56981	11	45115564	45247734	No	No	Yes	4.03893e-08	0.942264	NA	1	0	NA	NA	NA	NA	IMR90	rs61882421	10
SYT13	57586	11	45261852	45307870	No	No	Yes	4.03893e-08	0.220166	0.352873	-1	0	NA	NA	NA	NA	IMR90:Mesenchymal_Stem_Cell:Mesendoderm:hESC	rs61882421	10
CHST1	8534	11	45670427	45687172	No	No	Yes	4.03893e-08	0.82099	NA	-1	0	NA	NA	NA	NA	Spleen:IMR90:Mesenchymal_Stem_Cell:Mesendoderm:hESC	rs61882421	10
AMBRA1	55626	11	46417964	46615675	No	No	Yes	0.0050415	0.999972	-0.701715	-1	0	NA	NA	NA	NA	Promoter_anchored_loops	rs7108902	11
SLC39A13	91252	11	47428683	47438047	No	No	Yes	2.41001e-05	0.011852	-0.332419	1	0	NA	NA	NA	NA	Promoter_anchored_loops:Adult_Cortex:Fetal_Cortex	rs7108902	11
CELF1	10658	11	47487496	47587121	No	No	Yes	0.000100113	0.998617	-0.376216	-1	0	NA	NA	NA	NA	Promoter_anchored_loops	rs7108902	11
NDUFS3	4722	11	47586888	47606114	No	No	Yes	0.000100113	0.047137	-0.0123446	1	0	NA	NA	NA	NA	Promoter_anchored_loops	rs7108902	11
PTPMT1	114971	11	47586982	47595013	No	No	Yes	0.000100113	0.459152	NA	1	0	NA	NA	NA	NA	Promoter_anchored_loops	rs7108902	11
KBTBD4	55709	11	47593749	47600567	No	No	Yes	2.41001e-05	0.0180744	-0.492621	-1	0	NA	NA	NA	NA	Fetal_Cortex	rs7108902	11
KBTBD4	55709	11	47599277	47599823	No	No	Yes	2.41001e-05	NA	-0.492621	1	0	NA	NA	NA	NA	Adult_Cortex	rs7108902	11
FAM180B	399888	11	47608198	47610746	No	No	Yes	2.41001e-05	0.315838	NA	1	0	NA	NA	NA	NA	Fetal_Cortex	rs7108902	11
NUP160	23279	11	47799639	47870107	No	No	Yes	2.41001e-05	0.0239792	-0.345694	-1	0	NA	NA	NA	NA	Fetal_Cortex	rs7108902	11
AP002884.3	NA	11	112041253	112071394	No	No	Yes	3.45828e-05	NA	NA	1	0	NA	NA	NA	NA	Fetal_Cortex	rs2471851	12
BCO2	83875	11	112046190	112095422	No	No	Yes	3.45828e-05	1.83158e-13	-0.120152	1	0	NA	NA	NA	NA	Fetal_Cortex	rs2471851	12
TMPRSS5	80975	11	113558272	113577095	No	No	Yes	4.53145e-08	2.57786e-08	0.183794	-1	0	NA	NA	NA	NA	Fetal_Cortex:IMR90:Mesenchymal_Stem_Cell:Mesendoderm:hESC	rs2471851	12
ZBTB16	7704	11	113930315	114121398	No	No	Yes	3.45828e-05	0.980087	NA	1	0	NA	NA	NA	NA	Fetal_Cortex	rs2471851	12
CPNE8	144402	12	39040624	39301232	No	No	Yes	4.84092e-08	0.0780043	0.519701	-1	0	NA	NA	NA	NA	IMR90	rs4768291	13
SLC2A13	114134	12	40148823	40499891	No	No	Yes	4.84092e-08	0.956101	-0.553128	-1	0	NA	NA	NA	NA	Mesendoderm:hESC	rs4768291	13
PDZRN4	29951	12	41582250	41968392	No	No	Yes	4.84092e-08	0.0708528	-0.0163085	1	0	NA	NA	NA	NA	Liver:Mesendoderm:hESC	rs4768291	13
GXYLT1	283464	12	42475647	42538681	No	No	Yes	4.84092e-08	0.987483	-0.0301221	-1	0	NA	NA	NA	NA	Mesendoderm:hESC	rs4768291	13
ZCRB1	85437	12	42705880	42719920	No	No	Yes	0.00260418	0.000953936	0.148908	-1	0	NA	NA	NA	NA	hESC	rs4768291	13
PRR20A	122183	13	57715052	57718073	No	No	Yes	2.57936e-06	NA	-1.2543	1	0	NA	NA	NA	NA	Mesendoderm:hESC	rs9597198	14
PCDH17	27253	13	58205944	58303445	No	No	Yes	2.57936e-06	0.960498	-1.40944	1	0	NA	NA	NA	NA	IMR90:Mesenchymal_Stem_Cell:Mesendoderm:hESC	rs9597198	14
CDH15	1013	16	89238175	89261900	No	No	Yes	NA	5.96232e-12	NA	1	0	NA	NA	NA	NA	EP_correlation_cell_type_oneway:EP_correlation_organ_oneway	rs2968474	17
TSR1	55720	17	2225797	2240801	No	No	Yes	0.00163841	8.3329e-20	NA	-1	0	NA	NA	NA	NA	Mesendoderm	rs79812909	18
SGSM2	9905	17	2240792	2284352	No	No	Yes	0.00163841	5.55963e-08	0.410082	1	0	9.94021e-06	4.77565e-06	GTEx/v7/Lung	+	Mesendoderm	rs79812909	18
MNT	4335	17	2287354	2304412	No	No	Yes	3.30181e-08	0.96048	-0.896443	-1	0	NA	NA	NA	NA	Left_Ventricle:Liver:IMR90:Mesenchymal_Stem_Cell:Mesendoderm:hESC	rs79812909	18
AC006435.1	NA	17	2310279	2318731	No	No	Yes	3.30181e-08	NA	NA	-1	0	NA	NA	NA	NA	Left_Ventricle:Liver:IMR90:Mesenchymal_Stem_Cell:Mesendoderm:hESC	rs79812909	18
BECN1	8678	17	40962152	40985367	No	No	Yes	6.67222e-06	0.998698	-0.469388	-1	0	NA	NA	NA	NA	Left_Ventricle	rs62059005	19
PSME3	10197	17	40976402	40995774	No	No	Yes	6.67222e-06	0.988104	-1.7453	1	0	NA	NA	NA	NA	Left_Ventricle	rs62059005	19
AOC2	314	17	40996617	41002724	No	No	Yes	6.67222e-06	5.1394e-10	0.0413506	1	0	NA	NA	NA	NA	Left_Ventricle	rs62059005	19
MPP3	4356	17	41878167	41910538	No	No	Yes	1.19766e-08	1.99786e-05	NA	-1	0	NA	NA	NA	NA	Mesenchymal_Stem_Cell	rs62059005	19
C17orf104	284071	17	42733762	42767676	No	No	Yes	NA	0.978536	0.492103	1	0	NA	NA	NA	NA	Mesenchymal_Stem_Cell:Mesendoderm:Trophoblast-like_Cell	rs62059005	19
GJC1	10052	17	42875816	42908184	No	No	Yes	0.000415634	0.944105	-2.78299	-1	0	5.69769e-05	0.049	DICE/T_CD4_TFH	NA	Promoter_anchored_loops	rs62059005	19
HIGD1B	51751	17	42923721	42927848	No	No	Yes	1.32768e-10	0.00234558	-0.344883	1	0	NA	NA	NA	NA	Fetal_Cortex	rs62059005	19
CCDC103	388389	17	42976510	42982758	No	No	Yes	NA	0.00218552	3.73457e-05	1	0	NA	NA	NA	NA	Adult_Cortex	rs62059005	19
FAM187A	100528020	17	42977135	42982758	No	No	Yes	NA	NA	NA	1	0	NA	NA	NA	NA	Adult_Cortex	rs62059005	19
GFAP	2670	17	42982376	42994305	No	No	Yes	1.4223e-07	2.22937e-05	-0.265503	-1	0	NA	NA	NA	NA	Promoter_anchored_loops	rs62059005	19
WNT9B	7484	17	44910567	44964096	No	No	Yes	1.19766e-08	0.0516168	NA	1	0	2.551e-05	0.0436416	GTEx/v7/Spleen	NA	Promoter_anchored_loops:Adult_Cortex:Mesenchymal_Stem_Cell:hESC	rs62059005	19
RPRML	388394	17	45055523	45056614	No	No	Yes	1.51876e-11	0.421295	NA	-1	0	NA	NA	NA	NA	Left_Ventricle:Liver:Right_Ventricle:GM12878:IMR90:Mesenchymal_Stem_Cell:Mesendoderm:Trophoblast-like_Cell:hESC	rs62059005	19
CDC27	996	17	45195069	45266788	No	No	Yes	1.51876e-11	0.486673	-0.787143	-1	0	NA	NA	NA	NA	Left_Ventricle:GM12878:Mesenchymal_Stem_Cell:Mesendoderm:hESC	rs62059005	19
MYL4	4635	17	45277812	45301045	No	No	Yes	1.51876e-11	0.000175625	-0.33374	1	0	NA	NA	NA	NA	Fetal_Cortex:Left_Ventricle:GM12878:Mesenchymal_Stem_Cell:Mesendoderm:hESC	rs62059005	19
ITGB3	3690	17	45331212	45421658	No	No	Yes	1.19766e-08	0.1417	-0.214709	1	0	NA	NA	NA	NA	IMR90:Mesenchymal_Stem_Cell:Mesendoderm:Trophoblast-like_Cell:hESC	rs62059005	19
ITGB3	3690	17	45331263	45421658	No	No	Yes	1.19766e-08	NA	-0.214709	1	0	NA	NA	NA	NA	IMR90:Mesenchymal_Stem_Cell:Mesendoderm:Trophoblast-like_Cell:hESC	rs62059005	19
KPNB1	3837	17	45726842	45762871	No	No	Yes	1.51876e-11	0.999994	-0.517927	1	0	NA	NA	NA	NA	IMR90:Mesenchymal_Stem_Cell:Trophoblast-like_Cell:hESC	rs62059005	19
TBX21	30009	17	45810610	45823485	No	No	Yes	1.19766e-08	0.963243	0.0831505	1	0	NA	NA	NA	NA	Left_Ventricle:Mesenchymal_Stem_Cell	rs62059005	19
SP6	80320	17	45922279	45933240	No	No	Yes	1.19766e-08	0.0229476	-1.12958	-1	0	NA	NA	NA	NA	Left_Ventricle:Mesenchymal_Stem_Cell:Mesendoderm	rs62059005	19
PNPO	55163	17	46018872	46025654	No	No	Yes	1.19766e-08	3.71896e-05	0.17935	1	0	NA	NA	NA	NA	Mesendoderm	rs62059005	19
PRR15L	79170	17	46029333	46035244	No	No	Yes	1.19766e-08	0.481247	0.303263	-1	0	NA	NA	NA	NA	Mesendoderm	rs62059005	19
HOXB1	3211	17	46605888	46608359	No	No	Yes	NA	0.1152	-0.795582	-1	0	NA	NA	NA	NA	Mesendoderm	rs62059005	19
HOXB2	3212	17	46618256	46623441	No	No	Yes	NA	0.00183831	0.974079	-1	0	1.26505e-183	0	BloodeQTL	NA	Mesendoderm	rs62059005	19
HOXB3	3213	17	46626232	46682274	No	No	Yes	1.51529e-08	0.610993	-1.0207	-1	0	NA	NA	NA	NA	Trophoblast-like_Cell	rs62059005	19
HOXB6	3216	17	46671639	46682354	No	No	Yes	1.51529e-08	0.00958341	-0.0166043	-1	0	NA	NA	NA	NA	Trophoblast-like_Cell	rs62059005	19
HOXB7	3217	17	46684594	46710934	No	No	Yes	1.51529e-08	0.00759639	-0.376189	-1	0	2.98863e-06	0.0011061	BloodeQTL	NA	Trophoblast-like_Cell	rs62059005	19
HOXB8	3218	17	46688739	46692478	No	No	Yes	1.51529e-08	0.444768	NA	-1	0	NA	NA	NA	NA	Trophoblast-like_Cell	rs62059005	19
HOXB9	3219	17	46698518	46703839	No	No	Yes	1.51529e-08	0.101637	0.72463	-1	0	NA	NA	NA	NA	Trophoblast-like_Cell	rs62059005	19
PRSS55	203074	8	10383056	10411676	Yes	Yes	No	3.30442e-08	1.23357e-08	0.255257	1	11.5	3.44704e-06	1.4185e-19	PsychENCODE_eQTLs:BRAINEAC/CRBL:GTEx/v8/Brain_Cerebellum:GTEx/v8/Brain_Nucleus_accumbens_basal_ganglia:GTEx/v8/Pituitary	-	NA	rs28701524	9
CBFA2T3	863	16	88941266	89043612	Yes	Yes	No	2.32748e-08	0.45444	-1.30126	-1	6.262	6.81906e-36	1.28416e-28	eQTLGen_cis_eQTLs:GTEx/v8/Artery_Aorta:GTEx/v8/Esophagus_Gastroesophageal_Junction:GTEx/v8/Heart_Atrial_Appendage:GTEx/v8/Nerve_Tibial:GTEx/v8/Pancreas:GTEx/v8/Skin_Not_Sun_Exposed_Suprapubic:GTEx/v8/Skin_Sun_Exposed_Lower_leg:GTEx/v8/Testis:GTEx/v8/Thyroid:GTEx/v7/Artery_Aorta:GTEx/v7/Nerve_Tibial:GTEx/v7/Pancreas:GTEx/v7/Skin_Sun_Exposed_Lower_leg:GTEx/v7/Thyroid:GTEx/v6/Artery_Aorta:GTEx/v6/Pa…	-	NA	rs2968474	17
ARL17A	51326	17	44594068	44657088	Yes	Yes	No	4.649e-14	NA	-2.38258	-1	19.03	7.53705e-150	0	eQTLcatalogue/Alasoo_2018_ge_macrophage_naive:eQTLcatalogue/BrainSeq_ge_brain:eQTLcatalogue/Fairfax_2012_B-cell_CD19:eQTLcatalogue/Fairfax_2014_IFN24:eQTLcatalogue/Fairfax_2014_LPS24:eQTLcatalogue/Fairfax_2014_LPS2:eQTLcatalogue/Fairfax_2014_naive:eQTLcatalogue/GENCORD_ge_LCL:eQTLcatalogue/GEUVADIS_ge_LCL:eQTLcatalogue/Schwartzentruber_2018_ge_sensory_neuron:eQTLcatalogue/TwinsUK_ge_LCL:eQTLcatal…	+	NA	rs62059005	19
NSF	4905	17	44668035	44834830	Yes	Yes	No	4.649e-14	0.713682	-0.566247	1	17.18	3.1212e-121	0	eQTLcatalogue/BLUEPRINT_ge_monocyte:eQTLcatalogue/BLUEPRINT_ge_neutrophil:eQTLcatalogue/BLUEPRINT_ge_T-cell:eQTLcatalogue/CEDAR_B-cell_CD19:eQTLcatalogue/CEDAR_monocyte_CD14:eQTLcatalogue/CEDAR_neutrophil_CD15:eQTLcatalogue/CEDAR_T-cell_CD4:eQTLcatalogue/CEDAR_T-cell_CD8:eQTLcatalogue/Fairfax_2012_B-cell_CD19:eQTLcatalogue/Fairfax_2014_IFN24:eQTLcatalogue/Fairfax_2014_LPS24:eQTLcatalogue/Fairfax_…	-	NA	rs62059005	19
ACAP3	116983	1	1227756	1244989	No	Yes	No	NA	0.0394309	NA	-1	0	1.6662e-06	0.0129532	eQTLGen_trans_eQTLs	NA	NA	rs62059005	19
EBNA1BP2	10969	1	43629846	43736607	No	Yes	No	NA	2.3767e-06	NA	-1	0	2.7941e-06	0.0204594	eQTLGen_trans_eQTLs	NA	NA	rs62059005	19
ECHDC2	55268	1	53361656	53392884	No	Yes	No	2.64019e-11	1.18082e-07	0.192219	-1	0	5.312e-10	2.02347e-05	eQTLGen_trans_eQTLs	-	NA	rs62059005	19
HHLA3	11147	1	70820488	70851022	No	Yes	No	0.00141594	0.00618097	-0.290408	1	0	3.3965e-07	0.00314037	eQTLGen_trans_eQTLs	-	NA	rs62059005	19
IFI44L	10964	1	79085607	79111830	No	Yes	No	0.00141594	2.21842e-10	0.480156	1	0	1.1966e-06	0.00952875	eQTLGen_trans_eQTLs	-	NA	rs62059005	19
CNN3	1266	1	95362507	95392834	No	Yes	No	8.16454e-06	0.864371	NA	-1	0	2.316e-07	0.00221701	eQTLGen_trans_eQTLs	-	NA	rs62059005	19
JTB	10899	1	153946745	153950164	No	Yes	No	2.64019e-11	0.645224	-1.13814	-1	0	6.5073e-06	0.0409871	eQTLGen_trans_eQTLs	+	NA	rs62059005	19
TOMM40L	84134	1	161195793	161200408	No	Yes	No	NA	0.744036	-0.393456	1	0	6.1432e-06	0.0391758	eQTLGen_trans_eQTLs	NA	NA	rs62059005	19
KIAA0040	9674	1	175126123	175162135	No	Yes	No	1.95375e-09	NA	NA	-1	0	6.9924e-36	0	eQTLGen_cis_eQTLs	-	NA	rs12076771	1
C1orf198	84886	1	230972865	231005335	No	Yes	No	2.64019e-11	0.0273753	0.0384408	-1	0	5.8137e-10	2.03252e-05	eQTLGen_trans_eQTLs	-	NA	rs62059005	19
ODC1	4953	2	10580094	10588630	No	Yes	No	2.64019e-11	0.950802	NA	-1	0	4.0974e-08	0.000581313	eQTLGen_trans_eQTLs	-	NA	rs62059005	19
TTC27	55622	2	32853099	33046118	No	Yes	No	0.00141594	6.54258e-09	-0.569399	1	0	8.8601e-07	0.00740741	eQTLGen_trans_eQTLs	-	NA	rs62059005	19
MRPL53	116540	2	74699085	74700449	No	Yes	No	NA	0.222249	-0.410211	-1	0	2.3102e-06	0.0173644	eQTLGen_trans_eQTLs	NA	NA	rs62059005	19
PARP3	10039	3	51976361	51982883	No	Yes	No	2.64019e-11	1.48672e-08	-0.37974	1	0	2.6427e-08	0.000357782	eQTLGen_trans_eQTLs	-	NA	rs62059005	19
SLC25A4	291	4	186064395	186071536	No	Yes	No	2.64019e-11	0.483364	NA	1	0	2.2506e-09	7.32601e-05	eQTLGen_trans_eQTLs	-	NA	rs62059005	19
ALDH7A1	501	5	125877533	125931110	No	Yes	No	NA	1.95313e-12	1.76079	-1	0	8.824e-07	0.00737753	eQTLGen_trans_eQTLs	NA	NA	rs62059005	19
PGBD1	84547	6	28249314	28270326	No	Yes	No	4.8019e-09	1.46735e-05	-0.0800605	1	0	6.439e-32	0	DICE/T_CD4_TFH:DICE/T_CD4_TH2:DICE/T_CD4_memory_TREG:eQTLGen_cis_eQTLs:GTEx/v8/Colon_Sigmoid:GTEx/v7/Heart_Left_Ventricle	-	NA	rs9366702	4
ZKSCAN3	80317	6	28317691	28336947	No	Yes	No	4.8019e-09	0.000122608	-0.652443	1	0	6.1219e-35	0	eQTLcatalogue/TwinsUK_ge_fat:eQTLcatalogue/TwinsUK_ge_LCL:eQTLcatalogue/TwinsUK_ge_skin:PsychENCODE_eQTLs:eQTLGen_cis_eQTLs:CMC_SVA_cis:GTEx/v8/Adipose_Subcutaneous:GTEx/v8/Artery_Tibial:GTEx/v8/Brain_Cerebellum:GTEx/v8/Brain_Cortex:GTEx/v8/Brain_Frontal_Cortex_BA9:GTEx/v8/Breast_Mammary_Tissue:GTEx/v8/Colon_Transverse:GTEx/v8/Esophagus_Gastroesophageal_Junction:GTEx/v8/Esophagus_Mucosa:GTEx/v8/E…	+	NA	rs9366702	4
ZSCAN23	222696	6	28399707	28411279	No	Yes	No	4.8019e-09	0.00270295	0.0706565	-1	0	1.89196e-27	5.06862e-55	eQTLcatalogue/BLUEPRINT_ge_T-cell:eQTLcatalogue/GENCORD_ge_LCL:eQTLcatalogue/GEUVADIS_ge_LCL:eQTLcatalogue/HipSci_ge_iPSC:eQTLcatalogue/Schwartzentruber_2018_ge_sensory_neuron:eQTLcatalogue/TwinsUK_ge_LCL:PsychENCODE_eQTLs:CMC_SVA_cis:CMC_NoSVA_cis:BRAINEAC/CRBL:BRAINEAC/OCTX:GTEx/v8/Adipose_Subcutaneous:GTEx/v8/Adipose_Visceral_Omentum:GTEx/v8/Artery_Aorta:GTEx/v8/Artery_Tibial:GTEx/v8/Brain_Cer…	-	NA	rs9366702	4
MMS22L	253714	6	97590037	97731093	No	Yes	No	6.5316e-09	0.671142	-0.337966	-1	0	NA	0.049	CMC_NoSVA_cis	-	NA	rs9375098	6
FBXL4	26235	6	99316420	99395849	No	Yes	No	6.5316e-09	0.0079088	0.426985	-1	0	1.52582e-06	0.00371926	GTEx/v6/Cells_EBV-transformed_lymphocytes	-	NA	rs9375098	6
SLC18B1	116843	6	133090509	133119701	No	Yes	No	2.64019e-11	3.94676e-10	0.973266	-1	0	7.7609e-08	0.000974243	eQTLGen_trans_eQTLs	-	NA	rs62059005	19
NUDT1	4521	7	2281857	2290781	No	Yes	No	0.00141594	1.28825e-09	NA	1	0	4.1203e-10	2.12314e-05	eQTLGen_trans_eQTLs	+	NA	rs62059005	19
VWDE	221806	7	12370511	12443567	No	Yes	No	2.64019e-11	NA	0.87633	-1	0	4.2821e-06	0.0290281	eQTLGen_trans_eQTLs	-	NA	rs62059005	19
PUS7	54517	7	105080108	105162714	No	Yes	No	9.34615e-09	2.16505e-05	-0.300554	-1	0	1.1223e-48	0	DICE/T_CD4_TFH:DICE/T_CD4_TH1:DICE/T_CD4_TH17:DICE/T_CD4_TH2:DICE/T_CD4_naive_TREG:eQTLGen_cis_eQTLs:GTEx/v8/Brain_Cerebellar_Hemisphere	-	NA	rs28526655	8
AKR1B1	231	7	134127102	134144036	No	Yes	No	NA	1.07346e-05	-0.0776756	-1	0	3.7028e-06	0.0258276	eQTLGen_trans_eQTLs	NA	NA	rs62059005	19
TNKS	8658	8	9413424	9639856	No	Yes	No	NA	0.777116	1.63727	1	0	7.74226e-06	0.0387113	eQTLcatalogue/Lepik_2017_ge_blood	NA	NA	rs28701524	9
IARS	3376	9	94972489	95056038	No	Yes	No	0.00141594	4.34509e-09	0.221657	-1	0	5.8872e-06	0.0378241	eQTLGen_trans_eQTLs	-	NA	rs62059005	19
PTPDC1	138639	9	96793076	96872138	No	Yes	No	2.64019e-11	0.00209572	-0.264988	1	0	1.572e-09	5.72738e-05	eQTLGen_trans_eQTLs	-	NA	rs62059005	19
TRDMT1	1787	10	17184253	17244053	No	Yes	No	0.00141594	1.67245e-06	0.795331	-1	0	5.668e-07	0.00496067	eQTLGen_trans_eQTLs	-	NA	rs62059005	19
ARL5B	221079	10	18948334	18970568	No	Yes	No	2.64019e-11	0.463976	0.319438	1	0	2.9284e-07	0.00275846	eQTLGen_trans_eQTLs	+	NA	rs62059005	19
PGAP2	27315	11	3818954	3847601	No	Yes	No	2.64019e-11	0.152224	-0.208488	1	0	1.26e-08	0.000175551	eQTLGen_trans_eQTLs	-	NA	rs62059005	19
CTD-2210P24.4	374387	11	45792983	45793909	No	Yes	No	4.03893e-08	NA	NA	1	0	7.62e-08	3.03605e-38	GTEx/v8/Heart_Atrial_Appendage:GTEx/v8/Muscle_Skeletal	+	NA	rs61882421	10
SLC35C1	55343	11	45825623	45834566	No	Yes	No	4.03893e-08	0.147015	0.234379	1	0	4.0445e-52	0	eQTLcatalogue/Lepik_2017_ge_blood:eQTLGen_cis_eQTLs:BIOSQTL/BIOS_eQTL_geneLevel:GTEx/v8/Lung	+	NA	rs61882421	10
CRY2	1408	11	45868669	45904798	No	Yes	No	4.03893e-08	0.993283	-1.28555	1	0	2.6477e-13	0	eQTLGen_cis_eQTLs:BIOSQTL/BIOS_eQTL_geneLevel	+	NA	rs61882421	10
DGKZ	8525	11	46354455	46402104	No	Yes	No	6.85775e-09	0.998143	-0.438701	1	0	1.3934e-08	7.05038e-05	eQTLGen_cis_eQTLs	-	NA	rs7108902	11
MDK	4192	11	46402306	46405375	No	Yes	No	1.95079e-05	0.0224328	-0.438483	1	0	1.18679e-06	3.70616e-08	PsychENCODE_eQTLs:GTEx/v8/Adipose_Visceral_Omentum:GTEx/v8/Artery_Aorta:GTEx/v8/Artery_Tibial:GTEx/v8/Colon_Sigmoid:GTEx/v8/Esophagus_Muscularis:GTEx/v8/Heart_Atrial_Appendage:GTEx/v8/Lung:GTEx/v8/Pancreas:GTEx/v8/Skin_Not_Sun_Exposed_Suprapubic:GTEx/v8/Thyroid:GTEx/v7/Artery_Tibial:GTEx/v7/Colon_Sigmoid:GTEx/v7/Skin_Sun_Exposed_Lower_leg:GTEx/v6/Artery_Tibial	+	NA	rs7108902	11
PSMC3	5702	11	47440320	47447993	No	Yes	No	6.85775e-09	0.9792	-0.404697	-1	0	4.3103e-11	0	eQTLGen_cis_eQTLs:GTEx/v8/Colon_Transverse:GTEx/v8/Lung	+	NA	rs7108902	11
PTPRJ	5795	11	48002113	48189670	No	Yes	No	2.41001e-05	2.38654e-05	NA	1	0	2.7679e-07	0.000919312	eQTLGen_cis_eQTLs	-	NA	rs7108902	11
GPR137	56834	11	64037534	64056972	No	Yes	No	2.64019e-11	0.484398	NA	1	0	1.0384e-09	3.94711e-05	eQTLGen_trans_eQTLs	+	NA	rs62059005	19
MRPL11	65003	11	66202546	66234209	No	Yes	No	2.64019e-11	2.04236e-05	-0.370835	-1	0	2.8896e-08	0.000383085	eQTLGen_trans_eQTLs	-	NA	rs62059005	19
PLEKHB1	58473	11	73357223	73373864	No	Yes	No	0.00141594	0.000703307	0.0592852	1	0	6.8914e-07	0.00596115	eQTLGen_trans_eQTLs	-	NA	rs62059005	19
ME3	10873	11	86152150	86383678	No	Yes	No	2.64019e-11	1.14188e-05	0.14173	-1	0	5.2389e-09	0.000120358	eQTLGen_trans_eQTLs	-	NA	rs62059005	19
TTC12	54970	11	113185251	113254266	No	Yes	No	4.53145e-08	1.44727e-07	-0.271528	1	0	5.3429e-85	0	eQTLcatalogue/CEDAR_B-cell_CD19:eQTLcatalogue/CEDAR_rectum:eQTLcatalogue/CEDAR_T-cell_CD4:eQTLcatalogue/CEDAR_T-cell_CD8:eQTLcatalogue/Fairfax_2012_B-cell_CD19:eQTLcatalogue/Fairfax_2014_IFN24:eQTLcatalogue/Fairfax_2014_LPS24:eQTLcatalogue/Fairfax_2014_naive:eQTLcatalogue/Lepik_2017_ge_blood:eQTLcatalogue/Quach_2016_ge_monocyte_IAV:eQTLcatalogue/TwinsUK_ge_fat:eQTLcatalogue/TwinsUK_ge_skin:eQTLGe…	+	NA	rs2471851	12
CLDN25	644672	11	113650469	113651222	No	Yes	No	4.53145e-08	2.36412e-09	-0.159951	1	0	5.06058e-06	0.00762699	BRAINEAC/HIPP	NA	NA	rs2471851	12
PFKM	5213	12	48498922	48540187	No	Yes	No	2.64019e-11	6.03263e-07	-0.654633	1	0	4.2434e-10	2.11864e-05	eQTLGen_trans_eQTLs	-	NA	rs62059005	19
C12orf10	60314	12	53693470	53700961	No	Yes	No	2.64019e-11	2.43605e-06	-0.0477084	1	0	8.5179e-08	0.00103093	eQTLGen_trans_eQTLs	+	NA	rs62059005	19
GLS2	27165	12	56864736	56882198	No	Yes	No	2.64019e-11	0.000987122	-0.487383	-1	0	2.4656e-11	0	eQTLGen_trans_eQTLs	-	NA	rs62059005	19
DTX3	196403	12	57998405	58003587	No	Yes	No	2.64019e-11	0.921137	-1.00375	1	0	1.0157e-10	0	eQTLGen_trans_eQTLs	-	NA	rs62059005	19
RILPL1	353116	12	123955925	124018265	No	Yes	No	2.64019e-11	0.0660196	-0.388983	-1	0	4.559e-07	0.00409439	eQTLGen_trans_eQTLs	-	NA	rs62059005	19
SLC7A1	6541	13	30083547	30169825	No	Yes	No	2.64019e-11	0.574964	-1.02524	-1	0	1.5029e-07	0.00160712	eQTLGen_trans_eQTLs	+	NA	rs62059005	19
SUCLA2	8803	13	48510622	48612125	No	Yes	No	2.64019e-11	0.0306682	0.24056	-1	0	2.4869e-06	0.01838	eQTLGen_trans_eQTLs	-	NA	rs62059005	19
TBC1D4	9882	13	75858808	76056250	No	Yes	No	2.64019e-11	3.64407e-13	0.627015	-1	0	3.8634e-06	0.0267535	eQTLGen_trans_eQTLs	+	NA	rs62059005	19
BIVM	54841	13	103451399	103493885	No	Yes	No	2.64019e-11	6.43353e-06	-0.588749	1	0	9.2104e-07	0.0076607	eQTLGen_trans_eQTLs	-	NA	rs62059005	19
PARP2	10038	14	20811741	20826064	No	Yes	No	2.64019e-11	2.09999e-07	1.18551	1	0	1.6365e-06	0.0127346	eQTLGen_trans_eQTLs	-	NA	rs62059005	19
EXD2	55218	14	69658228	69709075	No	Yes	No	2.64019e-11	1.11026e-08	-0.961556	1	0	2.112e-07	0.00208605	eQTLGen_trans_eQTLs	-	NA	rs62059005	19
DMXL2	23312	15	51739908	51915030	No	Yes	No	0.00141594	1	-0.48116	-1	0	1.6138e-06	0.0126069	eQTLGen_trans_eQTLs	+	NA	rs62059005	19
COMMD4	54939	15	75628232	75634268	No	Yes	No	0.00141594	0.237758	-0.00675	1	0	9.1822e-07	0.0076238	eQTLGen_trans_eQTLs	-	NA	rs62059005	19
IL4R	3566	16	27324989	27376099	No	Yes	No	2.64019e-11	0.0317438	0.483669	1	0	2.8184e-07	0.00268164	eQTLGen_trans_eQTLs	-	NA	rs62059005	19
STX1B	112755	16	31000577	31021949	No	Yes	No	2.64019e-11	0.944475	-1.61045	-1	0	1.1193e-07	0.00126582	eQTLGen_trans_eQTLs	-	NA	rs62059005	19
PLEKHG4	25894	16	67311413	67323402	No	Yes	No	2.64019e-11	1.46441e-09	-1.21685	1	0	7.8336e-09	0.000149502	eQTLGen_trans_eQTLs	-	NA	rs62059005	19
ZNF23	7571	16	71481500	71496998	No	Yes	No	2.64019e-11	8.37283e-07	-0.580456	-1	0	5.0383e-11	0	eQTLGen_trans_eQTLs	-	NA	rs62059005	19
IRF8	3394	16	85932409	85956215	No	Yes	No	2.64019e-11	0.92654	-0.298039	1	0	5.5746e-07	0.00491958	eQTLGen_trans_eQTLs	-	NA	rs62059005	19
SNAI3	333929	16	88744090	88752901	No	Yes	No	2.32748e-08	0.00830566	NA	-1	0	2.42901e-06	0.00185147	BIOSQTL/BIOS_eQTL_geneLevel	-	NA	rs2968474	17
CTU2	348180	16	88772871	88781794	No	Yes	No	2.32748e-08	3.21677e-14	NA	1	0	3.46056e-06	0.00252852	BIOSQTL/BIOS_eQTL_geneLevel	+	NA	rs2968474	17
PIEZO1	9780	16	88781751	88851619	No	Yes	No	2.32748e-08	0.535969	NA	-1	0	6.8989e-26	0	eQTLcatalogue/TwinsUK_ge_LCL:eQTLGen_cis_eQTLs:BIOSQTL/BIOS_eQTL_geneLevel:GTEx/v8/Heart_Left_Ventricle	+	NA	rs2968474	17
GALNS	2588	16	88880142	88923378	No	Yes	No	2.32748e-08	0.00086204	0.823507	-1	0	8.1414e-21	0	eQTLcatalogue/Lepik_2017_ge_blood:eQTLGen_cis_eQTLs:BIOSQTL/BIOS_eQTL_geneLevel:GTEx/v8/Artery_Aorta	+	NA	rs2968474	17
TRAPPC2L	51693	16	88922628	88929094	No	Yes	No	2.32748e-08	3.55188e-05	0.98365	1	0	2.2365e-20	0	eQTLcatalogue/CEDAR_monocyte_CD14:eQTLcatalogue/CEDAR_T-cell_CD4:eQTLcatalogue/CEDAR_T-cell_CD8:eQTLcatalogue/Fairfax_2012_B-cell_CD19:eQTLcatalogue/Fairfax_2014_IFN24:eQTLcatalogue/Fairfax_2014_LPS24:eQTLcatalogue/Fairfax_2014_naive:eQTLcatalogue/Kasela_2017_T-cell_CD4:PsychENCODE_eQTLs:eQTLGen_cis_eQTLs:BIOSQTL/BIOS_eQTL_geneLevel:GTEx/v8/Brain_Cerebellum:GTEx/v8/Brain_Cortex:GTEx/v6/Esophagus_…	+	NA	rs2968474	17
PABPN1L	390748	16	88928034	88933068	No	Yes	No	2.32748e-08	2.65471e-11	-0.122346	-1	0	3.87504e-18	0	BIOSQTL/BIOS_eQTL_geneLevel	-	NA	rs2968474	17
RP11-830F9.6	NA	16	89006197	89017932	No	Yes	No	2.32748e-08	NA	NA	1	0	1.69758e-38	0	eQTLcatalogue/BLUEPRINT_ge_monocyte:eQTLcatalogue/CEDAR_monocyte_CD14:eQTLcatalogue/CEDAR_neutrophil_CD15:eQTLcatalogue/Fairfax_2014_IFN24:eQTLcatalogue/Fairfax_2014_LPS24:eQTLcatalogue/Fairfax_2014_LPS2:eQTLcatalogue/Fairfax_2014_naive:eQTLcatalogue/GEUVADIS_ge_LCL:eQTLcatalogue/Lepik_2017_ge_blood:eQTLcatalogue/Naranbhai_2015_neutrophil_CD16:eQTLcatalogue/TwinsUK_ge_LCL:eQTLcatalogue/van_de_Bun…	-	NA	rs2968474	17
CHMP1A	5119	16	89710839	89724253	No	Yes	No	2.32748e-08	0.252037	0.2287	-1	0	NA	0.049	CMC_SVA_cis	-	NA	rs2968474	17
CDK10	8558	16	89747145	89762772	No	Yes	No	2.32748e-08	2.33671e-10	-0.209288	1	0	4.3922e-21	0	PsychENCODE_eQTLs:eQTLGen_cis_eQTLs:CMC_SVA_cis:GTEx/v8/Whole_Blood:GTEx/v8/Nerve_Tibial:GTEx/v7/Nerve_Tibial:GTEx/v6/Nerve_Tibial	-	NA	rs2968474	17
SRR	63826	17	2206677	2228554	No	Yes	No	0.013962	0.179017	NA	1	0	2.81367e-05	5.08289e-64	GTEx/v8/Esophagus_Mucosa	-	NA	rs79812909	18
GID4	79018	17	17942606	17971718	No	Yes	No	2.64019e-11	0.937456	-1.87294	1	0	9.6032e-07	0.00784333	eQTLGen_trans_eQTLs	+	NA	rs62059005	19
RAB34	83871	17	27041299	27045447	No	Yes	No	2.64019e-11	4.67975e-06	-0.41151	-1	0	1.6251e-08	0.000218613	eQTLGen_trans_eQTLs	-	NA	rs62059005	19
DCAKD	79877	17	43100708	43138473	No	Yes	No	4.649e-14	0.0293861	0.848595	-1	0	8.8034e-24	0	eQTLGen_cis_eQTLs:GTEx/v8/Adipose_Subcutaneous:GTEx/v8/Artery_Tibial:GTEx/v8/Colon_Transverse:GTEx/v8/Esophagus_Mucosa:GTEx/v8/Nerve_Tibial:GTEx/v8/Skin_Sun_Exposed_Lower_leg:GTEx/v8/Thyroid:GTEx/v7/Whole_Blood:GTEx/v7/Artery_Tibial:GTEx/v7/Skin_Sun_Exposed_Lower_leg:GTEx/v7/Thyroid	+	NA	rs62059005	19
ACBD4	79777	17	43209967	43221548	No	Yes	No	4.649e-14	1.82643e-05	-0.326407	1	0	2.5192e-10	0	eQTLGen_cis_eQTLs:BIOSQTL/BIOS_eQTL_geneLevel:GTEx/v8/Artery_Tibial:GTEx/v8/Nerve_Tibial:GTEx/v8/Skin_Not_Sun_Exposed_Suprapubic:GTEx/v8/Thyroid:GTEx/v7/Artery_Tibial	-	NA	rs62059005	19
TBKBP1	9755	17	45771447	45789416	No	Yes	No	4.40265e-10	0.0383778	-1.54619	1	0	7.988e-08	0.000321118	eQTLGen_cis_eQTLs	-	NA	rs62059005	19
MKS1	54903	17	56282803	56296966	No	Yes	No	0.00141594	3.97438e-09	0.0906861	-1	0	5.8761e-06	0.0377391	eQTLGen_trans_eQTLs	-	NA	rs62059005	19
LRRC37A3	374819	17	62850430	62915598	No	Yes	No	4.649e-14	NA	-0.0971379	-1	0	0	0	xQTLServer_eQTLs:CMC_SVA_trans:CMC_NoSVA_cis:CMC_NoSVA_trans:BRAINEAC/CRBL:BRAINEAC/FCTX:BRAINEAC/HIPP:BRAINEAC/MEDU:BRAINEAC/OCTX:BRAINEAC/PUTM:BRAINEAC/SNIG:BRAINEAC/TCTX:BRAINEAC/THAL:BRAINEAC/WHMT:BRAINEAC/aveALL	+	NA	rs62059005	19
C17orf58	284018	17	65987217	65989765	No	Yes	No	4.649e-14	0.0821564	0.225875	-1	0	1.10786e-06	5.12235e-05	BRAINEAC/CRBL:BRAINEAC/MEDU:BRAINEAC/OCTX:BRAINEAC/TCTX	NA	NA	rs62059005	19
LGALS3BP	3959	17	76967320	76976191	No	Yes	No	2.64019e-11	3.92643e-07	-0.0688765	-1	0	6.3575e-12	0	eQTLGen_trans_eQTLs	-	NA	rs62059005	19
PTPRM	5797	18	7566780	8406859	No	Yes	No	2.64019e-11	0.999958	NA	1	0	1.8322e-07	0.00179583	eQTLGen_trans_eQTLs	-	NA	rs62059005	19
KIAA1328	57536	18	34409069	34812135	No	Yes	No	0.000731097	6.07254e-05	-0.427349	1	0	0.000102608	0.00106504	GTEx/v8/Thyroid	+	NA	rs8090858	20
RTTN	25914	18	67671029	67873181	No	Yes	No	2.64019e-11	2.40394e-13	-0.337359	-1	0	1.3315e-06	0.0105141	eQTLGen_trans_eQTLs	-	NA	rs62059005	19
GADD45B	4616	19	2476120	2478257	No	Yes	No	2.64019e-11	0.185427	-0.920558	1	0	4.5355e-06	0.0303071	eQTLGen_trans_eQTLs	-	NA	rs62059005	19
COX6B1	1340	19	36139125	36149763	No	Yes	No	2.64019e-11	0.0816221	-0.124788	1	0	1.2218e-13	0	eQTLGen_trans_eQTLs	+	NA	rs62059005	19
AP2S1	1175	19	47341393	47354249	No	Yes	No	2.64019e-11	0.919496	-0.48921	-1	0	7.2778e-07	0.00622785	eQTLGen_trans_eQTLs	+	NA	rs62059005	19
PIGU	128869	20	33148346	33264910	No	Yes	No	2.64019e-11	0.813069	-0.4371	-1	0	1.382e-08	0.000189903	eQTLGen_trans_eQTLs	-	NA	rs62059005	19
MX1	4599	21	42792231	42831141	No	Yes	No	2.64019e-11	4.50421e-09	0.85574	1	0	6.2671e-07	0.00552738	eQTLGen_trans_eQTLs	-	NA	rs62059005	19
CTPS2	56474	23	16606126	16731059	No	Yes	No	2.64019e-11	0.433685	-0.639808	-1	0	1.316e-07	0.00141906	eQTLGen_trans_eQTLs	-	NA	rs62059005	1900-01-19
TCEAL1	9338	23	102883632	102885881	No	Yes	No	2.64019e-11	0.488641	-0.38179	1	0	1.7649e-08	0.000232378	eQTLGen_trans_eQTLs	-	NA	rs62059005	19
AKAP6	9472	14	32798479	33300567	Yes	No	No	1.14689e-08	0.999937	-0.797217	1	17.66	NA	NA	NA	NA	NA	rs28382328	15
RBFOX1	54715	16	6069095	7763340	Yes	No	No	1.65377e-10	0.935961	1.09605	1	16.84	NA	NA	NA	NA	NA	rs2191130	16
CLUH	23277	17	2592680	2615957	Yes	No	No	0.000362742	0.999702	-0.803719	-1	16.85	NA	0.049	CMC_SVA_cis	NA	NA	rs79812909	18
IFI44	10561	1	79115481	79129763	No	No	No	0.00141594	4.72292e-14	0.131013	1	0	3.3097e-06	0.0234849	eQTLGen_trans_eQTLs	-	NA	rs62059005	19
TNN	63923	1	175036994	175117202	No	No	No	NA	5.19248e-15	-0.261805	1	0	9.51642e-05	7.79154e-32	GTEx/v8/Esophagus_Mucosa	NA	NA	rs12076771	1
PLS1	5357	3	142315229	142432506	No	No	No	NA	0.000310388	-0.114067	1	0	4.4966e-06	0.030141	eQTLGen_trans_eQTLs	NA	NA	rs62059005	19
CNOT6L	246175	4	78634541	78740769	No	No	No	8.16454e-06	0.954497	-1.01188	-1	0	5.8539e-06	0.0376201	eQTLGen_trans_eQTLs	+	NA	rs62059005	19
HERC5	51191	4	89378268	89427314	No	No	No	0.00141594	5.20637e-05	-0.495391	1	0	4.4923e-06	0.030141	eQTLGen_trans_eQTLs	-	NA	rs62059005	19
FAM13A	10144	4	89647106	90032549	No	No	No	0.00141594	2.45411e-14	-0.13731	-1	0	3.6531e-06	0.025591	eQTLGen_trans_eQTLs	+	NA	rs62059005	19
PET112	5188	4	152591656	152682175	No	No	No	NA	6.06135e-10	-0.0511876	-1	0	2.7724e-06	0.0203203	eQTLGen_trans_eQTLs	NA	NA	rs62059005	19
CDK20	23552	9	90581356	90589668	No	No	No	NA	7.19399e-12	-0.875496	-1	0	7.129e-06	0.0440014	eQTLGen_trans_eQTLs	NA	NA	rs62059005	19
RPL12	6136	9	130209953	130213684	No	No	No	0.0293245	0.164356	-0.484768	-1	0	6.0167e-06	0.0385104	eQTLGen_trans_eQTLs	+	NA	rs62059005	19
PSAP	5660	10	73576055	73611126	No	No	No	0.0193292	0.950037	-0.172844	-1	0	4.6453e-06	0.0308355	eQTLGen_trans_eQTLs	+	NA	rs2301436	7
IFIT1	3434	10	91152303	91163745	No	No	No	0.00141594	0.0053482	0.443642	1	0	5.3088e-06	0.0346362	eQTLGen_trans_eQTLs	-	NA	rs62059005	19
AMICA1	120425	11	118064455	118095809	No	No	No	0.0193292	0.00405909	0.46209	-1	0	1.727e-06	0.0133886	eQTLGen_trans_eQTLs	+	NA	rs2301436	7
LPAR5	57121	12	6728001	6745613	No	No	No	NA	0.0296429	-0.589812	-1	0	3.639e-06	0.0255072	eQTLGen_trans_eQTLs	NA	NA	rs62059005	19
ABCD2	225	12	39943835	40013553	No	No	No	0.027511	2.96981e-06	-0.633528	-1	0	0.00166311	0.0386437	BRAINEAC/HIPP	NA	NA	rs4768291	13
REC8	9985	14	24641062	24649463	No	No	No	0.00141594	0.526978	-0.260433	1	0	7.925e-06	0.0481549	eQTLGen_trans_eQTLs	-	NA	rs62059005	19
ACYP1	97	14	75519924	75536186	No	No	No	NA	0.223002	-0.0927418	-1	0	5.1349e-06	0.0334952	eQTLGen_trans_eQTLs	NA	NA	rs62059005	19
IQCK	124152	16	19727778	19868907	No	No	No	0.00141594	0.0539326	-1.46317	1	0	4.1805e-06	0.0285365	eQTLGen_trans_eQTLs	-	NA	rs62059005	19
CYBA	1535	16	88709691	88717560	No	No	No	0.00262025	0.00357298	NA	-1	0	6.17687e-05	7.06154e-11	GTEx/v8/Skin_Sun_Exposed_Lower_leg	-	NA	rs2968474	17
APRT	353	16	88875747	88878352	No	No	No	0.00421735	4.7182e-10	0.397746	-1	0	0.000223271	0.016827	PsychENCODE_eQTLs	-	NA	rs2968474	17
MC1R	4157	16	89978527	89987385	No	No	No	0.00262025	3.24606e-07	0.608794	1	0	8.2728e-06	0.0234097	eQTLGen_cis_eQTLs	-	NA	rs2968474	17
GPS2	2874	17	7214643	7218883	No	No	No	0.0293245	0.590138	NA	-1	0	4.3358e-06	0.0293211	eQTLGen_trans_eQTLs	+	NA	rs62059005	19
PLCD3	113026	17	43186335	43210721	No	No	No	NA	0.000143297	NA	-1	0	0.000144406	4.49615e-05	GTEx/v8/Lung	NA	NA	rs62059005	19
ABCC3	8714	17	48712138	48769613	No	No	No	8.16454e-06	2.61613e-14	-0.373436	1	0	2.8409e-06	0.0207035	eQTLGen_trans_eQTLs	+	NA	rs62059005	19
CCDC117	150275	22	29168662	29185283	No	No	No	NA	0.619564	0.00734646	1	0	5.0669e-06	0.0332472	eQTLGen_trans_eQTLs	NA	NA	rs62059005	19
MYH9	4627	22	36677327	36784063	No	No	No	0.0193292	1	0.864091	-1	0	4.7259e-06	0.0314252	eQTLGen_trans_eQTLs	+	NA	rs2301436	7

## Sheet: T6.GWGAS
Table 6. Genes identified by genome-wide gene-based association study (GWGAS) in MAGMA.
Genes with an adjusted p-value (FDR) below 0.05 are highlighted in bold. Chr=chromosome; Start Bp=start position of one gene; Stop Bp=stop position of one gene; nSNPs=number of SNPs in the GWAS mapped to the gene; Z=Z-statistic of the gene-based test in MAGMA; P=Two sided gene-based P-value.
Gene_name	CHR	START	STOP	nSNPs	Z	P	P(FDR)
MAPT	17	43971748	44105700	76	5.3417	4.604e-08	0.000863434
WNT3	17	44839872	44910520	83	4.541	2.7994e-06	0.02625
CRHR1	17	43699267	43913194	295	4.4353	4.5973e-06	0.0287393
KANSL1	17	44107282	44302733	99	4.3708	6.1896e-06	0.0290199
NSF	17	44668035	44834830	69	4.1406	1.7318e-05	0.0649564
DRD2	11	113280318	113346413	203	3.8752	5.3259e-05	0.16647
C1QTNF4	11	47611216	47616211	4	3.4634	0.00026668	0.714474
SAMD11	1	860260	879955	3	-0.018386	0.50733	0.733003
NOC2L	1	879584	894689	16	0.37793	0.35274	0.733003
KLHL17	1	895967	901095	7	0.87262	0.19144	0.733003
PLEKHN1	1	901877	911245	1	1.2595	0.10392	0.733003
C1orf170	1	910579	917497	7	0.37025	0.3556	0.733003
AGRN	1	955503	991496	40	0.10764	0.45714	0.733003
RNF223	1	1006346	1009687	6	0.75228	0.22594	0.733003
C1orf159	1	1017198	1051741	84	-0.0070356	0.50281	0.733003
TTLL10	1	1109264	1133315	97	0.45413	0.32487	0.733003
TNFRSF18	1	1138888	1142071	8	0.76424	0.22236	0.733003
TNFRSF4	1	1146706	1149518	7	0.89851	0.18446	0.733003
SDF4	1	1152288	1167411	80	0.30214	0.38127	0.733003
B3GALT6	1	1167629	1170421	8	1.4582	0.072393	0.733003
FAM132A	1	1177826	1182102	10	0.22151	0.41235	0.733003
UBE2J2	1	1189289	1209265	38	0.28991	0.38594	0.733003
SCNN1D	1	1215816	1227409	15	1.0904	0.13777	0.733003
ACAP3	1	1227756	1244989	28	0.35192	0.36245	0.733003
PUSL1	1	1243947	1247057	3	0.22853	0.40962	0.733003
CPSF3L	1	1246965	1260071	14	0.80446	0.21057	0.733003
GLTPD1	1	1260136	1264277	8	-0.22684	0.58973	0.733003
TAS1R3	1	1266694	1270686	10	-0.16851	0.56691	0.733003
DVL1	1	1270656	1284730	28	0.42104	0.33686	0.733003
MXRA8	1	1288069	1297157	24	0.63611	0.26235	0.733003
AURKAIP1	1	1309110	1310875	9	0.36699	0.35682	0.733003
CCNL2	1	1321091	1334708	11	1.062	0.14412	0.733003
RP4-758J18.2	1	1334902	1337426	9	0.22246	0.41198	0.733003
MRPL20	1	1337288	1342693	10	0.59793	0.27494	0.733003
ANKRD65	1	1353800	1357149	6	0.91233	0.1808	0.733003
TMEM88B	1	1361508	1363167	3	0.54282	0.29363	0.733003
VWA1	1	1370241	1378262	3	0.15659	0.43778	0.733003
ATAD3A	1	1447531	1470067	38	0.82257	0.20538	0.733003
TMEM240	1	1470554	1475833	7	0.60288	0.27329	0.733003
SSU72	1	1477053	1510249	73	-0.12793	0.5509	0.733003
AL645728.1	1	1510355	1511373	3	0.7901	0.21474	0.733003
SLC35E2B	1	1592939	1624167	8	0.45322	0.3252	0.733003
SLC35E2	1	1656277	1677431	3	0.61453	0.26943	0.733003
NADK	1	1682671	1711896	58	0.15864	0.43698	0.733003
GNB1	1	1716729	1822495	115	0.25958	0.3976	0.733003
C1orf222	1	1853396	1935276	225	-0.01137	0.50454	0.733003
GABRD	1	1950780	1962192	11	0.072696	0.47102	0.733003
PRKCZ	1	1981909	2116834	342	0.22634	0.41047	0.733003
C1orf86	1	2115903	2144159	47	0.92289	0.17803	0.733003
AL590822.2	1	2121237	2123179	4	0.59305	0.27657	0.733003
AL590822.1	1	2143360	2145620	3	0.1898	0.42473	0.733003
SKI	1	2160134	2241558	194	0.12058	0.45201	0.733003
MORN1	1	2252692	2323146	254	-0.078238	0.53118	0.733003
RER1	1	2323267	2336883	34	0.99497	0.15988	0.733003
PEX10	1	2336236	2345236	22	1.7603	0.039175	0.733003
PLCH2	1	2357419	2436969	129	1.1699	0.12102	0.733003
PANK4	1	2439972	2458039	43	0.052108	0.47922	0.733003
TNFRSF14	1	2487078	2496821	21	-0.071732	0.52859	0.733003
FAM213B	1	2517930	2522908	11	1.6196	0.052654	0.733003
MMEL1	1	2522078	2564481	143	0.11121	0.45573	0.733003
TTC34	1	2567415	2718286	109	0.23658	0.40649	0.733003
ACTRT2	1	2938046	2939465	3	0.47189	0.3185	0.733003
ARHGEF16	1	3370990	3397677	78	-0.020987	0.50837	0.733003
MEGF6	1	3406484	3528059	286	0.09687	0.46141	0.733003
TPRG1L	1	3541566	3546691	11	0.0766	0.46947	0.733003
CCDC27	1	3668962	3688209	55	0.2162	0.41442	0.733003
SMIM1	1	3689352	3692546	11	0.5741	0.28295	0.733003
CEP104	1	3728645	3773778	283	0.25644	0.3988	0.733003
DFFB	1	3773845	3801993	134	0.37379	0.35428	0.733003
C1orf174	1	3805689	3816857	40	0.53035	0.29794	0.733003
AJAP1	1	4714792	4852594	704	0.15875	0.43693	0.733003
NPHP4	1	5922871	6052533	436	0.29663	0.38337	0.733003
KCNAB2	1	6051526	6161253	285	0.62117	0.26724	0.733003
CHD5	1	6161853	6240183	257	0.19398	0.42309	0.733003
RPL22	1	6241329	6269449	60	-0.057263	0.52283	0.733003
RNF207	1	6265535	6281359	35	-0.11825	0.54707	0.733003
ICMT	1	6281253	6296032	29	0.16065	0.43618	0.733003
HES3	1	6304252	6305638	4	0.06548	0.4739	0.733003
GPR153	1	6307406	6321035	33	0.75461	0.22524	0.733003
ACOT7	1	6324329	6454451	442	0.46464	0.3211	0.733003
HES2	1	6472478	6484730	35	0.872	0.1916	0.733003
ESPN	1	6484848	6521430	96	0.19472	0.42281	0.733003
TNFRSF25	1	6521211	6526255	11	1.4303	0.076311	0.733003
PLEKHG5	1	6526152	6580121	132	0.26338	0.39613	0.733003
NOL9	1	6581407	6614595	118	-0.1121	0.54463	0.733003
TAS1R1	1	6615241	6639817	64	-0.1404	0.55583	0.733003
ZBTB48	1	6640061	6649340	15	-0.0044866	0.50179	0.733003
KLHL21	1	6650784	6674667	63	0.10824	0.4569	0.733003
PHF13	1	6673745	6684093	24	0.036867	0.4853	0.733003
THAP3	1	6684926	6695646	39	-0.18942	0.57512	0.733003
DNAJC11	1	6694228	6761984	163	0.29942	0.38231	0.733003
CAMTA1	1	6845384	7829766	2683	0.6284	0.26487	0.733003
VAMP3	1	7831329	7841492	36	0.29427	0.38428	0.733003
PER3	1	7844380	7905237	242	0.81981	0.20616	0.733003
UTS2	1	7903143	7913572	41	0.60336	0.27313	0.733003
TNFRSF9	1	7979907	8000926	46	0.82231	0.20545	0.733003
PARK7	1	8014351	8045565	77	0.20863	0.41737	0.733003
ERRFI1	1	8064464	8086368	36	0.67635	0.24941	0.733003
SLC45A1	1	8377886	8404227	83	1.0099	0.15627	0.733003
RERE	1	8412457	8877702	782	1.5487	0.060727	0.733003
CA6	1	9005926	9035151	129	-0.12616	0.5502	0.733003
SLC2A7	1	9063359	9086404	59	0.71595	0.23701	0.733003
SLC2A5	1	9095166	9148537	182	0.038971	0.48446	0.733003
GPR157	1	9160364	9189229	81	0.45061	0.32614	0.733003
H6PD	1	9294834	9331396	92	0.39168	0.34765	0.733003
SLC25A33	1	9599541	9645237	52	0.57583	0.28237	0.733003
TMEM201	1	9648932	9674935	40	-0.10978	0.54371	0.733003
PIK3CD	1	9711790	9789172	151	0.46358	0.32147	0.733003
C1orf200	1	9712668	9714644	5	0.096762	0.46146	0.733003
CLSTN1	1	9789084	9884584	146	0.065707	0.47381	0.733003
CTNNBIP1	1	9908334	9970394	70	-0.040808	0.51628	0.733003
LZIC	1	9982173	10003465	44	-0.24871	0.59821	0.733003
KIF1B	1	10270863	10441661	554	-0.11713	0.54662	0.733003
PGD	1	10458649	10480201	47	0.14671	0.44168	0.733003
APITD1	1	10490159	10512210	56	0.59133	0.27715	0.733003
APITD1-CORT	1	10490159	10512210	56	0.59133	0.27715	0.733003
CORT	1	10509776	10511959	4	1.2105	0.11305	0.733003
DFFA	1	10516579	10532583	26	0.0031899	0.49873	0.733003
PEX14	1	10532345	10690815	395	-0.040263	0.51606	0.733003
CASZ1	1	10696661	10856707	369	0.41293	0.33983	0.733003
C1orf127	1	11006528	11042094	108	-0.18233	0.57234	0.733003
TARDBP	1	11072414	11085796	20	0.0046816	0.49813	0.733003
MASP2	1	11086580	11107290	55	0.1873	0.42571	0.733003
SRM	1	11114641	11120081	7	-0.24989	0.59866	0.733003
EXOSC10	1	11126675	11159938	87	0.05975	0.47618	0.733003
MTOR	1	11166592	11322564	313	0.044489	0.48226	0.733003
ANGPTL7	1	11249398	11256038	17	0.042693	0.48297	0.733003
UBIAD1	1	11333263	11356106	33	-0.12531	0.54986	0.733003
PTCHD2	1	11539223	11597641	155	-0.032682	0.51304	0.733003
FBXO44	1	11714432	11723384	20	1.0254	0.15259	0.733003
FBXO6	1	11724181	11734411	29	0.01758	0.49299	0.733003
MAD2L2	1	11734537	11751707	53	0.29577	0.3837	0.733003
DRAXIN	1	11751786	11785914	71	0.2255	0.4108	0.733003
AGTRAP	1	11796141	11814859	50	0.62357	0.26646	0.733003
C1orf167	1	11821844	11849642	143	0.1697	0.43262	0.733003
MTHFR	1	11845780	11866977	81	-0.22177	0.58775	0.733003
CLCN6	1	11866207	11903201	183	-0.24197	0.5956	0.733003
NPPB	1	11917521	11918988	2	0.19717	0.42185	0.733003
KIAA2013	1	11979648	11986485	21	-0.028599	0.51141	0.733003
PLOD1	1	11994262	12035595	125	0.19352	0.42328	0.733003
MFN2	1	12040238	12073571	80	0.14265	0.44328	0.733003
TNFRSF8	1	12123434	12204264	154	0.24024	0.40507	0.733003
TNFRSF1B	1	12227060	12269285	104	0.060878	0.47573	0.733003
AADACL4	1	12704566	12727097	50	-0.047234	0.51884	0.733003
AADACL3	1	12776118	12788726	41	-0.073786	0.52941	0.733003
C1orf158	1	12806163	12823847	47	0.037946	0.48487	0.733003
PRAMEF12	1	12834984	12838049	6	-0.042615	0.517	0.733003
HNRNPCL1	1	12907261	12908578	1	0.78836	0.21524	0.733003
PRAMEF2	1	12916941	12921764	18	-0.18492	0.57335	0.733003
LRRC38	1	13801445	13840543	128	0.11461	0.45438	0.733003
PRDM2	1	14026693	14151574	380	0.19137	0.42412	0.733003
TMEM51	1	15479028	15546976	338	0.13218	0.44742	0.733003
C1orf195	1	15490840	15497813	23	0.016397	0.49346	0.733003
FHAD1	1	15573768	15726779	462	0.64692	0.25884	0.733003
EFHD2	1	15736391	15756839	57	1.4066	0.079774	0.733003
CTRC	1	15764935	15775737	25	2.2139	0.013417	0.733003
CELA2A	1	15783223	15798586	64	1.0342	0.15053	0.733003
CELA2B	1	15792404	15817895	84	-0.11439	0.54554	0.733003
CASP9	1	15817327	15853029	134	0.37184	0.35501	0.733003
DNAJC16	1	15853308	15918874	210	0.40709	0.34197	0.733003
AGMAT	1	15898848	15911605	50	0.38431	0.35037	0.733003
DDI2	1	15943995	15995539	114	1.0124	0.15568	0.733003
RSC1A1	1	15986364	15988217	4	0.80787	0.20958	0.733003
PLEKHM2	1	16010827	16061264	159	1.1306	0.12911	0.733003
SLC25A34	1	16062900	16067891	6	0.90338	0.18316	0.733003
TMEM82	1	16068917	16074477	20	0.91696	0.17958	0.733003
FBLIM1	1	16083102	16113089	85	-0.14809	0.55887	0.733003
SPEN	1	16174359	16266955	184	-0.19145	0.57591	0.733003
C1orf64	1	16330731	16335302	19	0.90336	0.18317	0.733003
HSPB7	1	16340523	16346089	47	0.50035	0.30842	0.733003
CLCNKA	1	16345370	16360545	79	0.549	0.2915	0.733003
CLCNKB	1	16370272	16383803	102	0.17852	0.42916	0.733003
FAM131C	1	16384264	16400127	55	0.49555	0.31011	0.733003
EPHA2	1	16450832	16482582	59	-0.085492	0.53406	0.733003
C1orf134	1	16555368	16556038	3	0.29375	0.38447	0.733003
RSG1	1	16558195	16563657	15	-0.018974	0.50757	0.733003
FBXO42	1	16573334	16678949	230	0.19906	0.42111	0.733003
SZRD1	1	16679070	16724640	103	-0.029945	0.51194	0.733003
SPATA21	1	16713612	16763919	130	-0.1312	0.55219	0.733003
NECAP2	1	16767167	16786573	42	0.19179	0.42395	0.733003
MFAP2	1	17300997	17307330	14	0.15807	0.4372	0.733003
SDHB	1	17345217	17380665	118	0.056822	0.47734	0.733003
PADI2	1	17393256	17445948	256	-0.12769	0.5508	0.733003
PADI3	1	17575593	17610728	174	-0.20649	0.5818	0.733003
PADI4	1	17634690	17690499	267	-0.020382	0.50813	0.733003
AC004824.2	1	17655507	17676070	142	0.15112	0.43994	0.733003
RCC2	1	17733256	17766220	73	0.052921	0.4789	0.733003
ARHGEF10L	1	17866330	18024369	348	0.006006	0.4976	0.733003
ACTL8	1	18081808	18153558	166	0.49691	0.30963	0.733003
IGSF21	1	18434240	18704977	899	-0.27555	0.60855	0.733003
KLHDC7A	1	18807424	18812478	27	0.51825	0.30214	0.733003
PAX7	1	18957500	19075360	332	0.095057	0.46213	0.733003
RP13-279N23.2	1	19175767	19247615	339	0.23641	0.40656	0.733003
ALDH4A1	1	19197926	19229275	147	0.19305	0.42346	0.733003
IFFO2	1	19230775	19283180	200	0.6493	0.25807	0.733003
UBR4	1	19401000	19536770	319	0.20428	0.41907	0.733003
EMC1	1	19542158	19578046	125	0.14757	0.44134	0.733003
MRTO4	1	19578033	19586622	52	0.43858	0.33048	0.733003
AKR7A3	1	19609052	19615744	25	0.57621	0.28224	0.733003
AKR7A2	1	19630459	19638640	22	1.7329	0.041559	0.733003
PQLC2	1	19638820	19655794	87	0.9037	0.18308	0.733003
CAPZB	1	19665267	19812066	624	0.40259	0.34362	0.733003
MINOS1-NBL1	1	19923473	19984549	179	-0.04912	0.51959	0.733003
MINOS1	1	19923477	19956314	81	-0.2142	0.58481	0.733003
NBL1	1	19967048	19984945	59	0.45924	0.32303	0.733003
HTR6	1	19991780	20006055	44	0.71538	0.23719	0.733003
TMCO4	1	20008706	20126438	376	0.63694	0.26208	0.733003
OTUD3	1	20209006	20239438	80	0.28077	0.38944	0.733003
PLA2G2E	1	20246502	20250110	21	0.34892	0.36358	0.733003
PLA2G2A	1	20301925	20306932	17	0.49764	0.30937	0.733003
PLA2G5	1	20354672	20417683	235	0.2154	0.41473	0.733003
PLA2G2F	1	20465819	20476879	10	0.2623	0.39654	0.733003
PLA2G2C	1	20487746	20503917	54	0.32966	0.37083	0.733003
UBXN10	1	20512578	20522541	10	0.4874	0.31299	0.733003
VWA5B1	1	20617412	20681387	258	0.61667	0.26873	0.733003
MUL1	1	20825943	20834654	29	0.52866	0.29852	0.733003
FAM43B	1	20878932	20881512	4	0.64372	0.25988	0.733003
CDA	1	20915441	20945401	119	0.17818	0.42929	0.733003
PINK1	1	20959948	20978004	81	-0.19612	0.57774	0.733003
DDOST	1	20978270	20988000	33	-0.099043	0.53945	0.733003
KIF17	1	20990507	21044510	193	0.6616	0.25411	0.733003
SH2D5	1	21046225	21059330	39	1.1543	0.12419	0.733003
HP1BP3	1	21069154	21113816	95	1.6704	0.047418	0.733003
EIF4G3	1	21132963	21503377	748	1.3982	0.081026	0.733003
ECE1	1	21543740	21671997	377	0.64752	0.25865	0.733003
NBPF3	1	21766621	21811498	153	0.42512	0.33537	0.733003
ALPL	1	21835858	21904905	306	-0.12925	0.55142	0.733003
RAP1GAP	1	21922708	21995801	274	0.50697	0.30609	0.733003
USP48	1	22004791	22110099	355	0.63853	0.26156	0.733003
LDLRAD2	1	22138758	22151714	39	0.18303	0.42739	0.733003
HSPG2	1	22148738	22263790	384	-0.06651	0.52651	0.733003
CELA3B	1	22303514	22325135	97	1.429	0.076507	0.733003
CELA3A	1	22328149	22339032	32	0.64665	0.25893	0.733003
CDC42	1	22379120	22419437	105	0.95011	0.17103	0.733003
WNT4	1	22443798	22470462	101	-0.18027	0.57153	0.733003
ZBTB40	1	22778344	22857650	176	0.67993	0.24828	0.733003
EPHA8	1	22890057	22930087	152	0.65745	0.25544	0.733003
C1QA	1	22962999	22966101	6	1.4931	0.067708	0.733003
C1QC	1	22970123	22974603	22	0.071513	0.47149	0.733003
C1QB	1	22979255	22988031	31	0.55426	0.2897	0.733003
EPHB2	1	23037332	23241818	415	0.38503	0.35011	0.733003
LACTBL1	1	23279536	23291831	37	0.62282	0.2667	0.733003
C1orf234	1	23337327	23342343	10	0.18408	0.42697	0.733003
KDM1A	1	23345941	23410182	79	0.60246	0.27343	0.733003
LUZP1	1	23410516	23504301	181	0.16089	0.43609	0.733003
HTR1D	1	23516993	23521222	10	0.54293	0.29359	0.733003
HNRNPR	1	23630264	23670829	52	-0.19841	0.57864	0.733003
ZNF436	1	23685941	23695935	31	0.29759	0.38301	0.733003
C1orf213	1	23695490	23698332	4	0.30819	0.37897	0.733003
TCEA3	1	23707554	23751233	129	0.18177	0.42788	0.733003
ASAP3	1	23755056	23811061	147	0.10687	0.45745	0.733003
E2F2	1	23832922	23857712	51	0.28955	0.38608	0.733003
ID3	1	23884409	23886285	6	0.55587	0.28915	0.733003
MDS2	1	23907985	23967058	95	-0.19711	0.57813	0.733003
TCEB3	1	24069645	24088549	24	0.39092	0.34793	0.733003
PITHD1	1	24104895	24114722	10	0.23335	0.40775	0.733003
GALE	1	24122089	24127271	1	-0.27154	0.60701	0.733003
HMGCL	1	24128375	24165110	44	0.42693	0.33472	0.733003
FUCA1	1	24171567	24194784	35	-0.22422	0.58871	0.733003
CNR2	1	24197016	24285549	176	0.082013	0.46732	0.733003
PNRC2	1	24285599	24289952	1	0.87644	0.19039	0.733003
MYOM3	1	24382525	24438665	183	0.13312	0.44705	0.733003
IL22RA1	1	24446261	24469611	70	0.55697	0.28878	0.733003
IFNLR1	1	24480647	24514449	118	0.17898	0.42898	0.733003
STPG1	1	24683489	24743424	172	0.16429	0.43475	0.733003
RCAN3	1	24829387	24867530	116	-0.27179	0.60711	0.733003
NCMAP	1	24882602	24935819	232	-0.075352	0.53003	0.733003
SRRM1	1	24958207	24999758	46	0.0030733	0.49877	0.733003
CLIC4	1	25071848	25170815	116	0.29821	0.38277	0.733003
RUNX3	1	25226002	25291612	131	0.020214	0.49194	0.733003
SYF2	1	25549170	25558993	7	2.1237	0.016849	0.733003
RHD	1	25598884	25656936	3	1.0237	0.15298	0.733003
RHCE	1	25688740	25756683	69	0.019131	0.49237	0.733003
TMEM57	1	25757388	25826700	90	0.38988	0.34831	0.733003
LDLRAP1	1	25870071	25895377	60	0.6875	0.24588	0.733003
MAN1C1	1	25943959	26112698	273	0.028691	0.48856	0.733003
SEPN1	1	26126667	26144713	43	-0.25778	0.60171	0.733003
MTFR1L	1	26145131	26159432	32	0.18378	0.42709	0.733003
AUNIP	1	26158414	26185903	61	0.29548	0.38382	0.733003
STMN1	1	26210672	26233482	29	0.39387	0.34684	0.733003
PAFAH2	1	26286258	26324648	88	-0.22364	0.58848	0.733003
SLC30A2	1	26363743	26372624	18	0.0088838	0.49646	0.733003
TRIM63	1	26377795	26394927	47	0.70329	0.24094	0.733003
PDIK1L	1	26437664	26452034	30	0.50647	0.30626	0.733003
ZNF593	1	26496362	26498551	11	0.88589	0.18784	0.733003
CNKSR1	1	26503894	26516377	33	0.047002	0.48126	0.733003
CEP85	1	26560691	26605299	145	0.065291	0.47397	0.733003
SH3BGRL3	1	26605667	26608007	6	0.16616	0.43402	0.733003
UBXN11	1	26607819	26644854	138	-0.13419	0.55337	0.733003
CD52	1	26644448	26647014	12	0.76484	0.22218	0.733003
AIM1L	1	26648350	26680621	99	0.13145	0.44771	0.733003
LIN28A	1	26737269	26756213	38	0.28471	0.38793	0.733003
DHDDS	1	26758773	26797785	64	0.024713	0.49014	0.733003
RPS6KA1	1	26856252	26901521	106	-0.22613	0.58945	0.733003
ARID1A	1	27022524	27108595	125	0.012597	0.49497	0.733003
PIGV	1	27113963	27124889	15	0.39986	0.34463	0.733003
ZDHHC18	1	27153201	27184093	50	-0.21857	0.58651	0.733003
SFN	1	27189633	27190947	1	0.68208	0.24759	0.733003
GPATCH3	1	27216979	27226957	15	0.14419	0.44268	0.733003
NUDC	1	27226729	27273353	67	0.035512	0.48584	0.733003
NR0B2	1	27237980	27240457	6	0.58357	0.27976	0.733003
C1orf172	1	27276053	27286897	15	0.1638	0.43494	0.733003
TRNP1	1	27320198	27327389	7	0.2111	0.4164	0.733003
SLC9A1	1	27425306	27493472	80	0.24456	0.4034	0.733003
WDTC1	1	27561007	27635110	100	0.018372	0.49267	0.733003
TMEM222	1	27648651	27662891	37	-0.20432	0.58095	0.733003
SYTL1	1	27668513	27680421	32	-0.051174	0.52041	0.733003
MAP3K6	1	27681675	27693383	30	0.017863	0.49287	0.733003
FCN3	1	27695603	27701315	6	-0.012889	0.50514	0.733003
CD164L2	1	27705666	27709870	4	-0.20389	0.58078	0.733003
WASF2	1	27730730	27816669	142	0.31776	0.37533	0.733003
AHDC1	1	27860546	27930942	64	0.35226	0.36232	0.733003
FGR	1	27938575	27961788	41	0.49533	0.31018	0.733003
FAM76A	1	28052490	28089633	66	0.0085755	0.49658	0.733003
STX12	1	28099694	28150963	80	-0.26777	0.60556	0.733003
PPP1R8	1	28157289	28178187	29	-0.18027	0.57153	0.733003
THEMIS2	1	28199055	28213196	51	0.27806	0.39048	0.733003
RPA2	1	28218035	28241257	66	0.40561	0.34252	0.733003
SMPDL3B	1	28261504	28285668	83	0.23241	0.40811	0.733003
EYA3	1	28296855	28415207	352	0.50621	0.30635	0.733003
PTAFR	1	28473677	28520447	71	0.50349	0.30731	0.733003
DNAJC8	1	28525967	28559536	99	0.15996	0.43646	0.733003
ATPIF1	1	28562620	28573417	36	0.13151	0.44769	0.733003
SESN2	1	28586038	28609002	66	0.0025306	0.49899	0.733003
MED18	1	28655513	28662476	8	0.18347	0.42721	0.733003
PHACTR4	1	28696114	28826881	397	0.38209	0.3512	0.733003
RCC1	1	28832455	28865812	84	0.31434	0.37663	0.733003
TRNAU1AP	1	28879597	28905051	48	0.41738	0.3382	0.733003
TAF12	1	28915835	28969597	75	-0.1084	0.54316	0.733003
GMEB1	1	28995244	29045865	77	0.48339	0.31441	0.733003
YTHDF2	1	29063133	29096287	66	0.3788	0.35242	0.733003
OPRD1	1	29138654	29190208	172	-0.064801	0.52583	0.733003
EPB41	1	29213603	29446553	465	-0.19114	0.57579	0.733003
SRSF4	1	29474255	29508499	71	0.057781	0.47696	0.733003
MECR	1	29519385	29557454	103	0.29973	0.38219	0.733003
MATN1	1	31184124	31196434	31	-0.24442	0.59655	0.733003
SDC3	1	31342314	31381608	88	0.92195	0.17828	0.733003
PUM1	1	31404353	31538838	353	0.28671	0.38717	0.733003
NKAIN1	1	31652592	31712401	220	0.28193	0.389	0.733003
SNRNP40	1	31732417	31769662	112	0.17286	0.43138	0.733003
ZCCHC17	1	31769842	31837783	163	0.39729	0.34558	0.733003
FABP3	1	31838472	31849697	22	-0.026658	0.51063	0.733003
SERINC2	1	31882412	31907525	78	0.33647	0.36826	0.733003
AC114494.1	1	31902192	31902614	3	0.76463	0.22225	0.733003
TINAGL1	1	32042116	32053288	10	-0.037263	0.51486	0.733003
HCRTR1	1	32083287	32098119	33	0.31766	0.37537	0.733003
PEF1	1	32095463	32110497	23	-0.037872	0.51511	0.733003
COL16A1	1	32117848	32169920	112	0.4368	0.33113	0.733003
BAI2	1	32192718	32230494	71	0.19484	0.42276	0.733003
SPOCD1	1	32256023	32281652	66	-0.18865	0.57482	0.733003
PTP4A2	1	32372022	32410457	53	0.65534	0.25612	0.733003
TMEM39B	1	32537632	32568467	46	0.37632	0.35334	0.733003
KPNA6	1	32573639	32642169	86	0.60642	0.27212	0.733003
TXLNA	1	32645287	32663886	26	-0.09996	0.53981	0.733003
CCDC28B	1	32665987	32670988	4	1.4357	0.075537	0.733003
IQCC	1	32671236	32674288	6	0.8246	0.2048	0.733003
DCDC2B	1	32674695	32681797	16	0.88777	0.18733	0.733003
TMEM234	1	32680073	32687972	16	0.24412	0.40357	0.733003
EIF3I	1	32687529	32697205	13	-0.2762	0.6088	0.733003
LCK	1	32716840	32751766	40	0.55401	0.28979	0.733003
HDAC1	1	32757687	32799236	30	0.48254	0.31471	0.733003
TSSK3	1	32817122	32829913	7	1.4586	0.072337	0.733003
FAM229A	1	32826871	32829879	1	1.296	0.097495	0.733003
BSDC1	1	32830704	32860332	26	0.55592	0.28913	0.733003
RP1-27O5.3	1	32930658	33066393	279	0.10969	0.45633	0.733003
ZBTB8A	1	33005028	33071540	166	0.27403	0.39203	0.733003
ZBTB8OS	1	33065773	33116504	137	-0.01739	0.50694	0.733003
RBBP4	1	33116743	33151812	84	0.2928	0.38484	0.733003
SYNC	1	33145507	33169197	52	0.26542	0.39534	0.733003
KIAA1522	1	33207486	33240571	52	-0.23135	0.59148	0.733003
YARS	1	33240840	33283754	76	0.14742	0.4414	0.733003
S100PBP	1	33282368	33324476	84	0.41406	0.33942	0.733003
FNDC5	1	33327869	33338083	12	0.34384	0.36548	0.733003
HPCA	1	33351595	33364042	24	0.51657	0.30273	0.733003
TMEM54	1	33360195	33367039	11	0.77668	0.21867	0.733003
RNF19B	1	33402046	33430286	64	0.33287	0.36962	0.733003
AK2	1	33473585	33546597	144	0.52958	0.2982	0.733003
ADC	1	33546705	33586131	74	0.8257	0.20449	0.733003
TRIM62	1	33611003	33647660	87	0.15571	0.43813	0.733003
ZNF362	1	33722146	33766320	85	-0.16323	0.56483	0.733003
A3GALT2	1	33772367	33786699	35	-0.11505	0.5458	0.733003
PHC2	1	33789224	33896653	314	-0.12954	0.55153	0.733003
ZSCAN20	1	33938246	33962107	53	-0.041094	0.51639	0.733003
CSMD2	1	33979609	34631443	1782	0.54115	0.2942	0.733003
HMGB4	1	34326076	34330392	10	-0.15859	0.563	0.733003
C1orf94	1	34632484	34684732	203	0.41979	0.33732	0.733003
SMIM12	1	35178338	35325417	534	0.34291	0.36583	0.733003
GJB5	1	35220648	35224113	9	0.59454	0.27608	0.733003
GJB4	1	35225342	35229325	18	-0.088063	0.53509	0.733003
GJB3	1	35246790	35251970	16	0.86448	0.19366	0.733003
DLGAP3	1	35331037	35395186	85	0.20237	0.41981	0.733003
RP11-244H3.4	1	35447134	35497342	78	0.48724	0.31304	0.733003
ZMYM6NB	1	35447136	35450954	8	0.35641	0.36077	0.733003
ZMYM6	1	35449523	35497569	72	0.51501	0.30327	0.733003
ZMYM1	1	35525387	35581460	85	-0.28076	0.61055	0.733003
ZMYM4	1	35734568	35887659	238	1.5177	0.064541	0.733003
KIAA0319L	1	35899091	36023551	176	1.0513	0.14657	0.733003
NCDN	1	36023074	36032875	17	1.6087	0.053837	0.733003
TFAP2E	1	36038971	36060929	35	2.2812	0.011267	0.733003
PSMB2	1	36067185	36107445	37	1.5146	0.064931	0.733003
C1orf216	1	36179476	36185073	9	1.0959	0.13657	0.733003
CLSPN	1	36185819	36235568	51	0.38997	0.34828	0.733003
AGO4	1	36273773	36323491	60	0.97166	0.16561	0.733003
AGO1	1	36335409	36395211	73	1.2683	0.10234	0.733003
AGO3	1	36396319	36538101	139	1.1526	0.12454	0.733003
ADPRHL2	1	36554476	36559533	7	-0.12188	0.5485	0.733003
COL8A2	1	36560837	36590821	75	0.53594	0.296	0.733003
TRAPPC3	1	36602173	36615098	31	-0.24846	0.59811	0.733003
THRAP3	1	36690017	36770958	98	0.0078114	0.49688	0.733003
SH3D21	1	36771988	36790484	19	-0.16984	0.56743	0.733003
EVA1B	1	36787632	36789755	3	1.0249	0.1527	0.733003
RP11-268J15.5	1	36789335	36794822	12	0.38441	0.35034	0.733003
STK40	1	36805225	36851497	56	0.2129	0.4157	0.733003
LSM10	1	36856839	36863493	34	0.31766	0.37537	0.733003
OSCP1	1	36881428	36916086	153	-0.18359	0.57283	0.733003
MRPS15	1	36921319	36930038	43	0.38239	0.35109	0.733003
CSF3R	1	36931644	36948879	49	0.59718	0.27519	0.733003
GRIK3	1	37261128	37499730	469	1.0213	0.15356	0.733003
MEAF6	1	37958176	37980375	81	-0.2762	0.6088	0.733003
SNIP1	1	38000050	38019903	53	-0.18056	0.57164	0.733003
DNALI1	1	38022520	38032458	36	0.68575	0.24644	0.733003
GNL2	1	38032417	38061536	79	-0.016113	0.50643	0.733003
RSPO1	1	38076951	38100595	81	0.39538	0.34628	0.733003
CDCA8	1	38158090	38175391	55	0.83305	0.20241	0.733003
EPHA10	1	38179552	38230805	197	0.81587	0.20729	0.733003
YRDC	1	38268616	38273857	12	1.5052	0.06614	0.733003
C1orf122	1	38272651	38275126	1	-0.11143	0.54436	0.733003
MTF1	1	38275239	38325292	93	0.40619	0.3423	0.733003
INPP5B	1	38326369	38412729	214	0.58325	0.27986	0.733003
SF3A3	1	38422647	38456593	98	-0.13981	0.55559	0.733003
FHL3	1	38462442	38471278	9	1.1358	0.12803	0.733003
UTP11L	1	38474930	38490496	25	0.42749	0.33451	0.733003
POU3F1	1	38509523	38512450	1	2.8795	0.0019915	0.733003
RHBDL2	1	39351479	39407471	169	0.039442	0.48427	0.733003
AKIRIN1	1	39456895	39471731	50	0.27675	0.39099	0.733003
NDUFS5	1	39491990	39500308	26	0.75744	0.22439	0.733003
MACF1	1	39546988	39952849	915	0.83328	0.20234	0.733003
KIAA0754	1	39876151	39882154	12	0.25153	0.4007	0.733003
BMP8A	1	39957318	39991607	75	1.2114	0.11287	0.733003
PABPC4	1	40026488	40042462	42	0.84681	0.19855	0.733003
HEYL	1	40089825	40105617	42	0.63394	0.26306	0.733003
HPCAL4	1	40144320	40157361	73	0.45704	0.32382	0.733003
PPIE	1	40157854	40229586	184	0.38641	0.3496	0.733003
BMP8B	1	40222854	40254533	91	0.56945	0.28452	0.733003
TRIT1	1	40306723	40349183	129	0.31035	0.37815	0.733003
MYCL	1	40361098	40367928	14	0.62582	0.26572	0.733003
CAP1	1	40505905	40538321	114	0.72253	0.23498	0.733003
PPT1	1	40538379	40563375	91	0.5981	0.27489	0.733003
RLF	1	40627045	40706593	97	0.30438	0.38042	0.733003
ZMPSTE24	1	40723779	40759856	43	0.29637	0.38347	0.733003
SMAP2	1	40810522	40888998	203	0.41301	0.3398	0.733003
ZFP69B	1	40915774	40929390	56	0.65025	0.25777	0.733003
ZFP69	1	40942887	40962015	49	0.15672	0.43773	0.733003
EXO5	1	40974413	40982228	26	1.1207	0.13121	0.733003
ZNF684	1	40997233	41013841	58	1.078	0.14052	0.733003
RIMS3	1	41086351	41131329	124	0.80031	0.21177	0.733003
NFYC	1	41157320	41237275	214	0.60055	0.27407	0.733003
SLFNL1	1	41481269	41488909	34	-0.15512	0.56164	0.733003
SCMH1	1	41492872	41707826	552	0.02069	0.49175	0.733003
FOXO6	1	41827594	41849262	58	0.98747	0.16171	0.733003
EDN2	1	41944446	41950344	16	0.072733	0.47101	0.733003
HIVEP3	1	41972036	42501596	1498	0.080438	0.46794	0.733003
GUCA2B	1	42619092	42621495	8	0.61889	0.26799	0.733003
GUCA2A	1	42628362	42630389	4	0.59829	0.27482	0.733003
FOXJ3	1	42642210	42801548	320	-0.021684	0.50865	0.733003
RIMKLA	1	42846466	42888249	146	0.27384	0.39211	0.733003
ZMYND12	1	42896000	42921938	88	-0.20281	0.58036	0.733003
PPCS	1	42921788	42939056	35	0.042514	0.48304	0.733003
CCDC30	1	42929001	43120335	585	0.18667	0.42596	0.733003
PPIH	1	43124096	43142429	37	0.91845	0.17919	0.733003
YBX1	1	43148098	43168020	41	-0.1187	0.54724	0.733003
CLDN19	1	43198764	43205925	19	0.071458	0.47152	0.733003
LEPRE1	1	43212006	43232755	48	0.039339	0.48431	0.733003
C1orf50	1	43232940	43263968	68	0.29095	0.38555	0.733003
ERMAP	1	43282795	43310660	48	-0.10928	0.54351	0.733003
ZNF691	1	43312280	43318148	6	-0.26302	0.60373	0.733003
SLC2A1	1	43391052	43424530	125	0.54819	0.29178	0.733003
EBNA1BP2	1	43629846	43736607	420	-0.050073	0.51997	0.733003
WDR65	1	43637820	43720029	331	0.093229	0.46286	0.733003
TMEM125	1	43735665	43739673	10	0.15824	0.43713	0.733003
C1orf210	1	43747554	43751288	6	0.70984	0.2389	0.733003
TIE1	1	43766664	43788779	32	0.088309	0.46482	0.733003
MPL	1	43803478	43818443	16	0.59804	0.27491	0.733003
CDC20	1	43824626	43828874	6	0.74955	0.22676	0.733003
ELOVL1	1	43829068	43833696	6	0.13822	0.44503	0.733003
SZT2	1	43855553	43918321	111	-0.096736	0.53853	0.733003
HYI	1	43916824	43919660	6	-0.010483	0.50418	0.733003
PTPRF	1	43990858	44089343	271	0.41488	0.33912	0.733003
KDM4A	1	44115829	44171186	103	0.35873	0.3599	0.733003
ST3GAL3	1	44171495	44396831	561	0.14563	0.44211	0.733003
IPO13	1	44412611	44433694	33	0.27254	0.3926	0.733003
DPH2	1	44435672	44439041	3	-0.02047	0.50817	0.733003
ATP6V0B	1	44440159	44443967	10	0.75786	0.22427	0.733003
B4GALT2	1	44444615	44456840	22	0.16292	0.43529	0.733003
CCDC24	1	44457031	44462200	10	0.38728	0.34927	0.733003
SLC6A9	1	44457172	44497139	95	0.10448	0.45839	0.733003
KLF17	1	44584522	44600812	63	0.081548	0.4675	0.733003
DMAP1	1	44679127	44686353	15	0.50635	0.30631	0.733003
ERI3	1	44686742	44820932	267	1.0251	0.15267	0.733003
RNF220	1	44870866	45117396	697	0.031909	0.48727	0.733003
TMEM53	1	45100910	45140227	117	0.3592	0.35972	0.733003
KIF2C	1	45205490	45233439	74	0.13693	0.44554	0.733003
RPS8	1	45240923	45244451	9	-0.20013	0.57931	0.733003
PLK3	1	45265897	45271662	15	0.052524	0.47906	0.733003
BTBD19	1	45274154	45281257	17	-0.059937	0.5239	0.733003
PTCH2	1	45285516	45308735	65	0.71931	0.23597	0.733003
EIF2B3	1	45316450	45452282	438	0.29395	0.3844	0.733003
HECTD3	1	45468212	45477001	31	0.20748	0.41782	0.733003
UROD	1	45477819	45481247	11	2.0103	0.022199	0.733003
ZSWIM5	1	45482071	45771881	556	-0.035902	0.51432	0.733003
HPDL	1	45792545	45794347	1	0.492	0.31136	0.733003
MUTYH	1	45794835	45806142	20	0.90327	0.18319	0.733003
TOE1	1	45805342	45809647	5	-0.20747	0.58218	0.733003
CCDC163P	1	45959538	45965751	16	0.66226	0.2539	0.733003
MMACHC	1	45965725	45976739	27	-0.28125	0.61074	0.733003
PRDX1	1	45976708	45988719	39	-0.037337	0.51489	0.733003
NASP	1	46049518	46084566	105	-0.049196	0.51962	0.733003
CCDC17	1	46085716	46089729	12	0.58782	0.27833	0.733003
GPBP1L1	1	46092976	46153785	163	-0.097332	0.53877	0.733003
TMEM69	1	46152886	46160115	18	0.57091	0.28403	0.733003
IPP	1	46159996	46216322	130	0.65899	0.25495	0.733003
MAST2	1	46252659	46501796	642	0.31692	0.37565	0.733003
PIK3R3	1	46505812	46642160	316	0.15556	0.43819	0.733003
TSPAN1	1	46640745	46651630	14	0.48581	0.31355	0.733003
RAD54L	1	46713360	46744145	42	0.017236	0.49312	0.733003
LRRC41	1	46726868	46769280	43	-0.21004	0.58318	0.733003
NSUN4	1	46805849	46830824	160	0.11252	0.4552	0.733003
FAAH	1	46859937	46879520	38	0.15916	0.43677	0.733003
DMBX1	1	46972668	46979898	32	0.090007	0.46414	0.733003
KNCN	1	47011316	47017199	23	0.081141	0.46766	0.733003
MKNK1	1	47023090	47082515	130	0.20468	0.41891	0.733003
MOB3C	1	47073387	47082563	17	0.48672	0.31323	0.733003
ATPAF1	1	47098409	47139539	130	-0.14604	0.55806	0.733003
EFCAB14	1	47124366	47184824	155	-0.092192	0.53673	0.733003
CYP4B1	1	47223510	47285085	141	0.43725	0.33097	0.733003
CYP4A11	1	47394849	47407156	31	0.92294	0.17802	0.733003
CYP4X1	1	47427036	47516423	178	0.029651	0.48817	0.733003
CYP4Z1	1	47533160	47583991	110	0.44644	0.32764	0.733003
CYP4A22	1	47603107	47615413	50	0.1444	0.44259	0.733003
TAL1	1	47681962	47697892	40	0.92893	0.17646	0.733003
STIL	1	47715811	47779819	216	0.42243	0.33636	0.733003
CMPK1	1	47799469	47844511	164	0.34746	0.36412	0.733003
FOXE3	1	47881744	47883723	3	0.27657	0.39106	0.733003
FOXD2	1	47901689	47906363	9	1.5916	0.055742	0.733003
TRABD2B	1	48226200	48462567	705	0.30762	0.37919	0.733003
FLJ00388	1	48226979	48227290	1	0.1438	0.44283	0.733003
AL109659.1	1	48569306	48569878	1	-0.23431	0.59263	0.733003
SPATA6	1	48761044	48937845	341	-0.090881	0.53621	0.733003
AGBL4	1	48998527	50489585	2568	-0.014466	0.50577	0.733003
BEND5	1	49193195	49242641	78	0.94691	0.17184	0.733003
AL645730.2	1	50459990	50461874	3	2.265	0.011757	0.733003
ELAVL4	1	50513686	50669458	241	0.87094	0.19189	0.733003
DMRTA2	1	50883222	50889172	3	0.90084	0.18384	0.733003
FAF1	1	50905150	51425935	826	0.74231	0.22895	0.733003
CDKN2C	1	51426417	51440305	16	0.63107	0.264	0.733003
C1orf185	1	51567906	51613752	130	0.068436	0.47272	0.733003
RNF11	1	51701943	51739127	105	-0.27157	0.60702	0.733003
TTC39A	1	51752930	51810788	158	0.29469	0.38411	0.733003
EPS15	1	51819935	51985000	536	-0.097917	0.539	0.733003
OSBPL9	1	52042851	52254889	394	-0.22873	0.59046	0.733003
NRD1	1	52254863	52344477	223	0.37683	0.35315	0.733003
RAB3B	1	52373628	52456436	218	0.31855	0.37503	0.733003
TXNDC12	1	52485803	52521843	71	0.51361	0.30376	0.733003
BTF3L4	1	52521797	52556388	77	0.24913	0.40163	0.733003
ZFYVE9	1	52608046	52812358	360	0.91663	0.17967	0.733003
CC2D1B	1	52811395	52831865	47	0.66698	0.25239	0.733003
ORC1	1	52838501	52870131	45	0.46676	0.32034	0.733003
PRPF38A	1	52870236	52886511	14	0.25353	0.39993	0.733003
ZCCHC11	1	52873954	53019159	241	0.68139	0.24781	0.733003
GPX7	1	53068044	53074723	19	0.9461	0.17205	0.733003
FAM159A	1	53099016	53135355	82	0.39784	0.34537	0.733003
COA7	1	53152508	53164038	26	0.038489	0.48465	0.733003
ZYG11B	1	53192126	53293014	295	-0.28049	0.61045	0.733003
ZYG11A	1	53308183	53360670	140	0.023985	0.49043	0.733003
SCP2	1	53392901	53517375	483	-0.18694	0.57415	0.733003
SLC1A7	1	53552855	53608289	285	-0.24307	0.59602	0.733003
CPT2	1	53662101	53679869	29	0.78676	0.21571	0.733003
C1orf123	1	53679771	53686289	14	-0.069616	0.52775	0.733003
MAGOH	1	53692564	53704282	28	0.38646	0.34958	0.733003
LRP8	1	53711217	53793742	210	1.0542	0.1459	0.733003
DMRTB1	1	53925072	53933161	28	0.85283	0.19688	0.733003
GLIS1	1	53971910	54199877	704	-0.033872	0.51351	0.733003
NDC1	1	54231133	54304533	134	-0.19249	0.57632	0.733003
YIPF1	1	54317392	54356407	132	-0.062106	0.52476	0.733003
DIO1	1	54356912	54376759	78	-0.28107	0.61067	0.733003
HSPB11	1	54382247	54411602	60	0.2776	0.39066	0.733003
TMEM59	1	54497347	54519177	51	0.11387	0.45467	0.733003
TCEANC2	1	54519260	54578192	154	-0.058248	0.52322	0.733003
RP11-446E24.4	1	54606897	54665746	200	0.095471	0.46197	0.733003
AL357673.1	1	54635333	54637997	12	1.1525	0.12456	0.733003
CYB5RL	1	54638009	54665709	74	0.31578	0.37608	0.733003
MRPL37	1	54649714	54691137	142	0.24334	0.40387	0.733003
SSBP3	1	54691105	54879152	543	-0.036822	0.51469	0.733003
ACOT11	1	55007930	55104865	391	-0.10763	0.54286	0.733003
FAM151A	1	55074855	55089229	48	0.20024	0.42065	0.733003
MROH7-TTC4	1	55107459	55207981	422	0.14554	0.44214	0.733003
MROH7	1	55107463	55175939	230	-0.27061	0.60665	0.733003
TTC4	1	55181495	55208330	171	0.69616	0.24316	0.733003
PARS2	1	55222571	55230187	28	0.27698	0.3909	0.733003
TTC22	1	55245385	55266940	73	0.24646	0.40266	0.733003
C1orf177	1	55271736	55307925	142	-0.13306	0.55293	0.733003
DHCR24	1	55315306	55352891	135	0.073631	0.47065	0.733003
TMEM61	1	55446465	55457966	41	0.35146	0.36262	0.733003
BSND	1	55464606	55476556	27	0.016266	0.49351	0.733003
PCSK9	1	55505221	55530525	108	0.62623	0.26558	0.733003
USP24	1	55532032	55680786	346	1.1154	0.13233	0.733003
PPAP2B	1	56960419	57110974	431	0.54222	0.29383	0.733003
PRKAA2	1	57110995	57181008	248	0.30634	0.37967	0.733003
C1orf168	1	57184477	57285369	331	0.33514	0.36876	0.733003
C8A	1	57320479	57383894	268	0.48048	0.31544	0.733003
C8B	1	57394883	57431813	128	0.88779	0.18733	0.733003
DAB1	1	57460451	59012406	5113	-0.068639	0.52736	0.733003
TACSTD2	1	59041099	59043166	13	1.0198	0.15391	0.733003
MYSM1	1	59120411	59165764	222	0.10418	0.45851	0.733003
JUN	1	59246465	59249785	2	0.57486	0.28269	0.733003
HOOK1	1	60280458	60342050	140	-0.1334	0.55306	0.733003
C1orf87	1	60452941	60539442	202	-0.19335	0.57666	0.733003
TM2D1	1	62146718	62191095	122	0.42403	0.33577	0.733003
INADL	1	62208149	62629592	1417	0.1215	0.45165	0.733003
KANK4	1	62702651	62785085	339	0.24663	0.4026	0.733003
USP1	1	62901968	62917475	28	0.2755	0.39147	0.733003
DOCK7	1	62920399	63153969	313	0.29136	0.38539	0.733003
ANGPTL3	1	63063158	63071830	5	2.1169	0.017132	0.733003
AL138847.1	1	63073437	63075249	2	0.034904	0.48608	0.733003
ATG4C	1	63249806	63331184	185	0.097696	0.46109	0.733003
FOXD3	1	63788730	63790797	3	0.53839	0.29515	0.733003
ALG6	1	63833261	63904233	165	-0.17987	0.57137	0.733003
ITGB3BP	1	63906441	64059392	358	-0.17047	0.56768	0.733003
EFCAB7	1	63989043	64038364	120	-0.23247	0.59191	0.733003
DLEU2L	1	64014588	64015405	2	0.9448	0.17238	0.733003
PGM1	1	64058947	64125916	204	-0.18943	0.57512	0.733003
UBE2U	1	64669310	64733051	164	0.16236	0.43551	0.733003
CACHD1	1	64936428	65158741	445	0.58754	0.27842	0.733003
RAVER2	1	65210778	65298915	175	0.039328	0.48431	0.733003
JAK1	1	65298912	65432187	378	-0.031065	0.51239	0.733003
AK4	1	65613232	65697828	175	-0.043755	0.51745	0.733003
DNAJC6	1	65713902	65881552	472	-0.027776	0.51108	0.733003
LEPR	1	65886248	66107242	608	0.38482	0.35019	0.733003
LEPROT	1	65886270	65901690	48	0.10832	0.45687	0.733003
PDE4B	1	66258197	66840259	1512	-0.19281	0.57644	0.733003
SGIP1	1	66999066	67213982	776	0.36328	0.3582	0.733003
AL139147.1	1	67131547	67142710	33	0.29094	0.38555	0.733003
TCTEX1D1	1	67218142	67244470	77	0.21327	0.41556	0.733003
INSL5	1	67263424	67266939	7	0.026873	0.48928	0.733003
WDR78	1	67278568	67390570	210	0.02774	0.48893	0.733003
MIER1	1	67390578	67454302	142	0.27896	0.39014	0.733003
SLC35D1	1	67465015	67519782	163	0.67519	0.24978	0.733003
C1orf141	1	67557848	67697536	446	-0.056255	0.52243	0.733003
IL23R	1	67632083	67725662	261	-0.040138	0.51601	0.733003
IL12RB2	1	67773047	67862583	252	0.21449	0.41508	0.733003
SERBP1	1	67873493	67896098	28	0.36424	0.35784	0.733003
GADD45A	1	68150744	68154021	9	0.14757	0.44134	0.733003
GNG12	1	68167149	68299150	372	-0.15088	0.55996	0.733003
WLS	1	68564142	68698803	552	1.4691	0.070903	0.733003
RPE65	1	68894505	68915642	63	-0.12833	0.55106	0.733003
DEPDC1	1	68939835	68962904	65	0.77921	0.21793	0.733003
LRRC7	1	70034081	70617628	1641	0.9156	0.17994	0.733003
LRRC40	1	70610488	70671303	98	0.76722	0.22147	0.733003
SRSF11	1	70671365	70718735	67	0.31291	0.37717	0.733003
ANKRD13C	1	70726271	70820417	155	0.28585	0.3875	0.733003
HHLA3	1	70820488	70851022	74	-0.20763	0.58224	0.733003
CTH	1	70876901	70905534	82	0.82567	0.20449	0.733003
PTGER3	1	71318036	71513491	615	0.19925	0.42103	0.733003
NEGR1	1	71861623	72748417	2023	0.72685	0.23366	0.733003
LRRIQ3	1	74491699	74663871	306	0.1098	0.45628	0.733003
FPGT	1	74663896	74699770	94	0.40171	0.34395	0.733003
FPGT-TNNI3K	1	74663919	75009666	694	0.37269	0.35469	0.733003
TNNI3K	1	74663947	75010112	694	0.37269	0.35469	0.733003
C1orf173	1	75033795	75139422	172	0.8105	0.20883	0.733003
CRYZ	1	75171170	75199092	83	0.51664	0.30271	0.733003
TYW3	1	75198836	75232362	109	0.77591	0.2189	0.733003
LHX8	1	75594119	75627218	74	0.2316	0.40843	0.733003
SLC44A5	1	75667816	76076801	1075	0.37727	0.35299	0.733003
ACADM	1	76190036	76253260	263	0.61189	0.2703	0.733003
RABGGTB	1	76251879	76260764	24	0.058762	0.47657	0.733003
MSH4	1	76262567	76378923	430	0.33885	0.36736	0.733003
ASB17	1	76384558	76398116	57	0.83924	0.20067	0.733003
ST6GALNAC3	1	76540404	77100286	1733	0.11769	0.45316	0.733003
ST6GALNAC5	1	77333126	77531396	484	0.26208	0.39663	0.733003
PIGK	1	77554675	77685115	360	-0.22169	0.58772	0.733003
AK5	1	77747736	78025651	1110	0.37522	0.35375	0.733003
ZZZ3	1	78028101	78149104	218	0.47328	0.31801	0.733003
USP33	1	78161672	78225537	106	0.63586	0.26243	0.733003
FAM73A	1	78245309	78344106	175	0.54726	0.2921	0.733003
NEXN	1	78354198	78409580	109	0.73159	0.23221	0.733003
DNAJB4	1	78444859	78483648	97	0.17659	0.42991	0.733003
GIPC2	1	78445226	78604133	418	-0.081647	0.53254	0.733003
PTGFR	1	78769568	79005434	724	-0.18197	0.5722	0.733003
IFI44L	1	79085607	79111830	56	0.30557	0.37997	0.733003
IFI44	1	79115481	79129763	27	0.29372	0.38448	0.733003
ELTD1	1	79355449	79472403	500	0.1577	0.43735	0.733003
LPHN2	1	81771845	82458120	2500	-0.1919	0.57609	0.733003
TTLL7	1	84330711	84464833	362	0.34126	0.36645	0.733003
PRKACB	1	84543745	84704181	254	0.18515	0.42656	0.733003
DNASE2B	1	84864215	84880701	70	-0.059546	0.52374	0.733003
RPF1	1	84944942	84963473	87	-0.14787	0.55878	0.733003
GNG5	1	84964008	84972248	30	0.70033	0.24186	0.733003
C1orf180	1	85093913	85100703	19	-0.018657	0.50744	0.733003
SSX2IP	1	85109390	85156486	124	0.030154	0.48797	0.733003
LPAR3	1	85277285	85358896	271	0.11921	0.45255	0.733003
MCOLN2	1	85391268	85462796	238	-0.019033	0.50759	0.733003
WDR63	1	85464830	85598821	367	0.071984	0.47131	0.733003
MCOLN3	1	85483765	85514182	64	0.27024	0.39349	0.733003
SYDE2	1	85622556	85666729	124	0.35753	0.36035	0.733003
BCL10	1	85731931	85742773	40	0.66754	0.25221	0.733003
DDAH1	1	85784164	86043933	728	0.27554	0.39145	0.733003
CYR61	1	86046444	86049645	6	-0.17984	0.57136	0.733003
ZNHIT6	1	86115106	86174116	137	-0.21968	0.58694	0.733003
COL24A1	1	86194916	86622626	1538	0.031689	0.48736	0.733003
CLCA2	1	86889769	86922241	178	0.32866	0.37121	0.733003
CLCA4	1	87012761	87046437	78	-0.21616	0.58557	0.733003
SH3GLB1	1	87170259	87213867	101	0.098623	0.46072	0.733003
2015-09-01	1	87328132	87380107	163	1.019	0.1541	0.733003
HS2ST1	1	87380331	87602334	563	1.0555	0.14559	0.733003
RP5-1052I5.2	1	87458692	87634884	438	0.82711	0.20409	0.733003
LMO4	1	87794151	87814606	47	1.5192	0.064361	0.733003
CCBL2	1	89401456	89458636	127	0.11622	0.45374	0.733003
RBMXL1	1	89445139	89458643	18	0.59753	0.27508	0.733003
GBP1	1	89518002	89531043	51	0.034245	0.48634	0.733003
GBP2	1	89571815	89616139	123	0.061144	0.47562	0.733003
GBP7	1	89597434	89641723	98	-0.1303	0.55183	0.733003
GBP4	1	89646831	89664615	43	0.035387	0.48589	0.733003
GBP6	1	89829617	89852020	75	0.11114	0.45575	0.733003
LRRC8B	1	89990395	90063423	203	0.12921	0.4486	0.733003
LRRC8C	1	90098631	90235462	255	0.54712	0.29215	0.733003
RP11-302M6.4	1	90098699	90398809	561	0.28402	0.3882	0.733003
LRRC8D	1	90286573	90402170	166	0.32832	0.37133	0.733003
BARHL2	1	91177096	91182794	11	0.54272	0.29366	0.733003
ZNF644	1	91380859	91487829	216	0.42839	0.33418	0.733003
HFM1	1	91726323	91870426	319	0.10367	0.45872	0.733003
CDC7	1	91966408	91991321	58	-0.11094	0.54417	0.733003
BRDT	1	92414928	92479983	192	0.63894	0.26143	0.733003
EPHX4	1	92495539	92529093	84	0.095926	0.46179	0.733003
BTBD8	1	92545862	92613393	167	0.20247	0.41977	0.733003
KIAA1107	1	92632542	92650280	35	0.69781	0.24265	0.733003
C1orf146	1	92683497	92711370	39	0.14522	0.44227	0.733003
RPAP2	1	92764522	92867613	171	0.11793	0.45306	0.733003
GFI1	1	92940319	92952433	35	0.11567	0.45396	0.733003
EVI5	1	92974253	93257961	703	-0.13209	0.55254	0.733003
FAM69A	1	93307724	93427057	199	-0.052144	0.52079	0.733003
MTF2	1	93544792	93604638	106	0.19143	0.4241	0.733003
TMED5	1	93615299	93646285	67	0.15305	0.43918	0.733003
CCDC18	1	93645476	93744287	235	0.78872	0.21514	0.733003
DR1	1	93811445	93835055	56	0.2886	0.38644	0.733003
FNBP1L	1	93913688	94020218	151	0.35382	0.36174	0.733003
BCAR3	1	94027347	94312706	930	0.67656	0.24934	0.733003
DNTTIP2	1	94333373	94345474	49	0.17922	0.42888	0.733003
GCLM	1	94350761	94374966	62	0.1623	0.43553	0.733003
ABCA4	1	94458393	94586688	467	-0.26752	0.60547	0.733003
ABCD3	1	94883933	94984222	134	-0.23505	0.59292	0.733003
CNN3	1	95362507	95392834	125	0.29091	0.38556	0.733003
ALG14	1	95439963	95538501	296	-0.26033	0.6027	0.733003
RWDD3	1	95699711	95712781	48	-0.088807	0.53538	0.733003
RP11-147C23.1	1	96403457	96488436	330	0.75505	0.22511	0.733003
PTBP2	1	97187221	97289294	288	0.44452	0.32833	0.733003
DPYD	1	97543299	98386605	2268	0.88925	0.18693	0.733003
SNX7	1	99127236	99226056	346	0.1324	0.44733	0.733003
LPPR5	1	99355806	99470588	472	-0.25141	0.59925	0.733003
LPPR4	1	99729509	99775146	142	0.093484	0.46276	0.733003
PALMD	1	100111499	100160097	163	-0.2776	0.60934	0.733003
FRRS1	1	100174259	100232187	238	0.56049	0.28757	0.733003
AGL	1	100315640	100389579	267	0.0689	0.47253	0.733003
SLC35A3	1	100435345	100492535	174	1.0737	0.14148	0.733003
HIAT1	1	100503653	100548933	139	0.6896	0.24522	0.733003
SASS6	1	100549119	100598511	134	0.87137	0.19178	0.733003
TRMT13	1	100598706	100616053	47	0.26448	0.3957	0.733003
LRRC39	1	100614409	100643771	66	-0.20998	0.58316	0.733003
DBT	1	100652475	100715390	131	0.49399	0.31066	0.733003
RTCA	1	100731763	100758325	70	0.008877	0.49646	0.733003
CDC14A	1	100810584	100985833	354	0.37366	0.35433	0.733003
VCAM1	1	101185298	101204601	27	0.4115	0.34035	0.733003
EXTL2	1	101337943	101361554	31	0.034513	0.48623	0.733003
SLC30A7	1	101361632	101447309	145	0.24846	0.40189	0.733003
DPH5	1	101455179	101491644	54	0.13417	0.44663	0.733003
S1PR1	1	101702444	101707074	8	-0.26073	0.60285	0.733003
OLFM3	1	102268130	102462586	677	0.67242	0.25066	0.733003
COL11A1	1	103342023	103574052	996	0.11058	0.45597	0.733003
RNPC3	1	104068313	104097861	41	0.86259	0.19418	0.733003
VAV3	1	108113782	108507766	1409	0.20883	0.41729	0.733003
SLC25A24	1	108676658	108743471	207	0.082147	0.46726	0.733003
NBPF6	1	108918421	109013624	3	1.4514	0.073329	0.733003
FAM102B	1	109102711	109187522	147	0.046404	0.48149	0.733003
HENMT1	1	109190912	109204148	19	0.19686	0.42197	0.733003
FNDC7	1	109255279	109285365	68	0.27744	0.39072	0.733003
STXBP3	1	109289296	109352148	214	0.20472	0.4189	0.733003
AKNAD1	1	109358520	109506106	524	-0.17732	0.57037	0.733003
CLCC1	1	109472130	109506111	114	0.11617	0.45376	0.733003
WDR47	1	109512836	109584850	201	-0.062303	0.52484	0.733003
C1orf194	1	109648573	109656479	32	0.21364	0.41541	0.733003
KIAA1324	1	109656301	109749401	330	0.23702	0.40632	0.733003
CELSR2	1	109792641	109818372	81	0.12008	0.45221	0.733003
PSRC1	1	109822178	109825808	10	0.71811	0.23634	0.733003
MYBPHL	1	109834987	109849663	43	0.1844	0.42685	0.733003
SORT1	1	109852192	109940573	148	0.39155	0.34769	0.733003
PSMA5	1	109941653	109969062	47	0.34211	0.36613	0.733003
SYPL2	1	110009180	110024759	44	0.36861	0.35621	0.733003
ATXN7L2	1	110026101	110035426	13	0.65765	0.25538	0.733003
CYB561D1	1	110036674	110045554	11	0.68974	0.24518	0.733003
AMIGO1	1	110046797	110052360	8	-0.21665	0.58576	0.733003
GNAI3	1	110091233	110136975	96	0.78375	0.21659	0.733003
GNAT2	1	110145889	110155679	27	1.0281	0.15196	0.733003
AMPD2	1	110158726	110174673	35	0.17771	0.42948	0.733003
GSTM4	1	110198703	110208118	21	-0.14371	0.55714	0.733003
GSTM2	1	110210644	110252171	68	-0.17806	0.57066	0.733003
GSTM1	1	110230436	110251661	34	-0.2441	0.59642	0.733003
GSTM5	1	110254864	110318050	148	0.047979	0.48087	0.733003
EPS8L3	1	110292702	110306649	37	0.016518	0.49341	0.733003
CSF1	1	110452864	110473614	47	0.99523	0.15981	0.733003
STRIP1	1	110574199	110617263	124	-0.20066	0.57952	0.733003
UBL4B	1	110655062	110656569	2	-0.048101	0.51918	0.733003
SLC6A17	1	110693108	110744824	102	0.19428	0.42298	0.733003
KCNC4	1	110753965	110825722	214	0.13388	0.44675	0.733003
SLC16A4	1	110905470	110933704	74	0.12398	0.45066	0.733003
PROK1	1	110993822	110999976	23	-0.035401	0.51412	0.733003
KCNA10	1	111059839	111061797	7	0.058156	0.47681	0.733003
KCNA3	1	111214310	111217655	1	0.89315	0.18589	0.733003
CD53	1	111415775	111442550	87	-0.0308	0.51229	0.733003
LRIF1	1	111489807	111506701	26	-0.05396	0.52152	0.733003
CEPT1	1	111682249	111727724	83	-0.020431	0.50815	0.733003
CHI3L2	1	111743393	111786062	151	-0.21615	0.58557	0.733003
CHIA	1	111833484	111863188	202	-0.25705	0.60143	0.733003
PIFO	1	111888910	111895635	30	-0.20882	0.5827	0.733003
OVGP1	1	111956936	111970399	51	-0.14205	0.55648	0.733003
WDR77	1	111982512	111991998	19	0.37549	0.35365	0.733003
ATP5F1	1	111991486	112005395	31	-0.17391	0.56903	0.733003
C1orf162	1	112016414	112021134	7	-0.039592	0.51579	0.733003
ADORA3	1	112025970	112106584	259	-0.099825	0.53976	0.733003
RAP1A	1	112084840	112259313	573	0.75009	0.2266	0.733003
FAM212B	1	112223252	112298446	273	1.0667	0.14306	0.733003
DDX20	1	112297867	112310638	51	0.91373	0.18043	0.733003
KCND3	1	112313284	112531777	754	1.1225	0.13082	0.733003
CTTNBP2NL	1	112938803	113006078	154	0.18465	0.42675	0.733003
WNT2B	1	113009163	113072787	159	0.78981	0.21482	0.733003
ST7L	1	113066140	113163447	236	0.19963	0.42088	0.733003
CAPZA1	1	113161795	113214241	80	0.016497	0.49342	0.733003
RHOC	1	113243728	113250056	19	-0.066709	0.52659	0.733003
RP11-426L16.10	1	113245236	113254055	26	0.30143	0.38154	0.733003
PPM1J	1	113252616	113258099	15	0.55516	0.28939	0.733003
FAM19A3	1	113263041	113269857	18	-0.056013	0.52233	0.733003
SLC16A1	1	113454469	113499635	68	-0.0055742	0.50222	0.733003
MAGI3	1	113933371	114228545	550	0.31305	0.37712	0.733003
PHTF1	1	114239453	114302111	121	0.20026	0.42064	0.733003
RSBN1	1	114304454	114355098	71	-0.26495	0.60448	0.733003
DCLRE1B	1	114447763	114456708	13	0.36775	0.35653	0.733003
HIPK1	1	114471814	114520426	81	0.077242	0.46922	0.733003
OLFML3	1	114522063	114524876	7	1.6092	0.053781	0.733003
SYT6	1	114631913	114696541	256	0.29376	0.38447	0.733003
TRIM33	1	114935399	115053781	344	1.03	0.1515	0.733003
BCAS2	1	115110178	115124260	35	0.47923	0.31589	0.733003
DENND2C	1	115125469	115213043	222	0.25795	0.39822	0.733003
AMPD1	1	115215719	115238239	68	0.47251	0.31828	0.733003
NRAS	1	115247090	115259515	19	0.32566	0.37234	0.733003
CSDE1	1	115259534	115301297	100	0.33538	0.36867	0.733003
SYCP1	1	115397424	115537991	365	0.046156	0.48159	0.733003
TSPAN2	1	115590632	115632121	172	0.35808	0.36014	0.733003
NGF	1	115828539	115880857	194	0.4571	0.3238	0.733003
VANGL1	1	116184574	116240845	180	-0.13824	0.55497	0.733003
CASQ2	1	116242628	116311402	331	0.15445	0.43863	0.733003
NHLH2	1	116378998	116386538	24	-0.15509	0.56162	0.733003
SLC22A15	1	116519119	116612675	250	1.5483	0.060776	0.733003
MAB21L3	1	116654376	116677861	76	0.77073	0.22043	0.733003
ATP1A1	1	116915290	116952883	66	0.27599	0.39128	0.733003
AL136376.1	1	116915890	116926718	25	-0.27554	0.60855	0.733003
CD58	1	117057157	117113661	49	0.11041	0.45604	0.733003
IGSF3	1	117117031	117210375	95	0.47161	0.3186	0.733003
C1orf137	1	117236734	117249225	12	-0.17475	0.56936	0.733003
CD2	1	117297007	117311850	38	-0.2322	0.59181	0.733003
PTGFRN	1	117452679	117532980	239	0.58736	0.27848	0.733003
CD101	1	117544382	117579167	111	1.0847	0.13902	0.733003
TTF2	1	117602925	117650075	104	0.84597	0.19878	0.733003
TRIM45	1	117653682	117665209	48	0.075314	0.46998	0.733003
VTCN1	1	117686209	117753556	196	0.068943	0.47252	0.733003
MAN1A2	1	117910071	118071494	452	0.76973	0.22073	0.733003
FAM46C	1	118148556	118170994	71	0.83039	0.20316	0.733003
GDAP2	1	118406107	118472253	165	-0.20286	0.58038	0.733003
WDR3	1	118472343	118509165	87	0.15313	0.43915	0.733003
SPAG17	1	118496484	118727846	463	0.304	0.38056	0.733003
TBX15	1	119425669	119532179	312	-0.19835	0.57861	0.733003
WARS2	1	119573839	119683294	287	0.24669	0.40257	0.733003
HAO2	1	119911402	119936753	61	-0.025861	0.51032	0.733003
ZNF697	1	120162045	120190396	66	-0.14088	0.55602	0.733003
PHGDH	1	120202421	120286838	187	0.14342	0.44298	0.733003
HMGCS2	1	120290619	120311528	47	0.38845	0.34884	0.733003
REG4	1	120336641	120354283	50	0.055952	0.47769	0.733003
ADAM30	1	120436156	120439118	5	0.42651	0.33487	0.733003
NOTCH2	1	120454176	120612240	117	0.68942	0.24528	0.733003
TXNIP	1	145438469	145442635	5	0.24056	0.40495	0.733003
POLR3GL	1	145456236	145470388	1	1.2812	0.10007	0.733003
ANKRD34A	1	145470508	145475646	1	1.865	0.031089	0.733003
LIX1L	1	145477085	145501669	4	1.5786	0.057218	0.733003
ANKRD35	1	145549230	145568526	14	-0.25839	0.60195	0.733003
PIAS3	1	145575233	145586546	4	1.755	0.03963	0.733003
NUDT17	1	145586115	145589439	2	1.7248	0.042277	0.733003
POLR3C	1	145592605	145611025	6	0.29718	0.38316	0.733003
RNF115	1	145611036	145696218	31	-0.0007303	0.50029	0.733003
CD160	1	145695798	145715614	13	0.11401	0.45461	0.733003
PDZK1	1	145726918	145764074	2	0.086201	0.46565	0.733003
CHD1L	1	146714291	146767443	250	0.41435	0.33931	0.733003
ACP6	1	147101453	147142618	125	0.07635	0.46957	0.733003
GJA5	1	147228332	147245484	76	-0.17525	0.56956	0.733003
GJA8	1	147374946	147381393	27	0.38087	0.35165	0.733003
GPR89B	1	147400506	147465753	6	0.0078334	0.49687	0.733003
FCGR1A	1	149754227	149764074	1	1.9491	0.025644	0.733003
HIST2H2BF	1	149754245	149783928	8	1.2322	0.10894	0.733003
HIST2H2BE	1	149856010	149858232	2	0.59144	0.27711	0.733003
BOLA1	1	149859440	149872351	25	1.5248	0.063659	0.733003
SV2A	1	149874870	149889434	19	1.1813	0.11875	0.733003
SF3B4	1	149895209	149900236	11	1.7872	0.036952	0.733003
MTMR11	1	149900543	149908791	15	0.74667	0.22763	0.733003
OTUD7B	1	149909705	149982625	66	1.0612	0.14429	0.733003
VPS45	1	150039369	150117505	108	0.34891	0.36358	0.733003
PLEKHO1	1	150121373	150136916	28	0.49055	0.31187	0.733003
APH1A	1	150237804	150241980	2	-0.2164	0.58566	0.733003
C1orf54	1	150240600	150253327	20	-0.014607	0.50583	0.733003
MRPS21	1	150266289	150281414	54	-0.043812	0.51747	0.733003
PRPF3	1	150293925	150325671	92	-0.052742	0.52103	0.733003
RPRD2	1	150335567	150449042	327	-0.052999	0.52113	0.733003
TARS2	1	150459887	150480078	59	0.2673	0.39462	0.733003
ECM1	1	150480538	150486265	17	0.21633	0.41437	0.733003
ADAMTSL4	1	150521884	150533413	24	-0.071673	0.52857	0.733003
ENSA	1	150573327	150602088	61	-0.19884	0.57881	0.733003
GOLPH3L	1	150618701	150669630	139	0.021908	0.49126	0.733003
HORMAD1	1	150670536	150693364	64	0.017665	0.49295	0.733003
ARNT	1	150782181	150849244	105	0.10058	0.45994	0.733003
CERS2	1	150933059	150947479	38	0.082467	0.46714	0.733003
FAM63A	1	150969025	150980851	27	-0.03915	0.51561	0.733003
PRUNE	1	150980896	151008189	95	-0.19787	0.57843	0.733003
BNIPL	1	151009046	151020076	34	0.91644	0.17972	0.733003
CDC42SE1	1	151023447	151042801	40	0.41167	0.34029	0.733003
MLLT11	1	151030234	151040970	25	0.19291	0.42351	0.733003
GABPB2	1	151043054	151098018	153	0.6467	0.25891	0.733003
SEMA6C	1	151104161	151119104	51	0.049249	0.48036	0.733003
TNFAIP8L2	1	151129105	151132225	4	0.25567	0.3991	0.733003
SCNM1	1	151129140	151142773	29	0.13515	0.44625	0.733003
LYSMD1	1	151132224	151138424	14	0.23083	0.40872	0.733003
VPS72	1	151142463	151167797	42	0.14812	0.44113	0.733003
PIP5K1A	1	151170425	151222012	97	-0.0079078	0.50315	0.733003
PSMD4	1	151227179	151239955	21	0.25336	0.39999	0.733003
RP11-126K1.2	1	151252500	151254405	4	0.40087	0.34426	0.733003
PI4KB	1	151264273	151300191	49	-0.023982	0.50957	0.733003
SELENBP1	1	151336778	151345209	21	0.83264	0.20252	0.733003
PSMB4	1	151372010	151374420	3	0.16136	0.4359	0.733003
POGZ	1	151375200	151431941	100	0.1988	0.42121	0.733003
CGN	1	151482986	151511168	35	0.33991	0.36696	0.733003
TUFT1	1	151512781	151556059	63	-0.073536	0.52931	0.733003
SNX27	1	151584541	151671567	141	0.37294	0.3546	0.733003
CELF3	1	151674880	151689290	27	-0.071833	0.52863	0.733003
AL589765.1	1	151682909	151702070	37	0.37481	0.3539	0.733003
RIIAD1	1	151682909	151702281	37	0.37481	0.3539	0.733003
MRPL9	1	151732119	151736040	14	-0.088966	0.53545	0.733003
OAZ3	1	151735445	151743808	17	0.13076	0.44798	0.733003
TDRKH	1	151742583	151763892	71	0.33603	0.36842	0.733003
LINGO4	1	151772740	151778630	10	0.40906	0.34125	0.733003
RORC	1	151778547	151804348	63	0.24986	0.40135	0.733003
C2CD4D	1	151810295	151813033	5	0.49236	0.31123	0.733003
THEM5	1	151819739	151826173	13	0.15294	0.43922	0.733003
THEM4	1	151846060	151882284	87	0.29375	0.38447	0.733003
S100A11	1	152004982	152020383	23	0.0016267	0.49935	0.733003
TCHHL1	1	152056620	152061540	2	1.6679	0.047668	0.733003
TCHH	1	152078793	152086556	10	0.26868	0.39409	0.733003
RPTN	1	152126071	152131704	9	0.17108	0.43208	0.733003
HRNR	1	152184558	152196669	39	0.22177	0.41224	0.733003
FLG	1	152274651	152297679	71	0.29503	0.38398	0.733003
FLG2	1	152321211	152332482	19	0.30186	0.38138	0.733003
CRNN	1	152381719	152386739	6	0.30929	0.37855	0.733003
LCE3E	1	152538130	152539248	1	-0.056094	0.52237	0.733003
LCE2D	1	152635872	152637135	5	0.74039	0.22953	0.733003
LCE2C	1	152647771	152649050	4	0.51485	0.30333	0.733003
LCE2B	1	152647771	152659877	42	-0.17147	0.56807	0.733003
LCE4A	1	152680636	152681967	4	0.30004	0.38207	0.733003
C1orf68	1	152691998	152692905	7	0.94448	0.17246	0.733003
LCE1F	1	152748848	152749445	2	2.2481	0.012285	0.733003
LCE1D	1	152769227	152770657	1	1.0177	0.1544	0.733003
LCE1C	1	152777311	152779107	15	0.52771	0.29885	0.733003
LCE1B	1	152784447	152785585	1	0.24773	0.40217	0.733003
SMCP	1	152850793	152857523	19	0.23027	0.40894	0.733003
IVL	1	152881021	152884362	18	0.41417	0.33938	0.733003
SPRR4	1	152943142	152945050	3	0.47966	0.31573	0.733003
SPRR3	1	152974223	152976332	22	0.054616	0.47822	0.733003
SPRR1B	1	153003678	153005376	14	0.36249	0.35849	0.733003
SPRR2D	1	153012201	153014407	11	-0.015588	0.50622	0.733003
SPRR2A	1	153028589	153030013	2	0.70676	0.23986	0.733003
SPRR2B	1	153042700	153113927	245	-0.16992	0.56746	0.733003
SPRR2E	1	153065611	153078660	43	0.28726	0.38696	0.733003
SPRR2F	1	153084590	153085991	5	-0.072677	0.52897	0.733003
SPRR2G	1	153122058	153123345	4	0.047469	0.48107	0.733003
LOR	1	153232176	153234598	6	0.73767	0.23036	0.733003
PGLYRP4	1	153302596	153321316	80	-0.15873	0.56306	0.733003
S100A9	1	153330330	153333503	1	-0.25791	0.60176	0.733003
S100A12	1	153346184	153348125	2	0.45656	0.32399	0.733003
S100A7A	1	153389000	153395701	17	-0.25087	0.59904	0.733003
S100A7L2	1	153409534	153412425	10	1.4372	0.075333	0.733003
S100A7	1	153430220	153433177	6	0.14079	0.44402	0.733003
S100A6	1	153507075	153508720	2	0.19451	0.42289	0.733003
S100A5	1	153509623	153514241	9	0.8313	0.2029	0.733003
S100A4	1	153516089	153522612	29	-0.10663	0.54246	0.733003
S100A3	1	153519805	153521848	18	0.0027759	0.49889	0.733003
S100A2	1	153533584	153540366	9	0.0054814	0.49781	0.733003
S100A14	1	153586731	153589462	7	0.81019	0.20891	0.733003
S100A1	1	153600402	153604513	9	0.16965	0.43264	0.733003
CHTOP	1	153606525	153618782	31	-0.040179	0.51602	0.733003
SNAPIN	1	153631130	153634306	5	0.43791	0.33073	0.733003
ILF2	1	153634512	153643524	13	0.43618	0.33135	0.733003
NPR1	1	153651113	153666468	17	-0.10118	0.5403	0.733003
GATAD2B	1	153777201	153895451	207	0.30867	0.37879	0.733003
DENND4B	1	153901977	153919172	22	0.12457	0.45043	0.733003
CRTC2	1	153920145	153931101	13	-0.26913	0.60609	0.733003
SLC39A1	1	153931575	153940188	16	0.48904	0.31241	0.733003
CREB3L4	1	153940010	153946839	12	0.3929	0.3472	0.733003
JTB	1	153946745	153950164	2	1.0071	0.15694	0.733003
RAB13	1	153954127	153958834	5	1.6628	0.048181	0.733003
NUP210L	1	153965161	154127592	231	0.16187	0.4357	0.733003
TPM3	1	154127784	154167124	61	0.38886	0.34869	0.733003
C1orf189	1	154171848	154178809	9	0.74625	0.22776	0.733003
C1orf43	1	154179182	154193104	28	0.43392	0.33217	0.733003
UBAP2L	1	154192655	154243986	99	-0.1684	0.56686	0.733003
AQP10	1	154293566	154297801	12	0.12726	0.44937	0.733003
ATP8B2	1	154298029	154323783	59	0.2151	0.41485	0.733003
IL6R	1	154377669	154441926	158	0.46386	0.32138	0.733003
SHE	1	154442248	154474589	40	0.77559	0.21899	0.733003
TDRD10	1	154474695	154520623	157	0.63094	0.26404	0.733003
CHRNB2	1	154540257	154552502	21	-0.25703	0.60142	0.733003
ADAR	1	154554538	154600475	92	-0.00067151	0.50027	0.733003
AL606500.1	1	154585067	154585190	1	0.30241	0.38117	0.733003
KCNN3	1	154669931	154842756	489	-0.21259	0.58418	0.733003
PMVK	1	154897210	154909467	29	-0.24845	0.5981	0.733003
PBXIP1	1	154916552	154928599	15	0.26637	0.39498	0.733003
PYGO2	1	154929502	154936329	6	0.05247	0.47908	0.733003
SHC1	1	154934774	154946871	15	0.099751	0.46027	0.733003
CKS1B	1	154947129	154951725	3	0.48994	0.31209	0.733003
ZBTB7B	1	154975127	154990998	22	1.0112	0.15595	0.733003
DCST2	1	154990996	155006257	34	0.62386	0.26636	0.733003
DCST1	1	155006300	155023406	32	0.83655	0.20142	0.733003
ADAM15	1	155023042	155035252	25	1.0064	0.15711	0.733003
EFNA4	1	155036207	155042029	6	-0.20282	0.58036	0.733003
EFNA3	1	155036224	155060014	42	-0.22779	0.5901	0.733003
EFNA1	1	155099936	155107333	17	0.79745	0.21259	0.733003
RP11-201K10.3	1	155141885	155159748	33	0.0432	0.48277	0.733003
TRIM46	1	155145873	155157447	17	0.52497	0.2998	0.733003
MUC1	1	155158300	155162707	4	0.54804	0.29183	0.733003
THBS3	1	155165379	155178842	23	0.55189	0.29051	0.733003
MTX1	1	155178490	155183615	7	1.183	0.11841	0.733003
GBA	1	155204243	155214490	20	-0.23905	0.59446	0.733003
FAM189B	1	155216996	155225274	17	0.030294	0.48792	0.733003
SCAMP3	1	155225770	155232221	9	0.85018	0.19761	0.733003
CLK2	1	155232659	155248282	23	-0.09329	0.53716	0.733003
PKLR	1	155259630	155271225	21	-0.21903	0.58669	0.733003
RUSC1	1	155290687	155300905	6	1.0495	0.14697	0.733003
ASH1L	1	155305059	155532598	230	0.51647	0.30276	0.733003
MSTO1	1	155579979	155718153	146	0.0013061	0.49948	0.733003
YY1AP1	1	155629237	155658791	30	0.27145	0.39302	0.733003
DAP3	1	155657751	155708801	66	0.04907	0.48043	0.733003
GON4L	1	155719508	155829191	176	0.074051	0.47048	0.733003
SYT11	1	155829300	155854990	35	-0.18867	0.57483	0.733003
RIT1	1	155867599	155881195	26	-0.24071	0.59511	0.733003
KIAA0907	1	155882834	155904191	26	0.32766	0.37159	0.733003
RXFP4	1	155911480	155912625	1	1.1525	0.12457	0.733003
ARHGEF2	1	155916630	155976861	92	0.76049	0.22348	0.733003
SSR2	1	155978839	155990750	21	-0.13758	0.55471	0.733003
LAMTOR2	1	156024543	156028301	7	2.188	0.014335	0.733003
RAB25	1	156030951	156040295	8	0.2768	0.39097	0.733003
LMNA	1	156052364	156109880	151	0.10296	0.459	0.733003
SEMA4A	1	156117157	156147543	52	-0.17508	0.56949	0.733003
PMF1-BGLAP	1	156182773	156213123	76	0.12209	0.45141	0.733003
PMF1	1	156182784	156212874	76	0.12209	0.45141	0.733003
BGLAP	1	156211753	156213112	2	1.6589	0.048569	0.733003
PAQR6	1	156213206	156217881	9	0.1985	0.42133	0.733003
SMG5	1	156219015	156252620	92	0.084297	0.46641	0.733003
TMEM79	1	156252726	156262976	23	0.13346	0.44692	0.733003
C1orf85	1	156259880	156265463	13	0.64459	0.2596	0.733003
CCT3	1	156278759	156337664	103	0.22587	0.41065	0.733003
TSACC	1	156307105	156316786	15	-0.13505	0.55371	0.733003
RHBG	1	156339003	156355011	48	0.014121	0.49437	0.733003
C1orf61	1	156374042	156400493	29	0.23267	0.40801	0.733003
MEF2D	1	156433519	156470620	95	0.0008077	0.49968	0.733003
IQGAP3	1	156495197	156542396	118	0.20688	0.41805	0.733003
TTC24	1	156549519	156556562	23	0.33211	0.3699	0.733003
APOA1BP	1	156561554	156564091	12	-0.16529	0.56564	0.733003
HAPLN2	1	156589086	156595517	8	0.2528	0.40021	0.733003
CRABP2	1	156669398	156675608	4	0.43437	0.33201	0.733003
MRPL24	1	156707095	156711382	7	0.91632	0.17975	0.733003
HDGF	1	156711899	156736717	54	1.1658	0.12185	0.733003
PRCC	1	156720402	156770607	134	0.37486	0.35388	0.733003
NTRK1	1	156785432	156851642	137	-0.15897	0.56316	0.733003
PEAR1	1	156863490	156886226	74	0.058393	0.47672	0.733003
LRRC71	1	156890442	156902886	37	0.31397	0.37677	0.733003
ARHGEF11	1	156904632	157015162	245	0.12359	0.45082	0.733003
ETV3L	1	157061836	157069600	40	0.55837	0.2883	0.733003
FCRL5	1	157483167	157522310	157	-0.1834	0.57276	0.733003
FCRL4	1	157543539	157567870	85	0.60633	0.27215	0.733003
FCRL2	1	157715523	157746922	70	-0.041096	0.51639	0.733003
FCRL1	1	157764193	157789895	80	-0.24506	0.5968	0.733003
CD5L	1	157800704	157868046	219	0.0027029	0.49892	0.733003
KIRREL	1	157963063	158070052	365	0.021287	0.49151	0.733003
CD1A	1	158223927	158228059	17	-0.071718	0.52859	0.733003
CD1E	1	158323254	158327343	5	0.57243	0.28352	0.733003
OR10T2	1	158368312	158369256	9	-0.10975	0.5437	0.733003
OR10K2	1	158389718	158390656	4	0.71538	0.23719	0.733003
OR10K1	1	158435272	158436344	4	0.20102	0.42034	0.733003
OR6Y1	1	158516918	158517895	4	0.33833	0.36756	0.733003
OR6P1	1	158532441	158533394	4	1.131	0.12903	0.733003
OR10X1	1	158548709	158549689	6	-0.016299	0.5065	0.733003
OR10Z1	1	158576229	158577170	3	0.48225	0.31482	0.733003
SPTA1	1	158580496	158656488	238	0.28241	0.38882	0.733003
OR6N1	1	158735466	158736492	9	0.072547	0.47108	0.733003
OR6N2	1	158746472	158747425	3	0.90477	0.18279	0.733003
MNDA	1	158801107	158819296	43	1.8499	0.032162	0.733003
PYHIN1	1	158900586	158946844	93	-0.053876	0.52148	0.733003
IFI16	1	158969758	159024945	225	-0.16219	0.56442	0.733003
AIM2	1	159032274	159116886	170	-0.060415	0.52409	0.733003
CADM3	1	159141399	159173103	74	0.46627	0.32051	0.733003
DARC	1	159173097	159176290	15	1.3251	0.092564	0.733003
FCER1A	1	159259504	159278014	50	0.59695	0.27527	0.733003
OR10J3	1	159283460	159284449	2	0.22195	0.41218	0.733003
APCS	1	159557615	159558655	3	0.11473	0.45433	0.733003
CRP	1	159682079	159684379	5	0.23657	0.40649	0.733003
FCRL6	1	159770301	159786041	52	0.60241	0.27345	0.733003
C1orf204	1	159804264	159825137	45	0.16356	0.43504	0.733003
VSIG8	1	159824106	159832447	31	-0.10634	0.54234	0.733003
RP11-190A12.7	1	159827690	159842843	57	0.33718	0.36799	0.733003
CCDC19	1	159842154	159869953	83	0.60422	0.27285	0.733003
TAGLN2	1	159887897	159895522	17	-0.082036	0.53269	0.733003
IGSF9	1	159896829	159915386	61	0.33571	0.36854	0.733003
SLAMF9	1	159921282	159924044	10	1.068	0.14277	0.733003
IGSF8	1	160061130	160068733	12	0.076408	0.46955	0.733003
ATP1A2	1	160085549	160113381	102	0.16259	0.43542	0.733003
ATP1A4	1	160121360	160156767	119	-0.082726	0.53297	0.733003
CASQ1	1	160160285	160171676	25	1.1808	0.11885	0.733003
DCAF8	1	160185505	160254920	96	0.60181	0.27365	0.733003
DCAF8	1	160187254	160254920	94	0.62377	0.26639	0.733003
PEX19	1	160246602	160256138	15	-0.0070887	0.50283	0.733003
COPA	1	160259063	160313190	88	0.57961	0.28109	0.733003
NCSTN	1	160313062	160328742	40	-0.10819	0.54308	0.733003
VANGL2	1	160370376	160398468	64	0.32933	0.37095	0.733003
SLAMF6	1	160454820	160493052	114	-0.15417	0.56126	0.733003
CD84	1	160510885	160549306	123	0.6096	0.27106	0.733003
SLAMF1	1	160577890	160617085	112	-0.2459	0.59712	0.733003
CD48	1	160648536	160681641	109	-0.18983	0.57528	0.733003
SLAMF7	1	160709037	160724611	46	0.4719	0.3185	0.733003
LY9	1	160765864	160798051	91	-0.031763	0.51267	0.733003
CD244	1	160799950	160832692	126	0.1942	0.42301	0.733003
ITLN2	1	160914815	160924589	28	0.22744	0.41004	0.733003
F11R	1	160965001	160991138	81	-0.089789	0.53577	0.733003
RP11-544M22.13	1	160967747	161008752	117	-0.24185	0.59555	0.733003
TSTD1	1	161007421	161008780	3	-0.057287	0.52284	0.733003
USF1	1	161009041	161015767	23	0.46179	0.32212	0.733003
ARHGAP30	1	161016736	161039760	57	0.47922	0.31589	0.733003
PFDN2	1	161070346	161087901	46	0.046679	0.48138	0.733003
NIT1	1	161087876	161095235	11	-0.085008	0.53387	0.733003
DEDD	1	161090764	161102478	16	0.099856	0.46023	0.733003
USP21	1	161129240	161135513	9	0.084524	0.46632	0.733003
FCER1G	1	161185024	161190489	19	0.5246	0.29993	0.733003
PCP4L1	1	161228517	161255240	91	0.46632	0.32049	0.733003
MPZ	1	161274525	161279762	9	0.90731	0.18212	0.733003
SDHC	1	161284047	161332984	222	0.39786	0.34537	0.733003
C1orf192	1	161334521	161337664	19	0.56011	0.2877	0.733003
FCGR2A	1	161475220	161493803	48	-0.18024	0.57152	0.733003
HSPA6	1	161494036	161496681	8	1.0741	0.14139	0.733003
FCGR3A	1	161511549	161600917	55	0.1534	0.43904	0.733003
FCGR2B	1	161551101	161648444	60	0.39198	0.34754	0.733003
FCGR3B	1	161592986	161601753	8	-0.26724	0.60536	0.733003
FCRLB	1	161691353	161697933	35	1.373	0.084879	0.733003
ATF6	1	161736084	161933860	560	-0.11007	0.54382	0.733003
OLFML2B	1	161952982	161993644	131	0.12929	0.44856	0.733003
NOS1AP	1	162039564	162353321	1163	0.15435	0.43867	0.733003
RP11-565P22.6	1	162335197	162351905	59	0.31204	0.3775	0.733003
C1orf226	1	162336698	162356600	73	0.38737	0.34924	0.733003
C1orf111	1	162342993	162346660	19	0.72572	0.234	0.733003
SH2D1B	1	162365056	162381928	58	0.72026	0.23568	0.733003
UHMK1	1	162467041	162499419	87	0.20588	0.41844	0.733003
UAP1	1	162531323	162569627	82	0.51168	0.30444	0.733003
DDR2	1	162601163	162757190	451	0.2867	0.38717	0.733003
HSD17B7	1	162760492	162782607	48	-0.24815	0.59799	0.733003
C1orf110	1	162794248	162838605	223	0.34214	0.36612	0.733003
RGS4	1	163038565	163046592	15	0.54215	0.29386	0.733003
RGS5	1	163080911	163291577	829	-0.065293	0.52603	0.733003
NUF2	1	163236366	163325554	412	0.097058	0.46134	0.733003
PBX1	1	164524821	164868533	852	0.21386	0.41533	0.733003
RXRG	1	165370159	165414433	191	0.57021	0.28427	0.733003
LRRC52	1	165513244	165533198	90	0.18642	0.42606	0.733003
MGST3	1	165600098	165631033	146	-0.21636	0.58565	0.733003
ALDH9A1	1	165631453	165668100	148	-0.054696	0.52181	0.733003
[truncated: 17,572 more rows]

## Sheet: T7.tissue.53
Table 7.Tissue enrichment analysis for genes differentially associated with the two disorders (performed in 53 general tissue types in GTEx using MAGMA)
[truncated: 55 more rows]

[truncated: 5 more sheets: T8.brain.13, T9. neuro-specific, T10. Gene-set, T11.pathway, T12. rg]
