# Supplementary material for: Analysis of genetic differences between psychiatric disorders: exploring pathways and cell types/tissues involved and ability to differentiate the disorders by polygenic scores
Source: Transl Psychiatry. 2021 Aug 13;11:426. doi: 10.1038/s41398-021-01545-x (PMC8363629; doi:10.1038/s41398-021-01545-x)
Supplement: Supplementary file 2 — Supplementary Dataset [file 41398_2021_1545_MOESM2_ESM.zip › Supp_dataset_genetic_diff_psy/ST18_neuroti2019.vs.anxiety2018_overall.xlsx]

## Sheet: T1.sig_snps
Table 1.Single nucleotide polymorphisms that passed genome-wide significance (5E-08) in SNP-based analysis
a1: effect allele; a2: non-effect allele; se: standand error.
snpid	a1	a2	chr	bpos	beta	se	pval
rs76761706	T	C	17	43776741	-0.0606597	0.00491392	2.26458e-33
rs77804065	T	C	17	43810896	0.0613679	0.00497349	2.41572e-33
rs80143279	T	C	17	43776742	-0.060574	0.00491332	2.73397e-33
rs76171147	T	C	17	43823229	-0.0599091	0.00488949	6.6771e-33
rs77301847	A	G	17	43810902	-0.0608319	0.00496492	6.69928e-33
rs62057061	C	G	17	43856639	-0.0600257	0.00490162	7.2092e-33
rs55801356	A	G	17	43837237	-0.0599747	0.00489839	7.40926e-33
rs757503	T	C	17	43756466	-0.0600325	0.00490984	9.01894e-33
rs55840731	C	G	17	43769277	-0.0598687	0.00489751	9.30497e-33
rs2942166	T	C	17	43715427	-0.0596097	0.00487721	9.55011e-33
rs62056877	T	G	17	43778828	-0.0598508	0.00489772	9.76872e-33
rs17688126	A	G	17	43765080	-0.0598231	0.00489755	1.03868e-32
rs76728632	A	C	17	43818160	-0.0597769	0.00489386	1.04132e-32
rs2004260	T	C	17	43822398	-0.0597573	0.00489376	1.08826e-32
rs12150091	A	G	17	43776242	-0.0597964	0.00489744	1.1035e-32
rs75643244	A	G	17	43823326	-0.0597473	0.0048937	1.11247e-32
rs62054427	A	G	17	43821062	-0.059747	0.0048938	1.11661e-32
rs62054417	A	C	17	43815859	-0.0597467	0.00489384	1.11857e-32
rs62054419	A	C	17	43816605	-0.0597467	0.00489384	1.11857e-32
rs62054420	C	G	17	43816655	-0.0597467	0.00489384	1.11857e-32
rs56298110	A	G	17	43815336	-0.0597466	0.00489384	1.11886e-32
rs62054426	A	T	17	43820741	-0.0597463	0.00489382	1.11911e-32
rs12150363	A	G	17	43826351	-0.0597455	0.00489377	1.11951e-32
rs62054433	T	C	17	43824348	-0.0597421	0.00489375	1.12809e-32
rs62054434	T	G	17	43824382	-0.0597421	0.00489375	1.12809e-32
rs77114624	T	C	17	43818657	-0.059742	0.00489383	1.13129e-32
rs62054395	T	G	17	43811060	-0.0597411	0.00489396	1.13751e-32
rs75986348	A	G	17	43809328	-0.0597405	0.00489395	1.139e-32
rs56006248	A	G	17	43815141	-0.0597392	0.00489384	1.13906e-32
rs76421814	T	C	17	43814427	-0.0597392	0.00489384	1.13906e-32
rs1526127	C	G	17	43812398	-0.059738	0.00489382	1.14156e-32
rs62054398	A	G	17	43812599	-0.059738	0.00489382	1.14156e-32
rs62054400	T	C	17	43812649	-0.059738	0.00489382	1.14156e-32
rs62054411	A	G	17	43812684	-0.059738	0.00489382	1.14156e-32
rs62054438	A	C	17	43825711	-0.0597346	0.00489375	1.14858e-32
rs113756354	A	G	17	44013483	-0.0599807	0.00491412	1.15572e-32
rs55947210	A	G	17	43808763	-0.0597303	0.00489397	1.16789e-32
rs62054390	A	C	17	43808443	-0.0597303	0.00489397	1.16789e-32
rs79226879	T	C	17	43807485	-0.0597302	0.00489397	1.16823e-32
rs2040844	A	C	17	43767219	-0.0597611	0.00489694	1.18309e-32
rs62054435	C	G	17	43825339	-0.0597231	0.00489385	1.18381e-32
rs62056873	T	C	17	43776945	-0.0597617	0.00489715	1.18852e-32
rs62054393	T	G	17	43809264	-0.0597208	0.004894	1.19599e-32
rs62056905	A	G	17	43782693	-0.0598323	0.00490336	1.20328e-32
rs4569335	A	C	17	43811950	-0.0597168	0.00489402	1.20783e-32
rs62055935	T	C	17	43848750	-0.0601486	0.00492943	1.20886e-32
rs12150608	T	C	17	43775402	-0.0597584	0.00489754	1.21188e-32
rs56167344	A	T	17	43797087	-0.0597757	0.00489933	1.22505e-32
rs62055751	A	G	17	43767538	-0.0597464	0.00489694	1.22506e-32
rs62055712	A	G	17	43764565	-0.0597399	0.00489687	1.24183e-32
rs17688511	T	G	17	43773607	-0.0597422	0.0048971	1.24339e-32
rs62055754	C	G	17	43768230	-0.0597381	0.0048969	1.24822e-32
rs74765707	T	C	17	43770416	-0.0597375	0.00489692	1.25089e-32
rs62056861	T	C	17	43770443	-0.0597375	0.00489692	1.25092e-32
rs62056865	T	C	17	43771193	-0.0597378	0.00489702	1.25366e-32
rs62056869	T	C	17	43773447	-0.0597376	0.00489715	1.25916e-32
rs17761581	T	C	17	43769088	-0.059733	0.00489691	1.26412e-32
rs56283089	A	C	17	43769321	-0.0597329	0.00489691	1.26449e-32
rs62056863	A	G	17	43770595	-0.0597332	0.00489698	1.26599e-32
rs17688558	A	G	17	43773943	-0.0597323	0.00489712	1.27386e-32
rs56162163	A	T	17	43774497	-0.0597325	0.00489715	1.27445e-32
rs62056872	T	C	17	43775015	-0.0597319	0.00489713	1.27554e-32
rs75403953	A	G	17	43798546	-0.0597296	0.00489696	1.27598e-32
rs55938136	A	G	17	43798360	-0.0597296	0.00489696	1.27622e-32
rs62056935	A	G	17	43790446	-0.0597334	0.00489728	1.27645e-32
rs62056867	A	G	17	43771627	-0.0597283	0.00489705	1.28348e-32
rs75022332	A	T	17	43810873	-0.0603834	0.00495099	1.29202e-32
rs10451283	T	C	17	43814020	-0.0595411	0.00488194	1.29265e-32
rs7502937	A	G	17	43793665	-0.0597235	0.00489714	1.30163e-32
rs62054396	T	C	17	43811510	-0.0596824	0.00489408	1.31349e-32
rs56108117	T	C	17	43757776	-0.0597253	0.00489782	1.3223e-32
rs62055883	C	G	17	43837446	-0.059744	0.00489941	1.32402e-32
rs78568882	C	G	17	43784935	-0.059764	0.00490105	1.32403e-32
rs62056911	T	C	17	43784624	-0.0597311	0.00489861	1.33421e-32
rs62056934	A	G	17	43790005	-0.0598571	0.00490924	1.34581e-32
rs62056925	T	C	17	43788649	-0.0597271	0.00489859	1.34622e-32
rs62056926	C	G	17	43788666	-0.0597271	0.00489859	1.34622e-32
rs62056922	C	G	17	43787563	-0.0597261	0.00489852	1.34675e-32
rs62055711	A	G	17	43762554	-0.0597044	0.00489689	1.35241e-32
rs74398257	T	C	17	43756340	-0.0597042	0.00489712	1.36201e-32
rs76927677	A	T	17	43761985	-0.0597017	0.00489693	1.3627e-32
rs113661667	T	C	17	43791610	-0.0596984	0.0048972	1.38415e-32
rs77370070	T	G	17	43800404	-0.0596943	0.00489686	1.38427e-32
rs62056936	A	T	17	43790911	-0.0596993	0.00489727	1.38457e-32
rs62056937	A	C	17	43791181	-0.059698	0.00489723	1.38699e-32
rs62055693	T	C	17	43756910	-0.0596981	0.00489729	1.38902e-32
rs62056910	T	C	17	43784222	-0.0597062	0.00489799	1.39039e-32
rs1706748	C	G	17	43722509	-0.0596858	0.00489633	1.39103e-32
rs76717812	T	C	17	43754010	-0.0596907	0.0048969	1.39757e-32
rs62056921	T	C	17	43787306	-0.0597071	0.00489831	1.4006e-32
rs62055705	A	C	17	43760599	-0.0596896	0.00489692	1.40204e-32
rs62055707	T	C	17	43761482	-0.059689	0.00489691	1.40374e-32
rs75115093	A	G	17	43761381	-0.059689	0.00489691	1.40401e-32
rs62055706	T	C	17	43760685	-0.0596887	0.00489693	1.4059e-32
rs62055664	A	G	17	43753642	-0.0596858	0.0048969	1.41449e-32
rs62055663	A	G	17	43753454	-0.0596857	0.0048969	1.41469e-32
rs62053940	A	G	17	43741028	-0.059685	0.00489692	1.41764e-32
rs62055887	T	C	17	43838710	-0.0597711	0.00490414	1.42404e-32
rs112169475	A	G	17	43760192	-0.0596847	0.00489713	1.42744e-32
rs62055691	T	C	17	43754850	-0.0596833	0.00489704	1.42839e-32
rs62056879	T	C	17	43781426	-0.0597257	0.0049006	1.43183e-32
rs56400821	A	C	17	43760080	0.0601443	0.00493501	1.43409e-32
rs117368197	A	G	17	43715924	-0.0596785	0.0048968	1.43503e-32
rs241042	T	C	17	43712657	-0.0596793	0.00489688	1.43539e-32
rs56323722	A	C	17	43798015	-0.0596818	0.00489721	1.44065e-32
rs393675	T	C	17	43723605	-0.0596778	0.00489692	1.44215e-32
rs1105570	A	G	17	43793342	-0.0596797	0.00489716	1.44596e-32
rs62055690	C	G	17	43754576	-0.0596781	0.00489704	1.44622e-32
rs62055665	A	C	17	43754505	-0.0596779	0.00489704	1.44678e-32
rs62053955	T	C	17	43749980	-0.0596746	0.00489687	1.45118e-32
rs62053952	T	C	17	43749261	-0.0596752	0.00489693	1.45185e-32
rs61667602	T	C	17	43785349	-0.0595933	0.00489031	1.45605e-32
rs62056930	A	C	17	43789640	-0.059679	0.00489736	1.45661e-32
rs241029	T	C	17	43734643	-0.0596714	0.00489694	1.46534e-32
rs75990322	T	C	17	43791468	-0.0596775	0.00489744	1.46543e-32
rs62056939	T	C	17	43791332	-0.0596771	0.00489745	1.4672e-32
rs112570965	T	C	17	43801092	-0.0596697	0.00489685	1.46734e-32
rs55645418	A	G	17	43832115	-0.05967	0.00489696	1.47104e-32
rs79882507	A	G	17	43837782	-0.059686	0.00489855	1.48316e-32
rs62054384	T	C	17	43804306	-0.0596708	0.00489738	1.48627e-32
rs62056909	A	G	17	43783803	-0.0597419	0.00490323	1.48688e-32
rs62055701	A	G	17	43758787	0.0604816	0.00496395	1.48723e-32
rs241034	A	T	17	43733048	-0.0596631	0.00489692	1.49361e-32
rs8073146	A	G	17	43893751	-0.0598122	0.00490934	1.5017e-32
rs650927	T	G	17	43709867	-0.0596632	0.00489716	1.50359e-32
rs671740	A	G	17	43709893	-0.0596632	0.00489716	1.50359e-32
rs62055948	T	C	17	43852621	-0.0598641	0.00491391	1.51499e-32
rs56013908	T	C	17	43836920	-0.0596788	0.00489874	1.51668e-32
rs62055714	T	G	17	43764796	0.0601074	0.0049341	1.52492e-32
rs62055715	A	G	17	43764847	0.0601073	0.0049341	1.52513e-32
rs17686610	A	C	17	43710384	-0.059656	0.00489726	1.53417e-32
rs62053956	A	G	17	43750315	-0.059652	0.00489694	1.53459e-32
rs112995313	T	C	17	43795768	-0.0596563	0.00489731	1.53525e-32
rs56280222	T	C	17	43803788	-0.0596469	0.00489656	1.53638e-32
rs376120	A	G	17	43705518	-0.0596505	0.00489692	1.53921e-32
rs2188888	T	C	17	43953695	-0.0599231	0.00491933	1.54088e-32
rs62053957	T	C	17	43750939	-0.0596481	0.004897	1.55162e-32
rs62055936	A	T	17	43848761	0.0604908	0.00496619	1.55184e-32
rs62064667	A	T	17	44082528	-0.0596039	0.00489358	1.56115e-32
rs79545140	T	C	17	43840935	-0.0596967	0.00490129	1.56491e-32
rs62054387	A	C	17	43805525	-0.059621	0.00489509	1.56575e-32
rs62056915	A	T	17	43785627	-0.0596665	0.0048989	1.56925e-32
rs62054429	A	G	17	43823125	0.0600566	0.00493093	1.56948e-32
rs1568950	T	C	17	43792896	-0.0596387	0.00489768	1.6186e-32
rs1568951	T	G	17	43792895	-0.0596387	0.00489768	1.6186e-32
rs62053949	A	G	17	43748101	-0.059624	0.00489705	1.64562e-32
rs1608956	A	T	17	43815820	0.0600267	0.00493043	1.66036e-32
rs1608955	T	C	17	43815713	0.0600268	0.00493045	1.66049e-32
rs62056906	T	C	17	43782708	-0.0596361	0.0048986	1.67199e-32
rs1880749	A	C	17	43792586	-0.0596253	0.00489786	1.67935e-32
rs62056918	T	G	17	43786676	-0.0596568	0.00490069	1.69126e-32
rs62053950	A	G	17	43748412	-0.0596106	0.00489704	1.6984e-32
rs62053945	T	C	17	43746839	-0.0596106	0.00489707	1.69999e-32
rs35631660	A	G	17	43832337	-0.0596645	0.00490158	1.70408e-32
rs62055702	T	C	17	43758790	0.0604217	0.00496401	1.71483e-32
rs2902661	A	G	17	43807099	0.0600302	0.00493184	1.71488e-32
rs62054428	A	G	17	43822511	0.060016	0.00493077	1.71921e-32
rs872972	A	G	17	43756458	0.0602182	0.00494741	1.72072e-32
rs62055885	A	G	17	43838014	-0.0596255	0.00489941	1.75559e-32
rs79322350	A	G	17	43790401	-0.0595994	0.00489756	1.77082e-32
rs34579536	A	G	17	44108906	-0.0594674	0.00488682	1.77628e-32
rs62054440	C	G	17	43827391	0.0599994	0.00493058	1.77837e-32
rs79857651	A	G	17	44013475	0.0602484	0.00495128	1.79061e-32
rs62062789	T	C	17	44025033	-0.0598482	0.00491848	1.79514e-32
rs62054442	A	G	17	43829353	-0.0595461	0.00489408	1.81746e-32
rs12150435	C	G	17	43776391	0.0600278	0.0049343	1.85077e-32
rs78487840	T	C	17	43757161	0.0600178	0.0049338	1.86762e-32
rs62056913	T	C	17	43784994	0.0600783	0.00493888	1.87337e-32
rs56160448	A	G	17	43792358	-0.0595912	0.00489887	1.87557e-32
rs62054381	A	G	17	43801185	-0.0595379	0.00489453	1.87788e-32
rs62056880	T	C	17	43782304	-0.0595823	0.00489823	1.88007e-32
rs62056874	T	C	17	43777578	0.0600161	0.00493405	1.88876e-32
rs74464991	A	C	17	43821685	0.0599735	0.00493062	1.89316e-32
rs56384960	A	G	17	43817608	0.0599733	0.00493067	1.89638e-32
rs56295996	T	C	17	43817557	0.0599733	0.00493067	1.89642e-32
rs62054421	A	G	17	43816657	0.0599733	0.00493067	1.89642e-32
rs56178230	A	G	17	43817832	0.0599734	0.0049307	1.89755e-32
rs80157557	A	G	17	43817898	0.0599734	0.0049307	1.89755e-32
rs34008514	A	G	17	43834314	-0.0595676	0.00489737	1.89925e-32
rs34211253	C	G	17	43834074	-0.0595675	0.00489745	1.90434e-32
rs111497072	A	G	17	43824201	0.0599685	0.00493056	1.91239e-32
rs12150332	T	C	17	43824908	0.0599685	0.00493056	1.91239e-32
rs62054431	T	C	17	43823880	0.0599685	0.00493056	1.91239e-32
rs62054432	A	C	17	43823889	0.0599685	0.00493056	1.91239e-32
rs62055700	T	C	17	43758742	-0.059564	0.00489735	1.91488e-32
rs80072429	A	G	17	43818611	0.0599685	0.00493066	1.91773e-32
rs76311426	T	G	17	43818690	0.0599685	0.00493066	1.91777e-32
rs113790915	C	G	17	43810782	0.0599669	0.00493076	1.93006e-32
rs62054394	A	T	17	43810608	0.0599669	0.00493076	1.93006e-32
rs62054412	A	G	17	43813002	0.0599654	0.00493064	1.93047e-32
rs62054413	C	G	17	43813370	0.0599658	0.00493068	1.93077e-32
rs62054414	A	G	17	43813415	0.0599658	0.00493068	1.93077e-32
rs62054399	A	G	17	43812624	0.0599645	0.00493065	1.93496e-32
rs62054424	A	G	17	43819384	0.0599635	0.00493076	1.94594e-32
rs62054439	T	G	17	43825725	0.0599609	0.00493056	1.94679e-32
rs75715199	A	G	17	43825478	0.0599609	0.00493056	1.94679e-32
rs62056878	T	C	17	43780561	0.0600281	0.00493626	1.95631e-32
rs56323832	A	G	17	43768633	0.0599973	0.00493395	1.9689e-32
rs56062621	A	G	17	43798903	-0.0599481	0.00492993	1.97021e-32
rs55657917	T	G	17	43844560	-0.0601443	0.0049461	1.97229e-32
rs62054389	A	G	17	43808321	0.0599565	0.00493077	1.97908e-32
rs62054392	T	C	17	43808945	0.0599563	0.00493077	1.97992e-32
rs62054425	T	C	17	43819480	0.0599547	0.00493078	1.98784e-32
rs75916678	T	C	17	43849366	-0.0595884	0.0049007	1.99058e-32
rs56194509	T	G	17	43844559	-0.0601389	0.00494606	1.99524e-32
rs62056870	A	C	17	43773784	0.0599921	0.00493401	1.99638e-32
rs62056875	A	T	17	43778003	0.0599914	0.00493407	2.00352e-32
rs62061707	T	C	17	44006954	-0.0598089	0.00491923	2.01325e-32
rs56070245	T	C	17	43847868	-0.0595722	0.0048999	2.02118e-32
rs62056928	T	C	17	43788782	0.06	0.00493515	2.02517e-32
rs78471340	A	G	17	43768346	0.0602497	0.00495585	2.03401e-32
rs34579278	A	G	17	43833981	-0.059547	0.00489811	2.03755e-32
rs62056946	A	G	17	43798401	0.0599803	0.00493387	2.04489e-32
rs62054397	T	C	17	43811792	0.0599428	0.00493081	2.04621e-32
rs62055955	A	G	17	43854340	-0.0595429	0.00489794	2.04793e-32
rs62621252	T	C	17	43922942	-0.0594589	0.00489105	2.04887e-32
rs56168907	T	C	17	43837091	-0.0595568	0.00489913	2.05053e-32
rs62056912	T	G	17	43784948	0.0600067	0.00493619	2.05353e-32
rs62056866	A	G	17	43771493	0.0599742	0.00493389	2.07563e-32
rs56200760	T	G	17	43772018	0.0599693	0.00493392	2.10138e-32
rs62055713	T	C	17	43764685	0.0599664	0.0049337	2.10311e-32
rs62055716	T	C	17	43765778	0.0599655	0.00493369	2.10636e-32
rs17688249	T	C	17	43766754	0.0599652	0.00493373	2.11029e-32
rs62055753	A	G	17	43767631	0.0599648	0.00493373	2.11264e-32
rs55927630	T	C	17	43772407	0.0599634	0.00493386	2.1271e-32
rs55973918	A	C	17	43792252	0.0599684	0.00493428	2.1278e-32
rs56312737	A	C	17	43769516	0.0599594	0.00493375	2.1406e-32
rs62056862	T	C	17	43770525	0.0599592	0.00493377	2.14269e-32
rs62056864	A	G	17	43770995	0.0599593	0.00493384	2.14684e-32
rs9897399	A	G	17	43804317	0.0598369	0.00492392	2.15613e-32
rs56391096	T	C	17	43774845	0.0599586	0.00493399	2.1596e-32
rs55989971	A	G	17	43798160	0.059956	0.0049338	2.16153e-32
rs55972157	T	C	17	43768703	0.059955	0.00493374	2.1627e-32
rs241032	T	C	17	43734145	-0.0595006	0.00489652	2.17354e-32
rs56043078	T	G	17	43853235	-0.0595437	0.00490012	2.17678e-32
rs77965652	A	G	17	43853457	-0.0595436	0.00490013	2.17751e-32
rs55849949	A	G	17	43853526	-0.0595435	0.00490013	2.17823e-32
rs76669427	A	T	17	43836051	0.0599506	0.00493368	2.18145e-32
rs62054437	T	C	17	43825576	-0.0596859	0.0049119	2.18178e-32
rs79600142	T	C	17	43897722	-0.0595176	0.00489824	2.1937e-32
rs56100013	T	C	17	43768467	0.0599537	0.00493414	2.19413e-32
rs62055875	T	C	17	43832864	-0.0595198	0.00489847	2.19704e-32
rs75076131	A	C	17	43790649	0.05995	0.00493411	2.21163e-32
rs62057073	T	C	17	43861117	0.0599803	0.00493671	2.21809e-32
rs62054380	A	C	17	43800987	0.0599505	0.00493434	2.22393e-32
rs56397077	A	C	17	43788419	0.0599622	0.00493537	2.228e-32
rs434805	T	C	17	43718336	-0.0585339	0.00481783	2.22908e-32
rs77310586	C	G	17	43765381	0.0599422	0.00493378	2.23132e-32
rs62056927	A	G	17	43788767	0.0599602	0.00493528	2.23258e-32
rs76830096	A	C	17	43857129	-0.0595327	0.0049001	2.23307e-32
rs62063291	T	C	17	44043378	-0.0594698	0.00489498	2.23675e-32
rs56378021	T	C	17	43757777	0.0599514	0.00493465	2.23864e-32
rs681485	A	C	17	43707619	0.0599242	0.00493244	2.2399e-32
rs56268325	T	C	17	43847741	-0.0595285	0.00489991	2.24276e-32
rs56387266	T	C	17	43847912	-0.0595279	0.00489986	2.24306e-32
rs55653963	A	C	17	43799509	-0.0595267	0.00489988	2.25097e-32
rs62056929	A	G	17	43789144	0.0599536	0.00493528	2.26756e-32
rs62055939	A	T	17	43849787	-0.0595244	0.00490004	2.27343e-32
rs62055940	A	G	17	43849896	-0.0595243	0.00490005	2.2743e-32
rs62055942	A	G	17	43850966	-0.0595229	0.00490007	2.28377e-32
rs62055950	T	C	17	43853133	-0.059524	0.0049002	2.28625e-32
rs62055709	T	C	17	43762429	0.0599295	0.00493369	2.29303e-32
rs62055689	A	G	17	43754569	0.0599287	0.00493362	2.2932e-32
rs62055943	T	C	17	43851018	-0.0595195	0.00490006	2.30175e-32
rs62055708	A	C	17	43761974	0.0599278	0.00493374	2.30618e-32
rs56110538	A	G	17	43768727	0.0599243	0.00493355	2.31239e-32
rs76453925	T	C	17	43759431	0.0599201	0.00493324	2.31512e-32
rs62056876	T	C	17	43778752	0.0599639	0.00493694	2.32104e-32
rs112155389	A	G	17	43758078	0.0599262	0.00493384	2.32125e-32
rs79730878	T	C	17	43849415	-0.0592759	0.00488032	2.32263e-32
rs62055876	A	G	17	43832940	-0.059604	0.00490743	2.32914e-32
rs78052495	T	C	17	43768347	0.0601906	0.00495583	2.33593e-32
rs74579538	A	G	17	43791652	0.0599246	0.00493402	2.34214e-32
rs111273167	T	C	17	43740967	0.0599211	0.00493374	2.34218e-32
rs62054383	T	C	17	43802907	-0.0594785	0.00489739	2.34912e-32
rs28439278	T	C	17	43838071	0.059938	0.00493524	2.34965e-32
rs62056920	A	G	17	43787226	0.0599359	0.00493512	2.3529e-32
rs1706746	T	C	17	43721457	0.0599181	0.0049337	2.35652e-32
rs62055661	T	C	17	43752039	0.0598727	0.00492999	2.35848e-32
rs55747440	A	G	17	43837115	-0.0594941	0.00489883	2.35883e-32
rs4479288	A	G	17	43793828	0.059931	0.00493483	2.36061e-32
rs79073784	C	G	17	43754209	0.0599168	0.00493371	2.3644e-32
rs56380663	T	C	17	43804619	0.0598993	0.00493239	2.37245e-32
rs62055704	A	G	17	43760577	0.0599156	0.00493373	2.37276e-32
rs62054418	A	G	17	43816306	0.0598839	0.00493119	2.37684e-32
rs75500942	A	C	17	43816106	0.0598839	0.00493119	2.37684e-32
rs113728380	T	C	17	43760199	0.0599152	0.00493389	2.38582e-32
rs76333921	T	C	17	43759426	0.0599124	0.00493374	2.39094e-32
rs62055662	T	C	17	43752566	0.0599115	0.00493372	2.39465e-32
rs56290582	T	C	17	43788371	0.0599268	0.00493506	2.39999e-32
rs62053954	A	G	17	43749949	0.05991	0.00493378	2.4073e-32
rs62055895	A	G	17	43844044	-0.0595057	0.0049005	2.40833e-32
rs56109643	A	G	17	43844859	-0.059505	0.00490048	2.41076e-32
rs434971	A	G	17	43725992	0.0599061	0.00493352	2.41166e-32
rs62055869	A	G	17	43830685	0.0599126	0.0049341	2.41432e-32
rs62055868	T	C	17	43830640	0.0599104	0.00493396	2.41773e-32
rs241045	T	C	17	43712337	0.0599054	0.00493369	2.42764e-32
rs2942165	C	G	17	43715619	0.0599053	0.00493369	2.42792e-32
rs55651627	C	G	17	43758011	0.0599065	0.0049338	2.42862e-32
rs77220413	A	G	17	43764378	0.0599013	0.00493353	2.43934e-32
rs434598	A	G	17	43725762	0.0599035	0.00493371	2.43941e-32
rs81632	A	T	17	43710127	0.0599079	0.00493423	2.45071e-32
rs62053951	C	G	17	43749168	0.0599008	0.00493375	2.45797e-32
rs62061708	A	G	17	44006956	-0.0597181	0.00491873	2.46001e-32
rs396593	A	C	17	43707955	0.0599008	0.00493385	2.46514e-32
rs444071	T	C	17	43707951	0.0599008	0.00493385	2.46514e-32
rs74514268	A	G	17	43836191	0.0599091	0.00493456	2.46721e-32
rs71375313	A	G	17	43839253	0.0599947	0.00494179	2.47952e-32
rs17760817	C	G	17	43750137	0.0598965	0.00493372	2.48046e-32
rs77387379	A	G	17	43791429	0.059903	0.00493426	2.48112e-32
rs78803763	A	C	17	43791405	0.059903	0.00493426	2.48112e-32
rs62056940	A	T	17	43791344	0.059903	0.00493426	2.48129e-32
rs241028	T	C	17	43735276	0.0598974	0.00493385	2.48515e-32
rs241024	T	C	17	43736763	0.0598947	0.00493372	2.49141e-32
rs62055884	T	C	17	43837567	0.0599107	0.00493507	2.4941e-32
rs56220242	T	C	17	43792326	0.0599105	0.0049353	2.51118e-32
rs12948216	T	C	17	43836673	0.0599033	0.0049347	2.51124e-32
rs62056916	T	C	17	43785938	0.0599134	0.00493572	2.52419e-32
rs55980621	T	C	17	43768496	0.0598981	0.00493453	2.52994e-32
rs76007856	A	G	17	43795238	0.0598918	0.00493413	2.53795e-32
rs12150621	T	G	17	43838482	0.059907	0.00493542	2.5406e-32
rs2942170	T	C	17	43711312	0.059889	0.00493397	2.54276e-32
rs4605208	C	G	17	43794209	0.0598912	0.00493418	2.54504e-32
rs55669046	T	C	17	43768501	0.0598948	0.00493463	2.55635e-32
rs1568949	A	G	17	43792975	0.0598857	0.00493397	2.56333e-32
rs17652520	A	G	17	44098967	0.059693	0.00491821	2.57164e-32
rs594591	T	G	17	43707620	0.0598811	0.00493371	2.57205e-32
rs4479289	A	G	17	43793951	0.0598862	0.00493419	2.57617e-32
rs62056917	T	G	17	43786013	0.0599034	0.00493571	2.58374e-32
rs3108317	A	G	17	43719870	0.0598788	0.00493371	2.58572e-32
rs77849344	A	G	17	43840864	0.0599233	0.00493743	2.58977e-32
rs62055947	T	C	17	43852605	0.060085	0.00495079	2.59197e-32
rs113991678	T	C	17	43795634	0.0598821	0.00493411	2.59502e-32
rs62057069	T	C	17	43859065	-0.0594545	0.00489888	2.59557e-32
rs111415173	T	C	17	43795573	0.059882	0.00493411	2.59575e-32
rs62055878	A	C	17	43835854	0.0598825	0.00493427	2.60503e-32
rs56205560	A	T	17	43804389	0.0598684	0.00493322	2.61273e-32
rs62055889	A	G	17	43838919	0.0599129	0.00493688	2.61288e-32
rs62055886	A	G	17	43838678	0.0599595	0.00494076	2.61572e-32
rs62055697	T	C	17	43758148	0.0598738	0.00493377	2.62118e-32
rs112915466	A	G	17	43958744	-0.0594648	0.00490032	2.64022e-32
rs62055932	A	G	17	43848412	-0.0594526	0.00489942	2.64799e-32
rs62063263	C	G	17	44033394	0.0602044	0.00496145	2.65399e-32
rs7502718	A	G	17	43793651	0.0598703	0.00493436	2.68724e-32
rs74918686	C	G	17	43840899	0.059918	0.0049383	2.68867e-32
rs62055871	A	G	17	43831112	0.0598661	0.00493404	2.68978e-32
rs389978	A	G	17	43717415	-0.0594049	0.00489615	2.69916e-32
rs62063264	T	C	17	44033401	0.0601943	0.0049614	2.71338e-32
rs35879086	A	G	17	43830382	0.0598674	0.00493454	2.71966e-32
rs62057068	A	G	17	43858629	-0.0594375	0.00489938	2.74202e-32
rs62057062	A	G	17	43856710	0.0599033	0.00493783	2.74521e-32
rs56046792	T	C	17	43797246	0.0598725	0.00493548	2.76049e-32
rs62053953	A	G	17	43749454	0.0598421	0.00493329	2.78562e-32
rs62055893	A	G	17	43842494	-0.0594698	0.00490292	2.81079e-32
rs79675109	A	T	17	43746418	0.0598395	0.00493386	2.84885e-32
rs62061733	A	G	17	44018399	-0.0591686	0.00487859	2.85232e-32
rs75310534	T	C	17	43794286	0.0598548	0.00493541	2.87288e-32
rs62055890	T	C	17	43840681	0.0598851	0.00493802	2.88117e-32
rs4609898	A	G	17	43794182	0.0598542	0.00493547	2.88125e-32
rs62053946	T	C	17	43747677	0.0598344	0.00493385	2.88239e-32
rs62053947	A	G	17	43747683	0.0598344	0.00493385	2.88239e-32
rs241037	T	G	17	43730636	0.0598351	0.00493392	2.88305e-32
rs241038	A	G	17	43730598	0.0598351	0.00493392	2.88325e-32
rs16940633	A	G	17	43710371	0.0598367	0.00493411	2.88823e-32
rs62056841	A	C	17	43990041	-0.0593946	0.00489785	2.90458e-32
rs62057071	C	G	17	43859691	-0.0594028	0.00489876	2.92415e-32
rs3919455	T	C	17	43953707	0.0601032	0.00495665	2.9351e-32
rs62057070	A	G	17	43859640	-0.0593981	0.00489876	2.95639e-32
rs62054388	T	C	17	43805590	0.0597997	0.00493198	2.96531e-32
rs62057064	T	C	17	43857033	0.0598705	0.00493789	2.97133e-32
rs55709241	T	C	17	44041101	-0.059844	0.00493577	2.97617e-32
rs7350923	T	C	17	43834970	0.0598224	0.00493408	2.98458e-32
rs78440279	T	C	17	43816052	0.0597836	0.00493097	2.99173e-32
rs62055698	T	C	17	43758238	0.0598137	0.00493354	2.99943e-32
rs62062790	T	C	17	44025045	0.0600777	0.00495572	3.03411e-32
rs62055900	C	G	17	43845002	-0.059419	0.0049017	3.06154e-32
rs12943085	A	G	17	43834482	0.0598116	0.00493413	3.06516e-32
rs62056919	T	C	17	43786698	0.0598521	0.00493752	3.0698e-32
rs2214258	C	G	17	43953719	0.0600814	0.0049566	3.08429e-32
rs111520035	A	G	17	44039410	-0.0593693	0.00489821	3.11616e-32
rs56099546	A	G	17	43894609	-0.0593819	0.00489965	3.15221e-32
rs62062288	A	G	17	44096553	0.0610344	0.0050362	3.1697e-32
rs34195569	A	G	17	43833921	0.0597925	0.0049341	3.20364e-32
rs79892630	T	C	17	43781505	0.0598144	0.00493605	3.21647e-32
rs62053939	T	C	17	43740856	0.0597799	0.00493324	3.21997e-32
rs35282504	A	G	17	43832618	0.0598009	0.00493499	3.2212e-32
rs55707339	T	C	17	43842462	-0.0594214	0.00490368	3.22265e-32
rs365825	A	G	17	43705601	-0.0583695	0.00481701	3.23572e-32
rs36047693	C	G	17	43833824	0.0597876	0.0049341	3.24079e-32
rs62055937	T	G	17	43848968	0.0599432	0.00494717	3.26127e-32
rs17690176	A	C	17	43916773	-0.0593395	0.0048974	3.26699e-32
rs17334923	T	C	17	43827244	0.0596933	0.00492663	3.26961e-32
rs56082319	A	G	17	43844798	0.0598107	0.00493664	3.30019e-32
rs62053948	T	C	17	43748046	0.0597774	0.0049339	3.30116e-32
rs56369036	A	T	17	43841571	0.0598134	0.00493722	3.33365e-32
rs56166491	A	G	17	44042221	-0.0593183	0.00489636	3.33395e-32
rs55962674	T	C	17	43799033	0.0597915	0.00493545	3.33673e-32
rs62054378	A	C	17	43799667	0.0597893	0.0049353	3.33921e-32
rs62055551	C	G	17	43965687	-0.059266	0.00489211	3.34051e-32
rs76294809	A	G	17	43849327	0.0598031	0.00493658	3.35385e-32
rs62055901	A	G	17	43845041	0.0598049	0.00493694	3.37348e-32
rs62057111	A	G	17	43897130	-0.0593223	0.00489727	3.38974e-32
rs76667867	C	G	17	43799810	0.0597748	0.00493532	3.4569e-32
rs77819001	A	C	17	43799804	0.0597746	0.0049353	3.45741e-32
rs79301522	A	G	17	44207932	-0.0593567	0.00490089	3.46751e-32
rs79406732	T	C	17	43940497	0.0598054	0.00493805	3.47748e-32
rs62056931	A	G	17	43789698	0.0599336	0.00494865	3.47914e-32
rs611351	A	G	17	43692935	-0.0593158	0.00489836	3.55223e-32
rs28364025	T	C	17	43894102	-0.059294	0.00489661	3.55715e-32
rs62055957	A	C	17	43854536	0.0597534	0.00493459	3.56125e-32
rs62054382	T	C	17	43802525	0.0597364	0.00493382	3.62676e-32
rs62061764	A	G	17	44166197	-0.0592879	0.00489687	3.63547e-32
rs62054436	T	C	17	43825568	0.0599116	0.00494865	3.6633e-32
rs62055946	A	C	17	43851971	0.0597688	0.00493686	3.66385e-32
rs55991914	T	C	17	43854267	0.0597683	0.00493687	3.67002e-32
rs34303488	T	C	17	43848181	0.0597626	0.00493657	3.68717e-32
rs56303031	A	G	17	43853922	0.0597398	0.00493482	3.70101e-32
rs62055945	A	G	17	43851851	0.0597635	0.00493686	3.70948e-32
rs62055938	A	C	17	43849656	0.0597629	0.00493687	3.71614e-32
rs55787105	A	G	17	43853109	0.0597673	0.00493772	3.76785e-32
rs79772576	A	G	17	44106220	-0.0591959	0.00489079	3.79706e-32
rs62061772	T	C	17	44169437	-0.0593251	0.00490153	3.80474e-32
rs112206871	A	G	17	44041817	-0.0592668	0.00489681	3.81474e-32
rs76885724	T	C	17	43850519	0.0597489	0.00493676	3.82823e-32
rs77513497	A	G	17	44045474	-0.0592549	0.00489626	3.86327e-32
rs113857334	T	C	17	44044940	-0.0592541	0.00489622	3.86571e-32
rs55838058	T	C	17	43798902	0.0601066	0.00496675	3.87559e-32
rs56971664	T	C	17	43918613	-0.0592155	0.00489315	3.87871e-32
rs62063849	T	G	17	44073062	-0.0592385	0.00489509	3.88319e-32
rs739645	T	G	17	43894990	-0.0592642	0.00489748	3.9138e-32
rs62055888	T	C	17	43838720	0.060253	0.00497919	3.91396e-32
rs55876817	A	C	17	43958139	-0.059293	0.00489996	3.92441e-32
rs55810795	A	G	17	43992283	-0.0593722	0.00490658	3.93351e-32
rs62063297	A	T	17	44047802	-0.0592411	0.00489619	3.98322e-32
rs62062797	T	G	17	44027366	-0.0595805	0.00492427	3.98648e-32
rs393838	C	G	17	43705756	0.0587186	0.00485314	3.99894e-32
rs78506181	A	G	17	43897480	-0.0592464	0.00489712	4.03923e-32
rs62054805	A	G	17	43915054	-0.0592495	0.00489746	4.04917e-32
rs28768976	A	G	17	43688317	-0.0583094	0.00481975	4.04966e-32
rs55725840	A	T	17	43844486	0.0597298	0.00493719	4.05253e-32
rs62055896	T	C	17	43844201	0.0597298	0.00493719	4.05262e-32
rs117646503	T	C	17	43893260	-0.0592413	0.00489736	4.11753e-32
rs62057149	A	G	17	43903546	-0.05924	0.00489733	4.1272e-32
rs10445333	A	G	17	43916509	-0.0592411	0.00489751	4.13724e-32
rs55721252	T	C	17	43958099	-0.0592629	0.00489953	4.16288e-32
rs62056881	T	G	17	43782455	0.0597051	0.00493664	4.22874e-32
rs2316772	A	C	17	43946423	-0.0592498	0.00489906	4.2369e-32
rs62055525	A	G	17	43958736	0.0597087	0.00493715	4.25318e-32
rs77692262	A	G	17	43917086	-0.0592285	0.00489748	4.2582e-32
rs62057153	T	C	17	43904528	-0.0592256	0.00489731	4.26725e-32
rs62057144	A	G	17	43901558	-0.0592181	0.00489697	4.30187e-32
rs111447859	T	C	17	43987184	-0.0592029	0.00489606	4.34408e-32
rs1052590	A	G	17	44102638	-0.0592155	0.00489731	4.36984e-32
rs62063670	T	C	17	44123248	-0.0592022	0.00489625	4.37527e-32
rs79252344	A	G	17	44120608	-0.0592012	0.00489621	4.37998e-32
rs56347602	T	C	17	43939255	-0.0591929	0.0048957	4.40286e-32
rs56233672	T	C	17	43920300	-0.0592133	0.0048974	4.40447e-32
rs55718212	T	C	17	43920411	-0.0592131	0.00489746	4.41375e-32
rs79346219	A	G	17	44184375	-0.059269	0.00490209	4.41426e-32
rs55865707	T	G	17	43908826	-0.0592131	0.0048975	4.41859e-32
rs56150806	T	C	17	43919301	-0.059212	0.00489743	4.42218e-32
rs34043286	A	G	17	44117119	-0.0591942	0.00489605	4.43283e-32
rs55821155	C	G	17	44032470	-0.0592258	0.00489873	4.44149e-32
rs62062266	A	G	17	44090704	-0.0591939	0.00489612	4.44494e-32
rs78587102	A	G	17	43897246	-0.0592114	0.00489764	4.4548e-32
rs78104015	A	G	17	44052733	-0.059185	0.00489556	4.46714e-32
rs112431991	A	G	17	43758885	-0.0596083	0.00493065	4.47702e-32
rs74922289	A	G	17	43918524	-0.0592054	0.00489741	4.48883e-32
rs76563578	C	G	17	43933879	-0.0592142	0.00489818	4.49377e-32
rs56317731	A	G	17	44032073	-0.0592201	0.00489867	4.49447e-32
rs113934115	T	C	17	43847039	0.0596783	0.00493692	4.53928e-32
rs62063673	T	G	17	44125484	-0.0591862	0.00489627	4.54591e-32
rs62063276	T	G	17	44036408	-0.0590607	0.00488596	4.5558e-32
rs739644	C	G	17	43895008	-0.0591988	0.00489743	4.56099e-32
rs62062270	T	C	17	44091195	-0.0591819	0.00489607	4.56704e-32
rs62055928	A	G	17	43847374	0.0596762	0.00493702	4.57385e-32
rs62055894	A	G	17	43843943	0.0596793	0.00493729	4.57477e-32
rs111374028	A	G	17	43846820	0.0596733	0.00493691	4.59046e-32
rs62055903	A	C	17	43846668	0.0596733	0.00493691	4.59089e-32
rs3885075	A	G	17	43902799	-0.0591938	0.00489726	4.59376e-32
rs2316765	T	C	17	43912454	-0.0591975	0.00489762	4.6007e-32
rs41374248	A	G	17	44120442	-0.0591798	0.00489618	4.60385e-32
rs17564829	T	C	17	44006601	-0.0591735	0.0048957	4.60873e-32
rs112583797	A	G	17	43918418	-0.0591951	0.00489749	4.6095e-32
rs62063671	A	G	17	44124837	-0.0591791	0.0048963	4.62749e-32
rs62062798	A	G	17	44027383	-0.0595254	0.00492519	4.65809e-32
rs9891103	T	C	17	44091886	0.0587678	0.00486257	4.66676e-32
rs4525537	T	C	17	43912723	-0.0591957	0.00489806	4.67773e-32
rs4482334	T	C	17	43912830	-0.0591954	0.00489809	4.68584e-32
rs878888	A	G	17	43912635	-0.059195	0.00489806	4.68592e-32
rs55946323	A	G	17	44031946	-0.0592091	0.00489925	4.68948e-32
rs62059007	A	G	17	44005615	-0.0591675	0.00489581	4.69007e-32
rs62059005	A	G	17	44004472	-0.0591644	0.00489568	4.70626e-32
rs41384744	A	G	17	44137070	-0.0591718	0.00489647	4.7306e-32
rs4255816	C	G	17	44010364	-0.0591634	0.00489582	4.73684e-32
rs62062265	C	G	17	44090035	-0.0591677	0.00489618	4.73723e-32
rs62057143	T	C	17	43901528	-0.0591788	0.00489718	4.7482e-32
rs12150390	T	C	17	43896228	-0.0591814	0.00489747	4.75856e-32
rs733967	T	C	17	44089690	-0.0591645	0.00489613	4.76573e-32
rs41382552	A	G	17	44118999	-0.0591653	0.00489622	4.76936e-32
rs17649635	A	G	17	43995990	-0.0591578	0.00489574	4.78843e-32
rs111739681	T	C	17	43898459	0.0596467	0.00493625	4.79537e-32
rs2163129	T	C	17	44056433	-0.0591528	0.00489559	4.8252e-32
rs56280951	A	G	17	44041107	0.060087	0.00497303	4.84161e-32
rs62057147	A	G	17	43903298	0.0595731	0.00493053	4.84593e-32
rs62062278	A	G	17	44093860	-0.059157	0.00489614	4.85298e-32
rs62062276	A	G	17	44093627	-0.0591569	0.00489614	4.85344e-32
rs62062275	A	G	17	44093496	-0.0591569	0.00489614	4.85413e-32
rs8712	A	G	17	44101871	-0.0591785	0.00489794	4.85574e-32
rs62063304	A	G	17	44049900	-0.0591638	0.00489672	4.85616e-32
rs2316769	A	G	17	43930798	-0.0591785	0.00489797	4.85919e-32
rs62062297	A	G	17	44101004	-0.0591563	0.00489618	4.86674e-32
rs1876829	T	C	17	43911443	-0.0591722	0.00489763	4.88443e-32
rs62063275	A	G	17	44036287	-0.0591946	0.00489951	4.88897e-32
rs62056837	T	C	17	43988884	-0.0591556	0.00489635	4.89845e-32
rs75257002	T	C	17	43843395	0.0597408	0.00494482	4.90325e-32
rs62062285	T	G	17	44095661	-0.0591526	0.00489617	4.90867e-32
rs747152	T	C	17	44090339	-0.0591522	0.00489614	4.90907e-32
rs2316948	C	G	17	44094667	-0.0591525	0.00489617	4.90948e-32
rs62062281	A	G	17	44094112	-0.0591525	0.00489617	4.90948e-32
rs62062282	A	G	17	44094374	-0.0591525	0.00489617	4.90971e-32
rs62057103	T	C	17	43887480	-0.0592032	0.00490039	4.91214e-32
rs62063303	T	C	17	44049133	-0.059156	0.00489649	4.91312e-32
rs62061705	T	C	17	44006252	-0.0591459	0.00489574	4.92553e-32
rs55714296	A	T	17	44137189	-0.0591544	0.00489647	4.92837e-32
rs62062136	T	C	17	44116312	-0.0591493	0.00489612	4.93996e-32
rs12150162	T	C	17	44114218	-0.0591492	0.00489612	4.94043e-32
rs77009866	A	T	17	44110888	-0.0591492	0.00489612	4.94054e-32
rs62062322	A	G	17	44112385	-0.0591492	0.00489612	4.94101e-32
rs62054763	C	G	17	43910262	-0.0591668	0.00489762	4.94666e-32
rs62062295	A	G	17	44100906	-0.0591479	0.00489622	4.96917e-32
rs62054811	C	G	17	43918651	-0.059168	0.00489788	4.96943e-32
rs62061706	T	C	17	44006896	-0.0591526	0.00489673	4.98786e-32
rs62062794	A	G	17	44026394	-0.0591562	0.00489708	4.99403e-32
rs1876827	T	C	17	43911832	-0.0591625	0.00489762	4.99706e-32
rs55849973	T	C	17	43792418	-0.0594143	0.00491851	5.00329e-32
rs62062321	A	G	17	44111109	-0.0591439	0.00489614	5.00537e-32
rs12185225	T	C	17	44113491	-0.0591439	0.00489614	5.00584e-32
rs62062134	A	C	17	44114432	-0.0591438	0.00489614	5.00655e-32
rs4306559	T	C	17	44090236	-0.0591426	0.00489614	5.02198e-32
rs75666751	A	C	17	44090148	-0.0591423	0.00489614	5.02432e-32
rs62063791	A	G	17	44062993	-0.0591345	0.00489565	5.04632e-32
rs112116311	T	G	17	43989898	-0.0591422	0.00489633	5.05258e-32
rs78209533	A	G	17	43989909	-0.0591421	0.00489633	5.05342e-32
rs56194412	T	C	17	43960600	-0.0591329	0.00489559	5.05643e-32
rs76723223	T	C	17	44089108	-0.0591373	0.00489613	5.08238e-32
rs77555455	A	G	17	44035516	0.0596286	0.00493683	5.08722e-32
rs12150469	T	C	17	44092497	-0.0591412	0.00489652	5.09248e-32
rs62055899	A	T	17	43844977	0.0596469	0.00493846	5.10276e-32
rs62061713	A	G	17	44010405	-0.0591306	0.00489596	5.13866e-32
rs62062292	A	C	17	44099809	-0.0591323	0.00489618	5.15071e-32
rs77747656	C	G	17	44099827	-0.0591323	0.00489618	5.15071e-32
rs62062801	T	G	17	44028011	-0.0591503	0.00489769	5.15443e-32
rs62056851	A	G	17	43992806	-0.0591282	0.0048959	5.16038e-32
rs17425752	A	C	17	43906726	-0.0591832	0.0049006	5.18008e-32
rs62641967	T	G	17	44047216	-0.0591335	0.00489661	5.19909e-32
rs55944735	A	G	17	43958172	-0.0591518	0.00489817	5.20618e-32
rs62063789	T	C	17	44061898	-0.0591072	0.0048945	5.20971e-32
rs62060761	A	C	17	44133162	-0.0591286	0.00489628	5.21009e-32
rs78720789	A	G	17	43973413	-0.0591213	0.00489567	5.21039e-32
rs62063681	A	G	17	44131592	-0.0591289	0.00489633	5.21386e-32
rs62062294	A	C	17	44100666	-0.0591281	0.00489628	5.21566e-32
rs77924424	T	C	17	44012915	-0.0591202	0.00489577	5.23817e-32
rs62063857	A	G	17	44076665	-0.0591192	0.00489572	5.24429e-32
rs62056838	A	G	17	43989087	-0.0591186	0.00489593	5.28134e-32
rs62056839	T	C	17	43989221	-0.0591186	0.00489593	5.28246e-32
rs62061715	A	G	17	44011526	-0.059116	0.00489573	5.2833e-32
rs56357543	T	C	17	43894547	0.059606	0.0049363	5.28337e-32
rs10445369	A	G	17	43934776	-0.0591233	0.00489634	5.28446e-32
rs62060764	A	G	17	44133633	-0.0591224	0.00489629	5.28862e-32
rs62060765	A	C	17	44133648	-0.0591224	0.00489629	5.28862e-32
rs56197117	A	G	17	44003446	-0.0591158	0.00489574	5.28869e-32
rs76090253	A	C	17	44002969	-0.0591158	0.00489574	5.28882e-32
rs62059004	A	G	17	44003893	-0.0591158	0.00489574	5.28894e-32
rs62054834	T	C	17	43934314	-0.059134	0.00489728	5.29244e-32
rs12150627	C	G	17	44149537	-0.0591221	0.00489633	5.29945e-32
rs62064662	A	G	17	44079721	-0.059112	0.00489556	5.30837e-32
rs55780945	T	C	17	44040120	0.0595766	0.00493414	5.32416e-32
rs62055956	T	C	17	43854449	0.0595776	0.00493424	5.32562e-32
rs62063684	T	C	17	44132269	-0.059119	0.00489627	5.32867e-32
rs62063685	A	G	17	44132379	-0.059119	0.00489627	5.32867e-32
rs62063687	A	G	17	44132592	-0.059119	0.00489627	5.32867e-32
rs55760800	T	G	17	43996908	-0.0591135	0.00489582	5.33005e-32
rs56303672	A	G	17	43996960	-0.0591134	0.00489582	5.33156e-32
rs79649865	T	G	17	44130587	-0.0591185	0.00489625	5.33297e-32
rs111853996	A	G	17	44130878	-0.0591179	0.00489626	5.34108e-32
rs112674766	A	T	17	44130924	-0.0591179	0.00489626	5.34108e-32
rs62063678	C	G	17	44129949	-0.0591178	0.00489626	5.34322e-32
rs62055752	A	G	17	43767628	0.0595801	0.00493462	5.353e-32
rs62063846	A	G	17	44071674	-0.0591068	0.00489545	5.3577e-32
rs4609899	T	C	17	43807113	0.0595628	0.00493333	5.37488e-32
rs62063845	T	C	17	44071294	-0.059105	0.00489545	5.38003e-32
rs112411928	C	G	17	44139762	-0.0591147	0.00489631	5.38943e-32
rs79860128	A	G	17	43990072	-0.0591092	0.00489592	5.39848e-32
rs62063780	A	G	17	44056238	-0.0591043	0.00489563	5.4174e-32
rs17573245	T	C	17	44072854	-0.0591003	0.00489533	5.42245e-32
rs62055538	T	C	17	43960997	-0.0591033	0.00489562	5.42687e-32
rs56338487	A	T	17	43960812	-0.0591032	0.00489562	5.42828e-32
rs62055540	T	C	17	43961142	-0.0591033	0.00489564	5.43094e-32
rs62060851	T	C	17	44157992	-0.0591088	0.00489611	5.43305e-32
rs111519055	A	G	17	44159672	-0.0591098	0.00489621	5.436e-32
rs111913701	T	G	17	44159631	-0.0591098	0.00489621	5.436e-32
rs17576165	T	C	17	44159849	-0.0591098	0.00489621	5.436e-32
rs62054843	T	C	17	43937184	-0.0590987	0.00489533	5.44334e-32
rs10445336	A	G	17	43934948	-0.059105	0.00489587	5.44467e-32
rs62060850	A	T	17	44157982	-0.0591082	0.00489619	5.45293e-32
rs62059008	A	G	17	44006085	-0.0591028	0.00489577	5.457e-32
rs62062800	A	G	17	44027753	-0.059125	0.00489763	5.46108e-32
rs62061716	A	G	17	44012096	-0.0591013	0.00489572	5.46964e-32
rs62062793	T	C	17	44026321	-0.0591164	0.00489704	5.48038e-32
rs74759276	A	G	17	44069768	-0.0590953	0.00489534	5.4886e-32
rs78599197	C	G	17	44069970	-0.0590953	0.00489534	5.4886e-32
rs56189701	T	C	17	43987801	-0.0591644	0.00490107	5.48878e-32
rs62055539	A	G	17	43961044	-0.0590977	0.00489555	5.48951e-32
rs75046472	A	T	17	43997499	-0.0591012	0.00489586	5.49252e-32
rs55646970	A	G	17	43938796	-0.0590985	0.00489567	5.49748e-32
rs62054846	A	G	17	43938634	-0.0590984	0.00489567	5.498e-32
rs55888391	A	G	17	43938107	-0.0590981	0.00489567	5.50293e-32
rs112074397	T	C	17	44131022	-0.0591052	0.00489629	5.50824e-32
rs17564591	A	C	17	44002062	-0.0590995	0.00489584	5.51171e-32
rs55685451	T	G	17	44001957	-0.0590994	0.00489584	5.51232e-32
rs78938131	T	G	17	44157622	-0.0591032	0.00489616	5.51372e-32
rs112197756	A	G	17	44154105	-0.059103	0.00489616	5.51562e-32
rs62060845	A	G	17	44154393	-0.059103	0.00489616	5.51562e-32
rs62060846	A	C	17	44154461	-0.059103	0.00489616	5.51562e-32
rs74481389	T	C	17	44154607	-0.059103	0.00489616	5.51562e-32
rs113029914	A	T	17	43981831	-0.0590957	0.00489561	5.5246e-32
rs62055546	A	C	17	43964567	-0.0596093	0.00493818	5.52774e-32
rs62060798	T	C	17	44144152	-0.0591037	0.00489631	5.5306e-32
rs62055529	A	G	17	43960020	-0.0590961	0.00489573	5.53853e-32
rs2006305	A	T	17	43959752	-0.0590959	0.00489575	5.54402e-32
rs55895732	T	C	17	43968937	-0.0590974	0.00489589	5.54794e-32
rs62056840	T	C	17	43989689	-0.0590975	0.00489596	5.55676e-32
rs62056784	C	G	17	43974889	-0.0590934	0.00489567	5.56378e-32
rs62054844	T	G	17	43937333	-0.0590933	0.00489566	5.56431e-32
rs62058964	A	G	17	43999406	-0.0590946	0.00489582	5.57246e-32
rs62057067	T	C	17	43858326	0.0595845	0.00493642	5.57499e-32
rs55886302	A	G	17	43936011	-0.0590923	0.00489565	5.57634e-32
rs12150254	T	C	17	44090455	-0.0591036	0.0048966	5.57847e-32
rs62055550	A	G	17	43965680	0.0594897	0.00492865	5.5876e-32
rs17573266	C	G	17	44072881	-0.0590855	0.0048952	5.59372e-32
rs77426526	A	G	17	43962982	0.059527	0.00493181	5.59883e-32
rs56167560	A	G	17	43792411	-0.0593821	0.00491982	5.60192e-32
rs62059009	T	C	17	44006130	-0.0590918	0.00489578	5.60327e-32
rs62060793	A	G	17	44142427	-0.059098	0.00489632	5.60826e-32
rs74548327	A	G	17	43973080	-0.0590884	0.00489562	5.62186e-32
rs1967981	C	G	17	43999785	-0.0590886	0.00489584	5.65501e-32
rs62054835	A	C	17	43934672	-0.0590945	0.00489635	5.65896e-32
rs62064665	T	C	17	44081527	-0.0590965	0.00489654	5.66286e-32
rs62063774	T	C	17	44050463	-0.0590884	0.00489589	5.6657e-32
rs76500077	T	C	17	44004076	-0.0590905	0.00489608	5.6681e-32
rs62063776	A	G	17	44050850	-0.0590882	0.00489589	5.66824e-32
rs62063777	A	G	17	44053171	-0.0590876	0.00489588	5.67417e-32
rs62056803	A	G	17	43982159	-0.0590832	0.00489556	5.68247e-32
rs55787734	A	G	17	43799052	-0.0593879	0.00492082	5.68486e-32
rs62057108	T	C	17	43896616	-0.0591203	0.00489874	5.69933e-32
rs62057109	T	C	17	43896637	-0.0591203	0.00489874	5.69946e-32
rs111295615	T	C	17	44184428	-0.0591712	0.00490298	5.70262e-32
rs62057113	A	T	17	43897449	-0.0591198	0.00489873	5.70483e-32
rs55937610	A	G	17	43960283	-0.0590814	0.00489573	5.73448e-32
rs79290980	T	C	17	43985662	-0.0590788	0.00489571	5.76606e-32
rs12150625	C	G	17	44149448	-0.0590846	0.00489624	5.77427e-32
rs74850776	T	C	17	44150042	-0.0590841	0.00489623	5.77946e-32
rs62060810	A	G	17	44148674	-0.059084	0.00489625	5.78387e-32
rs74829364	T	C	17	44084533	-0.0590852	0.0048964	5.79184e-32
rs62060838	A	G	17	44153144	-0.0590818	0.00489621	5.80798e-32
rs62060841	A	T	17	44153386	-0.0590816	0.0048962	5.80824e-32
rs62060839	A	G	17	44153227	-0.0590809	0.00489614	5.80832e-32
rs17651857	A	G	17	44069687	-0.0590707	0.00489533	5.81386e-32
rs62063799	C	G	17	44069180	-0.0590707	0.00489533	5.81386e-32
rs62063271	A	G	17	44036047	0.0595276	0.00493321	5.81561e-32
rs62063296	T	C	17	44046202	0.059521	0.00493269	5.82006e-32
rs62055548	A	G	17	43964899	-0.0590733	0.00489559	5.82128e-32
rs113327263	T	C	17	43965063	-0.0590733	0.00489559	5.82169e-32
rs55877243	T	C	17	43969019	-0.0590929	0.00489722	5.82228e-32
rs55960528	T	C	17	43968994	-0.0590929	0.00489722	5.82228e-32
rs62056802	A	G	17	43980762	-0.0590732	0.0048956	5.82529e-32
rs111941646	A	T	17	43966608	-0.059073	0.00489559	5.82568e-32
rs62055554	A	G	17	43966260	-0.059073	0.00489559	5.82568e-32
rs62055556	T	C	17	43966749	-0.059073	0.00489559	5.82582e-32
rs62055558	A	G	17	43966955	-0.059073	0.00489559	5.82595e-32
rs62055559	T	G	17	43967138	-0.0590731	0.0048956	5.82651e-32
rs112137135	A	G	17	43900817	-0.0591056	0.00489841	5.84557e-32
rs9901937	A	C	17	44063723	-0.059071	0.0048956	5.85496e-32
rs62057123	A	G	17	43901238	-0.0591042	0.00489843	5.86849e-32
rs1467962	A	G	17	43978604	-0.0590699	0.0048956	5.8697e-32
rs1560311	T	C	17	43978625	-0.0590699	0.0048956	5.8697e-32
rs80254317	C	G	17	43963282	-0.0590687	0.0048956	5.88737e-32
rs112425426	C	G	17	43963416	-0.0590687	0.0048956	5.88751e-32
rs80348388	A	T	17	43952634	-0.0590716	0.00489585	5.88957e-32
rs62055552	A	G	17	43965955	-0.0590678	0.0048956	5.89919e-32
rs17689608	C	G	17	43896528	-0.0591059	0.00489876	5.89994e-32
rs62057110	T	C	17	43896734	-0.0591057	0.00489876	5.90202e-32
rs974292	T	C	17	44150464	-0.0590753	0.00489624	5.90294e-32
rs78136862	T	C	17	44085743	-0.059075	0.00489624	5.90693e-32
rs974291	A	T	17	44150480	-0.0590744	0.00489623	5.91331e-32
rs974295	A	T	17	44150152	-0.0590744	0.00489623	5.91331e-32
rs12150125	A	G	17	43986432	0.0595428	0.00493506	5.91496e-32
rs41457044	T	C	17	43911424	0.0595362	0.00493457	5.9239e-32
rs62064671	T	C	17	44086100	-0.0590731	0.00489622	5.92879e-32
rs62060834	A	T	17	44151697	-0.0590733	0.00489626	5.9349e-32
rs78917495	T	C	17	43858482	0.0595596	0.00493662	5.94298e-32
rs62060812	A	G	17	44151667	-0.0590726	0.00489626	5.94429e-32
rs12150551	T	C	17	44150920	-0.0590725	0.00489626	5.94513e-32
rs12150558	T	C	17	44151156	-0.0590725	0.00489626	5.94513e-32
rs56101773	T	C	17	43957269	-0.0590665	0.0048958	5.95079e-32
rs76632685	A	T	17	43974477	-0.0590647	0.00489564	5.95081e-32
rs62056786	T	C	17	43975285	-0.0590654	0.00489571	5.95131e-32
rs62056785	T	C	17	43975263	-0.0590653	0.00489571	5.95159e-32
rs62056789	A	C	17	43975415	-0.0590659	0.00489579	5.95799e-32
rs79889833	A	G	17	43937633	-0.059064	0.00489563	5.9586e-32
rs62056781	T	C	17	43973899	-0.0590635	0.0048956	5.95977e-32
rs62056796	A	G	17	43978120	-0.0590633	0.0048956	5.96192e-32
rs62056793	A	G	17	43977018	-0.0590634	0.0048956	5.96193e-32
rs62056794	A	G	17	43977049	-0.0590634	0.0048956	5.96193e-32
rs12150223	T	C	17	43944204	-0.0590656	0.00489593	5.986e-32
rs62060840	A	G	17	44153258	-0.0590673	0.00489611	5.99281e-32
rs62055475	T	C	17	43945106	-0.0590657	0.00489599	5.99499e-32
rs62055495	A	C	17	43953043	-0.0590638	0.0048959	6.00652e-32
rs62055493	T	C	17	43952944	-0.0590637	0.0048959	6.00808e-32
rs75617973	T	C	17	43983159	-0.0590602	0.00489565	6.01579e-32
rs62063784	A	G	17	44059775	-0.059055	0.00489525	6.01966e-32
rs62063787	T	C	17	44061036	-0.059055	0.00489525	6.01966e-32
rs62063792	A	G	17	44063787	-0.059055	0.00489525	6.0198e-32
rs62063793	T	C	17	44064334	-0.059055	0.00489525	6.0198e-32
rs62055516	T	C	17	43956390	-0.0590919	0.00489834	6.02556e-32
rs80233201	T	C	17	43971481	-0.0590586	0.00489558	6.02675e-32
rs56364632	T	C	17	43956642	-0.0590911	0.00489829	6.0288e-32
rs55943606	A	G	17	43968874	-0.0590583	0.00489558	6.02974e-32
rs62055518	A	C	17	43956505	-0.059091	0.0048983	6.02984e-32
rs1467963	T	G	17	43978934	-0.0590585	0.00489561	6.03145e-32
rs11575895	A	G	17	43971785	-0.0590583	0.00489559	6.03188e-32
rs9944484	A	G	17	43990662	0.0594789	0.00493048	6.0351e-32
rs111970616	T	C	17	44169581	-0.0590668	0.00489635	6.04067e-32
rs113414067	T	C	17	43955093	-0.05906	0.00489588	6.05648e-32
rs62061767	A	G	17	44167729	-0.0590651	0.00489632	6.06061e-32
rs62055499	C	G	17	43953991	-0.0590586	0.00489587	6.07594e-32
rs74348235	A	G	17	44165852	-0.0590638	0.0048963	6.07642e-32
rs62054858	T	C	17	43940188	-0.0590581	0.00489584	6.07706e-32
rs62055470	A	G	17	43943657	-0.0590589	0.00489596	6.08703e-32
rs62055471	T	C	17	43943755	-0.0590589	0.00489596	6.08789e-32
rs62056791	T	C	17	43976064	-0.0590549	0.00489578	6.11255e-32
rs80120913	C	G	17	44177755	-0.0590858	0.00489839	6.12082e-32
rs62056778	C	G	17	43971604	-0.0590502	0.00489555	6.1417e-32
rs62056806	A	G	17	43983801	-0.0590512	0.00489567	6.14636e-32
rs62057146	A	G	17	43903106	-0.0590758	0.00489775	6.15493e-32
rs77926909	T	C	17	43994252	-0.0590478	0.00489544	6.15561e-32
rs28439143	A	G	17	43987723	0.0595511	0.00493716	6.15587e-32
rs62061721	T	C	17	44013346	-0.0590505	0.00489572	6.16623e-32
rs112364920	A	T	17	44161360	-0.0590579	0.00489635	6.17015e-32
rs113788190	A	G	17	44161302	-0.0590579	0.00489635	6.17015e-32
rs62063280	C	G	17	44037299	0.0596169	0.00494277	6.18212e-32
rs62055491	T	C	17	43951120	-0.0590504	0.00489587	6.19299e-32
rs62055463	A	G	17	43941491	-0.0590498	0.00489583	6.19602e-32
rs4371195	A	G	17	43986420	-0.0590722	0.00489769	6.19694e-32
rs62055490	A	G	17	43950533	-0.0590498	0.00489586	6.20092e-32
rs62055467	T	C	17	43942820	-0.0590495	0.00489585	6.20326e-32
rs77652965	C	G	17	43941608	-0.0590492	0.00489585	6.20774e-32
rs62055462	A	C	17	43941476	-0.0590491	0.00489585	6.20892e-32
rs62055464	T	G	17	43941858	-0.0590491	0.00489585	6.20927e-32
rs34416056	T	G	17	43951220	-0.0590489	0.00489586	6.21468e-32
rs112385572	A	G	17	44066172	-0.0590423	0.00489533	6.21615e-32
rs111652694	T	C	17	44067831	-0.0590423	0.00489533	6.21645e-32
rs75743061	C	G	17	44068112	-0.0590423	0.00489533	6.21645e-32
rs77290642	T	C	17	44068480	-0.0590423	0.00489533	6.21645e-32
rs79447161	A	G	17	44067508	-0.0590423	0.00489533	6.21645e-32
rs3912060	T	C	17	44165435	0.0595005	0.0049334	6.23012e-32
rs113537106	A	G	17	44016462	-0.0590456	0.00489569	6.2332e-32
rs62057063	T	C	17	43856730	0.0596017	0.00494207	6.27984e-32
rs62062788	A	G	17	44024906	-0.0590477	0.00489618	6.28964e-32
rs62061728	T	G	17	44017180	-0.0590404	0.0048957	6.31093e-32
rs62062803	T	C	17	44028183	-0.0590689	0.00489808	6.31479e-32
rs62062768	C	G	17	44019479	-0.0590437	0.00489601	6.31755e-32
rs2316955	T	G	17	44161985	-0.0590474	0.00489633	6.31972e-32
rs62060856	A	C	17	44161875	-0.0590474	0.00489633	6.31972e-32
rs56398500	A	G	17	43947488	-0.0590416	0.00489585	6.32005e-32
rs62055468	A	C	17	43943000	-0.059041	0.00489596	6.34908e-32
rs55864131	T	C	17	44163411	-0.0590454	0.00489635	6.35338e-32
rs77044307	C	G	17	44172408	-0.0590735	0.00489876	6.36894e-32
rs10445334	T	G	17	43934826	-0.0590391	0.00489604	6.39126e-32
rs2696603	A	G	17	44215823	-0.0590747	0.00489906	6.40375e-32
rs113952577	A	G	17	44010661	-0.0590498	0.00489722	6.44591e-32
rs62063293	A	G	17	44043819	0.059477	0.00493272	6.45906e-32
rs75145092	A	T	17	44044823	0.0594764	0.00493271	6.46619e-32
rs2696599	A	G	17	44217226	-0.0590698	0.00489913	6.49061e-32
rs62057101	A	G	17	43885291	0.0594919	0.00493435	6.5309e-32
rs62063292	T	C	17	44043636	0.0594724	0.00493273	6.53126e-32
rs62055476	A	G	17	43945495	-0.0590279	0.0048959	6.53757e-32
rs56227067	A	T	17	43939609	-0.0590693	0.00489941	6.5515e-32
rs79348289	T	C	17	44172698	-0.0590526	0.00489808	6.56187e-32
rs78872653	A	G	17	43905134	0.0594855	0.004934	6.56423e-32
rs62062776	A	C	17	44022043	-0.0590341	0.00489663	6.57786e-32
rs1918802	T	C	17	44215045	-0.0590632	0.00489907	6.58175e-32
rs56042957	A	G	17	43992244	0.0595957	0.00494327	6.58869e-32
rs17762912	A	C	17	43899161	-0.0590747	0.00490009	6.59508e-32
rs62063295	T	C	17	44044431	0.0594672	0.00493275	6.61438e-32
rs74903707	A	G	17	44028707	0.0594865	0.00493435	6.61469e-32
rs62063294	A	G	17	44044157	0.0594665	0.00493278	6.62913e-32
rs77017444	T	C	17	44028796	-0.0590751	0.00490036	6.63942e-32
rs10445362	A	C	17	43914554	0.059481	0.00493404	6.64122e-32
rs10445363	A	G	17	43914558	0.059481	0.00493404	6.64122e-32
rs74373419	T	C	17	44047609	0.0594631	0.00493268	6.66435e-32
rs62061771	A	G	17	44169406	0.0595303	0.00493828	6.66852e-32
rs62057156	C	G	17	43904948	0.0594783	0.00493397	6.66865e-32
rs2316771	T	C	17	43945931	-0.0590192	0.00489595	6.68148e-32
rs62061791	T	C	17	44171024	-0.0590401	0.0048977	6.68498e-32
rs56294117	A	G	17	44042783	0.0594682	0.00493324	6.69029e-32
rs62060768	A	G	17	44134984	0.0594639	0.00493302	6.71718e-32
rs62057157	C	G	17	43905313	0.0594737	0.00493398	6.74511e-32
rs740710	C	G	17	44214815	-0.0590526	0.00489906	6.74818e-32
rs62062774	T	C	17	44021463	-0.0590196	0.00489634	6.74949e-32
rs62061853	T	C	17	44196125	-0.0590531	0.00489914	6.75345e-32
rs62062778	A	G	17	44022528	-0.0590536	0.00489919	6.75438e-32
rs62062784	C	G	17	44024552	-0.0590165	0.0048962	6.7728e-32
rs62054802	C	G	17	43914598	0.0594727	0.00493407	6.77744e-32
rs62055933	A	G	17	43848461	0.0595694	0.00494217	6.79169e-32
rs56288604	A	G	17	43931380	-0.0590409	0.00489834	6.79492e-32
rs62062274	A	G	17	44093319	0.0594505	0.00493247	6.82352e-32
rs62057150	T	C	17	43903548	0.0594681	0.00493393	6.82369e-32
rs62061809	T	C	17	44178839	-0.059034	0.00489792	6.82503e-32
rs62055469	A	C	17	43943655	-0.0590103	0.00489601	6.8367e-32
rs112415880	A	G	17	44042868	0.0594526	0.00493276	6.84593e-32
rs62054806	T	C	17	43915312	0.0594683	0.00493407	6.84658e-32
rs62061730	A	G	17	44017342	-0.0590076	0.00489586	6.85022e-32
rs62061729	A	G	17	44017283	-0.0590053	0.00489571	6.8579e-32
rs80184151	A	G	17	43879308	-0.0590251	0.00489759	6.90347e-32
rs62054815	A	G	17	43923266	0.0594662	0.0049342	6.90604e-32
rs62062286	T	C	17	44096486	0.059458	0.00493353	6.90764e-32
rs62063262	T	C	17	44033002	-0.0590713	0.00490148	6.91448e-32
rs78229689	A	G	17	44106806	0.0594454	0.00493256	6.92295e-32
rs78681971	T	C	17	44106219	0.059452	0.00493324	6.94825e-32
rs62054804	T	C	17	43914809	0.0594399	0.00493239	6.9786e-32
rs62057148	C	G	17	43903485	0.0594574	0.00493392	6.99318e-32
rs62057152	C	G	17	43904110	0.0594569	0.00493388	6.99536e-32
rs62054803	T	G	17	43914728	0.0594604	0.00493421	7.00223e-32
rs3885074	A	C	17	43902738	0.0594561	0.00493386	7.00292e-32
rs62062805	A	G	17	44030773	-0.0590733	0.00490222	7.02814e-32
rs62064664	T	C	17	44081462	-0.0590057	0.0048967	7.04731e-32
rs62055544	A	G	17	43964539	-0.0593731	0.00492722	7.05194e-32
rs111676341	A	G	17	44183403	-0.0590204	0.00489795	7.05229e-32
rs62061818	C	G	17	44182917	-0.0590202	0.00489795	7.05589e-32
rs112916880	T	C	17	44036129	0.0594794	0.00493609	7.0621e-32
rs111372048	A	C	17	44136577	-0.0590147	0.00489755	7.06816e-32
rs75975083	T	C	17	44146357	-0.059013	0.00489741	7.0689e-32
rs62054831	T	C	17	43932381	0.0594991	0.00493779	7.07669e-32
rs62060802	A	C	17	44146336	-0.0590135	0.00489752	7.08095e-32
rs77950913	T	C	17	44146451	-0.0590135	0.00489752	7.08095e-32
rs79782347	T	C	17	44146567	-0.0590135	0.00489752	7.08095e-32
rs62060800	A	G	17	44145592	-0.0590135	0.00489753	7.08246e-32
rs62060801	A	G	17	44145860	-0.0590133	0.00489752	7.08617e-32
rs56240678	C	G	17	44176170	-0.059018	0.00489793	7.0895e-32
rs28364023	T	C	17	43894159	0.0594572	0.0049344	7.09241e-32
rs17659743	C	G	17	44146165	-0.0590129	0.00489752	7.09252e-32
rs62063668	T	C	17	44122484	0.0594371	0.00493275	7.09653e-32
rs62061811	T	G	17	44180173	-0.0590177	0.00489796	7.09925e-32
rs77084869	A	G	17	43982903	-0.0589929	0.00489603	7.1248e-32
rs112572874	A	G	17	44072984	-0.058915	0.0048896	7.13231e-32
rs17689378	T	C	17	43881790	0.0594479	0.00493385	7.13766e-32
rs78590209	A	G	17	44098862	-0.0589996	0.00489668	7.14514e-32
rs62062787	T	C	17	44024865	-0.0589945	0.00489627	7.1466e-32
rs62057154	T	C	17	43904610	0.0594468	0.00493381	7.14788e-32
rs62057155	T	C	17	43904673	0.0594478	0.0049339	7.14934e-32
rs55711941	T	C	17	44040823	0.0594385	0.00493314	7.15081e-32
rs77924366	T	C	17	44182181	-0.0590147	0.00489797	7.15206e-32
rs2532304	A	C	17	44226126	-0.0590287	0.00489915	7.15492e-32
rs1406071	T	C	17	44225485	-0.0590285	0.00489914	7.15666e-32
rs1918795	A	T	17	44224686	-0.0590284	0.00489913	7.15685e-32
rs739643	T	C	17	43946707	-0.0589648	0.00489386	7.15868e-32
rs62063282	A	G	17	44039043	0.0594822	0.00493688	7.17413e-32
rs62062269	C	G	17	44091092	0.0594304	0.00493258	7.17484e-32
rs62063277	A	T	17	44036462	0.0594577	0.00493497	7.20114e-32
rs1918796	T	C	17	44223387	-0.0590255	0.00489911	7.20295e-32
rs62062792	T	C	17	44025347	-0.0589923	0.00489637	7.20612e-32
rs113796169	A	T	17	44005254	0.0594237	0.00493227	7.22452e-32
rs62060763	T	C	17	44133403	-0.0589981	0.00489695	7.22496e-32
rs75641221	T	C	17	44145373	-0.0590032	0.00489754	7.26089e-32
rs17575822	A	G	17	44144345	-0.059003	0.00489755	7.26586e-32
rs62057065	T	G	17	43858187	0.059486	0.00493771	7.27984e-32
rs62062795	T	C	17	44027090	0.0594423	0.0049341	7.2826e-32
rs56289364	A	G	17	43947928	-0.0589841	0.00489612	7.29285e-32
rs74571696	A	G	17	44123685	0.059424	0.00493273	7.31377e-32
rs79698033	T	C	17	44123717	0.059424	0.00493273	7.31377e-32
rs62062783	T	G	17	44023520	-0.0589892	0.00489665	7.31489e-32
rs62061815	A	G	17	44181681	-0.0590052	0.00489798	7.31534e-32
rs56080482	A	G	17	44032597	0.0594523	0.00493512	7.32063e-32
rs77807457	C	G	17	43810851	0.0598328	0.00496672	7.32338e-32
rs113395365	T	C	17	44025650	-0.0589848	0.00489643	7.34546e-32
rs62054825	A	G	17	43930033	0.0594488	0.00493497	7.35064e-32
rs56354807	T	C	17	43920378	0.0594361	0.00493398	7.36458e-32
rs77768866	T	C	17	44121917	0.0594202	0.00493273	7.37958e-32
rs55763795	C	G	17	43908773	0.0594363	0.00493408	7.38215e-32
rs112454267	A	G	17	44005329	0.059414	0.00493228	7.39246e-32
rs41399444	T	C	17	44121469	0.059417	0.00493271	7.4296e-32
rs62057112	A	T	17	43897202	0.0594325	0.00493409	7.44863e-32
rs16940668	A	G	17	43907966	0.0594364	0.00493442	7.45014e-32
rs4606752	A	G	17	44192618	-0.0589987	0.00489811	7.45686e-32
rs62061822	A	C	17	44186894	-0.0589977	0.00489813	7.4783e-32
rs55794067	T	C	17	44188764	-0.0589978	0.00489815	7.48044e-32
rs62061824	T	C	17	44188755	-0.0589978	0.00489815	7.48044e-32
rs62062773	A	G	17	44020545	-0.0589742	0.00489622	7.48751e-32
rs55943044	A	G	17	43872228	0.0595014	0.00494004	7.49659e-32
rs34283254	A	C	17	43902861	0.0594267	0.00493385	7.49953e-32
rs55893711	T	C	17	44119320	0.0594131	0.00493276	7.50681e-32
rs62057158	A	G	17	43907143	0.0594291	0.00493416	7.52308e-32
rs55779147	A	G	17	43894510	0.0594284	0.00493411	7.52549e-32
rs55653657	A	G	17	43956778	-0.0589922	0.00489806	7.56073e-32
rs17762882	T	C	17	43898887	-0.0589992	0.00489874	7.58246e-32
rs62062267	T	C	17	44090854	0.0594076	0.00493267	7.58559e-32
rs12150336	T	C	17	44125704	0.0594119	0.00493302	7.58569e-32
rs62062268	T	C	17	44090858	0.0594067	0.00493261	7.58974e-32
rs78555354	A	G	17	44032879	-0.0590247	0.00490098	7.60876e-32
rs12150506	A	G	17	44090536	0.0594053	0.00493272	7.63772e-32
rs74573628	T	C	17	43982961	-0.0589641	0.0048961	7.64242e-32
rs62054833	T	C	17	43933673	-0.0589966	0.00489885	7.65286e-32
rs41280116	T	C	17	43902842	0.0594167	0.00493384	7.6737e-32
rs2316764	T	G	17	43895602	-0.0590061	0.00489975	7.67718e-32
rs56127111	T	C	17	43913315	0.0594196	0.00493413	7.68672e-32
rs17690987	T	C	17	43931626	-0.0589909	0.00489875	7.73252e-32
rs2055796	A	T	17	43952191	-0.0589713	0.00489713	7.7367e-32
rs55638417	A	G	17	43900434	-0.0589967	0.00489926	7.74053e-32
rs62063859	A	G	17	44078616	0.0593918	0.00493217	7.76037e-32
rs12150570	A	G	17	44126218	0.0593981	0.00493272	7.76709e-32
rs112578465	T	C	17	44125066	0.0593991	0.0049328	7.76753e-32
rs41280118	T	C	17	43903089	0.0594119	0.00493395	7.78619e-32
rs62062802	T	G	17	44028045	0.0594151	0.00493439	7.82452e-32
rs62061709	T	C	17	44007493	0.0593869	0.0049322	7.85607e-32
rs62054832	A	C	17	43933579	0.0594465	0.00493726	7.88172e-32
rs62055497	A	G	17	43953529	-0.0589633	0.00489714	7.88515e-32
rs16940676	A	G	17	43911036	0.0594109	0.00493433	7.88721e-32
rs62062293	A	C	17	44100553	0.059395	0.00493302	7.88962e-32
rs62062770	T	C	17	44019680	-0.0589469	0.00489588	7.90847e-32
rs62056773	A	G	17	43969833	-0.0589586	0.00489687	7.91139e-32
rs4335809	T	C	17	43902216	0.0594019	0.00493378	7.93225e-32
rs55975673	A	G	17	43959113	-0.05896	0.00489711	7.93801e-32
rs4341787	T	C	17	43902505	0.059402	0.00493384	7.94346e-32
rs17573907	T	C	17	44099082	0.0593997	0.00493366	7.94587e-32
rs62054824	T	C	17	43929992	0.0594179	0.00493519	7.94957e-32
rs78962882	C	G	17	44084844	0.0593914	0.004933	7.95309e-32
rs17573447	T	C	17	44079567	0.0593844	0.00493254	7.9807e-32
rs62054809	T	C	17	43918239	0.0594068	0.00493455	8.01252e-32
rs62056775	T	C	17	43969952	-0.0589553	0.00489708	8.02151e-32
rs4523962	A	G	17	43902522	0.0593971	0.00493384	8.03491e-32
rs62064663	T	G	17	44080039	-0.0589214	0.00489433	8.03754e-32
rs62061814	T	G	17	44181508	-0.0590169	0.00490242	8.07212e-32
rs17763515	A	G	17	43917818	0.059399	0.00493417	8.07307e-32
rs56023973	T	G	17	43917776	0.0593984	0.00493422	8.09669e-32
rs55900347	A	G	17	44176092	0.0594056	0.00493488	8.11127e-32
rs62062296	T	C	17	44100916	0.0593782	0.00493265	8.12072e-32
rs7502888	C	G	17	43986992	0.0593743	0.00493246	8.15248e-32
rs1876830	T	C	17	43911352	0.059395	0.00493418	8.15254e-32
rs2696659	A	G	17	44245876	-0.0590184	0.00490292	8.1594e-32
rs62061817	A	G	17	44182706	-0.0590128	0.00490251	8.17038e-32
rs111370985	T	C	17	43852742	-0.0591314	0.00491239	8.17612e-32
rs111976319	A	C	17	44095335	0.059374	0.00493258	8.18656e-32
rs62062284	A	G	17	44095570	0.0593741	0.00493262	8.19275e-32
rs62062283	A	C	17	44095055	0.0593741	0.00493262	8.19295e-32
rs62060786	T	C	17	44136763	0.0593762	0.00493292	8.22033e-32
rs62060787	T	G	17	44136803	0.0593762	0.00493292	8.22033e-32
rs17763199	A	G	17	43910183	0.0594072	0.00493555	8.23405e-32
rs2316774	T	C	17	43946642	-0.0589326	0.00489615	8.24097e-32
rs41437445	A	G	17	44116238	0.0593709	0.00493257	8.24383e-32
rs1876828	T	C	17	43911525	0.05939	0.00493418	8.24779e-32
rs112746008	T	C	17	44126650	0.0593735	0.00493286	8.26068e-32
rs62064666	T	C	17	44082514	-0.0589964	0.0049016	8.2755e-32
rs62054814	A	T	17	43921572	0.0593855	0.00493394	8.27956e-32
rs75534191	A	G	17	44091724	0.0593687	0.00493258	8.28604e-32
rs112647192	A	G	17	43994623	0.0593678	0.00493252	8.29106e-32
rs75945623	T	C	17	43937505	0.0593607	0.00493194	8.29233e-32
rs4309444	T	C	17	43895797	-0.0589691	0.00489946	8.30748e-32
rs62061712	A	C	17	44009876	0.0593633	0.00493224	8.3134e-32
rs62064660	A	G	17	44078832	0.0593619	0.00493215	8.31878e-32
rs79193046	T	C	17	43967562	-0.0589298	0.00489629	8.32849e-32
rs62063683	A	G	17	44131717	0.0593686	0.00493275	8.32922e-32
rs28364021	T	C	17	43912282	0.0593896	0.00493453	8.3364e-32
rs62062796	A	G	17	44027316	0.0594158	0.00493672	8.3406e-32
rs35833914	A	G	17	44110541	0.0593655	0.00493259	8.35246e-32
rs36076725	A	G	17	44110532	0.0593655	0.00493259	8.35246e-32
rs12150438	T	C	17	44113963	0.0593654	0.00493259	8.35402e-32
rs4283261	T	C	17	44089921	0.0593638	0.00493258	8.38305e-32
rs733968	T	C	17	44089715	0.0593636	0.00493258	8.38638e-32
rs74977736	C	G	17	44126977	0.0593653	0.00493274	8.39263e-32
rs111962225	C	G	17	43934016	0.0593807	0.00493409	8.40837e-32
rs62060760	T	C	17	44132887	0.0593634	0.00493269	8.41727e-32
rs62060794	T	C	17	44142566	0.0593602	0.00493273	8.49143e-32
rs62061852	A	C	17	44195424	-0.0589474	0.00489852	8.51327e-32
rs62061850	T	C	17	44194519	-0.0589473	0.00489852	8.51447e-32
rs111678697	T	C	17	44197032	-0.0589474	0.00489859	8.52777e-32
rs2163130	A	G	17	44056434	0.0593495	0.004932	8.52793e-32
rs75242405	T	C	17	44049329	0.0593563	0.00493265	8.54834e-32
rs79959255	T	G	17	44077708	0.0593445	0.00493172	8.56047e-32
rs62061714	A	C	17	44010452	0.0593534	0.00493251	8.57162e-32
rs62064674	A	C	17	44088772	0.0593539	0.00493258	8.57846e-32
rs55662347	A	G	17	44070545	0.0593458	0.00493193	8.58426e-32
rs73984689	A	G	17	44184404	0.0593744	0.00493445	8.61912e-32
rs55823844	A	G	17	43978320	0.0593452	0.00493214	8.64755e-32
rs55726761	A	G	17	44099669	0.0593461	0.00493238	8.68883e-32
rs113347741	T	C	17	43973408	0.0593441	0.00493222	8.68922e-32
rs55978005	T	G	17	44031540	0.0593778	0.00493504	8.69429e-32
rs62063682	A	G	17	44131622	0.0593503	0.00493276	8.69615e-32
rs62057116	T	C	17	43899655	-0.0589596	0.00490042	8.72828e-32
rs62062806	A	G	17	44031420	0.0593745	0.00493497	8.74393e-32
rs76618565	A	G	17	44068481	0.0593499	0.00493303	8.76943e-32
rs56301449	T	C	17	43960918	-0.0589217	0.00489751	8.78814e-32
rs56319902	T	C	17	43871982	0.0594194	0.0049389	8.79138e-32
rs1966345	T	C	17	44197806	-0.058933	0.00489854	8.80932e-32
rs56249311	T	C	17	44003599	0.0593384	0.00493227	8.81702e-32
rs55788597	A	T	17	44003397	0.0593384	0.00493227	8.81805e-32
rs111259120	T	C	17	44133534	0.0593437	0.00493271	8.81961e-32
rs62057118	A	G	17	43899727	-0.0589744	0.00490202	8.81998e-32
rs62062289	C	G	17	44097235	0.059348	0.00493308	8.82072e-32
rs79065019	T	C	17	44124535	-0.0588648	0.00489293	8.82538e-32
rs4792844	T	C	17	44242969	-0.0589847	0.00490294	8.83489e-32
rs62056835	A	G	17	43988623	0.0593388	0.00493239	8.83955e-32
rs55943825	T	C	17	43924776	0.0593571	0.00493394	8.84722e-32
rs55996632	T	C	17	43935888	0.0593339	0.00493203	8.85201e-32
rs62061859	C	G	17	44201109	-0.0589295	0.00489858	8.8941e-32
rs78077519	A	G	17	44010984	0.0593338	0.00493225	8.90952e-32
rs62063677	T	C	17	44129885	0.059339	0.00493269	8.90959e-32
rs76839282	C	G	17	44029178	0.0593746	0.0049357	8.92388e-32
rs55909047	A	G	17	44209957	-0.0589422	0.00489979	8.93307e-32
rs55881134	A	G	17	44109248	0.0593372	0.00493264	8.93587e-32
rs62063850	A	G	17	44073739	0.0593274	0.00493188	8.94797e-32
rs62056848	A	G	17	43992456	0.0593351	0.00493253	8.95104e-32
rs62056849	C	G	17	43992463	0.0593351	0.00493253	8.95104e-32
rs55736025	A	C	17	44072017	0.0593272	0.00493188	8.95209e-32
rs55886080	A	T	17	44072041	0.0593263	0.00493187	8.96967e-32
rs62060785	A	G	17	44136634	0.0593366	0.00493273	8.96986e-32
rs55913645	A	T	17	44070956	0.059326	0.00493187	8.977e-32
rs17564703	T	C	17	44002595	0.0593298	0.00493235	9.01828e-32
rs62059003	T	C	17	44002431	0.0593297	0.00493235	9.02038e-32
rs62055717	A	G	17	43766415	-0.0592311	0.00492421	9.03417e-32
rs62060767	A	G	17	44134910	0.0593335	0.00493273	9.03475e-32
rs62060769	C	G	17	44135026	0.0593335	0.00493273	9.03475e-32
rs77138434	A	C	17	44159555	0.0593311	0.00493263	9.06239e-32
rs77925835	T	C	17	44159695	0.0593311	0.00493263	9.06239e-32
rs62063778	A	G	17	44053989	0.0593266	0.00493227	9.06385e-32
rs79180862	T	C	17	44131798	0.0593314	0.00493268	9.06867e-32
rs75944932	A	C	17	44072423	-0.0588878	0.00489582	9.07064e-32
rs3087534	T	C	17	44198806	-0.05892	0.00489852	9.08006e-32
rs56323408	T	C	17	44147721	0.0593305	0.00493269	9.08942e-32
rs55929190	C	G	17	44147599	0.0593303	0.00493269	9.09388e-32
rs55947022	A	G	17	44147574	0.0593303	0.00493269	9.09388e-32
rs56041778	C	G	17	44147511	0.0593303	0.00493269	9.09388e-32
rs56318865	A	G	17	44147411	0.0593303	0.00493269	9.09388e-32
rs2316952	C	G	17	44139190	0.0593305	0.00493275	9.10429e-32
rs56329743	A	G	17	43931245	0.0593632	0.00493553	9.12052e-32
rs79580365	T	C	17	43960172	0.0593235	0.00493224	9.12235e-32
rs12150527	A	G	17	43986462	-0.0589347	0.00489992	9.12377e-32
rs17651887	A	G	17	44069840	0.0593165	0.00493176	9.1485e-32
rs62063842	C	G	17	44070111	0.0593165	0.00493176	9.1485e-32
rs76329216	A	G	17	43938499	0.0593212	0.00493221	9.16472e-32
rs733969	A	G	17	44089727	0.0593251	0.00493259	9.18029e-32
rs56100031	T	C	17	44155157	0.0593241	0.00493257	9.19276e-32
rs62060847	T	C	17	44154946	0.0593241	0.00493257	9.19276e-32
rs112560196	A	T	17	44200078	-0.0589154	0.00489859	9.19594e-32
rs62063676	A	G	17	44129800	0.0593256	0.00493271	9.1984e-32
rs62063278	T	C	17	44036914	0.0595797	0.00495385	9.20124e-32
rs62061720	T	C	17	44013189	0.0593193	0.00493222	9.20584e-32
rs113589236	A	G	17	43981795	0.0593183	0.00493214	9.20741e-32
rs2316953	A	G	17	44140341	0.0593251	0.0049327	9.2082e-32
rs62060797	A	G	17	44143344	0.0593249	0.00493272	9.21531e-32
rs17575773	T	C	17	44142879	0.0593248	0.00493272	9.21768e-32
rs62060799	T	G	17	44144251	0.0593249	0.00493272	9.21855e-32
rs62060795	T	C	17	44142663	0.0593248	0.00493272	9.22006e-32
rs12150344	A	G	17	44143484	0.0593248	0.00493272	9.22027e-32
rs62060792	A	T	17	44141955	0.0593249	0.00493274	9.22115e-32
rs55682376	A	G	17	43991888	0.0593207	0.00493238	9.22119e-32
rs12150127	A	G	17	44141732	0.0593248	0.00493274	9.2233e-32
rs16940677	T	C	17	43911898	0.0593473	0.00493461	9.22333e-32
rs76307183	A	G	17	44142121	0.0593247	0.00493274	9.22659e-32
rs62062799	T	G	17	44027521	0.059341	0.00493411	9.229e-32
rs17650258	A	G	17	44011073	0.0593191	0.00493229	9.22957e-32
rs62064672	A	G	17	44086521	0.0593229	0.00493262	9.23353e-32
rs111880194	C	G	17	44194621	-0.0589178	0.004899	9.24925e-32
rs55673092	A	G	17	43938882	0.059317	0.00493223	9.2592e-32
rs78328427	A	G	17	43916932	0.0593485	0.00493485	9.26008e-32
rs62061719	T	C	17	44012989	0.0593156	0.00493213	9.26409e-32
rs75686108	T	C	17	44022376	0.0593455	0.00493467	9.27918e-32
rs56136075	A	C	17	43936298	0.0593153	0.0049322	9.28705e-32
rs62057107	T	C	17	43896032	0.0593498	0.00493509	9.29637e-32
rs79492906	T	C	17	43984864	0.0593146	0.00493223	9.31076e-32
rs16940681	C	G	17	43912159	0.0593593	0.00493598	9.32056e-32
rs1467966	T	C	17	43984399	0.0593139	0.00493222	9.32267e-32
rs62058968	A	G	17	44001228	0.0593153	0.00493233	9.32357e-32
rs2019816	A	G	17	43959661	0.0593139	0.00493229	9.343e-32
rs62056804	T	C	17	43982286	0.0593103	0.00493209	9.37031e-32
rs62063269	A	G	17	44034833	0.0593939	0.00493906	9.37424e-32
rs62060843	T	C	17	44153626	0.0593147	0.00493261	9.40766e-32
rs1476127	A	G	17	43999793	0.0593109	0.00493234	9.42283e-32
rs62058965	C	G	17	43999529	0.0593108	0.00493234	9.42326e-32
rs56002706	T	C	17	44000505	0.0593108	0.00493234	9.42481e-32
rs62064669	T	C	17	44084676	0.0593161	0.00493279	9.42547e-32
rs8078495	A	G	17	44000610	0.0593108	0.00493234	9.42569e-32
rs62063306	A	C	17	44050395	0.0593095	0.00493229	9.43986e-32
rs62063775	T	G	17	44050823	0.0593092	0.00493229	9.44515e-32
rs62054857	A	G	17	43939936	0.0593094	0.00493238	9.46748e-32
rs62064661	A	G	17	44078892	0.0593078	0.00493227	9.47168e-32
rs739642	A	C	17	43946838	0.0593095	0.00493243	9.47692e-32
rs62060796	T	G	17	44143029	0.0593132	0.00493276	9.48225e-32
rs77561671	T	G	17	43976627	0.059306	0.00493218	9.48834e-32
rs62063779	T	C	17	44054671	0.0593021	0.00493202	9.53229e-32
rs62062779	A	C	17	44022577	-0.0589864	0.00490581	9.54234e-32
rs55894109	T	C	17	43957221	0.0593048	0.00493236	9.56201e-32
rs56249780	T	C	17	43957328	0.0593044	0.00493236	9.57116e-32
rs62061726	A	G	17	44016341	0.0592982	0.00493185	9.57397e-32
rs62063788	T	C	17	44061696	0.0592952	0.00493168	9.5936e-32
rs56119705	T	C	17	44209985	-0.058913	0.00489992	9.59989e-32
rs74509629	T	C	17	43985597	0.0593012	0.00493222	9.60593e-32
rs111364350	T	C	17	44168508	0.0593087	0.00493286	9.61107e-32
rs3089	C	G	17	44209919	-0.0589208	0.00490061	9.61294e-32
rs55831516	T	C	17	44148267	0.0593057	0.00493264	9.61888e-32
rs62056811	T	C	17	43985247	0.0593006	0.00493224	9.62435e-32
rs62054822	A	G	17	43927708	-0.0587361	0.00488532	9.63399e-32
rs12150611	A	G	17	44149741	0.0593051	0.00493265	9.63468e-32
rs12150628	T	C	17	44149581	0.0593051	0.00493265	9.63468e-32
rs62064675	T	C	17	44088926	0.0592955	0.00493185	9.63474e-32
rs62060809	A	G	17	44148613	0.059305	0.00493265	9.6358e-32
rs62056850	T	C	17	43992581	0.0592524	0.00492839	9.66495e-32
rs62063165	A	G	17	44202147	-0.0589139	0.00490025	9.66959e-32
rs62060842	A	T	17	44153607	0.0593027	0.00493261	9.67693e-32
rs62063800	T	C	17	44069198	0.059291	0.00493165	9.68146e-32
rs55780786	T	C	17	44209875	-0.0589169	0.00490057	9.68946e-32
rs112275277	T	C	17	43981958	0.0592919	0.00493177	9.69408e-32
rs62055542	T	C	17	43963844	0.0592959	0.00493211	9.69446e-32
rs62055557	A	C	17	43966795	0.0592956	0.00493211	9.6999e-32
rs62055553	A	C	17	43966178	0.0592955	0.00493211	9.70329e-32
rs62055555	T	G	17	43966282	0.0592955	0.00493211	9.70375e-32
rs113834264	A	G	17	43979622	0.0592954	0.00493212	9.70809e-32
rs62056800	A	T	17	43979468	0.0592954	0.00493212	9.70809e-32
rs77635460	T	C	17	44186593	-0.0589016	0.00489939	9.71702e-32
rs62063680	A	C	17	44131559	0.0593039	0.00493287	9.71853e-32
rs62062290	A	C	17	44099129	0.0593076	0.00493336	9.77179e-32
rs79501144	T	C	17	43900697	0.0593262	0.00493495	9.78211e-32
rs113793114	A	G	17	44037079	0.0593333	0.00493556	9.78624e-32
rs4566211	A	G	17	43895696	0.0593234	0.00493478	9.79928e-32
rs77129180	A	G	17	43963046	0.0592911	0.00493211	9.80459e-32
rs62055549	C	G	17	43965595	0.05929	0.00493212	9.83135e-32
rs62064670	A	T	17	44085852	0.0592961	0.00493264	9.83616e-32
rs62057117	C	G	17	43899657	-0.0589104	0.0049007	9.87618e-32
rs62056807	C	G	17	43984253	0.0592888	0.00493219	9.87852e-32
rs62060835	T	C	17	44152390	0.059293	0.00493262	9.9008e-32
rs62060836	A	G	17	44152447	0.059293	0.00493262	9.9008e-32
rs12373139	A	G	17	43924130	0.059307	0.00493378	9.90166e-32
rs62056782	T	C	17	43974230	0.059287	0.00493215	9.90869e-32
rs62056783	C	G	17	43974549	0.059287	0.00493215	9.90986e-32
rs80346216	T	G	17	43974476	0.059287	0.00493215	9.91009e-32
rs62056795	T	C	17	43978041	0.0592862	0.00493212	9.92039e-32
rs62056790	A	G	17	43975417	0.0592881	0.00493228	9.92163e-32
rs77625338	T	C	17	43937671	0.0592864	0.00493215	9.92207e-32
rs76627340	A	G	17	43937460	0.0592863	0.00493215	9.92346e-32
rs74496580	A	C	17	43974065	0.0592859	0.00493212	9.92414e-32
rs62056780	T	C	17	43973652	0.0592858	0.00493211	9.92556e-32
rs76324150	T	C	17	43973233	0.0592857	0.00493211	9.92718e-32
rs62056792	A	G	17	43976644	0.0592857	0.00493212	9.93168e-32
rs55719714	A	G	17	43939638	0.0593292	0.00493593	9.98573e-32
rs62061725	C	G	17	44016157	0.0592837	0.00493218	9.99539e-32
rs62063783	T	C	17	44059215	0.0592774	0.00493167	9.99754e-32
rs56327054	C	G	17	43943957	0.0592855	0.00493241	1.00184e-31
rs77489223	T	C	17	43937736	0.0592821	0.00493214	1.00224e-31
rs56363731	A	G	17	44062337	0.0592758	0.00493163	1.00242e-31
rs55691306	C	G	17	43978295	0.0592818	0.00493216	1.00327e-31
rs56387391	A	G	17	43959261	0.0592838	0.00493232	1.0033e-31
rs62055517	T	C	17	43956425	0.0593145	0.00493489	1.00347e-31
rs76594404	C	G	17	43971457	0.0592809	0.00493209	1.00351e-31
rs62055515	T	G	17	43956370	0.0593144	0.00493489	1.00375e-31
rs62060853	A	G	17	44160592	0.0592882	0.00493272	1.00415e-31
rs62056779	A	C	17	43971937	0.0592805	0.0049321	1.0045e-31
rs11575896	A	G	17	43972142	0.0592805	0.0049321	1.00452e-31
rs111972148	C	G	17	43973121	0.0592808	0.00493212	1.00458e-31
rs56234850	A	G	17	44060248	0.0592849	0.00493247	1.00473e-31
rs62061770	C	G	17	44169377	0.0592879	0.00493273	1.00512e-31
rs2532293	T	C	17	44233589	-0.0589298	0.00490301	1.0071e-31
rs55905252	A	C	17	43955365	0.0592828	0.00493239	1.00737e-31
rs56249080	T	G	17	43939432	0.0592813	0.00493231	1.00853e-31
rs62061766	A	G	17	44167464	0.0592861	0.00493271	1.00859e-31
rs79923630	T	G	17	44167661	0.0592859	0.00493271	1.00918e-31
rs55874169	A	G	17	44014384	0.0592791	0.00493219	1.01061e-31
rs62055501	A	G	17	43954227	0.0592812	0.00493239	1.01109e-31
rs62055500	A	G	17	43954134	0.0592811	0.00493239	1.0114e-31
rs62063305	A	G	17	44050282	0.0592857	0.00493277	1.01143e-31
rs62055498	A	G	17	43953814	0.0592806	0.00493239	1.01242e-31
rs62055502	A	G	17	43954284	0.0592806	0.00493238	1.01253e-31
rs62060858	C	G	17	44164090	0.0592845	0.00493272	1.01274e-31
rs113894932	C	G	17	44080408	0.0592672	0.00493133	1.01415e-31
rs2532299	T	C	17	44231117	-0.0589246	0.00490299	1.01899e-31
rs2316763	T	C	17	43895530	0.0593076	0.00493493	1.0209e-31
rs62063207	A	G	17	44211902	-0.0588806	0.00489943	1.02187e-31
rs62063166	A	G	17	44202231	-0.0588899	0.00490024	1.02285e-31
rs1864324	T	C	17	43977702	0.0592703	0.00493204	1.02726e-31
rs56299858	A	G	17	43939659	0.0593175	0.00493598	1.0275e-31
rs62063279	A	G	17	44036936	0.0595332	0.00495404	1.0306e-31
rs62055488	T	C	17	43950394	0.0592721	0.00493238	1.03249e-31
rs62055466	A	G	17	43942656	0.0592719	0.00493236	1.03259e-31
rs62055465	A	T	17	43942046	0.0592716	0.00493236	1.03321e-31
rs74457229	T	C	17	43972581	0.0592686	0.00493214	1.03403e-31
rs62055461	T	C	17	43941350	0.0592713	0.00493236	1.03403e-31
rs62063174	C	G	17	44205122	-0.058875	0.00489939	1.03416e-31
rs62055460	C	G	17	43940825	0.059271	0.00493235	1.03454e-31
rs62054859	A	G	17	43940685	0.0592709	0.00493235	1.03469e-31
rs62063794	A	T	17	44066088	0.0592631	0.0049317	1.03471e-31
rs62063795	T	C	17	44068238	0.0592631	0.0049317	1.03476e-31
rs62063796	A	G	17	44068289	0.0592631	0.0049317	1.03476e-31
rs62063797	C	G	17	44068294	0.0592631	0.0049317	1.03476e-31
rs62063798	A	G	17	44068543	0.0592631	0.0049317	1.03476e-31
rs76357066	A	G	17	44067046	0.0592631	0.0049317	1.03476e-31
rs1052551	A	G	17	44068924	0.0592782	0.00493297	1.03497e-31
rs55692232	A	G	17	44164323	0.0592751	0.00493271	1.03501e-31
rs17576200	A	G	17	44159988	0.0592738	0.00493268	1.03747e-31
rs62060852	A	G	17	44160050	0.059278	0.00493304	1.03759e-31
rs55972730	T	C	17	44155707	0.0592708	0.00493255	1.0408e-31
rs62056859	A	G	17	43994435	-0.0588479	0.00489737	1.04131e-31
rs55781174	T	C	17	43944158	0.0592683	0.0049324	1.0426e-31
rs113134013	T	C	17	44066995	0.0592593	0.0049317	1.04398e-31
rs56036719	T	C	17	43943974	0.0592677	0.0049324	1.04402e-31
rs62056932	C	G	17	43789971	0.0595461	0.00495563	1.04578e-31
rs112401617	A	T	17	44209474	-0.05887	0.00489943	1.04767e-31
rs62063856	A	G	17	44076466	-0.058856	0.00489827	1.04775e-31
rs62063203	T	C	17	44209313	-0.0588695	0.00489944	1.04908e-31
rs78238042	A	G	17	43948159	0.0592646	0.00493236	1.0502e-31
rs62055483	T	C	17	43948040	0.0592646	0.00493236	1.05035e-31
rs62060855	T	C	17	44161860	0.0592682	0.00493271	1.05188e-31
rs62056801	A	G	17	43979504	0.0592586	0.0049321	1.0573e-31
rs55896111	A	G	17	43799048	0.0596493	0.00496463	1.0578e-31
rs62061732	T	G	17	44017941	0.0592604	0.00493237	1.06113e-31
rs62055547	T	C	17	43964755	0.0592575	0.00493217	1.06191e-31
rs55929431	A	G	17	44000202	0.0592552	0.00493201	1.06313e-31
rs111327992	A	G	17	44126691	0.0592719	0.00493349	1.06575e-31
rs62054842	T	C	17	43937162	0.059258	0.00493243	1.06878e-31
rs62054841	A	G	17	43937104	0.0592579	0.00493243	1.06886e-31
rs4564621	C	G	17	43895501	0.0592826	0.00493454	1.07078e-31
rs919462	T	C	17	44065740	0.0592484	0.00493172	1.07113e-31
rs62055541	C	G	17	43962017	0.0592526	0.00493208	1.07167e-31
rs62060859	A	G	17	44164133	0.0592594	0.00493271	1.07354e-31
rs62055486	T	G	17	43949092	-0.058823	0.00489642	1.07472e-31
rs62062786	C	G	17	44024660	0.059257	0.00493262	1.07704e-31
rs753235	A	G	17	43946223	0.0589889	0.00491033	1.07761e-31
rs62061795	A	C	17	44173179	0.059278	0.00493447	1.07999e-31
rs16940671	T	C	17	43908151	0.0594151	0.00494588	1.08005e-31
rs75412750	T	C	17	44172773	0.0592779	0.00493447	1.08019e-31
rs62061727	T	G	17	44017124	0.0592441	0.00493201	1.0909e-31
rs242561	T	C	17	44026548	0.0591635	0.00492534	1.09219e-31
rs62055492	A	C	17	43951345	0.0592479	0.00493239	1.09288e-31
rs1467968	T	C	17	43986396	0.0592671	0.00493405	1.09481e-31
rs78074121	T	C	17	43896690	-0.0588366	0.00489827	1.09672e-31
rs63750417	T	C	17	44060775	0.0592356	0.00493179	1.10583e-31
rs75690239	T	C	17	43941710	0.0592425	0.00493237	1.10617e-31
rs62061788	A	G	17	44169759	0.059247	0.00493277	1.10674e-31
rs62061789	T	C	17	44169769	0.0592468	0.00493277	1.10734e-31
rs62055478	T	C	17	43945938	0.0592414	0.00493244	1.11129e-31
rs78637438	A	G	17	43945855	0.0592413	0.00493244	1.11155e-31
rs75839508	A	G	17	44022319	0.0592571	0.00493377	1.1116e-31
rs62063790	T	G	17	44062915	0.0592333	0.0049318	1.11217e-31
rs62055477	A	C	17	43945687	0.059241	0.00493244	1.1122e-31
rs2532308	A	G	17	44220942	0.0592782	0.00493556	1.11296e-31
rs55933304	A	G	17	43992305	0.0593451	0.00494128	1.11732e-31
rs117365970	A	G	17	43893259	0.0593764	0.00494401	1.12137e-31
rs2532300	T	C	17	44229986	-0.0588832	0.00490305	1.12478e-31
rs55672516	A	C	17	44201680	-0.0588441	0.00489996	1.13015e-31
rs62061796	A	G	17	44173408	0.0592572	0.00493438	1.13092e-31
rs62061803	A	C	17	44174513	0.059257	0.00493441	1.13216e-31
rs12185268	A	G	17	43923683	-0.0588056	0.00489686	1.13327e-31
rs17763050	A	G	17	43903336	0.0594313	0.00494896	1.13351e-31
rs34097347	A	C	17	43949448	0.0596127	0.00496408	1.13397e-31
rs56226437	T	C	17	44042361	-0.059031	0.00491595	1.14384e-31
rs62062791	A	G	17	44025273	0.0592327	0.00493279	1.14515e-31
rs62063172	T	C	17	44203366	-0.0588418	0.00490026	1.14584e-31
rs62061802	A	T	17	44174351	0.0592525	0.00493451	1.14744e-31
rs62062777	A	G	17	44022068	0.0592307	0.00493271	1.14772e-31
rs112596352	A	G	17	44170238	0.0592466	0.00493407	1.149e-31
rs62061790	A	G	17	44170414	0.0592466	0.00493408	1.14919e-31
rs62063852	A	G	17	44074581	-0.0588491	0.00490105	1.15165e-31
rs77604208	T	C	17	44177669	0.0592481	0.00493428	1.15166e-31
rs78729125	A	C	17	43970108	0.0592364	0.00493333	1.15238e-31
rs62061731	A	C	17	44017666	0.0592207	0.00493226	1.16024e-31
rs16940672	T	C	17	43908152	0.0593759	0.00494526	1.16255e-31
rs76761511	A	C	17	44185245	0.0592426	0.00493437	1.16967e-31
rs56273589	C	G	17	44203131	-0.0588321	0.00490029	1.17304e-31
rs113201171	A	T	17	44082249	-0.0587951	0.00489725	1.17464e-31
rs62062813	A	G	17	44032956	0.0593731	0.00494547	1.17707e-31
rs62061808	T	C	17	44177337	0.0592382	0.00493428	1.17853e-31
rs62061812	T	C	17	44180997	0.0592379	0.00493431	1.1803e-31
rs55885063	C	G	17	44202952	-0.0588283	0.00490029	1.1835e-31
rs62062785	T	G	17	44024562	0.0592179	0.00493285	1.18705e-31
rs2696585	A	G	17	44226030	0.0592496	0.00493557	1.18985e-31
rs112893440	A	G	17	44179969	0.0592343	0.0049343	1.18996e-31
rs1406070	T	C	17	44225802	0.0592494	0.00493557	1.1906e-31
rs112102887	A	G	17	44179749	0.0592324	0.0049343	1.19531e-31
rs77095128	T	G	17	44204304	-0.0588197	0.00489993	1.19565e-31
rs62061823	T	C	17	44188645	0.0592367	0.00493468	1.19598e-31
rs62060762	A	G	17	44133396	0.0592186	0.00493329	1.20013e-31
rs4479290	T	C	17	44021744	-0.0590311	0.0049177	1.20077e-31
rs56040418	T	C	17	43958079	0.0589794	0.00491348	1.20395e-31
rs62061847	A	G	17	44191682	0.0592296	0.00493445	1.20794e-31
rs76924476	T	C	17	44199029	-0.0588023	0.00489884	1.208e-31
rs55673340	T	C	17	43948733	0.059207	0.0049326	1.20924e-31
rs77092481	T	C	17	43949008	0.059207	0.0049326	1.20937e-31
rs62062782	A	G	17	44023087	0.0592108	0.00493336	1.22456e-31
rs62062781	A	G	17	44022632	0.0592378	0.00493583	1.23209e-31
rs62056805	A	G	17	43983363	0.0591959	0.00493253	1.23869e-31
rs754513	A	T	17	44055638	0.0592179	0.00493447	1.24217e-31
rs56343551	T	G	17	43959092	0.059206	0.00493355	1.24475e-31
rs77063768	A	G	17	43925729	-0.0587153	0.00489269	1.24579e-31
rs12149995	A	G	17	44092801	0.0591783	0.00493137	1.24935e-31
rs78026984	C	G	17	44025592	0.0591955	0.00493283	1.25012e-31
rs77527347	T	G	17	44058017	0.0591817	0.00493175	1.25276e-31
rs62058962	T	C	17	43998151	0.0592018	0.00493356	1.25711e-31
rs62062769	A	G	17	44019643	0.0591831	0.00493234	1.26934e-31
rs79115768	T	C	17	44021061	0.0591842	0.00493271	1.27923e-31
rs74863825	T	C	17	43963120	0.0591905	0.00493332	1.28233e-31
rs2055795	T	C	17	43951995	0.0591909	0.00493358	1.29045e-31
rs62062772	T	C	17	44020314	0.0591745	0.0049326	1.30441e-31
rs28416808	T	C	17	44021218	0.0591446	0.00493018	1.307e-31
rs62055494	T	C	17	43953016	0.0591856	0.00493362	1.30815e-31
rs62055496	T	C	17	43953307	0.0591843	0.00493358	1.31041e-31
rs62056761	A	T	17	43969686	0.0591799	0.0049333	1.31354e-31
rs62056774	A	G	17	43969901	0.0591799	0.0049333	1.31354e-31
rs62056777	A	G	17	43970303	0.0591799	0.0049333	1.31363e-31
rs60814418	T	C	17	43850645	0.0586645	0.00489061	1.32385e-31
rs79923708	A	G	17	44183790	0.0591897	0.00493441	1.32421e-31
rs4566212	A	G	17	43895751	0.0591928	0.00493467	1.32452e-31
rs62061813	A	G	17	44181118	0.059242	0.0049388	1.32546e-31
rs757055	T	C	17	43946875	0.0591778	0.0049336	1.33118e-31
rs62056776	T	C	17	43969995	0.0591766	0.00493351	1.3317e-31
rs17652066	C	G	17	44073145	0.0591846	0.00493428	1.33516e-31
rs111952388	T	C	17	44181454	0.059237	0.00493879	1.34068e-31
rs62061849	T	C	17	44193882	0.0591891	0.00493492	1.34524e-31
rs62054820	A	G	17	43926755	-0.0586889	0.00489322	1.34549e-31
rs62061810	A	G	17	44178884	0.0591779	0.00493403	1.34672e-31
rs56180212	A	G	17	43960911	-0.0586946	0.00489382	1.3503e-31
rs55768605	A	C	17	43956734	0.0591577	0.00493254	1.35424e-31
rs62056760	A	G	17	43968572	0.0591533	0.00493252	1.36773e-31
rs80020809	T	C	17	44172391	0.0591806	0.00493481	1.36805e-31
rs55802590	C	G	17	44201344	0.0591814	0.00493493	1.37022e-31
rs34739559	A	G	17	43949342	0.0593575	0.00494996	1.38305e-31
rs55788678	T	C	17	43992233	0.0593766	0.00495174	1.39054e-31
rs62062780	T	C	17	44022593	0.0592646	0.0049425	1.39427e-31
rs727425	A	G	17	44195495	0.0591668	0.00493482	1.41307e-31
rs112813897	A	G	17	44196799	0.0591669	0.00493487	1.41491e-31
rs1468240	A	T	17	44196447	0.0591669	0.00493488	1.41528e-31
rs113638513	A	G	17	44204749	-0.0587643	0.0049014	1.41899e-31
rs4581739	T	C	17	44204739	-0.0587643	0.0049014	1.41909e-31
rs62062771	A	G	17	44020282	0.0591374	0.00493272	1.42697e-31
rs62054818	A	C	17	43926056	-0.0586575	0.00489275	1.42919e-31
rs113909426	A	G	17	44196822	0.0591664	0.00493522	1.42999e-31
rs55690782	A	G	17	44137311	0.0591382	0.00493288	1.43061e-31
rs62063851	C	G	17	44074435	-0.058713	0.00489767	1.44084e-31
rs55660209	A	G	17	43932173	-0.058852	0.00490936	1.44498e-31
rs2532272	A	G	17	44247673	0.0592101	0.00493934	1.44926e-31
rs62056933	A	G	17	43789978	0.059399	0.00495515	1.45118e-31
rs62061854	T	C	17	44198080	0.0591527	0.00493483	1.46075e-31
rs56240566	A	C	17	44062689	-0.0588523	0.00490997	1.46881e-31
rs75652502	A	C	17	44200510	0.0591492	0.00493488	1.47455e-31
rs62055718	T	C	17	43766418	0.0594627	0.00496106	1.4755e-31
rs111541901	T	C	17	43994358	0.0591599	0.00493583	1.47686e-31
rs62061851	T	C	17	44194891	0.0591479	0.00493494	1.48141e-31
rs4340365	T	C	17	43930980	0.0591807	0.00493772	1.48311e-31
rs62061816	A	C	17	44182336	0.0591523	0.00493545	1.48725e-31
rs62057119	A	G	17	43899736	0.0591735	0.00493784	1.51357e-31
rs75229280	A	G	17	44196653	0.0591423	0.00493526	1.51443e-31
rs56146262	A	C	17	43931907	0.0591515	0.00493729	1.56838e-31
rs78917479	T	C	17	43899611	0.0591328	0.00493596	1.57853e-31
rs79765413	T	C	17	44022433	-0.0588913	0.00491592	1.58371e-31
rs2316773	T	C	17	43946536	0.0590803	0.00493181	1.5887e-31
rs62063163	T	C	17	44201865	0.0591329	0.00493652	1.60327e-31
rs62063164	T	C	17	44201887	0.0591329	0.00493652	1.60327e-31
rs4792845	T	C	17	44242788	0.059169	0.00493961	1.60662e-31
rs62057115	C	G	17	43899417	0.0591252	0.00493597	1.60741e-31
rs111324579	A	G	17	44082181	-0.0586525	0.00489666	1.61391e-31
rs62057114	T	C	17	43899401	0.0591233	0.00493596	1.6141e-31
rs62063200	T	C	17	44206482	0.0591215	0.00493617	1.63023e-31
rs62061821	A	G	17	44186055	0.0592164	0.00494416	1.63337e-31
rs113856644	A	G	17	43932277	0.0591066	0.00493506	1.63593e-31
rs2696570	A	G	17	44237790	0.0591571	0.00493936	1.63998e-31
rs2532294	C	G	17	44233433	0.0591521	0.0049394	1.66069e-31
rs111424940	A	G	17	44211502	0.0591025	0.00493573	1.68296e-31
rs56026128	C	G	17	43931244	0.0591187	0.00493745	1.70017e-31
rs62063208	A	C	17	44212032	0.0590947	0.00493572	1.7134e-31
rs62060864	T	C	17	44235893	0.0591394	0.00493946	1.71353e-31
rs62063202	T	C	17	44208945	0.0590895	0.0049357	1.73343e-31
rs111724389	A	G	17	44209364	0.059089	0.00493569	1.73463e-31
rs78556223	A	G	17	44026478	-0.0589815	0.00492681	1.73924e-31
rs55907036	A	G	17	44042366	0.0592828	0.00495218	1.74932e-31
rs113871181	A	G	17	43852733	0.0592385	0.00494858	1.75382e-31
rs62055545	T	C	17	43964561	0.0595763	0.00497737	1.78198e-31
rs76380490	T	C	17	44203413	0.0590837	0.00493659	1.80095e-31
rs2106785	T	C	17	43919105	0.0596482	0.00498454	1.83978e-31
rs56257094	A	G	17	44201667	0.0590625	0.00493619	1.8703e-31
rs62063281	A	G	17	44038785	-0.059007	0.004932	1.89387e-31
rs62054819	A	G	17	43926149	-0.058563	0.00489497	1.89854e-31
rs3912063	A	G	17	44165049	-0.0587092	0.00490726	1.90202e-31
rs113120855	T	C	17	44203520	0.0590517	0.00493609	1.9128e-31
rs62063171	T	C	17	44203311	0.0590516	0.00493611	1.91421e-31
rs62056812	A	G	17	43987154	0.0590556	0.00493688	1.93737e-31
rs62057122	T	C	17	43901001	0.0590393	0.00493552	1.93768e-31
rs3912062	A	G	17	44165069	-0.0586996	0.00490717	1.9404e-31
rs55942528	A	G	17	43932028	-0.0585664	0.00489616	1.94719e-31
rs55669501	A	G	17	44202564	0.059043	0.00493613	1.95388e-31
rs112073200	C	G	17	44201791	0.0590461	0.00493662	1.96632e-31
rs62054817	A	G	17	43925966	0.0589536	0.00492912	1.97958e-31
rs1078269	T	C	17	44075837	-0.0585744	0.00489996	2.12515e-31
rs56385754	T	G	17	43927255	0.0589145	0.0049292	2.17213e-31
rs2873268	A	G	17	43930955	0.0590041	0.00493672	2.17368e-31
rs413519	A	G	17	43685826	-0.0587039	0.00491168	2.1783e-31
rs78834738	A	G	17	44022434	0.0591876	0.00495283	2.21981e-31
rs79772780	A	G	17	44189855	0.0593026	0.00496359	2.29e-31
rs55686102	T	C	17	44202608	0.0589747	0.00493691	2.33894e-31
rs62064668	A	G	17	44082981	0.0589301	0.00493412	2.40108e-31
rs62063266	T	C	17	44033488	0.0589836	0.00493887	2.41882e-31
rs12373140	A	G	17	43924231	0.0592422	0.00496096	2.44835e-31
rs1724390	A	C	17	43663247	0.0587579	0.00492102	2.49045e-31
rs62054762	T	G	17	43909022	0.0592237	0.00496019	2.50153e-31
rs62054823	A	G	17	43929029	-0.0584807	0.00489926	2.59375e-31
rs62061848	T	C	17	44192946	0.0593398	0.00497223	2.66543e-31
rs56254732	T	C	17	43932049	0.0589031	0.00493637	2.72046e-31
rs62063855	T	C	17	44075535	-0.0584774	0.00490093	2.7383e-31
rs62054761	T	C	17	43909008	0.0591747	0.00496017	2.79908e-31
rs1526128	T	C	17	43779624	0.0578624	0.00485097	2.86255e-31
rs62056810	T	C	17	43984672	-0.0586021	0.00491323	2.88232e-31
rs62063786	A	G	17	44061023	0.0587927	0.00492952	2.9072e-31
rs2696578	T	C	17	44227623	-0.0576968	0.00483779	2.9195e-31
rs56323304	T	C	17	43932129	0.0588851	0.00493784	2.95374e-31
rs62063853	A	G	17	44074613	-0.0586193	0.00491688	3.06387e-31
rs62063265	A	G	17	44033468	0.0588582	0.00493968	3.30694e-31
rs62054760	T	C	17	43908989	0.0590871	0.00496009	3.41736e-31
rs62056809	A	G	17	43984669	-0.058534	0.00491383	3.43302e-31
rs62056808	T	C	17	43984646	-0.0585288	0.00491346	3.43966e-31
rs2004674	A	T	17	44075110	-0.0584753	0.00490909	3.45111e-31
rs79589869	A	C	17	43930238	0.0588369	0.00493979	3.48404e-31
rs62057151	T	C	17	43903842	0.0582396	0.00488994	3.51236e-31
rs2004673	T	C	17	44075099	-0.0584466	0.00490858	3.63746e-31
rs2532289	C	G	17	44238571	-0.057784	0.0048547	3.82139e-31
rs62065453	T	C	17	43573419	0.0588934	0.00494811	3.84295e-31
rs241030	A	G	17	43734503	-0.0570637	0.00479594	4.01656e-31
rs12150451	A	G	17	43827431	-0.0570159	0.0047929	4.12918e-31
rs17563683	A	G	17	43811072	-0.0570104	0.00479334	4.23552e-31
rs17688875	A	G	17	43778406	-0.0570252	0.00479707	4.54398e-31
rs62062137	A	G	17	44118848	0.0586651	0.00493537	4.58744e-31
rs12150610	T	C	17	43775479	-0.0570205	0.00479767	4.67314e-31
rs12150455	A	G	17	43827508	-0.0569589	0.00479276	4.70849e-31
rs17761124	A	T	17	43760516	-0.0569959	0.00479601	4.72758e-31
rs439558	T	C	17	43717803	-0.0568938	0.00478749	4.73672e-31
rs241036	A	C	17	43731719	-0.0569519	0.00479261	4.76811e-31
rs55751924	A	G	17	43932155	-0.0582701	0.00490372	4.79266e-31
rs17688767	A	G	17	43777542	-0.0569883	0.00479632	4.85489e-31
rs17563889	A	T	17	43818946	-0.0569477	0.00479306	4.87646e-31
rs17563861	A	G	17	43818906	-0.0569478	0.00479307	4.87703e-31
rs17688773	T	C	17	43777710	-0.0569834	0.00479632	4.91286e-31
rs17563787	C	G	17	43813252	-0.0569405	0.00479309	4.96527e-31
rs17563599	A	C	17	43807955	-0.056937	0.00479319	5.02158e-31
rs757501	A	G	17	43756685	-0.0569741	0.00479667	5.07224e-31
rs10491144	A	C	17	43773124	-0.0569665	0.00479623	5.10113e-31
rs17762361	A	G	17	43781778	-0.056989	0.00479844	5.14514e-31
rs10491143	A	T	17	43773248	-0.0569618	0.00479624	5.1593e-31
rs17761207	T	C	17	43762255	-0.0569554	0.00479603	5.20742e-31
rs17334797	A	G	17	43825912	-0.0569171	0.00479299	5.23443e-31
rs12150683	A	G	17	43824848	-0.0569148	0.00479299	5.26286e-31
rs17688534	A	T	17	43773877	-0.0569517	0.00479626	5.28755e-31
rs17688068	A	G	17	43763935	-0.0569489	0.00479605	5.29042e-31
rs17688002	A	T	17	43762594	-0.0569486	0.00479603	5.29091e-31
rs112333322	A	G	17	44126673	-0.0584918	0.00492602	5.29536e-31
rs17687838	T	C	17	43759048	-0.0569488	0.00479609	5.29761e-31
rs4486953	T	C	17	43763007	-0.0569442	0.00479603	5.34734e-31
rs2040846	A	G	17	43762846	-0.056944	0.00479603	5.3495e-31
rs17761838	T	C	17	43774959	-0.0569469	0.00479629	5.35299e-31
rs17563433	A	C	17	43800351	-0.0569381	0.00479599	5.41821e-31
rs62061793	A	C	17	44171565	0.0587106	0.00494536	5.42911e-31
rs17761100	A	G	17	43760389	-0.0569337	0.00479606	5.48698e-31
rs17687625	A	G	17	43750238	-0.0569285	0.00479599	5.54376e-31
rs62061792	A	G	17	44171554	0.0586935	0.00494492	5.57865e-31
rs56113217	A	G	17	43926948	-0.058145	0.00489882	5.59585e-31
rs4792824	T	C	17	43750910	-0.0555693	0.00468204	5.63353e-31
rs17762535	T	C	17	43787130	-0.0569398	0.00479759	5.64664e-31
rs17687534	T	C	17	43749579	-0.0569203	0.00479606	5.66367e-31
rs17688682	C	G	17	43775929	-0.0569231	0.00479636	5.67363e-31
rs1105571	A	T	17	43793200	-0.0569189	0.0047963	5.72019e-31
rs62063854	A	G	17	44074619	0.0587855	0.00495361	5.72428e-31
rs12150547	A	G	17	43775546	-0.0569185	0.00479635	5.73464e-31
rs455028	T	C	17	43726574	-0.0569123	0.00479601	5.76505e-31
rs241022	T	C	17	43737730	-0.0569113	0.00479608	5.78846e-31
rs1724407	T	C	17	43747615	-0.0555698	0.0046832	5.81806e-31
rs241021	T	G	17	43738627	-0.0569074	0.00479606	5.83928e-31
rs385691	A	C	17	43726125	-0.0569041	0.00479605	5.88289e-31
rs17687849	A	G	17	43759719	-0.0569039	0.00479614	5.90088e-31
rs241031	T	C	17	43734304	-0.0569019	0.00479606	5.91527e-31
rs241027	A	G	17	43735478	-0.0568951	0.00479605	6.01108e-31
rs17761046	T	C	17	43758382	-0.0568877	0.00479608	6.12096e-31
rs17650842	A	G	17	44037491	-0.0569396	0.00480086	6.19173e-31
rs17689116	T	C	17	43782558	-0.0568972	0.00479806	6.32811e-31
rs17688922	A	G	17	43779351	0.0573069	0.00483275	6.35265e-31
rs2435204	A	G	17	43988205	-0.0576024	0.0048577	6.35868e-31
rs17689218	T	C	17	43785808	-0.0568923	0.00479797	6.38527e-31
rs424243	A	T	17	43727887	-0.0568627	0.00479627	6.5298e-31
rs440778	A	G	17	43686420	-0.0571043	0.00481775	6.73367e-31
rs17687504	A	G	17	43746721	-0.0568467	0.00479623	6.77445e-31
rs241041	A	G	17	43713925	-0.0568423	0.00479607	6.8149e-31
rs241039	A	T	17	43714673	-0.0568422	0.00479607	6.81607e-31
rs2942167	T	C	17	43715018	-0.0568421	0.00479606	6.81613e-31
rs17688056	T	C	17	43763241	0.0572429	0.0048302	6.87658e-31
rs17760631	T	C	17	43743045	-0.0568396	0.00479619	6.88271e-31
rs1526129	T	C	17	43779657	-0.0568469	0.00479694	6.90781e-31
rs413778	A	G	17	43716885	-0.0568327	0.00479607	6.97092e-31
rs62063299	T	C	17	44048336	-0.0584223	0.00493117	7.15621e-31
rs413917	A	G	17	43723189	0.0572043	0.00482866	7.21379e-31
rs76640332	A	G	17	44189858	0.0586916	0.0049545	7.27406e-31
rs17688944	A	T	17	43779419	0.0572269	0.00483105	7.31268e-31
rs9907738	T	G	17	44151546	-0.0572604	0.0048342	7.37737e-31
rs7220752	T	C	17	44138201	-0.0572628	0.00483448	7.39356e-31
rs77875796	A	G	17	44051612	-0.0587654	0.00496162	7.44995e-31
rs12150464	T	C	17	43776371	0.0572102	0.00483075	7.54148e-31
rs11079717	T	C	17	43835351	-0.056802	0.00479633	7.55161e-31
rs62063300	T	C	17	44048350	-0.0583839	0.00493014	7.59998e-31
rs12150141	A	G	17	43775145	0.0572052	0.00483078	7.63543e-31
rs56328224	T	C	17	43572419	0.0584427	0.00493541	7.66251e-31
rs17762308	T	C	17	43780948	-0.0568245	0.00479876	7.66501e-31
rs12150604	A	T	17	43828221	0.05716	0.00482716	7.67829e-31
rs12150672	A	G	17	43826637	0.0571596	0.00482713	7.67889e-31
rs17334894	A	G	17	43827209	0.0571593	0.00482711	7.68183e-31
rs2668643	A	C	17	43671099	0.0586478	0.00495308	7.73644e-31
rs1526126	T	C	17	43812218	0.0571725	0.00482856	7.75196e-31
rs968028	A	G	17	43781105	-0.0568404	0.00480072	7.7984e-31
rs4617909	T	C	17	43806451	0.057154	0.00482732	7.82167e-31
rs17563800	T	C	17	43817459	0.0571523	0.00482722	7.83251e-31
rs17563827	A	C	17	43818222	0.0571523	0.00482722	7.83251e-31
rs17563923	A	G	17	43819450	0.057153	0.00482731	7.8386e-31
rs17688090	A	G	17	43764987	0.0571829	0.00483018	7.91397e-31
rs17426064	T	C	17	43828698	0.0571489	0.00482739	7.93322e-31
rs413844	A	G	17	43729384	0.0571841	0.00483038	7.93604e-31
rs17334944	A	G	17	43828617	0.0571483	0.00482739	7.943e-31
rs12150454	T	C	17	43776061	0.0571872	0.0048308	7.96951e-31
rs17761387	A	G	17	43765450	0.0571761	0.00482997	7.99373e-31
rs17688205	C	G	17	43766352	0.0571777	0.00483022	8.01894e-31
rs2864087	T	C	17	43807063	0.0571407	0.00482726	8.05753e-31
rs2902662	A	G	17	43806925	0.0571412	0.00482731	8.05941e-31
rs17649138	A	G	17	43808067	0.0571412	0.00482731	8.05998e-31
rs1880752	T	C	17	43806264	0.0571411	0.00482731	8.06112e-31
rs4390635	T	C	17	43809016	0.057141	0.00482731	8.06282e-31
rs78929339	A	G	17	44189910	-0.0581788	0.00491509	8.08585e-31
rs17761985	T	C	17	43776787	0.057172	0.00483045	8.18057e-31
rs17688452	A	G	17	43773085	0.057171	0.0048304	8.18789e-31
rs17688032	A	G	17	43763202	0.0571627	0.00482985	8.22448e-31
rs17649162	C	G	17	43810371	0.0571319	0.00482734	8.24343e-31
rs55915917	T	G	17	43892784	-0.0585273	0.00494532	8.25964e-31
rs17688410	T	C	17	43772251	0.0571629	0.00483037	8.33935e-31
rs2097760	A	G	17	44168677	-0.0572107	0.00483445	8.34857e-31
rs17688434	A	G	17	43772540	0.0571615	0.0048304	8.3721e-31
rs1526125	T	C	17	43812177	0.057123	0.00482735	8.41921e-31
rs17563501	T	C	17	43801695	0.0571619	0.00483075	8.44753e-31
rs17688391	A	C	17	43772109	0.0571571	0.00483039	8.45783e-31
rs757500	A	C	17	43756833	0.0571561	0.00483036	8.4702e-31
rs17688296	T	C	17	43767815	0.0571532	0.00483023	8.49744e-31
rs436667	T	C	17	43709415	0.0571468	0.00482998	8.56666e-31
rs17687667	A	G	17	43754099	0.0571483	0.00483013	8.57258e-31
rs17762073	A	C	17	43777745	0.0571514	0.00483051	8.5989e-31
rs2158474	C	G	17	43761939	0.0571452	0.0048302	8.65279e-31
rs12150658	A	G	17	43826305	0.0571031	0.00482699	8.7359e-31
rs17563718	T	C	17	43811673	0.0571037	0.0048274	8.82264e-31
rs17762165	T	C	17	43778602	0.0571406	0.00483058	8.83788e-31
rs12150048	C	G	17	43827471	0.0571009	0.00482737	8.87242e-31
rs2049515	T	C	17	43761856	0.0571286	0.00483021	8.99556e-31
rs17687571	A	G	17	43750010	0.0571196	0.00483019	9.18524e-31
rs4401083	A	G	17	43806015	0.0570841	0.0048272	9.18606e-31
rs757502	T	C	17	43756506	0.0571306	0.00483154	9.29211e-31
rs3418	T	C	17	43723462	0.0571118	0.00483017	9.34751e-31
rs241020	A	C	17	43738676	0.0571116	0.0048302	9.35956e-31
rs8072451	T	C	17	43893716	0.0572148	0.00483902	9.38668e-31
rs17649019	A	G	17	43801593	0.0571074	0.00483003	9.40782e-31
rs241026	A	G	17	43735555	0.057109	0.00483019	9.41548e-31
rs17689104	A	G	17	43782492	-0.0567275	0.00479793	9.41809e-31
rs241023	A	G	17	43737040	0.0571079	0.00483019	9.44095e-31
rs1880750	A	T	17	43796541	0.05711	0.00483054	9.48444e-31
rs11079720	A	G	17	43840016	0.0588337	0.00497654	9.53805e-31
rs448830	A	G	17	43725212	0.0571024	0.00483018	9.56021e-31
rs434428	A	G	17	43725684	0.0571023	0.00483018	9.56133e-31
rs241035	T	C	17	43731896	0.057098	0.00483017	9.65472e-31
rs2942164	C	G	17	43721283	0.057091	0.00482982	9.71934e-31
rs17660132	T	C	17	44165803	-0.0566894	0.00479589	9.73413e-31
rs366858	T	C	17	43726588	0.0570951	0.00483037	9.77645e-31
rs17571809	A	G	17	44034859	-0.0567459	0.00480105	9.83702e-31
rs241033	A	G	17	43733983	0.057085	0.00483009	9.93162e-31
rs449501	A	G	17	43724555	0.0570851	0.00483011	9.93637e-31
rs17760577	T	C	17	43741452	0.0570849	0.00483024	9.97686e-31
rs62063298	T	G	17	44048323	0.0587023	0.0049671	9.97728e-31
rs1631850	A	G	17	43749942	0.0557423	0.00471721	1.01405e-30
rs753236	T	C	17	43946318	-0.0580648	0.00491375	1.01411e-30
rs17426174	C	G	17	43830938	0.0570744	0.00483048	1.02916e-30
rs11079723	T	C	17	43841729	-0.0567239	0.00480095	1.03308e-30
rs17687740	C	G	17	43756376	0.0570705	0.00483057	1.04145e-30
rs647483	T	C	17	43729432	0.0570655	0.00483039	1.04832e-30
rs17760733	T	G	17	43746276	0.0570583	0.00483034	1.06472e-30
rs17426195	A	G	17	43832367	0.0571063	0.00483446	1.0662e-30
rs968027	T	C	17	43781250	0.057123	0.00483605	1.07144e-30
rs453997	T	C	17	43727061	0.0570546	0.00483041	1.07582e-30
rs17650901	A	G	17	44039691	-0.0566611	0.00479714	1.07747e-30
rs56269136	T	C	17	43926992	0.0582761	0.00493408	1.0836e-30
rs422112	A	G	17	43728137	0.0570499	0.0048304	1.0877e-30
rs389217	T	C	17	43717131	0.0570428	0.00483019	1.09973e-30
rs2942168	A	G	17	43714850	0.0570411	0.00483017	1.10313e-30
rs4471726	T	C	17	43807134	-0.0566318	0.00479584	1.11353e-30
rs10514903	C	G	17	44206646	-0.0566514	0.00479835	1.14022e-30
rs2942169	C	G	17	43711539	0.0570271	0.00483018	1.14062e-30
rs75010486	T	C	17	44103825	-0.0584301	0.0049494	1.15233e-30
rs9468	T	C	17	44101563	-0.0566124	0.00479595	1.16909e-30
rs383241	A	G	17	43705356	0.0570033	0.0048302	1.20627e-30
rs17571857	A	G	17	44035706	-0.0566292	0.00479869	1.21276e-30
rs57222984	A	G	17	43758898	-0.0557035	0.00472048	1.22077e-30
rs241044	A	G	17	43712464	0.0569933	0.00483018	1.23416e-30
rs1528075	T	G	17	44220454	-0.0566041	0.00479751	1.24527e-30
rs12373168	A	C	17	43924337	-0.0561444	0.00475888	1.25667e-30
rs17573858	T	C	17	44090796	-0.05657	0.00479523	1.26633e-30
rs10514898	A	C	17	44119636	-0.0565625	0.00479534	1.29315e-30
rs17650973	A	T	17	44044220	-0.0565623	0.00479534	1.29368e-30
rs12150170	A	G	17	44090646	-0.056554	0.00479517	1.31261e-30
rs17650771	A	G	17	44035367	-0.0565915	0.00479864	1.32369e-30
rs11079724	T	C	17	43841912	0.0569855	0.00483247	1.33903e-30
rs10514879	T	C	17	43802971	0.0569566	0.00483029	1.34893e-30
rs11079721	A	C	17	43840107	0.0570173	0.00483551	1.3517e-30
rs10514897	A	G	17	44117397	-0.0565252	0.00479519	1.40568e-30
rs17687462	T	C	17	43744990	0.05695	0.00483125	1.40672e-30
rs17426106	C	G	17	43828935	0.056904	0.00482742	1.40946e-30
rs17571739	T	C	17	44032915	-0.0566684	0.0048075	1.41218e-30
rs17653889	A	T	17	44133070	-0.056524	0.00479532	1.4148e-30
rs2696600	A	G	17	44216226	-0.0565484	0.00479769	1.42698e-30
rs1107820	T	C	17	44135359	-0.0565174	0.00479534	1.43789e-30
rs2696524	A	G	17	44356793	-0.0591678	0.00502053	1.44975e-30
rs17575507	A	G	17	44134095	-0.0565131	0.00479534	1.4526e-30
rs17654016	T	C	17	44137925	-0.0565108	0.00479534	1.46053e-30
rs2158257	A	C	17	44104343	-0.0565099	0.00479529	1.46141e-30
rs17575423	T	C	17	44129253	-0.0565089	0.00479529	1.46483e-30
rs2838	A	G	17	44141347	-0.0565044	0.00479534	1.48276e-30
rs919461	A	T	17	44065669	-0.0564923	0.00479436	1.48444e-30
rs17653998	A	G	17	44135985	-0.0565035	0.00479536	1.48648e-30
rs2316784	T	G	17	44021699	0.0572146	0.00485595	1.49614e-30
rs4074462	T	G	17	43855228	0.0568463	0.00482488	1.50428e-30
rs12150447	A	C	17	44128125	-0.0564946	0.00479535	1.51753e-30
rs17572147	A	G	17	44044985	-0.0565073	0.00479645	1.51831e-30
rs17659881	A	G	17	44157597	-0.0564813	0.00479483	1.54323e-30
rs4327091	A	G	17	44021717	0.0572003	0.00485596	1.54712e-30
rs17660294	T	C	17	44167101	-0.056486	0.00479533	1.54797e-30
rs2696604	A	G	17	44214094	-0.0565121	0.0047976	1.55006e-30
rs2696500	T	C	17	44363929	0.0595798	0.00505806	1.55118e-30
rs1406074	T	G	17	44222067	-0.0565112	0.00479776	1.56e-30
rs1881193	T	C	17	44248769	-0.0565446	0.00480082	1.57011e-30
rs1052587	T	C	17	44102604	-0.0564827	0.00479569	1.5752e-30
rs17660337	T	C	17	44169605	-0.0564693	0.00479539	1.61247e-30
rs17577159	T	G	17	44188477	-0.056489	0.00479723	1.61964e-30
rs17574796	T	C	17	44115074	-0.0564633	0.00479523	1.62807e-30
rs1117253	A	C	17	44149297	-0.0564613	0.00479531	1.63936e-30
rs74944644	T	C	17	43940020	-0.0585687	0.00497454	1.65025e-30
rs2696587	T	G	17	44222460	-0.0564861	0.00479773	1.65352e-30
rs17660065	T	C	17	44162284	-0.0564534	0.00479537	1.67282e-30
rs7687	T	C	17	44103296	-0.0564513	0.00479528	1.67703e-30
rs17650991	A	C	17	44044508	-0.0564523	0.00479538	1.67789e-30
rs17574040	A	C	17	44102865	-0.0564541	0.00479575	1.68748e-30
rs17576709	C	G	17	44173356	-0.056466	0.00479678	1.68872e-30
rs17650818	T	C	17	44036787	-0.0564746	0.00479762	1.69393e-30
rs17572467	T	C	17	44054388	-0.0564396	0.0047949	1.70576e-30
rs56365901	A	G	17	43960323	-0.0581133	0.00493727	1.71423e-30
rs17576842	A	G	17	44179992	-0.0564549	0.00479671	1.73015e-30
rs17660865	T	C	17	44189408	-0.0564572	0.00479692	1.73066e-30
rs17577094	A	G	17	44187492	-0.0564567	0.00479688	1.73082e-30
rs17574425	C	G	17	44109188	-0.0564405	0.00479555	1.73287e-30
rs75210307	T	C	17	43940012	-0.0585485	0.00497478	1.73846e-30
rs16940904	T	C	17	44186063	0.0575532	0.00489025	1.74041e-30
rs16940799	T	C	17	44102933	-0.0564395	0.00479597	1.75765e-30
rs17660595	A	G	17	44180954	-0.0564476	0.00479673	1.76077e-30
rs17660488	T	C	17	44178337	-0.0564431	0.00479669	1.77769e-30
rs17573175	C	G	17	44071089	-0.0564152	0.00479456	1.78966e-30
rs17577052	T	C	17	44186301	-0.0564423	0.00479689	1.7913e-30
rs17574361	A	G	17	44108202	-0.0564228	0.00479525	1.79154e-30
rs2217394	A	G	17	44053448	-0.0564174	0.00479497	1.80052e-30
rs17576954	T	C	17	44181933	-0.0564357	0.00479674	1.81159e-30
rs17572495	T	G	17	44054596	-0.0564121	0.00479474	1.8117e-30
rs17576870	A	G	17	44180442	-0.0564343	0.00479674	1.8176e-30
rs17572361	T	C	17	44052009	-0.056412	0.00479499	1.82463e-30
rs1076222	C	G	17	44109769	-0.0564213	0.00479581	1.8264e-30
rs12150235	A	G	17	44015745	-0.0564126	0.00479513	1.82905e-30
rs767058	T	C	17	43998767	-0.0564151	0.00479562	1.84349e-30
rs2696660	A	G	17	44246211	-0.0564801	0.00480137	1.85466e-30
rs17690679	A	G	17	43924803	-0.056425	0.0047967	1.85502e-30
rs17574228	T	C	17	44104509	-0.0564087	0.00479531	1.85536e-30
rs1800547	A	G	17	44051846	-0.0564046	0.00479499	1.85663e-30
rs1529534	A	G	17	44063140	-0.0563964	0.00479439	1.86142e-30
rs17690314	T	G	17	43919884	-0.0564202	0.00479653	1.86739e-30
rs17572248	A	G	17	44049867	-0.0563992	0.00479502	1.88222e-30
rs17565025	T	C	17	44012463	-0.0563792	0.00479337	1.88491e-30
rs55767267	T	C	17	43960325	-0.0580691	0.00493705	1.88509e-30
rs17572823	T	C	17	44063563	-0.0563905	0.00479436	1.88584e-30
rs17572851	A	G	17	44063766	-0.0563905	0.00479436	1.88584e-30
rs4608377	T	C	17	44113359	-0.0564009	0.00479529	1.88835e-30
rs4383188	T	C	17	44197603	-0.0563903	0.00479454	1.89634e-30
rs2696657	T	G	17	44244926	-0.0564704	0.0048014	1.89892e-30
rs17661141	C	G	17	44196015	-0.0564215	0.00479726	1.89996e-30
rs17572613	A	G	17	44058004	-0.0563845	0.00479456	1.92307e-30
rs17763533	T	C	17	43918190	-0.0564054	0.00479658	1.93616e-30
rs17653906	A	G	17	44133142	0.0567882	0.00482919	1.9395e-30
rs17577369	A	G	17	44192923	-0.0567835	0.00482881	1.9407e-30
rs12150242	A	G	17	44015816	-0.0563846	0.00479503	1.94824e-30
rs1529535	A	C	17	44064759	-0.0563763	0.00479437	1.95075e-30
rs17577954	T	C	17	44209628	-0.056419	0.00479819	1.96103e-30
rs17650633	T	C	17	44030231	-0.0564171	0.00479832	1.9768e-30
rs17689471	T	C	17	43892973	-0.0563995	0.00479687	1.97892e-30
rs17662403	T	C	17	44238938	-0.0564502	0.00480119	1.97997e-30
rs1918789	T	C	17	44240107	-0.0564505	0.00480122	1.98002e-30
rs17585426	T	C	17	44238966	-0.0564501	0.00480119	1.98021e-30
rs2532316	A	G	17	44213712	0.0568077	0.00483166	1.98281e-30
rs17577313	A	G	17	44191835	-0.0564161	0.00479835	1.98294e-30
rs17650597	A	T	17	44030195	-0.0564118	0.00479836	2.00375e-30
rs17585644	T	C	17	44244581	-0.0564467	0.00480138	2.00627e-30
rs4792843	A	G	17	44243179	-0.056447	0.00480141	2.0066e-30
rs17564983	A	C	17	44011825	-0.0563716	0.00479508	2.01131e-30
rs2696567	C	G	17	44241304	-0.0564443	0.00480128	2.01224e-30
rs17651700	C	G	17	44066634	-0.0563637	0.00479444	2.01351e-30
rs17651754	T	C	17	44067546	-0.0563637	0.00479444	2.0136e-30
rs4627402	T	C	17	43932741	0.0587862	0.00500083	2.03047e-30
rs55974014	A	C	17	43757450	0.058903	0.00501078	2.03116e-30
rs418891	T	G	17	43693538	0.0567851	0.00483066	2.03371e-30
rs17690326	T	C	17	43920974	-0.0563829	0.00479653	2.0389e-30
rs17577496	T	C	17	44194835	-0.0563944	0.0047976	2.0438e-30
rs17572169	T	C	17	44045974	0.0567655	0.00482918	2.04393e-30
rs7501759	A	G	17	44009921	-0.0563561	0.00479487	2.07398e-30
rs2532286	T	C	17	44241664	-0.0564321	0.00480135	2.07472e-30
rs16940665	T	C	17	43907896	-0.0563747	0.00479665	2.08534e-30
rs878886	C	G	17	43912490	-0.0563727	0.00479674	2.09987e-30
rs2696497	T	C	17	44364649	0.0594633	0.00505982	2.10597e-30
rs17763086	T	G	17	43905481	-0.0563667	0.00479642	2.1114e-30
rs17653211	T	C	17	44112638	-0.0563533	0.00479532	2.11373e-30
rs12185243	T	C	17	44115351	-0.0563532	0.00479532	2.11398e-30
rs17574604	A	G	17	44111613	-0.0563532	0.00479532	2.11398e-30
rs11079719	T	G	17	43840006	-0.0580577	0.00494052	2.12294e-30
rs17564780	A	G	17	44005413	-0.0563461	0.00479487	2.12314e-30
rs17563986	A	G	17	43991272	-0.0563481	0.00479507	2.12448e-30
rs17650651	T	G	17	44030311	-0.056383	0.0047985	2.15176e-30
rs17661428	C	G	17	44208144	-0.0563801	0.00479856	2.17044e-30
rs12150320	T	C	17	44213204	0.0567659	0.0048314	2.17077e-30
rs17564948	A	G	17	44011749	-0.0563369	0.0047949	2.1711e-30
rs17577877	A	G	17	44208218	-0.0563796	0.00479855	2.17218e-30
rs17577650	A	G	17	44205500	-0.0563747	0.00479852	2.19558e-30
rs11079725	T	C	17	43923934	-0.0563447	0.00479637	2.21969e-30
rs2316782	A	G	17	44010040	-0.056325	0.00479473	2.22229e-30
rs12150090	T	C	17	44115886	0.0567264	0.00482907	2.23272e-30
rs12150195	T	C	17	44014263	-0.0563241	0.00479484	2.23352e-30
rs1052553	A	G	17	44073889	-0.0563094	0.0047936	2.23477e-30
rs2696610	A	G	17	44291820	-0.058375	0.00496955	2.24048e-30
rs17652502	A	G	17	44094471	0.0567248	0.00482908	2.24184e-30
rs2668622	T	G	17	44352131	0.0593886	0.00505587	2.24292e-30
rs12150111	A	G	17	44013938	-0.056322	0.00479486	2.24611e-30
rs2532314	T	G	17	44217112	0.0567546	0.0048317	2.24707e-30
rs17575437	A	T	17	44133031	0.0567251	0.0048292	2.24719e-30
rs393152	A	G	17	43719143	-0.0554073	0.0047171	2.25335e-30
rs17661027	A	C	17	44193097	0.0567778	0.00483383	2.25623e-30
rs17650381	T	C	17	44013024	-0.0563188	0.00479477	2.25745e-30
rs2668662	T	C	17	44290759	-0.0583682	0.00496947	2.27084e-30
rs17650872	T	G	17	44039516	0.0567508	0.00483191	2.27992e-30
rs876944	T	G	17	44134391	0.0567189	0.00482921	2.28099e-30
rs2696575	A	G	17	44228824	-0.0563912	0.00480136	2.28399e-30
rs2532313	A	G	17	44217293	0.0567462	0.00483166	2.28919e-30
rs17659953	T	C	17	44159725	0.0567162	0.00482912	2.28967e-30
rs1468241	A	G	17	44196153	-0.0563628	0.00479909	2.29339e-30
rs17575683	T	C	17	44139662	0.0567162	0.00482922	2.29591e-30
rs2316951	C	G	17	44139083	0.0567162	0.00482922	2.29591e-30
rs12150064	A	C	17	44128407	0.0567148	0.00482919	2.30134e-30
rs1918791	C	G	17	44228609	-0.0563847	0.00480131	2.31584e-30
rs2668656	A	G	17	44283022	-0.0583475	0.00496845	2.31624e-30
rs2668670	A	C	17	44289628	-0.058357	0.00496928	2.31712e-30
rs17650063	A	G	17	44002555	-0.0563091	0.004795	2.32429e-30
rs1122381	A	G	17	44205839	-0.0563486	0.00479842	2.32723e-30
rs17653836	A	T	17	44128876	0.0567098	0.00482918	2.32796e-30
rs2732595	A	G	17	44267227	-0.0583227	0.00496655	2.32906e-30
rs16940806	A	G	17	44103826	0.0585579	0.00498677	2.34052e-30
rs2696576	A	G	17	44228770	-0.0563809	0.0048014	2.34185e-30
rs17649954	A	G	17	44001661	-0.0563051	0.00479501	2.34617e-30
rs17661348	A	G	17	44207066	-0.0563405	0.00479809	2.35101e-30
rs2696572	A	T	17	44231617	-0.0563793	0.00480141	2.3516e-30
rs17575556	A	G	17	44135827	0.0567046	0.00482922	2.35881e-30
rs2696464	A	G	17	44287310	-0.0583449	0.00496912	2.3714e-30
rs17660167	T	C	17	44166311	0.0567001	0.00482916	2.37989e-30
rs733966	T	C	17	44089563	0.056697	0.00482898	2.38553e-30
rs17763634	T	C	17	43921754	-0.0563284	0.00479774	2.39493e-30
rs1918799	T	C	17	44218242	0.0567265	0.00483171	2.39967e-30
rs17649918	A	G	17	44001621	-0.0562949	0.00479502	2.40396e-30
rs2532292	A	T	17	44237068	-0.0563694	0.00480149	2.41239e-30
rs8070723	A	G	17	44081064	-0.0560131	0.00477131	2.42347e-30
rs17662235	T	C	17	44233776	-0.0563652	0.00480146	2.43412e-30
rs2696463	A	G	17	44286128	-0.0583273	0.00496905	2.46343e-30
rs2732708	T	C	17	44351387	0.0593472	0.00505603	2.46896e-30
rs1052594	C	G	17	44102689	0.0566884	0.00482955	2.47146e-30
rs974293	A	G	17	44150233	0.0566814	0.00482912	2.48293e-30
rs2696425	C	G	17	43666906	0.0567499	0.00483507	2.49067e-30
rs17660907	A	G	17	44191085	0.0566982	0.00483083	2.50193e-30
rs78569719	T	C	17	44356949	-0.0589305	0.00502115	2.5095e-30
rs17564619	A	G	17	44002138	-0.056277	0.00479506	2.50966e-30
rs8079501	A	T	17	44000234	-0.0562766	0.00479502	2.50974e-30
rs17660398	T	C	17	44170612	0.0566763	0.00482922	2.51911e-30
rs17660464	A	C	17	44177993	0.0566863	0.00483049	2.54833e-30
rs3912061	T	C	17	44165098	0.0566695	0.00482916	2.55538e-30
rs17649866	T	C	17	44000914	-0.056267	0.00479503	2.56709e-30
rs17576695	A	T	17	44172327	0.0566815	0.00483055	2.58113e-30
rs12150542	A	G	17	44115730	0.056664	0.00482907	2.58212e-30
rs17574824	T	C	17	44115107	0.0566639	0.00482907	2.58224e-30
rs11079729	A	C	17	44115569	0.0566639	0.00482907	2.58278e-30
rs17652121	T	C	17	44073973	-0.0562587	0.0047947	2.59371e-30
rs17661385	A	G	17	44207778	-0.0563004	0.00479841	2.60568e-30
rs1918787	A	G	17	44279252	-0.0582879	0.00496799	2.61817e-30
rs754512	A	T	17	44055647	-0.0562659	0.00479601	2.64408e-30
rs79412431	A	G	17	43940021	0.0588053	0.00501246	2.6442e-30
rs4548919	T	G	17	44192395	0.0566713	0.00483071	2.65471e-30
rs1476554	T	C	17	44159102	0.0566523	0.0048291	2.65588e-30
rs17660936	T	C	17	44191159	0.0566709	0.0048307	2.65633e-30
rs17652748	T	C	17	44103616	0.0566519	0.00482911	2.65869e-30
rs1918797	A	G	17	44223243	0.0566792	0.00483166	2.67494e-30
rs17660017	C	G	17	44160674	0.0566501	0.00482921	2.67724e-30
rs17652449	C	G	17	44088937	0.0566477	0.00482938	2.70498e-30
rs1918798	A	G	17	44222335	0.0566734	0.00483161	2.70724e-30
rs2532241	A	T	17	44265702	-0.0582492	0.0049664	2.73932e-30
rs17576631	C	G	17	44170018	0.0566522	0.0048303	2.74435e-30
rs2532305	A	G	17	44223060	0.0566675	0.00483165	2.74782e-30
rs17573593	A	C	17	44082603	-0.0562489	0.00479604	2.75379e-30
rs17651285	A	G	17	44054237	0.0566317	0.00482876	2.75988e-30
rs17576989	A	C	17	44183616	0.0566505	0.00483052	2.77235e-30
rs56108300	A	T	17	44077851	0.0583917	0.00497917	2.78496e-30
rs2532243	A	G	17	44265328	-0.0582383	0.00496624	2.79644e-30
rs878887	T	C	17	43912582	0.0566527	0.00483103	2.79663e-30
rs17571718	T	C	17	44032768	-0.056279	0.00479921	2.79978e-30
rs17576779	T	C	17	44178272	0.0566429	0.0048305	2.81957e-30
rs1981998	A	G	17	44056833	0.0566195	0.00482852	2.82143e-30
rs1984937	A	C	17	43980530	-0.056223	0.00479482	2.83005e-30
rs2099151	A	T	17	43979822	-0.0562229	0.00479483	2.83123e-30
rs17577024	A	G	17	44186252	0.0566423	0.0048307	2.83916e-30
rs17651243	A	G	17	44052284	0.0566179	0.00482878	2.85177e-30
rs17564871	A	G	17	44011018	-0.0562348	0.00479613	2.85363e-30
rs885639	T	G	17	43928614	-0.0559835	0.00477478	2.85978e-30
rs17649571	A	G	17	43994952	-0.0562241	0.0047954	2.86791e-30
rs17652961	A	G	17	44108355	0.0566184	0.00482903	2.86829e-30
rs17651134	A	G	17	44050340	0.0566138	0.00482878	2.87943e-30
rs17651213	A	G	17	44051924	0.0566122	0.00482879	2.8906e-30
rs2532278	A	C	17	44246405	0.0566863	0.00483529	2.90484e-30
rs12185233	C	G	17	43923654	0.0565614	0.00482468	2.90761e-30
rs17689824	T	C	17	43904397	0.0566248	0.00483036	2.93038e-30
rs2532275	A	G	17	44246997	0.0566815	0.00483529	2.93748e-30
rs4441322	A	G	17	43955030	-0.0562096	0.00479509	2.94127e-30
rs17691466	A	G	17	43968219	-0.0562039	0.00479482	2.95915e-30
rs1918786	A	G	17	44279101	-0.058233	0.00496798	2.96387e-30
rs17572795	A	G	17	44063393	0.0565906	0.00482815	2.98623e-30
rs17659731	A	G	17	44144634	0.0566157	0.00483033	2.98987e-30
rs17691508	C	G	17	43968463	-0.0561991	0.00479482	2.99277e-30
rs2732686	T	C	17	44338735	0.058815	0.00501812	3.00232e-30
rs17563965	A	G	17	43990919	-0.0561968	0.00479479	3.00703e-30
rs17661045	A	T	17	44194152	0.0566212	0.00483103	3.00886e-30
rs2532273	T	C	17	44247314	0.0566709	0.00483529	3.01079e-30
rs12150576	A	G	17	44015624	0.0565936	0.00482872	3.01262e-30
rs7350928	T	C	17	44108100	0.0565963	0.00482902	3.01785e-30
rs17575850	A	C	17	44144387	0.0566107	0.00483033	3.02516e-30
rs12150104	A	G	17	44015929	0.0565899	0.00482872	3.0383e-30
rs2696451	T	C	17	44281588	-0.0582242	0.0049682	3.04074e-30
rs1918785	T	C	17	44276330	-0.0582155	0.00496745	3.04095e-30
rs17577447	A	T	17	44194381	0.0566157	0.00483104	3.04889e-30
rs17572627	A	T	17	44058629	0.0565829	0.00482831	3.05348e-30
rs17660251	T	C	17	44166646	0.0566055	0.00483029	3.058e-30
rs2141299	A	C	17	44240986	0.0566595	0.00483517	3.08137e-30
rs1078830	T	C	17	43946112	-0.0561876	0.00479499	3.0888e-30
rs17762769	A	G	17	43893403	0.0566024	0.00483044	3.09361e-30
rs17650579	T	C	17	44030115	0.0566233	0.00483227	3.09762e-30
rs2532271	A	G	17	44248042	0.0566562	0.00483529	3.11489e-30
rs2668660	A	G	17	44280523	-0.0582122	0.0049681	3.11643e-30
rs17572893	A	G	17	44064208	0.0565722	0.00482823	3.12496e-30
rs55668363	A	G	17	43892788	0.0583909	0.0049835	3.1279e-30
rs2696453	T	C	17	44281722	-0.0582108	0.00496817	3.13214e-30
rs2532288	T	C	17	44239958	0.0566514	0.00483512	3.13606e-30
rs10445364	A	G	17	43916356	0.0565965	0.0048305	3.14077e-30
rs56301633	A	G	17	44077850	0.0583399	0.0049793	3.14084e-30
rs10445371	A	G	17	44065410	0.0565693	0.00482822	3.14474e-30
rs10514901	T	G	17	44194735	0.0566017	0.00483115	3.15896e-30
rs2532291	A	G	17	44238424	0.0566458	0.0048351	3.174e-30
rs17585608	T	C	17	44243979	0.0566478	0.00483527	3.17443e-30
rs767057	A	G	17	43998822	-0.0561902	0.00479628	3.18092e-30
rs2696442	T	G	17	44275035	-0.0581939	0.00496732	3.18099e-30
rs12373123	T	C	17	43924073	-0.0561896	0.00479631	3.18755e-30
rs740707	A	G	17	44258231	-0.0581702	0.00496552	3.20022e-30
rs12150087	C	G	17	44210988	-0.0562222	0.00479946	3.22009e-30
rs1467970	T	G	17	43998574	-0.056184	0.00479625	3.22471e-30
rs10514904	T	C	17	44207887	0.0565765	0.00482979	3.22751e-30
rs17651483	A	C	17	44058861	0.0565587	0.00482827	3.22792e-30
rs17763596	T	G	17	43921210	0.056581	0.00483042	3.24872e-30
rs919464	T	C	17	44065901	0.0565551	0.00482823	3.25151e-30
rs10445338	A	G	17	44067682	0.0565527	0.00482804	3.25264e-30
rs1122380	T	C	17	44206079	0.0566032	0.00483236	3.25364e-30
rs17650417	T	G	17	44013103	0.0565577	0.00482866	3.2697e-30
rs2696684	A	G	17	44244397	0.0566282	0.00483482	3.28207e-30
rs2873269	T	C	17	43931122	0.0565869	0.00483149	3.29945e-30
rs17653162	A	C	17	44111827	0.0565584	0.00482908	3.30127e-30
rs1876831	T	C	17	43907745	0.0565707	0.00483053	3.3377e-30
rs17689653	A	T	17	43898963	-0.056186	0.00479782	3.35069e-30
rs17690661	A	G	17	43924521	0.0565656	0.00483038	3.363e-30
rs4640231	C	G	17	43912786	0.0565722	0.00483109	3.37671e-30
rs1912151	T	C	17	43902944	0.0565628	0.00483037	3.38522e-30
rs1396862	A	G	17	43902997	0.056562	0.00483032	3.387e-30
rs2316783	C	G	17	44010118	0.0565421	0.00482878	3.4007e-30
rs2158072	T	C	17	43950195	-0.0561472	0.00479532	3.42599e-30
rs16940674	T	C	17	43910507	0.0565587	0.00483063	3.44145e-30
rs12150515	T	G	17	44090685	0.0565395	0.00482912	3.45338e-30
rs17649553	T	C	17	43994648	0.0565277	0.00482842	3.4822e-30
rs56214516	A	C	17	43836953	-0.0608381	0.00519685	3.50393e-30
rs17651549	T	C	17	44061278	0.0565349	0.0048295	3.52665e-30
rs4277389	A	G	17	43895653	-0.0561705	0.00479842	3.53182e-30
rs17770296	T	C	17	43969136	0.0565263	0.00482899	3.549e-30
rs17650335	A	G	17	44012343	0.056523	0.00482873	3.55001e-30
rs2668694	T	C	17	44292319	-0.0581937	0.0049715	3.55435e-30
rs1406068	T	C	17	44234526	0.0566005	0.0048354	3.55494e-30
rs56127309	A	G	17	43960341	0.0582061	0.00497288	3.58477e-30
rs3785884	A	G	17	44057595	0.0573152	0.00489683	3.59122e-30
rs2696571	C	G	17	44237372	0.0565911	0.00483526	3.61971e-30
rs17762954	T	C	17	43899786	0.0565662	0.00483346	3.65148e-30
rs1918792	A	G	17	44228529	0.0565851	0.00483517	3.66182e-30
rs17770186	A	C	17	43964191	0.0565121	0.00482903	3.67099e-30
rs1105569	T	C	17	43793388	0.056528	0.00483046	3.67836e-30
rs17652036	A	G	17	44073027	0.0565431	0.00483191	3.6942e-30
rs2732601	A	G	17	44291479	0.0585805	0.00500604	3.69703e-30
rs10445335	A	T	17	43934896	0.056509	0.00482903	3.69739e-30
rs1528072	A	C	17	44236725	0.0565818	0.00483526	3.69865e-30
rs2696457	T	C	17	44284057	0.0585695	0.00500521	3.70768e-30
rs2696573	T	C	17	44230647	0.056581	0.0048353	3.7096e-30
rs2532297	A	G	17	44231326	0.0565794	0.00483526	3.71998e-30
rs2532298	A	G	17	44231295	0.0565788	0.00483526	3.72416e-30
rs12150460	T	G	17	44014137	0.0565013	0.00482873	3.7342e-30
rs17571781	T	C	17	44033802	-0.0561675	0.00480031	3.74474e-30
rs10445337	T	C	17	44067400	-0.0560574	0.00479102	3.75711e-30
rs17564493	T	C	17	44001379	0.0564962	0.00482885	3.79007e-30
rs2109092	A	G	17	44232959	0.0565693	0.00483527	3.80886e-30
rs17691556	A	T	17	43969168	0.0564881	0.00482867	3.84416e-30
rs17585214	T	C	17	44233811	0.0565653	0.0048353	3.84734e-30
rs2696523	T	C	17	44267904	-0.0581007	0.00496664	3.85598e-30
rs112058117	T	G	17	44041562	0.058649	0.00501377	3.8828e-30
rs17573607	A	G	17	44083081	0.0565095	0.00483099	3.89604e-30
rs17770343	T	C	17	43970154	-0.0561027	0.00479625	3.89957e-30
rs767056	T	C	17	43998910	0.0564833	0.00482887	3.90907e-30
rs17564223	T	C	17	43997520	0.056479	0.00482886	3.94571e-30
rs2696705	T	C	17	44263965	-0.0580588	0.00496471	4.02815e-30
rs2696665	A	G	17	44251769	-0.0580587	0.00496524	4.08562e-30
rs767059	C	G	17	43999100	0.0564639	0.00482885	4.08675e-30
rs2532382	T	C	17	44319369	-0.0582288	0.00497993	4.10203e-30
rs2732671	A	C	17	44283139	0.0585175	0.00500469	4.10856e-30
rs17577975	T	C	17	44210442	0.0565656	0.00483775	4.10887e-30
rs62060916	T	C	17	44251582	-0.0580544	0.00496523	4.12476e-30
rs17652337	T	C	17	44083323	0.0565004	0.0048325	4.14456e-30
rs10445370	A	G	17	43935118	0.0564525	0.00482893	4.20456e-30
rs2019822	A	T	17	43959918	0.0564504	0.00482877	4.20664e-30
rs2696532	A	G	17	44355602	-0.0590959	0.00505525	4.22639e-30
rs17653255	A	C	17	44112743	0.056448	0.00482908	4.26643e-30
rs17564020	T	G	17	43991781	0.0564287	0.00482821	4.35715e-30
rs17649641	T	C	17	43997372	-0.0560455	0.00479575	4.39633e-30
rs2532348	A	G	17	44340253	-0.0582015	0.00498055	4.43279e-30
rs17564153	A	G	17	43995098	0.0564397	0.00482996	4.45374e-30
rs17689918	A	G	17	43910088	0.0564538	0.00483133	4.47313e-30
rs17770108	T	G	17	43961292	0.0564218	0.00482864	4.47968e-30
rs2082068	T	C	17	43979971	0.0564216	0.00482866	4.48456e-30
rs17770150	A	G	17	43964163	0.0564191	0.00482862	4.50582e-30
rs17770120	A	C	17	43963943	0.0564188	0.00482862	4.50896e-30
rs17691328	T	C	17	43955487	0.0564045	0.00482754	4.52587e-30
rs17651093	A	G	17	44049550	0.0564124	0.00482835	4.54245e-30
rs1560310	A	G	17	43978534	0.0564141	0.00482852	4.54502e-30
rs17691449	C	G	17	43964283	0.0564139	0.00482862	4.55983e-30
rs17653193	A	G	17	44112441	0.0564187	0.0048291	4.56884e-30
rs62060921	T	C	17	44263479	-0.0580163	0.00496592	4.57708e-30
rs17660847	T	C	17	44189373	0.0564366	0.00483075	4.58212e-30
rs916793	A	G	17	43954686	0.0564095	0.00482889	4.6404e-30
rs2469933	A	G	17	44285531	0.0584715	0.00500545	4.64532e-30
rs17691610	T	G	17	43970662	0.0564039	0.00482861	4.66579e-30
rs2696590	C	G	17	44221602	0.0564373	0.00483166	4.68958e-30
rs12150516	T	C	17	43944519	0.0564052	0.00482899	4.69919e-30
rs10491140	T	G	17	43950976	0.0563985	0.00482887	4.75795e-30
rs62060922	C	G	17	44263729	-0.0579987	0.00496599	4.77153e-30
rs17660228	A	G	17	44166500	0.0563686	0.0048268	4.82135e-30
rs2532226	A	G	17	44277867	0.0584327	0.00500394	4.87028e-30
rs2532404	T	C	17	44302881	0.0585545	0.00501463	4.90426e-30
rs2055794	A	G	17	43951717	0.0563965	0.00483002	4.93086e-30
rs17689882	A	G	17	43906828	0.0564279	0.00483286	4.94999e-30
rs17649700	C	G	17	43997901	0.0563903	0.00482999	4.99823e-30
rs1528074	A	G	17	44234060	-0.0559613	0.00479432	5.14663e-30
rs2532225	A	G	17	44277923	0.0584027	0.00500382	5.19334e-30
rs2732673	C	G	17	44280902	0.0584076	0.0050046	5.24132e-30
rs2732658	A	G	17	44271152	0.0583921	0.00500339	5.25738e-30
rs1467969	T	C	17	43998328	0.0563591	0.00483011	5.38922e-30
rs12185235	T	C	17	43923703	0.0563721	0.00483214	5.52422e-30
rs2732587	T	C	17	44261137	0.0583494	0.00500177	5.54562e-30
rs2106784	T	C	17	43949892	0.0563317	0.00482914	5.59399e-30
rs1864325	T	C	17	43977827	0.0563134	0.00482864	5.75917e-30
rs17649518	A	C	17	43994386	0.0563278	0.00483154	6.02242e-30
rs17770337	T	G	17	43969779	0.0563006	0.00482977	6.11394e-30
rs7215239	T	C	17	43767773	-0.0535754	0.00459609	6.13297e-30
rs1078268	A	G	17	44075901	-0.0559323	0.00479877	6.21417e-30
rs2141302	C	G	17	44259040	0.0582949	0.00500188	6.28013e-30
rs1918784	A	G	17	44276013	0.0583102	0.00500375	6.37306e-30
rs2532265	T	G	17	44252197	0.0582827	0.00500157	6.40259e-30
rs2141301	C	G	17	44258954	0.0582835	0.0050019	6.44497e-30
rs2732644	T	C	17	44252098	0.0582714	0.00500151	6.55568e-30
rs2668632	T	C	17	44319366	0.0584435	0.00501642	6.57957e-30
rs7207373	T	C	17	43770712	0.0539394	0.00463052	6.71091e-30
[truncated: 2,674 more rows]

## Sheet: T2.risk.loci
Table 2. Functional annotation of all candidate SNPs in the 57 genomic risk loci that are in LD (r2>=0.6) with the corresponding independent significant SNPs.
SNPs that passed the deleterious suggestive threshold of CADD (12.37) are highlighted in bold. CADD = Combined Annotation-Dependent depletion score, a marker of deleteriousness of SNP's effect on a protein product (higher scores are more deleterious); Chr=chromosome; Bp=basepair position; r2=r2 of rsID with IndSigSNP; IndSigSNPs=independent (r2 < 0.6) genome-wide significant SNPs in the same geno…
rsID	chr	pos	r2	IndSigSNP	CADD	nearestGene	func	dist	gwasP	beta	se	GenomicLocus	non_effect_allele	effect_allele	MAF	RDB	minChrState	commonChrState	posMapFilt	eqtlMapFilt	ciMapFilt
rs17651549	17	44061278	0.994629	rs76761706	26.8	MAPT	exonic	0	3.52665e-30	0.0565349	0.0048295	50	C	T	0.2406	1f	4	15	1	1	1
rs543087095	17	44249199	0.861679	rs169201	26.4	KANSL1	exonic	0	NA	NA	NA	50	T	G	0.1998	NA	3	4	1	1	1
rs12185233	17	43923654	0.989249	rs76761706	23.5	MAPT-AS1:SPPL2C	exonic	0	2.90761e-30	0.0565614	0.00482468	50	G	C	0.2396	1f	5	15	1	1	1
rs12373123	17	43924073	1	rs76761706	23.3	MAPT-AS1:SPPL2C	exonic	0	3.18755e-30	-0.0561896	0.00479631	50	C	T	0.2396	1f	5	15	1	1	1
rs145965565	9	98273305	1	rs145965565	22.7	PTCH1	intronic	0	8.84953e-11	-0.0467694	0.00703201	30	G	T	0.09742	4	1	1	1	1	1
rs62060947	17	44269922	0.861679	rs169201	22.6	KANSL1	UTR5	0	NA	NA	NA	50	T	C	0.1998	4	1	1	1	1	1
rs550818680	17	44271512	0.861679	rs169201	22.5	KANSL1:KANSL1-AS1	ncRNA_intronic	0	NA	NA	NA	50	G	C	0.1998	NA	1	1	1	1	1
rs11975	9	96327691	0.73631	rs7023933	22.4	FAM120A	UTR3	0	3.64933e-08	-0.0319873	0.00566388	29	C	A	0.1292	4	4	5	1	1	1
rs7026522	9	120520277	0.690688	rs7025144	22.4	RP11-281A20.2	intergenic	25448	2.42314e-08	0.0285636	0.00499268	31	C	T	0.1948	6	5	15	0	1	1
rs80035064	18	35146366	0.865989	rs55731231	22.4	CELF4	upstream	365	7.24633e-17	0.0420455	0.00491422	53	T	A	0.2247	2b	1	10	1	0	0
rs2532404	17	44302881	0.984284	rs76761706	22.2	KANSL1	upstream	147	4.90426e-30	0.0585545	0.00501463	50	C	T	0.2425	NA	1	1	1	1	1
rs10501320	11	47293799	0.9406	rs11039182	22	MADD	UTR5	0	7.02984e-11	0.0305516	0.00456918	35	G	C	0.2614	2b	1	7	1	1	1
rs531050317	17	44269421	0.850531	rs169201	22	KANSL1	intronic	0	NA	NA	NA	50	C	T	0.1978	NA	1	1	1	1	1
rs373857018	3	136470650	0.845299	rs9854328	21.8	STAG1	intronic	0	NA	NA	NA	11	CG	C	0.3161	NA	1	1	1	1	1
rs11602109	11	57435296	0.946653	rs10896636	21.8	ZDHHC5	UTR5	0	3.63696e-09	0.0264375	0.00436947	36	G	A	0.3111	4	1	1	1	1	1
rs7298565	12	109937534	0.706521	rs7313797	21.8	UBE3B	exonic	0	1.68287e-08	0.0231416	0.00399972	39	G	A	0.4583	6	4	4	1	1	1
rs553586616	17	44248837	0.861679	rs169201	21.8	KANSL1	exonic	0	NA	NA	NA	50	T	C	0.1998	NA	2	4	1	1	1
rs143625699	17	44270153	0.846783	rs169201	21.8	KANSL1	UTR5	0	NA	NA	NA	50	CAGG	C	0.1948	NA	1	1	1	1	1
rs10497019	2	148457318	1	rs1528838	21.7	RNA5SP106	intergenic	13705	1.06256e-09	-0.0266679	0.00426318	5	G	A	0.3111	5	2	15	0	1	1
rs1501672	5	87963761	0.790981	rs1422192	21.7	LINC00461	ncRNA_intronic	0	2.73765e-09	-0.0352907	0.00578689	14	G	A	0.1441	4	1	13	0	1	1
rs12524696	6	98470643	0.903902	rs2503775	21.7	RP11-436D23.1	ncRNA_intronic	0	3.35846e-07	0.0319547	0.00610713	18	G	A	0.1133	6	5	15	0	1	1
rs2567026	14	41754529	0.926751	rs1778377	21.7	RP11-629F19.1	intergenic	10959	1.18994e-08	-0.0257813	0.00440956	43	G	A	0.2674	NA	9	15	0	1	1
rs2696633	17	44270059	0.989382	rs76761706	21.7	KANSL1	UTR5	0	NA	NA	NA	50	A	T	0.2416	2a	1	1	1	1	1
rs2732658	17	44271152	0.984284	rs76761706	21.6	KANSL1:KANSL1-AS1	ncRNA_exonic	0	5.25738e-30	0.0583921	0.00500339	50	G	A	0.2425	NA	1	1	1	1	1
rs2696635	17	44269726	0.857958	rs76761706	21.5	KANSL1	intronic	0	NA	NA	NA	50	G	A	0.2117	NA	1	1	1	1	1
rs7242858	18	39301598	0.99389	rs11875397	21.4	RP11-188I24.1	intergenic	67528	7.00012e-09	-0.0303771	0.00511509	54	C	A	0.1918	7	7	15	0	0	1
rs11079733	17	44269964	0.989382	rs76761706	21.3	KANSL1	UTR5	0	NA	NA	NA	50	T	A	0.2416	4	1	1	1	1	1
rs537158330	17	44269836	0.861679	rs169201	21.2	KANSL1	UTR5	0	NA	NA	NA	50	CAAGAG	C	0.1998	NA	1	1	1	1	1
rs8090323	18	35212472	0.900823	rs1427041	21.1	MIR4318	intergenic	24625	2.25333e-11	0.0341431	0.00497763	53	C	T	0.2008	7	5	15	0	0	0
rs66666410	6	12013441	0.855787	rs12213920	21	HIVEP1	intronic	0	NA	NA	NA	17	T	TC	0.2843	NA	1	1	1	1	1
rs34043286	17	44117119	0.994629	rs76761706	21	KANSL1	exonic	0	4.43283e-32	-0.0591942	0.00489605	50	G	A	0.2406	4	4	4	1	1	1
rs61687445	11	113438092	1	rs61687445	20.9	DRD2	intergenic	91678	1.97417e-11	-0.0283803	0.00412556	38	C	A	0.4095	7	5	14	0	1	1
rs577342440	17	44302904	0.849023	rs76761706	20.9	KANSL1	upstream	170	NA	NA	NA	50	T	C	0.2097	NA	1	1	1	1	1
rs13174131	5	87959538	0.790981	rs1422192	20.6	LINC00461	ncRNA_intronic	0	1.03627e-08	-0.0346248	0.00589779	14	G	T	0.1441	5	1	13	0	1	1
rs55836840	8	10190178	0.649905	rs4526367	20.6	MSRA	intronic	0	1.16322e-06	-0.0294066	0.00589796	25	T	A	0.1421	2b	2	15	1	1	1
rs10071454	5	87870248	0.72489	rs1644039	20.5	LINC00461	ncRNA_intronic	0	5.21404e-06	0.0188923	0.00404348	14	C	T	0.4483	6	5	15	0	0	1
rs4419186	2	148593832	0.676512	rs2042555	20.4	ACVR2A	intergenic	8253	7.16879e-09	0.0237098	0.00399517	5	G	T	0.4583	5	5	15	1	1	1
rs570129974	11	13299258	0.62056	rs4757136	20.4	ARNTL	intronic	0	NA	NA	NA	32	AG	A	0.334	NA	1	1	1	1	1
rs74548327	17	43973080	1	rs76761706	20.3	MAPT	intronic	0	5.62186e-32	-0.0590884	0.00489562	50	G	A	0.2396	4	1	11	1	1	1
rs1411730	9	23338258	0.608939	rs4576509	19.91	SUMO2P2	intergenic	293845	2.37519e-07	-0.0232256	0.00438286	27	G	A	0.2485	6	15	15	0	0	1
rs61997667	14	57280046	0.919068	rs11627348	19.72	OTX2-AS1	ncRNA_exonic	0	5.00577e-07	0.0292865	0.00568186	44	C	T	0.1412	4	5	13	1	0	1
rs11082011	18	35145122	1	rs11082011	19.67	CELF4	intronic	0	2.80326e-18	-0.0383912	0.0042935	53	C	T	0.3419	2b	1	13	1	0	0
9:4147664:T:TCCCCC	9	4147664	0.859545	rs34069441	19.65	GLIS3	intronic	0	NA	NA	NA	26	T	TCCCCC	0.2992	NA	1	15	1	0	1
9:4147664:T:TCCCCG	9	4147664	0.859545	rs34069441	19.65	GLIS3	NA	0	NA	NA	NA	26	T	TCCCCG	0.001988	NA	1	15	1	0	1
rs4741892	9	4111485	0.677889	rs34069441	19.4	GLIS3	intronic	0	2.9562e-05	-0.0203876	0.00475965	26	T	A	0.2505	3a	1	15	1	0	1
rs4341787	17	43902505	0.994629	rs76761706	19.39	CRHR1	intronic	0	7.94346e-32	0.059402	0.00493384	50	C	T	0.2406	5	5	14	1	1	0
rs61943524	12	118589335	0.631454	rs6490177	19.37	TAOK3	intronic	0	3.79202e-07	-0.0308097	0.00591498	41	C	A	0.1521	5	4	4	1	1	1
rs2058918	14	75288518	0.729374	rs2058919	19.24	YLPM1	UTR3	0	3.60147e-10	-0.0277474	0.004315	45	G	A	0.2952	3a	4	4	1	1	1
rs4969391	17	79089590	0.907434	rs56084168	19.21	BAIAP2	exonic	0	3.38872e-11	0.0379819	0.00558738	51	G	A	0.1561	4	4	5	1	1	1
rs10445337	17	44067400	0.994629	rs76761706	19.15	MAPT	exonic	0	3.75711e-30	-0.0560574	0.00479102	50	C	T	0.2406	1f	4	15	1	1	1
rs17652121	17	44073973	0.994629	rs76761706	19.13	MAPT	exonic	0	2.59371e-30	-0.0562587	0.0047947	50	C	T	0.2406	1f	4	15	1	1	1
rs820675	1	37221304	0.861894	rs510159	19.12	RP4-614N24.1	intergenic	17436	3.53469e-08	-0.0236884	0.00419015	1	G	C	0.3131	5	5	15	0	0	1
rs61902807	11	113344912	0.795873	rs34216353	19.05	DRD2	intronic	0	5.85099e-13	0.0313073	0.00423772	38	C	T	0.3618	4	2	13	1	1	1
rs4644075	6	98425740	0.903902	rs2503775	19.03	RP11-436D23.1	ncRNA_intronic	0	3.94415e-07	0.031767	0.00610776	18	C	A	0.1133	6	5	15	0	1	1
rs199913382	17	44625866	0.9426	rs76761706	19.03	LRRC37A2:ARL17A	exonic	0	NA	NA	NA	50	A	C	0.2445	7	5	15	1	1	0
rs7222444	17	43507649	0.728095	rs76761706	18.95	ARHGAP27	UTR5	0	4.08268e-24	-0.0546749	0.00526319	50	G	A	0.1938	4	1	13	1	1	1
rs537485102	17	44302752	0.849023	rs76761706	18.95	KANSL1	upstream	18	NA	NA	NA	50	G	A	0.2097	NA	1	1	1	1	1
rs56009471	2	23890084	0.951386	rs34668726	18.94	KLHL29	intronic	0	8.73391e-08	-0.0298287	0.00543539	4	C	A	0.1799	7	4	15	1	1	1
rs2799787	14	41754550	0.94534	rs1778377	18.93	RP11-629F19.1	intergenic	10938	1.30403e-08	0.0259808	0.00445589	43	G	A	0.2634	NA	9	15	0	1	1
rs998884	2	148539852	0.987029	rs2042555	18.87	AC009480.4	intergenic	28062	2.01528e-12	-0.0294825	0.00408744	5	G	A	0.3777	NA	5	15	0	1	1
rs112040334	2	10183554	0.909312	rs4396680	18.81	KLF11	intronic	0	NA	NA	NA	3	CGGCCGGGCACG	C	0.171	NA	1	1	1	1	1
rs11157219	14	41782701	0.894696	rs1778377	18.72	RP11-629F19.1	intergenic	14763	1.94652e-08	0.025761	0.00447236	43	G	A	0.2575	5	9	15	0	1	1
rs113417378	17	44270809	0.994629	rs76761706	18.71	KANSL1	intronic	0	NA	NA	NA	50	A	G	0.2406	4	1	1	1	1	1
rs6425998	1	37197720	0.779376	rs502808	18.68	RP4-614N24.1	intergenic	41020	3.1573e-09	-0.0260723	0.00429216	1	C	T	0.325	5	5	14	0	0	1
rs59491086	2	157132879	1	rs59491086	18.67	NR4A2	intergenic	48064	4.38363e-10	0.0324555	0.00507198	6	G	A	0.2058	7	14	15	0	0	1
rs12889955	14	75172999	0.991665	rs7145575	18.66	AREL1:AC007956.1	intronic	0	5.06768e-09	0.023967	0.00399842	45	G	A	0.4831	5	4	5	1	1	1
rs17488316	18	50749935	0.733692	rs4632195	18.56	DCC	intronic	0	1.74387e-05	-0.017737	0.00402653	55	T	A	0.4543	7	9	15	1	1	0
rs72796116	2	23913769	0.791221	rs34668726	18.54	KLHL29	intronic	0	1.62096e-06	0.0299886	0.00609758	4	C	T	0.1372	4	4	5	1	1	1
rs35808061	11	57547000	0.936056	rs10896636	18.45	TMX2-CTNND1:RP11-691N7.6:CTNND1	intronic	0	5.35984e-09	-0.026013	0.00434669	36	C	T	0.3131	4	1	7	1	1	1
rs35508493	22	41574969	0.951632	rs2273085	18.42	EP300:RP1-85F18.6:RP1-85F18.5	ncRNA_intronic	0	NA	NA	NA	57	TGTA	T	0.3012	NA	4	4	1	1	1
rs2219998	11	13292864	0.881661	rs4757136	18.33	ARNTL	intergenic	5334	1.08e-09	-0.0255609	0.00408795	32	G	A	0.4264	NA	5	14	1	1	1
rs151267673	17	44625928	0.863135	rs17698176	18.32	LRRC37A2:ARL17A	exonic	0	NA	NA	NA	50	A	C	0.2515	6	5	15	1	1	0
rs2798983	14	41772233	0.940554	rs1778377	18.28	RP11-629F19.1	intergenic	4295	1.27737e-08	0.0265685	0.00455387	43	C	T	0.2644	5	7	15	0	1	1
rs28377268	9	98225056	0.757636	rs145965565	18.2	PTCH1	intronic	0	1.59094e-09	0.0394529	0.00637478	30	G	T	0.1143	2a	1	2	1	1	1
rs4752798	11	47886364	0.727442	rs7107356	18.2	NUP160	intergenic	16256	3.33353e-05	0.0174226	0.00409433	35	C	T	0.4364	3a	2	15	0	1	0
rs552350876	17	44269442	0.8371	rs76761706	18.2	KANSL1	intronic	0	NA	NA	NA	50	A	C	0.2078	NA	1	1	1	1	1
rs286755	5	107397678	0.643282	rs286740	18.19	FBXL17	intronic	0	2.65941e-06	-0.0211801	0.00439845	15	G	T	0.2972	NA	5	15	1	0	1
rs10811883	9	23291526	0.818985	rs4977844	18.15	AL391117.1	intergenic	338423	5.82817e-12	-0.0295191	0.00418148	27	C	T	0.327	7	7	15	0	0	1
rs10769263	11	47417183	0.972728	rs7103648	18.06	RP11-750H9.5	ncRNA_exonic	0	1.13552e-07	-0.0227292	0.00417896	35	C	A	0.3767	4	1	15	0	1	1
rs4787050	16	7669000	1	rs4787050	18.05	RBFOX1	intronic	0	4.54125e-10	0.027822	0.00435173	47	G	A	0.3241	6	5	15	1	0	0
rs111950471	5	107450098	0.942434	rs286740	17.99	FBXL17	intronic	0	NA	NA	NA	15	TATTA	T	0.3241	NA	5	15	1	1	1
rs17058157	6	98490015	0.895362	rs2503775	17.95	RP11-436D23.1	ncRNA_intronic	0	2.35738e-07	0.0324704	0.00612578	18	G	A	0.1123	2c	2	15	0	1	0
rs2909882	5	107362370	0.661356	rs286740	17.79	FBXL17	intronic	0	3.74375e-06	-0.0210869	0.00444574	15	C	A	0.2843	NA	5	15	1	0	1
rs320683	7	137039328	0.835123	rs1584663	17.72	AC078842.3	upstream	98	1.50764e-06	-0.0204515	0.00414586	23	C	T	0.4563	NA	1	15	0	1	1
rs7042950	9	77149837	0.824094	rs7867494	17.67	RORB	intronic	0	1.40903e-06	0.0234015	0.00473059	28	G	A	0.2227	4	4	15	1	0	1
rs4839926	6	98317776	0.826432	rs2503775	17.61	RP11-436D23.1	ncRNA_intronic	0	2.43038e-07	-0.0328643	0.00620693	18	G	T	0.1083	7	5	15	0	1	1
rs16940674	17	43910507	1	rs76761706	17.55	CRHR1	exonic	0	3.44145e-30	0.0565587	0.00483063	50	C	T	0.2396	1f	5	15	1	1	1
rs286812	5	107450519	0.798615	rs286740	17.54	FBXL17	intronic	0	4.97337e-08	0.0246903	0.00441575	15	G	A	0.2863	NA	5	15	1	1	1
rs9964724	18	35159124	0.915601	rs11082011	17.54	CELF4	intergenic	13123	1.03409e-16	-0.0363366	0.00426852	53	C	T	0.332	4	1	15	0	0	0
rs7735082	5	164461091	0.965405	rs4868748	17.5	CTC-340A15.2	ncRNA_intronic	0	3.18054e-07	-0.0235964	0.00450063	16	T	A	0.2833	6	9	15	0	0	1
rs965524	12	118850166	0.824115	rs6490177	17.5	SUDS3	intronic	0	2.33223e-08	0.0314556	0.00549163	41	G	C	0.1819	6	4	4	1	1	1
rs12150390	17	43896228	1	rs76761706	17.47	CRHR1	intronic	0	4.75856e-32	-0.0591814	0.00489747	50	C	T	0.2396	5	5	15	1	1	0
rs242561	17	44026548	1	rs76761706	17.47	MAPT	intronic	0	1.09219e-31	0.0591635	0.00492534	50	C	T	0.2396	NA	1	12	1	1	1
rs12452076	17	43552717	0.756939	rs76761706	17.43	PLEKHM1	exonic	0	1.90678e-24	0.0554423	0.00529827	50	G	C	0.1958	5	4	4	1	1	1
rs4499937	6	98493009	0.912447	rs2503775	17.37	RP11-436D23.1	ncRNA_intronic	0	3.16186e-07	0.0319782	0.006098	18	G	T	0.1143	5	2	15	0	1	0
rs61895112	11	47560433	0.612092	rs7103648	17.35	CELF1	intronic	0	2.11442e-06	-0.0221133	0.00454705	35	C	T	0.2555	5	2	7	1	1	1
rs110402	17	43880047	0.874864	rs12950522	17.33	CRHR1:RP11-105N13.4	ncRNA_intronic	0	1.78684e-09	-0.0248457	0.0040271	50	G	A	0.4483	NA	5	14	1	1	0
rs913020	6	11973611	0.90069	rs12213920	17.3	RP11-456H18.1	intergenic	16964	7.42707e-09	-0.0285937	0.00482307	17	T	A	0.2435	5	2	15	0	1	1
rs544935655	17	44270708	0.982921	rs169201	17.29	KANSL1	intronic	0	NA	NA	NA	50	AGCGGTGGCG	A	0.2217	NA	1	1	1	1	1
rs694617	11	31825518	0.70971	rs1540319	17.26	PAX6	intronic	0	4.30562e-08	0.0318658	0.00567244	34	G	T	0.1372	NA	1	13	1	1	1
rs35492332	22	41556423	0.799462	rs2273085	17.23	EP300	intronic	0	NA	NA	NA	57	C	CA	0.3221	NA	4	4	1	1	1
rs1806183	11	31838763	0.992177	rs1540319	17.21	PAX6:RCN1	intronic	0	1.26205e-09	-0.0322294	0.00517564	34	G	A	0.16	NA	1	11	1	1	1
rs7933981	11	113438068	0.995952	rs61687445	17.19	DRD2	intergenic	91654	3.98999e-11	-0.0273507	0.00403818	38	G	A	0.4085	6	5	14	0	1	1
rs199439	17	44793503	1	rs169201	17.18	NSF	intronic	0	1.22962e-25	-0.0523775	0.0048797	50	G	A	0.2247	6	4	5	1	1	1
rs242557	17	44019712	1	rs242557	17.17	MAPT	intronic	0	2.15807e-08	-0.0240529	0.00418914	50	G	A	0.3857	2b	2	14	1	1	1
rs4315409	18	50660629	0.839774	rs12457407	17.08	DCC	intronic	0	2.27844e-05	-0.0179959	0.00414288	55	C	T	0.3708	6	9	15	1	1	1
rs286783	5	107419975	0.680149	rs286740	17.07	FBXL17	intronic	0	2.50105e-06	-0.0214269	0.00443785	15	G	A	0.2853	NA	5	15	1	0	1
rs28446116	9	98243385	0.821234	rs145965565	17.06	PTCH1	intronic	0	3.74377e-09	-0.0394926	0.00653246	30	G	A	0.1083	2b	2	5	1	1	1
rs1782181	14	41696696	0.94534	rs1778377	17.05	RP11-629F19.1	intergenic	68792	3.2685e-08	0.0258312	0.00455781	43	G	A	0.2634	7	7	15	0	1	0
rs2966803	5	107558048	0.79933	rs286740	17.03	FBXL17	intronic	0	1.97713e-07	0.0231287	0.00433589	15	C	A	0.326	NA	5	15	1	1	1
rs12923795	16	7662707	0.945912	rs2191129	17.01	RBFOX1	intronic	0	5.08879e-08	-0.0222474	0.00398183	47	C	A	0.4732	6	5	15	1	0	0
rs2286913	14	75386576	0.632075	rs4903266	16.95	RPS6KL1	exonic	0	0.000246695	0.0156254	0.00415653	45	G	A	0.3738	5	2	5	1	1	1
rs568303215	5	87969937	0.755591	rs1422192	16.93	LINC00461	ncRNA_intronic	0	NA	NA	NA	14	T	C	0.1491	NA	1	13	0	0	1
rs17663792	17	44272552	0.979329	rs76761706	16.92	KANSL1:KANSL1-AS1	ncRNA_intronic	0	1.35439e-28	0.055698	0.00489598	50	C	T	0.2435	NA	1	5	1	1	1
rs12224672	11	47500400	0.608576	rs7103648	16.86	CELF1	intronic	0	2.62246e-06	0.0219932	0.00456453	35	C	T	0.2535	5	4	4	1	1	1
rs4790356	17	2586229	1	rs4790355	16.85	PAFAH1B1	UTR3	0	1.10804e-07	0.0380455	0.00698911	49	G	A	0.06064	6	4	4	1	1	1
rs7191889	16	7662811	0.732164	rs4787050	16.84	RBFOX1	intronic	0	3.12937e-08	-0.0234717	0.00413577	47	G	A	0.3787	7	5	15	1	0	0
rs41437445	17	44116238	0.994629	rs76761706	16.83	KANSL1	intronic	0	8.24383e-32	0.0593709	0.00493257	50	G	A	0.2406	7	4	4	1	1	1
rs75312363	3	107216763	0.812797	rs75701938	16.8	BBX	intergenic	25019	1.01527e-06	0.0315563	0.00629435	9	G	A	0.1223	6	7	15	0	0	1
rs538059431	15	78014533	0.893121	rs12903563	16.79	LINGO1	intronic	0	NA	NA	NA	46	GCTTGTTAATGC	G	0.4891	NA	5	14	1	0	1
rs11379190	18	35211416	0.905266	rs1427041	16.79	MIR4318	intergenic	25681	NA	NA	NA	53	GA	G	0.1998	NA	5	15	0	0	0
rs6882046	5	87968864	1	rs6882046	16.75	LINC00461	ncRNA_exonic	0	3.55248e-08	-0.0255551	0.00452107	14	G	A	0.2873	4	1	13	0	0	1
rs605571	9	4124542	0.777554	rs2380937	16.71	GLIS3	intronic	0	2.88754e-06	-0.019581	0.004081	26	G	A	0.3976	NA	5	15	1	1	1
rs35864494	7	126483559	1	rs35864494	16.63	GRM8	intronic	0	5.37745e-09	0.0256682	0.00428948	22	G	C	0.3618	5	7	15	1	1	1
rs62055500	17	43954134	1	rs76761706	16.63	MAPT-AS1	ncRNA_intronic	0	1.0114e-31	0.0592811	0.00493239	50	G	A	0.2396	5	2	14	0	1	1
rs7506595	18	35189856	0.772349	rs1539844	16.62	CELF4	intergenic	43855	7.84496e-13	0.0402334	0.0054764	53	G	A	0.166	6	9	15	0	0	0
rs479779	1	37256063	0.943317	rs510159	16.6	GRIK3	intergenic	5064	2.15324e-07	-0.0219938	0.00413576	1	G	A	0.331	5	5	15	1	1	1
rs62055715	17	43764847	1	rs76761706	16.56	CRHR1:RP11-105N13.4	ncRNA_intronic	0	1.52513e-32	0.0601073	0.0049341	50	G	A	0.2396	5	5	14	1	1	1
rs371902677	17	44107321	0.95804	rs76761706	16.56	KANSL1	UTR3	0	NA	NA	NA	50	CT	C	0.2475	NA	4	4	1	1	1
rs546577534	5	87969929	0.755591	rs1422192	16.52	LINC00461	ncRNA_intronic	0	NA	NA	NA	14	T	A	0.1491	NA	1	13	0	0	1
rs4485443	18	35098435	0.627706	rs1941943	16.49	CELF4	intronic	0	4.28975e-06	0.0258763	0.00548906	53	G	T	0.1461	5	5	14	1	0	1
rs10063583	5	87870213	0.904752	rs1644039	16.48	LINC00461	ncRNA_intronic	0	6.027e-07	-0.0204594	0.00399775	14	G	A	0.497	7	5	15	0	0	1
rs11575895	17	43971785	1	rs76761706	16.48	MAPT-AS1:MAPT	ncRNA_intronic	0	6.03188e-32	-0.0590583	0.00489559	50	G	A	0.2396	2a	1	1	1	1	1
rs72781665	2	24223086	0.639703	rs34668726	16.45	UBXN2A	UTR3	0	1.00065e-05	0.0259391	0.00572636	4	G	A	0.16	6	4	5	1	1	1
rs575054469	17	44107606	0.983849	rs76761706	16.45	KANSL1	UTR3	0	NA	NA	NA	50	A	AT	0.2386	NA	4	4	1	1	1
rs4822046	22	41987543	0.690422	rs9611566	16.44	PMM1	intergenic	1648	2.51453e-05	0.0228267	0.00528268	57	G	A	0.1968	5	5	5	1	1	1
rs11728401	4	139097340	0.782118	rs4530683	16.41	SLC7A11-AS1:SLC7A11	ncRNA_exonic	0	3.60821e-06	0.0195283	0.00411035	13	C	T	0.499	7	4	15	1	1	1
rs554262666	9	96259883	0.832161	rs7023933	16.41	FAM120A	splicing	0	NA	NA	NA	29	T	TA	0.1571	NA	4	4	1	1	1
rs113566300	3	16923523	0.645169	rs2278609	16.38	PLCL2	intergenic	0	NA	NA	NA	7	A	ACACTT	0.3141	NA	2	15	1	1	1
rs7506216	18	35125862	0.8082	rs55731231	16.38	CELF4	intronic	0	8.06363e-15	0.0380003	0.00477102	53	C	T	0.2336	5	5	14	1	0	0
rs62081464	18	35142133	0.850074	rs55731231	16.34	CELF4	intronic	0	4.44826e-16	0.0407091	0.00488523	53	C	T	0.2316	2b	1	14	1	0	0
rs146122400	17	44782224	0.753437	rs169201	16.33	NSF	intronic	0	NA	NA	NA	50	A	AGT	0.2048	NA	4	15	1	1	1
rs7156590	14	75388183	0.613974	rs4903266	16.31	RPS6KL1	exonic	0	0.000344531	0.0151659	0.00413166	45	C	T	0.3777	5	4	5	1	1	1
rs78238042	17	43948159	1	rs76761706	16.3	MAPT-AS1	ncRNA_intronic	0	1.0502e-31	0.0592646	0.00493236	50	G	A	0.2396	5	5	14	0	1	1
rs62056779	17	43971937	1	rs76761706	16.3	MAPT-AS1:MAPT	ncRNA_intronic	0	1.0045e-31	0.0592805	0.0049321	50	C	A	0.2396	2b	1	1	1	1	1
rs34069441	9	4144720	1	rs34069441	16.29	GLIS3	intronic	0	3.24004e-08	-0.0265354	0.00468075	26	G	A	0.2714	5	1	15	1	1	1
rs35117663	22	42091027	0.71372	rs9611566	16.28	C22orf46:Z83840.1	ncRNA_exonic	0	NA	NA	NA	57	AAG	A	0.2107	NA	4	5	1	1	1
rs7127006	11	16379226	0.701783	rs297343	16.25	SOX6	intronic	0	2.29979e-07	0.0241653	0.00455488	33	G	A	0.2863	5	2	15	1	0	1
rs4576509	9	23294037	1	rs4576509	16.2	SUMO2P2	intergenic	338066	2.44628e-08	0.0252539	0.00441548	27	G	C	0.2744	7	5	15	0	0	1
rs75877552	14	57287812	0.919068	rs11627348	16.2	OTX2-AS1:RP11-1085N6.5	ncRNA_intronic	0	NA	NA	NA	44	T	G	0.1412	5	7	14	0	0	1
rs62063295	17	44044431	0.994629	rs76761706	16.2	MAPT	intronic	0	6.61438e-32	0.0594672	0.00493275	50	C	T	0.2406	5	5	14	1	1	1
rs542276730	17	44269217	0.856086	rs169201	16.17	KANSL1	intronic	0	NA	NA	NA	50	G	C	0.1988	NA	1	1	1	1	1
rs528727097	17	44269510	0.861679	rs169201	16.17	KANSL1	intronic	0	NA	NA	NA	50	A	G	0.1998	NA	1	1	1	1	1
rs62420439	6	98505224	0.9039	rs2503775	16.15	RP11-436D23.1	ncRNA_intronic	0	4.27091e-07	-0.032284	0.00622578	18	G	A	0.1133	5	1	15	0	1	1
rs3816605	11	47857253	0.737052	rs7107356	16.15	NUP160	exonic	0	1.05168e-05	-0.0180761	0.00400026	35	C	T	0.4344	6	4	4	1	1	1
rs55993248	7	2071132	0.748454	rs56226325	16.12	MAD1L1	intronic	0	8.07106e-08	0.0288978	0.00525177	20	G	A	0.2197	4	4	7	1	1	1
rs7040945	9	120520338	0.686063	rs7025144	16.12	RP11-281A20.2	intergenic	25387	1.12288e-07	0.0276367	0.0050793	31	G	A	0.1958	6	5	15	0	1	1
rs112668363	14	57287810	0.919068	rs11627348	16.12	OTX2-AS1:RP11-1085N6.5	ncRNA_intronic	0	NA	NA	NA	44	GC	G	0.1412	NA	7	14	0	0	1
rs1861780	19	32863044	0.984926	rs10409835	16.09	ZNF507	intronic	0	5.77257e-09	0.0314771	0.00527092	56	C	T	0.162	6	3	5	1	1	1
rs199515	17	44856641	0.926892	rs169201	16.08	WNT3	intronic	0	1.19418e-23	-0.0499507	0.00485903	50	G	C	0.2177	1f	5	14	1	1	1
rs1982203	4	139019356	0.671971	rs4530683	16.04	LINC00616:SLC7A11-AS1	ncRNA_exonic	0	1.91732e-07	-0.0232098	0.00434634	13	C	T	0.3579	NA	1	15	0	1	1
rs12223593	11	47789082	0.617888	rs7103648	16.01	FNBP4	upstream	86	1.25283e-06	-0.0221729	0.00446062	35	G	T	0.2753	4	1	1	1	1	1
rs73207504	12	118865719	0.818135	rs6490177	15.97	SUDS3	intergenic	9878	5.85421e-08	-0.0310342	0.00558006	41	G	T	0.1829	7	5	15	1	1	1
rs535991735	17	43661801	0.771991	rs76761706	15.96	DND1P1	intergenic	1435	NA	NA	NA	50	T	G	0.1968	NA	1	1	0	1	1
rs546638784	17	43972025	1	rs76761706	15.96	MAPT-AS1:MAPT	ncRNA_exonic	0	NA	NA	NA	50	TC	T	0.2396	NA	1	1	1	1	1
rs12942899	17	44268905	0.612072	rs17698176	15.94	KANSL1	intronic	0	NA	NA	NA	50	A	G	0.1779	3a	1	1	1	1	1
rs2234059	22	41777913	0.940251	rs9611566	15.85	TEF	intronic	0	6.38679e-08	-0.0270165	0.00487166	57	C	T	0.2326	4	1	1	1	1	1
rs11606396	11	57435211	0.942031	rs10896636	15.84	ZDHHC5	upstream	7	3.8775e-09	0.0263899	0.00436944	36	C	T	0.3101	4	1	1	1	1	1
rs1424145	16	71316057	0.754201	rs1424144	15.83	CMTR2	UTR3	0	3.1065e-05	0.0186945	0.00437622	48	G	A	0.3012	NA	4	5	1	1	1
rs62072129	17	44554156	0.805041	rs76761706	15.82	NSFP1	ncRNA_exonic	0	NA	NA	NA	50	G	A	0.3449	7	5	15	0	1	0
rs565067939	17	43777957	0.994629	rs76761706	15.8	CRHR1:RP11-105N13.4	ncRNA_intronic	0	NA	NA	NA	50	AATC	A	0.2406	NA	5	14	1	1	1
rs1059326	14	75369385	0.692519	rs2058919	15.79	DLST	UTR3	0	1.44068e-09	-0.027255	0.00439221	45	C	T	0.2962	5	4	4	1	1	1
rs2339851	2	23938883	0.770461	rs34668726	15.78	KLHL29	intergenic	7401	8.83135e-06	0.027096	0.0059455	4	G	A	0.1402	6	4	5	1	1	1
rs10832590	11	16318856	0.996019	rs297343	15.76	SOX6	intronic	0	2.96444e-09	0.0251375	0.00413106	33	C	T	0.3628	5	5	15	1	0	1
rs75701938	3	107172033	1	rs75701938	15.75	RP11-115H18.1	ncRNA_intronic	0	9.15387e-09	0.0378599	0.00642526	9	C	A	0.1133	7	14	15	0	0	1
rs199456	17	44797919	1	rs169201	15.73	NSF	intronic	0	1.78062e-25	0.0526521	0.00492179	50	C	T	0.2247	1b	4	5	1	1	1
rs56960323	18	39304625	1	rs11875397	15.73	RP11-188I24.1	intergenic	64501	7.65253e-08	0.0287923	0.00522325	54	C	A	0.1909	6	9	15	0	0	1
rs56194412	17	43960600	1	rs76761706	15.7	MAPT-AS1	ncRNA_intronic	0	5.05643e-32	-0.0591329	0.00489559	50	C	T	0.2396	5	7	14	0	1	1
rs34553044	5	87951955	1	rs1422192	15.67	LINC00461	ncRNA_intronic	0	NA	NA	NA	14	AT	A	0.172	NA	1	14	0	0	1
rs2237743	7	126210507	0.601788	rs1833070	15.65	GRM8	intronic	0	6.85849e-07	0.0209161	0.00410759	22	G	A	0.3777	6	5	15	1	1	1
rs62385268	5	164411732	0.618882	rs4868748	15.6	CTC-340A15.2	ncRNA_intronic	0	NA	NA	NA	16	A	C	0.3181	7	9	15	0	0	0
rs62055693	17	43756910	0.994629	rs76761706	15.6	CRHR1:RP11-105N13.4	ncRNA_intronic	0	1.38902e-32	-0.0596981	0.00489729	50	C	T	0.2406	4	5	14	1	1	1
rs9375085	6	98472564	0.903902	rs2503775	15.51	RP11-436D23.1	ncRNA_intronic	0	3.24936e-07	0.0319849	0.00610542	18	G	C	0.1133	6	5	15	0	1	1
rs2283265	11	113285536	0.920241	rs11214607	15.51	DRD2	intronic	0	1.08053e-08	0.0319356	0.00544649	38	C	A	0.1481	NA	5	15	1	1	1
rs4440995	11	31838128	0.968758	rs1540319	15.5	PAX6:RCN1	exonic	0	1.14723e-09	0.0325778	0.00521844	34	G	A	0.1571	4	1	12	1	1	1
rs10123743	9	23283198	0.677617	rs10733384	15.48	AL391117.1	intergenic	330095	7.55714e-06	0.0202917	0.00441926	27	C	T	0.2336	6	9	15	0	1	1
rs288182	5	107349092	0.6336	rs286740	15.47	FBXL17	intronic	0	6.01211e-06	-0.0207375	0.00446785	15	C	T	0.2883	NA	5	15	1	0	1
rs2299466	7	126209477	0.601788	rs1833070	15.47	GRM8	intronic	0	6.88712e-07	0.0209127	0.00410759	22	C	A	0.3777	5	7	15	1	1	1
rs7196688	16	7662773	0.732164	rs4787050	15.42	RBFOX1	intronic	0	3.56923e-08	0.0234656	0.00415202	47	T	A	0.3787	6	5	15	1	0	0
rs1616327	9	4132208	0.864709	rs34069441	15.4	GLIS3	intronic	0	1.40743e-06	-0.0224023	0.0045284	26	G	T	0.2922	NA	5	15	1	1	1
rs3026357	11	31829223	0.70971	rs1540319	15.38	PAX6	intronic	0	1.37824e-07	0.0307556	0.00569275	34	G	A	0.1372	NA	1	13	1	1	1
rs4926	11	57381989	0.796912	rs73480560	15.38	SERPING1	exonic	0	4.78617e-06	0.0211351	0.00450575	36	G	A	0.2664	5	4	4	1	1	1
rs5751084	22	41755105	0.793817	rs9611566	15.36	ZC3H7B	UTR3	0	1.50771e-07	-0.0262687	0.00487753	57	G	A	0.2137	4	3	4	1	1	1
rs1079432	17	43529769	0.728095	rs76761706	15.35	PLEKHM1	intronic	0	NA	NA	NA	50	G	T	0.1938	6	4	5	1	1	1
rs6949287	7	126170622	0.91222	rs1833070	15.27	GRM8	intronic	0	7.33774e-08	0.0232645	0.00421452	22	G	A	0.3618	6	5	15	1	1	0
rs2112303	5	107770325	0.778557	rs11240962	15.24	FBXL17	intergenic	52525	2.92275e-09	-0.0306116	0.00502868	15	T	A	0.1829	7	14	15	0	1	1
rs141105583	5	164411731	0.618882	rs4868748	15.23	CTC-340A15.2	ncRNA_intronic	0	NA	NA	NA	16	AT	A	0.3181	NA	9	15	0	0	0
rs62063850	17	44073739	0.989294	rs76761706	15.23	MAPT	intronic	0	8.94797e-32	0.0593274	0.00493188	50	G	A	0.2416	5	4	15	1	1	1
rs566760142	17	44408004	0.774276	rs76761706	15.22	ARL17B:LRRC37A	exonic	0	NA	NA	NA	50	A	C	0.1918	NA	5	15	1	1	0
rs9385223	6	98466369	0.895362	rs2503775	15.16	RP11-436D23.1	ncRNA_intronic	0	2.89045e-07	-0.0320869	0.00609854	18	G	T	0.1123	6	5	15	0	1	1
rs61739076	2	24149439	0.706875	rs34668726	15.14	ATAD2B	exonic	0	7.23694e-06	0.0275435	0.00598627	4	G	A	0.1481	4	1	1	1	1	1
rs366858	17	43726588	1	rs76761706	15.14	CRHR1:RP11-105N13.4	ncRNA_intronic	0	9.77645e-31	0.0570951	0.00483037	50	C	T	0.2396	1f	5	15	1	1	1
rs17455520	11	57540458	0.936056	rs10896636	15.11	TMX2-CTNND1:RP11-691N7.6:CTNND1	intronic	0	3.74993e-09	0.0263726	0.00436248	36	C	A	0.3131	4	2	5	1	1	1
rs9611519	22	41613188	0.98668	rs2273085	15.1	L3MBTL2:RP4-756G23.5	exonic	0	9.66619e-12	0.0308631	0.00441832	57	C	T	0.3072	1f	2	7	1	1	0
rs2080087	14	75365062	0.983786	rs4903266	15.09	DLST	intronic	0	8.15347e-08	0.0220632	0.00401106	45	G	A	0.4692	1b	4	4	1	1	1
rs62477871	7	126230031	0.601788	rs1833070	15.08	GRM8	intronic	0	7.51747e-07	0.0212894	0.00419596	22	G	A	0.3777	6	1	15	1	1	1
rs1731951	7	137075847	0.91567	rs1584663	15.08	DGKI	UTR3	0	3.07969e-08	-0.023136	0.00407455	23	T	A	0.4513	7	4	15	1	1	1
rs1846974	5	87969927	0.790981	rs1422192	15.07	LINC00461	ncRNA_intronic	0	NA	NA	NA	14	G	A	0.1441	NA	1	13	0	1	1
rs952916	18	35099488	0.612404	rs1941943	15.07	CELF4	intronic	0	4.4907e-06	0.0256045	0.00544272	53	C	T	0.1501	5	5	14	1	0	1
rs4144177	6	98715164	0.618745	rs2503775	15.06	RP11-436D23.1	ncRNA_intronic	0	3.11279e-05	-0.025895	0.00606247	18	T	A	0.1233	4	9	15	0	0	0
rs35160901	12	110042739	0.60655	rs6663	15.05	MVK	intergenic	7671	1.52387e-06	-0.0267257	0.00542016	39	G	A	0.166	5	2	14	1	1	1
rs55893789	9	96170890	0.734376	rs78046549	15.03	Y_RNA	intergenic	9246	1.19963e-06	-0.033366	0.0067005	29	G	T	0.1034	7	13	15	0	1	1
rs201632662	5	87969925	0.755591	rs1422192	15.02	LINC00461	ncRNA_intronic	0	NA	NA	NA	14	CGG	C	0.1491	NA	1	13	0	0	1
rs12434646	14	75178693	0.995816	rs7145575	15.01	AREL1:AC007956.1:SNORA7	ncRNA_exonic	0	4.82287e-09	0.0240062	0.00399933	45	C	T	0.4841	5	1	7	1	1	1
rs1419492	7	126484050	0.686406	rs34351088	15	GRM8	intronic	0	1.75621e-07	0.02154	0.00402107	22	C	T	0.4732	4	7	15	1	1	1
rs2668694	17	44292319	0.989382	rs76761706	15	KANSL1	intronic	0	3.55435e-30	-0.0581937	0.0049715	50	C	T	0.2416	NA	4	5	1	1	1
rs12949256	17	43507297	0.728095	rs76761706	14.99	ARHGAP27	exonic	0	6.29001e-24	0.0548081	0.00529816	50	C	T	0.1938	4	1	13	1	1	1
rs1346281	18	35238126	0.906193	rs1427041	14.95	MIR4318	downstream	947	1.42036e-11	-0.0345106	0.00498114	53	C	T	0.2018	7	5	15	0	0	0
rs577465540	17	44327482	0.897424	rs76761706	14.92	RP11-259G18.2	intergenic	5071	NA	NA	NA	50	G	A	0.2644	NA	4	15	0	1	1
rs3803704	16	71318577	0.973996	rs1424144	14.89	CMTR2	exonic	0	9.1819e-08	-0.0251246	0.00458599	48	C	T	0.2485	NA	4	4	1	1	1
rs112606712	19	32984542	0.940886	rs10409835	14.88	AC005621.1	intergenic	7219	NA	NA	NA	56	TCTATC	T	0.162	NA	5	15	1	1	1
rs35688557	2	148788908	0.633891	rs2042555	14.85	MBD5	intronic	0	NA	NA	NA	5	T	TA	0.4672	NA	5	15	1	1	1
rs11229063	11	57369730	0.773994	rs73480560	14.85	SERPING1	intronic	0	6.8749e-06	0.0214183	0.00464371	36	G	A	0.2614	5	4	5	1	1	1
rs10742814	11	47554337	0.753457	rs7107356	14.84	CELF1	intronic	0	2.14842e-06	0.0195398	0.00402061	35	G	A	0.4294	6	2	7	1	1	1
rs1659070	5	87929515	0.812677	rs1644039	14.83	LINC00461	ncRNA_intronic	0	3.5939e-07	0.0216446	0.00414712	14	G	C	0.4284	7	13	15	0	0	1
rs4763	17	43471489	0.72315	rs62064595	14.83	ARHGAP27	UTR3	0	2.00339e-22	0.0530608	0.00531125	50	G	A	0.1909	NA	4	5	1	1	1
rs74358353	17	44344858	0.854532	rs169201	14.83	RP11-259G18.1	ncRNA_exonic	0	NA	NA	NA	50	A	G	0.2008	4	1	2	1	1	1
rs696520	3	136056861	0.995832	rs10935184	14.81	STAG1	UTR3	0	6.07598e-11	0.0273635	0.00407873	11	C	T	0.4483	NA	4	5	1	1	1
rs1540318	11	31837949	0.992177	rs1540319	14.78	PAX6:RCN1	UTR5	0	2.13094e-09	0.0313619	0.00510753	34	C	T	0.16	NA	1	12	1	1	1
rs55657917	17	43844560	1	rs76761706	14.78	CRHR1:RP11-105N13.4	ncRNA_intronic	0	1.97229e-32	-0.0601443	0.0049461	50	G	T	0.2396	5	5	14	1	1	0
rs143130993	15	78111914	0.797617	rs3936093	14.76	LINGO1	intronic	0	NA	NA	NA	46	T	TCGCGCACACA	0.4066	NA	1	10	1	1	1
rs564007266	17	44364584	0.804277	rs76761706	14.76	ARL17B	intronic	0	NA	NA	NA	50	C	T	0.2058	NA	2	15	1	1	1
rs2050033	22	42159229	0.681121	rs9611566	14.73	MEI1	exonic	0	8.94522e-06	-0.0235378	0.00516795	57	G	T	0.1968	2b	5	15	1	1	1
rs7945073	11	112903595	0.99613	rs7948327	14.71	NCAM1	intronic	0	8.80172e-11	0.0272122	0.00409097	38	G	A	0.4354	6	4	15	1	1	1
rs2302706	12	109894028	0.699874	rs6663	14.71	KCTD10	exonic	0	2.58455e-07	-0.0272728	0.00516242	39	G	A	0.1769	NA	4	4	1	1	1
rs2693359	17	43661751	0.771991	rs76761706	14.71	DND1P1	intergenic	1485	NA	NA	NA	50	T	A	0.1968	4	1	1	0	1	1
rs2732601	17	44291479	0.994629	rs76761706	14.68	KANSL1	intronic	0	3.69703e-30	0.0585805	0.00500604	50	G	A	0.2406	NA	4	5	1	1	1
rs34560638	11	13288851	0.881661	rs4757136	14.65	ARNTL	intergenic	9347	1.43349e-09	-0.0253783	0.00408922	32	T	A	0.4264	6	5	15	1	1	1
rs1940729	11	112852192	0.988385	rs7948327	14.65	NCAM1	intronic	0	3.02996e-10	-0.0268456	0.00415697	38	C	T	0.4354	NA	5	15	1	1	1
rs17762073	17	43777745	1	rs76761706	14.65	CRHR1:RP11-105N13.4	ncRNA_intronic	0	8.5989e-31	0.0571514	0.00483051	50	C	A	0.2396	1f	7	14	1	1	1
rs62056880	17	43782304	1	rs76761706	14.65	CRHR1:RP11-105N13.4	ncRNA_intronic	0	1.88007e-32	-0.0595823	0.00489823	50	C	T	0.2396	7	5	14	1	1	1
rs3216316	11	31830188	0.715909	rs1540319	14.63	PAX6	intronic	0	NA	NA	NA	34	AT	A	0.1421	NA	1	13	1	0	1
rs7224890	17	43548778	0.651767	rs1230106	14.62	PLEKHM1	intronic	0	5.28139e-10	-0.0261453	0.00410507	50	G	C	0.4781	7	4	5	1	1	0
rs708228	11	57585662	0.936056	rs10896636	14.61	CTNND1	UTR3	0	3.31376e-09	0.0259167	0.0042723	36	C	T	0.3131	6	4	5	1	1	1
rs10487446	7	126070633	0.605292	rs1833070	14.59	AC000370.2	intergenic	6393	2.06013e-06	0.0212724	0.00436929	22	C	T	0.3181	6	9	15	1	1	1
rs17058141	6	98470173	0.903902	rs2503775	14.57	RP11-436D23.1	ncRNA_intronic	0	3.45251e-07	0.0319224	0.00610721	18	G	C	0.1133	6	5	15	0	1	1
rs55831861	2	157014226	0.656455	rs59491086	14.56	AC073551.1	intergenic	123633	NA	NA	NA	6	C	A	0.2624	5	5	15	0	0	1
rs572733824	17	44351858	0.854532	rs169201	14.55	ARL17B	downstream	291	NA	NA	NA	50	T	G	0.2008	NA	5	15	1	1	1
rs539332674	11	47624373	0.67356	rs7103648	14.54	C1QTNF4	intergenic	8161	NA	NA	NA	35	A	AT	0.2803	NA	5	15	1	1	1
rs61882109	11	13288885	0.881661	rs4757136	14.52	ARNTL	intergenic	9313	1.45191e-09	0.0254704	0.00410547	32	C	A	0.4264	7	5	15	1	1	1
rs62056778	17	43971604	1	rs76761706	14.52	MAPT-AS1	ncRNA_intronic	0	6.1417e-32	-0.0590502	0.00489555	50	G	C	0.2396	4	1	1	1	1	1
rs132919	22	41809903	0.691759	rs9611566	14.52	TEF	intergenic	14572	NA	NA	NA	57	C	G	0.2545	4	1	1	0	1	1
rs1377416	11	47416746	0.972728	rs7103648	14.5	RP11-750H9.5	ncRNA_intronic	0	4.63078e-08	0.023011	0.00410586	35	C	T	0.3767	NA	1	15	0	1	1
rs12286721	11	47701528	0.753808	rs7107356	14.46	AGBL2	exonic	0	2.35588e-05	-0.0177211	0.00408687	35	C	A	0.4334	1f	5	15	1	1	0
rs4539361	11	112983139	0.863553	rs10891498	14.46	NCAM1	intronic	0	3.33143e-06	0.0192013	0.00402719	38	T	A	0.4881	6	5	15	1	1	1
rs61943370	12	118807274	0.947138	rs6490177	14.44	TAOK3	intronic	0	9.77511e-09	0.031431	0.00534454	41	G	A	0.2038	5	1	5	1	1	1
rs139451	22	41610024	0.627944	rs13057907	14.42	L3MBTL2:RP4-756G23.5	exonic	0	8.23084e-05	-0.0166661	0.00412724	57	G	A	0.3638	7	4	4	1	1	0
rs55929628	12	118809137	0.775618	rs6490177	14.41	TAOK3	intronic	0	9.73266e-08	0.0316252	0.00578397	41	C	T	0.164	2b	1	1	1	1	1
rs36076725	17	44110532	0.994629	rs76761706	14.41	KANSL1	exonic	0	8.35246e-32	0.0593655	0.00493259	50	G	A	0.2406	5	3	4	1	1	1
rs75715199	17	43825478	1	rs76761706	14.38	CRHR1:RP11-105N13.4	ncRNA_intronic	0	1.94679e-32	0.0599609	0.00493056	50	G	A	0.2396	5	5	14	1	1	1
rs34579536	17	44108906	0.994629	rs76761706	14.36	KANSL1	exonic	0	1.77628e-32	-0.0594674	0.00488682	50	G	A	0.2406	3a	3	4	1	1	1
rs576920154	17	44268697	0.861679	rs169201	14.36	KANSL1	intronic	0	NA	NA	NA	50	A	C	0.1998	NA	1	1	1	1	1
rs545111519	17	44242574	0.826892	rs76761706	14.31	KANSL1	intronic	0	NA	NA	NA	50	G	A	0.2058	NA	4	5	1	1	1
rs67539917	17	44344737	0.854532	rs169201	14.3	RP11-259G18.1	ncRNA_exonic	0	NA	NA	NA	50	GGCTGGTGACCCT	G	0.2008	NA	1	1	1	1	1
rs5751148	22	42139078	0.685012	rs9611566	14.28	MEI1	intronic	0	7.21195e-06	0.0238445	0.00518148	57	G	A	0.1978	4	5	15	1	1	1
rs8086342	18	31603023	0.775314	rs7240554	14.27	NOL4	intronic	0	3.03215e-06	0.0193022	0.00403155	52	G	T	0.4722	7	5	15	1	0	1
rs34411	5	107470115	0.951042	rs286740	14.26	FBXL17	intronic	0	4.20408e-09	0.0258704	0.00429317	15	G	A	0.3241	NA	5	15	1	1	1
rs199455	17	44799216	0.809377	rs169201	14.25	NSF:RPS7P11	ncRNA_exonic	0	2.20837e-19	-0.0423923	0.00459179	50	C	T	0.2614	6	4	5	1	1	1
rs62055878	17	43835854	1	rs76761706	14.24	CRHR1:RP11-105N13.4	ncRNA_intronic	0	2.60503e-32	0.0598825	0.00493427	50	C	A	0.2396	5	5	14	1	1	1
rs2732649	17	44344810	0.956911	rs76761706	14.22	RP11-259G18.1	ncRNA_exonic	0	NA	NA	NA	50	T	G	0.2396	4	1	2	1	1	1
rs1230085	17	43501599	0.996008	rs1230106	14.19	ARHGAP27	intronic	0	4.06724e-11	-0.0276524	0.00408448	50	G	A	0.499	5	1	15	1	1	1
rs529106335	17	44364699	0.936555	rs76761706	14.17	ARL17B	intronic	0	NA	NA	NA	50	C	T	0.2435	NA	2	15	1	1	1
rs2383258	9	23294180	0.758223	rs4977844	14.14	SUMO2P2	intergenic	337923	1.04234e-11	-0.0291202	0.00417548	27	G	A	0.338	NA	5	15	0	0	1
rs567938785	17	44351578	0.854532	rs169201	14.13	ARL17B	downstream	571	NA	NA	NA	50	T	C	0.2008	NA	5	15	1	1	1
rs56099546	17	43894609	1	rs76761706	14.12	CRHR1	intronic	0	3.15221e-32	-0.0593819	0.00489965	50	G	A	0.2396	5	5	15	1	1	0
rs17093914	14	75363641	0.692519	rs2058919	14.1	DLST	intronic	0	3.76552e-10	-0.0276145	0.0042991	45	C	T	0.2962	1f	4	4	1	1	1
rs17687838	17	43759048	1	rs76761706	14.09	CRHR1:RP11-105N13.4	ncRNA_intronic	0	5.29761e-31	-0.0569488	0.00479609	50	C	T	0.2396	1f	5	14	1	1	1
rs2668653	17	44288156	0.984284	rs76761706	14.08	KANSL1	intronic	0	NA	NA	NA	50	T	C	0.2425	NA	4	5	1	1	1
rs141783865	17	44755729	0.988569	rs169201	14.08	NSF	intronic	0	NA	NA	NA	50	A	C	0.2247	6	15	15	1	1	0
rs78570732	17	44349080	0.854532	rs169201	14.07	RP11-259G18.1	intergenic	3019	NA	NA	NA	50	C	G	0.2008	7	5	15	1	1	1
rs12582463	12	109779240	0.7522	rs7968387	14.04	MYO1H	intergenic	6467	1.55963e-05	0.0178156	0.00402124	39	C	T	0.4891	6	13	15	1	1	1
rs1782180	14	41696565	0.94534	rs1778377	14.04	RP11-629F19.1	intergenic	68923	4.82494e-08	0.0249696	0.00446128	43	C	A	0.2634	7	7	15	0	1	0
rs2532407	17	44301840	0.887648	rs76761706	14.04	KANSL1	intronic	0	NA	NA	NA	50	T	C	0.2475	5	1	1	1	1	1
rs707124	2	157133013	0.98789	rs59491086	14.02	NR4A2	intergenic	47930	6.2397e-10	-0.0311877	0.00491757	6	C	T	0.2078	NA	14	15	0	0	1
rs17689104	17	43782492	1	rs76761706	14.01	CRHR1:RP11-105N13.4	ncRNA_intronic	0	9.41809e-31	-0.0567275	0.00479793	50	G	A	0.2396	6	5	14	1	1	1
rs1841497	1	72739905	1	rs17591264	14	NEGR1	intronic	0	2.60693e-08	-0.0251186	0.00440056	2	T	A	0.3012	7	5	15	1	1	1
rs10928378	2	148927969	0.812842	rs2042555	13.98	MBD5	intronic	0	1.26175e-10	-0.0270584	0.00410232	5	G	A	0.3559	7	5	15	1	1	1
rs20578	14	75367807	0.692519	rs2058919	13.98	DLST	exonic	0	1.56053e-09	-0.0271971	0.00439223	45	C	T	0.2962	7	4	4	1	1	1
rs2732707	17	44351600	0.840493	rs76761706	13.97	ARL17B	downstream	549	NA	NA	NA	50	C	T	0.2127	NA	5	15	1	1	1
rs202654	22	41841034	0.870162	rs9611566	13.97	TOB2	intronic	0	1.3232e-07	-0.0259246	0.00479175	57	G	A	0.2326	4	1	1	1	1	1
rs2038208	22	41585793	0.615734	rs13057907	13.95	RP1-85F18.5:LRRC37A14P	ncRNA_exonic	0	9.61705e-05	-0.0168543	0.004214	57	G	T	0.3658	5	5	15	1	1	1
rs10869416	9	77152627	0.865456	rs7867494	13.91	RORB	intronic	0	2.70304e-07	0.0261203	0.00495234	28	C	T	0.2117	6	5	15	1	0	1
rs7948789	11	112839532	0.969052	rs7948327	13.84	NCAM1	intronic	0	4.78048e-11	-0.0276209	0.00409471	38	G	A	0.4344	5	5	14	1	1	1
rs559107881	17	44363632	0.846193	rs169201	13.83	ARL17B	intronic	0	NA	NA	NA	50	A	C	0.2018	NA	5	15	1	1	1
rs575112434	17	44213187	0.797111	rs76761706	13.82	KANSL1	intronic	0	NA	NA	NA	50	G	T	0.1998	NA	5	5	1	1	1
rs72796343	2	24147631	0.701408	rs34668726	13.81	ATAD2B	intronic	0	6.68152e-06	0.0276466	0.00598601	4	G	A	0.1471	4	1	7	1	1	1
rs17440823	12	118790828	0.801873	rs6490177	13.81	TAOK3	intronic	0	6.43713e-08	0.0306287	0.00552446	41	G	C	0.1779	5	4	15	1	1	1
rs12623079	2	24103749	0.682897	rs34668726	13.76	ATAD2B	intronic	0	1.14789e-05	0.0254602	0.00565878	4	G	A	0.1521	6	4	5	1	1	1
rs2732710	17	44350527	0.854532	rs169201	13.76	ARL17B	intergenic	1622	NA	NA	NA	50	T	A	0.2008	6	5	15	1	1	1
rs2469939	17	44351739	0.854532	rs169201	13.76	ARL17B	downstream	410	NA	NA	NA	50	G	A	0.2008	4	5	15	1	1	1
rs61978948	14	75363369	0.692519	rs2058919	13.74	DLST	intronic	0	1.74753e-09	-0.027106	0.00439082	45	G	A	0.2962	5	4	4	1	1	1
rs11039402	11	47826090	0.753117	rs7107356	13.73	NUP160	intronic	0	5.94215e-06	-0.0185843	0.00400177	35	C	A	0.4304	6	4	4	1	1	1
rs9326098	1	72740734	1	rs17591264	13.72	NEGR1:GDI2P2	ncRNA_exonic	0	1.90918e-08	-0.0248312	0.00430837	2	G	C	0.3012	7	5	15	1	1	1
rs2696542	17	44351533	0.931662	rs76761706	13.71	ARL17B	downstream	616	NA	NA	NA	50	A	G	0.2425	NA	5	15	1	1	1
rs9611549	22	41705909	0.743856	rs11090045	13.71	ZC3H7B	intronic	0	9.10874e-11	-0.0288701	0.00434367	57	G	C	0.327	7	4	5	1	1	1
rs137896068	18	35145840	0.775645	rs55731231	13.7	CELF4	UTR5	0	NA	NA	NA	53	T	TCCTCTCTCTCTC	0.2416	NA	1	10	1	0	0
rs7968387	12	109788019	1	rs7968387	13.69	MYO1H	intronic	0	2.39833e-09	-0.0250371	0.00409064	39	G	T	0.4165	6	13	15	1	1	1
rs7872188	9	4124377	0.773475	rs2380937	13.67	GLIS3	intronic	0	5.04766e-05	-0.017192	0.0041358	26	C	T	0.3698	5	5	15	1	0	1
rs2469940	17	44351731	0.854532	rs169201	13.67	ARL17B	downstream	418	NA	NA	NA	50	T	G	0.2008	NA	5	15	1	1	1
rs2301135	4	90758389	0.896286	rs6828271	13.66	SNCA:RP11-67M1.1	ncRNA_intronic	0	1.54045e-07	0.0220632	0.00409974	12	G	C	0.4851	2b	1	1	1	1	0
rs76324150	17	43973233	1	rs76761706	13.66	MAPT	intronic	0	9.92718e-32	0.0592857	0.00493211	50	C	T	0.2396	2b	1	11	1	1	1
rs2191129	16	7667995	1	rs2191129	13.65	RBFOX1	intronic	0	1.43978e-08	0.0240153	0.00413112	47	C	T	0.4851	NA	5	15	1	0	0
rs62061771	17	44169406	0.994629	rs76761706	13.63	KANSL1	intronic	0	6.66852e-32	0.0595303	0.00493828	50	G	A	0.2406	7	4	5	1	1	1
rs558083621	17	44364298	0.854532	rs169201	13.62	ARL17B	intronic	0	NA	NA	NA	50	G	C	0.2008	NA	1	15	1	1	1
rs113562005	17	44818954	0.959894	rs169201	13.62	NSF	intronic	0	NA	NA	NA	50	C	CA	0.2237	NA	4	5	1	1	1
rs77804065	17	43810896	0.9436	rs76761706	13.58	CRHR1:RP11-105N13.4:RP11-293E1.1	ncRNA_intronic	0	2.41572e-33	0.0613679	0.00497349	50	C	T	0.2505	NA	5	14	1	1	1
rs1544161	9	23307377	0.712374	rs4576509	13.56	SUMO2P2	intergenic	324726	2.33188e-06	0.0215955	0.00445927	27	G	A	0.2475	6	5	15	0	0	1
rs1539853	18	35131444	0.77621	rs55731231	13.56	CELF4	intronic	0	1.71865e-15	0.0375662	0.00460184	53	G	A	0.2475	5	5	14	1	0	0
rs35732828	17	44833217	0.700168	rs17698176	13.54	NSF	UTR3	0	6.558e-07	-0.0286912	0.00562465	50	C	A	0.165	6	4	4	1	1	1
rs612087	9	4136777	0.780555	rs2380937	13.53	GLIS3	intronic	0	6.0075e-07	-0.0213538	0.004172	26	C	T	0.3887	7	5	15	1	1	1
rs11296742	9	96292491	0.752373	rs78046549	13.53	FAM120A	UTR3	0	NA	NA	NA	29	AT	A	0.1252	NA	4	4	1	1	1
rs71227520	17	43552812	0.699802	rs76761706	13.52	PLEKHM1	exonic	0	NA	NA	NA	50	A	G	0.1819	NA	4	4	1	1	1
rs77301847	17	43810902	1	rs76761706	13.52	CRHR1:RP11-105N13.4:RP11-293E1.1	ncRNA_intronic	0	6.69928e-33	-0.0608319	0.00496492	50	G	A	0.2396	NA	5	14	1	1	1
rs62054846	17	43938634	1	rs76761706	13.52	MAPT-AS1	ncRNA_intronic	0	5.498e-32	-0.0590984	0.00489567	50	G	A	0.2396	5	5	14	0	1	1
rs12150336	17	44125704	0.994629	rs76761706	13.5	KANSL1	intronic	0	7.58569e-32	0.0594119	0.00493302	50	C	T	0.2406	6	4	4	1	1	1
rs9842181	3	16858980	0.888635	rs9868600	13.47	PLCL2	NA	0	1.55615e-10	-0.0288698	0.0043988	7	G	A	0.2863	5	5	15	1	1	1
rs7031139	9	23288860	0.746278	rs10733384	13.46	AL391117.1	intergenic	335757	9.20693e-06	0.0208808	0.004591	27	G	A	0.2167	6	7	15	0	0	1
rs67964862	2	157093538	0.744353	rs59491086	13.45	NR4A2	intergenic	87405	2.51272e-08	0.0270721	0.00473734	6	C	T	0.2396	6	9	15	0	0	1
rs565024979	17	43741627	1	rs76761706	13.45	CRHR1:RP11-105N13.4	ncRNA_intronic	0	NA	NA	NA	50	A	AT	0.2396	NA	5	14	1	1	1
rs9320760	6	98331498	0.826432	rs2503775	13.41	RP11-436D23.1	ncRNA_intronic	0	1.48248e-07	0.0332466	0.00616952	18	G	A	0.1083	6	5	15	0	1	1
rs74457229	17	43972581	1	rs76761706	13.39	MAPT-AS1:MAPT	ncRNA_exonic	0	1.03403e-31	0.0592686	0.00493214	50	C	T	0.2396	4	1	11	1	1	1
rs2732711	17	44350293	0.82996	rs76761706	13.39	ARL17B	intergenic	1856	NA	NA	NA	50	A	G	0.2107	NA	5	15	1	1	1
rs8027667	15	78012713	0.896768	rs12903563	13.38	LINGO1	intronic	0	8.72938e-08	-0.0224068	0.00408291	46	C	T	0.4901	3a	5	14	1	1	1
rs544396824	17	44273889	0.856086	rs169201	13.37	KANSL1:KANSL1-AS1	ncRNA_exonic	0	NA	NA	NA	50	C	T	0.1988	NA	4	5	1	1	1
rs55860148	7	2105594	0.920309	rs3996325	13.36	MAD1L1	intronic	0	8.0202e-08	-0.0270948	0.00492305	20	G	A	0.2425	5	2	5	1	1	1
rs139561	22	42195410	0.681121	rs9611566	13.35	MEI1	UTR3	0	2.98889e-06	-0.0246467	0.00514456	57	C	T	0.1968	1f	1	7	1	1	1
rs11763603	7	126383306	0.996034	rs34351088	13.33	GRM8	intronic	0	2.54081e-09	0.0244349	0.00399857	22	G	C	0.4871	7	14	15	1	1	1
rs17770120	17	43963943	1	rs76761706	13.33	MAPT-AS1	ncRNA_intronic	0	4.50896e-30	0.0564188	0.00482862	50	C	A	0.2396	6	14	14	1	1	1
rs62055714	17	43764796	0.994687	rs76761706	13.3	CRHR1:RP11-105N13.4	ncRNA_intronic	0	1.52492e-32	0.0601074	0.0049341	50	G	T	0.2406	5	5	14	1	1	1
rs61943528	12	118600939	0.636272	rs6490177	13.27	TAOK3	intronic	0	4.52962e-07	0.0307254	0.00593841	41	G	A	0.1511	5	4	5	1	1	1
rs141938566	2	148626933	0.858073	rs2042555	13.26	ACVR2A	intronic	0	NA	NA	NA	5	TGCTTATTC	T	0.4046	NA	5	15	1	1	1
rs2532343	17	44344097	0.936836	rs76761706	13.25	RP11-259G18.1	upstream	305	NA	NA	NA	50	G	C	0.2505	4	1	1	1	1	1
rs144129607	17	44344377	0.627372	rs76761706	13.25	RP11-259G18.1	upstream	25	NA	NA	NA	50	C	T	0.163	4	1	1	1	1	1
rs3886262	11	47817010	0.748659	rs7107356	13.24	NUP160	intronic	0	6.00002e-06	-0.0185744	0.00400144	35	G	T	0.4314	1f	4	4	1	1	1
rs11971474	7	126214998	0.601788	rs1833070	13.22	GRM8	intronic	0	6.27814e-07	-0.020925	0.00409521	22	C	T	0.3777	2a	1	15	1	1	1
rs75257416	17	44349079	0.854532	rs169201	13.22	RP11-259G18.1	intergenic	3018	NA	NA	NA	50	C	A	0.2008	7	5	15	1	1	1
rs7233417	18	35200180	0.749554	rs11082011	13.2	MIR4318	intergenic	36917	5.41542e-15	0.0333038	0.00415446	53	G	A	0.3708	4	7	15	0	0	0
rs12150319	17	44213164	0.797111	rs76761706	13.19	KANSL1	intronic	0	NA	NA	NA	50	C	A	0.1998	7	5	5	1	1	1
rs62073252	17	44410368	0.844763	rs17698176	13.19	ARL17B:LRRC37A	intronic	0	NA	NA	NA	50	G	T	0.2455	6	5	15	1	1	0
rs1004281	16	71357918	0.640431	rs1424144	13.17	AC106736.1	intergenic	7173	1.97501e-07	-0.0237921	0.00446009	48	G	C	0.325	7	9	15	0	1	1
rs67450550	11	47788663	0.753117	rs7107356	13.15	FNBP4	exonic	0	NA	NA	NA	35	CGGTGGT	C	0.4304	NA	1	1	1	1	1
rs61945209	12	118684348	0.640708	rs6490177	13.15	TAOK3:RPS2P5	ncRNA_exonic	0	NA	NA	NA	41	G	C	0.1521	7	4	5	1	1	0
rs7145173	14	75351647	0.692519	rs2058919	13.15	DLST	intronic	0	1.39144e-09	-0.0272946	0.00439453	45	G	A	0.2962	5	2	7	1	1	1
rs4477663	15	78007254	0.885091	rs12903563	13.15	LINGO1	intronic	0	5.04168e-09	-0.0239216	0.00399026	46	C	T	0.4891	5	5	14	1	1	1
rs35833914	17	44110541	0.994629	rs76761706	13.15	KANSL1	exonic	0	8.35246e-32	0.0593655	0.00493259	50	G	A	0.2406	5	3	4	1	1	1
rs10209751	2	148898550	0.8344	rs2042555	13.14	MBD5	intronic	0	1.14376e-10	-0.0271184	0.00410191	5	G	A	0.4115	5	5	15	1	1	1
rs1881193	17	44248769	0.994629	rs76761706	13.13	KANSL1	exonic	0	1.57011e-30	-0.0565446	0.00480082	50	C	T	0.2406	NA	2	4	1	1	1
rs455028	17	43726574	1	rs76761706	13.12	CRHR1:RP11-105N13.4	ncRNA_intronic	0	5.76505e-31	-0.0569123	0.00479601	50	C	T	0.2396	1f	5	15	1	1	1
rs77807457	17	43810851	0.989249	rs76761706	13.11	CRHR1:RP11-105N13.4:RP11-293E1.1	ncRNA_exonic	0	7.32338e-32	0.0598328	0.00496672	50	G	C	0.2396	5	5	14	1	1	1
rs957345	14	75276079	0.728713	rs4903266	13.1	YLPM1	intronic	0	1.09476e-07	-0.0217376	0.00399163	45	G	C	0.4622	7	4	4	1	1	1
rs60608001	9	98200944	0.608434	rs145965565	13.09	PTCH1	intergenic	4317	0.000206866	0.0279404	0.00734272	30	G	A	0.0835	4	5	15	1	1	1
rs11346049	14	75327075	0.971595	rs4903266	13.08	PROX2	intronic	0	NA	NA	NA	45	C	CA	0.4682	NA	5	15	1	1	1
rs373417	17	43691173	0.994627	rs76761706	13.08	RPS26P8	intergenic	4823	NA	NA	NA	50	C	T	0.2386	5	14	15	1	1	1
rs2668628	17	44353885	0.932278	rs76761706	13.08	ARL17B	intronic	0	3.69846e-28	0.0558226	0.00494715	50	G	A	0.2445	NA	5	15	1	1	1
rs9380700	6	11991239	1	rs12213920	13.06	RP11-456H18.1	ncRNA_intronic	0	4.37809e-09	-0.0279784	0.00464832	17	G	A	0.2604	5	5	15	0	1	1
rs631791	11	57675410	0.773466	rs10896636	13.04	OR5AZ1P	intergenic	9358	7.83152e-08	0.0243119	0.00441388	36	G	A	0.2982	6	5	15	0	1	1
rs2458217	17	44353206	0.854532	rs169201	13.02	ARL17B	intronic	0	NA	NA	NA	50	T	C	0.2008	5	5	15	1	1	1
rs139519	22	41660410	0.954059	rs13057907	13.01	RANGAP1	intronic	0	9.0244e-08	0.0221496	0.00404059	57	G	C	0.4344	5	3	4	1	1	1
rs12373140	17	43924231	1	rs76761706	12.99	MAPT-AS1:SPPL2C	exonic	0	2.44835e-31	0.0592422	0.00496096	50	G	A	0.2396	5	5	15	1	1	1
rs2668627	17	44353693	0.923387	rs76761706	12.99	ARL17B	intronic	0	NA	NA	NA	50	T	C	0.2465	1f	5	15	1	1	1
rs528334214	17	44762252	0.988569	rs169201	12.99	NSF	intronic	0	NA	NA	NA	50	A	G	0.2247	NA	15	15	1	1	1
rs564178382	17	44360760	0.856086	rs169201	12.98	ARL17B	intronic	0	NA	NA	NA	50	C	T	0.1988	NA	5	15	1	1	1
rs72893910	18	39305679	0.64735	rs11875397	12.97	RP11-188I24.1	intergenic	63447	0.0044821	0.01906	0.00653946	54	G	A	0.1282	6	14	15	0	0	1
rs62062136	17	44116312	0.994629	rs76761706	12.96	KANSL1	intronic	0	4.93996e-32	-0.0591493	0.00489612	50	C	T	0.2406	6	4	4	1	1	1
rs34182595	7	126078883	0.60504	rs1833070	12.94	GRM8	UTR3	0	NA	NA	NA	22	AT	A	0.4235	NA	5	15	1	1	1
rs2696704	17	44261753	0.989382	rs76761706	12.94	KANSL1	intronic	0	7.90507e-29	-0.0555354	0.00486063	50	C	T	0.2416	NA	2	7	1	1	1
rs7022904	9	23274023	0.813033	rs10733384	12.93	AL391117.1	intergenic	320920	5.38628e-06	0.021907	0.00469577	27	G	A	0.2078	6	9	15	0	0	1
rs8073146	17	43893751	1	rs76761706	12.93	CRHR1:RP11-105N13.4	ncRNA_intronic	0	1.5017e-32	-0.0598122	0.00490934	50	G	A	0.2396	5	5	14	1	1	0
rs2299468	7	126218745	0.601788	rs1833070	12.92	GRM8	intronic	0	6.27838e-07	0.0209888	0.0041077	22	C	T	0.3777	5	5	15	1	1	1
rs2696707	17	44264717	0.994629	rs76761706	12.92	KANSL1	intronic	0	6.42631e-29	-0.0556341	0.00486123	50	C	A	0.2406	NA	2	7	1	1	1
rs4539273	11	47694699	0.753808	rs7107356	12.9	AGBL2	intronic	0	7.56399e-06	-0.0183735	0.00400169	35	C	T	0.4334	1f	5	15	1	1	0
rs2283065	7	126154236	0.911758	rs1833070	12.89	GRM8	intronic	0	1.86082e-07	0.022197	0.00415224	22	C	T	0.3579	5	5	15	1	1	1
rs11072671	15	78044723	0.73051	rs12903563	12.89	LINGO1	intronic	0	2.35372e-05	-0.0173001	0.00398958	46	C	T	0.5	5	5	14	1	1	1
rs1807497	22	42072912	0.72715	rs9611566	12.89	NHP2L1	intronic	0	7.69355e-07	-0.0255912	0.00504841	57	C	A	0.2097	7	4	5	1	1	1
rs8712	17	44101871	0.989294	rs76761706	12.88	MAPT	UTR3	0	4.85574e-32	-0.0591785	0.00489794	50	G	A	0.2416	5	4	5	1	1	1
rs547291419	17	44229364	0.852687	rs76761706	12.87	KANSL1	intronic	0	NA	NA	NA	50	T	C	0.2107	NA	2	7	1	1	1
rs1724417	17	43672118	0.830576	rs76761706	12.86	RP11-707O23.5	intergenic	6116	NA	NA	NA	50	A	G	0.2048	6	5	15	0	1	1
rs62055559	17	43967138	1	rs76761706	12.86	MAPT-AS1	ncRNA_intronic	0	5.82651e-32	-0.0590731	0.0048956	50	G	T	0.2396	2b	5	14	1	1	1
rs2304548	12	109795166	0.822609	rs7968387	12.85	MYO1H:RP11-256L11.1	ncRNA_intronic	0	6.71533e-09	-0.0244641	0.00411447	39	G	T	0.3956	NA	5	15	1	1	1
rs551916351	17	44350217	0.854532	rs169201	12.83	ARL17B	intergenic	1932	NA	NA	NA	50	A	G	0.2008	NA	5	15	1	1	1
rs12150683	17	43824848	1	rs76761706	12.82	CRHR1:RP11-105N13.4	ncRNA_intronic	0	5.26286e-31	-0.0569148	0.00479299	50	G	A	0.2396	6	5	14	1	1	1
rs74922289	17	43918524	1	rs76761706	12.82	MAPT-AS1	intergenic	2492	4.48883e-32	-0.0592054	0.00489741	50	G	A	0.2396	NA	5	15	1	1	1
rs556952432	17	44221836	0.857958	rs76761706	12.79	KANSL1	intronic	0	NA	NA	NA	50	C	T	0.2117	NA	2	5	1	1	1
rs10759943	9	120522873	0.690688	rs7025144	12.78	RP11-281A20.2	intergenic	22852	2.59777e-08	0.0285152	0.00499507	31	G	A	0.1948	7	5	15	0	1	1
rs7936522	11	31839182	0.992154	rs1540319	12.76	PAX6:RCN1	intronic	0	1.169e-09	-0.0325441	0.00521562	34	G	C	0.1581	3a	1	11	1	1	1
rs2469941	17	44349744	0.854532	rs169201	12.75	ARL17B	intergenic	2405	NA	NA	NA	50	A	G	0.2008	NA	5	15	1	1	1
rs478746	1	37204435	0.782599	rs11263943	12.72	RP4-614N24.1	intergenic	34305	8.32021e-09	0.0244941	0.00414528	1	C	T	0.4046	NA	5	14	0	0	1
rs132908	22	41801795	0.807446	rs9611566	12.7	TEF	intergenic	6464	2.85208e-06	-0.0235356	0.00490255	57	G	A	0.2256	3a	2	5	1	1	1
rs2262140	17	44349736	0.854532	rs169201	12.68	ARL17B	intergenic	2413	NA	NA	NA	50	C	T	0.2008	7	5	15	1	1	1
rs72867447	11	13301875	0.86985	rs4757136	12.65	ARNTL	intronic	0	1.79708e-09	0.0253375	0.00410743	32	G	C	0.4235	4	1	7	1	1	1
rs2413639	22	41659580	0.780356	rs2273085	12.65	RANGAP1	intronic	0	4.36767e-10	0.0276894	0.00432676	57	G	A	0.3419	6	4	4	1	1	1
rs7545247	1	37202097	0.93659	rs11263943	12.64	RP4-614N24.1	intergenic	36643	2.06278e-10	0.0264973	0.00406472	1	C	T	0.4105	5	5	14	0	0	1
rs80026628	9	96291096	1	rs78046549	12.64	FAM120A	intronic	0	NA	NA	NA	29	TG	T	0.09841	NA	4	4	1	1	1
rs147382204	17	44768597	0.939477	rs35937770	12.64	NSF	intronic	0	NA	NA	NA	50	T	G	0.334	6	15	15	1	1	1
rs2668611	17	44350125	0.854532	rs169201	12.63	ARL17B	intergenic	2024	NA	NA	NA	50	C	T	0.2008	7	5	15	1	1	1
rs2262144	17	44350511	0.854532	rs169201	12.62	ARL17B	intergenic	1638	NA	NA	NA	50	A	G	0.2008	6	5	15	1	1	1
rs738093	19	32930507	0.940886	rs10409835	12.62	DPY19L3	intronic	0	5.50566e-08	0.0297258	0.00533402	56	G	A	0.162	6	4	5	1	1	1
rs12970188	18	50650350	0.846713	rs12457407	12.61	DCC	intronic	0	6.31294e-05	0.0174034	0.00424172	55	G	A	0.3728	7	5	15	1	1	1
rs147194389	3	107150308	0.763882	rs76629150	12.6	RP11-115H18.1	ncRNA_intronic	0	4.80054e-06	-0.0307142	0.0065488	9	C	T	0.1243	3a	1	1	0	0	1
rs9593	12	109994870	0.69079	rs7313797	12.59	MMAB	exonic	0	4.26185e-08	-0.0223998	0.00398607	39	T	A	0.4553	1f	4	5	1	1	1
rs2696497	17	44364649	0.932278	rs76761706	12.59	ARL17B	intronic	0	2.10597e-30	0.0594633	0.00505982	50	C	T	0.2445	NA	2	15	1	1	1
rs297364	11	16333421	0.996019	rs297343	12.57	SOX6	intronic	0	5.83805e-10	0.0268069	0.00421966	33	C	T	0.3628	NA	5	15	1	0	1
rs79475968	17	44326895	0.627817	rs17698176	12.55	RP11-259G18.2	intergenic	4484	1.68759e-06	0.0265001	0.00539734	50	C	T	0.175	6	5	15	0	1	1
rs569948327	17	44347165	0.814441	rs76761706	12.53	RP11-259G18.1	intergenic	1104	NA	NA	NA	50	T	C	0.2078	NA	5	15	1	1	1
rs10227255	7	126507084	0.67539	rs34351088	12.52	GRM8	intronic	0	6.61523e-07	-0.0204107	0.00400269	22	C	T	0.4781	6	9	15	1	1	1
rs2696547	17	44350395	0.840493	rs76761706	12.5	ARL17B	intergenic	1754	NA	NA	NA	50	G	C	0.2127	7	5	15	1	1	1
rs6872434	5	107760534	0.949741	rs13163891	12.48	FBXL17	intergenic	42734	5.99826e-08	-0.0235223	0.00423279	15	C	T	0.3588	6	9	15	0	1	1
rs11039297	11	47581443	0.67356	rs7103648	12.48	CELF1	intronic	0	7.69484e-07	0.0225226	0.00444311	35	G	A	0.2803	5	5	15	1	1	1
rs55768139	8	10195477	0.829803	rs7818437	12.47	MSRA	intronic	0	1.90598e-06	0.0241941	0.00495302	25	C	T	0.2326	6	5	15	1	1	1
rs10896662	11	57679080	0.773466	rs10896636	12.46	OR5AZ1P	intergenic	5688	5.366e-08	-0.0245675	0.00440471	36	G	A	0.2982	6	5	15	0	1	1
rs3811061	3	107097346	0.797619	rs76629150	12.45	RP11-446H18.5:CCDC54	exonic	0	1.8586e-07	-0.0343179	0.00641936	9	C	A	0.1272	NA	4	15	1	0	1
rs554959222	17	44344456	0.891974	rs76761706	12.44	RP11-259G18.1	ncRNA_exonic	0	NA	NA	NA	50	T	C	0.2575	NA	1	1	1	1	1
rs62081500	18	35204603	0.976968	rs17570807	12.4	MIR4318	intergenic	32494	3.69072e-10	-0.0626624	0.00975059	53	G	A	0.04274	5	5	15	0	0	0
rs199535	17	44822662	0.988582	rs169201	12.39	NSF	intronic	0	1.79381e-25	-0.0522517	0.0048847	50	G	A	0.2227	6	4	5	1	1	1
rs559668878	17	43814370	1	rs76761706	12.38	CRHR1:RP11-105N13.4	ncRNA_intronic	0	NA	NA	NA	50	AC	A	0.2396	NA	5	14	1	1	1
rs7234764	18	39280705	0.696781	rs11875397	12.38	RP11-142I20.1	intergenic	68555	0.000278164	-0.0175159	0.00469897	54	G	A	0.2505	7	5	15	0	0	1
rs35626715	17	43502241	0.716797	rs76761706	12.37	ARHGAP27	intronic	0	2.99326e-24	-0.0547051	0.00525039	50	C	T	0.1958	5	1	15	1	1	1
rs548376955	17	44347109	0.854532	rs169201	12.36	RP11-259G18.1	intergenic	1048	NA	NA	NA	50	A	G	0.2008	NA	5	15	1	1	1
rs2732706	17	44351686	0.9426	rs76761706	12.36	ARL17B	downstream	463	3.88988e-28	0.0557771	0.00494516	50	C	T	0.2445	NA	5	15	1	1	1
rs1501673	5	87963600	0.790981	rs1422192	12.35	LINC00461	ncRNA_intronic	0	2.50445e-09	0.0355416	0.0058138	14	G	A	0.1441	NA	1	13	0	1	1
rs9611591	22	41830212	0.870162	rs9611566	12.34	TOB2	UTR3	0	4.80191e-07	-0.0252241	0.00488597	57	G	A	0.2326	5	4	4	1	1	1
rs2069191	18	50723460	0.928657	rs4632195	12.33	DCC	intronic	0	1.19895e-07	-0.0220826	0.0040677	55	C	T	0.4871	NA	9	15	1	1	0
rs2299505	7	126376133	0.666	rs34351088	12.3	GRM8	intronic	0	5.90411e-08	-0.0228078	0.00410208	22	G	A	0.3976	6	7	15	1	1	1
rs532593319	17	44344219	0.839591	rs76761706	12.3	RP11-259G18.1	upstream	183	NA	NA	NA	50	C	T	0.2087	NA	1	1	1	1	1
rs67036103	5	107559520	0.794567	rs286740	12.27	FBXL17	intronic	0	NA	NA	NA	15	AT	A	0.325	NA	5	15	1	1	1
rs140012394	17	43671471	0.946216	rs76761706	12.27	RP11-707O23.5	intergenic	6763	NA	NA	NA	50	T	C	0.2505	5	5	15	0	1	1
rs62062787	17	44024865	1	rs76761706	12.27	MAPT	intronic	0	7.1466e-32	-0.0589945	0.00489627	50	C	T	0.2396	5	5	14	1	1	1
rs2532419	17	44288281	0.850531	rs169201	12.27	KANSL1	intronic	0	NA	NA	NA	50	C	T	0.1978	NA	4	5	1	1	1
rs79180862	17	44131798	0.994629	rs76761706	12.26	KANSL1	intronic	0	9.06867e-32	0.0593314	0.00493268	50	C	T	0.2406	5	4	5	1	1	1
rs4652927	1	37188699	0.969498	rs1002656	12.24	RP4-614N24.1	intergenic	50041	8.51268e-09	-0.0253526	0.00429346	1	G	T	0.3151	5	5	14	0	0	1
rs150765798	6	98343019	0.826432	rs2503775	12.24	RP11-436D23.1	ncRNA_intronic	0	NA	NA	NA	18	T	TTTTA	0.1083	NA	9	15	0	1	1
rs61945212	12	118690156	0.640708	rs6490177	12.23	TAOK3	intronic	0	1.46723e-07	-0.0318601	0.0059101	41	C	T	0.1521	6	4	5	1	1	0
rs534264096	17	44108482	0.994629	rs76761706	12.22	KANSL1	UTR3	0	NA	NA	NA	50	A	AGCCCTCT	0.2406	NA	3	4	1	1	1
rs7154256	14	75252587	0.866446	rs4903266	12.21	YLPM1	intronic	0	1.82604e-08	-0.0230386	0.00399188	45	C	T	0.4751	6	4	5	1	1	1
rs56194509	17	43844559	1	rs76761706	12.2	CRHR1:RP11-105N13.4	ncRNA_intronic	0	1.99524e-32	-0.0601389	0.00494606	50	G	T	0.2396	5	5	14	1	1	0
rs62054372	17	43798775	0.994627	rs76761706	12.19	CRHR1:RP11-105N13.4	ncRNA_intronic	0	NA	NA	NA	50	G	C	0.2386	5	5	14	1	1	1
rs3814424	5	87968953	1	rs1422192	12.18	LINC00461	ncRNA_exonic	0	5.57691e-09	0.0328459	0.00549468	14	C	T	0.172	4	1	13	0	1	1
rs17683331	7	126211631	0.601788	rs1833070	12.18	GRM8	intronic	0	6.70628e-07	-0.0208707	0.00409509	22	G	A	0.3777	7	5	15	1	1	1
rs2532412	17	44295695	0.847455	rs76761706	12.18	KANSL1	intronic	0	NA	NA	NA	50	A	G	0.2097	NA	4	5	1	1	1
rs6776841	3	136042164	0.805342	rs9854328	12.17	PCCB	intronic	0	3.31397e-06	-0.0200172	0.00419733	11	C	T	0.3022	6	4	5	1	1	1
rs7682546	4	139081200	0.991988	rs4530683	12.17	SLC7A11-AS1	ncRNA_intronic	0	1.44057e-07	0.0223672	0.00414649	13	G	T	0.4533	7	5	15	1	1	1
rs57793730	9	98286036	0.729861	rs145965565	12.17	PTCH1	intergenic	6696	1.45443e-07	-0.0349937	0.00648939	30	G	A	0.1163	6	5	14	1	1	1
rs12923556	16	7662891	0.972211	rs2191129	12.17	RBFOX1	intronic	0	7.16435e-08	-0.0220829	0.00399726	47	G	C	0.4841	7	5	15	1	0	0
rs541171022	17	43966910	0.994629	rs76761706	12.17	MAPT-AS1	ncRNA_intronic	0	NA	NA	NA	50	A	AAGG	0.2386	NA	13	14	1	1	1
rs79492906	17	43984864	1	rs76761706	12.17	MAPT	intronic	0	9.31076e-32	0.0593146	0.00493223	50	C	T	0.2396	5	2	14	1	1	1
rs34959341	17	44219457	0.612072	rs17698176	12.17	KANSL1	intronic	0	NA	NA	NA	50	T	C	0.1779	5	2	5	1	1	1
rs6980438	7	126174427	0.737045	rs1833070	12.16	GRM8	intronic	0	3.75927e-06	-0.0200478	0.00422744	22	C	A	0.3897	7	7	15	1	1	0
rs916793	17	43954686	1	rs76761706	12.16	MAPT-AS1	ncRNA_intronic	0	4.6404e-30	0.0564095	0.00482889	50	G	A	0.2396	1f	9	14	0	1	1
rs3213697	17	2573858	0.784888	rs4790355	12.15	PAFAH1B1	intronic	0	1.4745e-05	-0.0333104	0.0074972	49	C	T	0.05169	5	4	4	1	1	1
rs56136075	17	43936298	1	rs76761706	12.13	MAPT-AS1	ncRNA_intronic	0	9.28705e-32	0.0593153	0.0049322	50	C	A	0.2396	5	5	14	0	1	1
rs1052594	17	44102689	0.983908	rs76761706	12.12	MAPT	UTR3	0	2.47146e-30	0.0566884	0.00482955	50	G	C	0.2406	1f	4	5	1	1	1
rs1881194	17	44248814	0.994629	rs76761706	12.12	KANSL1	exonic	0	1.41753e-29	0.0562528	0.00485714	50	G	A	0.2406	NA	2	4	1	1	1
rs537509137	17	44327438	0.8946	rs76761706	12.12	RP11-259G18.2	intergenic	5027	NA	NA	NA	50	C	G	0.2654	NA	4	15	0	1	1
rs7111153	11	112834153	0.972928	rs7948327	12.11	RP11-629G13.1:NCAM1	ncRNA_exonic	0	6.91291e-10	-0.0264615	0.00418331	38	C	T	0.4334	4	1	1	1	1	1
rs2696541	17	44351743	0.82996	rs76761706	12.11	ARL17B	downstream	406	NA	NA	NA	50	G	A	0.2107	NA	5	15	1	1	1
rs62470207	7	126405067	0.918599	rs34351088	12.1	GRM8	intronic	0	2.98993e-09	0.0250356	0.00411529	22	C	A	0.4712	7	14	15	1	1	1
rs561631796	17	44351007	0.854532	rs169201	12.1	ARL17B	intergenic	1142	NA	NA	NA	50	T	C	0.2008	NA	5	15	1	1	1
rs2668624	17	44352872	0.95169	rs76761706	12.09	ARL17B	intronic	0	1.45981e-28	-0.0558612	0.00491329	50	G	A	0.2406	NA	5	15	1	1	1
rs320708	7	137053704	0.901904	rs1584663	12.08	DGKI	intergenic	12078	7.12104e-08	0.0222432	0.00402547	23	C	T	0.4612	6	9	15	0	1	1
rs531804214	17	44343930	0.958307	rs76761706	12.08	RP11-259G18.1	upstream	472	NA	NA	NA	50	A	G	0.2455	NA	1	2	1	1	1
rs55648326	17	43501591	0.716797	rs76761706	12.07	ARHGAP27	intronic	0	3.08753e-24	-0.054501	0.00523236	50	C	T	0.1958	5	1	15	1	1	1
rs569012614	17	44364209	0.854532	rs169201	12.07	ARL17B	intronic	0	NA	NA	NA	50	C	T	0.2008	NA	1	15	1	1	1
rs62056875	17	43778003	1	rs76761706	12.06	CRHR1:RP11-105N13.4	ncRNA_intronic	0	2.00352e-32	0.0599914	0.00493407	50	T	A	0.2396	5	5	14	1	1	1
rs1052553	17	44073889	0.989294	rs76761706	12.06	MAPT	exonic	0	2.23477e-30	-0.0563094	0.0047936	50	G	A	0.2416	1f	4	15	1	1	1
rs528296049	17	44349031	0.643361	rs76761706	12.05	RP11-259G18.1	intergenic	2970	NA	NA	NA	50	A	AGATTAC	0.17	NA	5	15	1	1	1
rs72790306	2	24111311	0.706875	rs34668726	12.01	ATAD2B	intronic	0	5.41549e-06	-0.0278209	0.0059649	4	G	T	0.1481	6	4	5	1	1	1
rs10123708	9	23292163	0.789913	rs4576509	12.01	AL391117.1	intergenic	339060	1.20841e-07	0.0247379	0.00455804	27	G	C	0.2316	6	5	15	0	0	1
rs10144023	14	75291531	0.728713	rs4903266	12.01	YLPM1	intronic	0	6.85376e-08	-0.0225596	0.00407753	45	C	T	0.4622	7	4	5	1	1	1
rs62062771	17	44020282	1	rs76761706	12.01	MAPT	intronic	0	1.42697e-31	0.0591374	0.00493272	50	G	A	0.2396	5	2	14	1	1	1
rs20551	22	41548008	0.969124	rs2273085	12.01	EP300	exonic	0	3.26791e-11	-0.0299322	0.00439966	57	G	A	0.3032	5	4	4	1	1	1
rs71522228	7	126428843	0.866627	rs34351088	12	GRM8	intronic	0	NA	NA	NA	22	TA	T	0.4761	NA	7	15	1	0	1
rs4903262	14	75340818	0.752011	rs4903266	12	RP11-316E14.2	ncRNA_exonic	0	9.54571e-07	-0.020113	0.00400189	45	G	A	0.4563	1f	5	15	1	1	1
rs141650602	17	44338640	0.829681	rs76761706	11.99	RP11-259G18.3	upstream	667	NA	NA	NA	50	TATC	T	0.2157	NA	5	5	0	1	1
rs11606683	11	47302733	0.632367	rs11039182	11.98	MADD	intronic	0	2.96797e-06	0.019774	0.00412621	35	C	T	0.3857	1f	4	4	1	1	1
rs62065399	17	43546057	0.756939	rs76761706	11.98	PLEKHM1	intronic	0	NA	NA	NA	50	G	T	0.1958	3a	4	5	1	1	0
rs12943085	17	43834482	1	rs76761706	11.98	CRHR1:RP11-105N13.4	ncRNA_intronic	0	3.06516e-32	0.0598116	0.00493413	50	G	A	0.2396	5	5	14	1	1	1
rs9857592	3	16845144	0.977276	rs9868600	11.97	PLCL2	intergenic	0	3.47249e-11	0.0299432	0.00440723	7	T	A	0.2863	6	1	15	1	1	1
rs1806152	11	31851040	0.969225	rs1540319	11.96	RCN1	intronic	0	5.24675e-09	0.0301949	0.00504241	34	C	T	0.163	NA	5	13	1	1	1
rs5820605	17	44102682	0.992743	rs7225002	11.96	MAPT	UTR3	0	NA	NA	NA	50	C	CT	0.4394	NA	4	5	1	1	1
rs2696439	17	44273264	0.989382	rs76761706	11.96	KANSL1:KANSL1-AS1	ncRNA_intronic	0	7.57386e-30	0.058229	0.00500343	50	G	A	0.2416	NA	2	5	1	1	1
rs15380	2	10197270	0.920516	rs4396680	11.94	CYS1	UTR3	0	7.20598e-09	-0.0292101	0.00492272	3	T	A	0.1789	2b	1	7	1	1	1
rs36019749	3	16731422	0.723253	rs6779928	11.91	AC091493.2	ncRNA_intronic	0	1.56049e-07	0.0283634	0.00527284	7	C	T	0.1839	7	5	15	0	1	1
rs577664674	17	43897026	1	rs76761706	11.9	CRHR1	NA	0	NA	NA	NA	50	TGGAG	T	0.2396	NA	5	15	1	1	0
rs13411680	2	148896268	0.817299	rs2042555	11.88	MBD5	intronic	0	1.51279e-09	-0.0259409	0.00418589	5	G	T	0.3549	6	5	15	1	1	1
rs9884040	3	16859162	0.67155	rs6779928	11.88	PLCL2	NA	0	7.54977e-08	0.0269172	0.00488087	7	C	T	0.2266	6	5	15	1	1	1
rs1800547	17	44051846	0.994629	rs76761706	11.88	MAPT	UTR5	0	1.85663e-30	-0.0564046	0.00479499	50	G	A	0.2406	1f	3	15	1	1	1
rs17688452	17	43773085	1	rs76761706	11.87	CRHR1:RP11-105N13.4	ncRNA_intronic	0	8.18789e-31	0.057171	0.0048304	50	G	A	0.2396	6	13	14	1	1	1
rs139478	22	41624761	0.635473	rs13057907	11.87	L3MBTL2	intronic	0	7.98215e-05	-0.0171361	0.00423571	57	G	A	0.3588	7	4	4	1	1	0
rs748832	3	16851202	0.741122	rs9868600	11.85	PLCL2	NA	0	1.02076e-09	-0.0258763	0.00413228	7	G	A	0.3539	NA	2	15	1	1	1
rs623738	3	107244359	0.990442	rs600011	11.85	BBX	intronic	0	2.09633e-08	-0.0251461	0.0043756	9	C	T	0.2724	2b	1	1	1	0	1
rs62056786	17	43975285	1	rs76761706	11.85	MAPT	intronic	0	5.95131e-32	-0.0590654	0.00489571	50	C	T	0.2396	2b	1	13	1	1	1
rs63750417	17	44060775	0.994629	rs76761706	11.85	MAPT	exonic	0	1.10583e-31	0.0592356	0.00493179	50	C	T	0.2406	5	4	15	1	1	1
rs7759801	6	98337458	0.826432	rs2503775	11.84	RP11-436D23.1	ncRNA_intronic	0	3.68272e-07	0.0325101	0.00623461	18	G	A	0.1083	5	5	15	0	1	1
rs184745911	17	43698899	0.994627	rs76761706	11.83	CRHR1-IT1	ncRNA_intronic	0	NA	NA	NA	50	A	G	0.2386	7	1	5	1	1	1
rs536191887	17	43851209	1	rs76761706	11.82	CRHR1:RP11-105N13.4	ncRNA_intronic	0	NA	NA	NA	50	A	AT	0.2396	NA	5	14	1	1	0
rs537252437	17	43661959	0.776773	rs76761706	11.81	DND1P1	intergenic	1277	NA	NA	NA	50	T	C	0.1978	NA	1	1	0	1	1
rs2732629	17	44289101	0.979329	rs76761706	11.81	KANSL1	intronic	0	5.10833e-29	-0.0557693	0.00486415	50	G	A	0.2435	1f	4	5	1	1	1
rs111240522	17	44066874	0.994629	rs76761706	11.8	MAPT	intronic	0	NA	NA	NA	50	G	A	0.2406	7	4	15	1	1	1
rs2732708	17	44351387	0.9417	rs76761706	11.8	ARL17B	downstream	762	2.46896e-30	0.0593472	0.00505603	50	C	T	0.2425	NA	5	15	1	1	1
rs56408516	2	148553487	0.896416	rs10174206	11.79	AC009480.4	intergenic	14427	3.32231e-09	0.0312086	0.00514502	5	G	T	0.1869	6	5	15	0	1	1
rs567454978	17	44337512	0.604047	rs76761706	11.79	RP11-259G18.3	ncRNA_exonic	0	NA	NA	NA	50	T	A	0.4712	NA	1	1	0	1	1
rs17487484	18	50723283	0.94119	rs4632195	11.76	DCC	intronic	0	3.98361e-08	-0.0229025	0.00406667	55	G	T	0.4841	5	9	15	1	1	0
rs72781679	2	24237712	0.694753	rs34668726	11.75	MFSD2B	intronic	0	5.52092e-06	0.0279553	0.00599908	4	G	A	0.1501	5	2	14	1	1	1
rs749446	6	12010820	0.634585	rs12213920	11.75	HIVEP1	intronic	0	5.31186e-07	0.0223289	0.00434187	17	C	A	0.3509	3a	1	1	1	1	1
rs7019679	9	23273836	0.855604	rs10733384	11.74	AL391117.1	intergenic	320733	4.54275e-07	0.0240531	0.00464933	27	G	A	0.2157	7	9	15	0	0	1
rs7315991	12	109848567	0.607979	rs2075432	11.74	MYO1H	exonic	0	1.44981e-06	-0.0201355	0.00407518	39	C	T	0.4722	7	9	15	1	1	1
rs2732705	17	44351929	0.947324	rs76761706	11.74	ARL17B	downstream	220	1.58538e-28	-0.0558112	0.00491216	50	G	T	0.2435	NA	5	15	1	1	1
rs549572472	17	44352621	0.9417	rs76761706	11.73	ARL17B	UTR3	0	NA	NA	NA	50	A	G	0.2425	NA	5	15	1	1	1
rs16909150	9	96216746	0.967245	rs78046549	11.72	FAM120A	intronic	0	7.23023e-08	0.0360925	0.00653516	29	C	T	0.09742	5	1	2	1	1	1
rs529396612	17	44273664	0.834091	rs169201	11.72	KANSL1:KANSL1-AS1	ncRNA_exonic	0	NA	NA	NA	50	A	G	0.1948	NA	2	5	1	1	1
rs10738657	9	23288651	0.699161	rs10733384	11.71	AL391117.1	intergenic	335548	8.4036e-05	-0.0181981	0.00451233	27	C	A	0.2306	6	7	15	0	0	1
rs9611460	22	41418297	0.847073	rs2273085	11.71	Y_RNA	intergenic	23203	3.95223e-11	-0.0305961	0.00451638	57	C	T	0.2903	4	1	1	0	1	0
rs577330784	17	43658778	0.771991	rs76761706	11.7	DND1P1	intergenic	4458	NA	NA	NA	50	C	A	0.1968	NA	3	5	0	1	1
rs11575896	17	43972142	1	rs76761706	11.69	MAPT-AS1:MAPT	ncRNA_exonic	0	1.00452e-31	0.0592805	0.0049321	50	G	A	0.2396	4	1	1	1	1	1
rs112784142	17	44327958	0.840586	rs76761706	11.69	RP11-259G18.2	intergenic	5547	NA	NA	NA	50	C	G	0.2107	7	5	15	0	1	1
rs10252649	7	126397238	0.996034	rs34351088	11.68	GRM8	intronic	0	3.80541e-09	0.0242189	0.00400787	22	G	A	0.4871	7	14	15	1	1	1
rs73197263	8	10252577	0.720618	rs4526367	11.68	MSRA	intronic	0	4.7003e-06	-0.027817	0.00592535	25	C	A	0.1402	5	5	15	1	1	1
rs76934998	17	44344822	0.854532	rs169201	11.67	RP11-259G18.1	ncRNA_exonic	0	NA	NA	NA	50	G	A	0.2008	4	1	2	1	1	1
rs62055550	17	43965680	1	rs76761706	11.65	MAPT-AS1	ncRNA_intronic	0	5.5876e-32	0.0594897	0.00492865	50	G	A	0.2396	6	13	14	1	1	1
rs10241618	7	126376478	0.666	rs34351088	11.64	GRM8	intronic	0	5.21735e-08	-0.0228975	0.00410151	22	T	A	0.3976	5	7	15	1	1	1
rs9372780	6	98723574	0.624868	rs2503775	11.63	RP11-436D23.1	ncRNA_intronic	0	3.18523e-05	-0.0259455	0.00608196	18	G	T	0.1223	6	5	15	0	0	0
rs73222302	3	136098085	0.920389	rs10935184	11.62	STAG1	intronic	0	5.1042e-11	0.0278583	0.00413603	11	G	A	0.4632	7	4	5	1	1	1
rs1895694	2	148619746	0.858073	rs2042555	11.6	ACVR2A	intronic	0	8.4417e-12	-0.0281942	0.00402475	5	C	T	0.4046	NA	5	15	1	1	1
rs17058256	6	98629062	0.631076	rs2503775	11.6	RP11-436D23.1	ncRNA_intronic	0	1.86646e-05	0.0270891	0.00617128	18	C	T	0.1213	7	9	15	0	0	1
rs2049515	17	43761856	1	rs76761706	11.59	CRHR1:RP11-105N13.4	ncRNA_intronic	0	8.99556e-31	0.0571286	0.00483021	50	C	T	0.2396	1f	5	14	1	1	1
rs12345723	9	4109656	0.678485	rs34069441	11.58	GLIS3	intronic	0	5.07903e-05	-0.0196806	0.00473616	26	C	T	0.2525	5	5	15	1	0	1
rs2696662	17	44249621	0.994629	rs76761706	11.57	KANSL1	intronic	0	8.86405e-29	-0.0554815	0.00486036	50	G	A	0.2406	NA	4	5	1	1	1
rs62055884	17	43837567	1	rs76761706	11.56	CRHR1:RP11-105N13.4	ncRNA_intronic	0	2.4941e-32	0.0599107	0.00493507	50	C	T	0.2396	5	5	14	1	1	1
rs551924321	17	44364019	0.938011	rs76761706	11.56	ARL17B	intronic	0	NA	NA	NA	50	GA	G	0.2455	NA	5	15	1	1	1
rs1543573	6	11969531	0.830755	rs12213920	11.52	RP11-456H18.1	intergenic	21044	7.75223e-09	-0.0276235	0.00466524	17	G	A	0.2465	2a	1	15	0	1	1
rs4523962	17	43902522	1	rs76761706	11.51	CRHR1	intronic	0	8.03491e-32	0.0593971	0.00493384	50	G	A	0.2396	5	5	14	1	1	0
rs62055663	17	43753454	1	rs76761706	11.5	CRHR1:RP11-105N13.4	ncRNA_intronic	0	1.41469e-32	-0.0596857	0.0048969	50	G	A	0.2396	5	5	14	1	1	1
rs72796359	2	24160545	0.706875	rs34668726	11.48	UBXN2A	intronic	0	5.64044e-06	-0.0277749	0.0059663	4	C	T	0.1481	6	5	5	1	1	1
rs12805699	11	113241810	0.987167	rs10891539	11.47	TTC12	intronic	0	5.45064e-11	-0.0270172	0.00401714	38	T	A	0.4712	5	4	5	1	1	1
rs11728841	4	139096299	0.806094	rs4530683	11.46	SLC7A11-AS1:SLC7A11	ncRNA_intronic	0	7.02531e-07	-0.0205021	0.00403006	13	C	A	0.4821	5	2	15	1	1	1
rs62359999	5	107844740	0.606587	rs11240962	11.46	RP11-120B7.1	intergenic	84569	4.74126e-06	-0.0219049	0.00466785	15	T	A	0.2555	NA	13	15	0	1	1
rs2732675	17	44280188	0.994629	rs76761706	11.46	KANSL1	intronic	0	1.02626e-28	0.0558336	0.00489695	50	T	A	0.2406	NA	1	5	1	1	1
rs13062480	3	35681065	0.707102	rs1542212	11.44	ARPP21	intronic	0	4.59659e-07	0.0216029	0.0041776	8	G	A	0.3847	4	1	10	1	1	0
rs557034628	17	44353262	0.977105	rs169201	11.43	ARL17B	intronic	0	NA	NA	NA	50	T	C	0.2247	NA	5	15	1	1	1
rs2155951	18	35089404	0.64596	rs1941943	11.43	CELF4	intronic	0	1.49901e-05	-0.0238271	0.00536728	53	G	A	0.1511	NA	5	15	1	0	1
rs1057395	19	32974738	0.933527	rs10409835	11.42	DPY19L3	UTR3	0	1.12207e-07	0.0288681	0.00530548	56	T	A	0.161	1f	4	5	1	1	1
rs35754246	12	109920507	0.695886	rs6663	11.41	UBE3B	intronic	0	NA	NA	NA	39	C	CT	0.1759	NA	4	5	1	1	1
rs12485034	22	41469877	0.934079	rs2273085	11.41	RP11-12M9.4	downstream	306	8.5774e-11	-0.0299701	0.00450287	57	G	A	0.3052	7	5	15	0	1	1
rs35641442	14	75207263	0.861676	rs4903266	11.4	FCF1	intergenic	3868	7.65446e-09	0.0243337	0.00410812	45	G	A	0.4722	7	5	5	1	1	1
rs2696708	17	44264943	0.994629	rs76761706	11.4	KANSL1	intronic	0	6.35812e-29	-0.0556389	0.00486123	50	C	T	0.2406	NA	2	7	1	1	1
rs374090709	17	44538511	0.802616	rs76761706	11.4	NSFP1	ncRNA_intronic	0	NA	NA	NA	50	T	C	0.3459	6	5	15	0	1	0
rs2471854	11	113299639	0.913346	rs11214607	11.39	DRD2	intronic	0	1.11824e-08	0.0317499	0.00542036	38	G	C	0.1491	6	5	15	1	1	1
rs539665598	17	44350203	0.854532	rs169201	11.38	ARL17B	intergenic	1946	NA	NA	NA	50	A	G	0.2008	NA	5	15	1	1	1
rs6785303	3	16776517	0.815955	rs6779928	11.37	AC091493.2	intergenic	37530	6.91666e-08	0.0292401	0.0052866	7	G	A	0.1889	6	5	15	0	1	0
rs76381534	3	107158355	0.763882	rs76629150	11.37	RP11-115H18.1	ncRNA_intronic	0	8.0058e-06	-0.0301235	0.00657863	9	G	C	0.1243	5	5	15	0	0	1
rs531028946	17	43661378	0.776773	rs76761706	11.37	DND1P1	intergenic	1858	NA	NA	NA	50	C	T	0.1978	NA	1	2	0	1	1
rs140412994	17	44203855	0.98922	rs76761706	11.35	KANSL1	intronic	0	NA	NA	NA	50	C	CTCAA	0.2396	NA	4	5	1	1	1
rs62055478	17	43945938	1	rs76761706	11.34	MAPT-AS1	ncRNA_intronic	0	1.11129e-31	0.0592414	0.00493244	50	C	T	0.2396	5	5	14	0	1	1
17:44350387:A:G	17	44350387	0.854532	rs169201	11.34	ARL17B	intergenic	1762	NA	NA	NA	50	A	G	0.2008	7	5	15	1	1	1
rs521746	3	136103920	0.814546	rs10935184	11.32	STAG1	intronic	0	4.21585e-10	0.025979	0.0040559	11	C	T	0.4483	NA	4	5	1	1	1
rs17682143	7	126178361	0.737045	rs1833070	11.32	GRM8	intronic	0	2.48154e-06	0.0204396	0.00423194	22	G	A	0.3897	7	5	15	1	1	0
rs12551084	9	96300295	1	rs78046549	11.32	FAM120A	intronic	0	9.2147e-08	-0.0355047	0.00648144	29	T	A	0.09841	6	4	5	1	1	1
rs113093579	17	43934116	1	rs76761706	11.31	MAPT-AS1	ncRNA_intronic	0	NA	NA	NA	50	T	G	0.2396	7	5	14	1	1	1
rs132901	22	41797547	0.90689	rs9611566	11.31	TEF	intergenic	2216	4.66483e-08	-0.0276901	0.00494193	57	C	T	0.2237	6	1	5	1	1	1
rs201727391	9	98281883	0.77329	rs145965565	11.3	PTCH1	intergenic	2543	NA	NA	NA	30	GTTCGAGTGCTGTTTC	G	0.1203	NA	5	14	1	1	1
rs55888391	17	43938107	1	rs76761706	11.3	MAPT-AS1	ncRNA_intronic	0	5.50293e-32	-0.0590981	0.00489567	50	G	A	0.2396	5	5	14	0	1	1
rs10445370	17	43935118	1	rs76761706	11.29	MAPT-AS1	ncRNA_intronic	0	4.20456e-30	0.0564525	0.00482893	50	G	A	0.2396	6	5	14	0	1	1
rs12965779	18	35273216	0.652409	rs11661202	11.29	RP11-19F9.1	intergenic	20076	NA	NA	NA	53	C	T	0.3529	7	5	15	0	0	0
rs11229131	11	57562525	0.930954	rs10896636	11.28	CTNND1	intronic	0	5.44737e-09	0.0261003	0.00436331	36	G	A	0.3141	7	4	5	1	1	1
rs149366495	17	43549608	0.756939	rs76761706	11.28	PLEKHM1	intronic	0	2.89767e-24	0.0552716	0.00530311	50	G	A	0.1958	4	4	5	1	1	0
rs2668622	17	44352131	0.900691	rs76761706	11.28	ARL17B	downstream	18	2.24292e-30	0.0593886	0.00505587	50	G	T	0.2515	6	5	15	1	1	1
rs5758442	22	42133060	0.758888	rs9611566	11.28	MEI1	intronic	0	2.36643e-06	0.0239397	0.00494645	57	C	T	0.2187	5	5	15	1	1	1
rs4766605	12	109895636	0.699874	rs6663	11.27	KCTD10	intronic	0	2.72108e-07	0.0273164	0.00518038	39	C	A	0.1769	1b	3	4	1	1	1
rs73034207	19	32875769	0.984926	rs10409835	11.27	ZNF507	UTR3	0	1.59287e-08	0.0314463	0.00542599	56	G	A	0.162	6	4	5	1	1	1
rs2950656	17	44338433	0.836843	rs76761706	11.26	RP11-259G18.3	upstream	460	NA	NA	NA	50	T	A	0.2097	5	5	5	0	1	1
rs199533	17	44828931	0.988582	rs169201	11.26	NSF	exonic	0	3.69343e-24	0.0510564	0.00491012	50	G	A	0.2227	NA	4	4	1	1	1
rs68094047	12	109855201	0.75064	rs3742020	11.25	MYO1H	intronic	0	3.79384e-13	0.0351245	0.0047159	39	C	T	0.2624	7	14	15	1	1	1
rs74573628	17	43982961	1	rs76761706	11.25	MAPT	intronic	0	7.64242e-32	-0.0589641	0.0048961	50	C	T	0.2396	5	5	14	1	1	1
rs546567549	17	44255784	0.861679	rs169201	11.25	KANSL1	intronic	0	NA	NA	NA	50	A	G	0.1998	NA	5	5	1	1	1
rs11665070	18	35152563	0.991407	rs11082011	11.24	CELF4	intergenic	6562	4.19959e-18	-0.0380928	0.00428268	53	G	A	0.3419	3a	5	14	1	0	0
rs4820443	22	42193913	0.681121	rs9611566	11.24	MEI1	intronic	0	2.7376e-06	-0.0247396	0.00514413	57	C	T	0.1968	1f	5	15	1	1	1
rs2532286	17	44241664	0.989382	rs76761706	11.23	KANSL1	intronic	0	2.07472e-30	-0.0564321	0.00480135	50	C	T	0.2416	NA	2	7	1	1	1
rs571568457	17	44249096	0.861679	rs169201	11.22	KANSL1	exonic	0	NA	NA	NA	50	A	C	0.1998	NA	3	4	1	1	1
rs111413387	17	44344409	0.891974	rs76761706	11.22	RP11-259G18.1	ncRNA_exonic	0	NA	NA	NA	50	A	C	0.2575	4	1	1	1	1	1
rs242924	17	43885367	0.867306	rs12950522	11.21	CRHR1:RP11-105N13.4	ncRNA_intronic	0	2.94254e-09	-0.0245621	0.00403566	50	G	T	0.4483	1f	5	14	1	1	0
rs567807506	17	44149210	0.994629	rs76761706	11.2	KANSL1	intronic	0	NA	NA	NA	50	G	GA	0.2406	NA	4	5	1	1	1
rs2316771	17	43945931	1	rs76761706	11.19	MAPT-AS1	ncRNA_intronic	0	6.68148e-32	-0.0590192	0.00489595	50	C	T	0.2396	5	5	14	0	1	1
rs4792891	17	43973498	1	rs1560312	11.19	MAPT	intronic	0	1.32938e-18	-0.0380684	0.00421674	50	G	T	0.3638	4	1	11	1	1	1
rs574836840	17	44286972	0.847455	rs76761706	11.19	KANSL1	intronic	0	NA	NA	NA	50	A	C	0.2097	NA	4	5	1	1	1
rs112570965	17	43801092	1	rs76761706	11.18	CRHR1:RP11-105N13.4	ncRNA_intronic	0	1.46734e-32	-0.0596697	0.00489685	50	C	T	0.2396	5	9	14	1	1	1
rs554529014	17	44081218	0.994629	rs76761706	11.17	MAPT	intronic	0	NA	NA	NA	50	C	CT	0.2406	NA	2	15	1	1	1
rs565427790	17	44344178	0.921442	rs76761706	11.17	RP11-259G18.1	upstream	224	NA	NA	NA	50	T	G	0.2545	NA	1	1	1	1	1
rs12951057	17	44794558	0.694063	rs17698176	11.17	NSF	intronic	0	6.21919e-07	0.0288147	0.00563722	50	G	C	0.166	6	4	5	1	1	1
rs368303226	17	43798784	1	rs76761706	11.16	CRHR1:RP11-105N13.4	ncRNA_intronic	0	NA	NA	NA	50	A	AGAG	0.2396	NA	5	14	1	1	1
rs62056792	17	43976644	1	rs76761706	11.16	MAPT	intronic	0	9.93168e-32	0.0592857	0.00493212	50	G	A	0.2396	5	5	13	1	1	1
rs13013887	2	148825780	0.759443	rs6430286	11.15	MBD5	intronic	0	1.75161e-06	0.0202204	0.00412479	5	G	A	0.4095	5	5	15	1	1	1
rs10537153	8	10206921	0.911883	rs7818437	11.15	MSRA	intronic	0	NA	NA	NA	25	CTT	C	0.2356	NA	5	15	1	1	1
rs1815823	18	35101644	0.882532	rs1941943	11.13	CELF4	intronic	0	9.81062e-09	-0.0282774	0.00480881	53	G	A	0.2107	NA	5	14	1	0	1
rs67744457	22	41545330	0.973472	rs2273085	11.13	EP300	intronic	0	NA	NA	NA	57	TGAA	T	0.3042	NA	4	4	1	1	1
rs9815384	3	16918828	0.645967	rs2278609	11.12	PLCL2	intergenic	0	2.814e-06	-0.0212822	0.00443057	7	C	A	0.3131	6	5	15	1	1	1
rs7029715	9	23263535	0.707231	rs10733384	11.09	AL391117.1	intergenic	310432	1.68056e-06	-0.0217547	0.00443007	27	C	T	0.2425	3b	5	15	0	0	1
rs549067929	17	44226817	0.861679	rs169201	11.09	KANSL1	intronic	0	NA	NA	NA	50	G	A	0.1998	NA	4	5	1	1	1
rs9963645	18	35259006	0.952942	rs9953394	11.09	RP11-19F9.1	intergenic	5866	2.4167e-10	0.0379523	0.00584436	53	C	T	0.1352	5	5	15	0	0	0
rs72798041	2	23953076	0.764457	rs34668726	11.08	ATAD2B	intergenic	18457	6.62231e-06	-0.0282129	0.00610606	4	C	T	0.1392	6	4	5	0	1	1
rs11229130	11	57562169	0.930954	rs10896636	11.08	CTNND1	intronic	0	5.13046e-09	-0.0260446	0.00434655	36	G	A	0.3141	5	4	5	1	1	1
rs75986348	17	43809328	1	rs76761706	11.08	CRHR1:RP11-105N13.4:RP11-293E1.2	ncRNA_intronic	0	1.139e-32	-0.0597405	0.00489395	50	G	A	0.2396	5	8	9	1	1	1
rs17770343	17	43970154	1	rs76761706	11.08	MAPT-AS1	ncRNA_intronic	0	3.89957e-30	-0.0561027	0.00479625	50	C	T	0.2396	6	5	14	1	1	1
rs10789948	11	113427677	0.996005	rs7927693	11.07	DRD2	intergenic	81263	4.37749e-07	0.0211997	0.00409205	38	T	A	0.4264	6	5	15	0	0	1
rs145472926	17	43671522	0.849666	rs76761706	11.07	RP11-707O23.5	intergenic	6712	NA	NA	NA	50	C	T	0.2127	5	5	15	0	1	1
rs62055464	17	43941858	1	rs76761706	11.07	MAPT-AS1	ncRNA_intronic	0	6.20927e-32	-0.0590491	0.00489585	50	G	T	0.2396	5	5	14	0	1	1
rs35632355	17	2580821	0.755988	rs4790355	11.06	PAFAH1B1	intronic	0	NA	NA	NA	49	CAT	C	0.04573	NA	4	4	1	1	1
rs654237	3	136068699	0.920065	rs10935184	11.05	STAG1	intronic	0	1.06737e-10	0.0274486	0.00414512	11	C	T	0.4632	6	4	5	1	1	1
rs564681262	17	43798787	0.758919	rs76761706	11.05	CRHR1:RP11-105N13.4	ncRNA_intronic	0	NA	NA	NA	50	T	G	0.2913	NA	5	14	1	1	1
rs76632685	17	43974477	0.994687	rs76761706	11.05	MAPT	intronic	0	5.95081e-32	-0.0590647	0.00489564	50	T	A	0.2406	4	1	13	1	1	1
rs9287411	2	148623304	0.886905	rs2042555	11.04	ACVR2A	intronic	0	3.71763e-12	0.0288586	0.00405041	5	C	T	0.3966	5	5	15	1	1	1
rs576859	11	57480623	0.941853	rs10896636	11.04	TMX2:TMX2-CTNND1	intronic	0	2.59594e-09	0.0259855	0.00425482	36	C	A	0.3141	1f	1	1	1	1	1
rs55947210	17	43808763	1	rs76761706	11.04	CRHR1:RP11-105N13.4	ncRNA_intronic	0	1.16789e-32	-0.0597303	0.00489397	50	G	A	0.2396	5	9	9	1	1	1
rs2316782	17	44010040	1	rs76761706	11.03	MAPT	intronic	0	2.22229e-30	-0.056325	0.00479473	50	G	A	0.2396	6	5	14	1	1	1
rs12959642	18	35154480	0.866837	rs55731231	11.03	CELF4	intergenic	8479	2.05849e-15	0.0385363	0.00473397	53	G	A	0.2306	3a	2	14	1	0	0
rs11743896	5	107874127	0.618298	rs11240962	11.02	RP11-120B7.1	intergenic	55182	8.17977e-07	0.0230566	0.00455944	15	C	T	0.2575	6	5	15	0	1	1
rs10654554	18	35213220	0.873874	rs1427041	11.02	MIR4318	intergenic	23877	NA	NA	NA	53	GACA	G	0.2058	NA	5	15	0	0	0
rs4820444	22	42202606	0.676394	rs9611566	11.02	CCDC134	intronic	0	7.39262e-06	0.023842	0.00518703	57	G	A	0.1958	1f	4	5	1	1	1
rs488359	1	37163656	0.890807	rs1002656	11.01	FTLP18	intergenic	67197	9.95167e-10	-0.0267391	0.00426724	1	G	A	0.3241	NA	5	14	0	0	1
rs35458408	8	10226868	0.957312	rs4526367	11.01	MSRA	intronic	0	NA	NA	NA	25	GC	G	0.168	NA	5	15	1	0	1
rs4766900	12	118812944	0.834652	rs6490177	11.01	RP11-131L12.2	downstream	210	4.70457e-08	0.0313242	0.00559207	41	G	A	0.1819	5	1	5	1	1	1
rs2316765	17	43912454	1	rs76761706	11.01	CRHR1	UTR3	0	4.6007e-32	-0.0591975	0.00489762	50	C	T	0.2396	4	5	15	1	1	1
rs55816333	2	148594052	0.886905	rs2042555	11	ACVR2A	intergenic	8033	3.77665e-11	-0.0279362	0.00411955	5	G	A	0.3966	6	5	15	1	1	1
rs72893190	18	35174815	0.955792	rs55731231	11	CELF4	intergenic	28814	1.33566e-16	-0.0406763	0.00479591	53	G	A	0.2346	7	5	15	0	0	0
rs112862634	5	87970352	0.790981	rs1422192	10.99	LINC00461	ncRNA_intronic	0	1.57791e-08	0.0344555	0.00594351	14	G	C	0.1441	2b	1	10	0	1	1
rs2287184	12	109970251	0.695886	rs6663	10.99	UBE3B	intronic	0	1.52496e-07	-0.0277904	0.00516214	39	C	T	0.1759	NA	4	4	1	1	1
rs139100790	9	98270316	0.715943	rs145965565	10.98	PTCH1	UTR5	0	NA	NA	NA	30	TGTGA	T	0.1362	NA	1	1	1	1	1
rs739134	22	42089623	0.732726	rs9611566	10.97	C22orf46	exonic	0	3.10786e-06	0.024808	0.00518715	57	C	T	0.2068	1f	4	4	1	1	1
rs10623053	11	31808585	0.718724	rs3026389	10.96	PAX6	UTR3	0	NA	NA	NA	34	AAAAT	A	0.1431	NA	5	15	1	1	1
rs10838746	11	47706291	0.76642	rs7107356	10.96	AGBL2	intronic	0	3.68531e-06	-0.0190147	0.00400603	35	G	A	0.4304	6	5	15	1	1	0
rs7707794	5	107877657	0.614817	rs11240962	10.95	RP11-120B7.1	intergenic	51652	6.51088e-07	0.0233192	0.00457023	15	C	T	0.2584	4	5	15	0	1	1
rs55787105	17	43853109	1	rs76761706	10.95	CRHR1:RP11-105N13.4	ncRNA_intronic	0	3.76785e-32	0.0597673	0.00493772	50	G	A	0.2396	4	5	14	1	1	0
rs8071392	17	79091103	0.907434	rs56084168	10.95	BAIAP2:AATK	UTR3	0	5.0199e-11	0.0376178	0.0055829	51	G	T	0.1561	5	2	15	1	1	1
rs62056777	17	43970303	1	rs76761706	10.94	MAPT-AS1	ncRNA_intronic	0	1.31363e-31	0.0591799	0.0049333	50	G	A	0.2396	6	5	14	1	1	1
rs72786277	2	24062818	0.688792	rs34668726	10.93	ATAD2B	intronic	0	7.0951e-06	-0.0265389	0.00576252	4	G	T	0.1511	6	4	5	1	1	1
rs112305366	17	44337903	0.937014	rs76761706	10.93	RP11-259G18.3	ncRNA_exonic	0	NA	NA	NA	50	C	G	0.2296	4	1	1	0	1	1
rs199500	17	44863413	0.648707	rs169201	10.93	WNT3	intronic	0	8.13233e-21	0.0444222	0.00462887	50	C	T	0.2734	1f	5	14	1	1	1
rs2732615	17	44364056	0.854532	rs169201	10.92	ARL17B	intronic	0	NA	NA	NA	50	T	C	0.2008	NA	5	15	1	1	1
rs72798411	2	24184343	0.706875	rs34668726	10.91	UBXN2A	intronic	0	6.24043e-06	-0.0276477	0.00596705	4	G	A	0.1481	6	4	5	1	1	1
rs8075717	17	43534322	0.992	rs1230106	10.91	PLEKHM1:AC091132.1	ncRNA_intronic	0	3.3125e-11	0.0279483	0.0041093	50	C	T	0.5	7	4	5	1	1	1
rs113830390	17	44344552	0.847456	rs169201	10.91	RP11-259G18.1	ncRNA_exonic	0	NA	NA	NA	50	C	T	0.2018	4	1	1	1	1	1
rs7929725	11	47881740	0.748659	rs7107356	10.9	NUP160	intergenic	11632	6.69863e-06	-0.0184789	0.00400151	35	G	A	0.4314	1f	5	15	0	1	0
rs4903267	14	75360419	0.983786	rs4903266	10.9	DLST	intronic	0	8.70749e-08	-0.0224006	0.00408143	45	G	T	0.4692	3a	3	4	1	1	1
rs11711008	3	16744285	0.723253	rs6779928	10.89	AC091493.2	intergenic	5298	6.43916e-08	0.0287051	0.00517755	7	G	A	0.1839	6	5	15	0	1	1
rs59423465	5	107772671	0.925483	rs11240962	10.89	FBXL17	intergenic	54871	3.03501e-09	-0.0298543	0.00490941	15	C	T	0.2217	5	7	15	0	1	1
rs2283070	7	126393180	0.608784	rs34351088	10.89	GRM8	intronic	0	1.41612e-06	-0.020119	0.00406787	22	C	T	0.3926	7	14	15	1	1	1
rs67648867	9	4141356	0.852667	rs34069441	10.89	GLIS3	intronic	0	2.49446e-06	0.0224006	0.00463899	26	G	C	0.2843	4	2	15	1	1	1
rs17689116	17	43782558	1	rs76761706	10.89	CRHR1:RP11-105N13.4	ncRNA_intronic	0	6.32811e-31	-0.0568972	0.00479806	50	C	T	0.2396	6	5	14	1	1	1
rs71954252	18	50776982	0.758763	rs12457407	10.89	DCC	intronic	0	NA	NA	NA	55	CTCTCCTGTGTTCCA	C	0.4016	NA	9	15	1	1	1
rs139437	22	41605635	0.627944	rs13057907	10.89	L3MBTL2:RP4-756G23.5	ncRNA_exonic	0	5.61963e-05	0.0174612	0.00422681	57	C	T	0.3638	7	4	4	1	1	0
rs7107293	11	113384111	1	rs34216353	10.88	DRD2	intergenic	37697	1.24955e-14	-0.0325688	0.00411862	38	G	A	0.4155	5	5	15	0	1	1
rs542352356	17	44197775	0.994629	rs76761706	10.88	KANSL1	intronic	0	NA	NA	NA	50	G	GCA	0.2406	NA	2	5	1	1	1
rs8074761	17	44124640	0.612072	rs17698176	10.87	KANSL1	intronic	0	3.6045e-05	-0.0227949	0.00538005	50	G	A	0.1779	2b	4	4	1	1	1
rs570571928	17	44346039	0.835208	rs76761706	10.87	RP11-259G18.1	ncRNA_exonic	0	NA	NA	NA	50	A	G	0.2117	NA	1	15	1	1	1
rs4255755	15	78138850	0.747747	rs3936093	10.86	LINGO1	intergenic	25607	1.19758e-06	0.020795	0.00417572	46	T	A	0.4145	5	5	14	0	1	1
rs1901810	2	148956136	0.752409	rs6430286	10.85	MBD5	intronic	0	2.36655e-06	-0.0201195	0.00415712	5	C	T	0.4095	NA	5	15	1	1	1
rs9375079	6	98468782	0.895362	rs2503775	10.85	RP11-436D23.1	ncRNA_intronic	0	6.12507e-07	0.0320056	0.00625778	18	G	A	0.1123	7	5	15	0	1	1
rs2902662	17	43806925	1	rs76761706	10.85	CRHR1:RP11-105N13.4	ncRNA_intronic	0	8.05941e-31	0.0571412	0.00482731	50	G	A	0.2396	NA	7	14	1	1	1
rs2235850	22	41657626	0.780356	rs2273085	10.85	RANGAP1	intronic	0	5.21081e-10	0.0275595	0.00432565	57	C	T	0.3419	5	4	4	1	1	1
rs36104984	3	35691748	0.86435	rs1542212	10.84	ARPP21:ARPP21-AS1	ncRNA_exonic	0	1.46843e-08	0.024797	0.00426812	8	G	A	0.3419	5	1	15	1	1	0
rs1230083	17	43500837	0.996008	rs1230106	10.83	ARHGAP27	intronic	0	3.30684e-11	-0.0277836	0.00408493	50	G	A	0.499	5	1	15	1	1	1
rs4073356	15	78008430	0.892364	rs12903563	10.82	LINGO1	intronic	0	8.17005e-08	-0.0224371	0.00407931	46	C	T	0.4911	5	5	14	1	1	1
rs77875796	17	44051612	0.994629	rs76761706	10.81	MAPT	UTR5	0	7.44995e-31	-0.0587654	0.00496162	50	G	A	0.2406	4	2	15	1	1	1
rs140057058	2	23954075	0.764457	rs34668726	10.8	ATAD2B	intergenic	17458	NA	NA	NA	4	AATTC	A	0.1392	NA	4	5	0	1	1
rs62063292	17	44043636	0.994629	rs76761706	10.8	MAPT	intronic	0	6.53126e-32	0.0594724	0.00493273	50	C	T	0.2406	6	2	14	1	1	1
rs561951897	17	44273653	0.834091	rs169201	10.8	KANSL1:KANSL1-AS1	ncRNA_exonic	0	NA	NA	NA	50	T	G	0.1948	NA	2	5	1	1	1
rs4307179	6	98484453	0.903902	rs2503775	10.79	RP11-436D23.1	ncRNA_intronic	0	2.60252e-07	-0.0321019	0.00607804	18	C	T	0.1133	2b	2	15	0	1	0
rs16932966	11	16382882	0.686519	rs297343	10.79	SOX6	intronic	0	NA	NA	NA	33	G	A	0.2833	7	5	15	1	0	1
rs573405751	17	43663780	0.882508	rs76761706	10.79	DND1P1	ncRNA_exonic	0	NA	NA	NA	50	C	G	0.2207	NA	1	1	0	1	1
rs138676762	17	43552106	0.629681	rs1230106	10.78	PLEKHM1	intronic	0	NA	NA	NA	50	T	C	0.4732	7	4	5	1	1	1
rs531995170	17	44352639	0.946621	rs76761706	10.78	ARL17B	UTR3	0	NA	NA	NA	50	G	A	0.2416	NA	5	15	1	1	1
rs6800583	3	16851755	0.735341	rs9868600	10.77	PLCL2	NA	0	6.39323e-10	0.0262805	0.00414639	7	G	A	0.3529	4	2	15	1	1	1
rs10605580	14	41715713	0.940867	rs1778377	10.77	RP11-629F19.1	intergenic	49775	NA	NA	NA	43	G	GCT	0.2644	NA	7	15	0	1	0
rs150514510	17	44142231	0.994629	rs76761706	10.77	KANSL1	intronic	0	NA	NA	NA	50	T	TA	0.2406	NA	4	4	1	1	1
rs528462017	17	44361007	0.873457	rs76761706	10.77	ARL17B	intronic	0	NA	NA	NA	50	T	G	0.2207	NA	5	15	1	1	1
rs17631303	17	43516402	0.728095	rs76761706	10.76	PLEKHM1	intronic	0	8.59143e-23	-0.0520475	0.00516441	50	G	A	0.1938	1d	3	4	1	1	1
rs9878006	3	16919573	0.652343	rs2278609	10.75	PLCL2	intergenic	0	7.26491e-07	-0.0285513	0.00561967	7	C	T	0.162	7	5	15	1	1	1
rs564688345	17	44254686	0.994629	rs76761706	10.75	KANSL1	intronic	0	NA	NA	NA	50	T	TAATGCACAGGAAAA	0.2406	NA	5	5	1	1	1
rs12616250	2	24211550	0.639703	rs34668726	10.74	UBXN2A	intronic	0	6.8746e-06	-0.0257267	0.0055778	4	C	T	0.16	2b	4	5	1	1	1
rs17334923	17	43827244	1	rs76761706	10.74	CRHR1:RP11-105N13.4	ncRNA_intronic	0	3.26961e-32	0.0596933	0.00492663	50	C	T	0.2396	5	5	14	1	1	1
rs572760195	17	44296251	0.994629	rs76761706	10.74	KANSL1	intronic	0	NA	NA	NA	50	T	C	0.2406	NA	4	5	1	1	1
rs113427979	19	32855408	0.984926	rs10409835	10.74	ZNF507	intronic	0	1.58266e-08	-0.031302	0.00540004	56	C	A	0.162	6	4	5	1	1	1
rs10769300	11	47865560	0.753117	rs7107356	10.73	NUP160	intronic	0	5.90349e-06	0.0186457	0.00401376	35	C	T	0.4304	1d	2	4	1	1	1
rs17016305	4	90791381	0.693481	rs6828271	10.72	MMRN1	intergenic	9301	1.3528e-05	-0.0179269	0.00401727	12	G	A	0.4314	6	14	15	1	1	1
rs73529860	9	98299300	0.682528	rs145965565	10.71	PTCH1	intergenic	19960	3.29546e-06	0.0296126	0.0062078	30	C	T	0.1282	6	5	14	0	1	1
rs17512198	12	118632022	0.636272	rs6490177	10.71	TAOK3	intronic	0	2.52751e-07	-0.0304761	0.00576407	41	G	T	0.1511	7	4	5	1	1	1
rs12969480	18	35147621	0.81305	rs55731231	10.71	CELF4	intergenic	1620	1.29583e-16	0.0396897	0.00467755	53	G	C	0.2485	3a	1	13	1	0	0
rs9860801	3	136088038	0.80484	rs9854328	10.7	STAG1	exonic	0	2.02843e-06	0.0204871	0.00420523	11	G	A	0.3022	7	4	5	1	1	1
rs1540320	11	31837443	0.992177	rs1540319	10.7	PAX6:RCN1	intronic	0	2.18441e-09	0.0320066	0.00521605	34	C	T	0.16	4	1	12	1	1	1
rs1918788	17	44267617	0.979329	rs76761706	10.7	KANSL1	intronic	0	1.17883e-28	-0.0553721	0.00486189	50	G	A	0.2435	NA	1	2	1	1	1
rs2942185	17	44338422	0.836843	rs76761706	10.7	RP11-259G18.3	upstream	449	NA	NA	NA	50	G	A	0.2097	NA	5	5	0	1	1
rs4512	22	42206084	0.690498	rs9611566	10.7	CCDC134	intronic	0	8.53469e-06	0.0236857	0.00518862	57	G	C	0.1948	5	4	4	1	1	1
rs73470373	11	31838581	0.992177	rs1540319	10.69	PAX6:RCN1	intronic	0	1.28042e-09	-0.0322168	0.00517559	34	G	A	0.16	4	1	12	1	1	1
rs372810927	17	44066868	0.994629	rs76761706	10.69	MAPT	intronic	0	NA	NA	NA	50	C	A	0.2406	6	4	15	1	1	1
rs11613021	12	109897998	0.699874	rs6663	10.68	KCTD10	intronic	0	2.80329e-07	-0.027193	0.00516259	39	G	T	0.1769	6	2	6	1	1	1
rs78052495	17	43768347	1	rs76761706	10.67	CRHR1:RP11-105N13.4	ncRNA_intronic	0	2.33593e-32	0.0601906	0.00495583	50	C	T	0.2396	NA	7	13	1	1	1
rs12623496	2	24181583	0.645067	rs34668726	10.66	UBXN2A	intronic	0	1.14894e-05	0.0251924	0.00559951	4	C	T	0.159	5	4	5	1	1	1
rs241032	17	43734145	1	rs76761706	10.66	CRHR1:RP11-105N13.4	ncRNA_intronic	0	2.17354e-32	-0.0595006	0.00489652	50	C	T	0.2396	NA	5	14	1	1	1
rs17576165	17	44159849	0.994629	rs76761706	10.66	KANSL1	exonic	0	5.436e-32	-0.0591098	0.00489621	50	C	T	0.2406	5	3	5	1	1	1
rs12939328	17	44363616	0.628737	rs17698176	10.66	ARL17B	intronic	0	NA	NA	NA	50	A	T	0.1799	6	5	15	1	1	1
rs241036	17	43731719	1	rs76761706	10.65	CRHR1:RP11-105N13.4	ncRNA_intronic	0	4.76811e-31	-0.0569519	0.00479261	50	C	A	0.2396	NA	5	14	1	1	1
rs17575556	17	44135827	0.989294	rs76761706	10.65	KANSL1	intronic	0	2.35881e-30	0.0567046	0.00482922	50	G	A	0.2416	1f	4	5	1	1	1
rs530576715	17	44363885	0.844314	rs76761706	10.65	ARL17B	intronic	0	NA	NA	NA	50	G	T	0.2137	NA	5	15	1	1	1
rs111948143	17	43689684	0.881747	rs76761706	10.63	RPS26P8	intergenic	3334	NA	NA	NA	50	C	G	0.2227	7	14	15	1	1	1
rs713988	22	42159072	0.681121	rs9611566	10.63	MEI1	intronic	0	1.75234e-05	0.023289	0.00528824	57	G	A	0.1968	4	5	15	1	1	1
rs17688434	17	43772540	1	rs76761706	10.62	CRHR1:RP11-105N13.4	ncRNA_intronic	0	8.3721e-31	0.0571615	0.0048304	50	G	A	0.2396	6	13	14	1	1	1
rs62063280	17	44037299	1	rs76761706	10.62	MAPT	intronic	0	6.18212e-32	0.0596169	0.00494277	50	G	C	0.2396	7	5	14	1	1	1
rs2469937	17	44336976	0.819833	rs169201	10.62	RP11-259G18.3	ncRNA_exonic	0	NA	NA	NA	50	T	C	0.2058	NA	1	15	0	1	1
rs1786767	18	35094574	0.846931	rs4799936	10.61	CELF4	intronic	0	2.29983e-07	-0.0226962	0.00427799	53	C	T	0.3002	NA	5	14	1	0	1
rs2071164	11	31833542	0.729762	rs1540319	10.6	PAX6	intronic	0	9.05011e-08	-0.0306998	0.00560087	34	G	C	0.1402	3a	1	12	1	1	1
rs1800497	11	113270828	0.70096	rs11214607	10.6	ANKK1	exonic	0	1.87633e-05	0.021575	0.00491642	38	G	A	0.1879	NA	4	15	1	1	1
rs1574166	6	12011687	0.869228	rs12213920	10.59	HIVEP1	intronic	0	NA	NA	NA	17	G	C	0.2813	4	1	1	1	1	1
rs8003660	14	75227098	0.649506	rs2058919	10.59	YLPM1	intergenic	2970	3.55743e-09	-0.0257002	0.00424499	45	C	T	0.3141	7	13	15	1	1	1
rs5751144	22	42128097	0.744544	rs9611566	10.59	MEI1	intronic	0	8.62691e-07	-0.0243581	0.004827	57	G	A	0.2177	1f	9	15	1	1	1
rs11612500	12	109897136	0.699874	rs6663	10.58	KCTD10	intronic	0	2.73175e-07	-0.0272186	0.00516256	39	C	T	0.1769	1f	2	4	1	1	1
rs62056783	17	43974549	1	rs76761706	10.58	MAPT	intronic	0	9.90986e-32	0.059287	0.00493215	50	G	C	0.2396	4	1	13	1	1	1
rs573087564	17	44256655	0.821841	rs76761706	10.58	KANSL1	intronic	0	NA	NA	NA	50	G	A	0.2048	NA	2	7	1	1	1
rs5758345	22	41817878	0.8639	rs9611566	10.58	CTA-223H9.9	intergenic	9059	2.72752e-07	0.0267675	0.00507672	57	G	A	0.2167	7	4	5	0	1	1
rs737749	22	42159073	0.681121	rs9611566	10.58	MEI1	intronic	0	NA	NA	NA	57	C	T	0.1968	4	5	15	1	1	1
rs72796388	2	24171509	0.639703	rs34668726	10.57	UBXN2A	intronic	0	8.21695e-06	-0.0260911	0.00570513	4	C	A	0.16	7	5	5	1	1	1
rs36064520	16	7660972	0.868313	rs2191129	10.57	RBFOX1	intronic	0	NA	NA	NA	47	AC	A	0.4523	NA	5	15	1	0	0
rs6710426	2	24159288	0.639703	rs34668726	10.56	UBXN2A	intronic	0	1.26139e-05	-0.025038	0.00559114	4	G	A	0.16	7	5	5	1	1	1
rs10896661	11	57679029	0.773466	rs10896636	10.56	OR5AZ1P	intergenic	5739	5.30237e-08	0.0246667	0.00442076	36	C	A	0.2982	7	5	15	0	1	1
rs12123067	1	37196958	1	rs11263943	10.55	RP4-614N24.1	intergenic	41782	2.07682e-10	0.0264284	0.00405482	1	G	A	0.4245	5	5	14	0	0	1
rs7851242	9	4147764	0.81927	rs34069441	10.55	GLIS3	intronic	0	3.94394e-07	-0.0237975	0.00457549	26	G	A	0.2913	4	1	15	1	1	1
rs4547132	11	112832813	0.610387	rs7948327	10.55	RP11-629G13.1:NCAM1	ncRNA_intronic	0	0.000372582	0.0166457	0.00456093	38	C	T	0.3181	4	1	10	1	1	1
rs17572248	17	44049867	0.994629	rs76761706	10.55	MAPT	intronic	0	1.88222e-30	-0.0563992	0.00479502	50	G	A	0.2406	1f	4	15	1	1	1
rs66814151	2	157118176	1	rs59491086	10.54	NR4A2	intergenic	62767	5.26645e-10	-0.0320563	0.0050328	6	G	A	0.2058	7	5	15	0	0	1
rs900818	3	136471815	0.864335	rs10935184	10.54	RP11-102M11.2	ncRNA_exonic	0	7.86151e-10	0.0259421	0.00411479	11	C	T	0.4135	NA	1	1	1	1	1
rs5874354	6	11981092	0.620558	rs12213920	10.54	RP11-456H18.1	intergenic	9483	NA	NA	NA	17	TA	T	0.3121	NA	5	15	0	1	1
rs10811890	9	23333302	0.80941	rs4977844	10.54	SUMO2P2	intergenic	298801	1.6005e-10	0.0273063	0.00416336	27	T	A	0.33	7	15	15	0	0	1
rs4757135	11	13280403	1	rs4757136	10.53	ARNTL	intergenic	17795	2.61767e-09	0.0251646	0.00412135	32	G	A	0.4076	6	2	15	0	1	1
rs3217162	12	109888158	0.698459	rs7313797	10.53	MYO1H:KCTD10	UTR3	0	NA	NA	NA	39	G	GGCC	0.4583	NA	2	4	1	1	1
rs56371415	2	23932603	0.770461	rs34668726	10.52	KLHL29	intergenic	1121	6.66626e-06	-0.027965	0.00605429	4	G	C	0.1402	5	4	5	1	1	1
rs55642947	17	43510187	0.728095	rs76761706	10.52	ARHGAP27	UTR5	0	5.84559e-24	0.0549366	0.0053068	50	G	C	0.1938	4	1	1	1	1	1
rs11923890	3	107190508	0.847698	rs75701938	10.51	RP11-115H18.1	intergenic	7748	5.3226e-07	-0.0325416	0.00632823	9	G	A	0.1173	7	5	15	0	0	1
rs17571857	17	44035706	1	rs76761706	10.51	MAPT	intronic	0	1.21276e-30	-0.0566292	0.00479869	50	G	A	0.2396	1f	5	14	1	1	1
rs4822037	22	41945113	0.819586	rs9611566	10.51	POLR3H	intergenic	4502	7.79622e-07	0.0255461	0.00504216	57	G	T	0.2157	4	2	15	1	1	1
rs557239232	17	44216158	0.994629	rs76761706	10.5	KANSL1	intronic	0	NA	NA	NA	50	T	C	0.2406	NA	2	7	1	1	1
rs1431196	18	50832102	0.639981	rs4632195	10.5	DCC	intronic	0	4.75387e-06	-0.0190543	0.00406089	55	G	A	0.3996	7	9	15	1	1	0
rs62055465	17	43942046	1	rs76761706	10.49	MAPT-AS1	ncRNA_intronic	0	1.03321e-31	0.0592716	0.00493236	50	T	A	0.2396	5	5	14	0	1	1
rs1940699	11	112898428	0.992276	rs7948327	10.48	NCAM1	intronic	0	8.0564e-11	-0.0271535	0.00407377	38	T	A	0.4344	5	5	15	1	1	1
rs62064647	17	43500621	0.716797	rs76761706	10.48	ARHGAP27	intronic	0	5.34203e-24	0.0547677	0.00528586	50	G	A	0.1958	6	1	15	1	1	1
rs17762954	17	43899786	1	rs76761706	10.48	CRHR1	intronic	0	3.65148e-30	0.0565662	0.00483346	50	C	T	0.2396	1f	5	15	1	1	0
rs61552703	3	136241373	0.867524	rs10935184	10.47	STAG1	intronic	0	NA	NA	NA	11	GTTTT	G	0.4145	NA	5	15	1	1	1
rs3741475	12	117669914	0.976904	rs3782196	10.45	NOS1	exonic	0	6.23354e-08	0.0276715	0.00498577	40	G	A	0.2137	4	1	14	1	1	1
rs62063675	17	44126575	0.989294	rs76761706	10.45	KANSL1	intronic	0	NA	NA	NA	50	C	T	0.2416	7	4	4	1	1	1
rs57606709	5	107802692	0.961786	rs11240962	10.44	FBXL17	intergenic	84892	1.3036e-08	-0.0290162	0.00497643	15	C	A	0.2127	7	14	15	0	1	1
rs17574361	17	44108202	0.994629	rs76761706	10.44	KANSL1	UTR3	0	1.79154e-30	-0.0564228	0.00479525	50	G	A	0.2406	1f	3	4	1	1	1
rs574949827	17	44231827	0.857958	rs76761706	10.44	KANSL1	intronic	0	NA	NA	NA	50	T	C	0.2117	NA	2	7	1	1	1
rs535416854	17	44350460	0.854532	rs169201	10.44	ARL17B	intergenic	1689	NA	NA	NA	50	A	G	0.2008	NA	5	15	1	1	1
rs62073257	17	44412076	0.994289	rs169201	10.44	ARL17B:LRRC37A	UTR3	0	NA	NA	NA	50	A	G	0.2256	6	5	15	1	1	0
rs4530205	18	50658914	0.843644	rs12457407	10.44	DCC	intronic	0	1.86596e-05	-0.0181718	0.00413974	55	G	A	0.3718	6	9	15	1	1	1
rs372745970	17	44322577	0.916027	rs76761706	10.43	RP11-259G18.2	downstream	166	NA	NA	NA	50	G	C	0.2256	5	5	15	0	1	1
rs389217	17	43717131	1	rs76761706	10.42	CRHR1-IT1:CRHR1:RP11-105N13.4	ncRNA_intronic	0	1.09973e-30	0.0570428	0.00483019	50	C	T	0.2396	NA	4	5	1	1	1
rs483341	1	37203962	0.918143	rs502808	10.41	RP4-614N24.1	intergenic	34778	1.45982e-07	-0.0237418	0.00440336	1	G	A	0.3091	NA	5	14	0	0	1
rs9658417	12	117699505	0.924347	rs3782196	10.41	NOS1	intronic	0	1.17372e-06	0.0258128	0.00517906	40	C	T	0.2127	NA	5	15	1	1	0
rs2077606	17	43529293	0.728095	rs76761706	10.41	PLEKHM1	intronic	0	7.20801e-23	0.0524316	0.00519319	50	G	A	0.1938	1f	4	5	1	1	1
rs62070944	17	44304298	0.994629	rs76761706	10.41	KANSL1	intergenic	1564	NA	NA	NA	50	T	A	0.2406	6	5	15	1	1	1
rs67045635	2	157063772	0.740196	rs59491086	10.4	NR4A2	intergenic	117171	2.82738e-08	-0.0268651	0.00471855	6	C	T	0.2406	7	5	15	0	0	1
rs17575822	17	44144345	0.994629	rs76761706	10.4	KANSL1	intronic	0	7.26586e-32	-0.059003	0.00489755	50	G	A	0.2406	6	3	4	1	1	1
rs956329	17	44251230	0.994629	rs76761706	10.4	KANSL1	intronic	0	8.0999e-29	-0.0555219	0.00486039	50	C	T	0.2406	NA	4	5	1	1	1
rs199520	17	44853872	0.757679	rs169201	10.4	WNT3	intronic	0	8.19003e-18	-0.0405128	0.0045952	50	G	A	0.2575	1f	5	14	1	1	1
rs4822021	22	41726053	0.871203	rs9611566	10.4	ZC3H7B	exonic	0	3.39693e-08	0.0260832	0.00460791	57	G	A	0.2624	5	4	4	1	1	1
rs6753116	2	148852515	0.781457	rs2042555	10.39	MBD5	intronic	0	6.98059e-11	-0.0267367	0.003998	5	G	C	0.4274	5	5	15	1	1	1
rs1779521	14	41721058	0.940867	rs1778377	10.39	RP11-629F19.1	intergenic	44430	5.30498e-08	-0.0248265	0.00444949	43	C	T	0.2644	NA	9	15	0	1	1
rs113242154	17	44053307	0.994629	rs76761706	10.39	MAPT	UTR5	0	NA	NA	NA	50	T	TAG	0.2406	NA	4	15	1	1	1
rs550434352	17	43670754	0.931201	rs76761706	10.38	DND1P1	intergenic	6458	NA	NA	NA	50	G	A	0.2545	NA	4	15	0	1	1
rs62054397	17	43811792	1	rs76761706	10.38	CRHR1:RP11-105N13.4:RP11-293E1.1	ncRNA_exonic	0	2.04621e-32	0.0599428	0.00493081	50	C	T	0.2396	5	5	14	1	1	1
rs62056785	17	43975263	1	rs76761706	10.38	MAPT	intronic	0	5.95159e-32	-0.0590653	0.00489571	50	C	T	0.2396	2b	1	13	1	1	1
rs1894620	11	31834516	0.702752	rs1540319	10.35	PAX6:RCN1	intronic	0	1.04032e-07	-0.0305355	0.00559739	34	G	C	0.1382	4	1	11	1	1	1
rs2280711	12	118649954	0.736569	rs6490177	10.35	TAOK3	intronic	0	3.68125e-08	0.0306531	0.00542915	41	C	T	0.174	7	4	5	1	1	0
rs111739681	17	43898459	1	rs76761706	10.35	CRHR1	intronic	0	4.79537e-32	0.0596467	0.00493625	50	C	T	0.2396	5	5	15	1	1	0
rs139438	22	41605639	0.624697	rs13057907	10.34	L3MBTL2:RP4-756G23.5	ncRNA_exonic	0	8.39901e-05	-0.0166474	0.00412768	57	C	T	0.3628	7	4	4	1	1	0
rs12918378	16	71330074	0.979248	rs1424144	10.33	CTD-2520I13.1	intergenic	5411	6.54203e-08	-0.0253402	0.00457302	48	G	A	0.2495	5	5	14	1	1	1
rs534115641	17	43667537	0.845826	rs76761706	10.33	DND1P1	intergenic	3241	NA	NA	NA	50	C	T	0.2117	NA	5	15	0	1	1
rs1312025	2	148832035	0.8344	rs2042555	10.32	MBD5	intronic	0	1.46769e-10	-0.0269633	0.00410259	5	C	A	0.4115	6	5	15	1	1	1
rs34822279	5	87955086	0.790981	rs1422192	10.32	LINC00461	ncRNA_intronic	0	NA	NA	NA	14	AT	A	0.1441	NA	1	13	0	0	1
rs62056807	17	43984253	1	rs76761706	10.32	MAPT	intronic	0	9.87852e-32	0.0592888	0.00493219	50	G	C	0.2396	5	2	14	1	1	1
rs2732613	17	44364829	0.957785	rs76761706	10.32	ARL17B	intronic	0	NA	NA	NA	50	A	C	0.2435	NA	5	15	1	1	1
rs56072313	1	37210357	0.771811	rs11263943	10.31	RP4-614N24.1	intergenic	28383	NA	NA	NA	1	A	AT	0.4056	NA	9	14	0	0	1
rs72788278	2	24095285	0.634394	rs34668726	10.31	ATAD2B:PGAM1P6	ncRNA_exonic	0	7.8709e-06	-0.0261397	0.00570397	4	C	A	0.161	3a	4	4	1	1	1
rs11097238	4	90746709	0.610677	rs6828271	10.31	SNCA	intronic	0	5.7984e-05	0.0169257	0.00410468	12	C	T	0.3718	6	5	15	1	1	0
rs16948230	12	118714891	0.63291	rs6490177	10.31	TAOK3	intronic	0	2.61498e-07	-0.0304081	0.00575833	41	G	A	0.1551	5	5	15	1	1	0
rs56020833	17	43509778	0.728095	rs76761706	10.31	ARHGAP27	intronic	0	5.5211e-24	0.0549308	0.0053033	50	C	T	0.1938	2b	1	1	1	1	1
rs17571718	17	44032768	1	rs76761706	10.31	MAPT	intronic	0	2.79978e-30	-0.056279	0.00479921	50	C	T	0.2396	1f	5	14	1	1	1
rs67175815	7	126390900	0.611359	rs34351088	10.3	GRM8	intronic	0	1.1983e-06	-0.0206234	0.00414136	22	G	A	0.3936	6	9	15	1	1	1
rs111670274	12	118854196	0.829331	rs6490177	10.3	SUDS3	UTR3	0	NA	NA	NA	41	T	TG	0.1829	NA	4	4	1	1	1
rs377112142	17	43663455	0.878102	rs76761706	10.3	DND1P1	ncRNA_exonic	0	NA	NA	NA	50	C	CT	0.2644	NA	1	1	0	1	1
rs393675	17	43723605	1	rs76761706	10.3	CRHR1-IT1:CRHR1:RP11-105N13.4	ncRNA_exonic	0	1.44215e-32	-0.0596778	0.00489692	50	C	T	0.2396	NA	5	15	1	1	1
rs2299446	7	126131868	0.91222	rs1833070	10.29	GRM8	intronic	0	3.9104e-07	0.0215932	0.00415033	22	G	A	0.3618	7	9	15	1	1	1
rs56904812	22	41944073	0.819586	rs9611566	10.29	POLR3H	intergenic	3462	2.66358e-06	0.0247546	0.00514111	57	C	T	0.2157	7	5	15	1	1	1
rs35851703	3	16745289	0.723253	rs6779928	10.28	AC091493.2	intergenic	6302	9.35938e-08	-0.0288611	0.00527142	7	C	T	0.1839	7	5	15	0	1	1
rs62055539	17	43961044	1	rs76761706	10.28	MAPT-AS1	ncRNA_intronic	0	5.48951e-32	-0.0590977	0.00489555	50	G	A	0.2396	5	7	14	0	1	1
rs2668692	17	44293020	0.984284	rs76761706	10.28	KANSL1	intronic	0	7.18197e-29	0.0560853	0.00490499	50	G	A	0.2425	NA	4	5	1	1	1
rs16967057	19	32914078	0.940886	rs10409835	10.28	DPY19L3	intronic	0	1.67679e-07	0.0290688	0.00541768	56	C	A	0.162	7	4	5	1	1	1
rs62062283	17	44095055	0.994629	rs76761706	10.27	MAPT	intronic	0	8.19295e-32	0.0593741	0.00493262	50	C	A	0.2406	6	5	15	1	1	1
rs75686108	17	44022376	1	rs76761706	10.26	MAPT	intronic	0	9.27918e-32	0.0593455	0.00493467	50	C	T	0.2396	NA	4	14	1	1	1
rs62062321	17	44111109	0.994629	rs76761706	10.26	KANSL1	intronic	0	5.00537e-32	-0.0591439	0.00489614	50	G	A	0.2406	3a	4	4	1	1	1
rs2302834	14	75279395	0.729374	rs2058919	10.25	YLPM1	exonic	0	9.42271e-10	0.0277479	0.00442193	45	T	A	0.2952	6	4	4	1	1	1
rs2532235	17	44272000	0.983908	rs76761706	10.25	KANSL1:KANSL1-AS1	ncRNA_intronic	0	1.98748e-28	0.0555246	0.00489589	50	G	A	0.2406	NA	1	2	1	1	1
rs5751061	22	41593873	0.615734	rs13057907	10.25	RP1-85F18.5	upstream	412	7.01591e-05	-0.0172182	0.00422302	57	G	T	0.3658	4	1	1	1	1	1
rs12484228	22	41939739	0.819586	rs9611566	10.25	POLR3H	intronic	0	9.46932e-07	-0.0251598	0.00500445	57	G	A	0.2157	3a	1	1	1	1	1
rs17574604	17	44111613	0.994629	rs76761706	10.24	KANSL1	exonic	0	2.11398e-30	-0.0563532	0.00479532	50	G	A	0.2406	6	4	4	1	1	1
rs528139864	17	44276479	0.850531	rs169201	10.24	KANSL1	intronic	0	NA	NA	NA	50	T	G	0.1978	NA	2	5	1	1	1
rs145281367	17	44736722	0.818932	rs169201	10.24	NSF	intronic	0	NA	NA	NA	50	C	CCCTT	0.2505	NA	15	15	1	1	0
rs35590455	12	109893514	0.699874	rs6663	10.23	KCTD10	intronic	0	2.17641e-07	-0.0280274	0.00527236	39	G	A	0.1769	5	4	4	1	1	1
rs56280222	17	43803788	1	rs76761706	10.23	CRHR1:RP11-105N13.4	ncRNA_intronic	0	1.53638e-32	-0.0596469	0.00489656	50	C	T	0.2396	5	9	14	1	1	1
rs2950694	17	44348298	0.854532	rs169201	10.23	RP11-259G18.1	intergenic	2237	NA	NA	NA	50	A	G	0.2008	NA	5	15	1	1	1
rs1372524	4	90776045	0.857001	rs6828271	10.22	RP11-67M1.1	intergenic	12915	1.13466e-06	-0.0199715	0.00400156	12	G	A	0.4821	6	9	15	0	1	1
rs548109274	17	44344222	0.839591	rs76761706	10.22	RP11-259G18.1	upstream	180	NA	NA	NA	50	C	G	0.2087	NA	1	1	1	1	1
rs578102530	17	44364335	0.725861	rs169201	10.22	ARL17B	intronic	0	NA	NA	NA	50	G	A	0.171	NA	1	15	1	1	1
rs6984840	8	10132565	0.795716	rs11774503	10.21	MSRA	intronic	0	7.98125e-07	0.0209677	0.00414233	25	G	A	0.3618	7	5	15	1	1	1
rs13293626	9	4129611	0.782029	rs34069441	10.2	GLIS3	intronic	0	4.02582e-05	0.0203954	0.00484361	26	T	A	0.2714	7	5	15	1	1	1
rs534580821	17	43724247	1	rs76761706	10.2	CRHR1-IT1:CRHR1:RP11-105N13.4	ncRNA_exonic	0	NA	NA	NA	50	T	TA	0.2396	NA	5	15	1	1	1
rs80346216	17	43974476	0.994687	rs76761706	10.2	MAPT	intronic	0	9.91009e-32	0.059287	0.00493215	50	G	T	0.2406	NA	1	13	1	1	1
rs17585608	17	44243979	0.994629	rs76761706	10.2	KANSL1	intronic	0	3.17443e-30	0.0566478	0.00483527	50	C	T	0.2406	NA	2	5	1	1	1
rs113347741	17	43973408	1	rs76761706	10.18	MAPT	intronic	0	8.68922e-32	0.0593441	0.00493222	50	C	T	0.2396	4	1	11	1	1	1
rs1988153	22	42104929	0.7173	rs9611566	10.18	MEI1	intronic	0	2.7969e-06	0.0249674	0.00519637	57	G	A	0.2078	7	13	15	1	1	1
rs7622833	3	136041921	0.800709	rs9854328	10.17	PCCB	intronic	0	4.47069e-06	-0.0201561	0.00428368	11	C	T	0.3032	5	4	5	1	1	1
rs11068917	12	118791120	0.917727	rs6490177	10.16	TAOK3	intronic	0	8.7914e-09	0.0307214	0.00520758	41	C	A	0.2028	7	4	15	1	1	1
rs61944668	12	118886251	0.728048	rs6490177	10.16	SUDS3	intergenic	30410	3.03411e-07	-0.030038	0.00571931	41	C	A	0.168	5	9	15	0	1	1
rs35681043	3	135980425	0.79451	rs9854328	10.15	PCCB	intronic	0	NA	NA	NA	11	T	G	0.3012	5	4	4	1	1	1
rs62055558	17	43966955	1	rs76761706	10.15	MAPT-AS1	ncRNA_intronic	0	5.82595e-32	-0.059073	0.00489559	50	G	A	0.2396	2b	13	14	1	1	1
rs78590209	17	44098862	0.983904	rs76761706	10.15	MAPT	intronic	0	7.14514e-32	-0.0589996	0.00489668	50	G	A	0.2386	NA	4	5	1	1	1
rs2532259	17	44253364	0.989382	rs76761706	10.15	KANSL1	intronic	0	1.24757e-28	0.0557144	0.00489418	50	G	A	0.2416	NA	4	5	1	1	1
rs5751156	22	42170025	0.676394	rs9611566	10.15	MEI1	intronic	0	7.34357e-06	0.023829	0.00518256	57	G	A	0.1958	6	5	15	1	1	1
rs2668691	17	44293546	0.861679	rs169201	10.14	KANSL1	intronic	0	NA	NA	NA	50	C	T	0.1998	NA	4	5	1	1	1
rs11039225	11	47430599	0.988287	rs7103648	10.13	RP11-750H9.5:SLC39A13	ncRNA_exonic	0	1.54713e-07	0.022563	0.00419326	35	G	A	0.3728	4	1	2	1	1	1
rs10105867	8	10242286	0.765112	rs4526367	10.12	MSRA	intronic	0	9.12475e-06	0.0267342	0.0058754	25	G	C	0.1431	7	4	15	1	1	1
rs566629636	17	43912267	0.994627	rs76761706	10.12	CRHR1	UTR3	0	NA	NA	NA	50	T	TG	0.2386	NA	5	15	1	1	1
rs78690294	2	148651037	0.886905	rs2042555	10.11	ACVR2A	intronic	0	NA	NA	NA	5	AC	A	0.3966	NA	5	15	1	1	1
rs1724390	17	43663247	0.978734	rs76761706	10.11	DND1P1	ncRNA_exonic	0	2.49045e-31	0.0587579	0.00492102	50	C	A	0.2435	4	1	1	0	1	1
rs56257094	17	44201667	0.994629	rs76761706	10.11	KANSL1	intronic	0	1.8703e-31	0.0590625	0.00493619	50	G	A	0.2406	5	4	5	1	1	1
rs2024566	22	41697338	0.743856	rs11090045	10.1	ZC3H7B	upstream	187	1.05211e-11	-0.0296675	0.00425479	57	G	A	0.327	1b	1	1	1	1	1
rs669915	17	43724245	1	rs76761706	10.09	CRHR1-IT1:CRHR1:RP11-105N13.4	ncRNA_exonic	0	NA	NA	NA	50	G	A	0.2396	5	5	15	1	1	1
rs62641967	17	44047216	0.994629	rs76761706	10.09	MAPT	intronic	0	5.19909e-32	-0.0591335	0.00489661	50	G	T	0.2406	6	4	14	1	1	1
rs6719015	2	148523323	0.769997	rs1528838	10.08	AC009480.4	intergenic	44591	4.31482e-10	-0.0266433	0.00416203	5	C	T	0.3608	6	5	15	0	1	1
rs66475798	17	44350296	0.854532	rs169201	10.08	ARL17B	intergenic	1853	NA	NA	NA	50	ACC	A	0.2008	NA	5	15	1	1	1
rs57196886	2	157117768	1	rs59491086	10.07	NR4A2	intergenic	63175	7.75722e-10	0.0320544	0.00508253	6	G	A	0.2058	7	5	15	0	0	1
rs4442775	15	78079120	0.869549	rs3936093	10.07	LINGO1	intronic	0	1.87888e-07	-0.0223245	0.00417754	46	C	T	0.4374	4	2	15	1	1	1
rs77909172	3	107120099	0.706068	rs76629150	10.05	RP11-446H18.5	intergenic	19091	2.06389e-07	0.0378629	0.00710901	9	G	A	0.1113	7	5	15	0	0	1
rs533266694	17	43827156	1	rs76761706	10.05	CRHR1:RP11-105N13.4	ncRNA_intronic	0	NA	NA	NA	50	GA	G	0.2396	NA	5	14	1	1	1
rs16940665	17	43907896	1	rs76761706	10.05	CRHR1	exonic	0	2.08534e-30	-0.0563747	0.00479665	50	C	T	0.2396	1f	5	15	1	1	0
rs62061770	17	44169377	0.994629	rs76761706	10.05	KANSL1	intronic	0	1.00512e-31	0.0592879	0.00493273	50	G	C	0.2406	7	4	5	1	1	1
rs56235965	3	136130677	0.920389	rs10935184	10.03	STAG1	intronic	0	5.32909e-11	0.0278206	0.00413449	11	G	A	0.4632	6	4	5	1	1	1
rs17649138	17	43808067	1	rs76761706	10.02	CRHR1:RP11-105N13.4	ncRNA_intronic	0	8.05998e-31	0.0571412	0.00482731	50	G	A	0.2396	6	9	9	1	1	1
rs199527	17	44843667	0.757679	rs169201	10.02	WNT3	intronic	0	1.31154e-19	-0.0435475	0.00468724	50	G	A	0.2575	5	4	5	1	1	1
rs169201	17	44790203	1	rs169201	10.01	NSF	intronic	0	1.16731e-27	-0.0557637	0.00498913	50	G	A	0.2247	6	4	5	1	1	1
rs72796329	2	24141912	0.645067	rs34668726	10	ATAD2B	intronic	0	1.04149e-05	0.0258709	0.00572251	4	G	A	0.159	7	5	5	1	1	1
rs132767	22	42009520	0.686535	rs9611566	9.995	DESI1	intronic	0	7.33591e-06	0.0237751	0.00517058	57	C	T	0.1958	3a	4	5	1	1	1
rs4552973	9	96301719	0.915171	rs7023933	9.992	FAM120A	intronic	0	6.25916e-08	0.0300719	0.00541899	29	G	C	0.1481	5	4	5	1	1	1
rs569675662	17	44288114	0.989382	rs76761706	9.991	KANSL1	intronic	0	NA	NA	NA	50	TA	T	0.2416	NA	4	5	1	1	1
rs62056866	17	43771493	1	rs76761706	9.986	CRHR1:RP11-105N13.4	ncRNA_intronic	0	2.07563e-32	0.0599742	0.00493389	50	G	A	0.2396	7	13	14	1	1	1
rs72796138	2	23926233	0.791221	rs34668726	9.985	KLHL29	exonic	0	3.05541e-06	0.0290921	0.00607835	4	C	T	0.1372	5	4	4	1	1	1
rs2023733	7	126438118	0.886748	rs34351088	9.982	GRM8	intronic	0	1.26313e-06	-0.0200347	0.00403182	22	C	T	0.4732	7	9	15	1	1	1
rs10774909	12	117674129	0.988473	rs3782196	9.98	NOS1	intronic	0	7.48202e-08	-0.027339	0.00495587	40	G	C	0.2117	2b	5	14	1	1	1
rs62055540	17	43961142	1	rs76761706	9.975	MAPT-AS1	ncRNA_intronic	0	5.43094e-32	-0.0591033	0.00489564	50	C	T	0.2396	5	7	14	0	1	1
rs529898785	17	44357777	0.962289	rs76761706	9.97	ARL17B	intronic	0	NA	NA	NA	50	C	T	0.2386	NA	5	15	1	1	1
rs62056862	17	43770525	1	rs76761706	9.948	CRHR1:RP11-105N13.4	ncRNA_intronic	0	2.14269e-32	0.0599592	0.00493377	50	C	T	0.2396	7	13	14	1	1	1
rs78358711	17	44296230	0.978748	rs76761706	9.94	KANSL1	intronic	0	NA	NA	NA	50	T	A	0.2416	4	4	5	1	1	1
rs1617	12	109974264	0.702077	rs6663	9.939	UBE3B	UTR3	0	1.6999e-07	0.027972	0.00521578	39	G	A	0.175	NA	4	5	1	1	1
rs62056780	17	43973652	1	rs76761706	9.924	MAPT	intronic	0	9.92556e-32	0.0592858	0.00493211	50	C	T	0.2396	3a	1	13	1	1	1
rs9854328	3	136069720	1	rs9854328	9.92	STAG1	intronic	0	1.89798e-08	-0.0240285	0.00416834	11	G	A	0.3479	5	2	5	1	1	1
rs11769459	7	126399407	0.996034	rs34351088	9.916	GRM8	intronic	0	4.45283e-09	0.0241277	0.00401048	22	C	A	0.4871	6	9	15	1	1	1
rs6663	12	109886603	1	rs6663	9.914	MYO1H:KCTD10	UTR3	0	2.69634e-09	0.0283149	0.00464108	39	G	A	0.2336	NA	3	4	1	1	1
rs9836231	3	136414321	0.864335	rs10935184	9.903	STAG1	intronic	0	1.16003e-09	0.0256654	0.00411239	11	C	T	0.4135	5	5	15	1	1	1
rs6893807	5	87965021	1	rs1422192	9.897	LINC00461	ncRNA_intronic	0	3.05101e-09	-0.0325544	0.0053542	14	G	A	0.172	5	1	13	0	1	1
rs144216645	17	44623789	0.796496	rs17698176	9.897	LRRC37A2:ARL17A	intronic	0	NA	NA	NA	50	C	T	0.2714	6	5	15	1	1	0
rs550631285	17	43803773	1	rs76761706	9.891	CRHR1:RP11-105N13.4	ncRNA_intronic	0	NA	NA	NA	50	A	AG	0.2396	NA	9	14	1	1	1
rs684195	3	135993599	0.987499	rs10935184	9.878	PCCB	intronic	0	1.36575e-10	0.0275316	0.0041819	11	C	A	0.4483	6	4	5	1	1	1
rs536204166	17	43849572	0.994629	rs76761706	9.875	CRHR1:RP11-105N13.4	ncRNA_intronic	0	NA	NA	NA	50	AT	A	0.2406	NA	5	14	1	1	0
rs17660865	17	44189408	0.994629	rs76761706	9.875	KANSL1	intronic	0	1.73066e-30	-0.0564572	0.00479692	50	C	T	0.2406	6	5	5	1	1	1
rs7853605	9	96213529	0.953585	rs7023933	9.844	FAM120AOS	UTR5	0	1.91723e-08	-0.0317703	0.00551306	29	G	A	0.1491	4	1	1	1	1	1
rs9468	17	44101563	0.989294	rs76761706	9.844	MAPT	UTR3	0	1.16909e-30	-0.0566124	0.00479595	50	C	T	0.2416	1f	4	5	1	1	1
rs2532257	17	44254494	0.964127	rs76761706	9.84	KANSL1	intronic	0	7.74092e-29	-0.0555425	0.00486043	50	C	T	0.2445	NA	4	5	1	1	1
rs62098014	18	50869085	0.626324	rs4632195	9.837	DCC	intronic	0	3.97029e-06	-0.0195748	0.00413785	55	C	T	0.3986	6	15	15	1	1	1
rs74652075	17	44344926	0.854532	rs169201	9.836	RP11-259G18.1	ncRNA_intronic	0	NA	NA	NA	50	A	G	0.2008	4	1	2	1	1	1
rs72796158	2	23935727	0.770461	rs34668726	9.834	KLHL29	intergenic	4245	5.43434e-06	-0.0282173	0.00605087	4	C	T	0.1402	2b	4	5	1	1	1
rs372645904	17	44652561	0.710686	rs17698176	9.826	ARL17A	intronic	0	NA	NA	NA	50	G	A	0.335	7	4	15	1	1	0
rs11636649	15	78031458	0.739435	rs12903563	9.815	LINGO1	intronic	0	1.52397e-07	-0.0222214	0.00412758	46	C	A	0.4324	2b	2	14	1	0	1
rs11664095	18	50763183	0.704199	rs12457407	9.813	DCC	intronic	0	1.6814e-05	0.0180764	0.00409588	55	G	A	0.4105	7	9	15	1	1	1
rs17441172	12	118868261	0.818135	rs6490177	9.81	SUDS3	intergenic	12420	5.73156e-08	-0.0303982	0.00546191	41	G	A	0.1829	7	5	15	0	1	1
rs4827	11	57507983	0.951311	rs10896636	9.805	TMX2:TMX2-CTNND1	UTR3	0	4.43633e-09	0.0262574	0.00436401	36	C	T	0.3121	NA	1	5	1	1	1
rs34425	5	107498891	0.995705	rs286740	9.802	FBXL17	intronic	0	9.60649e-09	0.0255044	0.00433456	15	T	A	0.3111	6	5	15	1	1	1
rs199464	17	44538038	0.802616	rs76761706	9.787	NSFP1	ncRNA_intronic	0	NA	NA	NA	50	A	C	0.3459	6	5	15	0	1	0
rs531332855	17	44213547	0.86172	rs76761706	9.785	KANSL1	intronic	0	NA	NA	NA	50	AAAT	A	0.2127	NA	4	5	1	1	1
rs4637055	2	157037009	0.740196	rs59491086	9.781	NR4A2	intergenic	143934	6.8099e-08	0.0262268	0.00473935	6	C	T	0.2406	6	5	15	0	0	1
rs7674870	4	139089463	0.825742	rs4530683	9.779	SLC7A11-AS1:SLC7A11	ncRNA_intronic	0	1.79249e-07	0.0218013	0.00407281	13	G	A	0.4513	7	4	15	1	1	1
rs548703885	17	44001549	1	rs76761706	9.769	MAPT	intronic	0	NA	NA	NA	50	G	GC	0.2396	NA	2	14	1	1	1
rs17597578	18	39296931	0.651916	rs11875397	9.769	RP11-188I24.1	intergenic	72195	0.00498376	0.0188547	0.00654731	54	C	T	0.1292	7	5	15	0	0	1
rs540416592	17	43897026	1	rs76761706	9.768	CRHR1	intronic	0	NA	NA	NA	50	T	C	0.003976	NA	5	15	1	1	0
rs7301541	12	110003672	0.659111	rs6663	9.76	MMAB	intronic	0	2.26456e-07	0.0275072	0.00518191	39	G	A	0.1769	1f	4	4	1	1	1
rs62064651	17	43503000	0.728095	rs76761706	9.76	ARHGAP27	intronic	0	6.51276e-24	0.0548353	0.00530259	50	G	A	0.1938	4	1	1	1	1	1
rs7944837	11	112845914	0.986388	rs1940709	9.759	NCAM1	intronic	0	1.69782e-09	-0.028114	0.00455058	38	T	A	0.2962	5	5	15	1	1	1
rs17650381	17	44013024	1	rs76761706	9.758	MAPT	intronic	0	2.25745e-30	-0.0563188	0.00479477	50	C	T	0.2396	6	1	14	1	1	1
rs2055796	17	43952191	1	rs76761706	9.753	MAPT-AS1	ncRNA_intronic	0	7.7367e-32	-0.0589713	0.00489713	50	T	A	0.2396	6	7	14	0	1	1
rs139566	22	42199277	0.676394	rs9611566	9.75	CCDC134	intronic	0	7.81335e-06	-0.0237007	0.00516994	57	G	A	0.1958	7	1	5	1	1	1
rs62056802	17	43980762	1	rs76761706	9.749	MAPT	intronic	0	5.82529e-32	-0.0590732	0.0048956	50	G	A	0.2396	5	2	14	1	1	1
rs2471855	11	113299500	0.919483	rs11214607	9.747	DRD2	intronic	0	5.42899e-09	-0.0331238	0.00553691	38	G	C	0.1481	6	5	15	1	1	1
rs12330800	3	136178072	0.809514	rs9854328	9.745	STAG1	intronic	0	NA	NA	NA	11	A	G	0.3012	6	4	5	1	1	1
rs113851275	9	98297220	0.736728	rs145965565	9.736	PTCH1	intergenic	17880	1.75754e-07	0.0347457	0.00648649	30	G	A	0.1153	7	5	14	0	1	1
rs1822217	4	90765052	0.857001	rs6828271	9.726	RP11-67M1.1	intergenic	1922	4.90453e-07	0.0211547	0.00410102	12	C	T	0.4821	5	5	15	1	1	1
rs10117236	9	96182013	0.616242	rs78046549	9.726	Y_RNA	intergenic	1764	4.22987e-07	0.0319914	0.00616711	29	C	A	0.1252	4	7	9	0	1	1
rs73178625	22	41928320	0.815186	rs9611566	9.721	POLR3H	intronic	0	2.42851e-06	0.0247853	0.0051269	57	G	C	0.2147	4	3	4	1	1	1
rs2696440	17	44274560	0.989382	rs76761706	9.714	KANSL1	intronic	0	7.55853e-29	-0.0555791	0.00486271	50	C	T	0.2416	NA	4	5	1	1	1
rs7633187	3	16807149	0.778405	rs6779928	9.713	PLCL2	intergenic	37009	2.61866e-07	-0.0275347	0.00521448	7	G	C	0.1859	5	1	15	0	1	1
rs551875411	6	98333744	0.836471	rs2503775	9.712	RP11-436D23.1	ncRNA_intronic	0	NA	NA	NA	18	C	CT	0.1252	NA	5	15	0	0	1
rs418891	17	43693538	1	rs76761706	9.712	CRHR1-IT1	intergenic	4155	2.03371e-30	0.0567851	0.00483066	50	G	T	0.2396	NA	14	15	1	1	1
rs34429	5	107466187	0.946437	rs286740	9.71	FBXL17	intronic	0	9.16452e-09	-0.0257715	0.00437386	15	G	A	0.3231	NA	5	15	1	1	1
rs35988681	11	112922254	0.936152	rs10891498	9.707	NCAM1	intronic	0	NA	NA	NA	38	T	TA	0.4831	NA	5	15	1	1	1
rs6574200	14	75364451	0.983786	rs4903266	9.707	DLST	intronic	0	8.5689e-08	-0.02241	0.00408092	45	C	T	0.4692	5	4	4	1	1	1
rs11090039	22	41496800	0.969124	rs2273085	9.707	EP300	intronic	0	1.74586e-11	0.0305951	0.00443567	57	G	A	0.3032	5	4	5	1	1	1
rs72794290	2	23896106	0.796696	rs34668726	9.706	KLHL29	intronic	0	NA	NA	NA	4	A	T	0.1382	3a	1	15	1	1	1
rs17619947	7	126380374	0.996034	rs34351088	9.705	GRM8	intronic	0	2.5757e-09	-0.0243288	0.0039827	22	C	T	0.4871	6	7	15	1	1	1
rs200560025	2	23896132	0.796696	rs34668726	9.7	KLHL29	intronic	0	NA	NA	NA	4	A	G	0.1382	3a	1	15	1	1	1
rs141067549	2	23919988	0.791221	rs34668726	9.697	KLHL29	UTR3	0	NA	NA	NA	4	AAAT	A	0.1372	NA	4	5	1	1	1
rs4863540	4	139055957	0.673896	rs4530683	9.693	SLC7A11-AS1	ncRNA_intronic	0	1.39484e-06	-0.0219767	0.00444072	13	C	T	0.3588	6	14	15	0	1	1
rs117629202	17	44344596	0.858796	rs169201	9.691	RP11-259G18.1	ncRNA_exonic	0	NA	NA	NA	50	C	A	0.2018	4	1	1	1	1	1
rs11623342	14	75347937	0.692519	rs2058919	9.688	DLST	upstream	656	1.50236e-09	0.0273887	0.00441868	45	C	A	0.2962	4	1	2	1	1	1
rs9611465	22	41426139	0.895249	rs2273085	9.688	Y_RNA	intergenic	15361	5.42623e-11	0.0297464	0.0044225	57	G	A	0.3042	5	5	15	0	1	0
rs7225002	17	44189067	1	rs7225002	9.68	KANSL1	intronic	0	3.82142e-09	-0.0244845	0.00405231	50	G	A	0.4394	1f	5	5	1	1	1
rs12432792	14	41781039	0.894696	rs1778377	9.679	RP11-629F19.1	intergenic	13101	1.66665e-08	-0.0263017	0.00454457	43	C	A	0.2575	7	9	15	0	1	1
rs56072903	17	44013966	0.851396	rs76761706	9.677	MAPT	intronic	0	NA	NA	NA	50	T	C	0.2097	2b	2	14	1	1	1
rs35055551	22	41499971	0.618615	rs13057907	9.677	EP300	intronic	0	NA	NA	NA	57	TC	T	0.3678	NA	4	5	1	1	1
rs507078	3	107246785	0.985692	rs600011	9.656	BBX	intronic	0	1.04892e-08	0.0257331	0.00438481	9	G	T	0.2714	NA	4	5	1	0	1
rs66816002	18	35218921	0.841472	rs62081501	9.649	MIR4318	intergenic	18176	8.38072e-13	0.0493736	0.00672903	53	C	T	0.1054	6	5	15	0	0	0
rs55769038	11	13331808	0.857187	rs4757145	9.645	ARNTL	intronic	0	3.25982e-09	-0.0250339	0.00412489	32	G	A	0.4135	5	4	5	1	1	1
rs575822527	17	44353260	0.977105	rs169201	9.645	ARL17B	intronic	0	NA	NA	NA	50	AT	A	0.2247	NA	5	15	1	1	1
rs4430547	11	112849405	1	rs1940709	9.64	NCAM1	intronic	0	2.00344e-09	-0.0284797	0.00463038	38	G	A	0.2992	7	5	15	1	1	1
rs34563280	11	47811496	0.709169	rs7107356	9.629	NUP160	intronic	0	NA	NA	NA	35	CT	C	0.4175	NA	4	4	1	1	1
rs1245113	11	112951025	0.92777	rs10891498	9.624	NCAM1	intronic	0	2.35678e-07	0.021459	0.00404836	38	G	C	0.4732	6	5	15	1	1	1
rs2696660	17	44246211	0.994629	rs76761706	9.622	KANSL1	intronic	0	1.85466e-30	-0.0564801	0.00480137	50	G	A	0.2406	NA	4	5	1	1	1
rs4522832	4	90819391	0.681931	rs6828271	9.62	MMRN1	intronic	0	3.8678e-06	-0.019544	0.00412648	12	C	A	0.4294	5	1	15	1	1	1
rs8039616	15	78144896	0.676583	rs6416511	9.619	LINGO1	intergenic	31653	2.31763e-06	-0.0243856	0.00503406	46	C	T	0.2227	5	1	15	0	1	1
rs111336625	9	98297187	0.736728	rs145965565	9.616	PTCH1	intergenic	17847	1.51561e-07	-0.0349594	0.00649239	30	C	T	0.1153	6	5	14	0	1	1
rs56179550	2	23934867	0.770461	rs34668726	9.615	KLHL29	intergenic	3385	6.89408e-06	0.028005	0.00607258	4	C	T	0.1402	5	4	5	1	1	1
rs79260745	11	57612960	0.925879	rs10896636	9.605	OR5BA1P	intergenic	20809	3.7264e-09	-0.0263012	0.00434991	36	C	T	0.3151	6	5	15	0	1	1
rs1568949	17	43792975	0.994629	rs76761706	9.597	CRHR1:RP11-105N13.4	ncRNA_intronic	0	2.56333e-32	0.0598857	0.00493397	50	G	A	0.2406	NA	5	14	1	1	1
rs62053951	17	43749168	1	rs76761706	9.595	CRHR1:RP11-105N13.4	ncRNA_intronic	0	2.45797e-32	0.0599008	0.00493375	50	G	C	0.2396	5	8	14	1	1	1
rs62100775	18	50754093	0.629573	rs4632195	9.594	DCC	intronic	0	0.00164808	-0.0134274	0.00416019	55	G	A	0.4185	6	14	15	1	1	0
rs2302704	12	109898797	0.699874	rs6663	9.593	KCTD10	intronic	0	2.78967e-07	-0.027193	0.00516168	39	G	A	0.1769	NA	2	7	1	1	1
rs72788214	2	24087621	0.671301	rs34668726	9.591	ATAD2B	intronic	0	7.19147e-06	-0.0265246	0.00576308	4	C	A	0.1541	7	4	5	1	1	1
rs34416	5	107427067	0.774436	rs286740	9.589	FBXL17	intronic	0	3.99353e-07	0.0234668	0.00451402	15	T	A	0.2883	5	1	15	1	1	1
rs7230446	18	50723179	0.94119	rs4632195	9.589	DCC	intronic	0	4.41239e-08	0.022913	0.00408199	55	G	A	0.4841	7	9	15	1	1	0
rs73176687	22	41782423	0.916411	rs9611566	9.586	TEF	intronic	0	4.47089e-08	0.0280138	0.00499283	57	C	A	0.2256	7	5	5	1	1	1
rs9871051	3	16863350	0.666465	rs6779928	9.58	PLCL2	NA	0	6.48312e-08	-0.0264366	0.00476945	7	C	T	0.2256	7	5	15	1	1	1
rs7595286	2	148903662	0.759443	rs6430286	9.568	MBD5	intronic	0	1.6692e-05	0.0186025	0.00421351	5	G	A	0.4095	7	5	15	1	1	1
rs4821999	22	41470001	0.616475	rs2273085	9.567	RP11-12M9.4	downstream	182	3.76756e-06	-0.0199252	0.00420201	57	G	A	0.4016	6	5	15	0	1	0
rs10896636	11	57448032	1	rs10896636	9.561	ZDHHC5	intronic	0	7.93929e-11	-0.028261	0.00423849	36	G	C	0.3221	2b	2	5	1	1	1
rs28414828	18	35196274	0.801406	rs11082011	9.558	MIR4318	intergenic	40823	1.95094e-17	-0.0373106	0.00428191	53	G	A	0.3529	7	9	15	0	0	0
rs1467963	17	43978934	1	rs76761706	9.557	MAPT	intronic	0	6.03145e-32	-0.0590585	0.00489561	50	G	T	0.2396	5	5	14	1	1	1
rs62060796	17	44143029	0.994629	rs76761706	9.557	KANSL1	intronic	0	9.48225e-32	0.0593132	0.00493276	50	G	T	0.2406	5	4	4	1	1	1
rs62064665	17	44081527	0.994629	rs76761706	9.554	MAPT	intronic	0	5.66286e-32	-0.0590965	0.00489654	50	C	T	0.2406	4	2	15	1	1	1
rs528770545	17	44287390	0.857958	rs76761706	9.552	KANSL1	intronic	0	NA	NA	NA	50	A	G	0.2117	NA	4	5	1	1	1
rs554766338	11	57527891	0.870813	rs10896636	9.549	TMX2-CTNND1:RP11-691N7.6:CTNND1	intronic	0	NA	NA	NA	36	C	CT	0.3101	NA	5	15	1	1	1
rs2283079	7	126496513	0.682415	rs34351088	9.544	GRM8	intronic	0	2.47921e-07	-0.0212085	0.00400844	22	G	A	0.4742	6	5	15	1	1	1
rs6795134	3	16927162	0.610706	rs2278609	9.541	PLCL2	intronic	0	1.01433e-06	-0.0224935	0.00448647	7	C	A	0.3062	4	1	1	1	1	1
rs4820432	22	41604399	0.627944	rs13057907	9.54	L3MBTL2	exonic	0	5.33716e-05	0.0175137	0.00422681	57	G	A	0.3638	7	4	5	1	1	0
rs73001610	11	113378414	0.764045	rs11214629	9.539	DRD2	intergenic	32000	1.48819e-05	-0.0192107	0.00432579	38	C	T	0.332	7	5	15	0	1	1
rs56329743	17	43931245	1	rs76761706	9.537	MAPT-AS1	ncRNA_intronic	0	9.12052e-32	0.0593632	0.00493553	50	G	A	0.2396	5	5	14	1	1	1
rs113601626	2	24239189	0.694753	rs34668726	9.533	MFSD2B	intronic	0	NA	NA	NA	4	T	TCCTGGC	0.1501	NA	2	15	1	1	1
rs374952396	17	44753643	0.757459	rs76761706	9.53	NSF	intronic	0	NA	NA	NA	50	T	G	0.2734	7	15	15	1	1	0
rs77568881	17	44344970	0.854532	rs169201	9.525	RP11-259G18.1	ncRNA_intronic	0	NA	NA	NA	50	T	C	0.2008	4	1	2	1	1	1
rs7863760	9	96182569	0.616242	rs78046549	9.523	Y_RNA	intergenic	2320	4.46296e-07	0.0319248	0.00616675	29	C	T	0.1252	7	7	15	0	1	1
rs34137725	7	126384104	0.996034	rs34351088	9.518	GRM8	intronic	0	3.27085e-10	-0.0262168	0.00406726	22	C	A	0.4871	6	14	15	1	1	1
rs138707682	2	23950837	0.694753	rs34668726	9.515	KLHL29	intergenic	19355	NA	NA	NA	4	A	ATACTG	0.1501	NA	4	5	0	1	1
rs10954114	7	126104345	0.658019	rs1833070	9.515	GRM8	intronic	0	1.3338e-06	0.0213162	0.00429931	22	G	A	0.3191	6	9	15	1	1	1
rs12421563	11	47780222	0.731817	rs7107356	9.514	FNBP4	intronic	0	2.03344e-05	-0.017845	0.00408358	35	G	A	0.4354	7	4	4	1	1	1
rs79742625	17	43657257	0.757843	rs76761706	9.513	DND1P1	intergenic	5979	3.10145e-26	0.0565347	0.00520255	50	C	T	0.1938	4	2	5	0	1	1
rs11554327	22	41940371	0.799104	rs9611566	9.51	POLR3H	UTR5	0	NA	NA	NA	57	T	G	0.2177	NA	1	1	1	1	1
rs45500192	22	42177899	0.663284	rs9611566	9.48	MEI1	intronic	0	1.71252e-05	-0.0233143	0.0052877	57	G	A	0.1948	5	1	15	1	1	1
rs117995241	17	44344595	0.858796	rs169201	9.477	RP11-259G18.1	ncRNA_exonic	0	NA	NA	NA	50	G	T	0.2018	4	1	1	1	1	1
rs62056795	17	43978041	1	rs76761706	9.474	MAPT	intronic	0	9.92039e-32	0.0592862	0.00493212	50	C	T	0.2396	5	2	13	1	1	1
rs1611024	5	107465645	0.715791	rs286740	9.471	FBXL17	intronic	0	NA	NA	NA	15	CCAGA	C	0.2634	NA	5	15	1	0	1
rs682725	1	37154861	0.819621	rs1002656	9.452	FTLP18	intergenic	58402	2.28586e-09	-0.0265809	0.00433718	1	C	T	0.333	5	5	14	0	0	1
rs55831516	17	44148267	0.989382	rs76761706	9.451	KANSL1	intronic	0	9.61888e-32	0.0593057	0.00493264	50	C	T	0.2416	5	4	5	1	1	1
rs10838739	11	47672743	0.756796	rs7107356	9.449	AGBL2	intergenic	8399	5.756e-06	0.0186774	0.00401586	35	C	T	0.4344	6	7	15	1	1	1
rs2019822	17	43959918	1	rs76761706	9.449	MAPT-AS1	ncRNA_intronic	0	4.20664e-30	0.0564504	0.00482877	50	T	A	0.2396	6	9	14	0	1	1
rs139629754	3	35702884	0.659573	rs1542212	9.448	ARPP21	intronic	0	NA	NA	NA	8	GAAAAGAGATA	G	0.3926	NA	5	15	1	1	1
rs9829793	3	16778701	0.815955	rs6779928	9.442	AC091493.2	intergenic	39714	5.18948e-08	0.0288976	0.00517538	7	C	T	0.1889	7	5	15	0	1	0
rs6606723	12	109905044	0.699874	rs6663	9.441	KCTD10	intronic	0	2.55585e-07	-0.0272825	0.00516215	39	G	C	0.1769	6	2	4	1	1	1
rs4525537	17	43912723	1	rs76761706	9.437	CRHR1	UTR3	0	4.67773e-32	-0.0591957	0.00489806	50	C	T	0.2396	4	5	15	1	1	1
rs7947450	11	47429904	0.984447	rs7103648	9.428	RP11-750H9.5:SLC39A13	ncRNA_intronic	0	1.5478e-07	0.0225616	0.00419306	35	G	A	0.3738	4	1	1	1	1	1
rs56167560	17	43792411	1	rs76761706	9.427	CRHR1:RP11-105N13.4	ncRNA_intronic	0	5.60192e-32	-0.0593821	0.00491982	50	G	A	0.2396	5	5	14	1	1	1
rs36118391	5	107814646	0.848146	rs11240962	9.416	FBXL17	intergenic	96846	5.4039e-07	-0.0255809	0.0049775	15	G	A	0.2167	6	14	15	0	1	1
rs542802424	17	44098861	0.97851	rs76761706	9.416	MAPT	intronic	0	NA	NA	NA	50	G	T	0.2376	NA	4	5	1	1	1
rs11631822	15	78107666	0.813241	rs3936093	9.403	LINGO1	intronic	0	3.67841e-07	-0.0219708	0.00421326	46	G	A	0.4046	4	5	14	1	1	1
rs62055751	17	43767538	1	rs76761706	9.397	CRHR1:RP11-105N13.4	ncRNA_intronic	0	1.22506e-32	-0.0597464	0.00489694	50	G	A	0.2396	5	7	14	1	1	1
rs4128498	3	16770289	0.815955	rs6779928	9.386	AC091493.2	intergenic	31302	4.35443e-08	0.0290508	0.00517322	7	C	T	0.1889	4	5	15	0	1	0
rs145162308	11	47808980	0.731834	rs7107356	9.381	NUP160	intronic	0	NA	NA	NA	35	CTT	C	0.4384	NA	4	4	1	1	1
rs62056848	17	43992456	1	rs76761706	9.372	MAPT	intronic	0	8.95104e-32	0.0593351	0.00493253	50	G	A	0.2396	5	4	14	1	1	1
rs55709241	17	44041101	0.994629	rs76761706	9.367	MAPT	intronic	0	2.97617e-32	-0.059844	0.00493577	50	C	T	0.2406	5	4	14	1	1	1
rs199524	17	44848438	0.757679	rs169201	9.367	WNT3	intronic	0	1.0822e-17	-0.0403768	0.00459691	50	G	T	0.2575	1f	1	1	1	1	1
rs17659953	17	44159725	0.994629	rs76761706	9.366	KANSL1	intronic	0	2.28967e-30	0.0567162	0.00482912	50	C	T	0.2406	NA	4	5	1	1	1
rs62055476	17	43945495	1	rs76761706	9.36	MAPT-AS1	ncRNA_intronic	0	6.53757e-32	-0.0590279	0.0048959	50	G	A	0.2396	NA	5	14	0	1	1
rs2185131	6	98330898	0.826432	rs2503775	9.357	RP11-436D23.1	ncRNA_intronic	0	2.13332e-07	-0.0330008	0.00620348	18	T	A	0.1083	5	5	15	0	1	1
rs17605952	7	126088671	0.644027	rs1833070	9.357	GRM8	intronic	0	2.13923e-06	0.0208035	0.00427986	22	C	T	0.3231	6	5	15	1	1	1
rs143549025	6	98325664	0.817371	rs2503775	9.356	RP11-436D23.1	ncRNA_intronic	0	NA	NA	NA	18	T	TTTA	0.1093	NA	5	15	0	1	1
rs11546403	22	41783659	0.856749	rs9611566	9.348	TEF	exonic	0	4.77251e-08	0.0265973	0.00475042	57	C	T	0.2376	1f	4	4	1	1	1
rs78364821	11	57370742	0.778904	rs73480560	9.346	SERPING1	intronic	0	7.10873e-06	0.0213787	0.00464247	36	C	T	0.2604	4	4	5	1	1	1
rs242562	17	44026739	0.991259	rs242557	9.345	MAPT	intronic	0	NA	NA	NA	50	G	A	0.3837	4	1	12	1	1	1
rs2950693	17	44348356	0.854532	rs169201	9.345	RP11-259G18.1	intergenic	2295	NA	NA	NA	50	T	A	0.2008	6	5	15	1	1	1
rs2950015	17	44332351	0.968102	rs76761706	9.336	RP11-259G18.3	intergenic	4565	NA	NA	NA	50	A	G	0.2435	NA	5	15	0	1	1
rs62055933	17	43848461	1	rs76761706	9.334	CRHR1:RP11-105N13.4	ncRNA_intronic	0	6.79169e-32	0.0595694	0.00494217	50	G	A	0.2396	5	2	14	1	1	0
rs10445333	17	43916509	1	rs76761706	9.333	CRHR1	intergenic	3314	4.13724e-32	-0.0592411	0.00489751	50	G	A	0.2396	5	5	15	1	1	1
rs62062784	17	44024552	1	rs76761706	9.329	MAPT	intronic	0	6.7728e-32	-0.0590165	0.0048962	50	G	C	0.2396	4	5	14	1	1	1
rs371165877	17	43553496	0.730686	rs76761706	9.328	PLEKHM1	intronic	0	NA	NA	NA	50	AAT	A	0.1968	NA	4	4	1	1	1
rs62063784	17	44059775	0.994629	rs76761706	9.326	MAPT	intronic	0	6.01966e-32	-0.059055	0.00489525	50	G	A	0.2406	5	4	15	1	1	1
rs28439143	17	43987723	1	rs76761706	9.325	MAPT:RP11-669E14.4	ncRNA_intronic	0	6.15587e-32	0.0595511	0.00493716	50	G	A	0.2396	6	5	14	1	1	1
rs2696523	17	44267904	0.979329	rs76761706	9.322	KANSL1	intronic	0	3.85598e-30	-0.0581007	0.00496664	50	C	T	0.2435	NA	1	2	1	1	1
rs10491552	9	4144958	0.960531	rs34069441	9.32	GLIS3	UTR5	0	2.02568e-07	-0.0245742	0.00461087	26	C	A	0.2634	NA	1	15	1	1	1
rs9927032	16	71323499	0.973996	rs1424144	9.32	CMTR2	UTR5	0	1.35357e-07	0.0254385	0.00470561	48	C	T	0.2485	4	1	1	1	1	1
rs35392358	11	47850149	0.753117	rs7107356	9.319	NUP160	intronic	0	NA	NA	NA	35	CAT	C	0.4304	NA	4	5	1	1	1
rs502808	1	37212617	1	rs502808	9.317	RP4-614N24.1	intergenic	26123	2.1173e-08	-0.0247981	0.00431638	1	G	A	0.3141	6	13	14	0	0	1
rs555313689	17	44327082	0.845826	rs76761706	9.307	RP11-259G18.2	intergenic	4671	NA	NA	NA	50	G	T	0.2117	NA	5	15	0	1	1
rs72796385	2	24170360	0.639703	rs34668726	9.289	UBXN2A	intronic	0	9.2436e-06	0.0260191	0.00572184	4	T	A	0.16	5	4	5	1	1	1
rs62072141	17	44569237	0.643775	rs7225002	9.289	NSFP1	intergenic	4729	NA	NA	NA	50	T	C	0.5	6	5	15	0	1	1
rs7111576	11	47787445	0.753117	rs7107356	9.283	FNBP4	intronic	0	9.38353e-06	0.0186341	0.00410081	35	G	A	0.4304	4	1	1	1	1	1
rs369332489	17	44753645	0.757459	rs76761706	9.283	NSF	intronic	0	NA	NA	NA	50	G	C	0.2734	7	15	15	1	1	0
rs139431	22	41604353	0.627944	rs13057907	9.27	L3MBTL2	exonic	0	5.66286e-05	-0.0174083	0.0042159	57	C	T	0.3638	7	4	5	1	1	0
rs112707579	6	98667648	0.624868	rs2503775	9.267	RP11-436D23.1	ncRNA_intronic	0	1.16406e-05	0.0282582	0.00628502	18	C	T	0.1223	6	9	15	0	0	1
rs1940733	11	112892274	0.992276	rs7948327	9.257	NCAM1	intronic	0	8.21066e-11	0.027256	0.00409094	38	G	A	0.4344	5	5	15	1	1	1
rs78555354	17	44032879	1	rs76761706	9.257	MAPT	intronic	0	7.60876e-32	-0.0590247	0.00490098	50	G	A	0.2396	NA	5	14	1	1	1
rs368796113	22	41725262	0.669959	rs9611566	9.255	ZC3H7B	intronic	0	NA	NA	NA	57	CT	C	0.3211	NA	4	4	1	1	1
rs574377035	3	136421012	0.947796	rs10935184	9.251	STAG1	intronic	0	NA	NA	NA	11	T	C	0.000994	NA	5	15	1	1	1
rs62061733	17	44018399	0.989294	rs76761706	9.246	MAPT	intronic	0	2.85232e-32	-0.0591686	0.00487859	50	G	A	0.2416	4	5	14	1	1	1
rs55685451	17	44001957	1	rs76761706	9.237	MAPT	intronic	0	5.51232e-32	-0.0590994	0.00489584	50	G	T	0.2396	5	2	15	1	1	1
rs552807371	11	47696751	0.628749	rs7107356	9.236	AGBL2	intronic	0	NA	NA	NA	35	CTTTTTTTTTTTTT	C	0.3996	NA	5	15	1	1	0
rs76171147	17	43823229	1	rs76761706	9.232	CRHR1:RP11-105N13.4	ncRNA_intronic	0	6.6771e-33	-0.0599091	0.00488949	50	C	T	0.2396	4	5	14	1	1	1
rs10487448	7	126071605	0.609383	rs1833070	9.23	GRM8	intergenic	7046	3.82083e-06	-0.0202003	0.0042627	22	C	A	0.3171	7	5	15	1	1	1
rs12420205	11	113394035	1	rs12420205	9.226	DRD2	intergenic	47621	6.79924e-13	0.0325593	0.00441975	38	C	T	0.3091	7	5	15	0	1	1
rs4309444	17	43895797	1	rs76761706	9.226	CRHR1	intronic	0	8.30748e-32	-0.0589691	0.00489946	50	C	T	0.2396	5	5	15	1	1	0
rs3768684	2	148703965	0.834541	rs2042555	9.224	ORC4	intronic	0	4.15052e-11	-0.0277404	0.00409934	5	C	A	0.3509	NA	4	5	1	1	1
rs144461701	22	41949531	0.815186	rs9611566	9.224	CSDC2	intergenic	7235	NA	NA	NA	57	ACTC	A	0.2147	NA	2	15	1	1	1
rs17575683	17	44139662	0.994629	rs76761706	9.205	KANSL1	intronic	0	2.29591e-30	0.0567162	0.00482922	50	C	T	0.2406	NA	4	5	1	1	1
rs55865707	17	43908826	1	rs76761706	9.202	CRHR1	intronic	0	4.41859e-32	-0.0592131	0.0048975	50	G	T	0.2396	5	5	14	1	1	0
rs2298490	11	113233059	0.727518	rs2298489	9.198	TTC12	intronic	0	4.20034e-06	-0.0193331	0.00409716	38	G	A	0.3738	NA	4	5	1	1	1
rs171440	17	43893487	0.742983	rs12950522	9.197	CRHR1:RP11-105N13.4	ncRNA_intronic	0	3.38688e-09	-0.0243114	0.0040101	50	G	A	0.4771	NA	5	14	1	1	0
rs2922422	5	107555185	0.785083	rs286740	9.192	FBXL17	intronic	0	2.77052e-07	0.023385	0.00443774	15	G	A	0.3231	6	5	15	1	1	1
rs534193614	17	43974343	1	rs76761706	9.188	MAPT	intronic	0	NA	NA	NA	50	TCGC	T	0.2396	NA	1	13	1	1	1
rs4381397	11	112866269	0.992276	rs7948327	9.187	NCAM1	intronic	0	4.25027e-10	-0.0266164	0.00415625	38	C	T	0.4344	7	5	15	1	1	1
rs106860	22	41840407	0.8639	rs9611566	9.184	TOB2	intronic	0	9.77524e-08	0.0271651	0.00496899	57	C	T	0.2167	NA	1	1	1	1	1
rs9607799	22	41777558	0.940251	rs9611566	9.178	TEF	intronic	0	5.69782e-08	-0.0270096	0.00485211	57	G	A	0.2326	1d	1	1	1	1	1
rs5758406	22	42076641	0.732353	rs9611566	9.177	NHP2L1	intronic	0	2.57853e-06	0.0249466	0.00517368	57	G	A	0.2087	7	4	4	1	1	1
rs28718037	18	50572697	0.714787	rs12457407	9.176	DCC	intronic	0	0.000453947	-0.0150872	0.00419547	55	G	A	0.3877	7	9	15	1	1	1
rs3821447	3	35726748	0.736433	rs1542212	9.159	ARPP21	UTR3	0	5.45725e-08	-0.023303	0.00418031	8	G	A	0.341	7	1	15	1	1	1
rs7136676	12	118841410	0.824115	rs6490177	9.159	SUDS3	intronic	0	3.58465e-08	0.0310471	0.00549426	41	C	T	0.1819	7	4	4	1	1	1
rs55864131	17	44163411	0.994629	rs76761706	9.157	KANSL1	intronic	0	6.35338e-32	-0.0590454	0.00489635	50	C	T	0.2406	6	4	5	1	1	1
rs145793974	2	10183306	0.645031	rs4396680	9.156	KLF11	intronic	0	NA	NA	NA	3	AGCCGCC	A	0.2485	NA	1	1	1	1	1
rs62055461	17	43941350	1	rs76761706	9.155	MAPT-AS1	ncRNA_intronic	0	1.03403e-31	0.0592713	0.00493236	50	C	T	0.2396	5	5	14	0	1	1
rs71443859	12	109899776	0.699874	rs6663	9.154	KCTD10	intronic	0	NA	NA	NA	39	CGCTGTGCCCTGTTCCACTCCTAACAAT	C	0.1769	NA	2	7	1	1	1
rs2696431	17	44338280	0.836843	rs76761706	9.154	RP11-259G18.3	upstream	307	NA	NA	NA	50	T	A	0.2097	7	1	5	0	1	1
rs113161176	17	43974354	1	rs76761706	9.152	MAPT	intronic	0	NA	NA	NA	50	G	A	0.2396	4	1	13	1	1	1
rs9641798	7	126185934	0.601788	rs1833070	9.151	GRM8	intronic	0	1.26859e-06	-0.0210098	0.0042288	22	T	A	0.3777	7	5	15	1	1	0
rs2300598	14	75359229	0.688904	rs2058919	9.151	DLST	intronic	0	NA	NA	NA	45	T	C	0.2952	6	4	4	1	1	1
rs63042761	3	136337624	0.864335	rs10935184	9.147	STAG1	intronic	0	NA	NA	NA	11	ATAT	A	0.4135	NA	4	5	1	1	1
rs62062277	17	44093753	0.994629	rs76761706	9.145	MAPT	intronic	0	NA	NA	NA	50	T	G	0.2406	6	4	15	1	1	1
rs139562	22	42196684	0.681121	rs9611566	9.145	CCDC134	UTR5	0	6.77685e-06	0.023938	0.00518649	57	G	C	0.1968	4	1	1	1	1	1
rs7947910	11	112997413	0.789376	rs10891498	9.143	NCAM1	intronic	0	1.61386e-05	-0.0178571	0.00403767	38	G	A	0.497	6	5	15	1	1	1
rs17605091	7	126074360	0.60504	rs1833070	9.141	GRM8	intergenic	4291	4.77884e-06	0.0195789	0.00417369	22	T	A	0.4235	6	5	15	1	1	1
rs1806179	11	31841860	0.984441	rs1540319	9.128	RCN1	intronic	0	1.31121e-09	-0.0321931	0.00517503	34	C	T	0.161	NA	1	13	1	1	1
rs62062791	17	44025273	1	rs76761706	9.128	MAPT	intronic	0	1.14515e-31	0.0592327	0.00493279	50	G	A	0.2396	7	5	14	1	1	1
rs71327107	22	41418229	0.842593	rs2273085	9.125	Y_RNA	intergenic	23271	NA	NA	NA	57	T	G	0.2913	2b	1	1	0	1	0
rs2280231	11	47600438	0.610327	rs7103648	9.124	NDUFS3:KBTBD4	UTR5	0	4.19912e-07	0.0231903	0.00446926	35	C	T	0.2545	1d	1	1	1	1	1
rs62055498	17	43953814	1	rs76761706	9.124	MAPT-AS1	ncRNA_intronic	0	1.01242e-31	0.0592806	0.00493239	50	G	A	0.2396	6	7	14	0	1	1
rs79226879	17	43807485	1	rs76761706	9.122	CRHR1:RP11-105N13.4	ncRNA_intronic	0	1.16823e-32	-0.0597302	0.00489397	50	C	T	0.2396	7	7	14	1	1	1
rs62056781	17	43973899	1	rs76761706	9.122	MAPT	intronic	0	5.95977e-32	-0.0590635	0.0048956	50	C	T	0.2396	2b	1	13	1	1	1
rs4820446	22	42215684	0.670988	rs9611566	9.122	CCDC134	intronic	0	3.63766e-06	0.0246212	0.0051842	57	C	T	0.1968	5	4	5	1	1	1
rs12150527	17	43986462	1	rs76761706	9.12	MAPT:RP11-669E14.4	ncRNA_intronic	0	9.12377e-32	-0.0589347	0.00489992	50	G	A	0.2396	5	2	14	1	1	1
rs72781671	2	24231123	0.706875	rs34668726	9.119	MFSD2B	intergenic	1827	5.41935e-06	-0.0278865	0.00597918	4	G	A	0.1481	5	1	5	1	1	1
rs2668614	17	44350310	0.854532	rs169201	9.118	ARL17B	intergenic	1839	NA	NA	NA	50	G	A	0.2008	7	5	15	1	1	1
rs55669501	17	44202564	0.994629	rs76761706	9.115	KANSL1	intronic	0	1.95388e-31	0.059043	0.00493613	50	G	A	0.2406	4	4	5	1	1	1
rs1805155	9	98238379	0.813232	rs145965565	9.114	PTCH1	exonic	0	1.13383e-08	-0.0381456	0.00651491	30	G	A	0.1093	NA	4	4	1	1	1
rs768414	22	42135751	0.681121	rs9611566	9.113	MEI1	intronic	0	8.17741e-06	0.023701	0.0051813	57	C	T	0.1968	NA	2	15	1	1	1
rs11129664	3	35708880	0.739473	rs1542212	9.108	ARPP21	intronic	0	6.28957e-08	-0.0231623	0.00417454	8	G	A	0.3419	6	4	15	1	1	1
rs1984584	22	41684426	0.957836	rs13057907	9.105	AL035681.1	downstream	961	6.34444e-08	-0.0223411	0.0040277	57	G	A	0.4334	4	1	7	1	1	1
rs201722973	17	44161747	0.994629	rs76761706	9.1	KANSL1	intronic	0	NA	NA	NA	50	C	CCAACAA	0.2406	NA	4	5	1	1	1
rs5758434	22	42116163	0.758888	rs9611566	9.099	MEI1	intronic	0	7.61464e-07	-0.0244611	0.00482352	57	G	A	0.2187	5	14	15	1	1	1
rs55747440	17	43837115	1	rs76761706	9.098	CRHR1:RP11-105N13.4	ncRNA_intronic	0	2.35883e-32	-0.0594941	0.00489883	50	G	A	0.2396	4	5	14	1	1	1
rs572225196	17	43681222	0.989294	rs76761706	9.095	RP11-707O23.5	intergenic	1515	NA	NA	NA	50	C	T	0.2416	NA	5	15	0	1	1
rs161345	7	137045777	0.91295	rs1584663	9.091	AC078842.3	intergenic	6547	8.6175e-08	-0.0224569	0.00409025	23	T	A	0.4602	5	5	9	0	1	1
rs7625233	3	16852736	0.736712	rs9868600	9.089	PLCL2	NA	0	1.65023e-09	-0.0255325	0.00412957	7	G	A	0.3529	5	1	15	1	1	1
rs55849949	17	43853526	1	rs76761706	9.088	CRHR1:RP11-105N13.4	ncRNA_intronic	0	2.17823e-32	-0.0595435	0.00490013	50	G	A	0.2396	5	5	14	1	1	0
rs556215035	17	44342327	0.94463	rs76761706	9.083	RP11-259G18.1	intergenic	2075	NA	NA	NA	50	T	G	0.2485	NA	2	7	1	1	1
rs2532300	17	44229986	0.994629	rs76761706	9.082	KANSL1	intronic	0	1.12478e-31	-0.0588832	0.00490305	50	C	T	0.2406	NA	2	5	1	1	1
rs556674103	17	43659251	0.776773	rs76761706	9.079	DND1P1	intergenic	3985	NA	NA	NA	50	C	A	0.1978	NA	3	5	0	1	1
rs17650901	17	44039691	0.994629	rs76761706	9.079	MAPT	UTR5	0	1.07747e-30	-0.0566611	0.00479714	50	G	A	0.2406	1f	4	14	1	1	1
rs57264723	2	148458431	1	rs1528838	9.073	RNA5SP106	intergenic	12592	NA	NA	NA	5	G	GA	0.3111	NA	9	15	0	1	1
rs62056849	17	43992463	1	rs76761706	9.07	MAPT	intronic	0	8.95104e-32	0.0593351	0.00493253	50	G	C	0.2396	2b	4	14	1	1	1
rs10850380	12	110002819	0.69079	rs7313797	9.067	MMAB	intronic	0	2.54031e-08	-0.0227735	0.00398648	39	G	A	0.4553	1f	4	4	1	1	1
rs55825513	17	44176215	0.994629	rs76761706	9.064	KANSL1	intronic	0	NA	NA	NA	50	G	A	0.2406	5	5	5	1	1	1
rs7853305	9	4132402	0.781566	rs2380937	9.062	GLIS3	intronic	0	1.985e-05	-0.0179634	0.00410547	26	G	C	0.3837	6	5	15	1	0	1
rs11079719	17	43840006	0.978734	rs76761706	9.06	CRHR1:RP11-105N13.4	ncRNA_intronic	0	2.12294e-30	-0.0580577	0.00494052	50	G	T	0.2435	1f	5	14	1	1	0
rs2684526	17	43539723	0.728095	rs76761706	9.058	PLEKHM1:AC091132.1	ncRNA_intronic	0	NA	NA	NA	50	C	T	0.1938	2b	4	5	1	1	1
rs12822891	12	109896002	0.699874	rs6663	9.056	KCTD10	UTR5	0	2.12966e-07	-0.0280447	0.0052715	39	G	A	0.1769	4	2	4	1	1	1
rs62063790	17	44062915	0.994629	rs76761706	9.053	MAPT	intronic	0	1.11217e-31	0.0592333	0.0049318	50	G	T	0.2406	NA	4	15	1	1	1
rs4822020	22	41700203	0.73874	rs2273085	9.053	ZC3H7B	intronic	0	8.77792e-11	0.0290229	0.0043629	57	C	T	0.329	7	2	5	1	1	1
rs140631817	2	148599966	0.831342	rs2042555	9.051	ACVR2A	intergenic	2119	NA	NA	NA	5	TA	T	0.3111	NA	5	15	1	1	1
rs7943464	11	47886639	0.748659	rs7107356	9.049	NUP160	intergenic	16531	7.40177e-06	0.0184474	0.00401364	35	T	A	0.4314	1f	1	15	0	1	0
rs3806789	4	90759556	0.878514	rs6828271	9.045	RP11-67M1.1	ncRNA_exonic	0	1.81308e-07	0.0219471	0.0041017	12	C	T	0.4881	4	1	1	1	1	0
rs592859	11	31819335	0.716077	rs1540319	9.044	PAX6	intronic	0	6.67333e-08	0.0311007	0.00561631	34	G	C	0.1402	2b	1	13	1	1	1
rs62063166	17	44202231	0.994629	rs76761706	9.042	KANSL1	intronic	0	1.02285e-31	-0.0588899	0.00490024	50	G	A	0.2406	5	4	5	1	1	1
rs62060798	17	44144152	0.983908	rs76761706	9.04	KANSL1	intronic	0	5.5306e-32	-0.0591037	0.00489631	50	C	T	0.2406	6	3	4	1	1	1
rs12187433	5	107768782	0.972807	rs11240962	9.038	FBXL17	intergenic	50982	2.87925e-09	-0.0299612	0.00491981	15	C	T	0.2107	7	7	15	0	1	1
rs527536333	17	43774255	1	rs76761706	9.032	CRHR1:RP11-105N13.4	ncRNA_intronic	0	NA	NA	NA	50	TAGCC	T	0.2396	NA	2	14	1	1	1
rs488769	11	57450720	0.889842	rs10896636	9.02	ZDHHC5	intronic	0	2.98631e-09	-0.0256592	0.00421765	36	C	A	0.325	NA	4	4	1	1	1
rs561679057	17	44279557	0.989382	rs76761706	9.02	KANSL1	intronic	0	NA	NA	NA	50	TA	T	0.2416	NA	2	5	1	1	1
rs2266497	17	44294786	0.994629	rs76761706	9.017	KANSL1	intronic	0	NA	NA	NA	50	A	G	0.2406	NA	4	5	1	1	1
rs202662	22	41812755	0.811948	rs9611566	9.015	CTA-223H9.9	intergenic	14182	3.60327e-06	-0.0231599	0.00487442	57	C	T	0.2266	7	4	5	0	1	1
rs77387379	17	43791429	1	rs76761706	9.012	CRHR1:RP11-105N13.4	ncRNA_intronic	0	2.48112e-32	0.059903	0.00493426	50	G	A	0.2396	7	5	14	1	1	1
rs529941744	17	44347097	0.854532	rs169201	9.009	RP11-259G18.1	intergenic	1036	NA	NA	NA	50	A	G	0.2008	NA	5	15	1	1	1
rs2696557	17	44347218	0.962289	rs76761706	9.004	RP11-259G18.1	intergenic	1157	1.40279e-28	0.0562341	0.0049445	50	C	A	0.2386	NA	5	15	1	1	1
rs1940728	11	112852195	0.988385	rs7948327	9.002	NCAM1	intronic	0	3.2565e-10	0.0269105	0.00417444	38	G	T	0.4354	NA	5	15	1	1	1
rs2293576	11	47434986	0.781533	rs7103648	8.988	SLC39A13	exonic	0	6.78595e-05	0.0173702	0.00425182	35	G	A	0.3111	1f	3	5	1	1	1
rs4349221	18	50661880	0.843644	rs12457407	8.985	DCC	intronic	0	2.03777e-05	0.0181435	0.00415235	55	G	A	0.3718	7	9	15	1	1	1
rs7153700	14	75268544	0.876968	rs4903266	8.98	YLPM1	intronic	0	5.11461e-09	0.0240404	0.00401171	45	G	A	0.4722	6	4	5	1	1	1
rs6508209	18	50743533	0.825899	rs4632195	8.975	DCC	intronic	0	2.72286e-05	0.0176147	0.00409399	55	G	A	0.4841	7	9	15	1	1	0
rs56109643	17	43844859	1	rs76761706	8.963	CRHR1:RP11-105N13.4	ncRNA_intronic	0	2.41076e-32	-0.059505	0.00490048	50	G	A	0.2396	5	5	14	1	1	0
rs132770	22	42017264	0.685727	rs9611566	8.961	XRCC6	UTR5	0	3.20147e-05	0.0219162	0.00513888	57	G	A	0.1958	4	1	1	1	1	1
rs9936354	16	71314097	0.968819	rs1424144	8.954	CMTR2	intergenic	1194	7.13161e-08	-0.0252195	0.00456433	48	G	A	0.2495	6	5	15	1	1	1
rs547112461	17	44213934	0.984284	rs76761706	8.952	KANSL1	intronic	0	NA	NA	NA	50	G	A	0.2425	NA	2	5	1	1	1
rs62063163	17	44201865	0.978594	rs76761706	8.946	KANSL1	intronic	0	1.60327e-31	0.0591329	0.00493652	50	C	T	0.2376	7	2	5	1	1	1
rs533579396	17	44327070	0.909517	rs76761706	8.946	RP11-259G18.2	intergenic	4659	NA	NA	NA	50	G	A	0.2604	NA	5	15	0	1	1
rs1782182	14	41697141	0.94534	rs1778377	8.945	RP11-629F19.1	intergenic	68347	2.4268e-08	0.0261231	0.00456631	43	G	A	0.2634	7	5	15	0	1	0
rs142380704	17	44325593	0.953618	rs76761706	8.933	RP11-259G18.2	intergenic	3182	NA	NA	NA	50	TAA	T	0.2465	NA	5	15	0	1	1
rs10483863	14	75322327	0.906793	rs4903266	8.932	RP11-316E14.6:PROX2	ncRNA_exonic	0	1.60945e-07	0.0215101	0.00400313	45	G	A	0.4871	1f	2	15	1	1	1
rs77555455	17	44035516	1	rs76761706	8.93	MAPT	intronic	0	5.08722e-32	0.0596286	0.00493683	50	G	A	0.2396	5	5	14	1	1	1
rs62063778	17	44053989	0.994629	rs76761706	8.92	MAPT	UTR5	0	9.06385e-32	0.0593266	0.00493227	50	G	A	0.2406	7	4	15	1	1	1
rs7506909	18	50620087	0.855218	rs12457407	8.919	DCC	intronic	0	3.65415e-08	-0.0228528	0.00404664	55	G	A	0.4284	7	7	15	1	1	1
rs12614452	2	24194608	0.639703	rs34668726	8.909	UBXN2A	intronic	0	1.24906e-05	0.025638	0.00572232	4	C	T	0.16	7	4	5	1	1	1
rs411305	17	43687393	0.803243	rs76761706	8.909	RPS26P8	intergenic	1043	NA	NA	NA	50	C	T	0.2008	NA	14	15	0	1	1
rs28747668	18	35235877	0.836137	rs62081501	8.906	MIR4318	intergenic	1220	8.8531e-13	0.0493218	0.00672905	53	C	T	0.1064	5	5	15	0	0	0
rs2174015	3	107224956	0.797259	rs75701938	8.905	BBX	intergenic	16826	9.61289e-07	0.0309896	0.00616775	9	T	A	0.1223	6	13	15	0	0	1
rs56280951	17	44041107	0.994629	rs76761706	8.904	MAPT	intronic	0	4.84161e-32	0.060087	0.00497303	50	G	A	0.2406	5	4	14	1	1	1
rs7933184	11	47682402	0.775422	rs7107356	8.9	AGBL2	intronic	0	1.25924e-05	0.0183835	0.00410481	35	C	T	0.4284	7	5	15	1	1	0
rs1806158	11	31838788	0.992177	rs1540319	8.894	PAX6:RCN1	intronic	0	1.99841e-09	-0.0311732	0.00506797	34	G	C	0.16	4	1	11	1	1	1
rs17661348	17	44207066	0.994629	rs76761706	8.861	KANSL1	intronic	0	2.35101e-30	-0.0563405	0.00479809	50	G	A	0.2406	1f	4	5	1	1	1
rs192936	7	137045186	0.91295	rs1584663	8.859	AC078842.3	intergenic	5956	7.48572e-08	-0.0225612	0.00408984	23	C	T	0.4602	3a	5	9	0	1	1
rs6479494	9	96330499	0.729312	rs7023933	8.857	FAM120A	intergenic	2101	4.53377e-08	-0.0319388	0.00569495	29	G	A	0.1262	5	5	5	1	1	1
rs146913459	18	39309876	0.6461	rs11875397	8.857	RP11-188I24.1	intergenic	59250	NA	NA	NA	54	C	CT	0.1282	NA	5	15	0	0	1
rs2011790	22	41835452	0.8639	rs9611566	8.857	TOB2	intronic	0	3.70385e-07	-0.026368	0.0050578	57	G	A	0.2167	7	2	5	1	1	1
rs577583257	17	44242536	0.826892	rs76761706	8.856	KANSL1	intronic	0	NA	NA	NA	50	C	T	0.2058	NA	4	5	1	1	1
rs974292	17	44150464	0.994629	rs76761706	8.852	KANSL1	intronic	0	5.90294e-32	-0.0590753	0.00489624	50	C	T	0.2406	NA	2	5	1	1	1
rs111854089	17	44344541	0.854532	rs169201	8.849	RP11-259G18.1	ncRNA_exonic	0	NA	NA	NA	50	C	A	0.2008	2b	1	1	1	1	1
rs8043490	15	78012504	0.766438	rs12903563	8.847	LINGO1	intronic	0	NA	NA	NA	46	G	A	0.4483	2b	5	14	1	1	1
rs527420934	17	44337429	0.963134	rs76761706	8.84	RP11-259G18.3	ncRNA_exonic	0	NA	NA	NA	50	G	C	0.2445	NA	1	1	0	1	1
rs60150206	9	98262223	0.958297	rs145965565	8.837	PTCH1	intronic	0	2.21519e-10	0.0461602	0.00709327	30	G	A	0.09742	4	2	5	1	1	1
rs2155464	11	113242448	0.963497	rs2298489	8.835	TTC12	intronic	0	7.0864e-11	0.0292137	0.0043699	38	C	T	0.3141	6	5	5	1	1	1
rs4822044	22	41979668	0.68588	rs9611566	8.835	PMM1	intronic	0	7.99498e-06	0.0236884	0.00517294	57	G	C	0.1978	6	4	4	1	1	0
rs6939063	6	98567343	0.638764	rs2503775	8.832	RP11-436D23.1	ncRNA_intronic	0	1.93615e-05	0.0274875	0.00627399	18	G	A	0.1223	6	2	15	0	0	1
rs28362948	11	57369013	0.773994	rs73480560	8.83	SERPING1	intronic	0	9.68955e-06	-0.0210327	0.00463591	36	C	A	0.2614	5	4	5	1	1	1
rs4822038	22	41958495	0.697167	rs9611566	8.827	CSDC2	intronic	0	3.67231e-05	0.0222471	0.00525622	57	G	A	0.2028	5	1	7	1	1	1
rs62057073	17	43861117	1	rs76761706	8.826	CRHR1:RP11-105N13.4	ncRNA_intronic	0	2.21809e-32	0.0599803	0.00493671	50	C	T	0.2396	4	1	11	1	1	0
rs8061378	16	71302130	0.973996	rs1424144	8.825	CMTR2	intergenic	13161	1.85435e-07	-0.0250589	0.00468702	48	C	T	0.2485	6	5	15	0	1	1
rs4569335	17	43811950	1	rs76761706	8.825	CRHR1:RP11-105N13.4:RP11-293E1.1	ncRNA_exonic	0	1.20783e-32	-0.0597168	0.00489402	50	C	A	0.2396	5	5	14	1	1	1
rs2186799	11	113242533	0.974349	rs10891539	8.82	TTC12	intronic	0	4.62717e-11	-0.0271224	0.00401785	38	G	T	0.4682	7	5	5	1	1	1
rs536475463	17	43775212	1	rs76761706	8.819	CRHR1:RP11-105N13.4	ncRNA_intronic	0	NA	NA	NA	50	CCTT	C	0.2396	NA	9	14	1	1	1
rs375347415	17	44349761	0.854532	rs169201	8.817	ARL17B	intergenic	2388	NA	NA	NA	50	A	AT	0.2008	NA	5	15	1	1	1
rs75022332	17	43810873	1	rs76761706	8.816	CRHR1:RP11-105N13.4:RP11-293E1.1	ncRNA_exonic	0	1.29202e-32	-0.0603834	0.00495099	50	T	A	0.2396	5	5	14	1	1	1
rs11090045	22	41753603	1	rs11090045	8.813	ZC3H7B	UTR3	0	2.61214e-13	0.033892	0.00451912	57	G	A	0.3091	5	3	4	1	1	1
rs7124396	11	47787434	0.731817	rs7107356	8.809	FNBP4	intronic	0	NA	NA	NA	35	G	T	0.4354	3a	1	1	1	1	1
rs9611487	22	41460489	0.925442	rs2273085	8.806	RP11-12M9.3	ncRNA_exonic	0	1.16598e-10	0.029932	0.00452955	57	C	T	0.3052	5	5	15	0	1	1
rs34876081	2	148755813	0.818061	rs2042555	8.805	ORC4	intronic	0	NA	NA	NA	5	G	GA	0.4165	NA	4	5	1	1	1
rs1076560	11	113283688	0.906528	rs11214607	8.805	DRD2	intronic	0	2.82692e-08	0.0308225	0.00541359	38	C	A	0.1501	5	5	15	1	1	1
rs1361990	7	126218229	0.601788	rs1833070	8.804	GRM8	intronic	0	6.25624e-07	0.0209918	0.00410773	22	C	T	0.3777	6	5	15	1	1	1
rs17058348	6	98726503	0.614096	rs2503775	8.802	RP11-436D23.1	ncRNA_intronic	0	3.60572e-05	0.0258759	0.00610734	18	T	A	0.1213	7	5	15	0	0	0
rs62062266	17	44090704	0.994629	rs76761706	8.798	MAPT	intronic	0	4.44494e-32	-0.0591939	0.00489612	50	G	A	0.2406	4	2	15	1	1	1
rs2283059	7	126081733	0.609383	rs1833070	8.796	GRM8	intronic	0	3.74403e-06	-0.0202741	0.00427439	22	G	A	0.3171	7	5	15	1	1	1
rs7933896	11	47882782	0.748659	rs7107356	8.794	NUP160	intergenic	12674	1.29814e-05	0.0183336	0.00409989	35	C	T	0.4314	6	5	15	0	1	0
rs62061730	17	44017342	1	rs76761706	8.793	MAPT	intronic	0	6.85022e-32	-0.0590076	0.00489586	50	G	A	0.2396	5	5	14	1	1	1
rs9809105	3	16862897	0.603028	rs9868600	8.792	PLCL2	NA	0	1.18168e-07	-0.026692	0.0049143	7	G	A	0.2097	5	5	15	1	1	1
rs79322350	17	43790401	1	rs76761706	8.792	CRHR1:RP11-105N13.4	ncRNA_intronic	0	1.77082e-32	-0.0595994	0.00489756	50	G	A	0.2396	7	5	14	1	1	1
rs62056934	17	43790005	0.994627	rs76761706	8.785	CRHR1:RP11-105N13.4	ncRNA_intronic	0	1.34581e-32	-0.0598571	0.00490924	50	G	A	0.2386	5	5	14	1	1	1
rs11609019	12	109895958	0.699874	rs6663	8.784	KCTD10	UTR5	0	2.59221e-07	0.0273662	0.00518065	39	G	A	0.1769	1f	2	4	1	1	1
rs62064657	17	43517054	0.728095	rs76761706	8.784	PLEKHM1	intronic	0	4.87665e-24	0.0550473	0.00530816	50	G	A	0.1938	5	2	5	1	1	1
rs10279993	7	126068884	0.628433	rs1833070	8.782	AC000370.2	intergenic	4644	2.30859e-06	0.0211149	0.00435814	22	C	T	0.3231	6	9	15	1	1	1
rs558928409	17	44216817	0.861679	rs169201	8.779	KANSL1	intronic	0	NA	NA	NA	50	A	T	0.1998	NA	2	7	1	1	1
rs66492810	18	35086897	0.646243	rs1941943	8.775	CELF4	intronic	0	1.66257e-05	0.0244158	0.00552909	53	T	A	0.1491	5	5	15	1	0	1
rs34047953	4	139009512	0.831067	rs4530683	8.773	LINC00616:SLC7A11-AS1	ncRNA_intronic	0	NA	NA	NA	13	C	CAG	0.4702	NA	5	15	0	0	1
rs9641797	7	126185900	0.601788	rs1833070	8.773	GRM8	intronic	0	1.07079e-06	-0.0211319	0.00422412	22	T	A	0.3777	6	5	15	1	1	0
rs62054834	17	43934314	1	rs76761706	8.773	MAPT-AS1	ncRNA_intronic	0	5.29244e-32	-0.059134	0.00489728	50	C	T	0.2396	7	5	14	1	1	1
rs71238846	17	43552537	0.756939	rs76761706	8.772	PLEKHM1	exonic	0	2.32275e-24	0.0553308	0.00529757	50	G	A	0.1958	NA	4	4	1	1	1
rs12360939	11	57675925	0.773466	rs10896636	8.77	OR5AZ1P	intergenic	8843	5.62554e-08	0.0246143	0.00441995	36	C	T	0.2982	5	5	15	0	1	1
rs62055471	17	43943755	1	rs76761706	8.77	MAPT-AS1	ncRNA_intronic	0	6.08789e-32	-0.0590589	0.00489596	50	C	T	0.2396	7	5	14	0	1	1
rs2429449	17	44296224	0.845014	rs169201	8.77	KANSL1	intronic	0	NA	NA	NA	50	C	T	0.1968	NA	4	5	1	1	1
rs12333645	7	126385945	0.992083	rs34351088	8.766	GRM8	intronic	0	2.55583e-09	-0.024333	0.00398255	22	C	T	0.4881	6	14	15	1	1	1
rs4938013	11	113264470	0.773319	rs2298489	8.763	ANKK1	exonic	0	8.11046e-09	0.0253831	0.00429253	38	C	A	0.3201	5	4	15	1	1	1
rs112995313	17	43795768	1	rs76761706	8.762	CRHR1:RP11-105N13.4	ncRNA_intronic	0	1.53525e-32	-0.0596563	0.00489731	50	C	T	0.2396	6	5	14	1	1	1
rs1245112	11	112953512	0.945334	rs10891498	8.754	NCAM1	intronic	0	2.48926e-07	0.0214412	0.00405303	38	G	C	0.4682	4	1	15	1	1	1
rs4462678	18	50622395	0.862899	rs12457407	8.754	DCC	intronic	0	3.8674e-08	-0.0228113	0.00404663	55	G	A	0.4264	6	5	15	1	1	1
rs369533348	17	44337122	0.624894	rs17698176	8.752	RP11-259G18.3	ncRNA_exonic	0	NA	NA	NA	50	C	T	0.1789	5	1	15	0	1	1
rs17690987	17	43931626	1	rs76761706	8.747	MAPT-AS1	ncRNA_intronic	0	7.73252e-32	-0.0589909	0.00489875	50	C	T	0.2396	3a	5	14	1	1	1
rs6779429	3	35638443	0.722434	rs1542212	8.743	ARPP21	intergenic	41993	4.39207e-08	-0.0236586	0.00421419	8	C	T	0.3231	7	5	15	0	1	1
rs62062792	17	44025347	1	rs76761706	8.743	MAPT	intronic	0	7.20612e-32	-0.0589923	0.00489637	50	C	T	0.2396	6	5	14	1	1	1
rs7804521	7	126371957	0.60758	rs34351088	8.742	GRM8	intronic	0	7.73655e-07	0.0207226	0.00408887	22	C	T	0.3917	7	14	15	1	1	1
rs117368197	17	43715924	1	rs76761706	8.738	CRHR1-IT1:CRHR1:RP11-105N13.4	ncRNA_intronic	0	1.43503e-32	-0.0596785	0.0048968	50	G	A	0.2396	6	4	5	1	1	1
rs7668531	4	90791819	0.803505	rs6828271	8.733	MMRN1	intergenic	8863	1.26501e-05	0.0179348	0.00400554	12	G	T	0.493	6	13	15	1	1	1
rs1818991	2	157023248	0.740196	rs59491086	8.732	AC073551.1	intergenic	132655	3.04323e-08	0.0263605	0.00464068	6	G	A	0.2406	6	5	15	0	0	1
rs6572074	14	41646596	0.604823	rs1778377	8.731	RP11-629F19.1	intergenic	118892	NA	NA	NA	43	A	T	0.325	7	9	15	0	0	1
rs56026128	17	43931244	1	rs76761706	8.731	MAPT-AS1	ncRNA_intronic	0	1.70017e-31	0.0591187	0.00493745	50	G	C	0.2396	5	5	14	1	1	1
rs4601135	6	98425571	0.903902	rs2503775	8.727	RP11-436D23.1	ncRNA_intronic	0	3.94418e-07	0.0317667	0.00610772	18	G	A	0.1133	7	5	15	0	1	1
rs62063854	17	44074619	0.994629	rs76761706	8.726	MAPT	intronic	0	5.72428e-31	0.0587855	0.00495361	50	G	A	0.2406	5	4	15	1	1	1
rs3171692	22	41642212	0.77249	rs2273085	8.721	RANGAP1	UTR3	0	1.47072e-10	0.0286094	0.00435325	57	C	T	0.339	NA	4	4	1	1	1
rs10141438	14	75354600	0.983786	rs4903266	8.719	DLST	intronic	0	8.00978e-08	0.0225687	0.0041005	45	G	A	0.4692	5	4	5	1	1	1
rs9611672	22	42209922	0.676394	rs9611566	8.719	CCDC134	intronic	0	2.07025e-05	-0.0230434	0.00527811	57	G	A	0.1958	5	4	4	1	1	1
rs1377454	2	148937370	0.824348	rs2042555	8.718	MBD5	intronic	0	1.5986e-11	0.0278479	0.0040297	5	G	T	0.4145	5	4	5	1	1	1
rs8016389	14	75287554	0.728713	rs4903266	8.712	YLPM1	intronic	0	8.63067e-08	-0.0223876	0.00407784	45	C	T	0.4622	6	4	4	1	1	1
rs80233201	17	43971481	1	rs76761706	8.708	MAPT-AS1	ncRNA_intronic	0	6.02675e-32	-0.0590586	0.00489558	50	C	T	0.2396	4	1	1	1	1	1
rs17660337	17	44169605	0.994629	rs76761706	8.708	KANSL1	intronic	0	1.61247e-30	-0.0564693	0.00479539	50	C	T	0.2406	NA	4	5	1	1	1
rs739642	17	43946838	1	rs76761706	8.707	MAPT-AS1	ncRNA_intronic	0	9.47692e-32	0.0593095	0.00493243	50	C	A	0.2396	NA	5	14	0	1	1
rs2316774	17	43946642	1	rs76761706	8.704	MAPT-AS1	ncRNA_intronic	0	8.24097e-32	-0.0589326	0.00489615	50	C	T	0.2396	6	5	14	0	1	1
rs10001067	4	90818216	0.742458	rs6828271	8.699	MMRN1	intronic	0	1.68407e-06	-0.0200849	0.00409039	12	G	C	0.4891	6	1	15	1	1	1
rs62057068	17	43858629	1	rs76761706	8.699	CRHR1:RP11-105N13.4	ncRNA_intronic	0	2.74202e-32	-0.0594375	0.00489938	50	G	A	0.2396	5	5	13	1	1	0
rs10182559	2	148508546	0.985324	rs1528838	8.694	RNA5SP106	intergenic	37422	9.61678e-10	-0.0265913	0.00423986	5	G	A	0.3121	6	14	15	0	1	1
rs77965652	17	43853457	1	rs76761706	8.694	CRHR1:RP11-105N13.4	ncRNA_intronic	0	2.17751e-32	-0.0595436	0.00490013	50	G	A	0.2396	5	5	14	1	1	0
rs535689567	17	44274933	0.856086	rs169201	8.694	KANSL1	intronic	0	NA	NA	NA	50	C	G	0.1988	NA	2	5	1	1	1
rs548634067	17	44249911	0.978748	rs76761706	8.691	KANSL1	intronic	0	NA	NA	NA	50	T	TA	0.2416	NA	4	5	1	1	1
rs2696457	17	44284057	0.969832	rs76761706	8.69	KANSL1	intronic	0	3.70768e-30	0.0585695	0.00500521	50	C	T	0.2455	NA	4	5	1	1	1
rs80108871	3	107133470	0.706068	rs76629150	8.688	RP11-115H18.1	intergenic	16306	3.66135e-07	0.0370549	0.00710466	9	C	T	0.1113	3a	5	15	0	0	1
rs2316772	17	43946423	0.989294	rs76761706	8.687	MAPT-AS1	ncRNA_intronic	0	4.2369e-32	-0.0592498	0.00489906	50	C	A	0.2416	6	5	14	0	1	1
rs34601878	11	113260898	0.863863	rs10891539	8.685	ANKK1	intronic	0	1.80071e-08	-0.0236687	0.0040993	38	G	A	0.4712	5	5	14	1	1	1
rs62061811	17	44180173	0.994629	rs76761706	8.685	KANSL1	intronic	0	7.09925e-32	-0.0590177	0.00489796	50	G	T	0.2406	5	5	5	1	1	1
rs4534613	11	113386043	1	rs34216353	8.681	DRD2	intergenic	39629	2.76974e-14	0.0316332	0.00405405	38	C	A	0.4155	5	7	15	0	1	1
rs12484074	22	41752747	0.974539	rs9611566	8.68	ZC3H7B	exonic	0	8.60896e-08	0.0267451	0.00487113	57	G	A	0.2396	5	4	4	1	1	1
rs17102847	14	75324780	0.707461	rs2058919	8.675	PROX2	intronic	0	1.05413e-09	0.027087	0.00432927	45	G	A	0.2962	4	5	15	1	1	1
rs73035173	3	16925326	0.727108	rs2278609	8.672	PLCL2	intergenic	0	2.65813e-08	0.0318826	0.00558897	7	G	A	0.1789	4	1	7	1	1	1
rs111920741	17	44333412	0.96769	rs76761706	8.672	RP11-259G18.3	intergenic	3504	NA	NA	NA	50	G	A	0.2396	6	5	15	0	1	1
rs62062793	17	44026321	1	rs76761706	8.668	MAPT	intronic	0	5.48038e-32	-0.0591164	0.00489704	50	C	T	0.2396	4	1	7	1	1	1
rs62060760	17	44132887	0.994629	rs76761706	8.666	KANSL1	intronic	0	8.41727e-32	0.0593634	0.00493269	50	C	T	0.2406	6	4	5	1	1	1
rs62053953	17	43749454	1	rs76761706	8.663	CRHR1:RP11-105N13.4	ncRNA_intronic	0	2.78562e-32	0.0598421	0.00493329	50	G	A	0.2396	5	6	14	1	1	1
rs12185268	17	43923683	1	rs76761706	8.654	MAPT-AS1:SPPL2C	exonic	0	1.13327e-31	-0.0588056	0.00489686	50	G	A	0.2396	1f	5	15	1	1	1
rs2732652	17	44345114	0.854532	rs169201	8.651	RP11-259G18.1	ncRNA_intronic	0	NA	NA	NA	50	C	T	0.2008	2b	1	2	1	1	1
rs2975647	8	10136381	0.603506	rs7818437	8.65	MSRA	intronic	0	0.000110621	0.0181328	0.00457356	25	G	A	0.2495	NA	5	15	1	1	1
rs4325608	17	43539968	0.728095	rs76761706	8.647	PLEKHM1:AC091132.1	ncRNA_intronic	0	3.27405e-24	0.0552232	0.00530468	50	G	A	0.1938	5	4	5	1	1	1
rs6601444	8	10211175	0.750244	rs4526367	8.642	MSRA	exonic	0	1.73814e-06	0.0252219	0.00514339	25	C	T	0.1998	5	2	15	1	1	1
rs1984937	17	43980530	1	rs76761706	8.638	MAPT	intronic	0	2.83005e-30	-0.056223	0.00479482	50	C	A	0.2396	NA	2	14	1	1	1
rs2435210	17	44061894	1	rs2435210	8.634	MAPT	intronic	0	4.28741e-09	-0.0271325	0.00450511	50	C	T	0.3082	5	4	15	1	1	1
rs55671319	17	43548424	0.756939	rs76761706	8.633	PLEKHM1	intronic	0	1.96659e-24	-0.0550876	0.00526591	50	G	A	0.1958	7	4	5	1	1	0
rs4519092	11	88880402	0.958762	rs10830220	8.631	TYR	intergenic	30217	1.52676e-07	-0.0220256	0.00409147	37	G	A	0.4821	6	14	15	0	1	1
rs17572169	17	44045974	0.994629	rs76761706	8.627	MAPT	intronic	0	2.04393e-30	0.0567655	0.00482918	50	C	T	0.2406	1f	4	14	1	1	1
rs537893623	17	44259919	0.842259	rs76761706	8.622	KANSL1	intronic	0	NA	NA	NA	50	A	G	0.2087	NA	2	5	1	1	1
rs72781631	2	24195064	0.639703	rs34668726	8.621	UBXN2A	intronic	0	1.36142e-05	0.0254049	0.00569485	4	G	A	0.16	6	4	5	1	1	1
rs4822002	22	41487344	0.60414	rs13057907	8.619	EP300	upstream	445	0.000127303	0.0162644	0.00413913	57	G	A	0.3668	4	1	1	1	1	1
rs12454272	18	35232621	0.88564	rs1427041	8.61	MIR4318	intergenic	4476	2.84802e-10	0.0325856	0.00503811	53	C	T	0.2058	6	5	15	0	0	0
rs2217731	18	39305562	0.99389	rs11875397	8.608	RP11-188I24.1	intergenic	63564	7.32018e-08	0.028842	0.0052245	54	G	A	0.1918	NA	14	15	0	0	1
rs62056927	17	43788767	1	rs76761706	8.607	CRHR1:RP11-105N13.4	ncRNA_intronic	0	2.23258e-32	0.0599602	0.00493528	50	G	A	0.2396	5	5	14	1	1	1
rs76380490	17	44203413	0.989382	rs76761706	8.602	KANSL1	intronic	0	1.80095e-31	0.0590837	0.00493659	50	C	T	0.2416	4	4	5	1	1	1
rs529556708	17	44271430	0.994629	rs76761706	8.59	KANSL1:KANSL1-AS1	ncRNA_intronic	0	NA	NA	NA	50	A	G	0.2406	NA	1	1	1	1	1
rs62062322	17	44112385	0.994629	rs76761706	8.588	KANSL1	intronic	0	4.94101e-32	-0.0591492	0.00489612	50	G	A	0.2406	4	4	4	1	1	1
rs11603020	11	57374332	0.778691	rs73480560	8.587	SERPING1	intronic	0	1.28144e-06	-0.0224284	0.00451619	36	C	T	0.2644	1f	4	4	1	1	1
rs13057907	22	41714912	1	rs13057907	8.577	ZC3H7B	intronic	0	2.51007e-08	-0.0235926	0.00412832	57	G	A	0.4284	5	4	5	1	1	1
rs76074253	5	107802268	0.967275	rs11240962	8.572	FBXL17	intergenic	84468	2.25008e-08	0.028866	0.00503392	15	T	A	0.2117	7	14	15	0	1	1
rs17441033	12	118841906	0.824115	rs6490177	8.568	SUDS3	intronic	0	1.95624e-08	-0.0314672	0.00546385	41	G	A	0.1819	7	4	4	1	1	1
rs12149995	17	44092801	0.994629	rs76761706	8.566	MAPT	intronic	0	1.24935e-31	0.0591783	0.00493137	50	G	A	0.2406	6	5	15	1	1	1
rs10676540	22	42180891	0.748761	rs9611566	8.566	MEI1	intronic	0	NA	NA	NA	57	T	TTGAG	0.2187	NA	5	15	1	1	1
rs1371324	4	139043304	0.878651	rs4530683	8.561	LINC00616:SLC7A11-AS1	ncRNA_intronic	0	1.50499e-06	-0.0203113	0.00411714	13	G	A	0.4801	7	5	15	0	1	1
rs60945660	2	157061387	0.740196	rs59491086	8.557	NR4A2	intergenic	119556	3.04105e-08	0.0269046	0.00473637	6	T	A	0.2406	7	5	15	0	0	1
rs538814482	17	43679193	0.895902	rs76761706	8.557	RP11-707O23.5	ncRNA_exonic	0	NA	NA	NA	50	G	A	0.2594	NA	5	15	0	1	1
rs55920079	11	57410184	0.785388	rs73480560	8.553	AP000662.4	ncRNA_intronic	0	1.41237e-09	-0.0284282	0.00457884	36	C	T	0.2734	4	4	5	1	1	1
rs17690703	17	43925297	0.830313	rs76761706	8.55	MAPT-AS1	ncRNA_intronic	0	1.05871e-25	0.0491504	0.00457285	50	C	T	0.2763	1b	5	15	1	1	1
rs62063794	17	44066088	0.994629	rs76761706	8.547	MAPT	intronic	0	1.03471e-31	0.0592631	0.0049317	50	T	A	0.2406	3a	4	15	1	1	1
rs564074542	17	44276431	0.994629	rs76761706	8.547	KANSL1	intronic	0	NA	NA	NA	50	T	TAGAA	0.2406	NA	2	5	1	1	1
rs10229765	7	126373998	0.666	rs34351088	8.54	GRM8	intronic	0	8.48536e-08	-0.0225629	0.00410741	22	T	A	0.3976	7	9	15	1	1	1
rs2106600	7	126381659	0.996034	rs34351088	8.538	GRM8	intronic	0	2.40836e-09	-0.024372	0.00398243	22	G	A	0.4871	7	9	15	1	1	1
rs60171845	11	31835468	0.880037	rs1540319	8.533	PAX6:RCN1	intronic	0	9.56802e-09	-0.0307412	0.00522394	34	C	A	0.163	4	1	12	1	1	1
rs1436111	11	112989720	0.691962	rs10891498	8.532	NCAM1	intronic	0	7.67061e-06	0.0185619	0.00404541	38	G	T	0.4394	NA	5	15	1	1	1
rs12227736	12	109796637	0.798927	rs7968387	8.53	MYO1H:RP11-256L11.1	ncRNA_intronic	0	NA	NA	NA	39	G	A	0.3996	1d	1	15	1	1	1
rs2212333	11	88768897	0.622466	rs10830220	8.528	GRM5	intronic	0	4.54895e-06	0.0195427	0.00415661	37	T	A	0.4225	6	15	15	1	1	1
rs4439550	11	112853538	0.992276	rs7948327	8.521	NCAM1	intronic	0	3.31797e-10	0.0268977	0.00417438	38	G	A	0.4344	6	5	15	1	1	1
rs576442791	17	43658409	0.767242	rs76761706	8.521	DND1P1	intergenic	4827	NA	NA	NA	50	G	A	0.1958	NA	3	5	0	1	1
rs13058265	22	41611610	0.627944	rs13057907	8.52	L3MBTL2:RP4-756G23.5	ncRNA_intronic	0	5.54601e-05	0.0174726	0.00422633	57	G	A	0.3638	3a	1	5	1	1	0
rs1084096	7	86230839	0.615066	rs274640	8.507	GRM3	intergenic	42390	9.67821e-06	0.0195592	0.00431088	21	C	T	0.3181	6	5	15	0	0	1
rs4402873	3	136404411	0.793959	rs9854328	8.506	STAG1	intronic	0	8.78405e-06	0.0195491	0.00428842	11	C	T	0.3012	7	5	15	1	1	1
rs11570191	11	57560772	0.930954	rs10896636	8.506	CTNND1	intronic	0	NA	NA	NA	36	CAG	C	0.3141	NA	1	5	1	1	1
rs9388110	6	98540805	0.853507	rs2503775	8.502	RP11-436D23.1	ncRNA_intronic	0	3.00496e-06	0.0310821	0.00648938	18	C	T	0.1074	7	9	15	0	1	1
rs28562777	19	32900819	0.940886	rs10409835	8.5	DPY19L3	intronic	0	1.552e-07	0.0291554	0.00541903	56	C	T	0.162	7	4	4	1	1	1
rs2234052	22	41777241	0.940251	rs9611566	8.5	TEF	intronic	0	6.54545e-08	-0.0268981	0.00485425	57	G	A	0.2326	4	1	1	1	1	1
rs564706435	17	44269493	0.842259	rs76761706	8.497	KANSL1	intronic	0	NA	NA	NA	50	T	C	0.2087	NA	1	1	1	1	1
rs369943939	22	42198404	0.659466	rs9611566	8.491	CCDC134	intronic	0	NA	NA	NA	57	G	A	0.1938	5	5	5	1	1	1
rs17512652	12	118799083	0.823518	rs6490177	8.486	TAOK3	intronic	0	5.53736e-08	-0.0305666	0.00548594	41	G	C	0.1799	5	2	15	1	1	1
rs7942723	11	112911839	1	rs7948327	8.483	NCAM1	intronic	0	5.44637e-11	-0.0274494	0.00408134	38	G	T	0.4364	7	5	15	1	1	1
rs62056782	17	43974230	1	rs76761706	8.48	MAPT	intronic	0	9.90869e-32	0.059287	0.00493215	50	C	T	0.2396	4	1	13	1	1	1
rs1526126	17	43812218	1	rs76761706	8.475	CRHR1:RP11-105N13.4	ncRNA_intronic	0	7.75196e-31	0.0571725	0.00482856	50	C	T	0.2396	1b	5	14	1	1	1
rs12150628	17	44149581	0.994629	rs76761706	8.472	KANSL1	intronic	0	9.63468e-32	0.0593051	0.00493265	50	C	T	0.2406	7	2	5	1	1	1
rs553047624	17	44346610	0.854532	rs169201	8.465	RP11-259G18.1	downstream	549	NA	NA	NA	50	A	G	0.2008	NA	5	15	1	1	1
rs7244667	18	35126708	0.762582	rs55731231	8.465	CELF4	intronic	0	9.65412e-16	-0.0375945	0.00456456	53	C	T	0.2505	5	2	14	1	0	0
rs2696500	17	44363929	0.946621	rs76761706	8.462	ARL17B	intronic	0	1.55118e-30	0.0595798	0.00505806	50	C	T	0.2416	NA	5	15	1	1	1
rs71484461	11	57488890	0.951311	rs10896636	8.459	TMX2:TMX2-CTNND1	intronic	0	4.45809e-09	0.0262542	0.00436409	36	G	A	0.3121	7	4	5	1	1	1
rs6812192	4	90817848	0.742458	rs6828271	8.449	MMRN1	intronic	0	4.10568e-06	-0.0189123	0.00400386	12	G	A	0.4891	5	1	15	1	1	1
rs6951771	7	126429497	0.894568	rs34351088	8.446	GRM8	intronic	0	1.2314e-07	0.0218286	0.00402462	22	C	T	0.4751	7	5	15	1	1	1
rs17563800	17	43817459	1	rs76761706	8.442	CRHR1:RP11-105N13.4	ncRNA_intronic	0	7.83251e-31	0.0571523	0.00482722	50	C	T	0.2396	1b	5	14	1	1	1
rs7356297	4	90746329	0.610677	rs6828271	8.436	SNCA	intronic	0	3.13791e-05	-0.0178562	0.00418229	12	C	T	0.3718	7	5	15	1	1	0
rs10811881	9	23273788	0.855604	rs10733384	8.436	AL391117.1	intergenic	320685	5.51606e-07	-0.0237694	0.00462868	27	C	A	0.2157	7	9	15	0	0	1
rs10811888	9	23325084	0.80057	rs4977844	8.436	SUMO2P2	intergenic	307019	1.17341e-10	0.0274977	0.00416179	27	C	T	0.328	7	5	15	0	0	1
rs534069237	17	44258446	0.856086	rs169201	8.436	KANSL1	intronic	0	NA	NA	NA	50	A	G	0.1988	NA	4	5	1	1	1
rs73195303	8	10200253	0.892963	rs7818437	8.43	MSRA	intronic	0	1.63347e-06	0.0239255	0.00486632	25	C	T	0.2425	5	5	15	1	1	1
rs1801833	17	79091353	0.907434	rs56084168	8.429	AATK	UTR3	0	NA	NA	NA	51	C	T	0.1561	NA	2	5	1	1	1
rs17564493	17	44001379	1	rs76761706	8.427	MAPT	intronic	0	3.79007e-30	0.0564962	0.00482885	50	C	T	0.2396	1f	2	14	1	1	1
rs2902661	17	43807099	1	rs76761706	8.414	CRHR1:RP11-105N13.4	ncRNA_intronic	0	1.71488e-32	0.0600302	0.00493184	50	G	A	0.2396	NA	7	14	1	1	1
rs835303	2	157124095	0.98789	rs59491086	8.408	NR4A2	intergenic	56848	8.06891e-10	-0.0310355	0.00492598	6	C	T	0.2078	NA	14	15	0	0	1
rs76421814	17	43814427	1	rs76761706	8.405	CRHR1:RP11-105N13.4	ncRNA_intronic	0	1.13906e-32	-0.0597392	0.00489384	50	C	T	0.2396	7	5	14	1	1	1
rs35389313	17	43487424	0.712237	rs76761706	8.401	ARHGAP27	intronic	0	2.75694e-24	-0.0549449	0.00526925	50	C	T	0.1968	4	1	1	1	1	1
rs16909967	9	98296926	0.736728	rs145965565	8.399	PTCH1	intergenic	17586	2.99915e-07	-0.0340887	0.0064878	30	C	T	0.1153	5	5	14	0	1	1
rs532327698	17	44156180	0.994629	rs76761706	8.397	KANSL1	intronic	0	NA	NA	NA	50	A	G	0.2406	NA	2	5	1	1	1
rs11665242	18	50907127	0.608876	rs4632195	8.397	DCC	intronic	0	1.27501e-06	-0.0201509	0.00405677	55	G	A	0.3966	6	7	15	1	1	0
rs10838760	11	47786414	0.753117	rs7107356	8.392	FNBP4	intronic	0	9.14718e-06	-0.0186011	0.00408847	35	G	A	0.4304	5	1	6	1	1	1
rs62056808	17	43984646	1	rs76761706	8.392	MAPT	intronic	0	3.43966e-31	-0.0585288	0.00491346	50	C	T	0.2396	5	2	14	1	1	1
rs1540319	11	31837617	1	rs1540319	8.39	PAX6:RCN1	intronic	0	1.03892e-09	-0.0325673	0.0052032	34	G	C	0.159	4	1	12	1	1	1
rs1823369	3	16854284	0.704786	rs9868600	8.388	PLCL2	NA	0	1.22999e-07	0.0255057	0.00470239	7	C	T	0.2326	NA	5	15	1	1	1
rs12469509	2	148853100	0.759443	rs6430286	8.387	MBD5	intronic	0	1.37685e-06	0.0204298	0.00412593	5	C	T	0.4095	5	5	15	1	1	1
rs202634	22	41809623	0.798526	rs9611566	8.382	TEF	intergenic	14292	2.8321e-06	0.0236172	0.00491805	57	G	A	0.2237	4	1	1	0	1	1
rs7147721	14	75186010	0.861676	rs4903266	8.381	FCF1	intronic	0	NA	NA	NA	45	A	G	0.4722	6	4	4	1	1	1
rs1940726	11	112852611	0.992276	rs7948327	8.378	NCAM1	intronic	0	6.13403e-11	-0.0272969	0.00406968	38	G	T	0.4344	NA	5	15	1	1	1
rs540306918	17	44256710	0.861679	rs169201	8.376	KANSL1	intronic	0	NA	NA	NA	50	G	C	0.1998	NA	2	7	1	1	1
rs56149656	9	98232754	0.813232	rs145965565	8.371	PTCH1	intronic	0	8.05062e-09	-0.0385574	0.00651901	30	G	A	0.1093	4	4	5	1	1	1
rs9611527	22	41644428	0.770592	rs2273085	8.369	RANGAP1	intronic	0	4.2526e-10	0.0277752	0.00433727	57	G	A	0.3419	5	3	4	1	1	1
rs11941110	4	90819569	0.675127	rs6828271	8.365	MMRN1	intronic	0	3.91837e-06	-0.0195512	0.0041304	12	C	T	0.4314	4	2	15	1	1	1
rs7956905	12	109783353	0.792342	rs7968387	8.364	MYO1H	intergenic	2354	9.79914e-05	0.0160937	0.00402852	39	G	A	0.4712	7	9	15	1	1	1
rs2288048	16	71320901	0.973996	rs1424144	8.363	CMTR2	intronic	0	1.4724e-07	-0.02528	0.00469005	48	C	T	0.2485	NA	3	5	1	1	1
rs16909859	9	98204792	0.615408	rs145965565	8.361	PTCH1	downstream	469	4.37103e-05	0.0299003	0.00713397	30	G	A	0.07853	5	4	5	1	1	1
rs297346	11	16355771	1	rs297343	8.359	SOX6	intronic	0	8.71694e-10	0.0261071	0.00415203	33	G	A	0.3618	NA	5	15	1	0	1
rs1864324	17	43977702	1	rs76761706	8.354	MAPT	intronic	0	1.02726e-31	0.0592703	0.00493204	50	C	T	0.2396	5	5	13	1	1	1
rs10490751	2	24001356	0.688792	rs34668726	8.352	ATAD2B	intronic	0	1.13546e-05	-0.0254132	0.00564529	4	G	A	0.1511	7	4	5	1	1	1
8:4953925:A:G	8	4953925	0.692943	rs2407746	8.35	RP11-221H10.1	intergenic	23533	NA	NA	NA	24	G	A	0.1223	6	9	15	0	0	1
rs34214897	9	4129861	0.745418	rs34069441	8.338	GLIS3	intronic	0	0.000112704	-0.0192551	0.00486236	26	G	A	0.2634	7	5	15	1	1	1
rs17577877	17	44208218	0.989249	rs76761706	8.337	KANSL1	intronic	0	2.17218e-30	-0.0563796	0.00479855	50	G	A	0.2396	1f	2	7	1	1	1
rs12709690	18	35165852	0.906309	rs11082011	8.336	CELF4	intergenic	19851	2.49049e-16	0.0356391	0.00424026	53	C	T	0.3588	5	5	15	0	0	0
rs12587457	14	75164141	0.991665	rs7145575	8.334	AREL1:AC007956.1	intronic	0	1.04995e-08	0.0234898	0.00400268	45	C	T	0.4831	6	4	5	1	1	1
rs113965826	17	43696254	0.994629	rs76761706	8.334	CRHR1-IT1	intergenic	1439	NA	NA	NA	50	A	G	0.2406	6	14	15	1	1	1
rs17688916	17	43778680	0.900688	rs76761706	8.331	CRHR1:RP11-105N13.4	ncRNA_intronic	0	1.1188e-26	0.0561712	0.00512319	50	T	A	0.2247	1f	5	14	1	1	1
rs11902430	2	148860592	0.931792	rs6430286	8.326	MBD5	intronic	0	1.19471e-07	-0.0222935	0.00410605	5	T	A	0.4543	6	5	15	1	1	1
rs7942074	11	47720509	0.758248	rs7107356	8.323	AGBL2	intronic	0	5.38286e-06	-0.0186918	0.00400647	35	C	T	0.4324	6	5	15	1	1	1
rs72999670	11	113323831	0.748086	rs11214629	8.317	DRD2	intronic	0	5.86884e-05	-0.0179795	0.00436333	38	G	C	0.331	7	5	15	1	1	1
rs139432	22	41604557	0.627944	rs13057907	8.316	L3MBTL2	intronic	0	8.64804e-05	-0.0166173	0.0041276	57	G	A	0.3638	7	4	5	1	1	0
rs139462	22	41612541	0.627944	rs13057907	8.316	L3MBTL2:RP4-756G23.5	ncRNA_intronic	0	5.1493e-05	0.0175616	0.00422958	57	C	T	0.3638	5	1	5	1	1	0
rs1778412	14	41748765	0.926751	rs1778377	8.315	RP11-629F19.1	intergenic	16723	9.22362e-09	-0.0265572	0.00450807	43	G	A	0.2674	7	9	15	0	1	1
rs72780188	2	24006065	0.688792	rs34668726	8.312	ATAD2B	intronic	0	9.51902e-06	0.0262578	0.00578259	4	G	A	0.1511	6	4	5	1	1	1
rs11229160	11	57676044	0.773466	rs10896636	8.311	OR5AZ1P	intergenic	8724	6.43914e-08	0.0245076	0.00442044	36	C	T	0.2982	7	5	15	0	1	1
rs11941682	4	90804316	0.693481	rs6828271	8.307	MMRN1	intronic	0	4.24877e-06	-0.0189849	0.00402545	12	G	T	0.4314	6	5	15	1	1	1
rs2688601	3	136252601	0.861177	rs10935184	8.305	STAG1	intronic	0	4.48037e-09	-0.0252287	0.00419422	11	G	A	0.4125	6	4	15	1	1	1
rs62057062	17	43856710	1	rs76761706	8.304	CRHR1:RP11-105N13.4	ncRNA_intronic	0	2.74521e-32	0.0599033	0.00493783	50	G	A	0.2396	6	5	14	1	1	0
rs17649918	17	44001621	1	rs76761706	8.304	MAPT	intronic	0	2.40396e-30	-0.0562949	0.00479502	50	G	A	0.2396	1f	2	15	1	1	1
rs5751129	22	42015765	0.728933	rs9611566	8.301	DESI1	intronic	0	4.1032e-06	-0.0239423	0.00506859	57	C	T	0.2097	1f	1	2	1	1	1
rs6507210	18	35169497	0.90291	rs11082011	8.3	CELF4	intergenic	23496	9.77911e-17	-0.0351463	0.00412541	53	T	A	0.3598	7	5	15	0	0	0
rs11082016	18	35211543	0.905266	rs1427041	8.294	MIR4318	intergenic	25554	1.58372e-11	0.0346405	0.00501161	53	G	A	0.1998	3b	5	15	0	0	0
rs11018544	11	88970006	0.798643	rs10830220	8.289	TYR	intronic	0	1.76662e-07	-0.0219511	0.00409868	37	T	A	0.4712	7	6	15	1	1	1
rs17762102	2	24085606	0.639703	rs34668726	8.287	ATAD2B	intronic	0	8.24314e-06	-0.025537	0.00558481	4	G	A	0.16	7	4	5	1	1	1
rs62062800	17	44027753	1	rs76761706	8.285	MAPT	intronic	0	5.46108e-32	-0.059125	0.00489763	50	G	A	0.2396	5	5	13	1	1	1
rs2668673	17	43657267	0.757843	rs76761706	8.284	DND1P1	intergenic	5969	NA	NA	NA	50	A	G	0.1938	NA	2	5	0	1	1
rs1706731	17	43670696	0.842083	rs76761706	8.274	DND1P1	intergenic	6400	1.34421e-29	0.0588986	0.00508349	50	G	C	0.2107	NA	4	15	0	1	1
rs696081	3	136047189	0.920979	rs10935184	8.272	PCCB	intronic	0	6.12187e-09	0.0244516	0.00410139	11	G	A	0.4314	NA	4	4	1	1	1
rs62060761	17	44133162	0.994629	rs76761706	8.263	KANSL1	intronic	0	5.21009e-32	-0.0591286	0.00489628	50	C	A	0.2406	6	4	5	1	1	1
rs4553560	14	75334199	0.983712	rs4903266	8.26	PROX2	intergenic	3661	1.2264e-07	0.0222427	0.0041004	45	C	T	0.4712	4	2	15	1	1	1
rs1372522	4	90765280	0.857001	rs6828271	8.259	RP11-67M1.1	intergenic	2150	1.20863e-06	-0.0199196	0.00400144	12	G	A	0.4821	6	5	15	1	1	1
rs138875687	17	44345047	0.95169	rs76761706	8.253	RP11-259G18.1	ncRNA_intronic	0	NA	NA	NA	50	A	ACT	0.2406	NA	1	2	1	1	1
rs2532243	17	44265328	0.994629	rs76761706	8.25	KANSL1	intronic	0	2.79644e-30	-0.0582383	0.00496624	50	G	A	0.2406	NA	1	7	1	1	1
rs36110215	3	16793733	0.795004	rs6779928	8.245	PLCL2	intergenic	50425	NA	NA	NA	7	AG	A	0.1869	NA	15	15	0	1	0
rs10850358	12	109991050	0.701481	rs7313797	8.24	MMAB	downstream	491	3.29413e-08	-0.0230745	0.0040724	39	G	A	0.4592	5	5	14	1	1	1
rs62053947	17	43747683	1	rs76761706	8.238	CRHR1:RP11-105N13.4	ncRNA_intronic	0	2.88239e-32	0.0598344	0.00493385	50	G	A	0.2396	7	5	14	1	1	1
rs11685710	2	148892754	0.8344	rs2042555	8.232	MBD5	intronic	0	6.76893e-12	-0.028289	0.00401969	5	G	A	0.4115	6	5	15	1	1	1
rs3026354	11	31830657	0.729762	rs1540319	8.229	PAX6	intronic	0	1.58619e-07	-0.0294911	0.00548562	34	G	A	0.1402	NA	1	13	1	1	1
rs2071754	11	31812582	0.993535	rs3026389	8.227	PAX6	intronic	0	1.16338e-08	-0.0284997	0.00487123	34	C	T	0.1879	NA	4	14	1	1	1
rs8136923	22	41470522	0.933869	rs2273085	8.22	RP11-12M9.4	ncRNA_exonic	0	1.0483e-10	0.0299675	0.0045236	57	G	A	0.3052	5	5	15	0	1	0
rs77095128	17	44204304	0.994629	rs76761706	8.218	KANSL1	intronic	0	1.19565e-31	-0.0588197	0.00489993	50	G	T	0.2406	3a	4	5	1	1	1
rs745507	9	120418759	0.687842	rs579017	8.214	RP11-500B12.1	ncRNA_exonic	0	6.17029e-07	-0.0426249	0.00833645	31	C	A	0.0497	NA	5	15	0	1	1
rs888192	12	109995097	0.69079	rs7313797	8.213	MMAB	intronic	0	2.00964e-08	-0.0229386	0.00398627	39	G	A	0.4553	NA	4	5	1	1	1
rs560756822	17	44240497	0.861679	rs169201	8.213	KANSL1	intronic	0	NA	NA	NA	50	T	C	0.1998	NA	2	7	1	1	1
rs1362000	7	126401715	0.828933	rs34351088	8.212	GRM8	intronic	0	3.77985e-09	0.0245652	0.00406441	22	C	T	0.4473	5	7	15	1	1	1
rs72794291	2	23897935	0.789701	rs34668726	8.21	KLHL29	intronic	0	1.429e-06	0.0301651	0.00610139	4	C	T	0.1392	6	4	15	1	1	1
rs1918786	17	44279101	0.994629	rs76761706	8.209	KANSL1	intronic	0	2.96387e-30	-0.058233	0.00496798	50	G	A	0.2406	7	5	5	1	1	1
rs1870938	3	116956927	0.987949	rs59382200	8.204	LSAMP	intronic	0	5.03431e-08	-0.0234371	0.00419327	10	G	T	0.3748	5	5	15	1	0	1
rs79469056	9	96216089	0.967245	rs78046549	8.202	FAM120A	intronic	0	3.76109e-08	0.0376597	0.00667472	29	G	A	0.09742	4	1	1	1	1	1
rs9375283	6	98647345	0.624868	rs2503775	8.191	RP11-436D23.1	ncRNA_intronic	0	1.17325e-05	-0.0275297	0.00612539	18	G	T	0.1223	7	9	15	0	0	1
rs2040844	17	43767219	1	rs76761706	8.175	CRHR1:RP11-105N13.4	ncRNA_intronic	0	1.18309e-32	-0.0597611	0.00489694	50	C	A	0.2396	NA	7	14	1	1	1
rs9387964	6	98423507	0.903902	rs2503775	8.172	RP11-436D23.1	ncRNA_intronic	0	8.29024e-07	-0.0313872	0.00621012	18	C	T	0.1133	6	5	15	0	1	1
rs62521757	9	4131926	0.84093	rs2380937	8.171	GLIS3	intronic	0	5.03124e-07	0.0218473	0.00423942	26	G	C	0.3648	6	5	15	1	0	1
rs17577975	17	44210442	0.989249	rs76761706	8.171	KANSL1	intronic	0	4.10887e-30	0.0565656	0.00483775	50	C	T	0.2396	1f	4	5	1	1	1
rs56343551	17	43959092	1	rs76761706	8.17	MAPT-AS1	ncRNA_intronic	0	1.24475e-31	0.059206	0.00493355	50	G	T	0.2396	7	9	14	0	1	1
rs56356641	17	43958362	0.95804	rs76761706	8.168	MAPT-AS1	ncRNA_intronic	0	NA	NA	NA	50	T	G	0.2475	7	9	14	0	1	1
rs28638318	22	41753059	0.877953	rs9611566	8.168	ZC3H7B	intronic	0	3.50754e-07	0.025187	0.00482147	57	G	A	0.2356	5	4	4	1	1	1
rs2732654	17	44346405	0.848932	rs169201	8.166	RP11-259G18.1	downstream	344	NA	NA	NA	50	C	T	0.1998	5	5	15	1	1	1
rs6476807	9	4111100	0.677889	rs34069441	8.164	GLIS3	intronic	0	4.17577e-05	-0.0199195	0.00474035	26	G	A	0.2505	6	5	15	1	0	1
rs1419498	7	126219040	0.601788	rs1833070	8.153	GRM8	intronic	0	6.00161e-07	-0.0209611	0.00409511	22	T	A	0.3777	7	5	15	1	1	1
rs17653906	17	44133142	0.994629	rs76761706	8.151	KANSL1	intronic	0	1.9395e-30	0.0567882	0.00482919	50	G	A	0.2406	6	4	5	1	1	1
rs35018715	12	109893134	0.699874	rs6663	8.144	MYO1H:KCTD10	intronic	0	2.17636e-07	-0.0280274	0.00527236	39	C	T	0.1769	6	4	4	1	1	1
rs145054978	2	148916272	0.75617	rs6430286	8.141	MBD5	intronic	0	NA	NA	NA	5	TTTTG	T	0.4105	NA	4	15	1	1	1
rs545671560	17	43668853	0.793827	rs76761706	8.132	DND1P1	intergenic	4557	NA	NA	NA	50	A	G	0.2008	NA	5	15	0	1	1
rs12360992	11	113262900	0.851559	rs10891539	8.126	ANKK1	intronic	0	3.71691e-09	0.0243467	0.00402636	38	C	A	0.4682	5	5	14	1	1	1
rs575495169	17	43969258	1	rs76761706	8.126	MAPT-AS1	ncRNA_intronic	0	NA	NA	NA	50	G	GC	0.2396	NA	5	14	1	1	1
rs7350928	17	44108100	0.994629	rs76761706	8.126	KANSL1	UTR3	0	3.01785e-30	0.0565963	0.00482902	50	C	T	0.2406	1f	3	4	1	1	1
rs66520410	8	4946632	0.722273	rs2407746	8.125	RP11-221H10.1	intergenic	16240	1.71899e-06	0.0236832	0.00482735	24	T	A	0.2346	7	9	15	0	0	1
rs5758439	22	42131762	0.685012	rs9611566	8.125	MEI1	intronic	0	8.30122e-06	-0.0236115	0.00516546	57	C	T	0.1978	5	5	15	1	1	1
rs79474410	2	148480558	0.956729	rs1528838	8.118	RNA5SP106	intergenic	9434	NA	NA	NA	5	TTATAA	T	0.3022	NA	5	15	0	1	1
rs7238808	18	31539739	0.987877	rs7240554	8.118	NOL4	intronic	0	9.77914e-08	0.0222197	0.00406445	52	C	T	0.4135	3a	5	15	1	0	1
rs7502937	17	43793665	1	rs76761706	8.115	CRHR1:RP11-105N13.4	ncRNA_intronic	0	1.30163e-32	-0.0597235	0.00489714	50	G	A	0.2396	5	5	14	1	1	1
rs6490177	12	118796085	1	rs6490177	8.113	TAOK3	intronic	0	7.52277e-09	0.0306165	0.00516619	41	C	A	0.2048	5	1	15	1	1	1
rs202665	22	41814401	0.869478	rs9611566	8.112	CTA-223H9.9	intergenic	12536	6.93429e-07	0.0256829	0.00504588	57	G	A	0.2157	2b	2	5	0	1	1
rs2300599	14	75359441	0.692519	rs2058919	8.109	DLST	intronic	0	3.58372e-10	0.0277704	0.00431806	45	C	T	0.2962	1f	4	4	1	1	1
rs3756059	4	90757272	0.903791	rs6828271	8.107	SNCA	intronic	0	5.81359e-08	0.0227817	0.0040953	12	G	A	0.4891	4	1	13	1	1	0
rs62062776	17	44022043	1	rs76761706	8.099	MAPT	intronic	0	6.57786e-32	-0.0590341	0.00489663	50	C	A	0.2396	5	4	14	1	1	1
rs62057158	17	43907143	1	rs76761706	8.096	CRHR1	intronic	0	7.52308e-32	0.0594291	0.00493416	50	G	A	0.2396	5	4	15	1	1	0
rs534585219	17	44361861	0.870139	rs169201	8.093	ARL17B	intronic	0	NA	NA	NA	50	T	G	0.2018	NA	5	15	1	1	1
rs9859895	3	16900200	0.639354	rs2278609	8.09	PLCL2	NA	0	1.18718e-06	-0.0277993	0.00558021	7	G	C	0.164	7	5	15	1	1	1
rs73480556	11	57400462	0.808009	rs73480560	8.086	AP000662.4	intergenic	5034	6.97209e-07	0.0235514	0.0046281	36	G	C	0.2664	2b	5	15	0	1	1
rs568071087	17	44364519	0.903258	rs76761706	8.083	ARL17B	intronic	0	NA	NA	NA	50	C	G	0.2515	NA	2	15	1	1	1
rs13001416	2	148871642	0.931792	rs6430286	8.08	MBD5	intronic	0	1.7364e-08	0.0232987	0.00403074	5	C	A	0.4543	6	5	15	1	1	1
rs34211253	17	43834074	1	rs76761706	8.08	CRHR1:RP11-105N13.4	ncRNA_intronic	0	1.90434e-32	-0.0595675	0.00489745	50	G	C	0.2396	4	5	14	1	1	1
rs2532416	17	44289291	0.974514	rs76761706	8.079	KANSL1	intronic	0	NA	NA	NA	50	A	C	0.2445	NA	4	5	1	1	1
rs62057108	17	43896616	1	rs76761706	8.076	CRHR1	intronic	0	5.69933e-32	-0.0591203	0.00489874	50	C	T	0.2396	5	5	15	1	1	0
rs1105571	17	43793200	1	rs76761706	8.074	CRHR1:RP11-105N13.4	ncRNA_intronic	0	5.72019e-31	-0.0569189	0.0047963	50	T	A	0.2396	6	5	14	1	1	1
rs6969572	7	126385589	0.9921	rs34351088	8.069	GRM8	intronic	0	2.93658e-09	-0.0242404	0.00398259	22	G	A	0.4881	6	14	15	1	1	1
rs200422537	17	44331803	0.973068	rs76761706	8.068	RP11-259G18.3	intergenic	5113	NA	NA	NA	50	A	ATTTT	0.2386	NA	5	15	0	1	1
rs554209183	17	44133818	0.994629	rs76761706	8.059	KANSL1	intronic	0	NA	NA	NA	50	TA	T	0.2406	NA	2	5	1	1	1
rs11605731	11	57524089	0.941078	rs10896636	8.058	TMX2-CTNND1:RP11-691N7.6:CTNND1	intronic	0	4.05935e-09	-0.0256753	0.0042566	36	G	C	0.3141	5	5	15	1	1	1
rs11763734	7	126400910	0.996034	rs34351088	8.056	GRM8	intronic	0	5.756e-09	-0.0238773	0.00399798	22	C	A	0.4871	5	14	15	1	1	1
rs2316952	17	44139190	0.994629	rs76761706	8.055	KANSL1	intronic	0	9.10429e-32	0.0593305	0.00493275	50	G	C	0.2406	4	4	5	1	1	1
rs1471483	4	90754292	0.970078	rs6828271	8.053	SNCA	intronic	0	1.33193e-07	-0.0216101	0.00399519	12	C	T	0.499	6	4	14	1	1	0
rs2075435	12	109796832	0.812138	rs7968387	8.048	MYO1H:RP11-256L11.1	ncRNA_intronic	0	1.12839e-08	0.0247381	0.00422443	39	C	T	0.3946	NA	7	15	1	1	1
rs1542212	3	35683935	1	rs1542212	8.046	ARPP21	intronic	0	4.42364e-10	-0.0261705	0.00409073	8	G	T	0.3767	5	1	14	1	1	0
rs62362279	5	107718510	0.983636	rs11240962	8.044	FBXL17	upstream	710	1.84849e-09	-0.0306528	0.00497287	15	G	A	0.2147	4	1	1	1	1	1
rs16941038	17	43761565	0.877075	rs76761706	8.044	CRHR1:RP11-105N13.4	ncRNA_intronic	0	9.39903e-30	-0.053395	0.00459571	50	C	T	0.2654	1f	5	14	1	1	1
rs564850730	17	43668850	0.793827	rs76761706	8.042	DND1P1	intergenic	4554	NA	NA	NA	50	T	C	0.2008	NA	5	15	0	1	1
rs202631	22	41863423	0.837762	rs9611566	8.041	PHF5A	intronic	0	4.98266e-07	0.0259727	0.00503807	57	G	A	0.2217	NA	2	6	1	1	1
rs55770986	7	2087823	0.993161	rs56226325	8.038	MAD1L1	intronic	0	8.60021e-08	0.031149	0.00567303	20	C	T	0.172	5	4	5	1	1	1
rs62056877	17	43778828	0.994629	rs76761706	8.035	CRHR1:RP11-105N13.4	ncRNA_intronic	0	9.76872e-33	-0.0598508	0.00489772	50	G	T	0.2406	5	5	14	1	1	1
rs557443000	17	43516739	0.728095	rs76761706	8.034	PLEKHM1	intronic	0	NA	NA	NA	50	G	A	0.1938	NA	2	4	1	1	1
rs76594404	17	43971457	1	rs76761706	8.03	MAPT-AS1	ncRNA_intronic	0	1.00351e-31	0.0592809	0.00493209	50	G	C	0.2396	2a	1	1	1	1	1
rs2696432	17	44338285	0.840586	rs76761706	8.029	RP11-259G18.3	upstream	312	NA	NA	NA	50	C	T	0.2107	7	1	5	0	1	1
rs11686483	2	148664590	0.858073	rs2042555	8.022	ACVR2A	intronic	0	1.2489e-10	0.0272137	0.00412488	5	C	A	0.4046	6	4	5	1	1	1
rs12452273	17	43552921	0.756939	rs76761706	8.02	PLEKHM1	exonic	0	1.83578e-24	0.0554621	0.00529824	50	C	T	0.1958	5	4	4	1	1	1
rs564528960	17	44232169	0.861679	rs169201	8.02	KANSL1	intronic	0	NA	NA	NA	50	A	G	0.1998	NA	2	7	1	1	1
rs34752362	14	75232306	0.825176	rs4903266	8.018	YLPM1	intronic	0	6.93158e-08	0.0227379	0.0041113	45	G	A	0.4523	7	1	2	1	1	1
rs16975243	18	39316544	0.625899	rs11875397	8.015	RP11-188I24.1	intergenic	52582	0.00403719	0.0188351	0.00638774	54	C	A	0.1262	7	14	15	0	0	1
rs2838	17	44141347	0.994629	rs76761706	8.011	KANSL1	intronic	0	1.48276e-30	-0.0565044	0.00479534	50	G	A	0.2406	6	4	5	1	1	1
rs34018943	17	43508303	0.728095	rs76761706	8.007	ARHGAP27	intronic	0	4.04037e-24	-0.0546809	0.00526324	50	G	A	0.1938	4	1	11	1	1	1
rs17577052	17	44186301	0.994629	rs76761706	8.007	KANSL1	intronic	0	1.7913e-30	-0.0564423	0.00479689	50	C	T	0.2406	1b	2	7	1	1	1
rs57534256	7	126311654	0.647782	rs34351088	8.006	GRM8	intronic	0	1.58796e-07	-0.0220783	0.00410694	22	C	T	0.4264	7	5	15	1	1	1
rs113029914	17	43981831	1	rs76761706	8.006	MAPT	intronic	0	5.5246e-32	-0.0590957	0.00489561	50	T	A	0.2396	5	5	14	1	1	1
rs12484254	22	41962003	0.745549	rs9611566	8.005	CSDC2	intronic	0	7.28533e-06	0.0236264	0.00513655	57	T	A	0.2117	4	2	5	1	1	1
rs12363408	11	112873102	0.855444	rs1940709	8.001	NCAM1	intronic	0	3.07407e-09	-0.0283562	0.0046647	38	C	A	0.2674	6	5	15	1	1	1
rs554181742	17	43671174	0.878889	rs76761706	7.999	DND1P1	intergenic	6878	NA	NA	NA	50	A	G	0.2197	NA	5	15	0	1	1
rs568196639	17	44276578	0.979329	rs76761706	7.999	KANSL1	intronic	0	NA	NA	NA	50	T	C	0.2435	NA	2	5	1	1	1
rs62060851	17	44157992	0.994629	rs76761706	7.997	KANSL1	intronic	0	5.43305e-32	-0.0591088	0.00489611	50	C	T	0.2406	6	4	5	1	1	1
rs62056851	17	43992806	1	rs76761706	7.993	MAPT	intronic	0	5.16038e-32	-0.0591282	0.0048959	50	G	A	0.2396	4	2	14	1	1	1
rs916888	17	44863133	0.712861	rs169201	7.991	WNT3	intronic	0	1.92693e-22	-0.0463129	0.00463393	50	C	T	0.2654	1f	5	14	1	1	1
rs1811113	22	42073134	0.685012	rs9611566	7.991	NHP2L1	intronic	0	6.34582e-06	-0.0238571	0.00515299	57	C	T	0.1978	5	4	5	1	1	1
rs6718635	2	24066183	0.750876	rs34668726	7.99	ATAD2B	intronic	0	7.43994e-06	-0.0271611	0.00591094	4	C	A	0.1412	5	2	5	1	1	1
rs2696430	17	44338279	0.900091	rs76761706	7.984	RP11-259G18.3	upstream	306	NA	NA	NA	50	G	C	0.2604	7	1	5	0	1	1
rs62007781	15	78026601	0.651383	rs12903563	7.982	LINGO1	intronic	0	3.19814e-07	-0.0216505	0.00413032	46	G	A	0.4115	5	2	14	1	0	1
rs62056793	17	43977018	1	rs76761706	7.979	MAPT	intronic	0	5.96193e-32	-0.0590634	0.0048956	50	G	A	0.2396	4	5	13	1	1	1
rs537315599	17	43657440	0.767242	rs76761706	7.977	DND1P1	intergenic	5796	NA	NA	NA	50	C	G	0.1958	NA	2	5	0	1	1
rs9947827	18	50622997	0.831278	rs12457407	7.973	DCC	intronic	0	0.000105809	0.0168681	0.00424267	55	G	A	0.3728	7	5	15	1	1	1
rs6439638	3	136057832	0.809514	rs9854328	7.97	STAG1	intronic	0	3.41839e-06	-0.0199774	0.00419475	11	C	A	0.3012	6	4	5	1	1	1
rs559264754	17	44251243	0.850531	rs169201	7.97	KANSL1	intronic	0	NA	NA	NA	50	C	T	0.1978	NA	4	5	1	1	1
rs417968	17	43728376	0.824482	rs76761706	7.968	CRHR1:RP11-105N13.4	ncRNA_intronic	0	1.00067e-27	-0.0504451	0.00450749	50	G	A	0.2763	NA	4	15	1	1	1
rs55736025	17	44072017	0.994629	rs76761706	7.965	MAPT	intronic	0	8.95209e-32	0.0593272	0.00493188	50	C	A	0.2406	7	4	15	1	1	1
rs56021266	22	41756571	0.63057	rs9611566	7.961	ZC3H7B	downstream	419	7.05547e-05	0.0225958	0.00554382	57	C	T	0.169	4	2	5	1	1	1
rs142778826	6	98666281	0.618745	rs2503775	7.955	RP11-436D23.1	ncRNA_intronic	0	NA	NA	NA	18	C	CATAT	0.1233	NA	9	15	0	0	1
rs73176694	22	41786788	0.861601	rs9611566	7.95	TEF	intronic	0	1.83323e-07	0.0259558	0.0048528	57	C	T	0.2366	6	4	5	1	1	1
rs12623316	2	24087857	0.671301	rs34668726	7.947	ATAD2B	intronic	0	7.19239e-06	-0.0265243	0.00576307	4	G	A	0.1541	6	4	5	1	1	1
rs62061790	17	44170414	0.994629	rs76761706	7.942	KANSL1	intronic	0	1.14919e-31	0.0592466	0.00493408	50	G	A	0.2406	6	4	5	1	1	1
rs76621503	12	118617175	0.636272	rs6490177	7.936	TAOK3	intronic	0	3.6378e-07	0.0309764	0.00593777	41	G	C	0.1511	4	4	4	1	1	1
rs72233942	18	35181176	0.860875	rs11082011	7.936	CELF4	intergenic	35175	NA	NA	NA	53	C	CACATA	0.3539	NA	9	15	0	0	0
rs2668680	17	43659975	0.776773	rs76761706	7.932	DND1P1	intergenic	3261	2.10287e-27	-0.0544473	0.00489547	50	C	T	0.1978	NA	3	5	0	1	1
rs10935177	3	135851077	0.860266	rs10935184	7.929	PPP2R3A	intronic	0	5.35466e-09	0.0242095	0.00404522	11	C	A	0.4712	6	5	15	1	1	1
rs11039376	11	47789549	0.753117	rs7107356	7.924	FNBP4	upstream	553	9.40234e-06	0.0186338	0.00410113	35	G	T	0.4304	4	1	1	1	1	1
rs2732714	17	44321478	0.847083	rs76761706	7.92	RP11-259G18.2	ncRNA_exonic	0	NA	NA	NA	50	A	G	0.2107	5	5	15	0	1	1
rs552808944	17	44361869	0.870139	rs169201	7.918	ARL17B	intronic	0	NA	NA	NA	50	G	C	0.2018	NA	5	15	1	1	1
rs3026401	11	31807524	0.853074	rs3026389	7.915	PAX6	UTR3	0	1.87774e-08	-0.027944	0.00484598	34	C	T	0.2058	NA	5	15	1	1	1
rs79580365	17	43960172	1	rs76761706	7.912	MAPT-AS1	ncRNA_intronic	0	9.12235e-32	0.0593235	0.00493224	50	C	T	0.2396	NA	7	14	0	1	1
rs1073779	12	109894721	0.699874	rs6663	7.908	KCTD10	intronic	0	2.22038e-07	0.0281095	0.0052916	39	C	T	0.1769	7	4	4	1	1	1
rs61934479	12	109855111	0.75064	rs3742020	7.903	MYO1H	intronic	0	4.61145e-13	-0.0348196	0.00469205	39	G	A	0.2624	7	14	15	1	1	1
rs56167344	17	43797087	1	rs76761706	7.9	CRHR1:RP11-105N13.4	ncRNA_intronic	0	1.22505e-32	-0.0597757	0.00489933	50	T	A	0.2396	2b	5	14	1	1	1
rs12424599	12	109866615	0.75064	rs3742020	7.899	MYO1H	intronic	0	5.64913e-13	-0.0347984	0.00470714	39	G	A	0.2624	7	5	15	1	1	1
rs28617307	11	47840622	0.731817	rs7107356	7.896	NUP160	intronic	0	3.0676e-05	0.0175011	0.00409404	35	C	T	0.4354	6	4	4	1	1	1
rs73032014	19	32832309	0.854275	rs10409835	7.883	ZNF507	intergenic	4190	NA	NA	NA	56	G	C	0.171	6	5	15	1	1	0
rs62063304	17	44049900	0.994629	rs76761706	7.879	MAPT	intronic	0	4.85616e-32	-0.0591638	0.00489672	50	G	A	0.2406	4	4	15	1	1	1
rs202629	22	41849975	0.832524	rs9611566	7.878	PHF5A	intergenic	5745	4.72665e-07	-0.0258554	0.00500525	57	C	T	0.2227	6	4	5	1	1	1
rs55876817	17	43958139	1	rs76761706	7.877	MAPT-AS1	ncRNA_intronic	0	3.92441e-32	-0.059293	0.00489996	50	C	A	0.2396	7	9	14	0	1	1
rs2732704	17	44353114	0.854532	rs169201	7.875	ARL17B	intronic	0	NA	NA	NA	50	T	C	0.2008	NA	5	15	1	1	1
rs12150320	17	44213204	0.994629	rs76761706	7.873	KANSL1	intronic	0	2.17077e-30	0.0567659	0.0048314	50	C	T	0.2406	NA	4	5	1	1	1
rs62055553	17	43966178	1	rs76761706	7.871	MAPT-AS1	ncRNA_intronic	0	9.70329e-32	0.0592955	0.00493211	50	C	A	0.2396	7	13	14	1	1	1
rs4669522	2	10194192	0.926986	rs4396680	7.87	KLF11	UTR3	0	1.23459e-08	0.0289296	0.00495349	3	C	T	0.1799	1f	4	4	1	1	1
rs968028	17	43781105	1	rs76761706	7.869	CRHR1:RP11-105N13.4	ncRNA_intronic	0	7.7984e-31	-0.0568404	0.00480072	50	G	A	0.2396	NA	5	14	1	1	1
rs62063786	17	44061023	0.994629	rs76761706	7.864	MAPT	exonic	0	2.9072e-31	0.0587927	0.00492952	50	G	A	0.2406	5	4	15	1	1	1
rs62064395	17	43666001	0.940765	rs76761706	7.861	DND1P1	intergenic	1705	NA	NA	NA	50	A	C	0.2515	6	5	15	0	1	1
rs571297820	17	43679132	0.978879	rs76761706	7.861	RP11-707O23.5	ncRNA_exonic	0	NA	NA	NA	50	A	G	0.2435	NA	5	15	0	1	1
rs6574190	14	75167015	0.89407	rs9671386	7.859	AREL1:AC007956.1	intronic	0	7.74626e-11	0.0299733	0.00449274	45	G	A	0.2584	7	4	5	1	1	1
rs17426106	17	43828935	1	rs76761706	7.857	CRHR1:RP11-105N13.4	ncRNA_intronic	0	1.40946e-30	0.056904	0.00482742	50	G	C	0.2396	1f	5	14	1	1	1
rs61505017	5	107446130	0.942434	rs286740	7.854	FBXL17	intronic	0	NA	NA	NA	15	AG	A	0.3241	NA	5	15	1	1	1
rs79073784	17	43754209	1	rs76761706	7.852	CRHR1:RP11-105N13.4	ncRNA_intronic	0	2.3644e-32	0.0599168	0.00493371	50	G	C	0.2396	3a	5	14	1	1	1
rs35058853	3	136050764	0.809514	rs9854328	7.845	PCCB	intronic	0	6.46834e-06	-0.0198326	0.00428758	11	G	A	0.3012	6	4	5	1	1	1
rs10424665	19	32895631	0.948285	rs10409835	7.845	AC007773.2	ncRNA_intronic	0	8.01999e-08	0.0297349	0.00540274	56	C	A	0.163	5	1	2	1	1	1
rs11676430	2	148939333	0.8344	rs2042555	7.844	MBD5	intronic	0	7.075e-11	-0.0274504	0.004106	5	C	T	0.4115	7	4	5	1	1	1
rs2696429	17	44335274	0.871717	rs76761706	7.844	RP11-259G18.3	intergenic	1642	NA	NA	NA	50	G	A	0.2227	5	5	15	0	1	1
rs11631410	15	78013273	0.893121	rs12903563	7.839	LINGO1	intronic	0	4.39332e-09	0.0241219	0.004008	46	C	T	0.4891	4	5	14	1	1	1
rs199512	17	44857352	0.93782	rs169201	7.839	WNT3	intronic	0	1.43866e-25	0.0535514	0.00499616	50	C	T	0.2197	5	2	14	1	1	1
rs62061767	17	44167729	0.994629	rs76761706	7.838	KANSL1	intronic	0	6.06061e-32	-0.0590651	0.00489632	50	G	A	0.2406	7	4	5	1	1	1
rs16909930	9	98284358	0.710124	rs145965565	7.837	PTCH1	intergenic	5018	1.9098e-07	-0.0352809	0.00660588	30	C	T	0.1143	5	7	14	1	1	1
rs7937151	11	112835024	0.976858	rs7948327	7.833	NCAM1	intronic	0	1.07226e-10	-0.0270952	0.0040922	38	G	T	0.4324	5	1	13	1	1	1
rs10409264	19	32896846	0.940886	rs10409835	7.829	DPY19L3	intronic	0	7.64986e-08	-0.0298782	0.00542019	56	G	A	0.162	4	1	1	1	1	1
rs140941675	5	107733194	0.989107	rs11240962	7.827	FBXL17	intergenic	15394	NA	NA	NA	15	TTTTG	T	0.2137	NA	9	15	0	1	1
rs62056928	17	43788782	1	rs76761706	7.825	CRHR1:RP11-105N13.4	ncRNA_intronic	0	2.02517e-32	0.06	0.00493515	50	C	T	0.2396	5	5	14	1	1	1
rs551752654	17	44255550	0.839534	rs169201	7.823	KANSL1	intronic	0	NA	NA	NA	50	A	G	0.1958	NA	5	5	1	1	1
rs3045389	22	41865843	0.837762	rs9611566	7.821	ACO2	intronic	0	NA	NA	NA	57	T	TGATA	0.2217	NA	1	2	1	1	1
rs536950796	17	44281308	0.852687	rs76761706	7.82	KANSL1	intronic	0	NA	NA	NA	50	G	A	0.2107	NA	5	5	1	1	1
rs62059003	17	44002431	1	rs76761706	7.819	MAPT	intronic	0	9.02038e-32	0.0593297	0.00493235	50	C	T	0.2396	7	5	15	1	1	1
rs17649641	17	43997372	1	rs76761706	7.818	MAPT	intronic	0	4.39633e-30	-0.0560455	0.00479575	50	C	T	0.2396	1f	2	14	1	1	1
rs4792856	17	43532775	0.992	rs1230106	7.816	PLEKHM1:AC091132.1	ncRNA_intronic	0	NA	NA	NA	50	G	T	0.5	5	4	5	1	1	1
rs11633354	15	78032357	1	rs12903563	7.806	LINGO1	intronic	0	1.20463e-08	0.0240542	0.00411567	46	C	T	0.497	5	1	13	1	0	1
rs9398634	6	98420848	0.903902	rs2503775	7.799	RP11-436D23.1	ncRNA_intronic	0	8.59427e-07	0.0314855	0.00623848	18	G	T	0.1133	5	5	15	0	1	1
rs12525015	6	98408519	0.903902	rs2503775	7.795	RP11-436D23.1	ncRNA_intronic	0	7.50856e-07	0.0310224	0.00611397	18	C	T	0.1133	7	5	15	0	1	1
rs7948028	11	113328681	0.787631	rs34216353	7.792	DRD2	intronic	0	4.4927e-13	0.0315676	0.00425175	38	C	A	0.3638	2b	2	14	1	1	1
rs201244625	3	136158281	0.805923	rs9854328	7.791	STAG1	intronic	0	NA	NA	NA	11	CACAA	C	0.3002	NA	4	5	1	1	1
rs62055710	17	43762537	1	rs76761706	7.789	CRHR1:RP11-105N13.4	ncRNA_intronic	0	NA	NA	NA	50	T	A	0.2396	7	5	14	1	1	1
rs2688600	3	136252596	0.861177	rs10935184	7.786	STAG1	intronic	0	5.12908e-09	-0.0251311	0.00419406	11	C	A	0.4125	7	4	15	1	1	1
rs28448271	9	98239730	0.917483	rs145965565	7.781	PTCH1	intronic	0	1.16934e-09	0.0432241	0.00692729	30	G	A	0.09742	5	2	4	1	1	1
rs28446321	9	98266855	0.96877	rs145965565	7.78	PTCH1	intronic	0	2.5683e-10	0.0459866	0.0070921	30	T	A	0.09841	4	1	7	1	1	1
rs62071365	17	44442745	0.83368	rs17698176	7.779	ARL17B	intergenic	3614	NA	NA	NA	50	A	T	0.2594	6	15	15	1	1	0
rs1045430	14	75130235	0.92612	rs7145575	7.778	AREL1	UTR3	0	2.7276e-10	-0.0257739	0.00398073	45	G	T	0.4662	NA	3	4	1	1	1
rs138325961	17	43971238	1	rs76761706	7.776	MAPT-AS1	ncRNA_intronic	0	NA	NA	NA	50	T	TTAGATACATCA	0.2396	NA	1	1	1	1	1
rs71373560	17	43493504	0.712237	rs76761706	7.775	ARHGAP27	intronic	0	4.49799e-24	0.0550074	0.00530016	50	C	T	0.1968	6	5	15	1	1	1
rs145718578	3	107228609	0.812797	rs75701938	7.774	BBX	intergenic	13173	NA	NA	NA	9	GTTTT	G	0.1223	NA	13	15	0	0	1
rs199926341	17	44326245	0.842083	rs76761706	7.774	RP11-259G18.2	intergenic	3834	NA	NA	NA	50	A	G	0.2107	6	5	15	0	1	1
rs13299289	9	4145587	0.994988	rs34069441	7.773	GLIS3	intronic	0	5.56216e-08	0.0257401	0.00462039	26	C	T	0.2704	4	1	15	1	1	1
rs56240566	17	44062689	0.979078	rs76761706	7.771	MAPT	intronic	0	1.46881e-31	-0.0588523	0.00490997	50	C	A	0.2435	NA	4	15	1	1	1
rs878206	14	75263775	0.722519	rs4903266	7.762	YLPM1	intronic	0	1.62185e-07	-0.0219083	0.00407834	45	G	A	0.4592	NA	4	5	1	1	1
rs10838709	11	47447346	0.961116	rs7103648	7.759	PSMC3	intronic	0	1.7692e-08	0.0236812	0.00409925	35	C	T	0.3718	1f	1	1	1	1	1
rs10850070	12	109793882	0.822609	rs7968387	7.758	MYO1H:RP11-256L11.1	ncRNA_intronic	0	9.55145e-09	-0.0247438	0.00420456	39	G	A	0.3956	5	13	15	1	1	1
rs573785318	17	44275649	0.984284	rs76761706	7.756	KANSL1	intronic	0	NA	NA	NA	50	CTAT	C	0.2425	NA	5	5	1	1	1
rs113313477	17	44005186	0.994687	rs76761706	7.754	MAPT	intronic	0	NA	NA	NA	50	G	A	0.2406	7	5	9	1	1	1
rs34011394	22	41704872	0.977147	rs13057907	7.754	ZC3H7B	intronic	0	4.05959e-08	-0.023132	0.00410993	57	C	T	0.4324	4	4	5	1	1	1
rs62062796	17	44027316	1	rs76761706	7.753	MAPT	intronic	0	8.3406e-32	0.0594158	0.00493672	50	G	A	0.2396	2a	5	13	1	1	1
rs2960000	17	43534353	0.717387	rs76761706	7.751	PLEKHM1:AC091132.1	ncRNA_intronic	0	4.18558e-24	-0.05421	0.00521969	50	C	T	0.1978	NA	4	5	1	1	1
rs3802848	11	112912387	1	rs7948327	7.75	NCAM1	intronic	0	5.36871e-11	-0.0274588	0.0040814	38	C	A	0.4364	6	5	15	1	1	1
rs12434356	14	75123374	0.918756	rs7145575	7.748	AREL1	intronic	0	1.67453e-09	0.025227	0.00408177	45	C	A	0.4642	3a	2	5	1	1	1
rs9611619	22	41986714	0.700665	rs9611566	7.748	PMM1	upstream	819	3.3969e-05	0.0224675	0.00528538	57	C	T	0.1948	5	1	5	1	1	1
rs10974347	9	4144397	1	rs2380937	7.739	GLIS3	intronic	0	9.15644e-08	0.0229807	0.00419426	26	G	A	0.3867	4	1	15	1	1	1
rs4820433	22	41607065	0.995566	rs2273085	7.736	L3MBTL2:RP4-756G23.5	ncRNA_intronic	0	1.60356e-10	-0.0292583	0.00446119	57	G	C	0.3091	5	4	4	1	1	0
rs62056920	17	43787226	1	rs76761706	7.734	CRHR1:RP11-105N13.4	ncRNA_intronic	0	2.3529e-32	0.0599359	0.00493512	50	G	A	0.2396	4	7	14	1	1	1
rs1635288	17	43756969	0.877075	rs76761706	7.732	CRHR1:RP11-105N13.4	ncRNA_intronic	0	1.27196e-29	0.0546346	0.00471344	50	G	A	0.2654	NA	5	14	1	1	1
rs7502888	17	43986992	1	rs76761706	7.731	MAPT:RP11-669E14.4	ncRNA_intronic	0	8.15248e-32	0.0593743	0.00493246	50	G	C	0.2396	7	5	14	1	1	1
rs4766473	12	109900596	0.699874	rs6663	7.729	KCTD10	intronic	0	2.87621e-07	0.0272624	0.00518064	39	C	T	0.1769	1d	1	7	1	1	1
rs3809857	17	44848314	0.943077	rs35937770	7.728	WNT3	intronic	0	7.5359e-09	-0.0260288	0.00439229	50	G	T	0.331	4	1	11	1	1	1
rs2732625	17	44332429	0.967955	rs76761706	7.727	RP11-259G18.3	intergenic	4487	NA	NA	NA	50	C	T	0.2435	NA	5	15	0	1	1
rs4731327	7	126377254	0.666	rs34351088	7.724	GRM8	intronic	0	2.05161e-08	0.0241857	0.00420569	22	G	C	0.3976	7	9	15	1	1	1
rs4752796	11	47841862	0.731817	rs7107356	7.717	NUP160	intronic	0	1.34284e-05	0.0178934	0.00400827	35	G	A	0.4354	1d	4	4	1	1	1
rs1105570	17	43793342	1	rs76761706	7.713	CRHR1:RP11-105N13.4	ncRNA_intronic	0	1.44596e-32	-0.0596797	0.00489716	50	G	A	0.2396	NA	5	14	1	1	1
rs56269136	17	43926992	0.994687	rs76761706	7.713	MAPT-AS1	ncRNA_intronic	0	1.0836e-30	0.0582761	0.00493408	50	C	T	0.2406	4	5	14	1	1	1
rs534959541	17	44286089	0.956551	rs76761706	7.709	KANSL1	intronic	0	NA	NA	NA	50	G	A	0.2485	NA	4	5	1	1	1
8:4953925:C:G	8	4953925	0.692943	rs2407746	7.708	RP11-221H10.1	NA	23533	NA	NA	NA	24	G	C	0.2366	NA	9	15	0	0	1
rs7295288	12	118855813	0.846109	rs6490177	7.705	SUDS3	UTR3	0	2.11006e-08	-0.0315495	0.00549095	41	C	T	0.1879	7	4	5	1	1	1
rs9807632	18	35188753	0.957566	rs10502675	7.701	CELF4	intergenic	42752	1.94702e-12	0.0322693	0.00447076	53	G	A	0.2833	5	9	15	0	0	0
rs11039149	11	47276675	0.995311	rs11039182	7.7	NR1H3	intronic	0	2.57918e-11	-0.030557	0.00446804	35	G	A	0.2734	2b	2	7	1	1	1
rs72796327	2	24140372	0.706875	rs34668726	7.696	ATAD2B	intronic	0	6.67952e-06	-0.0275051	0.00595529	4	C	T	0.1481	6	2	5	1	1	1
rs552438695	17	44156181	0.994629	rs76761706	7.696	KANSL1	intronic	0	NA	NA	NA	50	T	A	0.2406	NA	2	5	1	1	1
rs17441251	12	118879166	0.799972	rs6490177	7.688	SUDS3	intergenic	23325	7.62379e-08	-0.0300029	0.00544219	41	G	A	0.1879	5	5	15	0	1	1
rs2732671	17	44283139	0.979329	rs76761706	7.682	KANSL1	intronic	0	4.10856e-30	0.0585175	0.00500469	50	C	A	0.2435	NA	4	5	1	1	1
rs40065	5	107517873	0.837801	rs286740	7.68	FBXL17	intronic	0	7.49516e-08	-0.0238298	0.00431999	15	G	A	0.3241	NA	5	15	1	1	1
rs4822016	22	41586320	0.604598	rs13057907	7.68	RP1-85F18.5	ncRNA_intronic	0	8.12949e-05	0.0170682	0.00422361	57	C	T	0.3688	7	5	15	0	1	1
rs2307399	2	148733548	0.844639	rs2042555	7.679	ORC4	intronic	0	NA	NA	NA	5	TA	T	0.4085	NA	5	5	1	1	1
rs9388111	6	98540972	0.861802	rs2503775	7.678	RP11-436D23.1	ncRNA_intronic	0	2.97156e-06	-0.0309526	0.00645917	18	G	A	0.1083	6	9	15	0	1	1
rs2957296	17	44291734	0.861679	rs169201	7.671	KANSL1	intronic	0	NA	NA	NA	50	T	A	0.1998	7	4	5	1	1	1
rs17652337	17	44083323	0.978514	rs76761706	7.67	MAPT	intronic	0	4.14456e-30	0.0565004	0.0048325	50	C	T	0.2416	6	4	15	1	1	1
rs9420	11	57510294	0.896223	rs10896636	7.668	TMX2-CTNND1:C11orf31:RP11-691N7.6	intronic	0	3.40235e-09	0.0259319	0.00427793	36	G	A	0.3022	1f	1	3	1	1	1
rs7937477	11	113416096	1	rs7937477	7.668	DRD2	intergenic	69682	2.66618e-08	-0.022965	0.0040261	38	T	A	0.4314	7	5	15	0	1	1
rs72893914	18	39307206	0.621408	rs11875397	7.667	RP11-188I24.1	intergenic	61920	0.00407993	-0.0191948	0.00651726	54	T	A	0.1252	6	14	15	0	0	1
rs4640231	17	43912786	1	rs76761706	7.665	CRHR1	UTR3	0	3.37671e-30	0.0565722	0.00483109	50	G	C	0.2396	1b	5	15	1	1	1
rs11039165	11	47312689	0.953402	rs11039182	7.663	MADD	intronic	0	3.71626e-11	-0.0305583	0.00450459	35	G	A	0.2684	3a	4	4	1	1	1
rs75641221	17	44145373	0.994629	rs76761706	7.662	KANSL1	intronic	0	7.26089e-32	-0.0590032	0.00489754	50	C	T	0.2406	6	4	5	1	1	1
rs11214609	11	113316102	0.941343	rs4587762	7.661	DRD2	intronic	0	NA	NA	NA	38	C	G	0.3877	5	5	15	1	1	1
rs71475909	11	47377283	0.805481	rs7103648	7.654	SPI1	intronic	0	NA	NA	NA	35	A	G	0.3559	4	1	15	1	1	1
rs72782126	2	24039901	0.682897	rs34668726	7.653	ATAD2B	intronic	0	9.33303e-06	-0.0261841	0.00576083	4	C	A	0.1521	7	4	5	1	1	1
rs74640097	3	107215258	0.812797	rs75701938	7.652	BBX	intergenic	26524	9.50014e-07	-0.0315184	0.00627003	9	T	A	0.1223	7	14	15	0	0	1
rs2299507	7	126376263	0.666	rs34351088	7.65	GRM8	intronic	0	5.85832e-08	-0.0228006	0.00409972	22	C	T	0.3976	7	7	15	1	1	1
rs1778411	14	41747464	0.926751	rs1778377	7.646	RP11-629F19.1	intergenic	18024	9.27551e-09	-0.026552	0.00450792	43	C	T	0.2674	7	7	15	0	1	1
rs1045582	12	109915727	0.695886	rs6663	7.643	UBE3B	UTR5	0	1.89674e-07	0.027688	0.00518293	39	G	T	0.1759	1d	1	1	1	1	1
rs535791904	17	43958207	1	rs76761706	7.643	MAPT-AS1	ncRNA_intronic	0	NA	NA	NA	50	C	CAAAAAAAT	0.2396	NA	9	14	0	1	1
rs199492340	17	44442747	0.637628	rs17698176	7.633	ARL17B	intergenic	3616	NA	NA	NA	50	T	A	0.3151	6	15	15	1	1	0
rs6442643	3	16848081	0.749161	rs9868600	7.631	PLCL2	intergenic	0	5.40531e-08	0.0264293	0.00473965	7	C	T	0.2286	7	5	15	1	1	1
rs539045044	17	43669250	0.983908	rs76761706	7.631	DND1P1	intergenic	4954	NA	NA	NA	50	A	G	0.2406	NA	5	15	0	1	1
rs1542211	3	35678494	0.848095	rs1542212	7.629	ARPP21	intergenic	1942	1.6328e-08	-0.0240967	0.00416096	8	G	A	0.3439	5	2	14	1	1	0
rs1111992	4	139026348	0.881686	rs4530683	7.626	LINC00616:SLC7A11-AS1	ncRNA_exonic	0	1.92269e-06	-0.020152	0.00412704	13	C	T	0.4791	NA	5	15	0	1	1
rs534963106	17	43665838	0.983908	rs76761706	7.626	DND1P1	intergenic	1542	NA	NA	NA	50	A	G	0.2406	NA	5	15	0	1	1
rs56347775	12	118875807	0.799972	rs6490177	7.623	SUDS3	intergenic	19966	1.02816e-07	-0.0303164	0.00555499	41	C	T	0.1879	7	5	15	0	1	1
rs241024	17	43736763	1	rs76761706	7.619	CRHR1:RP11-105N13.4	ncRNA_intronic	0	2.49141e-32	0.0598947	0.00493372	50	C	T	0.2396	NA	5	14	1	1	1
rs2732665	17	44277691	0.994629	rs76761706	7.618	KANSL1	intronic	0	5.94739e-29	-0.055683	0.0048625	50	C	T	0.2406	NA	5	5	1	1	1
rs2024567	22	41699206	0.73874	rs2273085	7.617	ZC3H7B	intronic	0	5.57887e-12	0.0301867	0.00427219	57	G	C	0.329	5	1	2	1	1	1
rs373582551	17	44269676	0.936403	rs76761706	7.612	KANSL1	intronic	0	NA	NA	NA	50	T	TAA	0.2296	NA	1	1	1	1	1
rs62059004	17	44003893	1	rs76761706	7.611	MAPT	intronic	0	5.28894e-32	-0.0591158	0.00489574	50	G	A	0.2396	7	5	15	1	1	1
rs5758265	22	41617897	0.964623	rs2273085	7.608	L3MBTL2	intronic	0	2.70396e-10	0.0291134	0.00449554	57	G	A	0.3101	7	4	4	1	1	0
rs201380511	3	135917987	0.746622	rs10935184	7.607	MSL2	intergenic	1903	NA	NA	NA	11	CA	C	0.4891	NA	5	15	1	1	1
rs34350990	3	135980420	0.79451	rs9854328	7.606	PCCB	intronic	0	NA	NA	NA	11	GA	G	0.3012	NA	4	4	1	1	1
rs6938289	6	98566974	0.638764	rs2503775	7.602	RP11-436D23.1	ncRNA_intronic	0	1.8696e-05	0.027578	0.0062832	18	G	T	0.1223	6	5	15	0	0	1
rs62055551	17	43965687	1	rs76761706	7.602	MAPT-AS1	ncRNA_intronic	0	3.34051e-32	-0.059266	0.00489211	50	G	C	0.2396	7	13	14	1	1	1
rs526197	9	4137610	0.884718	rs34069441	7.601	GLIS3	intronic	0	9.44898e-07	0.0227259	0.00451994	26	G	T	0.2942	NA	2	15	1	1	1
rs11717396	3	16871045	0.606886	rs9868600	7.6	PLCL2	NA	0	3.59122e-08	0.0290696	0.00514462	7	G	A	0.2028	7	5	15	1	1	1
rs56127309	17	43960341	0.994687	rs76761706	7.6	MAPT-AS1	ncRNA_intronic	0	3.58477e-30	0.0582061	0.00497288	50	G	A	0.2406	5	7	14	0	1	1
rs4294596	11	112880732	0.992276	rs7948327	7.598	NCAM1	intronic	0	3.48268e-10	-0.026757	0.00415754	38	T	A	0.4344	7	5	15	1	1	1
rs141412361	17	44102443	0.994629	rs76761706	7.597	MAPT	UTR3	0	NA	NA	NA	50	C	CCT	0.2406	NA	4	5	1	1	1
rs1595693	4	139043652	0.673896	rs4530683	7.592	LINC00616:SLC7A11-AS1	ncRNA_intronic	0	1.54728e-07	0.0234459	0.00435736	13	C	T	0.3588	6	5	15	0	1	1
rs2293579	11	47440758	0.984449	rs7103648	7.59	PSMC3	intronic	0	3.20316e-08	0.0232392	0.00409783	35	G	A	0.3698	NA	3	4	1	1	1
rs62055700	17	43758742	1	rs76761706	7.59	CRHR1:RP11-105N13.4	ncRNA_intronic	0	1.91488e-32	-0.059564	0.00489735	50	C	T	0.2396	5	5	14	1	1	1
rs11609871	12	109965006	0.673415	rs6663	7.589	UBE3B	intronic	0	1.32489e-07	-0.0280585	0.00518639	39	G	C	0.173	1f	4	4	1	1	1
rs55886080	17	44072041	0.994629	rs76761706	7.589	MAPT	intronic	0	8.96967e-32	0.0593263	0.00493187	50	T	A	0.2406	6	4	15	1	1	1
rs505533	22	41864216	0.870162	rs9611566	7.585	PHF5A	intronic	0	1.23882e-07	0.0261041	0.00481391	57	C	A	0.2326	4	1	1	1	1	1
rs2064558	22	41512609	0.620724	rs13057907	7.581	EP300	intronic	0	7.69464e-05	0.0171514	0.00423007	57	G	A	0.3658	6	4	4	1	1	1
rs67799363	2	148932351	0.781543	rs2042555	7.579	MBD5	intronic	0	NA	NA	NA	5	C	CA	0.4095	NA	5	15	1	0	1
rs10514897	17	44117397	0.994629	rs76761706	7.578	KANSL1	intronic	0	1.40568e-30	-0.0565252	0.00479519	50	G	A	0.2406	1f	4	4	1	1	1
rs113796169	17	44005254	0.994687	rs76761706	7.575	MAPT	intronic	0	7.22452e-32	0.0594237	0.00493227	50	T	A	0.2406	6	5	9	1	1	1
rs62055664	17	43753642	1	rs76761706	7.57	CRHR1:RP11-105N13.4	ncRNA_intronic	0	1.41449e-32	-0.0596858	0.0048969	50	G	A	0.2396	7	5	14	1	1	1
rs10116426	9	4145648	0.894986	rs2380937	7.568	GLIS3	intronic	0	1.0572e-07	0.0221334	0.00405945	26	C	A	0.4165	5	1	15	1	1	1
rs17042757	3	16851033	0.664974	rs9868600	7.562	PLCL2	NA	0	1.19599e-07	0.0272311	0.00501564	7	G	A	0.2107	7	5	15	1	1	1
rs7968011	12	118819806	0.829417	rs6490177	7.56	SUDS3	intronic	0	5.25244e-08	0.0313879	0.0056236	41	G	A	0.1809	6	4	4	1	1	1
rs61943444	12	118859446	0.824115	rs6490177	7.56	SUDS3	intergenic	3605	3.40448e-08	0.031762	0.00561153	41	C	T	0.1819	4	5	5	1	1	1
rs4820428	22	41537589	0.977866	rs2273085	7.56	EP300	intronic	0	3.04929e-11	-0.0299485	0.0043953	57	G	A	0.3052	1f	4	4	1	1	1
rs286804	5	107462124	0.951042	rs286740	7.559	FBXL17	intronic	0	4.06438e-09	-0.0258223	0.00428111	15	G	A	0.3241	NA	5	15	1	1	1
rs17688875	17	43778406	1	rs76761706	7.559	CRHR1:RP11-105N13.4	ncRNA_intronic	0	4.54398e-31	-0.0570252	0.00479707	50	G	A	0.2396	6	5	14	1	1	1
rs75046532	2	24167267	0.639703	rs34668726	7.558	UBXN2A	intronic	0	8.95297e-06	-0.0259834	0.00570515	4	G	A	0.16	5	5	5	1	1	1
rs9846711	3	16862873	0.67038	rs9868600	7.557	PLCL2	NA	0	1.88589e-09	0.025544	0.0041463	7	C	T	0.3618	5	5	15	1	1	1
rs7310945	12	109946012	0.695886	rs6663	7.556	UBE3B	intronic	0	1.74976e-07	0.0277633	0.00518217	39	G	A	0.1759	6	4	4	1	1	1
rs79451933	17	44662727	0.69883	rs17698176	7.556	NSF	intergenic	5307	NA	NA	NA	50	A	G	0.3082	6	15	15	1	1	0
rs539193584	2	24209968	0.699628	rs34668726	7.552	UBXN2A	intronic	0	NA	NA	NA	4	G	GA	0.1491	NA	4	5	1	1	1
rs1078	11	113241877	0.98294	rs10891539	7.552	TTC12	intronic	0	5.30891e-11	-0.0270352	0.00401742	38	C	T	0.4702	NA	4	5	1	1	1
rs145063118	22	41997585	0.672972	rs9611566	7.551	DESI1	intronic	0	NA	NA	NA	57	AAAG	A	0.2018	NA	4	4	1	1	0
rs12457189	18	50665754	0.846713	rs12457407	7.547	DCC	intronic	0	0.000102666	0.0168949	0.0042414	55	C	T	0.3728	5	5	15	1	1	1
rs517319	3	136066051	0.800394	rs10935184	7.542	STAG1	intronic	0	2.31223e-07	0.0224949	0.00424086	11	T	A	0.3956	7	4	5	1	1	1
rs56324376	12	118809939	0.949524	rs6490177	7.542	TAOK3	intronic	0	1.11738e-08	-0.0305422	0.00521406	41	C	T	0.2137	4	1	1	1	1	1
rs1941951	18	35128263	0.744869	rs55731231	7.536	CELF4	intronic	0	1.76682e-14	-0.0391833	0.00498373	53	C	T	0.2097	NA	5	14	1	0	0
rs158184	5	107441980	0.937828	rs286740	7.533	FBXL17	intronic	0	1.93243e-08	0.0253113	0.0043933	15	C	A	0.3231	NA	5	15	1	1	1
rs7103835	11	47461693	0.710576	rs7103648	7.533	RAPSN	intronic	0	6.71497e-05	0.0177317	0.0043376	35	G	A	0.2873	1d	4	15	1	1	1
rs728226	7	126150163	0.916254	rs1833070	7.532	GRM8	intronic	0	1.18921e-07	0.0224955	0.00414258	22	G	A	0.3608	7	9	15	1	1	1
rs72786276	2	24062566	0.757626	rs34668726	7.53	ATAD2B	intronic	0	5.59015e-06	0.0281965	0.00605434	4	G	A	0.1402	6	4	5	1	1	1
rs178612	7	137041731	0.905796	rs1584663	7.528	AC078842.3	intergenic	2501	1.27877e-07	0.0222101	0.00410032	23	G	A	0.4622	7	5	15	0	1	1
rs28362947	11	57369008	0.773994	rs73480560	7.521	SERPING1	intronic	0	1.23472e-05	-0.0207854	0.00463654	36	G	C	0.2614	5	4	5	1	1	1
rs241033	17	43733983	1	rs76761706	7.521	CRHR1:RP11-105N13.4	ncRNA_intronic	0	9.93162e-31	0.057085	0.00483009	50	G	A	0.2396	NA	5	14	1	1	1
rs56363731	17	44062337	0.994629	rs76761706	7.518	MAPT	intronic	0	1.00242e-31	0.0592758	0.00493163	50	G	A	0.2406	NA	4	15	1	1	1
rs4936271	11	113318705	0.853233	rs34216353	7.516	DRD2	intronic	0	4.28303e-12	-0.0293261	0.00412792	38	C	T	0.4523	2b	2	15	1	1	1
rs10487460	7	126387828	0.996034	rs34351088	7.509	GRM8	intronic	0	2.52591e-09	-0.0243409	0.00398255	22	G	A	0.4871	6	14	15	1	1	1
rs549057705	17	44236321	0.651318	rs169201	7.509	KANSL1	intronic	0	NA	NA	NA	50	C	G	0.165	NA	2	7	1	1	1
rs4766611	12	109987838	0.701481	rs7313797	7.507	MMAB	intergenic	3703	1.24641e-08	-0.0232778	0.0039869	39	G	A	0.4592	1f	5	13	1	1	1
rs5896047	9	4126481	0.770082	rs2380937	7.502	GLIS3	intronic	0	NA	NA	NA	26	A	AT	0.3907	NA	1	15	1	0	1
rs17665188	17	44357351	0.962289	rs76761706	7.502	ARL17B	intronic	0	1.03913e-28	-0.0560119	0.00491308	50	C	T	0.2386	NA	2	15	1	1	1
rs11604325	11	57497011	0.951311	rs10896636	7.498	TMX2:TMX2-CTNND1	intronic	0	4.49979e-09	0.026247	0.00436404	36	C	A	0.3121	5	1	5	1	1	1
rs62061812	17	44180997	0.994629	rs76761706	7.494	KANSL1	intronic	0	1.1803e-31	0.0592379	0.00493431	50	C	T	0.2406	4	5	5	1	1	1
rs1535048	22	41684093	0.76397	rs2273085	7.486	AL035681.1	intergenic	1294	1.19008e-10	0.0280438	0.00424585	57	C	T	0.3419	5	2	7	1	1	1
rs62054425	17	43819480	1	rs76761706	7.48	CRHR1:RP11-105N13.4	ncRNA_intronic	0	1.98784e-32	0.0599547	0.00493078	50	C	T	0.2396	5	5	14	1	1	1
rs76323577	3	107157240	0.763882	rs76629150	7.471	RP11-115H18.1	ncRNA_intronic	0	1.13386e-05	-0.029545	0.00656267	9	G	A	0.1243	5	5	15	0	0	1
rs8084280	18	50726749	0.936914	rs4632195	7.467	DCC	intronic	0	1.8559e-08	-0.0229704	0.00398205	55	T	A	0.4851	7	7	15	1	1	0
rs75643244	17	43823326	1	rs76761706	7.466	CRHR1:RP11-105N13.4	ncRNA_intronic	0	1.11247e-32	-0.0597473	0.0048937	50	G	A	0.2396	4	5	14	1	1	1
rs578092205	17	44277707	0.856086	rs169201	7.464	KANSL1	intronic	0	NA	NA	NA	50	A	G	0.1988	NA	5	5	1	1	1
rs7107223	11	113255574	0.92532	rs10891539	7.463	TTC12	intergenic	1307	1.74508e-09	0.0248869	0.0040312	38	T	A	0.4801	1b	2	14	1	1	1
rs12373142	17	43924200	1	rs76761706	7.462	MAPT-AS1:SPPL2C	exonic	0	8.90297e-30	-0.0560349	0.00482091	50	G	C	0.2396	1f	5	15	1	1	1
rs62062293	17	44100553	0.994629	rs76761706	7.461	MAPT	intronic	0	7.88962e-32	0.059395	0.00493302	50	C	A	0.2406	5	4	5	1	1	1
rs558551156	17	44254467	0.861679	rs169201	7.461	KANSL1	intronic	0	NA	NA	NA	50	A	G	0.1998	NA	4	5	1	1	1
rs132915	22	41805782	0.807446	rs9611566	7.461	TEF	intergenic	10451	8.5782e-07	0.0242058	0.00479574	57	C	T	0.2256	5	5	5	0	1	1
rs2302772	19	32902050	0.940886	rs10409835	7.458	DPY19L3	intronic	0	3.39285e-08	0.0300148	0.00530227	56	C	A	0.162	6	4	4	1	1	1
rs504383	1	37254662	0.995391	rs510159	7.451	GRIK3	intergenic	6465	8.42635e-08	-0.0233284	0.00424577	1	G	T	0.3191	5	5	15	1	1	1
rs10891538	11	113224017	0.761238	rs10891539	7.451	TTC12	intronic	0	8.57937e-09	-0.0240712	0.00407738	38	C	T	0.4801	6	4	5	1	1	1
rs538317039	17	44361147	0.854532	rs169201	7.45	ARL17B	intronic	0	NA	NA	NA	50	A	G	0.2008	NA	5	15	1	1	1
rs11759026	6	126792095	1	rs11759026	7.446	MIR588	intergenic	13681	1.85108e-08	0.0281963	0.0048876	19	G	A	0.2545	7	5	15	0	1	1
rs7932091	11	57618068	0.930954	rs10896636	7.445	OR5BA1P	intergenic	15701	3.85087e-09	-0.0262772	0.00434993	36	T	A	0.3141	NA	5	15	0	1	1
rs62055554	17	43966260	1	rs76761706	7.444	MAPT-AS1	ncRNA_intronic	0	5.82568e-32	-0.059073	0.00489559	50	G	A	0.2396	7	13	14	1	1	1
rs2532241	17	44265702	0.994629	rs76761706	7.443	KANSL1	intronic	0	2.73932e-30	-0.0582492	0.0049664	50	T	A	0.2406	NA	1	7	1	1	1
rs16909922	9	98265901	0.96877	rs145965565	7.441	PTCH1	intronic	0	1.35229e-10	-0.0454878	0.00690773	30	G	A	0.09841	5	1	5	1	1	1
rs28362950	11	57371918	0.778904	rs73480560	7.438	SERPING1	intronic	0	6.65553e-06	0.0214477	0.00464297	36	G	A	0.2604	2b	2	5	1	1	1
rs41130	5	107516650	0.837801	rs286740	7.437	FBXL17	intronic	0	1.90334e-07	0.0236321	0.00442426	15	G	A	0.3241	NA	5	15	1	1	1
rs12790196	11	57497847	0.951311	rs10896636	7.434	TMX2:TMX2-CTNND1	intronic	0	4.42383e-09	0.0262598	0.00436406	36	C	T	0.3121	7	5	5	1	1	1
rs17577369	17	44192923	0.994629	rs76761706	7.431	KANSL1	intronic	0	1.9407e-30	-0.0567835	0.00482881	50	G	A	0.2406	6	2	5	1	1	1
rs202635	22	41809637	0.807446	rs9611566	7.424	TEF	intergenic	14306	9.68263e-07	-0.024013	0.00478061	57	C	T	0.2256	4	1	1	0	1	1
rs6948500	7	126446586	0.894343	rs34351088	7.422	GRM8	intronic	0	1.37761e-08	0.0239653	0.00411703	22	G	T	0.4751	5	5	15	1	1	1
rs111519055	17	44159672	0.994629	rs76761706	7.422	KANSL1	intronic	0	5.436e-32	-0.0591098	0.00489621	50	G	A	0.2406	5	4	5	1	1	1
rs549524823	17	43789413	0.989382	rs76761706	7.416	CRHR1:RP11-105N13.4	ncRNA_intronic	0	NA	NA	NA	50	CT	C	0.2416	NA	5	14	1	1	1
rs74496580	17	43974065	1	rs76761706	7.415	MAPT	intronic	0	9.92414e-32	0.0592859	0.00493212	50	C	A	0.2396	5	1	13	1	1	1
rs2696600	17	44216226	0.989382	rs76761706	7.415	KANSL1	intronic	0	1.42698e-30	-0.0565484	0.00479769	50	G	A	0.2416	NA	1	5	1	1	1
rs9952679	18	35258929	0.952942	rs9953394	7.408	RP11-19F9.1	intergenic	5789	1.95211e-10	-0.037948	0.00581353	53	C	T	0.1352	5	5	15	0	0	0
rs4972329	2	148879813	0.931792	rs6430286	7.407	MBD5	intronic	0	1.80715e-08	0.0232689	0.0040305	5	G	C	0.4543	6	5	15	1	1	1
rs4466255	6	98517095	0.912447	rs2503775	7.407	RP11-436D23.1	ncRNA_intronic	0	5.51669e-07	0.031975	0.0062266	18	C	A	0.1143	6	9	15	0	1	0
rs112385572	17	44066172	0.994629	rs76761706	7.407	MAPT	intronic	0	6.21615e-32	-0.0590423	0.00489533	50	G	A	0.2406	5	4	15	1	1	1
rs2302703	12	109898832	0.699874	rs6663	7.403	KCTD10	intronic	0	2.91702e-07	0.0272485	0.00518068	39	G	A	0.1769	NA	2	7	1	1	1
rs7118900	11	113266821	0.641038	rs11214607	7.399	ANKK1	exonic	0	0.000536645	0.0178093	0.00501652	38	G	A	0.1819	7	4	15	1	1	1
rs16969000	18	35091204	0.646243	rs1941943	7.398	CELF4	intronic	0	1.63024e-05	0.0238826	0.0054029	53	G	A	0.1491	5	5	15	1	0	1
rs200618510	3	136026198	0.98346	rs10935184	7.391	PCCB	intronic	0	NA	NA	NA	11	T	C	0.4453	6	5	5	1	1	0
rs2289515	4	90816790	0.681931	rs6828271	7.391	MMRN1	intronic	0	3.62137e-06	0.019632	0.00413284	12	T	A	0.4294	5	1	15	1	1	1
rs12819658	12	109907670	0.699874	rs6663	7.381	KCTD10	UTR3	0	2.00386e-07	-0.0281094	0.00527215	39	T	A	0.1769	5	2	4	1	1	1
rs538910132	17	44245359	0.857958	rs76761706	7.38	KANSL1	intronic	0	NA	NA	NA	50	G	A	0.2117	NA	2	5	1	1	1
rs4486687	12	109790741	0.829291	rs7968387	7.377	MYO1H	intronic	0	4.12439e-09	0.0249152	0.00413244	39	T	A	0.3996	6	13	14	1	1	1
rs17691449	17	43964283	1	rs76761706	7.377	MAPT-AS1	ncRNA_intronic	0	4.55983e-30	0.0564139	0.00482862	50	G	C	0.2396	1f	14	14	1	1	1
rs877710	12	109993976	0.69079	rs7313797	7.373	MMAB	UTR3	0	8.32014e-08	-0.0219111	0.00398611	39	G	C	0.4553	1f	4	5	1	1	1
rs572514738	17	44343719	0.958307	rs76761706	7.364	RP11-259G18.1	upstream	683	NA	NA	NA	50	C	T	0.2455	NA	1	2	1	1	1
rs6507215	18	35195629	0.804432	rs11082011	7.363	MIR4318	intergenic	41468	1.34932e-17	0.0377341	0.00430884	53	C	T	0.3519	6	9	15	0	0	0
rs539694239	17	44275172	0.994629	rs76761706	7.361	KANSL1	intronic	0	NA	NA	NA	50	A	ACT	0.2406	NA	2	5	1	1	1
rs76493835	17	43807642	1	rs76761706	7.354	CRHR1:RP11-105N13.4	ncRNA_intronic	0	NA	NA	NA	50	T	G	0.2396	7	9	14	1	1	1
rs572695193	17	44350919	0.942212	rs76761706	7.354	ARL17B	intergenic	1230	NA	NA	NA	50	A	C	0.2445	NA	5	15	1	1	1
rs9840308	3	16912331	0.639354	rs2278609	7.35	PLCL2	intergenic	0	8.45209e-07	0.0283478	0.00561306	7	T	A	0.164	6	5	15	1	1	1
rs7036820	9	23300449	0.863546	rs4977844	7.349	SUMO2P2	intergenic	331654	2.79005e-10	0.027833	0.00430114	27	G	A	0.325	7	9	15	0	0	1
rs11622312	14	57298333	0.69566	rs11627348	7.349	OTX2-AS1:RP11-1085N6.5	ncRNA_intronic	0	2.54701e-06	0.0246012	0.00509932	44	G	A	0.1829	7	9	14	0	0	1
rs34709918	15	78104683	0.695367	rs3936093	7.343	LINGO1	intronic	0	3.11337e-06	-0.0207293	0.00433466	46	G	A	0.3648	5	5	14	1	1	1
rs926914	22	41418154	0.887014	rs2273085	7.342	Y_RNA	intergenic	23346	2.13844e-11	0.0303927	0.00442581	57	C	T	0.3022	3a	1	1	0	1	0
rs80155616	9	98243868	0.937502	rs145965565	7.338	PTCH1	intronic	0	6.00015e-10	0.0455963	0.0071823	30	C	T	0.09543	5	2	5	1	1	1
rs67050670	18	39297254	0.759248	rs11875397	7.338	RP11-188I24.1	intergenic	71872	6.32774e-05	0.019808	0.00482845	54	G	A	0.2396	7	5	15	0	0	1
rs6479482	9	96198096	0.793407	rs7023933	7.334	RP11-165J3.6	ncRNA_exonic	0	5.86407e-08	-0.0322472	0.00579849	29	C	T	0.1292	6	1	15	0	1	1
rs12708909	16	71328045	0.979382	rs1424144	7.334	CMTR2	intergenic	4426	8.09033e-08	0.0253577	0.00460879	48	G	A	0.2495	5	7	14	1	1	1
rs55913645	17	44070956	0.994629	rs76761706	7.333	MAPT	intronic	0	8.977e-32	0.059326	0.00493187	50	T	A	0.2406	6	4	15	1	1	1
rs12621445	2	24154964	0.706875	rs34668726	7.33	UBXN2A	intronic	0	6.42145e-06	0.0276964	0.00598558	4	C	T	0.1481	6	4	5	1	1	1
rs875075	18	35247421	0.976058	rs11661202	7.326	RP11-19F9.1	intergenic	5230	4.95878e-14	-0.0341081	0.00441513	53	C	T	0.2833	NA	5	15	0	0	0
rs72782106	2	24022009	0.750876	rs34668726	7.321	ATAD2B	intronic	0	5.87799e-06	-0.0280502	0.006037	4	G	A	0.1412	6	4	5	1	1	1
rs62054842	17	43937162	1	rs76761706	7.321	MAPT-AS1	ncRNA_intronic	0	1.06878e-31	0.059258	0.00493243	50	C	T	0.2396	7	5	14	0	1	1
rs13399553	2	148576732	0.847549	rs2042555	7.319	AC009480.4	intergenic	8385	2.18986e-09	-0.0258067	0.00420595	5	C	T	0.3459	5	7	15	0	1	1
rs73036023	19	32948320	0.933527	rs10409835	7.315	DPY19L3	intronic	0	3.44966e-07	0.0285066	0.00545355	56	C	T	0.161	5	4	5	1	1	1
rs530231140	17	44285683	0.861679	rs169201	7.313	KANSL1	intronic	0	NA	NA	NA	50	T	C	0.1998	NA	4	5	1	1	1
rs73034216	19	32883416	0.992455	rs10409835	7.312	AC007773.2	ncRNA_intronic	0	2.91172e-08	0.0307894	0.00541283	56	C	T	0.161	3a	4	5	1	1	1
rs757500	17	43756833	1	rs76761706	7.311	CRHR1:RP11-105N13.4	ncRNA_intronic	0	8.4702e-31	0.0571561	0.00483036	50	C	A	0.2396	NA	5	14	1	1	1
rs132768	22	42013523	0.686535	rs9611566	7.304	DESI1	intronic	0	7.36321e-06	-0.023687	0.00515235	57	C	A	0.1958	6	2	5	1	1	1
rs568249830	12	118879084	0.770802	rs6490177	7.303	SUDS3	intergenic	23243	NA	NA	NA	41	T	TA	0.1869	NA	5	15	0	0	1
rs72796396	2	24178154	0.639703	rs34668726	7.301	UBXN2A	intronic	0	9.62431e-06	0.025957	0.00571942	4	G	A	0.16	6	5	5	1	1	1
rs62056878	17	43780561	1	rs76761706	7.3	CRHR1:RP11-105N13.4	ncRNA_intronic	0	1.95631e-32	0.0600281	0.00493626	50	C	T	0.2396	4	5	14	1	1	1
rs79589869	17	43930238	1	rs76761706	7.3	MAPT-AS1	ncRNA_intronic	0	3.48404e-31	0.0588369	0.00493979	50	C	A	0.2396	4	5	14	1	1	1
rs10575862	3	136421012	0.947796	rs10935184	7.298	STAG1	NA	0	NA	NA	NA	11	T	TGTG	0.4344	NA	5	15	1	1	1
rs62420383	6	98395749	0.895362	rs2503775	7.297	RP11-436D23.1	ncRNA_intronic	0	7.41015e-07	-0.0315975	0.00622409	18	C	T	0.1123	4	7	15	0	1	1
rs17762308	17	43780948	1	rs76761706	7.297	CRHR1:RP11-105N13.4	ncRNA_intronic	0	7.66501e-31	-0.0568245	0.00479876	50	C	T	0.2396	1f	5	14	1	1	1
rs139559	22	42191636	0.744544	rs9611566	7.297	MEI1	intronic	0	6.42689e-07	-0.0251558	0.0049277	57	G	A	0.2177	7	4	15	1	1	1
rs2668639	17	44324539	0.938215	rs76761706	7.292	RP11-259G18.2	intergenic	2128	NA	NA	NA	50	C	T	0.2495	6	5	15	0	1	1
rs62062770	17	44019680	1	rs76761706	7.286	MAPT	intronic	0	7.90847e-32	-0.0589469	0.00489588	50	C	T	0.2396	2b	2	14	1	1	1
rs10830208	11	88828356	0.861622	rs10830220	7.284	AP001482.1	intergenic	17521	1.63909e-06	0.0201853	0.00410618	37	C	T	0.495	6	15	15	0	1	1
rs7152906	14	75125540	0.92612	rs7145575	7.282	AREL1	intronic	0	5.53046e-10	-0.025328	0.0039814	45	C	T	0.4662	4	2	5	1	1	1
rs574526128	17	44336997	0.847016	rs7225002	7.282	RP11-259G18.3	ncRNA_exonic	0	NA	NA	NA	50	C	G	0.4254	NA	1	15	0	1	1
rs529311580	17	43699113	0.96303	rs76761706	7.28	CRHR1-IT1	ncRNA_intronic	0	NA	NA	NA	50	A	G	0.2326	NA	5	5	1	1	1
rs2532234	17	44272266	0.989382	rs76761706	7.28	KANSL1:KANSL1-AS1	ncRNA_intronic	0	7.38246e-29	-0.0555803	0.0048619	50	G	A	0.2416	NA	1	2	1	1	1
rs7621970	3	136364342	0.809514	rs9854328	7.278	STAG1	intronic	0	8.10613e-06	-0.0195886	0.00428048	11	G	A	0.3012	7	2	15	1	1	1
rs61943385	12	118808144	0.824115	rs6490177	7.278	TAOK3	intronic	0	4.96642e-08	-0.0313174	0.00560072	41	C	T	0.1819	6	1	5	1	1	1
rs4855940	3	117008483	0.971975	rs59382200	7.277	LSAMP	intronic	0	2.20051e-06	0.0200226	0.00412419	10	C	T	0.3728	7	5	15	1	0	1
rs202655	22	41841564	0.837762	rs9611566	7.276	TOB2	intronic	0	5.13154e-07	-0.0257694	0.00500426	57	G	C	0.2217	3a	1	1	1	1	1
rs7123952	11	47852057	0.736206	rs7107356	7.271	NUP160	intronic	0	2.34324e-05	-0.0177227	0.00408608	35	C	T	0.4344	7	4	5	1	1	1
rs28459372	7	126395673	0.996034	rs34351088	7.26	GRM8	intronic	0	4.89365e-10	-0.0260183	0.00407728	22	T	A	0.4871	5	14	15	1	1	1
rs112137135	17	43900817	1	rs76761706	7.258	CRHR1	intronic	0	5.84557e-32	-0.0591056	0.00489841	50	G	A	0.2396	4	5	15	1	1	0
rs12105411	2	148800730	0.628489	rs6430286	7.257	MBD5	intronic	0	0.00524415	-0.0121957	0.00425992	5	C	T	0.3698	6	5	5	1	1	1
rs74704838	2	24158270	0.634394	rs34668726	7.254	UBXN2A	intronic	0	NA	NA	NA	4	C	A	0.161	6	5	5	1	1	1
rs62064388	17	43663169	0.978734	rs76761706	7.254	DND1P1	upstream	67	NA	NA	NA	50	T	C	0.2435	4	1	1	0	1	1
rs6804663	3	16875451	0.612404	rs9868600	7.249	PLCL2	NA	0	3.68096e-09	-0.0252071	0.00416752	7	G	A	0.3648	5	5	15	1	1	1
rs2732715	17	44321527	0.989294	rs76761706	7.249	RP11-259G18.2	ncRNA_exonic	0	NA	NA	NA	50	C	T	0.2416	5	5	15	0	1	1
rs9388294	6	98670458	0.618745	rs2503775	7.244	RP11-436D23.1	ncRNA_intronic	0	1.41381e-05	-0.027109	0.00608845	18	G	A	0.1233	6	9	15	0	0	1
rs3815563	9	96213146	0.953585	rs7023933	7.243	FAM120AOS	UTR5	0	6.49057e-08	0.0300472	0.00542106	29	T	A	0.1491	4	1	1	1	1	1
rs5758344	22	41817685	0.8639	rs9611566	7.242	CTA-223H9.9	intergenic	9252	6.52431e-08	-0.0274395	0.00495142	57	G	A	0.2167	5	4	5	0	1	1
rs4504306	4	139093228	0.839154	rs4530683	7.24	SLC7A11-AS1:SLC7A11	ncRNA_intronic	0	3.91663e-07	0.0209354	0.00402415	13	C	T	0.492	6	4	15	1	1	1
rs113120855	17	44203520	0.989382	rs76761706	7.24	KANSL1	intronic	0	1.9128e-31	0.0590517	0.00493609	50	C	T	0.2416	5	4	5	1	1	1
rs7856371	9	4108625	0.671334	rs34069441	7.239	GLIS3	intronic	0	6.60262e-05	-0.0194439	0.00475166	26	G	A	0.2525	7	5	15	1	0	1
rs8036045	15	78147641	0.649869	rs3936093	7.239	LINGO1	intergenic	34398	2.36074e-05	-0.0181149	0.00417814	46	G	A	0.4334	5	5	14	0	1	1
rs7289989	22	41476799	0.617388	rs2273085	7.237	RP11-12M9.4	intergenic	5555	7.24323e-06	-0.019297	0.00419416	57	C	A	0.4006	6	5	15	0	1	0
rs55746658	17	44034575	1	rs76761706	7.236	MAPT	intronic	0	NA	NA	NA	50	T	C	0.2396	7	5	14	1	1	1
rs17571809	17	44034859	1	rs76761706	7.235	MAPT	intronic	0	9.83702e-31	-0.0567459	0.00480105	50	G	A	0.2396	1f	5	14	1	1	1
rs4821990	22	41438710	0.916559	rs2273085	7.226	Y_RNA	intergenic	2790	1.46496e-11	-0.0305516	0.00441264	57	G	T	0.3052	6	5	15	0	1	1
rs73176692	22	41785735	0.861601	rs9611566	7.225	TEF	intronic	0	1.98459e-07	0.0258826	0.00485282	57	G	A	0.2366	7	4	5	1	1	1
rs1724425	17	43781747	0.86167	rs1724422	7.222	CRHR1:RP11-105N13.4	ncRNA_intronic	0	NA	NA	NA	50	C	T	0.4632	6	5	14	1	1	1
rs62072119	17	44537776	0.802616	rs76761706	7.218	NSFP1	ncRNA_intronic	0	NA	NA	NA	50	T	C	0.3459	6	5	15	0	1	0
rs72781632	2	24198342	0.706875	rs34668726	7.217	UBXN2A	intronic	0	4.51208e-06	-0.0280929	0.00597297	4	C	A	0.1481	6	4	5	1	1	1
rs62056881	17	43782455	1	rs76761706	7.217	CRHR1:RP11-105N13.4	ncRNA_intronic	0	4.22874e-32	0.0597051	0.00493664	50	G	T	0.2396	6	5	14	1	1	1
rs62360007	5	107859418	0.600452	rs11240962	7.209	RP11-120B7.1	intergenic	69891	6.57713e-07	-0.0239681	0.00469927	15	G	T	0.2525	5	5	15	0	1	1
rs2732650	17	44344988	0.95169	rs76761706	7.204	RP11-259G18.1	ncRNA_intronic	0	NA	NA	NA	50	C	G	0.2406	4	1	2	1	1	1
rs1230071	17	43466773	0.818153	rs1230106	7.2	ARHGAP27	intergenic	4501	7.05305e-09	0.0243232	0.00409658	50	C	T	0.4881	5	5	14	1	1	1
rs12942666	17	43499839	0.716797	rs76761706	7.194	ARHGAP27	intronic	0	7.47451e-23	-0.0519056	0.00514299	50	G	A	0.1958	6	4	15	1	1	1
rs534077212	17	44251491	0.845014	rs169201	7.194	KANSL1	intronic	0	NA	NA	NA	50	GAAAACTT	G	0.1968	NA	4	5	1	1	1
rs527888	3	136031358	0.991664	rs10935184	7.193	PCCB	intronic	0	2.08416e-10	-0.0270655	0.00415292	11	G	C	0.4473	6	4	5	1	1	0
rs62064653	17	43509316	0.724003	rs76761706	7.192	ARHGAP27	intronic	0	5.58605e-24	0.0548701	0.00529804	50	C	T	0.1928	4	1	1	1	1	1
rs541927337	17	44217020	0.845014	rs169201	7.192	KANSL1	intronic	0	NA	NA	NA	50	T	C	0.1968	NA	2	7	1	1	1
rs4820435	22	41652846	0.77249	rs2273085	7.189	RANGAP1	intronic	0	5.36387e-10	0.0276547	0.00434376	57	G	T	0.339	3a	3	4	1	1	1
rs35023999	11	113266411	0.677827	rs10891539	7.187	ANKK1	intronic	0	3.61991e-07	0.0213073	0.00408359	38	C	A	0.496	5	4	15	1	1	1
rs16909898	9	98231008	0.917483	rs145965565	7.185	PTCH1	intronic	0	1.64128e-09	-0.0416887	0.00674166	30	G	A	0.09742	6	4	4	1	1	1
rs393152	17	43719143	0.989382	rs76761706	7.184	CRHR1-IT1:CRHR1:RP11-105N13.4	ncRNA_exonic	0	2.25335e-30	-0.0554073	0.0047171	50	G	A	0.2416	1f	5	5	1	1	1
rs13120260	4	139055949	0.673896	rs4530683	7.183	SLC7A11-AS1	ncRNA_intronic	0	1.45256e-06	0.0220107	0.00445505	13	C	T	0.3588	6	14	15	0	1	1
rs4799959	18	35252529	0.961361	rs11661202	7.176	RP11-19F9.1	upstream	122	1.12459e-13	-0.0344567	0.00452491	53	G	A	0.2803	7	9	15	0	0	0
rs13061614	3	35694457	0.71949	rs1542212	7.175	ARPP21	intronic	0	4.86005e-07	-0.0210064	0.00407087	8	C	T	0.3887	7	1	15	1	1	0
rs1652921	14	41763650	0.876153	rs1778377	7.175	RP11-629F19.1	intergenic	1838	2.07398e-08	-0.0253847	0.00441565	43	G	T	0.2614	NA	9	15	0	1	1
rs62061856	17	44200015	0.994629	rs76761706	7.175	KANSL1	intronic	0	NA	NA	NA	50	T	C	0.2406	5	2	5	1	1	1
rs73163343	22	42192482	0.676394	rs9611566	7.175	MEI1	intronic	0	8.5444e-06	0.0240636	0.0052717	57	G	A	0.1958	7	4	15	1	1	1
rs62061795	17	44173179	0.994629	rs76761706	7.174	KANSL1	intronic	0	1.07999e-31	0.059278	0.00493447	50	C	A	0.2406	6	4	5	1	1	1
rs147393839	17	44628864	0.651488	rs7225002	7.166	LRRC37A2:ARL17A	intronic	0	NA	NA	NA	50	T	C	0.4811	7	5	15	1	1	0
rs62061707	17	44006954	1	rs76761706	7.164	MAPT	intronic	0	2.01325e-32	-0.0598089	0.00491923	50	C	T	0.2396	4	5	14	1	1	1
rs6606727	12	109941450	0.695886	rs6663	7.161	UBE3B	intronic	0	1.30506e-07	0.028651	0.00529315	39	T	A	0.1759	6	4	4	1	1	1
rs4511491	15	78079304	0.865955	rs3936093	7.16	LINGO1	UTR5	0	1.85878e-07	-0.0223329	0.0041775	46	G	A	0.4364	5	5	15	1	1	1
rs733966	17	44089563	0.994629	rs76761706	7.158	MAPT	intronic	0	2.38553e-30	0.056697	0.00482898	50	C	T	0.2406	1f	2	15	1	1	1
rs9946342	18	35266137	0.746068	rs11661202	7.15	RP11-19F9.1	intergenic	12997	9.78664e-11	0.0297601	0.00448508	53	G	A	0.325	7	5	15	0	0	0
rs8135299	22	42010623	0.728933	rs9611566	7.148	DESI1	intronic	0	NA	NA	NA	57	T	C	0.2097	7	4	5	1	1	1
rs67932684	3	116996903	0.976026	rs59382200	7.144	LSAMP	intronic	0	8.34013e-08	0.0231198	0.00420635	10	G	A	0.3718	7	5	15	1	0	1
rs611351	17	43692935	0.994629	rs76761706	7.14	CRHR1-IT1	intergenic	4758	3.55223e-32	-0.0593158	0.00489836	50	G	A	0.2406	NA	14	15	1	1	1
rs28372566	9	98244978	0.821234	rs145965565	7.139	PTCH1	intronic	0	3.22488e-09	0.0398874	0.00657036	30	C	T	0.1083	5	4	5	1	1	1
rs7209501	17	43503294	0.722422	rs76761706	7.138	ARHGAP27	intronic	0	3.15973e-24	-0.0548077	0.00526297	50	C	A	0.1948	2b	1	7	1	1	1
rs56108117	17	43757776	1	rs76761706	7.133	CRHR1:RP11-105N13.4	ncRNA_intronic	0	1.3223e-32	-0.0597253	0.00489782	50	C	T	0.2396	NA	5	14	1	1	1
rs62064655	17	43514954	0.728095	rs76761706	7.13	PLEKHM1	UTR3	0	5.88636e-24	0.0548898	0.00530265	50	G	A	0.1938	5	4	4	1	1	1
rs13066132	3	16735969	0.723253	rs6779928	7.129	AC091493.2	ncRNA_intronic	0	9.07593e-08	-0.0281421	0.00513474	7	G	A	0.1839	7	2	15	0	1	1
rs10208406	2	10197615	0.902617	rs4396680	7.128	CYS1	UTR3	0	1.1648e-08	0.0296001	0.00505949	3	C	T	0.1779	3a	1	2	1	1	1
rs242949	17	43911716	0.631954	rs242947	7.126	CRHR1	intronic	0	1.01059e-07	-0.0225278	0.00412543	50	G	T	0.4423	NA	5	15	1	1	1
rs199523	17	44848517	0.757679	rs169201	7.126	WNT3	intronic	0	1.2088e-19	-0.0436663	0.00469542	50	C	A	0.2575	4	1	1	1	1	1
rs62062286	17	44096486	0.994629	rs76761706	7.125	MAPT	intronic	0	6.90764e-32	0.059458	0.00493353	50	C	T	0.2406	7	4	5	1	1	1
rs74531363	17	44026495	0.989263	rs76761706	7.124	MAPT	intronic	0	NA	NA	NA	50	A	G	0.2376	NA	1	12	1	1	1
rs62073233	17	44388912	0.681154	rs169201	7.109	ARL17B:LRRC37A	intronic	0	NA	NA	NA	50	G	C	0.2366	7	15	15	1	1	1
rs17574040	17	44102865	0.994629	rs76761706	7.102	MAPT	UTR3	0	1.68748e-30	-0.0564541	0.00479575	50	C	A	0.2406	1f	4	5	1	1	1
rs62064389	17	43663843	0.849262	rs76761706	7.101	DND1P1	ncRNA_exonic	0	NA	NA	NA	50	C	T	0.2137	4	1	15	0	1	1
rs374638295	17	44616912	0.636579	rs7225002	7.1	LRRC37A2:ARL17A	intronic	0	NA	NA	NA	50	T	A	0.4861	6	5	15	1	1	0
rs1724409	17	43740565	0.824482	rs76761706	7.098	CRHR1:RP11-105N13.4	ncRNA_intronic	0	5.65044e-28	-0.0508557	0.0045227	50	G	T	0.2763	NA	5	14	1	1	1
rs1468098	7	126133754	0.91222	rs1833070	7.095	GRM8	intronic	0	2.71267e-07	-0.0218082	0.00413532	22	C	T	0.3618	6	7	15	1	1	1
rs6485786	11	47837408	0.753117	rs7107356	7.095	NUP160	intronic	0	5.97554e-06	0.0186339	0.00401349	35	G	C	0.4304	1f	4	4	1	1	1
rs146475609	11	47742121	0.620835	rs7103648	7.089	FNBP4	intronic	0	NA	NA	NA	35	AAAAT	A	0.2763	NA	4	4	1	1	1
rs62063171	17	44203311	0.989382	rs76761706	7.088	KANSL1	intronic	0	1.91421e-31	0.0590516	0.00493611	50	C	T	0.2416	3a	2	5	1	1	1
rs11072662	15	77999436	0.859065	rs12903563	7.087	LINGO1	intronic	0	2.63049e-09	0.0244115	0.00399855	46	G	A	0.4911	5	5	14	1	1	1
rs55849973	17	43792418	1	rs76761706	7.087	CRHR1:RP11-105N13.4	ncRNA_intronic	0	5.00329e-32	-0.0594143	0.00491851	50	C	T	0.2396	5	5	14	1	1	1
rs4641882	2	148503815	0.985324	rs1528838	7.081	RNA5SP106	intergenic	32691	3.79166e-10	-0.0266399	0.00414809	5	G	T	0.3121	5	2	15	0	1	1
rs569366247	17	44217791	0.865859	rs169201	7.081	KANSL1	intronic	0	NA	NA	NA	50	A	C	0.2008	NA	2	5	1	1	1
rs1008260	7	126433327	0.894343	rs34351088	7.076	GRM8	intronic	0	1.98707e-07	-0.0213738	0.00400762	22	C	T	0.4751	6	7	15	1	1	1
rs77819001	17	43799804	1	rs76761706	7.074	CRHR1:RP11-105N13.4	ncRNA_intronic	0	3.45741e-32	0.0597746	0.0049353	50	C	A	0.2396	4	9	14	1	1	1
rs17688032	17	43763202	1	rs76761706	7.072	CRHR1:RP11-105N13.4	ncRNA_intronic	0	8.22448e-31	0.0571627	0.00482985	50	G	A	0.2396	1f	5	14	1	1	1
rs111273833	3	136105895	0.948892	rs9854328	7.068	STAG1	intronic	0	NA	NA	NA	11	A	ACTT	0.3608	NA	5	5	1	1	1
rs62081501	18	35207712	1	rs62081501	7.064	MIR4318	intergenic	29385	4.28825e-14	0.0575323	0.0074286	53	G	A	0.08946	5	5	15	0	0	0
rs7130431	11	113238223	0.97256	rs2298489	7.061	TTC12	intronic	0	4.27691e-11	0.0289165	0.00427602	38	G	T	0.3121	6	4	5	1	1	1
rs62054396	17	43811510	1	rs76761706	7.054	CRHR1:RP11-105N13.4:RP11-293E1.1	ncRNA_intronic	0	1.31349e-32	-0.0596824	0.00489408	50	C	T	0.2396	7	5	14	1	1	1
rs9611602	22	41908405	0.815186	rs9611566	7.05	ACO2	intronic	0	1.65669e-06	-0.0246452	0.00501567	57	C	T	0.2147	5	3	6	1	1	1
rs79724577	17	43463493	0.732604	rs62064595	7.034	ARHGAP27	intergenic	7781	3.55551e-22	-0.0526091	0.00529783	50	C	A	0.1918	5	5	14	1	1	1
rs11719310	3	136196754	0.864335	rs10935184	7.033	STAG1	intronic	0	3.89858e-09	-0.0252742	0.00418535	11	C	T	0.4135	7	4	5	1	1	1
rs200175449	22	41940386	0.814814	rs9611566	7.03	POLR3H	UTR5	0	NA	NA	NA	57	T	TCCACG	0.2147	NA	1	1	1	1	1
rs146710794	22	42143053	0.744038	rs9611566	7.03	MEI1	intronic	0	NA	NA	NA	57	TATAATA	T	0.2217	NA	5	15	1	1	1
rs62065445	17	43565840	0.756939	rs76761706	7.028	PLEKHM1	intronic	0	2.01024e-24	0.055327	0.00528991	50	G	A	0.1958	5	5	5	1	1	1
rs56280341	1	37140923	0.680361	rs631416	7.027	FTLP18	intergenic	44464	9.07187e-05	0.0207302	0.00516439	1	C	T	0.2157	7	5	14	0	1	1
rs139450	22	41609859	0.627944	rs13057907	7.027	L3MBTL2:RP4-756G23.5	ncRNA_exonic	0	8.34918e-05	0.0166928	0.00413745	57	C	T	0.3638	5	4	4	1	1	0
rs2052465	5	107771383	0.973007	rs11240962	7.02	FBXL17	intergenic	53583	4.37446e-09	-0.029708	0.00493555	15	G	T	0.2167	6	9	15	0	1	1
rs2247000	7	126150431	0.920308	rs1833070	7.016	GRM8	intronic	0	6.21764e-08	-0.0234178	0.00421898	22	T	A	0.3598	7	9	15	1	1	1
rs202656	22	41842203	0.8639	rs9611566	7.015	TOB2	intronic	0	9.59022e-08	-0.0270856	0.00495123	57	T	A	0.2167	4	1	1	1	1	1
rs7703782	5	87938557	0.784588	rs1422192	7.011	LINC00461	ncRNA_intronic	0	NA	NA	NA	14	T	A	0.1431	7	5	15	0	1	1
rs12938476	17	43812897	0.973207	rs7225384	7.008	CRHR1:RP11-105N13.4	ncRNA_intronic	0	2.41035e-13	-0.0303894	0.00404612	50	C	T	0.4264	6	5	14	1	1	1
rs55801356	17	43837237	1	rs76761706	7.008	CRHR1:RP11-105N13.4	ncRNA_intronic	0	7.40926e-33	-0.0599747	0.00489839	50	G	A	0.2396	3a	2	14	1	1	1
rs17620525	7	126395625	0.996034	rs34351088	7.007	GRM8	intronic	0	3.59741e-09	0.0242593	0.00400825	22	T	A	0.4871	5	14	15	1	1	1
rs720023	11	112838867	0.976858	rs7948327	7.006	NCAM1	intronic	0	6.50486e-11	-0.027416	0.00409293	38	T	A	0.4324	7	5	14	1	1	1
rs533659895	17	44274451	0.857958	rs76761706	7.004	KANSL1	intronic	0	NA	NA	NA	50	G	C	0.2117	NA	4	5	1	1	1
rs226489	5	87909517	0.812677	rs1644039	7.002	LINC00461	ncRNA_intronic	0	3.38798e-07	-0.0216068	0.00413079	14	C	T	0.4284	6	9	15	0	0	1
rs7603616	2	23959463	0.688792	rs34668726	7.001	ATAD2B	intergenic	12070	1.03095e-05	0.0262215	0.00579717	4	C	T	0.1511	7	4	5	0	1	1
rs137831	22	41903813	0.870556	rs9611566	6.996	ACO2	exonic	0	3.97615e-07	-0.0252861	0.00486318	57	C	A	0.2306	5	4	4	1	1	1
rs12554164	9	96218959	0.967245	rs78046549	6.995	FAM120A	intronic	0	6.5674e-08	-0.0360238	0.00650189	29	C	A	0.09742	2b	2	5	1	1	1
rs10087341	8	10239656	0.922213	rs4526367	6.993	MSRA	intronic	0	1.63106e-06	-0.0272475	0.00554166	25	C	T	0.167	7	2	15	1	1	1
rs62056790	17	43975417	1	rs76761706	6.993	MAPT	intronic	0	9.92163e-32	0.0592881	0.00493228	50	G	A	0.2396	2b	2	13	1	1	1
rs67385443	17	44352149	0.971564	rs169201	6.992	ARL17B	UTR3	0	NA	NA	NA	50	CTTTT	C	0.2256	NA	5	15	1	1	1
rs147642589	17	44300067	0.849023	rs76761706	6.99	KANSL1	intronic	0	NA	NA	NA	50	A	G	0.2097	7	5	5	1	1	1
rs72781643	2	24208746	0.639703	rs34668726	6.988	UBXN2A	intronic	0	6.28161e-06	0.0264602	0.00571251	4	G	A	0.16	7	4	5	1	1	1
rs738422	22	42123399	0.744544	rs9611566	6.988	MEI1	intronic	0	7.75091e-07	-0.0244594	0.00482656	57	C	T	0.2177	7	13	15	1	1	1
rs6650667	18	39309189	0.813487	rs11875397	6.983	RP11-188I24.1	intergenic	59937	9.09994e-06	-0.0216526	0.00475799	54	C	T	0.2266	6	14	15	0	0	1
rs4998767	11	88891876	0.737044	rs10830220	6.982	TYR	intergenic	18743	NA	NA	NA	37	A	T	0.4205	7	14	15	0	1	1
rs2532233	17	44273218	0.984284	rs76761706	6.979	KANSL1:KANSL1-AS1	ncRNA_intronic	0	NA	NA	NA	50	C	T	0.2425	NA	2	5	1	1	1
rs9611520	22	41613303	0.98668	rs2273085	6.972	L3MBTL2:RP4-756G23.5	ncRNA_exonic	0	1.31566e-10	0.0297379	0.00451302	57	C	T	0.3072	5	1	7	1	1	0
rs12939187	17	43508223	0.728095	rs76761706	6.965	ARHGAP27	intronic	0	6.54887e-24	0.0547953	0.00529901	50	G	T	0.1938	4	1	11	1	1	1
rs61943367	12	118804121	0.829417	rs6490177	6.953	TAOK3	intronic	0	5.55783e-08	0.0313293	0.0056235	41	G	T	0.1809	5	5	15	1	1	1
rs17462558	2	24020812	0.682897	rs34668726	6.952	ATAD2B	intronic	0	1.09184e-05	-0.0254562	0.00564389	4	C	T	0.1521	7	4	5	1	1	1
rs189777036	17	43574229	0.989294	rs76761706	6.951	LRRC37A4P	intergenic	4455	NA	NA	NA	50	T	C	0.2416	7	5	15	1	1	1
rs62054818	17	43926056	0.994687	rs76761706	6.949	MAPT-AS1	ncRNA_intronic	0	1.42919e-31	-0.0586575	0.00489275	50	C	A	0.2406	4	2	14	1	1	1
rs147649347	2	24210076	0.706875	rs34668726	6.948	UBXN2A	intronic	0	NA	NA	NA	4	GATAA	G	0.1481	NA	4	5	1	1	1
rs12484971	22	41439304	0.912183	rs2273085	6.942	Y_RNA	intergenic	2196	1.21896e-11	-0.030678	0.0044135	57	T	A	0.3062	7	5	15	0	1	1
rs139050099	2	24134167	0.706875	rs34668726	6.94	ATAD2B	intronic	0	7.05619e-06	0.0275735	0.0059856	4	G	A	0.1481	6	4	15	1	1	1
rs55841786	17	43978308	1	rs76761706	6.939	MAPT	intronic	0	NA	NA	NA	50	T	C	0.2396	5	5	13	1	1	1
rs13163891	5	107739975	1	rs13163891	6.938	FBXL17	intergenic	22175	3.28478e-08	-0.0238739	0.0042131	15	C	A	0.3668	6	5	15	0	1	1
rs181677220	11	47818707	0.728303	rs7107356	6.938	NUP160	intronic	0	NA	NA	NA	35	T	A	0.4364	6	4	4	1	1	1
rs973879	14	75297727	0.728713	rs4903266	6.937	YLPM1	intronic	0	1.30415e-07	-0.0216085	0.00399197	45	C	T	0.4622	6	4	4	1	1	1
rs1724407	17	43747615	0.872693	rs76761706	6.937	CRHR1:RP11-105N13.4	ncRNA_intronic	0	5.81806e-31	-0.0555698	0.0046832	50	C	T	0.2664	NA	5	14	1	1	1
rs141251907	2	24071883	0.639703	rs34668726	6.936	ATAD2B	intronic	0	NA	NA	NA	4	TA	T	0.16	NA	4	5	1	1	1
rs559911156	17	44246689	0.850531	rs169201	6.935	KANSL1	intronic	0	NA	NA	NA	50	GAACT	G	0.1978	NA	4	5	1	1	1
rs17575423	17	44129253	0.994629	rs76761706	6.932	KANSL1	intronic	0	1.46483e-30	-0.0565089	0.00479529	50	C	T	0.2406	1f	4	5	1	1	1
rs112534607	17	44344376	0.888788	rs76761706	6.929	RP11-259G18.1	upstream	26	NA	NA	NA	50	G	A	0.2584	4	1	1	1	1	1
rs12153249	5	164365428	0.625392	rs4868748	6.927	CTC-340A15.2	ncRNA_intronic	0	1.65281e-06	0.0232897	0.00473934	16	G	T	0.2406	7	9	15	0	0	1
rs2696438	17	44272928	0.989382	rs76761706	6.927	KANSL1:KANSL1-AS1	ncRNA_intronic	0	1.40113e-28	0.0556833	0.00489602	50	C	A	0.2416	NA	2	5	1	1	1
rs7218394	17	43553150	0.629681	rs1230106	6.925	PLEKHM1	intronic	0	4.92154e-10	0.0263362	0.00412768	50	C	T	0.4732	7	4	4	1	1	1
rs533425051	17	44351298	0.82475	rs76761706	6.925	ARL17B	downstream	851	NA	NA	NA	50	G	A	0.2097	NA	5	15	1	1	1
rs112191650	9	98204603	0.624237	rs145965565	6.923	PTCH1	downstream	658	3.14439e-06	-0.03687	0.00771318	30	C	T	0.07753	5	4	5	1	1	1
rs114507169	17	2571668	0.736854	rs4790355	6.923	PAFAH1B1	intronic	0	2.54006e-06	-0.0397795	0.00824451	49	G	A	0.04871	5	4	4	1	1	1
rs9611613	22	41961831	0.745549	rs9611566	6.923	CSDC2	intronic	0	2.71492e-06	-0.0241244	0.00501439	57	C	T	0.2117	1b	2	7	1	1	1
rs8063629	16	71285020	0.892429	rs1424144	6.92	HYDIN	intergenic	20394	8.8082e-07	-0.0227568	0.00451342	48	G	A	0.2614	1d	5	15	0	1	1
rs4938012	11	113259654	0.771603	rs2298489	6.918	ANKK1	intronic	0	1.07524e-08	0.0251877	0.00429505	38	G	A	0.3231	5	5	13	1	1	1
rs61943388	12	118812395	0.829417	rs6490177	6.916	RP11-131L12.2	downstream	759	7.11672e-08	-0.0309336	0.00559811	41	G	T	0.1809	5	1	5	1	1	1
rs73207575	12	118884516	0.789539	rs6490177	6.915	SUDS3	intergenic	28675	7.24485e-08	-0.0306881	0.00555698	41	C	T	0.1859	6	14	15	0	1	1
rs4146385	11	13291931	0.881661	rs4757136	6.914	ARNTL	intergenic	6267	1.15051e-09	-0.0255183	0.00408792	32	T	A	0.4264	7	5	14	1	1	1
rs11609850	12	110038179	0.661199	rs6663	6.914	MVK	intergenic	3111	2.02269e-07	0.0279679	0.00524737	39	G	A	0.175	1f	5	15	1	1	1
rs7549591	1	37198352	0.775124	rs502808	6.912	RP4-614N24.1	intergenic	40388	3.98378e-09	-0.0259005	0.00429166	1	C	T	0.3241	7	5	14	0	0	1
2:10184359:C:CGGG	2	10184359	0.987644	rs4396680	6.911	KLF11	UTR5	0	NA	NA	NA	3	CGGG	C	0.1839	NA	1	1	1	1	1
rs1427045	18	35214592	0.905266	rs1427041	6.911	MIR4318	intergenic	22505	1.002e-11	-0.0347328	0.00497609	53	G	C	0.1998	7	7	15	0	0	0
rs576159528	17	44048937	0.989249	rs76761706	6.91	MAPT	intronic	0	NA	NA	NA	50	T	C	0.2396	NA	4	14	1	1	1
rs11157224	14	41788956	0.876153	rs1778377	6.909	RP11-629F19.1	intergenic	21018	3.23643e-08	-0.0250979	0.00442703	43	T	A	0.2614	6	9	15	0	1	1
rs28623192	22	41940524	0.819586	rs9611566	6.906	POLR3H	UTR5	0	NA	NA	NA	57	A	G	0.2157	4	1	1	1	1	1
rs8008475	14	75291900	0.729374	rs2058919	6.904	YLPM1	intronic	0	8.88438e-10	0.0277876	0.00442149	45	C	T	0.2952	2a	4	5	1	1	1
rs749067	11	47318157	0.623032	rs11039182	6.901	MADD	intronic	0	2.38384e-06	-0.0198986	0.00411278	35	C	T	0.3867	NA	4	4	1	1	1
rs3788584	22	41779073	0.940251	rs9611566	6.9	TEF	intronic	0	6.32559e-08	0.0271274	0.0048901	57	T	A	0.2326	5	1	2	1	1	1
rs17649700	17	43997901	0.994687	rs76761706	6.898	MAPT	intronic	0	4.99823e-30	0.0563903	0.00482999	50	G	C	0.2406	1f	2	15	1	1	1
rs549463181	17	43679121	0.984113	rs76761706	6.893	RP11-707O23.5	ncRNA_exonic	0	NA	NA	NA	50	G	A	0.2425	NA	5	15	0	1	1
rs550530305	17	44338694	0.897001	rs76761706	6.892	RP11-259G18.3	upstream	721	NA	NA	NA	50	G	A	0.2614	NA	5	5	0	1	1
rs528272938	17	43666385	0.911465	rs76761706	6.891	DND1P1	intergenic	2089	NA	NA	NA	50	C	T	0.2266	NA	5	15	0	1	1
rs1983576	22	42166486	0.676394	rs9611566	6.889	MEI1	intronic	0	7.57806e-06	-0.0237229	0.00516723	57	G	A	0.1958	6	5	15	1	1	1
rs9398636	6	98422743	0.903902	rs2503775	6.888	RP11-436D23.1	ncRNA_intronic	0	4.09796e-07	-0.0315766	0.00607988	18	C	T	0.1133	5	5	15	0	1	1
rs112254607	17	44357392	0.840493	rs76761706	6.885	ARL17B	intronic	0	NA	NA	NA	50	C	A	0.2127	2a	2	15	1	1	1
rs147311748	11	47700168	0.632367	rs7103648	6.882	AGBL2	intronic	0	9.72639e-07	0.0225388	0.00448793	35	G	T	0.2753	5	5	15	1	1	0
rs34067347	14	41772948	0.940554	rs1778377	6.881	RP11-629F19.1	intergenic	5010	1.15938e-08	0.0266543	0.00455533	43	T	A	0.2644	5	5	15	0	1	1
rs4245147	11	113318007	0.842417	rs34216353	6.88	DRD2	intronic	0	4.06141e-12	0.0288783	0.00406048	38	C	T	0.4563	4	5	15	1	1	1
rs199525	17	44847834	0.943334	rs169201	6.88	WNT3	intronic	0	1.42873e-25	-0.053497	0.00499077	50	G	T	0.2207	2b	1	12	1	1	1
rs62056840	17	43989689	1	rs76761706	6.879	MAPT	intronic	0	5.55676e-32	-0.0590975	0.00489596	50	C	T	0.2396	7	4	9	1	1	1
rs72788280	2	24095907	0.634394	rs34668726	6.878	ATAD2B	intronic	0	7.98811e-06	-0.0261213	0.00570398	4	G	A	0.161	7	4	4	1	1	1
rs73207577	12	118884817	0.789539	rs6490177	6.877	SUDS3	intergenic	28976	8.24752e-08	-0.0305558	0.00555714	41	G	A	0.1859	7	14	15	0	1	1
rs74829364	17	44084533	0.994629	rs76761706	6.875	MAPT	intronic	0	5.79184e-32	-0.0590852	0.0048964	50	C	T	0.2406	NA	5	15	1	1	1
rs563901070	17	44350662	0.854532	rs169201	6.874	ARL17B	intergenic	1487	NA	NA	NA	50	G	C	0.2008	NA	5	15	1	1	1
rs9955022	18	35244181	0.843085	rs9953394	6.87	MIR4318	intergenic	7002	1.17834e-10	-0.0386113	0.00584442	53	C	A	0.1421	6	5	15	0	0	0
rs5751160	22	42175695	0.680278	rs9611566	6.869	MEI1	intronic	0	5.26641e-06	0.0242187	0.00518589	57	G	A	0.1968	4	5	15	1	1	1
rs781025	7	86234246	0.615066	rs274640	6.868	GRM3	intergenic	38983	5.72399e-06	-0.0200013	0.00429939	21	G	A	0.3181	7	5	15	0	0	1
rs35909029	17	43851498	0.837313	rs12950522	6.864	CRHR1:RP11-105N13.4	ncRNA_intronic	0	3.05063e-11	0.0278826	0.00409214	50	C	T	0.4851	5	5	14	1	1	0
rs1282545	3	107199709	1	rs836927	6.862	RP11-115H18.1	intergenic	16949	7.89675e-10	-0.0256404	0.0040674	9	C	T	0.4205	6	5	15	0	0	1
rs9881798	3	16846967	0.625432	rs9868600	6.859	PLCL2	intergenic	0	3.89145e-10	-0.0266023	0.00414491	7	C	A	0.3917	7	5	15	1	1	1
rs1880755	17	43829404	0.787986	rs7225384	6.856	CRHR1:RP11-105N13.4	ncRNA_intronic	0	6.28117e-14	-0.0314232	0.00408434	50	C	T	0.4791	NA	5	14	1	1	1
rs12150558	17	44151156	0.994629	rs76761706	6.856	KANSL1	intronic	0	5.94513e-32	-0.0590725	0.00489626	50	C	T	0.2406	5	2	5	1	1	1
rs8142874	22	41450844	0.921064	rs2273085	6.855	AL080243.1	intergenic	5791	2.2636e-10	0.0294329	0.00452523	57	G	A	0.3062	6	5	15	0	1	0
rs2302832	14	75137664	0.922643	rs7145575	6.851	AREL1	intronic	0	5.05487e-10	-0.0254071	0.00398475	45	C	T	0.4652	4	4	4	1	1	1
rs62056784	17	43974889	1	rs76761706	6.849	MAPT	intronic	0	5.56378e-32	-0.0590934	0.00489567	50	G	C	0.2396	4	1	13	1	1	1
rs72786270	2	24059049	0.688792	rs34668726	6.847	ATAD2B	intronic	0	8.04713e-06	0.0264534	0.00577855	4	G	A	0.1511	5	4	4	1	1	1
rs16903285	5	87978252	0.790981	rs1422192	6.844	LINC00461:CTC-467M3.1	ncRNA_intronic	0	3.2647e-09	-0.0353036	0.00581727	14	C	T	0.1441	5	1	13	0	1	1
rs17690679	17	43924803	1	rs76761706	6.843	MAPT-AS1	ncRNA_intronic	0	1.85502e-30	-0.056425	0.0047967	50	G	A	0.2396	1f	5	15	1	1	1
rs9303524	17	44136576	0.606919	rs17698176	6.841	KANSL1	intronic	0	4.45487e-05	0.0225671	0.00539015	50	T	A	0.1789	6	4	5	1	1	1
rs7857183	9	96332044	0.729639	rs7023933	6.84	FAM120A	intergenic	3646	4.19732e-08	-0.0319163	0.00567675	29	G	A	0.1282	5	2	15	1	1	1
rs17671686	18	35254946	0.914292	rs9953394	6.835	RP11-19F9.1	intergenic	1806	2.90063e-11	-0.0402125	0.00589514	53	G	A	0.1322	5	5	15	0	0	0
rs6839130	4	139074848	0.882598	rs4530683	6.831	SLC7A11-AS1	ncRNA_intronic	0	5.00288e-07	0.0207414	0.00402394	13	C	T	0.4811	7	9	15	0	1	1
rs4822050	22	42177453	0.744544	rs9611566	6.83	MEI1	intronic	0	4.52368e-07	0.0250685	0.00484484	57	G	C	0.2177	1f	1	15	1	1	1
rs17689882	17	43906828	0.994627	rs76761706	6.828	CRHR1	intronic	0	4.94999e-30	0.0564279	0.00483286	50	G	A	0.2386	1f	4	15	1	1	0
rs2942177	17	44348987	0.854532	rs169201	6.826	RP11-259G18.1	intergenic	2926	NA	NA	NA	50	G	A	0.2008	7	5	15	1	1	1
rs9840099	3	16861189	0.605858	rs9868600	6.824	PLCL2	NA	0	2.01505e-07	0.0262666	0.00492749	7	C	T	0.2107	5	5	15	1	1	1
rs2966814	5	107548309	0.789818	rs286740	6.82	FBXL17	intronic	0	2.44245e-07	-0.0234415	0.00442809	15	C	T	0.3241	NA	4	15	1	1	1
rs2234690	11	113291748	0.961508	rs4587762	6.817	DRD2	intronic	0	4.14039e-10	-0.0265666	0.00414576	38	T	A	0.3867	5	5	15	1	1	1
rs62065396	17	43543207	0.745551	rs76761706	6.814	PLEKHM1	intronic	0	NA	NA	NA	50	T	C	0.1978	6	4	5	1	1	0
rs117300236	17	44753350	0.631972	rs169201	6.811	NSF	intronic	0	NA	NA	NA	50	G	A	0.2843	6	15	15	1	1	0
rs55833534	12	118723926	0.640708	rs6490177	6.809	TAOK3	intronic	0	3.14846e-07	0.0308851	0.00588862	41	C	T	0.1521	7	4	15	1	1	1
rs9960860	18	35221292	0.879176	rs1427041	6.799	MIR4318	intergenic	15805	4.86735e-11	-0.0330974	0.00490859	53	C	A	0.2048	7	5	15	0	0	0
rs17115439	11	113264272	0.772789	rs2298489	6.798	ANKK1	exonic	0	1.46315e-08	0.0247651	0.00426216	38	C	T	0.325	5	4	15	1	1	1
rs1778399	14	41719366	0.940867	rs1778377	6.798	RP11-629F19.1	intergenic	46122	4.14298e-08	0.0256524	0.00456072	43	G	A	0.2644	5	9	15	0	1	0
rs17686610	17	43710384	1	rs76761706	6.793	CRHR1-IT1:CRHR1:RP11-105N13.4	ncRNA_intronic	0	1.53417e-32	-0.059656	0.00489726	50	C	A	0.2396	5	4	5	1	1	1
rs3016630	11	112926913	0.996323	rs10891498	6.792	NCAM1	intronic	0	1.9697e-07	-0.0220545	0.00413397	38	G	A	0.4642	7	4	15	1	1	1
rs574034	9	4123868	0.741284	rs34069441	6.791	GLIS3	intronic	0	6.67131e-05	-0.0192416	0.00470513	26	T	A	0.2724	5	5	15	1	1	1
rs2299502	7	126372507	0.666	rs34351088	6.788	GRM8	intronic	0	5.87013e-08	-0.0227787	0.00409606	22	C	T	0.3976	5	14	15	1	1	1
rs16940671	17	43908151	1	rs76761706	6.787	CRHR1	intronic	0	1.08005e-31	0.0594151	0.00494588	50	C	T	0.2396	5	5	15	1	1	0
rs35681858	11	13270008	0.988704	rs4757136	6.785	ARNTL	intergenic	28190	2.65273e-09	-0.0251003	0.00411232	32	C	T	0.4085	7	5	15	0	1	1
rs9819496	3	136139878	0.809514	rs9854328	6.777	STAG1	intronic	0	3.01887e-06	0.0205891	0.0042995	11	G	A	0.3012	7	4	4	1	1	1
rs2696422	17	44333889	0.859085	rs76761706	6.777	RP11-259G18.3	intergenic	3027	NA	NA	NA	50	T	C	0.2157	NA	5	15	0	1	1
rs2058807	12	109973273	0.706521	rs7313797	6.776	UBE3B	UTR3	0	2.68671e-08	-0.0232174	0.00407133	39	C	T	0.4583	NA	4	4	1	1	1
rs62053946	17	43747677	1	rs76761706	6.772	CRHR1:RP11-105N13.4	ncRNA_intronic	0	2.88239e-32	0.0598344	0.00493385	50	C	T	0.2396	7	5	14	1	1	1
rs9441	14	75128425	0.983507	rs7145575	6.769	AREL1	UTR3	0	2.18868e-09	0.0245247	0.00399694	45	G	A	0.4811	NA	4	4	1	1	1
rs5995992	22	41487218	0.968975	rs2273085	6.765	EP300	upstream	571	1.87277e-10	-0.029421	0.00450272	57	C	T	0.3052	2b	1	1	1	1	1
rs8026203	15	78105708	0.817975	rs3936093	6.764	LINGO1	intronic	0	2.78464e-07	0.022217	0.00421687	46	C	T	0.4036	4	5	14	1	1	1
rs72781680	2	24238928	0.694753	rs34668726	6.763	MFSD2B	intronic	0	4.54782e-06	0.0281863	0.00599497	4	C	T	0.1501	4	2	15	1	1	1
rs62066123	17	43696159	0.846381	rs76761706	6.762	CRHR1-IT1	intergenic	1534	NA	NA	NA	50	A	T	0.2107	6	14	15	1	1	1
rs9852648	3	16911330	0.955108	rs2278609	6.761	PLCL2	intergenic	0	4.09753e-08	-0.0271729	0.00482932	7	G	A	0.2276	5	5	15	1	1	1
rs4327090	17	43902541	0.810987	rs76761706	6.761	CRHR1	intronic	0	2.18866e-29	-0.0602173	0.00521711	50	G	A	0.2038	5	5	14	1	1	0
rs62054428	17	43822511	1	rs76761706	6.76	CRHR1:RP11-105N13.4	ncRNA_intronic	0	1.71921e-32	0.060016	0.00493077	50	G	A	0.2396	7	5	14	1	1	1
rs11893551	2	157030222	0.740196	rs59491086	6.759	AC073551.1	intergenic	139629	2.19592e-08	0.0266311	0.00464067	6	C	T	0.2406	7	5	15	0	0	1
rs17649162	17	43810371	1	rs76761706	6.755	CRHR1:RP11-105N13.4	ncRNA_intronic	0	8.24343e-31	0.0571319	0.00482734	50	G	C	0.2396	1f	5	14	1	1	1
rs35874192	3	136470004	0.864335	rs10935184	6.754	STAG1	intronic	0	2.23065e-09	0.0257828	0.00420416	11	G	C	0.4135	3a	1	1	1	1	1
rs2299501	7	126372438	0.666	rs34351088	6.75	GRM8	intronic	0	6.00052e-08	0.0228475	0.00411141	22	C	T	0.3976	6	14	15	1	1	1
rs12486911	3	136558953	0.613447	rs10935184	6.749	SLC35G2	intronic	0	1.84752e-05	0.0178926	0.00407401	11	G	C	0.4205	4	2	5	1	1	1
rs17688534	17	43773877	1	rs76761706	6.745	CRHR1:RP11-105N13.4	ncRNA_intronic	0	5.28755e-31	-0.0569517	0.00479626	50	T	A	0.2396	1d	13	14	1	1	1
rs8088299	18	50556725	0.708585	rs12457407	6.743	DCC	intronic	0	0.000192796	-0.0158017	0.00413286	55	G	T	0.3837	7	9	15	1	1	1
rs167924	3	107379837	0.667362	rs600011	6.741	BBX	intronic	0	3.24656e-05	0.0175989	0.00412973	9	G	A	0.3628	6	5	15	1	0	1
rs2111705	14	75261641	0.720505	rs4903266	6.74	YLPM1	intronic	0	2.2483e-07	0.02128	0.00400776	45	G	A	0.4583	7	4	5	1	1	1
rs17650417	17	44013103	1	rs76761706	6.738	MAPT	intronic	0	3.2697e-30	0.0565577	0.00482866	50	G	T	0.2396	1f	1	14	1	1	1
rs34387	5	107511107	0.829133	rs286740	6.735	FBXL17	intronic	0	1.04629e-07	0.023684	0.00434231	15	C	A	0.3221	NA	4	15	1	1	1
rs145296212	6	98339734	0.826432	rs2503775	6.733	RP11-436D23.1	ncRNA_intronic	0	NA	NA	NA	18	A	AAAC	0.1083	NA	14	15	0	1	1
rs75242405	17	44049329	0.994629	rs76761706	6.732	MAPT	intronic	0	8.54834e-32	0.0593563	0.00493265	50	C	T	0.2406	2b	2	15	1	1	1
rs62054414	17	43813415	1	rs76761706	6.73	CRHR1:RP11-105N13.4	ncRNA_intronic	0	1.93077e-32	0.0599658	0.00493068	50	G	A	0.2396	5	5	14	1	1	1
rs11159109	14	75389074	0.632075	rs4903266	6.729	RPS6KL1	UTR5	0	0.000314367	0.0153617	0.00415729	45	G	A	0.3738	5	1	5	1	1	1
rs2732647	17	44254413	0.989382	rs76761706	6.729	KANSL1	intronic	0	7.74207e-29	-0.0555425	0.00486044	50	G	A	0.2416	NA	4	5	1	1	1
rs458263	5	107446480	0.942434	rs286740	6.728	FBXL17	intronic	0	NA	NA	NA	15	A	G	0.3241	NA	5	15	1	1	1
rs16975228	18	39297207	0.651916	rs11875397	6.724	RP11-188I24.1	intergenic	71919	0.00324625	0.0193481	0.00640978	54	C	T	0.1292	6	5	15	0	0	1
rs17687740	17	43756376	1	rs76761706	6.721	CRHR1:RP11-105N13.4	ncRNA_intronic	0	1.04145e-30	0.0570705	0.00483057	50	G	C	0.2396	1f	5	14	1	1	1
rs62081537	18	35248087	0.877309	rs9953394	6.721	RP11-19F9.1	intergenic	4564	3.55424e-11	-0.0403132	0.00593664	53	C	T	0.1372	6	5	15	0	0	0
rs3087534	17	44198806	0.994629	rs76761706	6.72	KANSL1	intronic	0	9.08006e-32	-0.05892	0.00489852	50	C	T	0.2406	2a	2	7	1	1	1
rs4441322	17	43955030	1	rs76761706	6.719	MAPT-AS1	ncRNA_intronic	0	2.94127e-30	-0.0562096	0.00479509	50	G	A	0.2396	1f	9	14	0	1	1
rs62057107	17	43896032	1	rs76761706	6.718	CRHR1	intronic	0	9.29637e-32	0.0593498	0.00493509	50	C	T	0.2396	5	5	15	1	1	0
rs72796351	2	24158425	0.645067	rs34668726	6.717	UBXN2A	intronic	0	8.86253e-06	-0.0259975	0.00570543	4	C	T	0.159	6	5	5	1	1	1
rs8079501	17	44000234	1	rs76761706	6.717	MAPT	intronic	0	2.50974e-30	-0.0562766	0.00479502	50	T	A	0.2396	1f	4	15	1	1	1
rs2696530	17	44355714	0.967737	rs76761706	6.712	ARL17B	intronic	0	NA	NA	NA	50	A	G	0.2376	NA	5	15	1	1	1
rs2003987	11	112946261	0.891181	rs10891498	6.71	NCAM1	intronic	0	1.72495e-07	-0.0214935	0.00400985	38	C	T	0.4881	NA	5	15	1	1	1
rs6696926	1	37138205	0.680361	rs631416	6.708	FTLP18	intergenic	41746	7.34064e-05	-0.0209411	0.00515009	1	C	T	0.2157	5	7	14	0	1	1
rs9424978	1	72732923	1	rs17591264	6.708	NEGR1	intronic	0	1.64818e-08	-0.0249418	0.00430813	2	C	T	0.3012	7	5	15	1	1	1
rs1406074	17	44222067	0.994629	rs76761706	6.707	KANSL1	intronic	0	1.56e-30	-0.0565112	0.00479776	50	G	T	0.2406	NA	2	7	1	1	1
rs681875	1	37161255	0.982746	rs631416	6.706	FTLP18	intergenic	64796	8.15136e-08	0.027784	0.00505104	1	C	A	0.2197	3a	5	14	0	0	1
rs13140863	4	138948913	0.663819	rs4530683	6.706	LINC00616	ncRNA_exonic	0	3.28137e-05	-0.0172191	0.00404298	13	C	T	0.4523	7	14	15	0	1	1
rs12891131	14	75240090	0.728713	rs4903266	6.706	YLPM1	intronic	0	6.81382e-08	-0.0225505	0.0040751	45	G	A	0.4622	4	4	5	1	1	1
rs4938015	11	113264644	0.772789	rs2298489	6.705	ANKK1	intronic	0	1.37241e-08	0.0248087	0.00426142	38	C	T	0.325	1f	4	15	1	1	1
rs34796300	11	13315205	0.848326	rs4757136	6.703	ARNTL	intronic	0	6.89279e-10	0.026059	0.00411936	32	C	T	0.4254	7	5	15	1	1	1
rs529703940	17	44216966	0.994629	rs76761706	6.703	KANSL1	intronic	0	NA	NA	NA	50	G	GC	0.2406	NA	2	7	1	1	1
rs544269730	17	44364538	0.854532	rs169201	6.703	ARL17B	intronic	0	NA	NA	NA	50	G	C	0.2008	NA	2	15	1	1	1
rs538784996	17	43895168	1	rs76761706	6.701	CRHR1	intronic	0	NA	NA	NA	50	T	TG	0.2396	NA	5	15	1	1	0
[truncated: 9,562 more rows]

## Sheet: T3.variant_consequence
Table 3. Functional consequences of all candidate variants in the 57 genomic risk loci
This table shows the proportion of all candidate SNPs that have corresponding functional annotation assigned by ANNOVAR.
annot	ref.count	ref.prop	count	prop	enrichment	fisher.P
intronic	9137749	0.36432	6362	0.557972	1.53155	0
intergenic	11684523	0.465859	2627	0.230398	0.494567	0
ncRNA_intronic	2884355	0.114998	1695	0.148658	1.2927	2.26047e-27
UTR5	71546	0.00285252	70	0.00613927	2.15223	1.01929e-08
UTR3	233824	0.0093225	168	0.0147343	1.58051	2.41656e-08
ncRNA_exonic	259951	0.0103642	144	0.0126294	1.21856	0.0205944
downstream	284177	0.0113301	114	0.00999825	0.882453	0.199024
exonic	254736	0.0101563	103	0.0090335	0.889452	0.242929
upstream	266686	0.0106327	118	0.0103491	0.973324	0.819324
splicing	2830	0.000112831	1	8.77039e-05	0.777301	1
ncRNA_splicing	1313	5.23489e-05	0	0	0	1

## Sheet: T4.partition.h2
Table 4.Heritability enrichment of 53 functional annotation categories for differential genetic variants.
Annotation categories with p values below Bonferroni-corrected significance (0.05/53=9.43E-04) are highlighted in bold. SNP functional annotations obtained from https://github.com/bulik/ldsc and heritability calculated using LDscore regression. Prop.h2 = SNP-based heritability; H3K9ac = histone acetylation mark of active enhancher/promoter regions; TSS = transcription start site; 3'-UTR = untrans…
Category	Prop._SNPs	Prop._h2	Prop._h2_std_error	Enrichment	Enrichment_std_error	Enrichment_p
Conserved_LindbladToh_0	0.0260625	0.385175	0.0411067	14.7789	1.57723	3.93505e-16
Conserved_LindbladToh.extend.500_0	0.332514	0.717349	0.0505846	2.15735	0.152128	6.61907e-12
H3K9ac_peaks_Trynka_0	0.0387701	0.298503	0.0418927	7.69931	1.08054	6.57215e-09
DHS_Trynka.extend.500_0	0.498779	0.832237	0.061738	1.66855	0.123778	7.52783e-07
Intron_UCSC.extend.500_0	0.39713	0.485111	0.0175046	1.22154	0.0440777	8.27362e-07
H3K4me1_Trynka.extend.500_0	0.609157	0.814856	0.0405104	1.33768	0.0665024	1.5528e-06
FetalDHS_Trynka.extend.500_0	0.28501	0.562899	0.0568747	1.97501	0.199553	2.77485e-06
H3K9ac_Trynka.extend.500_0	0.230583	0.380341	0.0365281	1.64947	0.158416	0.00011802
Intron_UCSC_0	0.387453	0.469865	0.0210652	1.2127	0.0543684	0.000141981
H3K4me3_Trynka_0	0.133307	0.277733	0.0395556	2.0834	0.296725	0.000376485
H3K4me1_peaks_Trynka_0	0.171318	0.410455	0.0670296	2.39586	0.391258	0.000603248
H3K9ac_Trynka_0	0.126111	0.288499	0.0481932	2.28766	0.382149	0.000885483
H3K4me1_Trynka_0	0.426568	0.638696	0.0659213	1.49729	0.154539	0.00211497
TSS_Hoffman.extend.500_0	0.0348255	0.0886749	0.0206971	2.54626	0.594307	0.00962105
Coding_UCSC_0	0.0146582	0.055919	0.0168985	3.81488	1.15284	0.0147498
Repressed_Hoffman.extend.500_0	0.719053	0.659784	0.024884	0.917573	0.0346067	0.0183792
Enhancer_Hoffman.extend.500_0	0.153929	0.239997	0.03675	1.55914	0.238746	0.0231239
H3K27ac_Hnisz_0	0.391169	0.449834	0.0295485	1.14997	0.0755389	0.0532723
SuperEnhancer_Hnisz_0	0.16842	0.198443	0.0159065	1.17826	0.0944453	0.0627639
WeakEnhancer_Hoffman.extend.500_0	0.0889585	0.15481	0.0348966	1.74025	0.39228	0.0657339
TSS_Hoffman_0	0.0182189	0.0521497	0.0193438	2.8624	1.06175	0.0802068
CTCF_Hoffman_0	0.0238288	-0.0269774	0.0301255	-1.13213	1.26424	0.0879802
H3K4me3_peaks_Trynka_0	0.0417894	0.10657	0.037671	2.55016	0.901449	0.0890252
SuperEnhancer_Hnisz.extend.500_0	0.171607	0.198475	0.0159753	1.15657	0.0930925	0.0958126
H3K27ac_PGC2_0	0.269477	0.335883	0.046864	1.24643	0.173907	0.162218
Enhancer_Hoffman_0	0.0633203	0.122637	0.0428094	1.93677	0.676077	0.168386
TFBS_ENCODE.extend.500_0	0.343444	0.432142	0.0656757	1.25826	0.191227	0.182936
PromoterFlanking_Hoffman_0	0.00842726	-0.0159769	0.0184947	-1.89586	2.19462	0.19118
H3K4me3_Trynka.extend.500_0	0.255482	0.312709	0.0446815	1.22399	0.174891	0.205164
WeakEnhancer_Hoffman_0	0.0210925	0.0519555	0.0291668	2.46322	1.3828	0.291808
Enhancer_Andersson.extend.500_0	0.0190691	0.0360529	0.0163033	1.89064	0.854956	0.297657
FetalDHS_Trynka_0	0.0847566	0.138231	0.0569951	1.63091	0.672456	0.349971
DGF_ENCODE_0	0.137594	0.0716128	0.07345	0.520466	0.533818	0.369205
Promoter_UCSC_0	0.0311637	0.0496492	0.0218092	1.59317	0.699828	0.396249
UTR_5_UCSC.extend.500_0	0.0278058	0.0151094	0.0152261	0.54339	0.547587	0.40211
Transcribed_Hoffman.extend.500_0	0.763062	0.795093	0.0392059	1.04198	0.0513798	0.415517
PromoterFlanking_Hoffman.extend.500_0	0.0334715	0.0530747	0.0248654	1.58567	0.742884	0.430429
DHS_peaks_Trynka_0	0.111766	0.0721623	0.06954	0.645657	0.622194	0.568738
DHS_Trynka_0	0.167755	0.129228	0.0763769	0.770337	0.455288	0.613812
UTR_3_UCSC_0	0.0110542	0.0178074	0.0141795	1.61092	1.28272	0.632763
CTCF_Hoffman.extend.500_0	0.0710622	0.0860525	0.0328339	1.21095	0.462045	0.648938
Enhancer_Andersson_0	0.00433537	-0.00132689	0.0131217	-0.306062	3.02665	0.666506
TFBS_ENCODE_0	0.132451	0.159233	0.0627349	1.20221	0.473647	0.670252
H3K27ac_Hnisz.extend.500_0	0.422591	0.435702	0.0355354	1.03103	0.0840893	0.712824
Repressed_Hoffman_0	0.461222	0.43682	0.0725402	0.947092	0.157278	0.735968
H3K27ac_PGC2.extend.500_0	0.336034	0.324601	0.0402804	0.965975	0.11987	0.776267
UTR_3_UCSC.extend.500_0	0.0269311	0.0229126	0.0152554	0.850784	0.566461	0.792227
DGF_ENCODE.extend.500_0	0.541501	0.527608	0.0585186	0.974343	0.108067	0.812053
Coding_UCSC.extend.500_0	0.0645554	0.0696101	0.0213828	1.0783	0.331231	0.813309
UTR_5_UCSC_0	0.00542453	0.00705354	0.0115914	1.30031	2.13684	0.888289
Transcribed_Hoffman_0	0.345418	0.340096	0.0616796	0.984592	0.178565	0.931218
Promoter_UCSC.extend.500_0	0.0386271	0.0398173	0.0166453	1.03081	0.430924	0.943019
base_0	1	1	1.09592e-08	1	1.09592e-08	NA

## Sheet: T5.mapping_genes
Table 5. Genes mapped by differential genetic variants using positional, eQTL and chromotin interaction mapping strategies in FUMA.
Genes mapped by all three strategies are highlighted in bold. Strat bp=start position of one gene; End bp=End position of one gene; pLI=probability of loss of function mutation intolerance (higher scores indicate higher probability); ncRVIS=Non-coding residual variation intolerance score. The higher the score is, the more intolerant to noncoding variants the gene is; posMap SNPs=SNPs mapped to th…
Gene_name	entrezID	chr	start	end	Positional_mapping	eQTL_mapping	CI_mapping	minGwasP	pLI	ncRVIS	strand	posMapMaxCADD	eqtlMapminP	eqtlMapminQ	eqtlMapts	eqtlDirection	ciMapts	IndSigSNPs	GenomicLocus
NEGR1	257194	1	71861623	72748417	Yes	Yes	Yes	1.57519e-08	0.951349	-1.71358	-1	14	4.6918e-11	0	PsychENCODE_eQTLs:eQTLGen_cis_eQTLs:GTEx/v8/Nerve_Tibial	+	Aorta:Left_Ventricle:Liver:Right_Ventricle:GM12878:IMR90:Mesenchymal_Stem_Cell:Mesendoderm:Neural_Progenitor_Cell:Trophoblast-like_Cell:hESC	rs17591264	2
ATAD2B	54454	2	23971534	24149984	Yes	Yes	Yes	1.86957e-08	0.999999	-1.21432	-1	15.14	8.93409e-19	5.06245e-14	eQTLcatalogue/Alasoo_2018_ge_macrophage_IFNg_Salmonella:GTEx/v8/Whole_Blood:GTEx/v8/Artery_Aorta:GTEx/v8/Brain_Cerebellar_Hemisphere:GTEx/v8/Brain_Cerebellum:GTEx/v8/Breast_Mammary_Tissue:GTEx/v8/Lung:GTEx/v8/Testis:GTEx/v7/Whole_Blood:GTEx/v7/Artery_Aorta:GTEx/v7/Brain_Cerebellar_Hemisphere:GTEx/v7/Lung:GTEx/v6/Lung	+	Liver:GM12878:IMR90:Mesenchymal_Stem_Cell:Mesendoderm:Trophoblast-like_Cell:hESC	rs34668726	4
UBXN2A	165324	2	24150155	24227779	Yes	Yes	Yes	1.86957e-08	0.000588703	1.80835	1	16.45	3.6915e-126	0	eQTLcatalogue/Alasoo_2018_ge_macrophage_IFNg_Salmonella:eQTLcatalogue/BLUEPRINT_ge_monocyte:eQTLcatalogue/CEDAR_platelet:eQTLcatalogue/Fairfax_2014_LPS24:eQTLcatalogue/Fairfax_2014_LPS2:eQTLcatalogue/Fairfax_2014_naive:eQTLcatalogue/Lepik_2017_ge_blood:eQTLcatalogue/TwinsUK_ge_fat:PsychENCODE_eQTLs:eQTLGen_cis_eQTLs:BIOSQTL/BIOS_eQTL_geneLevel:CMC_SVA_cis:CMC_NoSVA_cis:GTEx/v8/Adipose_Subcutaneou…	+	Liver:GM12878:IMR90:Mesenchymal_Stem_Cell:Mesendoderm:Trophoblast-like_Cell:hESC	rs34668726	4
MFSD2B	388931	2	24232951	24286191	Yes	Yes	Yes	1.38309e-06	1.76078e-07	NA	1	16.45	1.24445e-14	0	eQTLGen_cis_eQTLs:BIOSQTL/BIOS_eQTL_geneLevel	-	Liver:GM12878:IMR90:Mesenchymal_Stem_Cell:Mesendoderm:hESC	rs34668726	4
C2orf44	80304	2	24252210	24272445	Yes	Yes	Yes	1.86957e-08	0.00144135	-0.476207	-1	5.876	5.16363e-08	8.61284e-06	eQTLcatalogue/Fairfax_2014_LPS24:PsychENCODE_eQTLs:BRAINEAC/SNIG	-	Promoter_anchored_loops:Adult_Cortex:Fetal_Cortex	rs34668726	4
ACVR2A	92	2	148602086	148688393	Yes	Yes	Yes	1.92973e-12	0.993932	-1.04629	1	20.4	9.44e-141	0	eQTLcatalogue/Kasela_2017_T-cell_CD4:eQTLcatalogue/Lepik_2017_ge_blood:eQTLcatalogue/TwinsUK_ge_fat:eQTLcatalogue/TwinsUK_ge_skin:PsychENCODE_eQTLs:DICE/B_cell_naive:DICE/T_CD8_naive:DICE/T_CD8_naive_activated:DICE/T_CD4_TH17:DICE/T_CD4_naive_TREG:eQTLGen_cis_eQTLs:BIOSQTL/BIOS_eQTL_geneLevel:CMC_SVA_cis:GTEx/v8/Adipose_Subcutaneous:GTEx/v8/Adipose_Visceral_Omentum:GTEx/v8/Adrenal_Gland:GTEx/v8/W…	-	Aorta:Left_Ventricle:Liver:GM12878:IMR90:Mesenchymal_Stem_Cell:Mesendoderm:Trophoblast-like_Cell:hESC	rs2042555;rs6430286;rs1528838;rs10174206;rs2042555:rs1528838:rs2042555;rs1528838:rs10174206	5
ORC4	5000	2	148687968	148779147	Yes	Yes	Yes	1.92973e-12	2.29195e-06	-0.920871	-1	14.85	5.5559e-31	0	eQTLcatalogue/BLUEPRINT_ge_monocyte:eQTLcatalogue/BLUEPRINT_ge_neutrophil:eQTLcatalogue/BLUEPRINT_ge_T-cell:eQTLcatalogue/BrainSeq_ge_brain:eQTLcatalogue/GEUVADIS_ge_LCL:eQTLcatalogue/TwinsUK_ge_LCL:PsychENCODE_eQTLs:eQTLGen_cis_eQTLs:BIOSQTL/BIOS_eQTL_geneLevel:CMC_SVA_cis:CMC_NoSVA_cis:GTEx/v8/Adipose_Subcutaneous:GTEx/v8/Adipose_Visceral_Omentum:GTEx/v8/Brain_Cerebellar_Hemisphere:GTEx/v8/Brai…	-	Aorta:Liver:GM12878:IMR90:Mesenchymal_Stem_Cell:Mesendoderm:Trophoblast-like_Cell:hESC	rs2042555;rs6430286;rs10174206;rs1528838;rs6430286:rs2042555;rs6430286:rs10174206:rs2042555	5
MBD5	55777	2	148778580	149275805	Yes	Yes	Yes	1.92973e-12	0.999852	-0.905737	1	14.85	3.3165e-43	0	eQTLcatalogue/BLUEPRINT_ge_monocyte:eQTLcatalogue/BLUEPRINT_ge_neutrophil:DICE/Monocyte_non_classical:eQTLGen_cis_eQTLs:BIOSQTL/BIOS_eQTL_geneLevel:GTEx/v8/Whole_Blood:GTEx/v7/Whole_Blood:GTEx/v6/Whole_Blood	-	Aorta:Liver:GM12878:IMR90:Mesenchymal_Stem_Cell:Mesendoderm:Trophoblast-like_Cell:hESC	rs2042555;rs6430286;rs10174206;rs1528838;rs6430286:rs2042555;rs6430286:rs10174206:rs2042555	5
DAZL	1618	3	16628299	16711813	Yes	Yes	Yes	2.21538e-11	0.961608	0.284062	-1	3.788	5.85075e-10	0	BIOSQTL/BIOS_eQTL_geneLevel	-	Aorta:Left_Ventricle:Liver:Right_Ventricle:GM12878:IMR90:Mesenchymal_Stem_Cell:Mesendoderm:Trophoblast-like_Cell:hESC	rs6779928;rs9868600;rs6779928:rs9868600;rs6779928:rs9868600:rs2278609	7
PLCL2	23228	3	16844159	17132086	Yes	Yes	Yes	2.21538e-11	0.999119	NA	1	16.38	3.27170000000001e-310	0	eQTLcatalogue/BLUEPRINT_ge_monocyte:eQTLcatalogue/BLUEPRINT_ge_neutrophil:eQTLcatalogue/CEDAR_monocyte_CD14:eQTLcatalogue/CEDAR_neutrophil_CD15:eQTLcatalogue/Fairfax_2014_IFN24:eQTLcatalogue/Fairfax_2014_LPS24:eQTLcatalogue/Fairfax_2014_naive:eQTLcatalogue/Lepik_2017_ge_blood:eQTLcatalogue/Quach_2016_ge_monocyte_IAV:eQTLcatalogue/TwinsUK_ge_fat:PsychENCODE_eQTLs:DICE/Monocyte_classical:eQTLGen_ci…	+	Aorta:Left_Ventricle:GM12878:IMR90:Mesenchymal_Stem_Cell:Mesendoderm:Trophoblast-like_Cell:hESC	rs9868600;rs6779928;rs2278609;rs6779928:rs2278609	7
ARPP21	10777	3	35680437	35835988	Yes	Yes	Yes	4.42364e-10	0.00367693	-0.595813	1	11.44	1.27776e-33	3.19808e-31	PsychENCODE_eQTLs:GTEx/v8/Artery_Aorta:GTEx/v8/Artery_Coronary:GTEx/v8/Artery_Tibial:GTEx/v8/Liver:GTEx/v8/Skin_Sun_Exposed_Lower_leg:GTEx/v7/Artery_Aorta:GTEx/v7/Artery_Tibial:GTEx/v7/Liver:GTEx/v6/Artery_Aorta:GTEx/v6/Artery_Tibial	+	Adult_Cortex:Mesendoderm:hESC	rs1542212	8
PPP2R3A	5523	3	135684515	135866733	Yes	Yes	Yes	3.22301e-11	0.920488	-0.863679	1	7.929	1.3412e-27	0	eQTLcatalogue/BLUEPRINT_ge_monocyte:eQTLGen_cis_eQTLs:BIOSQTL/BIOS_eQTL_geneLevel:CMC_SVA_cis:GTEx/v8/Adipose_Subcutaneous:GTEx/v8/Adipose_Visceral_Omentum:GTEx/v8/Artery_Tibial:GTEx/v8/Brain_Cerebellum:GTEx/v8/Esophagus_Mucosa:GTEx/v8/Spleen:GTEx/v8/Stomach:GTEx/v8/Thyroid:GTEx/v7/Artery_Tibial:GTEx/v7/Esophagus_Mucosa:GTEx/v7/Stomach:GTEx/v7/Thyroid	+	IMR90:Mesenchymal_Stem_Cell:Mesendoderm:Trophoblast-like_Cell:hESC	rs9854328;rs10935184;rs9854328:rs10935184	11
MSL2	55167	3	135867764	135916083	Yes	Yes	Yes	3.22301e-11	0.889664	-1.74205	-1	7.607	3.54088e-27	0	eQTLcatalogue/Fairfax_2014_IFN24:eQTLcatalogue/Fairfax_2014_LPS24:eQTLcatalogue/Kasela_2017_T-cell_CD4:eQTLGen_cis_eQTLs:BIOSQTL/BIOS_eQTL_geneLevel:GTEx/v8/Artery_Aorta:GTEx/v7/Artery_Aorta:GTEx/v7/Brain_Anterior_cingulate_cortex_BA24	+	Promoter_anchored_loops:Adult_Cortex:Fetal_Cortex:Aorta:Hippocampus:Left_Ventricle:Liver:Pancreas:Spleen:GM12878:IMR90:Mesenchymal_Stem_Cell:Mesendoderm:Trophoblast-like_Cell:hESC	rs10935184;rs9854328;rs9854328:rs10935184	11
PCCB	5096	3	135969148	136056738	Yes	Yes	Yes	3.22301e-11	0.000735839	-0.38516	1	14.81	3.27170000000001e-310	0	eQTLcatalogue/Alasoo_2018_ge_macrophage_IFNg:eQTLcatalogue/BLUEPRINT_ge_monocyte:eQTLcatalogue/BLUEPRINT_ge_T-cell:eQTLcatalogue/CEDAR_ileum:eQTLcatalogue/CEDAR_monocyte_CD14:eQTLcatalogue/CEDAR_platelet:eQTLcatalogue/CEDAR_rectum:eQTLcatalogue/CEDAR_T-cell_CD4:eQTLcatalogue/CEDAR_T-cell_CD8:eQTLcatalogue/CEDAR_transverse_colon:eQTLcatalogue/Fairfax_2012_B-cell_CD19:eQTLcatalogue/Fairfax_2014_IFN…	-	EP_links_oneway:Promoter_anchored_loops:Adult_Cortex:Fetal_Cortex:Left_Ventricle:Liver:GM12878:IMR90:Mesenchymal_Stem_Cell:Mesendoderm:Trophoblast-like_Cell:hESC	rs9854328;rs10935184;rs10935184:rs9854328	11
STAG1	10274	3	136055077	136471220	Yes	Yes	Yes	3.22301e-11	1	-0.647638	-1	21.8	4.4089e-19	0	eQTLcatalogue/Fairfax_2014_IFN24:eQTLcatalogue/Kasela_2017_T-cell_CD4:eQTLcatalogue/Kasela_2017_T-cell_CD8:eQTLGen_cis_eQTLs:BIOSQTL/BIOS_eQTL_geneLevel:CMC_SVA_cis:GTEx/v8/Cells_Cultured_fibroblasts	-	Promoter_anchored_loops:Adult_Cortex:Fetal_Cortex:Adrenal:Aorta:Hippocampus:Left_Ventricle:Liver:Spleen:GM12878:IMR90:Mesenchymal_Stem_Cell:Mesendoderm:Neural_Progenitor_Cell:Trophoblast-like_Cell:hESC	rs10935184;rs9854328;rs10935184:rs9854328:rs10935184	11
SLC35G2	80723	3	136537489	136574734	Yes	Yes	Yes	3.22301e-11	0.0663953	-0.300343	1	6.749	1.86686e-05	0.000378299	BRAINEAC/CRBL:BRAINEAC/MEDU:GTEx/v8/Nerve_Tibial:GTEx/v6/Testis	-	Promoter_anchored_loops:GM12878:IMR90:Mesenchymal_Stem_Cell	rs10935184;rs9854328;rs9854328:rs10935184	11
NCK1	4690	3	136581050	136668665	Yes	Yes	Yes	6.07598e-11	0.00103503	-0.568989	1	0.949	2.8437e-13	0	eQTLGen_cis_eQTLs:GTEx/v8/Liver:GTEx/v8/Skin_Sun_Exposed_Lower_leg:GTEx/v8/Thyroid:GTEx/v7/Thyroid	+	Left_Ventricle:IMR90	rs10935184;rs9854328;rs10935184:rs9854328	11
MMRN1	22915	4	90800683	90875780	Yes	Yes	Yes	3.21257e-08	9.35082e-17	0.246502	1	10.72	1.3722e-72	0	eQTLcatalogue/BLUEPRINT_ge_T-cell:eQTLcatalogue/CEDAR_B-cell_CD19:eQTLcatalogue/CEDAR_T-cell_CD8:eQTLcatalogue/Fairfax_2012_B-cell_CD19:eQTLcatalogue/GENCORD_ge_LCL:eQTLcatalogue/GEUVADIS_ge_LCL:eQTLcatalogue/TwinsUK_ge_LCL:DICE/B_cell_naive:DICE/T_CD4_naive:DICE/T_CD4_naive_activated:DICE/NK:DICE/T_CD4_TH1:DICE/T_CD4_TH2:DICE/T_CD4_memory_TREG:DICE/T_CD4_naive_TREG:eQTLGen_cis_eQTLs:BIOSQTL/BIOS…	-	Mesendoderm	rs6828271	12
SLC7A11	23657	4	139085251	139163503	Yes	Yes	Yes	3.93807e-08	0.000970109	-1.75674	-1	16.41	8.865e-18	0	eQTLcatalogue/GEUVADIS_ge_LCL:eQTLcatalogue/Quach_2016_ge_monocyte_naive:eQTLcatalogue/Quach_2016_ge_monocyte_Pam3CSK4:eQTLGen_cis_eQTLs:BIOSQTL/BIOS_eQTL_geneLevel	+	Fetal_Cortex:Aorta:Left_Ventricle:Liver:GM12878:IMR90:Mesenchymal_Stem_Cell:Mesendoderm:Neural_Progenitor_Cell:Trophoblast-like_Cell:hESC	rs4530683	13
FBXL17	64839	5	107194736	107717799	Yes	Yes	Yes	4.61225e-10	0.9779	0.933602	-1	18.19	3.20325e-15	7.23575e-16	eQTLGen_cis_eQTLs:BIOSQTL/BIOS_eQTL_geneLevel:GTEx/v8/Heart_Atrial_Appendage:GTEx/v8/Muscle_Skeletal:GTEx/v7/Muscle_Skeletal:GTEx/v6/Muscle_Skeletal	+	Promoter_anchored_loops:Mesenchymal_Stem_Cell	rs286740;rs11240962;rs13163891	15
HIVEP1	3096	6	12008995	12165232	Yes	Yes	Yes	3.38243e-09	0.999987	NA	1	21	1.9248e-44	0	PsychENCODE_eQTLs:eQTLGen_cis_eQTLs:BIOSQTL/BIOS_eQTL_geneLevel:GTEx/v8/Artery_Tibial	-	GM12878:IMR90:Mesenchymal_Stem_Cell:Mesendoderm:hESC	rs12213920	17
GRM3	2913	7	86273230	86494200	Yes	Yes	Yes	2.39994e-08	0.98471	-0.444756	1	3.771	6.71646e-06	1.14969e-16	GTEx/v8/Brain_Cerebellar_Hemisphere:GTEx/v8/Brain_Cerebellum	-	Adult_Cortex:Left_Ventricle:Mesenchymal_Stem_Cell:Mesendoderm:Neural_Progenitor_Cell:Trophoblast-like_Cell:hESC	rs274640	21
GRM8	2918	7	126078652	126893348	Yes	Yes	Yes	2.90729e-10	0.00403862	NA	-1	16.63	2.14309e-27	1.25882e-20	eQTLcatalogue/GEUVADIS_ge_LCL:eQTLcatalogue/TwinsUK_ge_LCL:PsychENCODE_eQTLs:xQTLServer_eQTLs:CMC_SVA_cis:GTEx/v8/Thyroid:GTEx/v7/Thyroid:GTEx/v6/Thyroid	-	Left_Ventricle:Mesenchymal_Stem_Cell:Mesendoderm:Trophoblast-like_Cell:hESC	rs1833070;rs34351088;rs35864494;rs34351088:rs34351088;rs35864494:rs35864494	22
MSRA	4482	8	9911778	10286401	Yes	Yes	Yes	4.14806e-09	1.69976e-06	0.60153	1	20.6	9.7447e-42	0	eQTLGen_cis_eQTLs:BIOSQTL/BIOS_eQTL_geneLevel:GTEx/v8/Brain_Nucleus_accumbens_basal_ganglia:GTEx/v8/Skin_Sun_Exposed_Lower_leg:GTEx/v8/Testis:GTEx/v7/Skin_Sun_Exposed_Lower_leg	+	Promoter_anchored_loops:Adult_Cortex:Fetal_Cortex:Aorta:Left_Ventricle:Liver:Lung:Psoas:Right_Ventricle:Spleen:GM12878:IMR90:Mesenchymal_Stem_Cell:Mesendoderm:Neural_Progenitor_Cell:Trophoblast-like_Cell:hESC	rs11774503;rs7818437;rs4526367;rs11774503:rs4526367:rs7818437	25
GLIS3	169792	9	3824127	4348392	Yes	Yes	Yes	3.24004e-08	0.000100597	-0.548104	-1	19.65	8.1489e-10	1.30736e-05	PsychENCODE_eQTLs:eQTLGen_cis_eQTLs:BIOSQTL/BIOS_eQTL_geneLevel	-	IMR90:Mesenchymal_Stem_Cell:Mesendoderm:Trophoblast-like_Cell:hESC	rs34069441;rs2380937;rs34069441:rs2380937	26
FAM120AOS	158293	9	96208776	96215874	Yes	Yes	Yes	8.87486e-09	0.514391	0.00743144	-1	11.72	1.8756e-62	0	eQTLcatalogue/BLUEPRINT_ge_monocyte:eQTLcatalogue/BLUEPRINT_ge_T-cell:eQTLcatalogue/Fairfax_2014_IFN24:eQTLcatalogue/Fairfax_2014_naive:eQTLcatalogue/GEUVADIS_ge_LCL:eQTLcatalogue/HipSci_ge_iPSC:eQTLcatalogue/Lepik_2017_ge_blood:eQTLcatalogue/Nedelec_2016_ge_macrophage_naive:eQTLcatalogue/Quach_2016_ge_monocyte_IAV:eQTLcatalogue/Quach_2016_ge_monocyte_LPS:eQTLcatalogue/Quach_2016_ge_monocyte_naiv…	-	Promoter_anchored_loops:Adult_Cortex:Left_Ventricle:Liver:Right_Ventricle:GM12878:IMR90:Mesenchymal_Stem_Cell:Mesendoderm:Trophoblast-like_Cell:hESC	rs7023933;rs78046549;rs78046549:rs78046549:rs7023933	29
FAM120A	23196	9	96214004	96328397	Yes	Yes	Yes	8.87486e-09	0.999907	-0.298117	1	22.4	3.0462e-15	0	eQTLGen_cis_eQTLs:GTEx/v8/Esophagus_Mucosa:GTEx/v7/Esophagus_Mucosa	+	Promoter_anchored_loops:Adult_Cortex:Left_Ventricle:Liver:Right_Ventricle:GM12878:IMR90:Mesenchymal_Stem_Cell:Mesendoderm:Trophoblast-like_Cell:hESC	rs7023933;rs78046549;rs78046549:rs78046549:rs7023933	29
PHF2	5253	9	96338689	96441869	Yes	Yes	Yes	8.87486e-09	0.994132	0.745198	1	8.857	1.2214e-35	0	eQTLGen_cis_eQTLs:BIOSQTL/BIOS_eQTL_geneLevel:GTEx/v8/Esophagus_Muscularis:GTEx/v8/Testis:GTEx/v7/Esophagus_Muscularis	-	Left_Ventricle:Liver:GM12878:IMR90:Mesenchymal_Stem_Cell:Mesendoderm:Trophoblast-like_Cell:hESC	rs7023933;rs78046549;rs78046549:rs7023933:rs7023933	29
PTCH1	5727	9	98205262	98279339	Yes	Yes	Yes	8.84953e-11	0.999999	0.305978	-1	22.7	4.9214e-273	0	eQTLcatalogue/BLUEPRINT_ge_T-cell:eQTLcatalogue/CEDAR_T-cell_CD8:eQTLcatalogue/Fairfax_2012_B-cell_CD19:eQTLcatalogue/GENCORD_ge_fibroblast:eQTLcatalogue/GENCORD_ge_T-cell:eQTLcatalogue/GEUVADIS_ge_LCL:eQTLcatalogue/Lepik_2017_ge_blood:eQTLcatalogue/TwinsUK_ge_fat:eQTLcatalogue/TwinsUK_ge_LCL:PsychENCODE_eQTLs:DICE/B_cell_naive:DICE/T_CD4_naive:DICE/T_CD4_naive_activated:DICE/T_CD8_naive:DICE/T_C…	+	Adult_Cortex:Fetal_Cortex:Aorta:Hippocampus:Left_Ventricle:Liver:Pancreas:Spleen:GM12878:IMR90:Mesenchymal_Stem_Cell:Mesendoderm:Neural_Progenitor_Cell:Trophoblast-like_Cell:hESC	rs145965565	30
ARNTL	406	11	13298199	13408813	Yes	Yes	Yes	4.86513e-10	0.987643	NA	1	20.4	3.27170000000001e-310	0	eQTLcatalogue/BLUEPRINT_ge_monocyte:eQTLcatalogue/BLUEPRINT_ge_neutrophil:eQTLcatalogue/BLUEPRINT_ge_T-cell:eQTLcatalogue/CEDAR_monocyte_CD14:eQTLcatalogue/CEDAR_neutrophil_CD15:eQTLcatalogue/Fairfax_2014_IFN24:eQTLcatalogue/Fairfax_2014_LPS24:eQTLcatalogue/Fairfax_2014_naive:eQTLcatalogue/GENCORD_ge_fibroblast:eQTLcatalogue/GENCORD_ge_LCL:eQTLcatalogue/GEUVADIS_ge_LCL:eQTLcatalogue/Kasela_2017_T…	-	Aorta:Left_Ventricle:Spleen:GM12878:IMR90:Mesenchymal_Stem_Cell:Mesendoderm:Trophoblast-like_Cell:hESC	rs4757136;rs4757145;rs4757145:rs4757136	32
ELP4	26610	11	31531297	31805546	Yes	Yes	Yes	1.03892e-09	0.0125583	-0.412136	1	10.96	8.5672e-06	9.62194e-16	GTEx/v8/Adipose_Subcutaneous:GTEx/v8/Cells_Cultured_fibroblasts	-	Fetal_Cortex:Aorta:Left_Ventricle:GM12878:IMR90:Mesenchymal_Stem_Cell:Mesendoderm:Neural_Progenitor_Cell:Trophoblast-like_Cell:hESC	rs3026389;rs1540319;rs3026389:rs1540319	34
PAX6	5080	11	31806340	31839509	Yes	Yes	Yes	1.03892e-09	0.998808	-1.95552	-1	17.26	2.70511e-10	0	eQTLGen_cis_eQTLs:BIOSQTL/BIOS_eQTL_geneLevel:GTEx/v7/Artery_Tibial	+	IMR90:Mesenchymal_Stem_Cell:Mesendoderm:Neural_Progenitor_Cell:Trophoblast-like_Cell:hESC	rs3026389;rs1540319;rs1540319:rs1540319	34
DDB2	1643	11	47236493	47260767	Yes	Yes	Yes	1.49722e-11	0.00511791	0.677015	1	6.139	7.04697e-09	8.28319e-17	eQTLcatalogue/BrainSeq_ge_brain:PsychENCODE_eQTLs:eQTLGen_cis_eQTLs:GTEx/v8/Skin_Not_Sun_Exposed_Suprapubic:GTEx/v8/Skin_Sun_Exposed_Lower_leg:GTEx/v7/Skin_Sun_Exposed_Lower_leg	-	Promoter_anchored_loops	rs11039182;rs7107356;rs7103648;rs11039182:rs7103648:rs7107356	35
ACP2	53	11	47260853	47270457	Yes	Yes	Yes	1.49722e-11	0.000525977	-0.370782	-1	7.7	1.1895e-180	0	eQTLcatalogue/CEDAR_T-cell_CD4:eQTLcatalogue/Fairfax_2014_naive:eQTLcatalogue/GEUVADIS_ge_LCL:eQTLcatalogue/Lepik_2017_ge_blood:eQTLcatalogue/Quach_2016_ge_monocyte_IAV:eQTLcatalogue/Quach_2016_ge_monocyte_naive:eQTLcatalogue/Quach_2016_ge_monocyte_R848:eQTLGen_cis_eQTLs:BIOSQTL/BIOS_eQTL_geneLevel:GTEx/v8/Whole_Blood:GTEx/v8/Esophagus_Mucosa:GTEx/v8/Lung:GTEx/v8/Muscle_Skeletal:GTEx/v8/Skin_Not_…	+	Promoter_anchored_loops:Adult_Cortex:Fetal_Cortex:GM12878:IMR90:Mesenchymal_Stem_Cell:Mesendoderm:hESC	rs11039182;rs7103648;rs7107356;rs7103648:rs11039182:rs7107356	35
NR1H3	10062	11	47269851	47290396	Yes	Yes	Yes	1.49722e-11	0.856186	0.657584	1	22	4.3577e-83	0	eQTLcatalogue/Fairfax_2014_naive:eQTLcatalogue/TwinsUK_ge_fat:PsychENCODE_eQTLs:eQTLGen_cis_eQTLs:BIOSQTL/BIOS_eQTL_geneLevel:CMC_SVA_cis:GTEx/v8/Adipose_Subcutaneous:GTEx/v8/Brain_Cerebellar_Hemisphere:GTEx/v8/Muscle_Skeletal:GTEx/v8/Nerve_Tibial:GTEx/v8/Cells_Cultured_fibroblasts:GTEx/v8/Skin_Not_Sun_Exposed_Suprapubic:GTEx/v8/Thyroid:GTEx/v7/Adipose_Subcutaneous:GTEx/v7/Whole_Blood:GTEx/v7/Ner…	-	Promoter_anchored_loops:Adult_Cortex:Fetal_Cortex:GM12878:IMR90:Mesenchymal_Stem_Cell:Mesendoderm:hESC	rs11039182;rs7107356;rs7103648;rs7103648:rs11039182:rs7107356	35
MADD	8567	11	47290712	47351582	Yes	Yes	Yes	1.49722e-11	0.000901823	-0.37505	1	22	3.3155e-91	0	eQTLcatalogue/Lepik_2017_ge_blood:eQTLcatalogue/TwinsUK_ge_fat:eQTLcatalogue/van_de_Bunt_2015_ge_pancreatic_islet:PsychENCODE_eQTLs:eQTLGen_cis_eQTLs:BIOSQTL/BIOS_eQTL_geneLevel:CMC_SVA_cis:GTEx/v8/Whole_Blood:GTEx/v8/Artery_Aorta:GTEx/v8/Artery_Tibial:GTEx/v8/Brain_Frontal_Cortex_BA9:GTEx/v8/Colon_Transverse:GTEx/v8/Esophagus_Gastroesophageal_Junction:GTEx/v8/Esophagus_Mucosa:GTEx/v8/Esophagus_M…	-	Adult_Cortex:Fetal_Cortex:Left_Ventricle:GM12878:IMR90:Mesenchymal_Stem_Cell:Mesendoderm:Trophoblast-like_Cell:hESC	rs11039182;rs7103648;rs7107356;rs11039182:rs7103648:rs7107356	35
MYBPC3	4607	11	47352957	47374253	Yes	Yes	Yes	1.49722e-11	1.35054e-06	-0.432352	-1	7.654	3.27170000000001e-310	0	eQTLcatalogue/BLUEPRINT_ge_monocyte:eQTLcatalogue/BLUEPRINT_ge_neutrophil:eQTLcatalogue/CEDAR_neutrophil_CD15:eQTLcatalogue/Fairfax_2014_naive:eQTLcatalogue/Lepik_2017_ge_blood:eQTLcatalogue/Nedelec_2016_ge_macrophage_naive:eQTLcatalogue/Quach_2016_ge_monocyte_naive:eQTLcatalogue/TwinsUK_ge_blood:eQTLcatalogue/TwinsUK_ge_skin:eQTLGen_cis_eQTLs:BIOSQTL/BIOS_eQTL_geneLevel:GTEx/v8/Whole_Blood:GTEx/…	-	EP_correlation_cell_type_oneway:IMR90:Mesenchymal_Stem_Cell:Mesendoderm	rs11039182;rs7103648;rs7107356;rs7103648:rs11039182:rs7107356	35
SPI1	6688	11	47376411	47400127	Yes	Yes	Yes	1.49722e-11	0.897231	NA	-1	7.654	5.9961e-71	0	eQTLcatalogue/CEDAR_B-cell_CD19:eQTLcatalogue/CEDAR_monocyte_CD14:eQTLcatalogue/CEDAR_neutrophil_CD15:eQTLcatalogue/Fairfax_2012_B-cell_CD19:eQTLcatalogue/Fairfax_2014_IFN24:eQTLcatalogue/Fairfax_2014_LPS24:eQTLcatalogue/Fairfax_2014_LPS2:eQTLcatalogue/Fairfax_2014_naive:eQTLcatalogue/Naranbhai_2015_neutrophil_CD16:eQTLGen_cis_eQTLs	-	Promoter_anchored_loops:EP_correlation_cell_type_oneway:EP_correlation_organ_oneway:Adult_Cortex:IMR90:Mesenchymal_Stem_Cell:Mesendoderm	rs7103648;rs7107356;rs11039182;rs7103648:rs7107356:rs11039182	35
SLC39A13	91252	11	47428683	47438047	Yes	Yes	Yes	1.49722e-11	0.011852	-0.332419	1	10.13	1.67117e-11	0	eQTLcatalogue/BLUEPRINT_ge_T-cell:eQTLcatalogue/Quach_2016_ge_monocyte_R848:BIOSQTL/BIOS_eQTL_geneLevel:GTEx/v8/Adipose_Subcutaneous:GTEx/v8/Artery_Aorta:GTEx/v8/Artery_Tibial:GTEx/v8/Brain_Caudate_basal_ganglia:GTEx/v8/Brain_Cerebellar_Hemisphere:GTEx/v8/Brain_Cerebellum:GTEx/v8/Brain_Frontal_Cortex_BA9:GTEx/v8/Esophagus_Gastroesophageal_Junction:GTEx/v8/Esophagus_Mucosa:GTEx/v8/Esophagus_Muscul…	-	Promoter_anchored_loops:EP_correlation_cell_type_oneway:Adult_Cortex:Fetal_Cortex:IMR90:Mesenchymal_Stem_Cell	rs7103648;rs7107356;rs11039182;rs7103648:rs11039182:rs7107356	35
PSMC3	5702	11	47440320	47447993	Yes	Yes	Yes	1.49722e-11	0.9792	-0.404697	-1	10.13	2.6902e-18	0	eQTLcatalogue/Fairfax_2014_naive:PsychENCODE_eQTLs:eQTLGen_cis_eQTLs:BIOSQTL/BIOS_eQTL_geneLevel:CMC_SVA_cis:GTEx/v8/Adipose_Subcutaneous:GTEx/v8/Adipose_Visceral_Omentum:GTEx/v8/Artery_Aorta:GTEx/v8/Artery_Tibial:GTEx/v8/Esophagus_Mucosa:GTEx/v8/Liver:GTEx/v8/Lung:GTEx/v8/Nerve_Tibial:GTEx/v8/Pancreas:GTEx/v8/Skin_Not_Sun_Exposed_Suprapubic:GTEx/v8/Thyroid:GTEx/v7/Adipose_Subcutaneous:GTEx/v7/Ar…	-	Promoter_anchored_loops:IMR90:Mesenchymal_Stem_Cell	rs7103648;rs7107356;rs11039182;rs11039182:rs7103648:rs7107356	35
RAPSN	5913	11	47459308	47470730	Yes	Yes	Yes	1.49722e-11	0.0326445	0.0487816	-1	7.533	3.34822e-18	0	eQTLcatalogue/Quach_2016_ge_monocyte_LPS:eQTLcatalogue/Quach_2016_ge_monocyte_R848:eQTLGen_cis_eQTLs:BIOSQTL/BIOS_eQTL_geneLevel:GTEx/v8/Adipose_Visceral_Omentum:GTEx/v8/Heart_Left_Ventricle:GTEx/v8/Nerve_Tibial:GTEx/v8/Skin_Not_Sun_Exposed_Suprapubic:GTEx/v8/Skin_Sun_Exposed_Lower_leg:GTEx/v8/Thyroid:GTEx/v7/Adipose_Visceral_Omentum	+	Adult_Cortex:IMR90:Mesenchymal_Stem_Cell	rs7103648;rs7107356;rs11039182;rs11039182:rs7103648:rs7107356	35
CELF1	10658	11	47487496	47587121	Yes	Yes	Yes	1.49722e-11	0.998617	-0.376216	-1	17.35	1.95831e-14	9.79155e-11	eQTLcatalogue/Quach_2016_ge_monocyte_LPS:eQTLcatalogue/Quach_2016_ge_monocyte_Pam3CSK4:eQTLcatalogue/Quach_2016_ge_monocyte_R848:eQTLGen_cis_eQTLs:BIOSQTL/BIOS_eQTL_geneLevel:GTEx/v8/Whole_Blood:GTEx/v8/Artery_Aorta:GTEx/v8/Artery_Tibial:GTEx/v8/Lung:GTEx/v8/Nerve_Tibial:GTEx/v8/Cells_Cultured_fibroblasts:GTEx/v8/Thyroid:GTEx/v7/Whole_Blood:GTEx/v7/Lung:GTEx/v7/Nerve_Tibial:GTEx/v6/Nerve_Tibial	-	Promoter_anchored_loops:Liver:GM12878:IMR90:Mesenchymal_Stem_Cell:Mesendoderm:Trophoblast-like_Cell	rs7107356;rs7103648;rs11039182;rs7103648:rs7107356	35
NDUFS3	4722	11	47586888	47606114	Yes	Yes	Yes	6.58489e-10	0.047137	-0.0123446	1	12.48	7.17595e-11	2.74832e-09	eQTLcatalogue/Quach_2016_ge_monocyte_LPS:eQTLcatalogue/Quach_2016_ge_monocyte_Pam3CSK4:PsychENCODE_eQTLs:BIOSQTL/BIOS_eQTL_geneLevel:GTEx/v8/Brain_Cerebellar_Hemisphere:GTEx/v8/Brain_Cerebellum:GTEx/v8/Cells_Cultured_fibroblasts:GTEx/v8/Thyroid:GTEx/v7/Brain_Cerebellar_Hemisphere:GTEx/v7/Brain_Cerebellum:GTEx/v6/Cells_Transformed_fibroblasts	-	Promoter_anchored_loops:Liver:GM12878:IMR90:Mesenchymal_Stem_Cell:Mesendoderm:Trophoblast-like_Cell	rs7103648;rs7107356;rs11039182;rs7103648:rs7107356	35
PTPMT1	114971	11	47586982	47595013	Yes	Yes	Yes	6.58489e-10	0.459152	NA	1	12.48	2.2247e-27	0	eQTLcatalogue/Fairfax_2014_naive:eQTLcatalogue/Quach_2016_ge_monocyte_LPS:eQTLcatalogue/Quach_2016_ge_monocyte_Pam3CSK4:eQTLcatalogue/Quach_2016_ge_monocyte_R848:PsychENCODE_eQTLs:eQTLGen_cis_eQTLs:BIOSQTL/BIOS_eQTL_geneLevel:GTEx/v8/Adipose_Subcutaneous:GTEx/v8/Colon_Transverse:GTEx/v8/Skin_Sun_Exposed_Lower_leg:GTEx/v7/Adipose_Subcutaneous	-	Promoter_anchored_loops:Liver:GM12878:IMR90:Mesenchymal_Stem_Cell:Mesendoderm:Trophoblast-like_Cell	rs7103648;rs7107356;rs7103648:rs7107356	35
KBTBD4	55709	11	47593749	47600567	Yes	Yes	Yes	1.49722e-11	0.0180744	-0.492621	-1	9.124	1.93174e-06	0.0096587	eQTLcatalogue/Quach_2016_ge_monocyte_Pam3CSK4	+	Promoter_anchored_loops:Adult_Cortex:Fetal_Cortex:GM12878:IMR90:Mesenchymal_Stem_Cell:Mesendoderm:Trophoblast-like_Cell:hESC	rs7107356;rs7103648;rs7107356:rs7103648:rs11039182	35
FAM180B	399888	11	47608198	47610746	Yes	Yes	Yes	1.49722e-11	0.315838	NA	1	9.124	9.75718e-11	4.87859e-07	eQTLcatalogue/BrainSeq_ge_brain:PsychENCODE_eQTLs:GTEx/v8/Brain_Cerebellar_Hemisphere:GTEx/v8/Brain_Cerebellum:GTEx/v8/Brain_Frontal_Cortex_BA9:GTEx/v8/Esophagus_Gastroesophageal_Junction:GTEx/v8/Skin_Not_Sun_Exposed_Suprapubic:GTEx/v8/Thyroid:GTEx/v7/Skin_Sun_Exposed_Lower_leg	+	Promoter_anchored_loops:Adult_Cortex:Fetal_Cortex:GM12878:IMR90:Mesenchymal_Stem_Cell:Mesendoderm:Trophoblast-like_Cell:hESC	rs7103648;rs7107356;rs7107356:rs7103648:rs11039182	35
C1QTNF4	114900	11	47611216	47616211	Yes	Yes	Yes	1.49722e-11	0.679081	NA	-1	14.54	9.3072e-264	0	eQTLcatalogue/Fairfax_2014_naive:eQTLcatalogue/GENCORD_ge_LCL:eQTLcatalogue/GENCORD_ge_T-cell:eQTLcatalogue/Nedelec_2016_ge_macrophage_Listeria:eQTLcatalogue/Nedelec_2016_ge_macrophage_naive:eQTLcatalogue/Nedelec_2016_ge_macrophage_Salmonella:eQTLcatalogue/TwinsUK_ge_blood:eQTLcatalogue/TwinsUK_ge_fat:eQTLcatalogue/TwinsUK_ge_LCL:eQTLcatalogue/TwinsUK_ge_skin:DICE/T_CD4_TH1_17:eQTLGen_cis_eQTLs:B…	+	Adult_Cortex:Fetal_Cortex:GM12878:IMR90:Mesenchymal_Stem_Cell:Mesendoderm:Trophoblast-like_Cell:hESC	rs7103648;rs7107356;rs11039182;rs11039182:rs7103648:rs7107356	35
[truncated: 910 more rows]

## Sheet: T6.GWGAS
Table 6. Genes identified by genome-wide gene-based association study (GWGAS) in MAGMA.
[truncated: 18,813 more rows]

[truncated: 7 more sheets: T7.tissue.53, T8.brain.13, T9. neuro-specific, T10.neuro.conditional, T11.gene_set, T12.pathway, T13. rg]
