# Supplementary material for: Analysis of genetic differences between psychiatric disorders: exploring pathways and cell types/tissues involved and ability to differentiate the disorders by polygenic scores
Source: Transl Psychiatry. 2021 Aug 13;11:426. doi: 10.1038/s41398-021-01545-x (PMC8363629; doi:10.1038/s41398-021-01545-x)
Supplement: Supplementary file 2 — Supplementary Dataset [file 41398_2021_1545_MOESM2_ESM.zip › Supp_dataset_genetic_diff_psy/ST1_Simulation_Results_for_DDx_Compared_with_Real_GWAS.xlsx]

## Sheet: 1. DDx_overlap_15%
Table S0: Simulation results comparing analyses of individual-level genotype data ('real GWAS') and our analytic approach for differential genetic association tests (full results)
Sub-table 1: asssuming 15% overlap rate and the original GWAS of the two disorders did not include subjects with comorbidity
No.case	Overlap rate	No. SNPs	Covariance_nonshared	Trait_One		Trait_Two		Correlation		RMSE		Estimated		Real GWAS
				prevalence	SNP_Heritability	prevalence	SNP_Heritability	Beta 1	SE of beta	Beta 1	SE of beta	Power	Type I error	Power	Type I error
10000	0.15	300	0.1	0.1	0.2	0.1	0.3	0.987692	0.997893	0.0219412	0.00802619	0.633333	0.04	0.723333	0.043
10000	0.15	300	0.1	0.1	0.22	0.1	0.32	0.987663	0.997763	0.0225287	0.00800283	0.653333		0.723333
10000	0.15	300	0.1	0.1	0.24	0.1	0.34	0.989728	0.997675	0.0214131	0.00802137	0.666667		0.74
10000	0.15	300	0.1	0.1	0.26	0.1	0.36	0.990446	0.997471	0.0213624	0.00801646	0.68		0.74
10000	0.15	300	0.1	0.1	0.28	0.1	0.38	0.989353	0.997211	0.0234831	0.0080058	0.653333		0.743333
10000	0.15	300	0.1	0.1	0.3	0.1	0.4	0.99015	0.997075	0.0229149	0.00799055	0.693333		0.746667
20000	0.15	300	0.1	0.1	0.2	0.1	0.3	0.993352	0.998071	0.0163376	0.00564495	0.74	0.04	0.77	0.037
20000	0.15	300	0.1	0.1	0.22	0.1	0.32	0.993763	0.997935	0.0161786	0.0056538	0.723333		0.786667
20000	0.15	300	0.1	0.1	0.24	0.1	0.34	0.993653	0.997996	0.0168309	0.00564675	0.73		0.783333
20000	0.15	300	0.1	0.1	0.26	0.1	0.36	0.995317	0.997592	0.0150639	0.00564932	0.743333		0.796667
20000	0.15	300	0.1	0.1	0.28	0.1	0.38	0.995839	0.997468	0.0147209	0.00565417	0.75		0.803333
20000	0.15	300	0.1	0.1	0.3	0.1	0.4	0.995165	0.997404	0.0161017	0.00566002	0.74		0.803333
50000	0.15	300	0.1	0.1	0.2	0.1	0.3	0.99766	0.99811	0.00938836	0.00359439	0.823333	0.023	0.873333	0.047
50000	0.15	300	0.1	0.1	0.22	0.1	0.32	0.997839	0.997922	0.0094104	0.00360126	0.833333		0.88
50000	0.15	300	0.1	0.1	0.24	0.1	0.34	0.997899	0.997727	0.00976818	0.0036013	0.833333		0.886667
50000	0.15	300	0.1	0.1	0.26	0.1	0.36	0.997953	0.997602	0.00978155	0.00360394	0.833333		0.893333
50000	0.15	300	0.1	0.1	0.28	0.1	0.38	0.998024	0.997375	0.00990427	0.00360274	0.826667		0.893333
50000	0.15	300	0.1	0.1	0.3	0.1	0.4	0.998339	0.99724	0.00934327	0.00360241	0.846667		0.896667
100000	0.15	300	0.1	0.1	0.2	0.1	0.3	0.998609	0.99811	0.00724213	0.00253478	0.876667	0.047	0.903333	0.047
100000	0.15	300	0.1	0.1	0.22	0.1	0.32	0.998727	0.997962	0.00724377	0.00253822	0.876667		0.91
100000	0.15	300	0.1	0.1	0.24	0.1	0.34	0.998951	0.997834	0.00684259	0.00254127	0.89		0.91
100000	0.15	300	0.1	0.1	0.26	0.1	0.36	0.998941	0.997647	0.00702484	0.00254088	0.87		0.91
100000	0.15	300	0.1	0.1	0.28	0.1	0.38	0.998962	0.997485	0.00716491	0.00254132	0.886667		0.916667
100000	0.15	300	0.1	0.1	0.3	0.1	0.4	0.999019	0.997323	0.0071795	0.00254371	0.896667		0.92
Note: RMSE is abbreviated for root mean square error

## Sheet: 2. DDx_overlap_25%
Sub-table 2: asssuming 25% overlap rate and the original GWAS of the two disorders did not include subjects with comorbidity
No.case	Overlap rate	No. SNPs	Covariance_nonshared	Trait_One		Trait_Two		Correlation		RMSE		Estimated		Real GWAS
				prevalence	SNP_Heritability	prevalence	SNP_Heritability	Beta 1	SE of beta	Beta 1	SE of beta	Power	Type I error	Power	Type I error
10000	0.25	300	0.1	0.1	0.2	0.1	0.3	0.990225	0.997675	0.0207726	0.0060611	0.66	0.04	0.716667	0.043
10000	0.25	300	0.1	0.1	0.22	0.1	0.32	0.991445	0.997305	0.020305	0.00604804	0.683333		0.726667
10000	0.25	300	0.1	0.1	0.24	0.1	0.34	0.992612	0.997451	0.0193427	0.00604258	0.676667		0.743333
10000	0.25	300	0.1	0.1	0.26	0.1	0.36	0.992591	0.997122	0.0202251	0.0060781	0.696667		0.756667
10000	0.25	300	0.1	0.1	0.28	0.1	0.38	0.993517	0.996507	0.0194101	0.00609965	0.693333		0.756667
10000	0.25	300	0.1	0.1	0.3	0.1	0.4	0.993856	0.996746	0.0193239	0.00608345	0.72		0.766667
20000	0.25	300	0.1	0.1	0.2	0.1	0.3	0.996448	0.99764	0.0124341	0.00437323	0.736667	0.037	0.77	0.03
20000	0.25	300	0.1	0.1	0.22	0.1	0.32	0.996375	0.997543	0.0131465	0.00435715	0.756667		0.78
20000	0.25	300	0.1	0.1	0.24	0.1	0.34	0.996954	0.997278	0.0124479	0.00435727	0.736667		0.796667
20000	0.25	300	0.1	0.1	0.26	0.1	0.36	0.996198	0.997106	0.0142848	0.00436996	0.75		0.803333
20000	0.25	300	0.1	0.1	0.28	0.1	0.38	0.996568	0.996925	0.0142264	0.00436765	0.756667		0.806667
20000	0.25	300	0.1	0.1	0.3	0.1	0.4	0.996975	0.996692	0.0135333	0.00437909	0.796667		0.816667
50000	0.25	300	0.1	0.1	0.2	0.1	0.3	0.998158	0.997849	0.00897597	0.00274755	0.816667	0.043	0.856667	0.05
50000	0.25	300	0.1	0.1	0.22	0.1	0.32	0.998314	0.997714	0.00887939	0.00274507	0.833333		0.86
50000	0.25	300	0.1	0.1	0.24	0.1	0.34	0.998529	0.997576	0.00857283	0.00274535	0.846667		0.866667
50000	0.25	300	0.1	0.1	0.26	0.1	0.36	0.998579	0.997385	0.00870706	0.00274789	0.846667		0.873333
50000	0.25	300	0.1	0.1	0.28	0.1	0.38	0.998548	0.99729	0.00906507	0.00274716	0.836667		0.866667
50000	0.25	300	0.1	0.1	0.3	0.1	0.4	0.99883	0.996866	0.00848266	0.00275458	0.86		0.863333
100000	0.25	300	0.1	0.1	0.2	0.1	0.3	0.999132	0.997771	0.00608094	0.00194136	0.87	0.04	0.9	0.027
100000	0.25	300	0.1	0.1	0.22	0.1	0.32	0.99923	0.997596	0.00597123	0.00193916	0.886667		0.903333
100000	0.25	300	0.1	0.1	0.24	0.1	0.34	0.999297	0.997455	0.00591564	0.00194356	0.873333		0.906667
100000	0.25	300	0.1	0.1	0.26	0.1	0.36	0.999298	0.997215	0.00607794	0.00194275	0.893333		0.913333
100000	0.25	300	0.1	0.1	0.28	0.1	0.38	0.99931	0.997068	0.00624904	0.00194065	0.896667		0.913333
100000	0.25	300	0.1	0.1	0.3	0.1	0.4	0.999337	0.996898	0.00630012	0.00194241	0.9		0.916667

## Sheet: 3. DDx_overlap_15%_comorbidity
Sub-table 3: asssuming 15% overlap rate and the original GWAS of the two disorders included subjects with comorbidity
No.case	Overlap rate	No. SNPs	Covariance_nonshared	Trait_One			Trait_Two			Correlation		RMSE		Estimated		Real GWAS
				no. comorbid cases	prevalence	SNP_Heritability	no. comorbid cases	prevalence	SNP_Heritability	Beta 1	SE of beta	Beta 1	SE of beta	Power	TypeI error	Power	TypeI error
10000	0.15	300	0.1	1568	0.1	0.2	1568	0.1	0.3	0.984675	0.998416	0.0311142	0.00525586	0.62	0.03	0.723333	0.047
10000	0.15	300	0.1	1568	0.1	0.22	1568	0.1	0.32	0.986295	0.998099	0.0302072	0.00524995	0.616667		0.723333
10000	0.15	300	0.1	1591	0.1	0.24	1591	0.1	0.34	0.987776	0.998236	0.0303947	0.00520389	0.626667		0.74
10000	0.15	300	0.1	1602	0.1	0.26	1602	0.1	0.36	0.988645	0.997834	0.0314422	0.00519213	0.63		0.74
10000	0.15	300	0.1	1616	0.1	0.28	1616	0.1	0.38	0.988516	0.997713	0.0310857	0.00515428	0.646667		0.743333
10000	0.15	300	0.1	1630	0.1	0.3	1630	0.1	0.4	0.990037	0.997733	0.0337186	0.00512593	0.666667		0.746667
20000	0.15	300	0.1	3043	0.1	0.2	3043	0.1	0.3	0.992645	0.998518	0.0255997	0.0037437	0.71	0.043	0.77	0.047
20000	0.15	300	0.1	3061	0.1	0.22	3061	0.1	0.32	0.991522	0.998281	0.0263466	0.00373871	0.716667		0.786667
20000	0.15	300	0.1	3083	0.1	0.24	3083	0.1	0.34	0.993248	0.998341	0.027006	0.00371749	0.72		0.783333
20000	0.15	300	0.1	3096	0.1	0.26	3096	0.1	0.36	0.994215	0.998085	0.0273309	0.00370441	0.716667		0.796667
20000	0.15	300	0.1	3114	0.1	0.28	3114	0.1	0.38	0.994009	0.997997	0.0286477	0.00370095	0.726667		0.803333
20000	0.15	300	0.1	3145	0.1	0.3	3145	0.1	0.4	0.994855	0.997867	0.0290885	0.00368172	0.74		0.803333
50000	0.15	300	0.1	7801	0.1	0.2	7801	0.1	0.3	0.997063	0.998569	0.0236877	0.00234321	0.796667	0.047	0.873333	0.043
50000	0.15	300	0.1	7844	0.1	0.22	7844	0.1	0.32	0.996835	0.99837	0.0243015	0.00233835	0.806667		0.88
50000	0.15	300	0.1	7898	0.1	0.24	7898	0.1	0.34	0.997705	0.998231	0.0238181	0.0023303	0.823333		0.886667
50000	0.15	300	0.1	7959	0.1	0.26	7959	0.1	0.36	0.997475	0.998159	0.0250791	0.002321	0.82		0.893333
50000	0.15	300	0.1	7998	0.1	0.28	7998	0.1	0.38	0.997947	0.998037	0.0266288	0.00231382	0.833333		0.893333
50000	0.15	300	0.1	8038	0.1	0.3	8038	0.1	0.4	0.997759	0.997941	0.0272339	0.00230381	0.84		0.896667
100000	0.15	300	0.1	15270	0.1	0.2	15270	0.1	0.3	0.998542	0.998568	0.0224761	0.0016692	0.863333	0.037	0.903333	0.043
100000	0.15	300	0.1	15403	0.1	0.22	15403	0.1	0.32	0.998728	0.998435	0.0231574	0.00166353	0.866667		0.91
100000	0.15	300	0.1	15460	0.1	0.24	15460	0.1	0.34	0.998598	0.998277	0.0237767	0.00165953	0.873333		0.91
100000	0.15	300	0.1	15570	0.1	0.26	15570	0.1	0.36	0.998585	0.998133	0.0243118	0.00165396	0.89		0.91
100000	0.15	300	0.1	15664	0.1	0.28	15664	0.1	0.38	0.998899	0.998066	0.0252558	0.0016483	0.876667		0.916667
100000	0.15	300	0.1	15717	0.1	0.3	15717	0.1	0.4	0.99886	0.99793	0.0263363	0.00164684	0.873333		0.92

## Sheet: 4. DDx_overlap_25%_comorbidity
Sub-table 4: asssuming 25% overlap rate and the original GWAS of the two disorders included subjects with comorbidity
No.case	Overlap rate	No. SNPs	Covariance_nonshared	Trait_One			Trait_Two			Correlation		RMSE		Estimated		Real GWAS
				no. comorbid cases	prevalence	SNP_Heritability	no. comorbid cases	prevalence	SNP_Heritability	Beta 1	SE of beta	Beta 1	SE of beta	Power	TypeI error	Power	TypeI error
10000	0.15	300	0.1	1589	0.1	0.2	1589	0.1	0.3	0.990966	0.998103	0.0294775	0.00335154	0.623333	0.047	0.716667	0.043
10000	0.15	300	0.1	1590	0.1	0.22	1590	0.1	0.32	0.990447	0.997858	0.0290751	0.0033394	0.66		0.726667
10000	0.15	300	0.1	1602	0.1	0.24	1602	0.1	0.34	0.991321	0.997915	0.0322348	0.00330893	0.663333		0.743333
10000	0.15	300	0.1	1610	0.1	0.26	1610	0.1	0.36	0.992511	0.997703	0.0301932	0.00331841	0.66		0.756667
10000	0.15	300	0.1	1622	0.1	0.28	1622	0.1	0.38	0.991283	0.997503	0.0338695	0.00329829	0.703333		0.756667
10000	0.15	300	0.1	1630	0.1	0.3	1630	0.1	0.4	0.99247	0.997476	0.0317378	0.00328222	0.7		0.766667
20000	0.15	300	0.1	3072	0.1	0.2	3072	0.1	0.3	0.99513	0.998161	0.0240825	0.00246073	0.713333	0.023	0.77	0.04
20000	0.15	300	0.1	3086	0.1	0.22	3086	0.1	0.32	0.995657	0.998034	0.0255745	0.00244828	0.73		0.78
20000	0.15	300	0.1	3084	0.1	0.24	3084	0.1	0.34	0.995928	0.997949	0.0286171	0.00244475	0.726667		0.796667
20000	0.15	300	0.1	3099	0.1	0.26	3099	0.1	0.36	0.996175	0.997665	0.0276442	0.00244493	0.74		0.803333
20000	0.15	300	0.1	3111	0.1	0.28	3111	0.1	0.38	0.996105	0.997638	0.0284289	0.00243665	0.746667		0.806667
20000	0.15	300	0.1	3148	0.1	0.3	3148	0.1	0.4	0.99549	0.997584	0.0297385	0.00241694	0.746667		0.816667
50000	0.15	300	0.1	7705	0.1	0.2	7705	0.1	0.3	0.997931	0.99832	0.0231965	0.00154708	0.826667	0.05	0.856667	0.047
50000	0.15	300	0.1	7794	0.1	0.22	7794	0.1	0.32	0.99792	0.99826	0.0246731	0.00152991	0.823333		0.86
50000	0.15	300	0.1	7848	0.1	0.24	7848	0.1	0.34	0.998288	0.998165	0.0245898	0.00152253	0.836667		0.866667
50000	0.15	300	0.1	7894	0.1	0.26	7894	0.1	0.36	0.998336	0.997974	0.0263531	0.00151467	0.84		0.873333
50000	0.15	300	0.1	7922	0.1	0.28	7922	0.1	0.38	0.998386	0.997932	0.0279161	0.00150845	0.82		0.866667
50000	0.15	300	0.1	7962	0.1	0.3	7962	0.1	0.4	0.998664	0.997576	0.027816	0.00150375	0.836667		0.863333
100000	0.15	300	0.1	15412	0.1	0.2	15412	0.1	0.3	0.998894	0.998235	0.0226651	0.00109597	0.856667	0.05	0.9	0.05
100000	0.15	300	0.1	15497	0.1	0.22	15497	0.1	0.32	0.998909	0.99812	0.0240156	0.0010889	0.88		0.903333
100000	0.15	300	0.1	15591	0.1	0.24	15591	0.1	0.34	0.999032	0.998027	0.0253223	0.00108445	0.883333		0.906667
100000	0.15	300	0.1	15639	0.1	0.26	15639	0.1	0.36	0.999085	0.997902	0.0260304	0.00108164	0.88		0.913333
100000	0.15	300	0.1	15715	0.1	0.28	15715	0.1	0.38	0.999165	0.997733	0.0265578	0.00107431	0.86		0.913333
100000	0.15	300	0.1	15811	0.1	0.3	15811	0.1	0.4	0.999055	0.997581	0.0275921	0.00106908	0.876667		0.916667
