# Supplementary material for: Analysis of genetic differences between psychiatric disorders: exploring pathways and cell types/tissues involved and ability to differentiate the disorders by polygenic scores
Source: Transl Psychiatry. 2021 Aug 13;11:426. doi: 10.1038/s41398-021-01545-x (PMC8363629; doi:10.1038/s41398-021-01545-x)
Supplement: Supplementary file 2 — Supplementary Dataset [file 41398_2021_1545_MOESM2_ESM.zip › Supp_dataset_genetic_diff_psy/ST20_neuroti2019.vs.alcohol2018.xlsx]

## Sheet: T1.sig_snps
Table 1.Single nucleotide polymorphisms that passed genome-wide significance (5E-08) in SNP-based analysis
a1: effect allele; a2: non-effect allele; se: standand error.
snpid	a1	a2	chr	bpos	beta	se	pval
rs1229984	T	C	4	100239319	0.619979	0.0895297	5.90365e-12
rs1154442	T	C	4	100287849	-0.144175	0.0244735	4.78214e-09
rs1583974	C	G	4	100287812	0.144135	0.0244744	4.83587e-09
rs1789896	A	G	4	100256984	0.12093	0.0207206	6.62809e-09
rs2241894	T	C	4	100266133	-0.130636	0.0234773	3.20403e-08
rs2453980	T	C	4	100277437	-0.118143	0.0212977	3.53019e-08
rs1789912	T	C	4	100263942	-0.118512	0.0213652	3.53501e-08
rs904093	T	C	4	100263247	0.118362	0.0213616	3.65899e-08
rs1789906	A	T	4	100263219	-0.118316	0.0213607	3.69862e-08
rs904094	A	G	4	100263252	0.118317	0.0213616	3.70311e-08
rs2173201	A	C	4	100250970	0.129594	0.0234508	3.97438e-08
rs1662051	A	C	4	100267239	-0.117765	0.0213436	4.17196e-08
rs1693477	T	C	4	100263062	-0.117777	0.0213567	4.23882e-08
rs2298755	C	G	4	100261038	0.117576	0.0213444	4.38995e-08
rs1789917	A	G	4	100267164	-0.117647	0.0213606	4.41037e-08
rs1789916	A	G	4	100266696	-0.117496	0.0213606	4.58886e-08
rs1154447	T	G	4	100289034	-0.14357	0.0261022	4.59701e-08
rs1693427	T	C	4	100266827	0.117484	0.0213616	4.61065e-08
rs1662057	T	C	4	100263414	0.117436	0.0213616	4.66919e-08
rs1789908	A	T	4	100263417	0.117436	0.0213616	4.66919e-08
rs1662058	T	C	4	100262759	0.117338	0.0213445	4.67286e-08
rs1789919	A	G	4	100267719	0.117409	0.0213615	4.70106e-08
rs1693431	T	G	4	100268049	0.117383	0.0213615	4.73351e-08
rs12639833	T	C	4	100267372	0.129044	0.0234855	4.74485e-08
rs1629270	A	G	4	100271306	0.117341	0.0213615	4.78651e-08
rs1789903	C	G	4	100262041	0.117245	0.0213444	4.78854e-08
rs1662052	A	G	4	100266635	0.117337	0.0213615	4.79161e-08
rs1693424	C	G	4	100265236	0.11723	0.0213445	4.8076e-08
rs1693481	T	C	4	100263834	-0.117298	0.0213608	4.8355e-08
rs1789911	T	C	4	100263778	0.117186	0.0213446	4.86379e-08
rs1789900	A	T	4	100258717	0.117248	0.0213616	4.90431e-08
rs1693428	A	T	4	100266931	0.117243	0.0213616	4.91023e-08
rs1662053	A	C	4	100266583	0.117238	0.0213616	4.91734e-08
rs904096	T	G	4	100263584	0.117134	0.0213446	4.93136e-08
rs1693476	T	C	4	100260274	0.117133	0.0213444	4.93145e-08
rs1625439	A	C	4	100265325	-0.117189	0.0213607	4.97409e-08
rs62307297	A	G	4	100265515	-0.117173	0.0213607	4.99552e-08

## Sheet: T2.risk.loci
Table 2. Functional annotation of all candidate SNPs in the 3 genomic risk loci that are in LD (r2>=0.6) with the corresponding independent significant SNPs.
SNPs that passed the deleterious suggestive threshold of CADD (12.37) are highlighted in bold. CADD = Combined Annotation-Dependent depletion score, a marker of deleteriousness of SNP's effect on a protein product (higher scores are more deleterious); Chr=chromosome; Bp=basepair position; r2=r2 of rsID with IndSigSNP; IndSigSNPs=independent (r2 < 0.6) genome-wide significant SNPs in the same geno…
rsID	chr	pos	r2	IndSigSNP	CADD	nearestGene	func	dist	gwasP	beta	se	GenomicLocus	non_effect_allele	effect_allele	MAF	RDB	minChrState	commonChrState	posMapFilt	eqtlMapFilt	ciMapFilt
rs325485	5	103995368	0.631424	rs35319957	18.49	RP11-6N13.1	ncRNA_intronic	0	0.0332852	0.0206892	0.00971949	2	G	A	0.3738	3a	5	15	0	0	1
rs143985568	5	103942055	0.795622	rs35319957	17.24	RP11-6N13.1	ncRNA_intronic	0	NA	NA	NA	2	A	AATTTAT	0.4702	NA	2	15	0	0	1
rs4592217	1	73498942	0.600616	rs12142515	17.05	KRT8P21	intergenic	71532	1.06785e-05	-0.0413049	0.00938118	1	G	C	0.4453	5	2	15	0	0	1
rs34487307	1	73615569	0.612822	rs12142515	15.38	RN7SKP19	intergenic	41717	NA	NA	NA	1	TA	T	0.4443	NA	9	15	0	0	1
rs34572866	5	103942060	0.76014	rs35319957	14.98	RP11-6N13.1	ncRNA_intronic	0	NA	NA	NA	2	AT	A	0.4215	NA	2	15	0	0	1
rs2860455	5	103802354	0.965298	rs35319957	14.04	RP11-6N13.1	ncRNA_intronic	0	0.0300353	0.0203583	0.00938334	2	C	A	0.4771	6	9	15	0	0	1
rs33933384	5	103910429	0.841706	rs35319957	13.63	RP11-6N13.1	ncRNA_intronic	0	NA	NA	NA	2	GA	G	0.4692	NA	5	15	0	0	1
rs12724133	1	73615613	0.612822	rs12142515	13.03	RN7SKP19	intergenic	41673	3.01856e-06	0.0438841	0.00939793	1	T	A	0.4443	7	9	15	0	0	1
rs2180945	1	73772693	0.980303	rs12142515	12.79	RP4-598G3.1	ncRNA_intronic	0	0.0168423	0.0226259	0.0094664	1	C	T	0.4533	6	9	15	0	0	1
rs5775172	1	73717696	0.819765	rs12142515	11.85	RP4-598G3.1	intergenic	54156	NA	NA	NA	1	TA	T	0.4732	NA	9	15	0	0	1
rs1421665	5	103914014	0.780145	rs35319957	11.51	RP11-6N13.1	ncRNA_intronic	0	0.0228968	-0.021362	0.00938928	2	C	T	0.4811	NA	7	15	0	0	1
rs149114827	5	103819255	0.969066	rs35319957	11.44	RP11-6N13.1	ncRNA_intronic	0	NA	NA	NA	2	T	TAAAC	0.4761	NA	9	15	0	0	1
rs35076142	1	73611098	0.618288	rs12142515	11.33	KRT8P21	intergenic	39132	NA	NA	NA	1	ATT	A	0.4543	NA	9	15	0	0	1
rs801742	11	65914766	0.995669	rs801733	11.29	PACS1	intronic	0	7.09708e-08	0.0530459	0.00984391	3	C	A	0.3588	NA	4	15	1	1	1
rs4074990	1	73722460	0.830914	rs12142515	11.24	RP4-598G3.1	intergenic	49392	0.0353506	-0.0199417	0.00947657	1	G	C	0.4702	6	9	15	0	0	1
rs2403326	5	103791044	0.939346	rs35319957	11.21	RP11-6N13.1	ncRNA_intronic	0	0.0254314	-0.0211602	0.00946854	2	G	A	0.4761	6	15	15	0	0	0
rs7514832	1	73658507	0.833707	rs12142515	11.15	RN7SKP19	upstream	968	2.40382e-08	-0.05236	0.00938334	1	T	A	0.4672	6	9	15	0	0	1
rs200339637	1	73659521	0.760136	rs12142515	10.03	RN7SKP19	intergenic	1982	NA	NA	NA	1	T	A	0.4901	7	9	15	0	0	1
rs4073582	11	66050712	0.94031	rs801733	9.83	CNIH2	intronic	0	1.50531e-07	0.0516796	0.00984015	3	G	A	0.3618	4	1	5	1	1	1
rs35783547	1	73706838	0.879709	rs12142515	9.824	RN7SKP19	intergenic	49299	NA	NA	NA	1	CT	C	0.4453	NA	9	15	0	0	1
rs6684341	1	73744843	0.996024	rs12142515	9.591	RP4-598G3.1	intergenic	27009	0.0265005	-0.0208593	0.00940119	1	C	T	0.4553	7	9	15	0	0	1
rs11210235	1	73878194	0.891012	rs12142515	9.315	RP4-598G3.1	intergenic	57259	0.0314206	0.0201913	0.00938388	1	C	T	0.4414	7	7	15	0	0	1
rs6424532	1	73664022	0.833707	rs12142515	9.303	RN7SKP19	intergenic	6483	0.0457889	0.0187417	0.00938334	1	G	A	0.4672	7	9	15	0	0	1
rs35205560	1	73548996	0.677799	rs12142515	9.122	KRT8P21	intergenic	21478	NA	NA	NA	1	G	A	0.4185	6	9	15	0	0	1
rs10053368	5	103914758	0.780145	rs35319957	8.776	RP11-6N13.1	ncRNA_intronic	0	0.0187857	0.0220625	0.00938928	2	G	A	0.4811	7	5	15	0	0	1
rs2224494	1	73782148	0.980303	rs12142515	8.729	RP4-598G3.1	ncRNA_intronic	0	0.0254932	0.0211417	0.00946426	1	G	T	0.4533	6	9	15	0	0	1
rs35485974	5	103912246	0.790809	rs35319957	8.625	RP11-6N13.1	ncRNA_intronic	0	NA	NA	NA	2	T	TA	0.4821	NA	5	15	0	0	1
rs12718437	1	73851213	0.891012	rs12142515	8.584	RP4-598G3.1	intergenic	30278	0.0213358	0.0215954	0.00938118	1	G	A	0.4414	7	9	15	0	0	1
rs111628054	1	73621078	0.612822	rs12142515	8.534	RN7SKP19	intergenic	36208	NA	NA	NA	1	G	C	0.4443	7	9	15	0	0	1
rs10053371	5	103914786	0.780145	rs35319957	8.52	RP11-6N13.1	ncRNA_intronic	0	0.0172577	0.0225577	0.00947335	2	T	A	0.4811	6	5	15	0	0	1
rs113550080	1	73621082	0.612822	rs12142515	8.515	RN7SKP19	intergenic	36204	NA	NA	NA	1	T	C	0.4443	7	9	15	0	0	1
rs11210188	1	73729188	0.980251	rs12142515	8.502	RP4-598G3.1	intergenic	42664	0.0244433	-0.0211608	0.00940444	1	G	A	0.4592	7	9	15	0	0	1
rs7516218	1	73555153	0.603007	rs12142515	8.476	KRT8P21	intergenic	15321	8.8787e-06	0.0417029	0.00938658	1	G	C	0.4443	7	9	15	0	0	1
rs4233099	1	73556730	0.687675	rs12142515	8.463	KRT8P21	intergenic	13744	NA	NA	NA	1	G	C	0.4175	NA	9	15	0	0	1
rs11210251	1	73912799	0.876533	rs12142515	8.035	RP4-598G3.1	intergenic	91864	0.0196103	0.0238984	0.0102405	1	G	C	0.4433	7	9	15	0	0	1
rs201082203	1	73551119	0.682784	rs12142515	8.033	KRT8P21	intergenic	19355	NA	NA	NA	1	CTTT	C	0.4205	NA	9	15	0	0	1
rs7546305	1	73847802	0.960658	rs12142515	7.961	RP4-598G3.1	intergenic	26867	0.0167808	-0.022431	0.00937956	1	C	T	0.4583	6	7	15	0	0	1
rs10052804	5	103919822	0.780145	rs35319957	7.839	RP11-6N13.1	ncRNA_intronic	0	0.0277691	0.0206614	0.00938928	2	C	A	0.4811	6	5	15	0	0	1
rs1363096	5	103876193	0.980732	rs35319957	7.829	RP11-6N13.1	ncRNA_intronic	0	0.0273181	0.0207109	0.00938442	2	G	A	0.4771	NA	5	15	0	0	1
rs4287126	1	73908975	0.876533	rs12142515	7.814	RP4-598G3.1	intergenic	88040	0.0115756	0.0262944	0.0104144	1	C	T	0.4433	7	9	15	0	0	1
rs375478683	5	103912255	0.6223	rs35319957	7.778	RP11-6N13.1	ncRNA_intronic	0	NA	NA	NA	2	AT	A	0.4523	NA	5	15	0	0	1
rs11210191	1	73742618	1	rs12142515	7.744	RP4-598G3.1	intergenic	29234	0.0231173	-0.0213584	0.00940281	1	G	T	0.4563	7	9	15	0	0	1
rs4356000	1	73617682	0.612822	rs12142515	7.623	RN7SKP19	intergenic	39604	NA	NA	NA	1	C	A	0.4443	7	9	15	0	0	1
rs7517842	1	73558176	0.607892	rs12142515	7.592	KRT8P21	intergenic	12298	7.6434e-06	0.0420043	0.00938658	1	T	A	0.4423	5	9	15	0	0	1
rs35234440	1	73603004	0.612822	rs12142515	7.516	KRT8P21	intergenic	31038	NA	NA	NA	1	A	AAT	0.4443	NA	9	15	0	0	1
rs4113050	1	73910055	0.876533	rs12142515	7.451	RP4-598G3.1	intergenic	89120	0.0129338	0.0258858	0.0104144	1	C	T	0.4433	6	9	15	0	0	1
rs62362443	5	103912114	0.789887	rs35319957	7.425	RP11-6N13.1	ncRNA_intronic	0	0.0355054	0.0197836	0.00940933	2	C	A	0.4801	7	5	15	0	0	1
rs149578619	1	73848219	0.953109	rs12142515	7.411	RP4-598G3.1	intergenic	27284	NA	NA	NA	1	T	TATTCAA	0.4583	NA	7	15	0	0	1
rs10072579	5	103918228	0.780145	rs35319957	7.34	RP11-6N13.1	ncRNA_intronic	0	0.0235754	-0.0212571	0.00938928	2	C	T	0.4811	7	5	15	0	0	1
rs6874138	5	103899596	0.891813	rs35319957	7.272	RP11-6N13.1	ncRNA_intronic	0	0.0248181	0.0210619	0.00938496	2	C	T	0.4543	7	9	15	0	0	1
rs4449980	1	73617681	0.612822	rs12142515	7.244	RN7SKP19	intergenic	39605	NA	NA	NA	1	T	A	0.4443	7	9	15	0	0	1
rs801733	11	65934549	1	rs801733	7.183	PACS1	intronic	0	2.10897e-08	-0.0546742	0.00975834	3	C	A	0.3579	NA	4	15	1	1	1
rs2447832	5	103933473	0.759699	rs35319957	7.106	RP11-6N13.1	ncRNA_intronic	0	0.044247	0.0190871	0.00948784	2	C	T	0.4235	NA	9	15	0	0	1
rs201781677	1	73549137	0.677799	rs12142515	7.072	KRT8P21	intergenic	21337	NA	NA	NA	1	A	AT	0.4185	NA	9	15	0	0	1
rs325502	5	104008133	0.701336	rs35319957	7.003	RP11-6N13.1	ncRNA_intronic	0	0.0262427	-0.0211176	0.00950131	2	G	A	0.4125	6	9	15	0	0	1
rs13165289	5	103836995	0.984511	rs35319957	6.841	RP11-6N13.1	ncRNA_intronic	0	0.027364	-0.0207023	0.00938334	2	C	T	0.4781	7	9	15	0	0	1
rs1338656	1	73888982	0.891012	rs12142515	6.792	RP4-598G3.1	intergenic	68047	0.0359225	0.0196889	0.0093855	1	C	T	0.4414	NA	9	15	0	0	1
rs7521446	1	73890390	0.891012	rs12142515	6.792	RP4-598G3.1	intergenic	69455	0.0322607	0.0200947	0.00938496	1	C	T	0.4414	7	9	15	0	0	1
rs11210177	1	73655821	0.871267	rs12142515	6.781	RN7SKP19	intergenic	1465	0.0297201	-0.0222801	0.0102494	1	G	A	0.4513	6	9	15	0	0	1
rs12134234	1	73514129	0.600616	rs12142515	6.705	KRT8P21	intergenic	56345	0.0432603	-0.0206989	0.010241	1	G	A	0.4453	6	9	15	0	0	1
rs370797108	1	73706358	0.860319	rs12142515	6.704	RN7SKP19	intergenic	48819	NA	NA	NA	1	T	TAATAAATA	0.4443	NA	9	15	0	0	1
rs11955377	5	103861597	0.996106	rs35319957	6.676	RP11-6N13.1	ncRNA_intronic	0	0.0253015	-0.020998	0.00938766	2	C	A	0.4811	6	15	15	0	0	1
rs113001575	1	73779161	0.988149	rs12142515	6.581	RP4-598G3.1	ncRNA_intronic	0	NA	NA	NA	1	CTATT	C	0.006958	NA	9	15	0	0	1
rs10465868	1	73880654	0.891012	rs12142515	6.399	RP4-598G3.1	intergenic	59719	0.0314304	0.0201913	0.00938442	1	G	A	0.4414	7	9	15	0	0	1
rs1538375	1	73892579	0.891012	rs12142515	6.365	RP4-598G3.1	intergenic	71644	0.035866	0.0196938	0.00938496	1	G	A	0.4414	7	9	15	0	0	1
rs10493515	1	73815631	0.980303	rs12142515	6.126	RP4-598G3.1	ncRNA_intronic	0	0.0261874	0.0210454	0.00946533	1	G	T	0.4533	6	9	15	0	0	1
rs12036558	1	73796949	0.980303	rs12142515	6.103	RP4-598G3.1	ncRNA_intronic	0	0.0183234	0.0223276	0.00946479	1	G	T	0.4533	6	9	15	0	0	1
5:103914139:T:TCAAACATGACAAACATG	5	103914139	0.756515	rs35319957	6.098	RP11-6N13.1	ncRNA_intronic	0	NA	NA	NA	2	T	TCAAACATGACAAACATG	0.4225	NA	7	15	0	0	1
rs10493518	1	73860631	0.891012	rs12142515	6.064	RP4-598G3.1	intergenic	39696	0.0274034	-0.0206935	0.00938172	1	G	A	0.4414	6	7	15	0	0	1
rs325481	5	104000752	0.672389	rs35319957	6.004	RP11-6N13.1	ncRNA_intronic	0	0.0484841	-0.0189384	0.0095983	2	G	A	0.3976	NA	9	15	0	0	1
rs12028720	1	73895051	0.876533	rs12142515	5.952	RP4-598G3.1	intergenic	74116	NA	NA	NA	1	A	G	0.4433	6	14	15	0	0	1
rs12658451	5	103904037	0.837974	rs35319957	5.859	RP11-6N13.1	ncRNA_intronic	0	0.0221324	0.0216624	0.00946747	2	C	T	0.4682	6	9	15	0	0	1
rs7555449	1	73553029	0.603007	rs12142515	5.806	KRT8P21	intergenic	17445	6.26834e-06	-0.0424053	0.00938766	1	T	A	0.4443	7	9	15	0	0	1
rs10479297	5	103915728	0.776285	rs35319957	5.755	RP11-6N13.1	ncRNA_intronic	0	0.0210469	0.0216624	0.00938928	2	G	A	0.4801	7	5	15	0	0	1
rs11210180	1	73664609	0.833707	rs12142515	5.746	RN7SKP19	intergenic	7070	0.0481343	-0.0185421	0.0093828	1	C	T	0.4672	7	7	15	0	0	1
rs7553998	1	73886699	0.891012	rs12142515	5.744	RP4-598G3.1	intergenic	65764	0.0419204	0.0190897	0.00938388	1	C	T	0.4414	6	9	15	0	0	1
rs10890025	1	73738163	1	rs12142515	5.613	RP4-598G3.1	intergenic	33689	0.0251286	-0.0210568	0.00940281	1	G	A	0.4563	6	9	15	0	0	1
rs254011	5	103920770	0.732174	rs35319957	5.552	RP11-6N13.1	ncRNA_intronic	0	0.0415275	0.0191628	0.00940173	2	C	A	0.4384	NA	5	15	0	0	1
rs11315343	1	73870284	0.798021	rs12142515	5.354	RP4-598G3.1	intergenic	49349	NA	NA	NA	1	CT	C	0.4692	NA	9	15	0	0	1
rs7416650	1	73969936	0.828824	rs12142515	5.346	RP4-788P17.1	intergenic	130962	0.0474954	-0.0185996	0.00938496	1	G	A	0.4543	7	9	15	0	0	1
rs4233097	1	73556698	0.681654	rs12142515	5.334	KRT8P21	intergenic	13776	NA	NA	NA	1	A	T	0.4155	7	9	15	0	0	1
rs71700487	1	73779161	0.988149	rs12142515	5.316	RP4-598G3.1	NA	0	NA	NA	NA	1	CTATTTATT	C	0.4553	NA	9	15	0	0	1
rs9645298	1	73577936	0.606544	rs12142515	5.282	KRT8P21	intergenic	5970	0.0402824	-0.0210137	0.0102464	1	G	T	0.4423	6	5	15	0	0	1
rs6680104	1	73540630	0.682381	rs12142515	5.257	KRT8P21	intergenic	29844	NA	NA	NA	1	T	C	0.4056	6	9	15	0	0	1
rs4650201	1	73665844	0.833707	rs12142515	5.165	RN7SKP19	intergenic	8305	0.0481471	-0.0185421	0.00938334	1	G	A	0.4672	6	9	15	0	0	1
rs6865511	5	103902180	0.841706	rs35319957	5.146	RP11-6N13.1	ncRNA_intronic	0	0.0276057	-0.0206593	0.00937848	2	C	T	0.4692	7	7	15	0	0	1
rs72433177	1	74023304	0.629076	rs12142515	5.107	RP4-788P17.1	intergenic	77594	NA	NA	NA	1	T	TCTC	0.496	NA	9	15	0	0	1
rs7522520	1	73664563	0.833707	rs12142515	5.031	RN7SKP19	intergenic	7024	0.0493494	0.0184425	0.0093828	1	C	T	0.4672	7	9	15	0	0	1
rs11747766	5	103838556	0.984511	rs35319957	5.016	RP11-6N13.1	ncRNA_intronic	0	0.0179331	-0.0222103	0.00938334	2	G	T	0.4781	7	9	15	0	0	1
rs10890017	1	73658562	0.833707	rs12142515	4.946	RN7SKP19	intergenic	1023	0.0469103	-0.0186457	0.00938334	1	C	T	0.4672	6	9	15	0	0	1
rs1923225	1	73843468	0.960658	rs12142515	4.892	RP4-598G3.1	intergenic	22533	0.0177723	0.0222314	0.00937902	1	C	T	0.4583	6	9	15	0	0	1
rs10789360	1	73658307	0.833707	rs12142515	4.848	RN7SKP19	upstream	768	0.04816	-0.0185421	0.00938388	1	G	T	0.4672	5	9	15	0	0	1
rs67913075	1	73761106	1	rs12142515	4.831	RP4-598G3.1	intergenic	10746	NA	NA	NA	1	T	TATGAG	0.4563	NA	9	15	0	0	1
rs147438130	1	73634878	0.612822	rs12142515	4.779	RN7SKP19	intergenic	22408	NA	NA	NA	1	ATAAT	A	0.4443	NA	5	15	0	0	1
rs11210218	1	73847138	0.960658	rs12142515	4.753	RP4-598G3.1	intergenic	26203	0.0163243	-0.0225245	0.00937902	1	G	A	0.4583	7	9	15	0	0	1
rs35101879	1	73902953	0.876533	rs12142515	4.699	RP4-598G3.1	intergenic	82018	NA	NA	NA	1	A	G	0.4433	7	9	15	0	0	1
rs10789355	1	73615127	0.614905	rs12142515	4.678	RN7SKP19	intergenic	42159	0.0229078	-0.0239162	0.0105128	1	C	T	0.4324	7	9	15	0	0	1
rs801738	11	65924217	1	rs801733	4.66	PACS1	intronic	0	1.89129e-07	-0.0512672	0.00984069	3	G	C	0.3579	6	5	15	1	1	1
rs1363098	5	103867339	0.984511	rs35319957	4.628	RP11-6N13.1	ncRNA_intronic	0	0.0201479	0.0218092	0.00938604	2	G	A	0.4781	7	5	15	0	0	1
rs141202823	5	103946549	0.76014	rs35319957	4.566	RP11-6N13.1	ncRNA_intronic	0	NA	NA	NA	2	T	TGAA	0.4215	NA	5	15	0	0	1
rs10078807	5	103912319	0.779572	rs35319957	4.541	RP11-6N13.1	ncRNA_intronic	0	0.0255117	0.0211845	0.00948462	2	G	A	0.4871	6	5	15	0	0	1
rs12562533	1	73894150	0.891012	rs12142515	4.532	RP4-598G3.1	intergenic	73215	0.0272467	0.0210938	0.00955349	1	C	T	0.4414	6	14	15	0	0	1
rs4235642	5	103818412	0.653915	rs35319957	4.51	RP11-6N13.1	ncRNA_intronic	0	0.0359501	-0.0203888	0.00972057	2	G	A	0.3807	5	9	15	0	0	1
rs10464007	5	103831500	0.984511	rs35319957	4.485	RP11-6N13.1	ncRNA_intronic	0	0.0273003	0.0207109	0.00938334	2	T	A	0.4781	6	5	15	0	0	1
rs4233098	1	73556703	0.681654	rs12142515	4.421	KRT8P21	intergenic	13771	NA	NA	NA	1	A	G	0.4155	6	9	15	0	0	1
rs112788097	1	73664877	0.830464	rs12142515	4.367	RN7SKP19	intergenic	7338	NA	NA	NA	1	GAAA	G	0.4682	NA	7	15	0	0	1
rs2112163	5	103946482	0.75201	rs35319957	4.36	RP11-6N13.1	ncRNA_intronic	0	0.0467246	0.0186862	0.00939577	2	C	T	0.4235	NA	5	15	0	0	1
rs1316718	1	73874321	0.891012	rs12142515	4.289	RP4-598G3.1	intergenic	53386	0.0297969	-0.0203891	0.00938388	1	G	A	0.4414	7	9	15	0	0	1
rs55683608	1	73928795	0.649026	rs12142515	4.254	RP4-598G3.1	intergenic	107860	NA	NA	NA	1	T	TA	0.4682	NA	9	15	0	0	1
rs2403284	5	103906073	0.837974	rs35319957	4.173	RP11-6N13.1	ncRNA_intronic	0	0.0324242	-0.0200619	0.00937848	2	C	T	0.4682	7	5	15	0	0	1
rs34087085	1	73544452	0.603007	rs12142515	4.147	KRT8P21	intergenic	26022	NA	NA	NA	1	A	AT	0.4443	NA	9	15	0	0	1
rs11210237	1	73889110	0.891012	rs12142515	4.144	RP4-598G3.1	intergenic	68175	0.0331425	0.0199933	0.00938496	1	C	T	0.4414	6	9	15	0	0	1
rs911493	1	73834650	0.980303	rs12142515	4.127	RP4-598G3.1	intergenic	13715	0.0188559	0.0220292	0.00938064	1	G	T	0.4533	7	9	15	0	0	1
rs801732	11	65935502	1	rs801733	4.116	PACS1	intronic	0	3.31432e-08	0.0543745	0.00984338	3	T	A	0.3579	7	5	15	1	1	1
rs325500	5	104006667	0.669466	rs35319957	4.1	RP11-6N13.1	ncRNA_intronic	0	0.0460765	0.0191456	0.0095983	2	G	A	0.3966	5	14	15	0	0	1
rs35909727	1	73877375	0.874814	rs12142515	4.082	RP4-598G3.1	intergenic	56440	NA	NA	NA	1	T	TA	0.4433	NA	7	15	0	0	1
rs55859451	1	73547271	0.603007	rs12142515	4.06	KRT8P21	intergenic	23203	8.8787e-06	0.0417029	0.00938658	1	T	A	0.4443	7	9	15	0	0	1
rs34480178	1	73598578	0.612822	rs12142515	4.039	KRT8P21	intergenic	26612	NA	NA	NA	1	AT	A	0.4443	NA	9	15	0	0	1
rs67909927	5	103827658	0.984511	rs35319957	4.009	RP11-6N13.1	ncRNA_intronic	0	0.0273907	-0.0207023	0.00938496	2	G	A	0.4781	5	5	15	0	0	1
rs72279626	1	73620417	0.614905	rs12142515	3.997	RN7SKP19	intergenic	36869	NA	NA	NA	1	TAAAC	T	0.4324	NA	9	15	0	0	1
rs10059643	5	103919840	0.780145	rs35319957	3.935	RP11-6N13.1	ncRNA_intronic	0	0.0263151	-0.0208586	0.00938928	2	G	A	0.4811	6	5	15	0	0	1
rs12034885	1	73651519	0.864877	rs12142515	3.921	RN7SKP19	intergenic	5767	0.0432911	0.0189725	0.0093882	1	T	A	0.4433	6	5	15	0	0	1
rs4438849	5	103895102	0.884191	rs35319957	3.858	RP11-6N13.1	ncRNA_intronic	0	0.0262373	-0.0208586	0.00938442	2	G	T	0.4563	7	9	15	0	0	1
rs72231615	1	73815212	0.830622	rs12142515	3.841	RP4-598G3.1	ncRNA_intronic	0	NA	NA	NA	1	CTG	C	0.4483	NA	9	15	0	0	1
rs35851404	1	73780291	0.980303	rs12142515	3.822	RP4-598G3.1	ncRNA_intronic	0	4.65209e-09	0.0554526	0.00946426	1	T	A	0.4533	6	9	15	0	0	1
rs4320234	5	103895115	0.83836	rs35319957	3.795	RP11-6N13.1	ncRNA_intronic	0	0.0284127	-0.0205545	0.00937902	2	C	T	0.4702	7	9	15	0	0	1
rs12049376	1	73764712	0.992068	rs12142515	3.635	RP4-598G3.1	intergenic	7140	0.0265713	-0.0208448	0.00939902	1	G	A	0.4563	7	9	15	0	0	1
rs10479296	5	103915443	0.780145	rs35319957	3.567	RP11-6N13.1	ncRNA_intronic	0	0.0182695	-0.0221597	0.00938928	2	G	A	0.4811	5	5	15	0	0	1
rs11210186	1	73711811	0.830914	rs12142515	3.496	RN7SKP19	intergenic	54272	0.0494148	0.0184425	0.0093855	1	C	T	0.4702	6	9	15	0	0	1
rs2173735	1	73971450	0.828824	rs12142515	3.463	RP4-788P17.1	intergenic	129448	0.0487648	0.0184965	0.00938604	1	C	T	0.4543	7	9	15	0	0	1
rs10059133	5	103901424	0.887978	rs35319957	3.448	RP11-6N13.1	ncRNA_intronic	0	0.0228262	-0.021362	0.00938442	2	C	T	0.4553	7	7	15	0	0	1
rs4703040	5	103879813	0.973298	rs35319957	3.434	RP11-6N13.1	ncRNA_intronic	0	0.0273092	0.0207109	0.00938388	2	G	T	0.4751	6	15	15	0	0	1
rs10890018	1	73662169	0.833707	rs12142515	3.425	RN7SKP19	intergenic	4630	0.0446335	-0.0188426	0.00938334	1	G	A	0.4672	6	9	15	0	0	1
rs6424536	1	73664395	0.830464	rs12142515	3.398	RN7SKP19	intergenic	6856	2.39939e-08	-0.05236	0.0093828	1	G	C	0.4682	6	9	15	0	0	1
rs61765512	1	73890886	0.891012	rs12142515	3.365	RP4-598G3.1	intergenic	69951	0.0314316	-0.0201924	0.00938496	1	C	T	0.4414	6	9	15	0	0	1
rs12037168	1	73914157	0.857563	rs12142515	3.326	RP4-598G3.1	intergenic	93222	0.0316304	0.020199	0.00939902	1	G	A	0.4483	5	9	15	0	0	1
rs10455066	5	103941415	0.792467	rs35319957	3.326	RP11-6N13.1	ncRNA_intronic	0	0.0255459	0.020957	0.00938496	2	G	T	0.4712	6	15	15	0	0	1
rs34119298	1	73550771	0.603007	rs12142515	3.273	KRT8P21	intergenic	19703	NA	NA	NA	1	AT	A	0.4443	NA	9	15	0	0	1
rs34219974	1	73620456	0.612822	rs12142515	3.235	RN7SKP19	intergenic	36830	0.0424022	0.0208067	0.0102519	1	G	T	0.4443	6	9	15	0	0	1
rs7522217	1	73766120	0.988149	rs12142515	3.235	RP4-598G3.1	intergenic	5732	0.0129247	0.0233281	0.00938442	1	G	A	0.4553	6	9	15	0	0	1
rs1416266	1	73892824	0.891012	rs12142515	3.207	RP4-598G3.1	intergenic	71889	0.0358502	-0.0196955	0.00938496	1	C	A	0.4414	7	9	15	0	0	1
rs2340402	1	73835741	0.980303	rs12142515	3.192	RP4-598G3.1	intergenic	14806	0.019988	-0.0218285	0.00938226	1	G	A	0.4533	7	9	15	0	0	1
rs2447838	5	103927579	0.766967	rs35319957	3.189	RP11-6N13.1	ncRNA_intronic	0	0.0324934	0.0202889	0.00948838	2	C	T	0.4215	7	9	15	0	0	1
rs6672225	1	73897246	0.876533	rs12142515	3.128	RP4-598G3.1	intergenic	76311	0.0332149	-0.0199873	0.00938604	1	T	A	0.4433	7	9	15	0	0	1
rs1363105	5	103917790	0.764799	rs35319957	3.073	RP11-6N13.1	ncRNA_intronic	0	NA	NA	NA	2	T	C	0.4821	NA	5	15	0	0	1
rs4113049	1	73909964	0.876533	rs12142515	3.063	RP4-598G3.1	intergenic	89029	0.0122288	0.0260929	0.0104144	1	G	A	0.4433	5	7	15	0	0	1
rs67705057	1	73659321	0.822425	rs12142515	3.051	RN7SKP19	intergenic	1782	NA	NA	NA	1	C	T	0.4702	7	9	15	0	0	1
rs6669843	1	73897381	0.876533	rs12142515	3.05	RP4-598G3.1	intergenic	76446	0.0196312	0.0238931	0.01024	1	G	A	0.4433	6	9	15	0	0	1
rs12719532	5	103822938	0.957391	rs35319957	3.048	RP11-6N13.1	ncRNA_intronic	0	0.032367	-0.0202876	0.00948086	2	G	A	0.4851	7	5	15	0	0	1
rs6679389	1	73905524	0.876533	rs12142515	3.027	RP4-598G3.1	intergenic	84589	0.0314187	0.0201962	0.00938604	1	T	A	0.4433	7	9	15	0	0	1
rs1363101	5	103941070	0.792467	rs35319957	2.991	RP11-6N13.1	ncRNA_intronic	0	0.0215565	0.0215576	0.00938064	2	G	T	0.4712	NA	15	15	0	0	1
rs6881764	5	103810310	0.957521	rs35319957	2.981	RP11-6N13.1	ncRNA_intronic	0	0.0205193	0.0217385	0.00938334	2	G	A	0.4791	6	9	15	0	0	1
rs12515429	5	103905275	0.837974	rs35319957	2.957	RP11-6N13.1	ncRNA_intronic	0	0.0284036	-0.0205545	0.00937848	2	C	T	0.4682	6	9	15	0	0	1
rs1421666	5	103908410	0.841706	rs35319957	2.927	RP11-6N13.1	ncRNA_intronic	0	0.0299678	0.0203562	0.00937848	2	G	A	0.4692	NA	5	15	0	0	1
rs4650183	1	73552234	0.603007	rs12142515	2.914	KRT8P21	intergenic	18240	8.86565e-06	-0.0417058	0.00938658	1	T	A	0.4443	6	9	15	0	0	1
rs254023	5	103955361	0.745653	rs35319957	2.911	RP11-6N13.1	ncRNA_intronic	0	0.0467111	-0.0188577	0.0094814	2	C	T	0.4215	NA	7	15	0	0	1
rs12659965	5	103904399	0.833942	rs35319957	2.882	RP11-6N13.1	ncRNA_intronic	0	NA	NA	NA	2	A	G	0.4692	6	9	15	0	0	1
rs7703746	5	103907337	0.882955	rs35319957	2.881	RP11-6N13.1	ncRNA_intronic	0	0.0234714	-0.0212571	0.00938226	2	G	A	0.4602	6	5	15	0	0	1
rs6867409	5	103890096	0.892242	rs35319957	2.88	RP11-6N13.1	ncRNA_intronic	0	0.0248098	0.0210619	0.00938442	2	C	T	0.4543	6	9	15	0	0	1
rs1421667	5	103907606	0.841706	rs35319957	2.873	RP11-6N13.1	ncRNA_intronic	0	0.0341821	-0.0198628	0.00937848	2	G	A	0.4692	NA	5	15	0	0	1
rs11210241	1	73896105	0.876533	rs12142515	2.848	RP4-598G3.1	intergenic	75170	NA	NA	NA	1	A	G	0.4433	6	14	15	0	0	1
rs11958220	5	103843517	0.984511	rs35319957	2.756	RP11-6N13.1	ncRNA_intronic	0	0.022518	0.0214082	0.00938334	2	C	T	0.4781	7	9	15	0	0	1
rs79997868	5	103854240	0.984511	rs35319957	2.734	RP11-6N13.1	ncRNA_intronic	0	NA	NA	NA	2	T	A	0.4781	5	15	15	0	0	1
rs1363106	5	103913756	0.780145	rs35319957	2.728	RP11-6N13.1	ncRNA_intronic	0	0.0372849	0.0195544	0.00938928	2	T	A	0.4811	6	15	15	0	0	1
rs12069039	1	73658085	0.833707	rs12142515	2.688	RN7SKP19	upstream	546	2.56611e-08	0.0522532	0.00938334	1	G	C	0.4672	7	9	15	0	0	1
rs6672818	1	73731145	1	rs12142515	2.677	RP4-598G3.1	intergenic	40707	0.0265288	0.0208614	0.0094039	1	C	T	0.4563	6	9	15	0	0	1
rs12033140	1	73822289	0.976278	rs12142515	2.671	RP4-598G3.1	intergenic	1354	0.0188877	-0.0220258	0.00938172	1	C	T	0.4543	3a	9	15	0	0	1
rs5775184	1	73891874	0.886882	rs12142515	2.648	RP4-598G3.1	intergenic	70939	NA	NA	NA	1	TA	T	0.4423	NA	9	15	0	0	1
rs2095794	1	73904937	0.873071	rs12142515	2.64	RP4-598G3.1	intergenic	84002	0.0129528	0.0260997	0.0105026	1	G	A	0.4443	NA	9	15	0	0	1
rs12759031	1	73736889	1	rs12142515	2.637	RP4-598G3.1	intergenic	34963	0.0232508	0.0213438	0.00940553	1	C	T	0.4563	7	9	15	0	0	1
rs4650199	1	73652122	0.874819	rs12142515	2.613	RN7SKP19	intergenic	5164	0.0459074	-0.018739	0.00938712	1	C	T	0.4523	6	5	15	0	0	1
rs12409227	1	73525109	0.603007	rs12142515	2.582	KRT8P21	intergenic	45365	NA	NA	NA	1	C	A	0.4443	7	9	15	0	0	1
rs11242523	5	103905025	0.837974	rs35319957	2.581	RP11-6N13.1	ncRNA_intronic	0	0.0284036	-0.0205545	0.00937848	2	T	A	0.4682	7	9	15	0	0	1
rs67184789	1	73986523	0.828824	rs12142515	2.563	RP4-788P17.1	intergenic	114375	NA	NA	NA	1	GATAAGC	G	0.4543	NA	5	15	0	0	1
rs6424533	1	73664064	0.833707	rs12142515	2.452	RN7SKP19	intergenic	6525	2.88183e-08	0.0520602	0.0093828	1	G	C	0.4672	6	9	15	0	0	1
rs35580702	11	65924324	0.716698	rs801733	2.445	PACS1	intronic	0	NA	NA	NA	3	GA	G	0.4125	NA	5	15	1	0	1
rs12033505	1	73905414	0.876533	rs12142515	2.434	RP4-598G3.1	intergenic	84479	0.0322387	0.0200996	0.00938604	1	C	A	0.4433	6	9	15	0	0	1
rs563661599	5	103934155	0.710097	rs35319957	2.42	RP11-6N13.1	ncRNA_intronic	0	NA	NA	NA	2	T	C	0.4245	NA	9	15	0	0	1
rs4633240	1	73618622	0.612822	rs12142515	2.418	RN7SKP19	intergenic	38664	2.20127e-06	0.0452917	0.00956731	1	G	C	0.4443	5	9	15	0	0	1
rs325521	5	104043156	0.664991	rs35319957	2.375	RP11-6N13.1	ncRNA_intronic	0	0.0373324	-0.0197581	0.00948946	2	C	T	0.4145	5	7	15	0	0	1
rs4593761	1	73613322	0.612822	rs12142515	2.362	KRT8P21	intergenic	41356	6.10195e-06	-0.0424979	0.00939631	1	G	C	0.4443	7	9	15	0	0	1
rs11210244	1	73898258	0.876533	rs12142515	2.36	RP4-598G3.1	intergenic	77323	0.0323315	-0.0200888	0.00938604	1	G	A	0.4433	7	9	15	0	0	1
rs146323343	5	103792304	0.950816	rs35319957	2.353	RP11-6N13.1	ncRNA_intronic	0	NA	NA	NA	2	AAAAT	A	0.4732	NA	9	15	0	0	0
rs12037753	1	73932774	0.649026	rs12142515	2.352	RP4-598G3.1	intergenic	111839	NA	NA	NA	1	A	G	0.4682	5	9	15	0	0	1
rs57177167	1	73788565	0.948828	rs12142515	2.35	RP4-598G3.1	ncRNA_intronic	0	NA	NA	NA	1	A	AT	0.4473	NA	9	15	0	0	1
rs1338648	1	73893609	0.891012	rs12142515	2.34	RP4-598G3.1	intergenic	72674	0.036856	-0.019592	0.00938604	1	G	C	0.4414	6	9	15	0	0	1
rs4350157	1	73558708	0.603063	rs12142515	2.336	KRT8P21	intergenic	11766	NA	NA	NA	1	T	C	0.4404	6	9	15	0	0	1
rs1923243	1	73868386	0.891012	rs12142515	2.331	RP4-598G3.1	intergenic	47451	0.0387122	0.0193942	0.00938172	1	C	A	0.4414	6	9	15	0	0	1
rs6424535	1	73664320	0.822962	rs12142515	2.327	RN7SKP19	intergenic	6781	0.0481858	-0.0185421	0.00938496	1	G	A	0.4702	7	9	15	0	0	1
rs9699516	1	73612237	0.693799	rs12142515	2.29	KRT8P21	intergenic	40271	NA	NA	NA	1	A	T	0.4056	7	9	15	0	0	1
rs12729077	1	73618327	0.612822	rs12142515	2.282	RN7SKP19	intergenic	38959	2.99835e-06	-0.0446882	0.00956731	1	G	C	0.4443	7	9	15	0	0	1
rs13177365	5	103914543	0.780145	rs35319957	2.245	RP11-6N13.1	ncRNA_intronic	0	0.0249128	-0.0210578	0.00938928	2	G	A	0.4811	6	7	15	0	0	1
rs12026485	1	73977107	0.828824	rs12142515	2.228	RP4-788P17.1	intergenic	123791	0.0487648	0.0184965	0.00938604	1	G	T	0.4543	7	7	15	0	0	1
rs13376454	1	73674126	0.871736	rs12142515	2.208	RN7SKP19	intergenic	16587	NA	NA	NA	1	A	G	0.4453	6	9	15	0	0	1
rs10789361	1	73658397	0.833707	rs12142515	2.198	RN7SKP19	upstream	858	0.0469169	0.0186452	0.00938334	1	G	A	0.4672	6	9	15	0	0	1
rs1923217	1	73829223	0.980303	rs12142515	2.188	RP4-598G3.1	intergenic	8288	0.0205634	-0.0217247	0.00938064	1	C	T	0.4533	7	9	15	0	0	1
rs479018	11	66060546	0.760996	rs801733	2.177	TMEM151A	intronic	0	NA	NA	NA	3	G	A	0.328	NA	1	13	1	1	1
rs12658276	5	103915282	0.780145	rs35319957	2.153	RP11-6N13.1	ncRNA_intronic	0	0.0222643	0.0214623	0.00938928	2	G	A	0.4811	5	5	15	0	0	1
rs10455065	5	103941401	0.792467	rs35319957	2.153	RP11-6N13.1	ncRNA_intronic	0	0.0269868	0.0207568	0.00938496	2	C	T	0.4712	7	15	15	0	0	1
rs11803263	1	73449159	0.602245	rs12142515	2.134	RP4-660H19.1	intergenic	84335	NA	NA	NA	1	T	G	0.4254	7	1	15	0	0	1
rs145859535	1	73986310	0.828824	rs12142515	2.128	RP4-788P17.1	intergenic	114588	NA	NA	NA	1	TTTAAATGTA	T	0.4543	NA	5	15	0	0	1
rs537524093	1	73686287	0.872414	rs12142515	2.124	RN7SKP19	intergenic	28748	NA	NA	NA	1	GAGAGACAGAGAC	G	0.002982	NA	9	15	0	0	1
rs11210236	1	73879821	0.891012	rs12142515	2.089	RP4-598G3.1	intergenic	58886	0.0314392	-0.0201903	0.00938442	1	C	T	0.4414	6	9	15	0	0	1
rs1592756	5	103892988	0.896097	rs35319957	2.076	RP11-6N13.1	ncRNA_intronic	0	0.0325338	-0.0200619	0.00938442	2	T	A	0.4533	6	9	15	0	0	1
rs969397	5	103863877	0.984511	rs35319957	2.04	RP11-6N13.1	ncRNA_intronic	0	0.0258845	0.0209115	0.00938604	2	G	A	0.4781	6	9	15	0	0	1
rs12139217	1	73552005	0.674702	rs12142515	2.032	KRT8P21	intergenic	18469	NA	NA	NA	1	A	G	0.4195	7	9	15	0	0	1
1:73938425:A:G	1	73938425	0.649026	rs12142515	2.021	RP4-598G3.1	intergenic	117490	NA	NA	NA	1	G	A	0.1243	6	7	15	0	0	1
rs68122083	1	73620687	0.612822	rs12142515	2.014	RN7SKP19	intergenic	36599	3.02648e-06	0.0438841	0.00939902	1	G	C	0.4443	7	9	15	0	0	1
rs36026767	1	73663612	0.788556	rs12142515	2.014	RN7SKP19	intergenic	6073	NA	NA	NA	1	GA	G	0.4751	NA	9	15	0	0	1
rs2447828	5	103947205	0.76014	rs35319957	1.996	RP11-6N13.1	ncRNA_intronic	0	0.043354	0.0189821	0.00939577	2	C	T	0.4215	NA	5	15	0	0	1
rs416223	5	103991476	0.676005	rs35319957	1.992	RP11-6N13.1	ncRNA_intronic	0	0.0417822	-0.0195369	0.00959723	2	C	A	0.3966	NA	9	15	0	0	1
rs56060088	1	73894768	0.866283	rs12142515	1.991	RP4-598G3.1	intergenic	73833	0.0298251	-0.0203891	0.0093855	1	G	A	0.4463	7	14	15	0	0	1
rs959857	5	103909548	0.841706	rs35319957	1.98	RP11-6N13.1	ncRNA_intronic	0	0.0316481	-0.0201562	0.0093801	2	C	T	0.4692	6	5	15	0	0	1
rs12027939	1	73836801	0.980303	rs12142515	1.974	RP4-598G3.1	intergenic	15866	NA	NA	NA	1	G	T	0.4533	7	9	15	0	0	1
rs12142986	1	73661616	0.833707	rs12142515	1.963	RN7SKP19	intergenic	4077	0.0446716	0.0188382	0.0093828	1	C	T	0.4672	7	9	15	0	0	1
rs113551626	1	73661884	0.833707	rs12142515	1.951	RN7SKP19	intergenic	4345	NA	NA	NA	1	C	CCAT	0.4672	NA	9	15	0	0	1
rs62362459	5	103916831	0.780145	rs35319957	1.946	RP11-6N13.1	ncRNA_intronic	0	0.0256137	0.020957	0.00938928	2	G	A	0.4811	7	5	15	0	0	1
rs2431112	5	103931707	0.755207	rs35319957	1.92	RP11-6N13.1	ncRNA_intronic	0	0.0360957	0.0198885	0.00948946	2	G	A	0.4245	NA	9	15	0	0	1
rs12658019	5	103904108	0.85275	rs35319957	1.918	RP11-6N13.1	ncRNA_intronic	0	0.0340041	0.019917	0.00939469	2	G	A	0.4443	7	9	15	0	0	1
rs768905	5	103909664	0.841706	rs35319957	1.889	RP11-6N13.1	ncRNA_intronic	0	0.0276169	0.0206614	0.0093801	2	C	T	0.4692	7	5	15	0	0	1
rs1421668	5	103902958	0.834923	rs35319957	1.874	RP11-6N13.1	ncRNA_intronic	0	0.0261426	-0.0208586	0.00937848	2	C	T	0.4672	NA	9	15	0	0	1
rs3845343	1	73797306	0.976412	rs12142515	1.869	RP4-598G3.1	ncRNA_intronic	0	0.0199582	-0.0220258	0.00946479	1	C	T	0.4543	6	9	15	0	0	1
5:103911724:G:GAAAAAG	5	103911724	0.821169	rs35319957	1.864	RP11-6N13.1	ncRNA_intronic	0	NA	NA	NA	2	GAAAAAG	G	0.4652	NA	1	15	0	0	1
rs141778141	1	73604571	0.612822	rs12142515	1.857	KRT8P21	intergenic	32605	NA	NA	NA	1	T	TACTC	0.4443	NA	9	15	0	0	1
rs12023347	1	73768022	0.980303	rs12142515	1.834	RP4-598G3.1	intergenic	3830	0.0173268	0.0225297	0.00946747	1	C	T	0.4533	7	9	15	0	0	1
rs1338649	1	73893632	0.891012	rs12142515	1.811	RP4-598G3.1	intergenic	72697	0.0265481	0.0211906	0.00955349	1	C	T	0.4414	7	9	15	0	0	1
rs79042555	1	73557656	0.68413	rs12142515	1.778	KRT8P21	intergenic	12818	NA	NA	NA	1	T	C	0.4165	7	9	15	0	0	1
1:73457411:C:G	1	73457411	0.660377	rs12142515	1.777	RP4-660H19.1	intergenic	92587	NA	NA	NA	1	C	G	0.02584	NA	1	15	0	0	1
rs143311140	5	103917773	0.764799	rs35319957	1.773	RP11-6N13.1	ncRNA_intronic	0	NA	NA	NA	2	C	CTT	0.4821	NA	5	15	0	0	1
rs10890031	1	73787158	0.980303	rs12142515	1.76	RP4-598G3.1	ncRNA_intronic	0	0.0234436	-0.0214472	0.00946426	1	G	A	0.4533	5	9	15	0	0	1
rs59968684	1	74029950	0.629076	rs12142515	1.755	RP4-788P17.1	intergenic	70948	NA	NA	NA	1	A	ATTTTAAAAAGGAAGTAGATTGG	0.496	NA	7	15	0	0	1
rs5775191	1	73986026	0.604994	rs12142515	1.714	RP4-788P17.1	intergenic	114872	NA	NA	NA	1	CA	C	0.3956	NA	5	15	0	0	1
rs5775160	1	73560594	0.68413	rs12142515	1.711	KRT8P21	intergenic	9880	NA	NA	NA	1	A	AC	0.4165	NA	9	15	0	0	1
rs10064425	5	103899690	0.841706	rs35319957	1.668	RP11-6N13.1	ncRNA_intronic	0	0.0268814	0.0207568	0.00937848	2	C	T	0.4692	6	9	15	0	0	1
rs68155288	5	103949430	0.742492	rs35319957	1.665	RP11-6N13.1	ncRNA_intronic	0	NA	NA	NA	2	ACATAT	A	0.4205	NA	15	15	0	0	1
rs7528128	1	73895169	0.876533	rs12142515	1.66	RP4-598G3.1	intergenic	74234	NA	NA	NA	1	G	A	0.4433	7	14	15	0	0	1
rs2431109	5	103945126	0.75201	rs35319957	1.654	RP11-6N13.1	ncRNA_intronic	0	0.0475526	-0.0187849	0.00948086	2	G	A	0.4235	NA	5	15	0	0	1
rs7551726	1	73558709	0.603063	rs12142515	1.648	KRT8P21	intergenic	11765	NA	NA	NA	1	G	C	0.4404	6	9	15	0	0	1
rs10054977	5	103914836	0.780145	rs35319957	1.641	RP11-6N13.1	ncRNA_intronic	0	0.0270573	0.0207568	0.00938928	2	G	T	0.4811	7	5	15	0	0	1
rs12140625	1	73666227	0.800792	rs12142515	1.639	RN7SKP19	intergenic	8688	0.0353443	-0.01993	0.00947068	1	T	A	0.4761	5	9	15	0	0	1
rs445578	5	103926442	0.766967	rs35319957	1.632	RP11-6N13.1	ncRNA_intronic	0	0.0351926	0.0199838	0.00948838	2	T	A	0.4215	7	9	15	0	0	1
rs147476108	5	103917328	0.777254	rs35319957	1.619	RP11-6N13.1	ncRNA_intronic	0	NA	NA	NA	2	GTA	G	0.4821	NA	5	15	0	0	1
rs10465869	1	73880724	0.891012	rs12142515	1.616	RP4-598G3.1	intergenic	59789	0.0323017	-0.0200888	0.00938442	1	C	A	0.4414	6	9	15	0	0	1
rs35860385	1	73618260	0.614905	rs12142515	1.613	RN7SKP19	intergenic	39026	NA	NA	NA	1	CTG	C	0.4324	NA	9	15	0	0	1
rs138928044	1	73617329	0.612822	rs12142515	1.596	RN7SKP19	intergenic	39957	NA	NA	NA	1	AAT	A	0.4443	NA	9	15	0	0	1
rs35478939	1	73829005	0.980303	rs12142515	1.595	RP4-598G3.1	intergenic	8070	NA	NA	NA	1	TA	T	0.4533	NA	9	15	0	0	1
rs1538376	1	73892613	0.891012	rs12142515	1.582	RP4-598G3.1	intergenic	71678	0.0370563	0.0193942	0.00930116	1	C	A	0.4414	6	9	15	0	0	1
rs2341392	1	73986097	0.825721	rs12142515	1.554	RP4-788P17.1	intergenic	114801	0.0327728	-0.0203987	0.00955509	1	G	A	0.4553	6	5	15	0	0	1
rs1338647	1	73893579	0.891012	rs12142515	1.538	RP4-598G3.1	intergenic	72644	0.0358692	-0.0196935	0.00938496	1	G	A	0.4414	6	9	15	0	0	1
rs12131876	1	73515337	0.600616	rs12142515	1.536	KRT8P21	intergenic	55137	NA	NA	NA	1	A	T	0.4453	5	9	15	0	0	1
rs34949645	1	73620239	0.612822	rs12142515	1.532	RN7SKP19	intergenic	37047	NA	NA	NA	1	CAAT	C	0.4443	NA	9	15	0	0	1
rs150303996	1	73635744	0.612822	rs12142515	1.519	RN7SKP19	intergenic	21542	NA	NA	NA	1	CTAT	C	0.4443	NA	5	15	0	0	1
rs1363097	5	103875902	0.976851	rs35319957	1.519	RP11-6N13.1	ncRNA_intronic	0	0.0288573	0.0205102	0.00938496	2	C	T	0.4781	NA	5	15	0	0	1
rs12117696	1	73556154	0.626359	rs12142515	1.517	KRT8P21	intergenic	14320	NA	NA	NA	1	G	T	0.4334	6	9	15	0	0	1
rs1416274	1	73889941	0.891012	rs12142515	1.515	RP4-598G3.1	intergenic	69006	0.0351659	0.0195924	0.00930116	1	C	T	0.4414	NA	9	15	0	0	1
rs35497188	1	73595042	0.640587	rs12142515	1.505	KRT8P21	intergenic	23076	NA	NA	NA	1	T	TG	0.4334	NA	9	15	0	0	1
rs10072849	5	103918622	0.780145	rs35319957	1.501	RP11-6N13.1	ncRNA_intronic	0	0.0223005	-0.0214565	0.00938928	2	C	T	0.4811	6	5	15	0	0	1
rs76307997	1	73842566	0.960658	rs12142515	1.497	RP4-598G3.1	intergenic	21631	NA	NA	NA	1	C	CT	0.4583	NA	9	15	0	0	1
rs7532462	1	73766162	0.988149	rs12142515	1.495	RP4-598G3.1	intergenic	5690	0.0137619	-0.023325	0.00946854	1	G	T	0.4553	7	9	15	0	0	1
rs71985441	1	73635887	0.612822	rs12142515	1.485	RN7SKP19	intergenic	21399	NA	NA	NA	1	T	TCAAA	0.4443	NA	5	15	0	0	1
1:73938425:G:T	1	73938425	0.649026	rs12142515	1.485	RP4-598G3.1	NA	117490	NA	NA	NA	1	T	G	0.4682	NA	7	15	0	0	1
rs7710489	5	103916349	0.780145	rs35319957	1.479	RP11-6N13.1	ncRNA_intronic	0	0.0262925	0.0208617	0.00938928	2	C	T	0.4811	7	5	15	0	0	1
rs410915	5	104034140	0.66811	rs35319957	1.444	RP11-6N13.1	ncRNA_intronic	0	0.0190735	-0.0222542	0.00949376	2	C	T	0.4155	NA	8	9	0	0	1
rs12187903	5	103939770	0.803349	rs35319957	1.443	RP11-6N13.1	ncRNA_intronic	0	0.021586	-0.0215614	0.00938442	2	C	T	0.4702	7	9	15	0	0	1
rs137875969	1	73556140	0.603007	rs12142515	1.438	KRT8P21	intergenic	14334	NA	NA	NA	1	C	CTT	0.4443	NA	9	15	0	0	1
rs61765513	1	73890900	0.891012	rs12142515	1.415	RP4-598G3.1	intergenic	69965	0.0297989	-0.0203912	0.00938496	1	G	T	0.4414	6	9	15	0	0	1
rs7549372	1	73755529	1	rs12142515	1.409	RP4-598G3.1	intergenic	16323	0.0218383	-0.021556	0.0094001	1	G	A	0.4563	6	9	15	0	0	1
rs141708033	1	73542112	0.603007	rs12142515	1.396	KRT8P21	intergenic	28362	NA	NA	NA	1	T	TAGAAGAA	0.4443	NA	9	15	0	0	1
rs1923240	1	73771345	0.980303	rs12142515	1.393	RP4-598G3.1	upstream	507	0.0149758	0.022828	0.0093828	1	G	A	0.4533	6	9	15	0	0	1
rs10540228	1	73465808	0.663031	rs12142515	1.386	RP4-660H19.1	intergenic	100984	NA	NA	NA	1	CAAGA	C	0.4105	NA	5	15	0	0	1
rs11605328	11	65859391	0.777321	rs801733	1.385	PACS1	intronic	0	NA	NA	NA	3	A	G	0.3151	7	5	15	1	1	1
rs4500267	1	73557617	0.68413	rs12142515	1.374	KRT8P21	intergenic	12857	NA	NA	NA	1	T	C	0.4165	NA	9	15	0	0	1
rs1885250	1	73865790	0.891012	rs12142515	1.372	RP4-598G3.1	intergenic	44855	0.0305487	-0.0202917	0.00938172	1	G	A	0.4414	5	9	15	0	0	1
rs5015572	1	73537032	0.677799	rs12142515	1.35	KRT8P21	intergenic	33442	NA	NA	NA	1	T	C	0.4185	6	9	15	0	0	1
rs4521446	5	103897758	0.841706	rs35319957	1.348	RP11-6N13.1	ncRNA_intronic	0	0.0276057	-0.0206593	0.00937848	2	C	T	0.4692	6	9	15	0	0	1
1:73614459:A:AAAAT	1	73614459	0.689397	rs12142515	1.344	KRT8P21	intergenic	42493	NA	NA	NA	1	A	AAAAT	0.4066	NA	9	15	0	0	1
rs138429979	1	73666999	0.822962	rs12142515	1.332	RN7SKP19	intergenic	9460	NA	NA	NA	1	A	AAT	0.4702	NA	9	15	0	0	1
rs71746777	1	73509080	0.60502	rs12142515	1.326	KRT8P21	intergenic	61394	NA	NA	NA	1	TTGTGTG	T	0.4324	NA	5	15	0	0	1
rs12142471	1	73606306	0.612822	rs12142515	1.326	KRT8P21	intergenic	34340	6.36109e-06	0.0424029	0.0093936	1	T	A	0.4443	6	9	15	0	0	1
rs149242880	1	73893595	0.868356	rs12142515	1.305	RP4-598G3.1	intergenic	72660	NA	NA	NA	1	C	CT	0.4354	NA	9	15	0	0	1
rs7731266	5	103877918	0.980732	rs35319957	1.304	RP11-6N13.1	ncRNA_intronic	0	0.0281014	0.0206057	0.00938388	2	G	C	0.4771	7	7	15	0	0	1
rs147256817	5	103913702	0.777254	rs35319957	1.286	RP11-6N13.1	ncRNA_intronic	0	NA	NA	NA	2	CA	C	0.4821	NA	15	15	0	0	1
rs1592754	5	103938115	0.773453	rs35319957	1.279	RP11-6N13.1	ncRNA_intronic	0	0.0343475	-0.0198628	0.00938712	2	C	T	0.4831	NA	9	15	0	0	1
rs21126	5	104013782	0.695754	rs35319957	1.276	RP11-6N13.1	ncRNA_intronic	0	0.022266	-0.0217169	0.00950077	2	G	A	0.4135	7	9	15	0	0	1
1:73614459:A:AAAATAAAT	1	73614459	0.689397	rs12142515	1.266	KRT8P21	NA	42493	NA	NA	NA	1	A	AAAATAAAT	0.02584	NA	9	15	0	0	1
rs11210247	1	73900932	0.860824	rs12142515	1.265	RP4-598G3.1	intergenic	79997	0.0254592	0.0210008	0.00939902	1	C	T	0.4493	7	9	15	0	0	1
rs12658007	5	103904034	0.837974	rs35319957	1.241	RP11-6N13.1	ncRNA_intronic	0	0.0192489	0.0221578	0.0094664	2	G	A	0.4682	6	9	15	0	0	1
rs532418144	1	73603677	0.606544	rs12142515	1.237	KRT8P21	intergenic	31711	NA	NA	NA	1	CTT	C	0.002982	NA	9	15	0	0	1
1:73457411:C:T	1	73457411	0.660377	rs12142515	1.23	RP4-660H19.1	NA	92587	NA	NA	NA	1	C	T	0.4145	7	1	15	0	0	1
rs4295362	5	103908868	0.837974	rs35319957	1.205	RP11-6N13.1	ncRNA_intronic	0	0.0316481	-0.0201562	0.0093801	2	C	T	0.4682	7	7	15	0	0	1
rs71078149	1	73599666	0.612822	rs12142515	1.204	KRT8P21	intergenic	27700	NA	NA	NA	1	A	AT	0.4443	NA	9	15	0	0	1
rs4369181	1	73904211	0.876533	rs12142515	1.195	RP4-598G3.1	intergenic	83276	0.0331598	-0.0199936	0.00938604	1	G	A	0.4433	7	9	15	0	0	1
rs10071115	5	103912208	0.790809	rs35319957	1.163	RP11-6N13.1	ncRNA_intronic	0	0.0235914	-0.0212571	0.00939036	2	C	A	0.4821	6	5	15	0	0	1
rs7513593	1	73747237	0.99601	rs12142515	1.16	RP4-598G3.1	intergenic	24615	0.0251034	-0.0210568	0.00940119	1	C	T	0.4573	7	9	15	0	0	1
rs60114427	1	73830513	0.972161	rs12142515	1.159	RP4-598G3.1	intergenic	9578	NA	NA	NA	1	GT	G	0.4553	NA	9	15	0	0	1
rs34306662	1	73618547	0.612822	rs12142515	1.158	RN7SKP19	intergenic	38739	NA	NA	NA	1	A	AG	0.4443	NA	9	15	0	0	1
rs67778183	1	73907485	0.857563	rs12142515	1.153	RP4-598G3.1	intergenic	86550	NA	NA	NA	1	GTATATATATCTTCACA	G	0.4483	NA	9	15	0	0	1
rs79253333	1	73618048	0.693799	rs12142515	1.137	RN7SKP19	intergenic	39238	NA	NA	NA	1	TAGA	T	0.4056	NA	9	15	0	0	1
rs7706513	5	103832094	0.984511	rs35319957	1.125	RP11-6N13.1	ncRNA_intronic	0	0.0288297	0.0205102	0.00938334	2	G	A	0.4781	7	5	15	0	0	1
rs12044218	1	73750422	0.988126	rs12142515	1.121	RP4-598G3.1	intergenic	21430	0.023737	0.0212558	0.00939956	1	C	T	0.4533	7	9	15	0	0	1
rs11210276	1	73991792	0.828824	rs12142515	1.116	RP4-788P17.1	intergenic	109106	0.046401	0.0186998	0.00938874	1	G	T	0.4543	7	9	15	0	0	1
rs12136559	1	73595793	0.612822	rs12142515	1.115	KRT8P21	intergenic	23827	NA	NA	NA	1	G	T	0.4443	6	9	15	0	0	1
rs72303882	1	73547156	0.603007	rs12142515	1.113	KRT8P21	intergenic	23318	NA	NA	NA	1	A	ATAAT	0.4443	NA	9	15	0	0	1
rs11210193	1	73743873	0.988126	rs12142515	1.108	RP4-598G3.1	intergenic	27979	0.0244103	0.0211596	0.00940173	1	G	A	0.4533	7	9	15	0	0	1
rs7540420	1	73447895	0.605649	rs12142515	1.105	RP4-660H19.1	intergenic	83071	NA	NA	NA	1	T	A	0.4374	7	1	15	0	0	1
rs6596578	5	103899178	0.841706	rs35319957	1.105	RP11-6N13.1	ncRNA_intronic	0	0.0261426	-0.0208586	0.00937848	2	G	A	0.4692	7	9	15	0	0	1
rs4636406	1	73892420	0.891012	rs12142515	1.096	RP4-598G3.1	intergenic	71485	0.0265594	-0.021189	0.00955349	1	G	T	0.4414	7	9	15	0	0	1
rs254024	5	103944020	0.76014	rs35319957	1.095	RP11-6N13.1	ncRNA_intronic	0	0.047603	0.0187817	0.0094814	2	G	T	0.4215	NA	5	15	0	0	1
rs35641559	1	73760104	0.988126	rs12142515	1.093	RP4-598G3.1	intergenic	11748	0.0217775	0.0215635	0.00939902	1	C	T	0.4533	7	9	15	0	0	1
rs143560530	1	73596869	0.693799	rs12142515	1.092	KRT8P21	intergenic	24903	NA	NA	NA	1	T	TA	0.4056	NA	9	15	0	0	1
rs61773608	1	73544680	0.603007	rs12142515	1.089	KRT8P21	intergenic	25794	NA	NA	NA	1	C	T	0.4443	7	9	15	0	0	1
rs10493517	1	73858351	0.891012	rs12142515	1.083	RP4-598G3.1	intergenic	37416	0.0281918	-0.020588	0.00938118	1	G	A	0.4414	7	9	15	0	0	1
rs2193933	5	103892460	0.896097	rs35319957	1.069	RP11-6N13.1	ncRNA_intronic	0	0.0255747	-0.0209529	0.00938496	2	G	C	0.4533	7	8	15	0	0	1
rs12187898	5	103939674	0.803349	rs35319957	1.063	RP11-6N13.1	ncRNA_intronic	0	0.0178381	-0.0222313	0.00938442	2	C	T	0.4702	6	9	15	0	0	1
rs12747728	1	73910157	0.876533	rs12142515	1.058	RP4-598G3.1	intergenic	89222	0.0245039	-0.0214919	0.00955562	1	G	T	0.4433	6	9	15	0	0	1
rs79822077	1	73550584	0.677799	rs12142515	1.049	KRT8P21	intergenic	19890	NA	NA	NA	1	C	T	0.4185	7	9	15	0	0	1
rs4354497	1	73889436	0.891012	rs12142515	1.047	RP4-598G3.1	intergenic	68501	0.0314142	-0.0201944	0.00938496	1	C	T	0.4414	7	9	15	0	0	1
rs5870112	5	103910073	0.772271	rs35319957	1.041	RP11-6N13.1	ncRNA_intronic	0	NA	NA	NA	2	G	GA	0.4563	NA	5	15	0	0	1
rs1361244	1	73887871	0.891012	rs12142515	1.028	RP4-598G3.1	intergenic	66936	0.0359203	-0.0196892	0.0093855	1	G	A	0.4414	NA	9	15	0	0	1
rs5775164	1	73619996	0.612822	rs12142515	1.026	RN7SKP19	intergenic	37290	NA	NA	NA	1	C	CAG	0.4443	NA	9	15	0	0	1
rs114814645	1	73550645	0.677799	rs12142515	1.024	KRT8P21	intergenic	19829	NA	NA	NA	1	C	T	0.4185	7	9	15	0	0	1
rs35761884	1	73787732	0.914489	rs12142515	1.019	RP4-598G3.1	ncRNA_intronic	0	NA	NA	NA	1	CT	C	0.4722	NA	9	15	0	0	1
rs1923204	1	73791614	0.980303	rs12142515	1.004	RP4-598G3.1	ncRNA_intronic	0	0.0168219	0.0224239	0.0093801	1	G	T	0.4533	6	9	15	0	0	1
rs34231865	1	73787839	0.968356	rs12142515	0.998	RP4-598G3.1	ncRNA_intronic	0	NA	NA	NA	1	A	AT	0.4523	NA	9	15	0	0	1
rs4295841	1	73557271	0.607892	rs12142515	0.987	KRT8P21	intergenic	13203	1.03039e-05	0.0414013	0.00938658	1	G	C	0.4423	6	9	15	0	0	1
rs4274014	1	73651204	0.874819	rs12142515	0.98	RN7SKP19	intergenic	6082	0.0435912	0.0189443	0.00938766	1	C	A	0.4523	5	5	15	0	0	1
rs2161097	5	103945178	0.76014	rs35319957	0.97	RP11-6N13.1	ncRNA_intronic	0	0.044091	0.0190871	0.00948086	2	C	T	0.4215	NA	5	15	0	0	1
rs138672342	1	73705384	0.879709	rs12142515	0.95	RN7SKP19	intergenic	47845	NA	NA	NA	1	T	G	0.4453	7	9	15	0	0	1
rs11242522	5	103904914	0.837974	rs35319957	0.949	RP11-6N13.1	ncRNA_intronic	0	0.0291312	0.0204611	0.00937848	2	C	T	0.4682	6	9	15	0	0	1
rs10040923	5	103822036	0.980616	rs35319957	0.944	RP11-6N13.1	ncRNA_intronic	0	0.0265298	0.0210071	0.00946961	2	G	A	0.4791	7	5	15	0	0	1
rs2919961	5	103795692	0.95006	rs35319957	0.923	RP11-6N13.1	ncRNA_intronic	0	0.0350341	0.019956	0.00946693	2	C	A	0.4811	6	9	15	0	0	0
rs1582419	5	103870101	1	rs35319957	0.919	RP11-6N13.1	ncRNA_intronic	0	0.020257	-0.0217939	0.00938766	2	C	T	0.4821	NA	5	15	0	0	1
rs12407930	1	73549529	0.677799	rs12142515	0.917	KRT8P21	intergenic	20945	NA	NA	NA	1	T	G	0.4185	6	9	15	0	0	1
rs11210181	1	73665514	0.833707	rs12142515	0.917	RN7SKP19	intergenic	7975	2.88183e-08	0.0520602	0.0093828	1	G	C	0.4672	7	9	15	0	0	1
rs10789368	1	73814159	0.980303	rs12142515	0.91	RP4-598G3.1	ncRNA_intronic	0	0.0269506	0.0209395	0.00946533	1	G	A	0.4533	5	9	15	0	0	1
rs12142515	1	73752009	1	rs12142515	0.905	RP4-598G3.1	intergenic	19843	1.57878e-09	0.0567433	0.00940064	1	T	A	0.4563	7	9	15	0	0	1
rs7519030	1	73890473	0.891012	rs12142515	0.905	RP4-598G3.1	intergenic	69538	0.0322607	0.0200947	0.00938496	1	T	A	0.4414	6	9	15	0	0	1
rs35832962	5	103919142	0.759699	rs35319957	0.903	RP11-6N13.1	ncRNA_intronic	0	NA	NA	NA	2	GT	G	0.4235	NA	5	15	0	0	1
rs34877135	1	73806868	0.892607	rs12142515	0.899	RP4-598G3.1	ncRNA_intronic	0	NA	NA	NA	1	CT	C	0.4592	NA	9	15	0	0	1
rs11382895	1	73847698	0.800236	rs12142515	0.893	RP4-598G3.1	intergenic	26763	NA	NA	NA	1	AT	A	0.492	NA	7	15	0	0	1
rs67938119	1	73985984	0.828824	rs12142515	0.884	RP4-788P17.1	intergenic	114914	NA	NA	NA	1	CAG	C	0.4543	NA	5	15	0	0	1
rs12117565	1	73595034	0.640587	rs12142515	0.873	KRT8P21	intergenic	23068	NA	NA	NA	1	G	C	0.4334	7	9	15	0	0	1
rs67634393	1	73928825	0.649026	rs12142515	0.873	RP4-598G3.1	intergenic	107890	NA	NA	NA	1	T	TTTGC	0.4682	NA	9	15	0	0	1
rs12039430	1	73926994	0.825063	rs12142515	0.872	RP4-598G3.1	intergenic	106059	1.29498e-06	0.0459053	0.00948354	1	T	A	0.4573	6	9	15	0	0	1
rs534462578	1	73974513	0.734162	rs12142515	0.871	RP4-788P17.1	intergenic	126385	NA	NA	NA	1	AGAACCCTCATAAAGGTGCAG	A	0.4254	NA	9	15	0	0	1
rs6869862	5	103886213	0.909481	rs35319957	0.864	RP11-6N13.1	ncRNA_intronic	0	0.0404658	-0.0195813	0.00955668	2	G	T	0.4573	5	7	15	0	0	1
rs12564425	1	73790683	0.980303	rs12142515	0.863	RP4-598G3.1	ncRNA_intronic	0	0.0177846	-0.022431	0.00946426	1	G	T	0.4533	7	9	15	0	0	1
rs4557913	1	73887712	0.891012	rs12142515	0.86	RP4-598G3.1	intergenic	66777	0.0322918	-0.0200888	0.00938388	1	T	A	0.4414	7	9	15	0	0	1
rs11210232	1	73864251	0.886882	rs12142515	0.852	RP4-598G3.1	intergenic	43316	0.028154	-0.0205941	0.00938172	1	C	T	0.4423	5	9	15	0	0	1
rs5775169	1	73661163	0.794697	rs12142515	0.847	RN7SKP19	intergenic	3624	NA	NA	NA	1	G	GT	0.4781	NA	9	15	0	0	1
rs12737087	1	73790407	0.980303	rs12142515	0.846	RP4-598G3.1	ncRNA_intronic	0	0.024124	-0.0213433	0.00946426	1	G	A	0.4533	6	9	15	0	0	1
rs11210196	1	73750567	0.996024	rs12142515	0.834	RP4-598G3.1	intergenic	21285	0.0257485	-0.0209633	0.00940064	1	C	T	0.4553	7	9	15	0	0	1
rs138449402	1	73825495	0.980303	rs12142515	0.829	RP4-598G3.1	intergenic	4560	NA	NA	NA	1	GAGTATTCACCCAAAAAAGCC	G	0.4533	NA	9	15	0	0	1
rs35541148	1	73744721	0.941509	rs12142515	0.816	RP4-598G3.1	intergenic	27131	NA	NA	NA	1	GT	G	0.4692	NA	9	15	0	0	1
rs4571923	1	73736562	0.902256	rs12142515	0.81	RP4-598G3.1	intergenic	35290	0.00857231	0.024731	0.00940824	1	G	A	0.4801	7	9	15	0	0	1
rs1572668	1	73899742	0.876533	rs12142515	0.808	RP4-598G3.1	intergenic	78807	0.0314597	0.0201913	0.00938604	1	G	A	0.4433	NA	9	15	0	0	1
rs34330896	1	73592097	0.610344	rs12142515	0.804	KRT8P21	intergenic	20131	NA	NA	NA	1	CA	C	0.4433	NA	9	15	0	0	1
rs5775180	1	73836224	0.980303	rs12142515	0.801	RP4-598G3.1	intergenic	15289	NA	NA	NA	1	AT	A	0.4533	NA	9	15	0	0	1
rs12132762	1	73595751	0.612822	rs12142515	0.795	KRT8P21	intergenic	23785	NA	NA	NA	1	A	G	0.4443	7	9	15	0	0	1
rs34310848	1	73880782	0.891012	rs12142515	0.793	RP4-598G3.1	intergenic	59847	NA	NA	NA	1	T	TG	0.4414	NA	9	15	0	0	1
rs143138178	5	103917214	0.732174	rs35319957	0.772	RP11-6N13.1	ncRNA_intronic	0	NA	NA	NA	2	ATATG	A	0.4384	NA	5	15	0	0	1
rs325523	5	104045386	0.664771	rs35319957	0.759	RP11-6N13.1	ncRNA_intronic	0	0.0319587	-0.0203553	0.00948999	2	C	A	0.4165	6	7	15	0	0	1
rs71078145	1	73539517	0.682381	rs12142515	0.752	KRT8P21	intergenic	30957	NA	NA	NA	1	TAAAG	T	0.4056	NA	15	15	0	0	1
rs12657531	5	103903837	0.834923	rs35319957	0.749	RP11-6N13.1	ncRNA_intronic	0	0.0324377	0.0200603	0.00937848	2	G	A	0.4672	7	9	15	0	0	1
rs1363104	5	103917797	0.764799	rs35319957	0.743	RP11-6N13.1	ncRNA_intronic	0	NA	NA	NA	2	G	C	0.4821	7	5	15	0	0	1
rs11738197	5	103913264	0.780145	rs35319957	0.741	RP11-6N13.1	ncRNA_intronic	0	0.0270926	0.0207568	0.00939144	2	C	A	0.4811	5	15	15	0	0	1
rs34577584	1	73697729	0.830914	rs12142515	0.732	RN7SKP19	intergenic	40190	NA	NA	NA	1	C	CCAA	0.4702	NA	9	15	0	0	1
rs142490466	1	73557646	0.607892	rs12142515	0.729	KRT8P21	intergenic	12828	NA	NA	NA	1	CT	C	0.4423	NA	9	15	0	0	1
rs1885251	1	73866020	0.891012	rs12142515	0.722	RP4-598G3.1	intergenic	45085	0.0281701	-0.020592	0.00938172	1	G	T	0.4414	5	9	15	0	0	1
rs5870113	5	103913905	0.786034	rs35319957	0.722	RP11-6N13.1	ncRNA_intronic	0	NA	NA	NA	2	C	CT	0.4791	NA	7	15	0	0	1
rs7528791	1	73447821	0.605649	rs12142515	0.72	RP4-660H19.1	intergenic	82997	NA	NA	NA	1	T	C	0.4374	7	1	15	0	0	1
rs11210195	1	73749283	0.988126	rs12142515	0.719	RP4-598G3.1	intergenic	22569	0.0236858	-0.0212648	0.0094001	1	C	T	0.4533	6	9	15	0	0	1
rs56794464	1	73557607	0.685659	rs12142515	0.708	KRT8P21	intergenic	12867	NA	NA	NA	1	C	CT	0.4026	NA	9	15	0	0	1
rs12659431	5	103903766	0.881366	rs35319957	0.703	RP11-6N13.1	ncRNA_intronic	0	0.0228262	-0.021362	0.00938442	2	G	A	0.4533	7	9	15	0	0	1
rs17156671	5	103905410	0.837974	rs35319957	0.698	RP11-6N13.1	ncRNA_intronic	0	0.0299678	0.0203562	0.00937848	2	C	A	0.4682	5	7	15	0	0	1
rs7523829	1	73758117	0.902256	rs12142515	0.679	RP4-598G3.1	intergenic	13735	0.0073043	0.0252302	0.00940498	1	G	A	0.4801	6	9	15	0	0	1
rs67962856	1	73801109	0.976478	rs12142515	0.678	RP4-598G3.1	ncRNA_intronic	0	NA	NA	NA	1	GT	G	0.4523	NA	9	15	0	0	1
rs10890030	1	73755783	0.988126	rs12142515	0.66	RP4-598G3.1	intergenic	16069	0.0211946	-0.02166	0.00939902	1	C	T	0.4533	6	9	15	0	0	1
rs61629603	1	73910192	0.673909	rs12142515	0.645	RP4-598G3.1	intergenic	89257	NA	NA	NA	1	T	TGA	0.4761	NA	9	15	0	0	1
rs556947906	1	73719340	0.70141	rs12142515	0.63	RP4-598G3.1	intergenic	52512	NA	NA	NA	1	G	GT	0.4076	NA	9	15	0	0	1
rs61765637	1	73735403	0.988126	rs12142515	0.626	RP4-598G3.1	intergenic	36449	1.59594e-09	-0.0567367	0.00940227	1	G	C	0.4533	7	9	9	0	0	1
rs142845879	1	73604507	0.693799	rs12142515	0.616	KRT8P21	intergenic	32541	NA	NA	NA	1	AAC	A	0.4056	NA	9	15	0	0	1
rs62362442	5	103911784	0.813073	rs35319957	0.614	RP11-6N13.1	ncRNA_intronic	0	NA	NA	NA	2	T	C	0.4672	7	1	15	0	0	1
rs2018142	5	103941793	0.795622	rs35319957	0.612	RP11-6N13.1	ncRNA_intronic	0	0.020354	-0.0217608	0.00938064	2	C	A	0.4702	6	7	15	0	0	1
rs325546	5	104055261	0.624902	rs35319957	0.608	RP11-6N13.1	ncRNA_intronic	0	NA	NA	NA	2	C	A	0.4026	7	15	15	0	0	1
rs141915687	5	103934131	0.728811	rs35319957	0.601	RP11-6N13.1	ncRNA_intronic	0	NA	NA	NA	2	ATGCCAGCCCTGAGATAACCTCCCTTCCATTTGGAAACT	A	0.4374	NA	9	15	0	0	1
rs11312070	5	103911556	0.820821	rs35319957	0.591	RP11-6N13.1	ncRNA_intronic	0	NA	NA	NA	2	A	AC	0.4672	NA	9	15	0	0	1
rs4406595	1	73893148	0.891012	rs12142515	0.589	RP4-598G3.1	intergenic	72213	0.0322607	0.0200947	0.00938496	1	C	T	0.4414	7	9	15	0	0	1
rs34156061	1	73986653	0.828824	rs12142515	0.589	RP4-788P17.1	intergenic	114245	NA	NA	NA	1	TG	T	0.4543	NA	5	15	0	0	1
rs112367902	1	73756323	0.860696	rs12142515	0.585	RP4-598G3.1	intergenic	15529	NA	NA	NA	1	A	AT	0.4632	NA	9	15	0	0	1
rs1833514	5	103896130	0.841706	rs35319957	0.584	RP11-6N13.1	ncRNA_intronic	0	0.0254816	-0.0209529	0.00937902	2	C	T	0.4692	NA	9	15	0	0	1
rs57301971	1	73761180	1	rs12142515	0.583	RP4-598G3.1	intergenic	10672	NA	NA	NA	1	T	TC	0.4563	NA	9	15	0	0	1
rs12565386	1	73894459	0.891012	rs12142515	0.573	RP4-598G3.1	intergenic	73524	0.0231543	-0.0216948	0.00955349	1	C	T	0.4414	7	14	15	0	0	1
rs6424544	1	73757712	1	rs12142515	0.564	RP4-598G3.1	intergenic	14140	NA	NA	NA	1	T	C	0.4563	7	9	15	0	0	1
rs4482879	5	103878652	0.973298	rs35319957	0.562	RP11-6N13.1	ncRNA_intronic	0	0.0266019	-0.020807	0.00938388	2	C	A	0.4751	7	9	15	0	0	1
rs4515268	5	103874262	0.973	rs35319957	0.561	RP11-6N13.1	ncRNA_intronic	0	0.0289185	-0.0205035	0.0093855	2	G	T	0.4771	6	5	15	0	0	1
rs4604652	1	73916013	0.850525	rs12142515	0.544	RP4-598G3.1	intergenic	95078	NA	NA	NA	1	G	T	0.4364	7	9	15	0	0	1
rs12569115	1	73894065	0.891012	rs12142515	0.543	RP4-598G3.1	intergenic	73130	0.0280136	-0.0209899	0.00955349	1	G	A	0.4414	7	14	15	0	0	1
rs374532167	1	73659601	0.808698	rs12142515	0.532	RN7SKP19	intergenic	2062	NA	NA	NA	1	A	G	0.4742	7	9	15	0	0	1
rs4463622	1	73757456	1	rs12142515	0.531	RP4-598G3.1	intergenic	14396	NA	NA	NA	1	A	G	0.4563	7	9	15	0	0	1
rs34738794	1	73616023	0.606544	rs12142515	0.522	RN7SKP19	intergenic	41263	NA	NA	NA	1	G	GT	0.4463	NA	9	15	0	0	1
rs11589897	1	73637003	0.612822	rs12142515	0.52	RN7SKP19	intergenic	20283	2.34874e-06	0.0443892	0.00940281	1	G	C	0.4443	7	5	15	0	0	1
rs4636402	1	73916016	0.831142	rs12142515	0.519	RP4-598G3.1	intergenic	95081	NA	NA	NA	1	C	G	0.4414	7	9	15	0	0	1
rs5775188	1	73948997	0.831295	rs12142515	0.506	RP4-598G3.1	intergenic	128062	NA	NA	NA	1	AT	A	0.4553	NA	9	15	0	0	1
rs77844867	1	73748460	0.976079	rs12142515	0.489	RP4-598G3.1	intergenic	23392	NA	NA	NA	1	GT	G	0.4563	NA	9	15	0	0	1
rs536107247	1	73550660	0.677799	rs12142515	0.483	KRT8P21	NA	19814	NA	NA	NA	1	C	T	0.01193	NA	9	15	0	0	1
rs72435058	1	73748968	0.71709	rs12142515	0.469	RP4-598G3.1	intergenic	22884	NA	NA	NA	1	CA	C	0.4404	NA	9	15	0	0	1
rs72504650	1	73752210	0.988126	rs12142515	0.468	RP4-598G3.1	intergenic	19642	NA	NA	NA	1	TAG	T	0.4533	NA	9	15	0	0	1
rs10890029	1	73751701	1	rs12142515	0.465	RP4-598G3.1	intergenic	20151	0.0237531	0.0212558	0.00940064	1	C	A	0.4563	6	9	15	0	0	1
rs149036268	1	73550660	0.677799	rs12142515	0.464	KRT8P21	intergenic	19814	NA	NA	NA	1	CAGTT	C	0.4185	NA	9	15	0	0	1
rs12044316	1	73884929	0.891012	rs12142515	0.462	RP4-598G3.1	intergenic	63994	0.0314294	-0.0201903	0.00938388	1	G	C	0.4414	6	9	15	0	0	1
rs1338650	1	73862004	0.891012	rs12142515	0.461	RP4-598G3.1	intergenic	41069	0.0289183	-0.0204988	0.00938334	1	G	T	0.4414	NA	9	15	0	0	1
rs60734212	5	103812660	0.961461	rs35319957	0.459	RP11-6N13.1	ncRNA_intronic	0	0.0334414	0.019956	0.00938334	2	G	A	0.4761	6	9	15	0	0	1
rs13166522	5	103817315	0.965139	rs35319957	0.454	RP11-6N13.1	ncRNA_intronic	0	NA	NA	NA	2	G	A	0.4811	7	14	15	0	0	1
rs35319957	5	103864338	1	rs35319957	0.432	RP11-6N13.1	ncRNA_intronic	0	3.9304e-14	0.0710014	0.00938766	2	G	C	0.4821	7	9	15	0	0	1
rs1592755	5	103893548	0.892242	rs35319957	0.414	RP11-6N13.1	ncRNA_intronic	0	0.0262235	0.0208617	0.00938496	2	T	A	0.4543	7	9	15	0	0	1
rs1363100	5	103946206	0.76014	rs35319957	0.408	RP11-6N13.1	ncRNA_intronic	0	0.0463526	-0.0188896	0.00948193	2	T	A	0.4215	7	5	15	0	0	1
rs254027	5	103940415	0.76014	rs35319957	0.405	RP11-6N13.1	ncRNA_intronic	0	NA	NA	NA	2	T	A	0.4215	6	15	15	0	0	1
rs141550842	1	73747668	0.988126	rs12142515	0.402	RP4-598G3.1	intergenic	24184	NA	NA	NA	1	TGTAA	T	0.4533	NA	9	15	0	0	1
rs11738191	5	103913202	0.780145	rs35319957	0.402	RP11-6N13.1	ncRNA_intronic	0	0.0242375	0.0211573	0.00938928	2	G	A	0.4811	5	15	15	0	0	1
rs254025	5	103943938	0.76014	rs35319957	0.392	RP11-6N13.1	ncRNA_intronic	0	0.0430738	-0.019183	0.00948247	2	G	C	0.4215	5	5	15	0	0	1
rs7716818	5	103684787	0.604266	rs35319957	0.374	RP11-6N13.1	intergenic	34211	0.0117109	0.0241409	0.0095769	2	G	A	0.4453	6	5	15	0	0	1
rs7523734	1	73758014	1	rs12142515	0.366	RP4-598G3.1	intergenic	13838	NA	NA	NA	1	A	G	0.4563	6	9	15	0	0	1
rs33817	5	103978326	0.750183	rs35319957	0.364	RP11-6N13.1	ncRNA_intronic	0	0.0374064	0.0197549	0.00949161	2	G	A	0.4205	NA	7	15	0	0	1
rs56019088	1	73891226	0.891012	rs12142515	0.355	RP4-598G3.1	intergenic	70291	NA	NA	NA	1	C	CATATT	0.4414	NA	9	15	0	0	1
rs10057469	5	103918749	0.780145	rs35319957	0.344	RP11-6N13.1	ncRNA_intronic	0	0.0235754	-0.0212571	0.00938928	2	G	T	0.4811	7	5	15	0	0	1
rs11210242	1	73897809	0.876533	rs12142515	0.34	RP4-598G3.1	intergenic	76874	0.0332453	-0.0199873	0.00938766	1	C	T	0.4433	6	9	15	0	0	1
rs2896528	5	103913710	0.777254	rs35319957	0.334	RP11-6N13.1	ncRNA_intronic	0	NA	NA	NA	2	T	C	0.4821	NA	15	15	0	0	1
rs524859	11	66041079	0.948744	rs801733	0.33	RAB1B:RP11-867G23.3	ncRNA_intronic	0	9.49233e-08	0.0524773	0.00983425	3	G	A	0.3618	5	4	4	1	1	1
rs35893692	5	103917285	0.774329	rs35319957	0.328	RP11-6N13.1	ncRNA_intronic	0	NA	NA	NA	2	CAT	C	0.4811	NA	5	15	0	0	1
rs61628231	1	73589164	0.610344	rs12142515	0.314	KRT8P21	intergenic	17198	6.01313e-06	0.0425001	0.00939036	1	T	A	0.4433	6	9	15	0	0	1
rs139528398	5	103827248	0.918035	rs35319957	0.311	RP11-6N13.1	ncRNA_intronic	0	NA	NA	NA	2	T	TAATAA	0.492	NA	5	15	0	0	1
rs254045	5	103959345	0.745653	rs35319957	0.303	RP11-6N13.1	ncRNA_intronic	0	0.0422805	-0.0192554	0.00948193	2	G	A	0.4215	NA	15	15	0	0	1
rs11210239	1	73895982	0.876533	rs12142515	0.299	RP4-598G3.1	intergenic	75047	NA	NA	NA	1	C	G	0.4433	7	14	15	0	0	1
rs11210243	1	73898030	0.876533	rs12142515	0.294	RP4-598G3.1	intergenic	77095	0.0217452	0.0234986	0.01024	1	G	C	0.4433	7	9	15	0	0	1
rs12406253	1	73840341	0.980303	rs12142515	0.291	RP4-598G3.1	intergenic	19406	0.0188535	-0.0220258	0.00937902	1	C	T	0.4533	6	9	15	0	0	1
rs13187104	5	103841272	0.980616	rs35319957	0.273	RP11-6N13.1	ncRNA_intronic	0	0.0238319	-0.0212047	0.00938334	2	G	T	0.4791	6	9	15	0	0	1
rs2032790	5	103908246	0.841706	rs35319957	0.262	RP11-6N13.1	ncRNA_intronic	0	0.0307439	-0.020261	0.00937848	2	C	T	0.4692	NA	5	15	0	0	1
rs7723509	5	103916363	0.780145	rs35319957	0.259	RP11-6N13.1	ncRNA_intronic	0	0.02708	-0.0207537	0.00938928	2	G	C	0.4811	7	5	15	0	0	1
rs396755	5	104022239	0.701842	rs35319957	0.247	RP11-6N13.1	ncRNA_intronic	0	0.0285014	0.020812	0.00950185	2	G	C	0.4105	7	9	15	0	0	1
rs12239956	1	73944904	0.843063	rs12142515	0.239	RP4-598G3.1	intergenic	123969	9.50748e-07	-0.0464054	0.00946747	1	T	A	0.4523	6	9	15	0	0	1
rs61765511	1	73890737	0.891012	rs12142515	0.233	RP4-598G3.1	intergenic	69802	0.0322607	0.0200947	0.00938496	1	G	C	0.4414	6	9	15	0	0	1
rs66801162	1	73853347	0.891012	rs12142515	0.223	RP4-598G3.1	intergenic	32412	NA	NA	NA	1	CTG	C	0.4414	NA	9	15	0	0	1
rs325479	5	104002392	0.617971	rs35319957	0.21	RP11-6N13.1	ncRNA_intronic	0	NA	NA	NA	2	T	C	0.3986	NA	9	15	0	0	1
rs12077046	1	73739641	1	rs12142515	0.201	RP4-598G3.1	intergenic	32211	1.70727e-09	0.0566375	0.00940281	1	G	C	0.4563	5	9	15	0	0	1
rs11210182	1	73666825	0.822962	rs12142515	0.192	RN7SKP19	intergenic	9286	0.0415458	0.0191269	0.00938496	1	G	A	0.4702	7	9	15	0	0	1
rs35313049	5	103806932	0.957521	rs35319957	0.192	RP11-6N13.1	ncRNA_intronic	0	0.0183159	-0.0221382	0.00938388	2	C	T	0.4791	6	9	15	0	0	1
rs35062142	5	103924430	0.766967	rs35319957	0.181	RP11-6N13.1	ncRNA_intronic	0	NA	NA	NA	2	TG	T	0.4215	NA	9	15	0	0	1
rs12037227	1	73525436	0.673679	rs12142515	0.174	KRT8P21	intergenic	45038	NA	NA	NA	1	G	A	0.4076	6	9	15	0	0	1
rs66600612	1	73596870	0.693799	rs12142515	0.174	KRT8P21	NA	24904	NA	NA	NA	1	T	TA	0.000994	NA	9	15	0	0	1
rs12092858	1	73678454	0.819318	rs12142515	0.152	RN7SKP19	intergenic	20915	0.0335742	-0.0223412	0.0105128	1	T	A	0.4692	NA	9	15	0	0	1
rs67667580	5	103978833	0.741139	rs35319957	0.135	RP11-6N13.1	ncRNA_intronic	0	NA	NA	NA	2	A	G	0.4225	6	7	15	0	0	1
rs10057459	5	103918699	0.780145	rs35319957	0.131	RP11-6N13.1	ncRNA_intronic	0	0.0210858	-0.0216559	0.00938928	2	G	A	0.4811	6	5	15	0	0	1
rs35207728	5	103917304	0.774329	rs35319957	0.121	RP11-6N13.1	ncRNA_intronic	0	NA	NA	NA	2	G	A	0.4811	6	5	15	0	0	1
rs4593762	1	73636118	0.612822	rs12142515	0.114	RN7SKP19	intergenic	21168	2.3483e-06	-0.0443895	0.00940281	1	T	A	0.4443	7	5	15	0	0	1
rs1923226	1	73846894	0.960658	rs12142515	0.108	RP4-598G3.1	intergenic	25959	0.0172876	-0.0223271	0.00937902	1	C	T	0.4583	7	9	15	0	0	1
rs11210258	1	73934725	0.843063	rs12142515	0.101	RP4-598G3.1	intergenic	113790	NA	NA	NA	1	T	A	0.4523	6	9	15	0	0	1
rs4361942	1	73935978	0.843063	rs12142515	0.101	RP4-598G3.1	intergenic	115043	4.18451e-07	0.0474913	0.00938496	1	G	C	0.4523	7	9	15	0	0	1
rs11747125	5	103847569	0.984511	rs35319957	0.098	RP11-6N13.1	ncRNA_intronic	0	0.0304325	0.0203094	0.00938334	2	C	T	0.4781	7	9	15	0	0	1
rs4930349	11	66019936	0.940625	rs801733	0.079	KLC2	intergenic	4828	NA	NA	NA	3	G	A	0.3638	7	5	5	1	1	1
rs35792668	5	103917300	0.774329	rs35319957	0.072	RP11-6N13.1	ncRNA_intronic	0	NA	NA	NA	2	G	A	0.4811	6	5	15	0	0	1
rs1363102	5	103917867	0.77721	rs35319957	0.062	RP11-6N13.1	ncRNA_intronic	0	0.0223005	-0.0214565	0.00938928	2	G	T	0.4801	NA	5	15	0	0	1
rs1120980	1	73805104	0.976478	rs12142515	0.051	RP4-598G3.1	ncRNA_intronic	0	6.37364e-09	0.0549618	0.00946533	1	T	A	0.4523	6	9	15	0	0	1
rs10477834	5	103917352	0.780145	rs35319957	0.051	RP11-6N13.1	ncRNA_intronic	0	0.0262925	0.0208617	0.00938928	2	C	A	0.4811	6	5	15	0	0	1
rs12142152	1	73655313	0.787288	rs12142515	0.049	RN7SKP19	intergenic	1973	0.0452456	0.0188073	0.00939252	1	C	A	0.4791	7	9	15	0	0	1
rs12141412	1	73614233	0.612822	rs12142515	0.044	KRT8P21	intergenic	42267	NA	NA	NA	1	A	G	0.4443	6	9	15	0	0	1
rs72414357	1	73888548	0.653365	rs12142515	0.033	RP4-598G3.1	intergenic	67613	NA	NA	NA	1	A	AT	0.3917	NA	9	15	0	0	1
rs56337749	1	73928793	0.649026	rs12142515	0.033	RP4-598G3.1	intergenic	107858	NA	NA	NA	1	A	AC	0.4682	NA	9	15	0	0	1
rs373488733	11	66018693	0.940625	rs801733	0.031	RP11-755F10.1	intergenic	4982	NA	NA	NA	3	C	T	0.3638	5	4	5	1	1	1
rs4998957	1	73891887	0.891012	rs12142515	0.029	RP4-598G3.1	intergenic	70952	0.0267051	-0.0207952	0.00938496	1	G	A	0.4414	6	9	15	0	0	1
rs34815233	1	73596870	0.693799	rs12142515	0.02	KRT8P21	intergenic	24904	NA	NA	NA	1	T	A	0.4056	6	9	15	0	0	1
rs7555507	1	73766037	0.984152	rs12142515	0.018	RP4-598G3.1	intergenic	5815	0.0122212	-0.0235226	0.00938766	1	C	T	0.4563	7	9	15	0	0	1
rs7706353	5	103895016	0.841706	rs35319957	0.018	RP11-6N13.1	ncRNA_intronic	0	0.0261202	0.0208617	0.00937848	2	C	T	0.4692	7	9	15	0	0	1
rs565864573	1	73603677	0.606544	rs12142515	NA	KRT8P21	NA	31711	NA	NA	NA	1	CTTATTT	CTT	0.4463	NA	9	15	0	0	1
rs551855807	1	73616023	0.606544	rs12142515	NA	RN7SKP19	NA	41263	NA	NA	NA	1	GT	GTT	0.4254	NA	9	15	0	0	1
rs559134410	1	73686287	0.872414	rs12142515	NA	RN7SKP19	intergenic	28748	NA	NA	NA	1	GAGAGACAGAGAC	GAGAGAC	0.4433	NA	9	15	0	0	1
rs542572747	1	73772325	0.988073	rs12142515	NA	RP4-598G3.1	ncRNA_intronic	0	NA	NA	NA	1	TA	TAA	0.4553	NA	9	15	0	0	1
rs540370132	1	73779161	0.988149	rs12142515	NA	RP4-598G3.1	NA	0	NA	NA	NA	1	CTATT	CTATTTATT	0.1243	NA	9	15	0	0	1
rs540365909	1	73891874	0.886882	rs12142515	NA	RP4-598G3.1	intergenic	70939	NA	NA	NA	1	TA	TAA	0.1233	NA	9	15	0	0	1
rs550654683	1	73986026	0.604994	rs12142515	NA	RP4-788P17.1	intergenic	114872	NA	NA	NA	1	CA	CAAA	0.1143	NA	5	15	0	0	1

## Sheet: T3.variant_consequence
Table 3. Functional consequences of all candidate variants in the 3 genomic risk loci
This table shows the proportion of all candidate SNPs that have corresponding functional annotation assigned by ANNOVAR.
annot	ref.count	ref.prop	count	prop	enrichment	fisher.P
ncRNA_intronic	2884355	0.114998	0	0	0	2.71585e-14
intergenic	11684523	0.465859	160	0.610687	1.31088	2.96696e-06
exonic	254736	0.0101563	6	0.0229008	2.25484	0.052717
ncRNA_exonic	259951	0.0103642	0	0	0	0.122254
UTR3	233824	0.0093225	0	0	0	0.186282
intronic	9137749	0.36432	89	0.339695	0.932409	0.441243
UTR5	71546	0.00285252	1	0.00381679	1.33804	0.526892
upstream	266686	0.0106327	3	0.0114504	1.0769	0.760026
downstream	284177	0.0113301	3	0.0114504	1.01062	0.773158
ncRNA_splicing	1313	5.23489e-05	0	0	0	1
splicing	2830	0.000112831	0	0	0	1

## Sheet: T4.partition.h2
Table 4.Heritability enrichment of 53 functional annotation categories for differential genetic variants.
Annotation categories with p values below Bonferroni-corrected significance (0.05/53=9.43E-04) are highlighted in bold. SNP functional annotations obtained from https://github.com/bulik/ldsc and heritability calculated using LDscore regression. Prop.h2 = SNP-based heritability; H3K9ac = histone acetylation mark of active enhancher/promoter regions; TSS = transcription start site; 3'-UTR = untrans…
Category	Prop._SNPs	Prop._h2	Prop._h2_std_error	Enrichment	Enrichment_std_error	Enrichment_p
Conserved_LindbladToh_0	0.0260625	0.773064	0.290756	29.6619	11.1561	0.00292702
Repressed_Hoffman_0	0.461222	1.49613	0.493403	3.24385	1.06977	0.0122296
Repressed_Hoffman.extend.500_0	0.719053	0.321901	0.186356	0.447673	0.259169	0.0195419
Transcribed_Hoffman_0	0.345418	-0.501656	0.407144	-1.45232	1.1787	0.0253135
H3K27ac_Hnisz_0	0.391169	0.861497	0.215352	2.20237	0.550534	0.0287131
UTR_3_UCSC_0	0.0110542	0.261684	0.136164	23.6727	12.3178	0.0427294
Coding_UCSC_0	0.0146582	0.276365	0.164638	18.854	11.2318	0.0850655
Enhancer_Hoffman.extend.500_0	0.153929	0.616221	0.299146	4.00328	1.9434	0.120601
CTCF_Hoffman.extend.500_0	0.0710622	-0.304338	0.28727	-4.2827	4.04252	0.166593
H3K4me3_Trynka.extend.500_0	0.255482	-0.147039	0.328551	-0.575534	1.28601	0.17358
UTR_5_UCSC_0	0.00542453	0.115248	0.0870402	21.2457	16.0457	0.199282
SuperEnhancer_Hnisz.extend.500_0	0.171607	0.331583	0.121851	1.93223	0.710062	0.201086
Promoter_UCSC.extend.500_0	0.0386271	0.198447	0.124789	5.13751	3.23061	0.2014
H3K9ac_peaks_Trynka_0	0.0387701	0.464299	0.366047	11.9757	9.44147	0.21615
TSS_Hoffman_0	0.0182189	0.219457	0.173208	12.0456	9.50708	0.224982
Promoter_UCSC_0	0.0311637	0.241302	0.185614	7.74303	5.9561	0.257972
Conserved_LindbladToh.extend.500_0	0.332514	0.643605	0.274495	1.93557	0.825514	0.261793
H3K27ac_PGC2_0	0.269477	-0.111725	0.379066	-0.414598	1.40667	0.265646
Intron_UCSC_0	0.387453	0.204991	0.171619	0.529074	0.442941	0.278338
PromoterFlanking_Hoffman_0	0.00842726	-0.152941	0.15585	-18.1484	18.4935	0.283041
H3K27ac_Hnisz.extend.500_0	0.422591	0.674399	0.237019	1.59587	0.560872	0.298665
Coding_UCSC.extend.500_0	0.0645554	-0.112154	0.179593	-1.73733	2.78199	0.310276
FetalDHS_Trynka.extend.500_0	0.28501	-0.119617	0.440671	-0.419694	1.54616	0.323675
Enhancer_Hoffman_0	0.0633203	0.342718	0.301938	5.41246	4.76842	0.357797
TFBS_ENCODE_0	0.132451	0.59495	0.506453	4.49186	3.82371	0.363346
UTR_5_UCSC.extend.500_0	0.0278058	0.142179	0.138137	5.11328	4.96791	0.396541
CTCF_Hoffman_0	0.0238288	-0.199568	0.292173	-8.37505	12.2613	0.431086
H3K4me3_peaks_Trynka_0	0.0417894	0.294271	0.337815	7.04176	8.08376	0.449713
H3K4me1_Trynka_0	0.426568	0.787782	0.493174	1.84679	1.15614	0.466746
Enhancer_Andersson_0	0.00433537	-0.0796957	0.116667	-18.3827	26.9104	0.468823
H3K4me1_peaks_Trynka_0	0.171318	0.52057	0.529603	3.03862	3.09134	0.506977
FetalDHS_Trynka_0	0.0847566	0.411421	0.523238	4.85415	6.17342	0.535504
UTR_3_UCSC.extend.500_0	0.0269311	0.106366	0.146864	3.94956	5.45331	0.584151
SuperEnhancer_Hnisz_0	0.16842	0.239003	0.130055	1.41909	0.772207	0.586828
TSS_Hoffman.extend.500_0	0.0348255	0.124833	0.166101	3.58453	4.76951	0.586871
WeakEnhancer_Hoffman.extend.500_0	0.0889585	0.214464	0.233406	2.41083	2.62376	0.59002
DGF_ENCODE.extend.500_0	0.541501	0.331853	0.428446	0.61284	0.79122	0.612081
H3K27ac_PGC2.extend.500_0	0.336034	0.47062	0.267589	1.40051	0.796313	0.618892
PromoterFlanking_Hoffman.extend.500_0	0.0334715	0.1216	0.179464	3.63295	5.36169	0.624951
Intron_UCSC.extend.500_0	0.39713	0.456667	0.124883	1.14992	0.314463	0.630411
WeakEnhancer_Hoffman_0	0.0210925	0.125114	0.242378	5.93165	11.4912	0.669611
DHS_Trynka.extend.500_0	0.498779	0.670479	0.425023	1.34424	0.852128	0.688528
H3K9ac_Trynka_0	0.126111	0.251305	0.332142	1.99272	2.63373	0.704179
DGF_ENCODE_0	0.137594	0.280079	0.651996	2.03555	4.73856	0.826957
H3K9ac_Trynka.extend.500_0	0.230583	0.16824	0.293577	0.729627	1.27319	0.828734
DHS_peaks_Trynka_0	0.111766	0.237264	0.601491	2.12287	5.38171	0.835227
DHS_Trynka_0	0.167755	0.0806945	0.696421	0.481026	4.15142	0.899406
Enhancer_Andersson.extend.500_0	0.0190691	0.0345857	0.139093	1.8137	7.29414	0.910873
H3K4me3_Trynka_0	0.133307	0.166704	0.316154	1.25052	2.37162	0.915996
TFBS_ENCODE.extend.500_0	0.343444	0.380581	0.446807	1.10813	1.30096	0.933627
H3K4me1_Trynka.extend.500_0	0.609157	0.626682	0.257952	1.02877	0.423458	0.945829
Transcribed_Hoffman.extend.500_0	0.763062	0.768875	0.224469	1.00762	0.294169	0.979262
base_0	1	1	0	1	0	NA

## Sheet: T5.mapping_genes
Table 5. Genes mapped by differential genetic variants using positional, eQTL and chromotin interaction mapping strategies in FUMA.
Genes mapped by all three strategies are highlighted in bold. Strat bp=start position of one gene; End bp=End position of one gene; pLI=probability of loss of function mutation intolerance (higher scores indicate higher probability); ncRVIS=Non-coding residual variation intolerance score. The higher the score is, the more intolerant to noncoding variants the gene is; posMap SNPs=SNPs mapped to th…
Gene_name	entrezID	chr	start	end	Positional_mapping	eQTL_mapping	CI_mapping	minGwasP	pLI	ncRVIS	strand	posMapMaxCADD	eqtlMapminP	eqtlMapminQ	eqtlMapts	eqtlDirection	ciMapts	IndSigSNPs	GenomicLocus
YIF1A	10897	11	66052051	66056641	Yes	Yes	Yes	2.10897e-08	2.08232e-09	NA	-1	9.83	3.3894e-07	0.000723822	eQTLcatalogue/BrainSeq_ge_brain:eQTLGen_cis_eQTLs:GTEx/v8/Esophagus_Gastroesophageal_Junction:GTEx/v8/Cells_Cultured_fibroblasts	+	GM12878:Trophoblast-like_Cell	rs801733	3
TMEM151A	256472	11	66059341	66064135	Yes	Yes	Yes	2.10897e-08	0.788175	NA	1	9.83	5.00784e-06	8.77849e-05	GTEx/v8/Pituitary	+	GM12878:Trophoblast-like_Cell	rs801733	3
PACS1	55690	11	65837834	66012218	Yes	Yes	Yes	2.10897e-08	0.999906	-0.885764	1	11.29	4.1521e-34	0	PsychENCODE_eQTLs:eQTLGen_cis_eQTLs:BIOSQTL/BIOS_eQTL_geneLevel:CMC_SVA_cis:GTEx/v8/Adipose_Subcutaneous:GTEx/v8/Breast_Mammary_Tissue:GTEx/v8/Nerve_Tibial:GTEx/v8/Minor_Salivary_Gland:GTEx/v8/Thyroid:GTEx/v7/Colon_Sigmoid:GTEx/v7/Nerve_Tibial:GTEx/v7/Thyroid	+	Adult_Cortex:Fetal_Cortex:GM12878:IMR90:Mesenchymal_Stem_Cell:Trophoblast-like_Cell	rs801733	3
KLC2	64837	11	66024765	66035331	Yes	Yes	Yes	2.10897e-08	0.997255	-0.615954	1	0.33	1.58453e-09	8.04701e-27	BIOSQTL/BIOS_eQTL_geneLevel:GTEx/v8/Artery_Aorta:GTEx/v8/Esophagus_Mucosa:GTEx/v8/Heart_Atrial_Appendage:GTEx/v8/Muscle_Skeletal:GTEx/v8/Nerve_Tibial:GTEx/v8/Cells_Cultured_fibroblasts:GTEx/v8/Skin_Not_Sun_Exposed_Suprapubic:GTEx/v8/Skin_Sun_Exposed_Lower_leg:GTEx/v8/Testis:GTEx/v7/Esophagus_Mucosa:GTEx/v7/Muscle_Skeletal:GTEx/v7/Cells_Transformed_fibroblasts:GTEx/v7/Skin_Sun_Exposed_Lower_leg	+	Adult_Cortex:Fetal_Cortex:IMR90:Mesenchymal_Stem_Cell	rs801733	3
RAB1B	81876	11	66036004	66044963	Yes	No	Yes	2.10897e-08	0.751684	-0.263685	1	9.83	NA	NA	NA	NA	Adult_Cortex:Fetal_Cortex:IMR90:Mesenchymal_Stem_Cell	rs801733	3
CNIH2	254263	11	66045661	66052772	Yes	No	Yes	2.10897e-08	0.89454	NA	1	9.83	3.84898e-05	1.8316e-05	GTEx/v8/Spleen	NA	Adult_Cortex:Fetal_Cortex:GM12878:Trophoblast-like_Cell	rs801733	3
ZDHHC24	254359	11	66288108	66313709	No	Yes	No	9.49233e-08	0.00614031	-0.199989	-1	0	0.000394014	4.68483e-05	GTEx/v8/Skin_Sun_Exposed_Lower_leg	+	NA	rs801733	3
SPDYC	387778	11	64937625	64940715	No	Yes	Yes	2.10897e-08	0.00185515	0.11629	1	0	9.8157e-33	0	eQTLcatalogue/Lepik_2017_ge_blood:eQTLGen_cis_eQTLs	+	Promoter_anchored_loops	rs801733	3
SNX32	254122	11	65601112	65624367	No	Yes	Yes	2.10897e-08	2.72867e-13	0.151678	1	0	1.8833e-15	0	PsychENCODE_eQTLs:eQTLGen_cis_eQTLs:BIOSQTL/BIOS_eQTL_geneLevel:CMC_SVA_cis:GTEx/v8/Adipose_Visceral_Omentum:GTEx/v8/Artery_Aorta:GTEx/v8/Breast_Mammary_Tissue:GTEx/v8/Esophagus_Muscularis:GTEx/v8/Heart_Left_Ventricle:GTEx/v8/Lung:GTEx/v8/Nerve_Tibial:GTEx/v8/Cells_Cultured_fibroblasts:GTEx/v8/Spleen:GTEx/v7/Adipose_Visceral_Omentum:GTEx/v7/Breast_Mammary_Tissue:GTEx/v7/Colon_Transverse:GTEx/v7/E…	-	Fetal_Cortex	rs801733	3
SF3B2	10992	11	65818200	65836779	No	Yes	Yes	2.10897e-08	0.99946	-0.0687926	1	0	7.1482e-34	0	eQTLcatalogue/CEDAR_neutrophil_CD15:PsychENCODE_eQTLs:eQTLGen_cis_eQTLs:BIOSQTL/BIOS_eQTL_geneLevel:GTEx/v8/Whole_Blood:GTEx/v8/Artery_Aorta:GTEx/v8/Brain_Cerebellum:GTEx/v8/Colon_Sigmoid:GTEx/v8/Esophagus_Gastroesophageal_Junction:GTEx/v8/Esophagus_Muscularis:GTEx/v8/Lung:GTEx/v8/Muscle_Skeletal:GTEx/v8/Nerve_Tibial:GTEx/v8/Pancreas:GTEx/v8/Pituitary:GTEx/v8/Skin_Not_Sun_Exposed_Suprapubic:GTEx/…	+	Promoter_anchored_loops:Adult_Cortex:Fetal_Cortex:GM12878:IMR90:Mesenchymal_Stem_Cell:Trophoblast-like_Cell	rs801733	3
RP11-1167A19.2	NA	11	65834748	65837090	No	Yes	Yes	2.10897e-08	NA	NA	-1	0	2.55107e-11	0	BIOSQTL/BIOS_eQTL_geneLevel:GTEx/v8/Whole_Blood:GTEx/v8/Thyroid	+	Adult_Cortex:Fetal_Cortex:GM12878:IMR90:Mesenchymal_Stem_Cell:Trophoblast-like_Cell	rs801733	3
RIN1	9610	11	66097713	66104311	No	Yes	Yes	2.10897e-08	0.000202047	-0.239759	-1	0	6.0533e-25	0	eQTLGen_cis_eQTLs:BIOSQTL/BIOS_eQTL_geneLevel:GTEx/v8/Whole_Blood	+	Promoter_anchored_loops:Adult_Cortex:Liver:GM12878:IMR90:Mesenchymal_Stem_Cell:Trophoblast-like_Cell	rs801733	3
PELI3	246330	11	66234216	66244808	No	Yes	No	2.10897e-08	0.0273434	-0.197191	1	0	4.6498e-06	0.0134308	eQTLGen_cis_eQTLs	-	NA	rs801733	3
MUS81	80198	11	65624597	65635124	No	Yes	Yes	2.10897e-08	1.57726e-06	-0.100509	1	0	2.2534e-09	2.60637e-05	eQTLGen_cis_eQTLs:BIOSQTL/BIOS_eQTL_geneLevel:GTEx/v8/Colon_Sigmoid	+	Adult_Cortex:Fetal_Cortex	rs801733	3
LRFN4	78999	11	66624118	66627946	No	Yes	Yes	2.10897e-08	0.942092	NA	1	0	1.5165e-24	0	eQTLGen_cis_eQTLs	+	Promoter_anchored_loops	rs801733	3
FIBP	9158	11	65651212	65656010	No	Yes	Yes	2.10897e-08	0.0147228	-0.597473	-1	0	2.1626e-11	0	PsychENCODE_eQTLs:eQTLGen_cis_eQTLs:BIOSQTL/BIOS_eQTL_geneLevel:CMC_SVA_cis	-	Promoter_anchored_loops:Fetal_Cortex	rs801733	3
EIF1AD	84285	11	65764016	65769647	No	Yes	No	2.10897e-08	0.181571	0.402588	-1	0	1.38114e-06	8.58431e-36	GTEx/v8/Adipose_Subcutaneous:GTEx/v8/Muscle_Skeletal:GTEx/v8/Cells_Cultured_fibroblasts:GTEx/v7/Muscle_Skeletal	-	NA	rs801733	3
EFEMP2	30008	11	65633912	65641063	No	Yes	Yes	2.10897e-08	0.0283882	NA	-1	0	1.6975e-36	0	eQTLcatalogue/Lepik_2017_ge_blood:eQTLGen_cis_eQTLs:GTEx/v8/Adrenal_Gland	-	Adult_Cortex:Fetal_Cortex	rs801733	3
CTSW	1521	11	65647280	65651212	No	Yes	Yes	2.10897e-08	2.6259e-07	0.389375	1	0	1.9145e-102	0	eQTLGen_cis_eQTLs:BIOSQTL/BIOS_eQTL_geneLevel:GTEx/v8/Adipose_Visceral_Omentum:GTEx/v8/Whole_Blood:GTEx/v8/Artery_Aorta:GTEx/v8/Breast_Mammary_Tissue:GTEx/v8/Esophagus_Gastroesophageal_Junction	+	Adult_Cortex:Fetal_Cortex	rs801733	3
CTSF	8722	11	66330934	66336312	No	Yes	No	2.10897e-08	1.32811e-13	0.919673	-1	0	8.1388e-32	0	eQTLGen_cis_eQTLs	-	NA	rs801733	3
CST6	1474	11	65779312	65780976	No	Yes	Yes	3.31432e-08	0.723125	-0.170314	1	0	3.74569e-05	4.17085e-13	PsychENCODE_eQTLs:GTEx/v8/Artery_Aorta:GTEx/v8/Nerve_Tibial	+	Promoter_anchored_loops	rs801733	3
CFL1	1072	11	65590493	65629497	No	Yes	Yes	2.10897e-08	0.73105	-1.41934	-1	0	3.0035e-11	0	PsychENCODE_eQTLs:eQTLGen_cis_eQTLs:BIOSQTL/BIOS_eQTL_geneLevel:GTEx/v8/Testis	+	Adult_Cortex:Fetal_Cortex	rs801733	3
CATSPER1	117144	11	65784223	65793988	No	Yes	Yes	2.10897e-08	1.14277e-08	-0.116952	-1	0	4.6927e-16	0	eQTLGen_cis_eQTLs:GTEx/v8/Testis	+	Promoter_anchored_loops	rs801733	3
BANF1	8815	11	65769550	65771620	No	Yes	Yes	2.10897e-08	0.739287	-0.489761	1	0	1.2292e-36	0	eQTLcatalogue/Fairfax_2014_LPS24:eQTLcatalogue/Lepik_2017_ge_blood:eQTLGen_cis_eQTLs:BIOSQTL/BIOS_eQTL_geneLevel:GTEx/v8/Thyroid	+	Promoter_anchored_loops	rs801733	3
AP5B1	91056	11	65543364	65548273	No	Yes	Yes	2.10897e-08	6.97158e-06	0.442298	-1	0	NA	0.049	CMC_SVA_cis	+	Fetal_Cortex:IMR90:Mesenchymal_Stem_Cell	rs801733	3
AP003068.23	728975	11	64945077	64949305	No	Yes	Yes	2.10897e-08	NA	NA	-1	0	6.2483e-43	0	eQTLGen_cis_eQTLs:GTEx/v8/Skin_Not_Sun_Exposed_Suprapubic	+	Promoter_anchored_loops	rs801733	3
ZRANB2	9406	1	71528974	71546980	No	No	Yes	1.57878e-09	0.992881	-1.31738	-1	0	NA	NA	NA	NA	Left_Ventricle:IMR90:Mesenchymal_Stem_Cell:Mesendoderm:Neural_Progenitor_Cell:hESC	rs12142515	1
ZNHIT2	741	11	64883875	64885170	No	No	Yes	9.49233e-08	0.200833	-0.288237	-1	0	NA	NA	NA	NA	Adult_Cortex:Fetal_Cortex:Spleen	rs801733	3
TYW3	127253	1	75198836	75232362	No	No	Yes	1.57878e-09	0.431872	0.69243	1	0	NA	NA	NA	NA	Left_Ventricle:IMR90:Mesenchymal_Stem_Cell:Mesendoderm:Neural_Progenitor_Cell:Trophoblast-like_Cell:hESC	rs12142515	1
TNNI3K	51086	1	74663947	75010112	No	No	Yes	1.57878e-09	1.80292e-38	0.231252	1	0	NA	NA	NA	NA	Mesenchymal_Stem_Cell:Mesendoderm:hESC	rs12142515	1
SYVN1	84447	11	64889252	64902004	No	No	Yes	9.49233e-08	0.99665	-0.305714	-1	0	NA	NA	NA	NA	Spleen	rs801733	3
SSSCA1	10534	11	65337901	65341413	No	No	Yes	9.49233e-08	0.00200151	-0.0763605	1	0	NA	NA	NA	NA	Adult_Cortex:Fetal_Cortex	rs801733	3
SPTBN2	6712	11	66452719	66496697	No	No	Yes	7.09708e-08	0.999978	-0.832819	-1	0	NA	NA	NA	NA	Promoter_anchored_loops	rs801733	3
SLCO4C1	353189	5	101569690	101632253	No	No	Yes	0.0179331	1.37231e-06	1.50334	-1	0	NA	NA	NA	NA	Left_Ventricle:IMR90	rs35319957	2
SLC29A2	3177	11	66129992	66139685	No	No	Yes	9.49233e-08	1.32365e-08	0.0390529	-1	0	NA	NA	NA	NA	Promoter_anchored_loops:Adult_Cortex	rs801733	3
SIPA1	6494	11	65405568	65418401	No	No	Yes	9.49233e-08	0.0279051	-0.251279	1	0	NA	NA	NA	NA	Adult_Cortex:Fetal_Cortex	rs801733	3
SCYL1	57410	11	65292548	65306175	No	No	Yes	9.49233e-08	0.00778441	NA	1	0	NA	NA	NA	NA	Fetal_Cortex	rs801733	3
RP11-867G23.8	102724064	11	66115421	66132275	No	No	Yes	2.10897e-08	0.114175	NA	1	0	NA	NA	NA	NA	Promoter_anchored_loops:Adult_Cortex:Fetal_Cortex:Liver:GM12878:IMR90:Mesenchymal_Stem_Cell:Trophoblast-like_Cell	rs801733	3
RNASEH2C	84153	11	65482367	65488418	No	No	Yes	NA	0.511932	-0.196964	-1	0	NA	NA	NA	NA	Promoter_anchored_loops	rs801733	3
RELA	5970	11	65421067	65430565	No	No	Yes	9.49233e-08	0.998828	NA	-1	0	NA	NA	NA	NA	Fetal_Cortex	rs801733	3
RCE1	9986	11	66610306	66614017	No	No	Yes	9.49233e-08	0.559303	NA	1	0	NA	NA	NA	NA	Adult_Cortex	rs801733	3
RBM4B	83759	11	66432469	66445392	No	No	Yes	2.10897e-08	0.442247	-1.11377	-1	0	NA	NA	NA	NA	Adult_Cortex:Fetal_Cortex:Liver	rs801733	3
PTGER3	5733	1	71318036	71513491	No	No	Yes	6.37364e-09	0.787643	0.387856	-1	0	NA	NA	NA	NA	IMR90:Mesenchymal_Stem_Cell	rs12142515	1
PAM	5066	5	102089685	102366809	No	No	Yes	0.0332852	0.0304444	-0.280887	1	0	NA	NA	NA	NA	Mesenchymal_Stem_Cell:Mesendoderm	rs35319957	2
OVOL1	5017	11	65554493	65564690	No	No	Yes	2.10897e-08	0.676796	-0.557877	1	0	NA	NA	NA	NA	IMR90:Mesenchymal_Stem_Cell	rs801733	3
NUDT12	83594	5	102884556	102898494	No	No	Yes	3.9304e-14	3.27725e-11	0.414886	-1	0	NA	NA	NA	NA	Mesenchymal_Stem_Cell:Mesendoderm:Trophoblast-like_Cell:hESC	rs35319957	2
NPAS4	266743	11	66188475	66194178	No	No	Yes	9.49233e-08	0.424264	-1.06358	1	0	NA	NA	NA	NA	Adult_Cortex:Fetal_Cortex:IMR90	rs801733	3
NEGR1	257194	1	71861623	72748417	No	No	Yes	1.57878e-09	0.951349	-1.71358	-1	0	NA	NA	NA	NA	Left_Ventricle:Liver:IMR90:Mesenchymal_Stem_Cell:Mesendoderm:Trophoblast-like_Cell:hESC	rs12142515	1
MRPL49	740	11	64889655	64894843	No	No	Yes	9.49233e-08	0.0423029	-0.117863	1	0	NA	NA	NA	NA	Adult_Cortex:Fetal_Cortex:Spleen	rs801733	3
MAP3K11	4296	11	65365226	65382853	No	No	No	NA	0.170283	-0.757764	-1	0	1.3235e-08	7.05309e-05	eQTLGen_cis_eQTLs	NA	NA	rs801733	3
LTBP3	4054	11	65306276	65326401	No	No	Yes	9.49233e-08	0.996034	NA	-1	0	NA	NA	NA	NA	Fetal_Cortex	rs801733	3
LRRIQ3	127255	1	74491699	74663871	No	No	Yes	1.57878e-09	3.22227e-15	0.127525	-1	0	NA	NA	NA	NA	Mesenchymal_Stem_Cell:Mesendoderm:hESC	rs12142515	1
LRRC53	105378803	1	74935562	74978298	No	No	Yes	1.57878e-09	NA	NA	-1	0	NA	NA	NA	NA	Left_Ventricle:IMR90:Mesenchymal_Stem_Cell:Mesendoderm:Neural_Progenitor_Cell:Trophoblast-like_Cell:hESC	rs12142515	1
LHX8	431707	1	75594119	75627218	No	No	Yes	1.57878e-09	0.663323	-0.679266	1	0	NA	NA	NA	NA	Left_Ventricle:IMR90:Mesenchymal_Stem_Cell:hESC	rs12142515	1
GAL3ST3	89792	11	65809423	65816651	No	No	Yes	2.10897e-08	1.24669e-06	-0.117015	-1	0	6.26492e-05	4.95095e-05	GTEx/v8/Pancreas	NA	Promoter_anchored_loops:Adult_Cortex:Fetal_Cortex:GM12878:IMR90:Mesenchymal_Stem_Cell:Trophoblast-like_Cell	rs801733	3
FPGT-TNNI3K	100526835	1	74663919	75009666	No	No	Yes	1.57878e-09	1.84158e-38	0.110264	1	0	NA	NA	NA	NA	Mesenchymal_Stem_Cell:Mesendoderm:hESC	rs12142515	1
FPGT	8790	1	74663896	74699770	No	No	Yes	1.57878e-09	5.97096e-08	0.779915	1	0	NA	NA	NA	NA	Mesenchymal_Stem_Cell:Mesendoderm:hESC	rs12142515	1
FOSL1	8061	11	65659520	65668044	No	No	Yes	9.49233e-08	0.289796	-0.19381	-1	0	NA	NA	NA	NA	Promoter_anchored_loops:Adult_Cortex:Fetal_Cortex	rs801733	3
FAU	2197	11	64888100	64889945	No	No	Yes	9.49233e-08	0.768145	-0.28664	-1	0	NA	NA	NA	NA	Adult_Cortex:Fetal_Cortex:Spleen	rs801733	3
FAM89B	23625	11	65339820	65341669	No	No	Yes	9.49233e-08	0.0291385	NA	1	0	1.5108e-06	0.00456373	eQTLGen_cis_eQTLs	NA	Promoter_anchored_loops:Adult_Cortex:Fetal_Cortex	rs801733	3
EHBP1L1	254102	11	65343509	65360121	No	No	Yes	1.50531e-07	8.08132e-07	NA	1	0	NA	NA	NA	NA	Promoter_anchored_loops	rs801733	3
EFNA5	1946	5	106712590	107006596	No	No	Yes	0.0190735	0.889437	-0.0424714	-1	0	NA	NA	NA	NA	IMR90:Mesenchymal_Stem_Cell:Mesendoderm:Trophoblast-like_Cell	rs35319957	2
CTH	1491	1	70876901	70905534	No	No	Yes	6.37364e-09	4.08793e-05	0.0998082	1	0	NA	NA	NA	NA	Mesenchymal_Stem_Cell	rs12142515	1
CTD-3074O7.11	NA	11	66276550	66301084	No	No	Yes	9.49233e-08	2.03206e-07	NA	1	0	NA	NA	NA	NA	Adult_Cortex:Fetal_Cortex	rs801733	3
CRYZ	1429	1	75171170	75199092	No	No	Yes	1.57878e-09	1.14334e-14	0.982332	-1	0	NA	NA	NA	NA	Left_Ventricle:IMR90:Mesenchymal_Stem_Cell:Mesendoderm:Neural_Progenitor_Cell:Trophoblast-like_Cell:hESC	rs12142515	1
CD248	57124	11	66081958	66084515	No	No	Yes	2.10897e-08	0.541815	NA	-1	0	NA	NA	NA	NA	Promoter_anchored_loops:Adult_Cortex:Fetal_Cortex:Liver:GM12878:IMR90:Mesenchymal_Stem_Cell:Trophoblast-like_Cell	rs801733	3
CCS	9973	11	66360292	66373490	No	No	No	NA	3.77236e-06	NA	1	0	1.4284e-06	0.00429904	eQTLGen_cis_eQTLs	NA	NA	rs801733	3
CCDC85B	11007	11	65657875	65659105	No	No	Yes	9.49233e-08	0.49138	NA	1	0	NA	NA	NA	NA	Promoter_anchored_loops:Fetal_Cortex	rs801733	3
CAPN1	823	11	64948037	64979477	No	No	Yes	7.09708e-08	5.0044e-05	-0.856028	1	0	NA	NA	NA	NA	Promoter_anchored_loops	rs801733	3
C5orf30	90355	5	102594403	102614361	No	No	Yes	0.0179331	0.778881	-0.60461	1	0	NA	NA	NA	NA	Mesenchymal_Stem_Cell:Mesendoderm:hESC	rs35319957	2
C1orf173	127254	1	75033795	75139422	No	No	Yes	6.37364e-09	4.16253e-32	-0.687768	-1	0	NA	NA	NA	NA	Mesendoderm:hESC	rs12142515	1
C11orf80	79703	11	66511922	66610987	No	No	Yes	7.09708e-08	0.0084626	NA	1	0	NA	NA	NA	NA	Promoter_anchored_loops	rs801733	3
BRMS1	25855	11	66104804	66112596	No	No	Yes	2.10897e-08	0.00107652	-0.593186	-1	0	NA	NA	NA	NA	Promoter_anchored_loops:Adult_Cortex:Fetal_Cortex:Liver:GM12878:IMR90:Mesenchymal_Stem_Cell:Trophoblast-like_Cell	rs801733	3
BBS1	582	11	66278077	66301098	No	No	Yes	9.49233e-08	1.77867e-07	-0.129795	1	0	NA	NA	NA	NA	Adult_Cortex:Fetal_Cortex	rs801733	3
B3GNT1	11041	11	66112843	66115163	No	No	Yes	2.10897e-08	0.15938	NA	-1	0	NA	NA	NA	NA	Promoter_anchored_loops:Adult_Cortex:Fetal_Cortex:Liver:GM12878:IMR90:Mesenchymal_Stem_Cell:Trophoblast-like_Cell	rs801733	3
ASB17	127247	1	76384558	76398116	No	No	Yes	4.18451e-07	0.0061587	0.182497	-1	0	NA	NA	NA	NA	Left_Ventricle	rs12142515	1
AP000769.1	NA	11	65222728	65234028	No	No	Yes	9.49233e-08	NA	NA	1	0	NA	NA	NA	NA	Fetal_Cortex	rs801733	3

## Sheet: T6.GWGAS
Table 6. Genes identified by genome-wide gene-based association study (GWGAS) in MAGMA.
Genes with an adjusted p-value (FDR) below 0.05 are highlighted in bold. Chr=chromosome; Start Bp=start position of one gene; Stop Bp=stop position of one gene; nSNPs=number of SNPs in the GWAS mapped to the gene; Z=Z-statistic of the gene-based test in MAGMA; P=Two sided gene-based P-value.
Gene_name	CHR	START	STOP	nSNPs	Z	P	P(FDR)
BTN3A2	6	26365387	26378546	100	4.7967	8.0645e-07	0.00380911
HIST1H2BN	6	27806323	27823487	37	4.7578	9.7851e-07	0.00380911
ZSCAN9	6	28192664	28201260	42	4.7503	1.0156e-06	0.00380911
SYNGAP1	6	33387847	33421466	64	4.8527	6.0891e-07	0.00380911
RAB1B	11	66036004	66044963	21	4.8926	4.9755e-07	0.00380911
ZKSCAN4	6	28212401	28227011	41	4.6936	1.3423e-06	0.00419536
RAB27B	18	52385091	52562747	561	4.5179	3.123e-06	0.00836652
PGBD1	6	28249314	28270326	77	4.4694	3.9215e-06	0.00919249
ZKSCAN8	6	28109688	28127250	58	4.4248	4.8256e-06	0.00945424
RP11-793H13.10	12	53900472	54019763	246	4.3976	5.4739e-06	0.00945424
ATF7	12	53901640	54020199	245	4.3947	5.5456e-06	0.00945424
ZSCAN16	6	28092338	28097860	17	4.3714	6.1734e-06	0.00964748
ZSCAN12	6	28346732	28367511	76	4.3026	8.4387e-06	0.0119454
KLC2	11	66024765	66035331	17	4.2904	8.9178e-06	0.0119454
CDH9	5	26880709	27121257	632	4.1793	1.4622e-05	0.0161298
BTN2A1	6	26458150	26476849	84	4.1887	1.4031e-05	0.0161298
BCAP29	7	107220422	107269615	101	4.1799	1.4582e-05	0.0161298
CAMKMT	2	44589089	44999731	1198	4.0947	2.1138e-05	0.0198679
HIST1H1B	6	27834570	27835359	7	4.1138	1.9456e-05	0.0198679
PTPN1	20	49126891	49201299	196	4.0941	2.1189e-05	0.0198679
CUBN	10	16865963	17171830	1244	4.0305	2.7828e-05	0.0248504
HNRNPH1	5	179041179	179061785	60	3.9731	3.5468e-05	0.028596
OR2B2	6	27878963	27880174	4	3.9683	3.6195e-05	0.028596
ZKSCAN3	6	28317691	28336947	77	3.9657	3.6597e-05	0.028596
KCNMA1	10	78629359	79398353	2334	3.9542	3.8389e-05	0.0287964
ZSCAN31	6	28292470	28324048	134	3.9106	4.6026e-05	0.0319676
DUS4L	7	107203929	107218906	24	3.917	4.4826e-05	0.0319676
FURIN	15	91411822	91426688	28	3.8962	4.8866e-05	0.032728
TRMT10C	3	101280706	101285290	13	3.8828	5.1636e-05	0.0333907
MICB	6	31462658	31478901	152	3.8532	5.8302e-05	0.0361812
GOSR2	17	45000483	45105003	345	3.8469	5.981e-05	0.0361812
SSRP1	11	57093459	57103351	21	3.7988	7.2688e-05	0.0425974
NYAP2	2	226265364	226518734	510	3.7685	8.2108e-05	0.0466597
CACNA1E	1	181382238	181777219	1142	3.7194	9.9849e-05	0.0468117
B3GALT2	1	193148175	193155784	16	3.7458	8.9905e-05	0.0468117
SLC30A9	4	41992489	42092474	377	3.7215	9.903e-05	0.0468117
ZNF165	6	28048753	28057341	30	3.7495	8.8583e-05	0.0468117
ZCCHC7	9	37120536	37358146	376	3.7223	9.8713e-05	0.0468117
FADS2	11	61560452	61634826	170	3.7253	9.7555e-05	0.0468117
NCOR2	12	124808961	125052135	700	3.75	8.8412e-05	0.0468117
UNC45B	17	33474836	33516364	120	3.6686	0.00012195	0.0556116
PLCD3	17	43186335	43210721	80	3.6632	0.00012455	0.0556116
PCNP	3	101292939	101313281	57	3.6405	0.00013608	0.0561832
GABRA1	5	161274197	161326975	155	3.6359	0.00013851	0.0561832
ERN2	16	23701647	23724821	54	3.6367	0.00013808	0.0561832
KLHDC4	16	87730091	87799598	373	3.65	0.0001311	0.0561832
ACBD4	17	43209967	43221548	26	3.6317	0.00014081	0.0561832
CDC73	1	193091147	193223031	328	3.6208	0.00014685	0.0564695
ESR2	14	64550950	64804830	673	3.6196	0.00014755	0.0564695
ROBO2	3	75955846	77699115	5551	3.6037	0.00015687	0.0565728
BEND4	4	42112955	42154895	125	3.6049	0.00015611	0.0565728
HIST1H2AL	6	27833034	27833606	3	3.6047	0.00015628	0.0565728
HIST1H2BL	6	27775257	27775709	2	3.5937	0.00016299	0.0566028
RP11-156P1.2	17	45000499	45124520	354	3.5977	0.0001605	0.0566028
NCAPH	2	97001525	97039583	50	3.5781	0.00017302	0.0589935
RFX8	2	102013823	102091165	337	3.5701	0.0001784	0.0597417
MAP7D1	1	36621180	36646450	46	3.5282	0.00020923	0.0683062
ARHGAP23	17	36584662	36668628	220	3.5256	0.00021126	0.0683062
RFWD2	1	175913967	176176629	663	3.497	0.00023528	0.0747831
DNAJC11	1	6694228	6761984	163	3.4769	0.00025366	0.0779817
RNF125	18	29598335	29653176	121	3.477	0.00025354	0.0779817
EFCAB2	1	245133007	245290466	433	3.4485	0.00028189	0.0839093
INVS	9	102861538	103063282	468	3.4525	0.00027772	0.0839093
GNAT3	7	80087987	80141336	127	3.4283	0.00030366	0.0889771
ZSCAN23	6	28399707	28411279	43	3.3922	0.00034665	0.100011
HIST1H4L	6	27840926	27841289	2	3.3709	0.00037467	0.106457
TNKS1BP1	11	57067112	57092426	67	3.3599	0.00038992	0.109137
TAS1R2	1	19166093	19186176	99	3.3423	0.00041543	0.10951
IMPG2	3	100941390	101039404	207	3.3483	0.00040661	0.10951
SLBP	4	1694527	1714282	51	3.3463	0.00040952	0.10951
TMEM258	11	61535973	61560274	34	3.351	0.00040267	0.10951
PIEZO1	16	88781751	88851619	344	3.339	0.00042045	0.10951
CCDC152	5	42756903	42802462	141	3.328	0.00043735	0.111669
HIST1H3I	6	27839623	27840099	3	3.3259	0.00044065	0.111669
2011-09-01	4	77870856	77961537	257	3.3042	0.00047617	0.114482
PACS1	11	65837834	66012218	310	3.3064	0.00047253	0.114482
PPIP5K1	15	43825660	43882430	45	3.3073	0.00047101	0.114482
DCTN5	16	23652713	23681195	88	3.3124	0.00046252	0.114482
TMPRSS3	21	43791999	43816955	106	3.2917	0.00049794	0.118201
GLRX2	1	193065598	193075244	22	3.2731	0.00053196	0.121962
SIDT2	11	117049449	117068160	66	3.27	0.00053765	0.121962
SYNE2	14	64319683	64693165	997	3.2689	0.0005398	0.121962
MFAP1	15	44096690	44117000	31	3.272	0.00053389	0.121962
GLS	2	191745553	191830278	130	3.2572	0.00056259	0.124121
SORCS3	10	106400859	107024993	2172	3.2584	0.00056023	0.124121
INPP1	2	191208196	191236391	98	3.2414	0.00059475	0.124596
PTPRN	2	220154345	220174370	54	3.2473	0.0005826	0.124596
TMEM129	4	1717679	1723085	24	3.2367	0.00060461	0.124596
ZFHX4	8	77593454	77779521	411	3.24	0.00059765	0.124596
CKMT1A	15	43985084	43991420	6	3.2381	0.00060157	0.124596
U2AF1L4	19	36233365	36236346	11	3.2395	0.00059862	0.124596
PCDH12	5	141323150	141349304	67	3.2267	0.00062618	0.127639
CCDC83	11	85566144	85631064	248	3.1984	0.00069093	0.139323
NOS1AP	1	162039564	162353321	1163	3.1821	0.0007311	0.144319
TMEM106B	7	12250867	12282993	212	3.1845	0.00072514	0.144319
UNC5C	4	96083655	96470357	1322	3.1692	0.00076435	0.145059
MRPL49	11	64889655	64894843	9	3.1759	0.00074681	0.145059
PLK1	16	23688977	23701688	40	3.1686	0.00076579	0.145059
HEXIM1	17	43224684	43229468	9	3.1706	0.0007605	0.145059
CTNNBIP1	1	9908334	9970394	70	3.1434	0.00083506	0.152689
TMEM194B	2	191369068	191399448	77	3.1384	0.00084924	0.152689
PHF1	6	33378176	33384230	6	3.1365	0.00085492	0.152689
FRAT1	10	99079022	99081672	4	3.1384	0.00084929	0.152689
RP11-770J1.4	11	118303836	118305921	1	3.1467	0.00082556	0.152689
TYK2	19	10461209	10491352	86	3.1374	0.00085234	0.152689
DNMT3A	2	25455845	25565459	216	3.1207	0.00090217	0.153031
TRPS1	8	116420724	116821899	781	3.1288	0.00087764	0.153031
CYLC2	9	105757593	105780770	133	3.1195	0.0009058	0.153031
SUFU	10	104263744	104393292	303	3.1222	0.00089744	0.153031
P2RX3	11	57105848	57138073	95	3.1216	0.00089933	0.153031
SNX11	17	46180719	46200436	74	3.1292	0.00087633	0.153031
SPOCK1	5	136310987	136934068	1842	3.1145	0.00092119	0.154242
PSMA5	1	109941653	109969062	47	3.0994	0.00096946	0.155844
PGLYRP4	1	153302596	153321316	80	3.0986	0.00097231	0.155844
SPRY4	5	141689992	141706020	28	3.1066	0.00094619	0.155844
WDR76	15	44119161	44160617	72	3.1007	0.00096541	0.155844
RNF24	20	3907956	3996229	221	3.099	0.00097086	0.155844
HIBCH	2	191054461	191208919	440	3.0809	0.001032	0.156073
TACC3	4	1723227	1746898	139	3.0838	0.0010219	0.156073
MKLN1	7	130794855	131181395	1018	3.0872	0.0010103	0.156073
RP11-73M18.2	14	104029299	104152261	327	3.088	0.0010076	0.156073
PDIA3	15	44038590	44065477	49	3.0823	0.0010272	0.156073
IMPACT	18	22006580	22033499	72	3.0816	0.0010294	0.156073
ITGB2	21	46305868	46351904	193	3.0935	0.00098894	0.156073
C11orf48	11	62430287	62439727	19	3.0781	0.0010416	0.156265
HIST1H2AJ	6	27782112	27782607	4	3.0753	0.0010513	0.156468
FLNC	7	128470431	128499328	74	3.0725	0.0010614	0.156728
SPAST	2	32288680	32382706	277	3.027	0.0012348	0.160807
TXNDC9	2	99935445	99957165	51	3.0549	0.0011255	0.160807
PGAP1	2	197697728	197792520	171	3.0393	0.0011855	0.160807
LAMP3	3	182840001	182881627	173	3.0449	0.0011636	0.160807
TRIM36	5	114460459	114516243	129	3.0358	0.0011995	0.160807
KIF27	9	86451613	86536342	178	3.0313	0.0012174	0.160807
STK33	11	8413418	8615836	639	3.0482	0.001151	0.160807
APAF1	12	99038919	99129204	194	3.0356	0.0012005	0.160807
SHISA2	13	26618735	26625169	18	3.0424	0.0011735	0.160807
MAP1A	15	43803156	43823818	26	3.0492	0.0011471	0.160807
RP11-296A16.1	15	44064815	44091331	50	3.0359	0.0011991	0.160807
SERF2	15	44069285	44094787	49	3.0392	0.0011859	0.160807
NMB	15	85198360	85201794	12	3.0283	0.0012297	0.160807
ARRDC4	15	98462784	98517068	238	3.0463	0.0011585	0.160807
AIPL1	17	6297013	6338519	231	3.0286	0.0012283	0.160807
NMT1	17	43128978	43186384	218	3.042	0.0011751	0.160807
PITPNC1	17	65373575	65693372	810	3.0574	0.0011162	0.160807
GMCL1	2	70056774	70108528	90	3.0174	0.0012748	0.164871
APOPT1	14	104029299	104073860	111	3.0153	0.0012838	0.164898
SNRNP200	2	96940074	96971297	38	3.0075	0.0013171	0.165564
ACPL2	3	140947568	141013748	242	3.0078	0.0013157	0.165564
TENM2	5	166711804	167691162	2343	3.0058	0.0013243	0.165564
TMPO	12	98909290	98944157	106	3.0066	0.001321	0.165564
NHLH2	1	116378998	116386538	24	2.9988	0.0013554	0.167591
DCAF4L1	4	41983713	41988476	12	2.9957	0.0013691	0.167591
PIP5K1B	9	71320575	71624092	754	2.9933	0.0013798	0.167591
STRC	15	43891596	44010458	115	2.9939	0.0013773	0.167591
SERPINB13	18	61254223	61271873	31	2.9921	0.0013852	0.167591
SORT1	1	109852192	109940573	149	2.9836	0.0014242	0.167975
LINC01098	4	178649911	178911904	925	2.989	0.0013995	0.167975
KLC1	14	104028233	104167888	370	2.9868	0.0014094	0.167975
AC005358.1	17	12626199	12661542	97	2.9837	0.0014241	0.167975
AC093802.1	2	240684554	240724577	260	2.9815	0.0014342	0.168097
AC002451.1	7	95171457	95173854	6	2.9707	0.0014857	0.17203
UBE2H	7	129470572	129592789	457	2.9706	0.0014861	0.17203
C11orf83	11	62437745	62441159	8	2.9665	0.0015062	0.17223
GP2	16	20320894	20339130	54	2.9678	0.0014995	0.17223
FADS1	11	61567099	61596790	38	2.9547	0.0015648	0.17751
AD000671.6	19	36230153	36236333	23	2.9534	0.0015713	0.17751
EIF5B	2	99953816	100017789	162	2.9455	0.0016123	0.180632
NPC1	18	21086148	21166862	151	2.9443	0.0016182	0.180632
HMGCR	5	74632154	74657929	49	2.9381	0.001651	0.181564
GGNBP1	6	33551515	33556803	20	2.9404	0.0016389	0.181564
BICC1	10	60272900	60591195	670	2.9373	0.0016556	0.181564
RSRC1	3	157823644	158263519	1288	2.928	0.0017056	0.185481
LRRC55	11	56949221	56959191	30	2.927	0.0017111	0.185481
CATSPER2	15	43920701	43960316	57	2.9251	0.001722	0.18559
PRKAR1A	17	66507921	66547460	106	2.9208	0.0017455	0.187048
CLIP4	2	29320571	29412509	260	2.9132	0.0017888	0.187719
MYO1B	2	192109911	192290115	345	2.9142	0.001783	0.187719
UBE2W	8	74692332	74791145	169	2.9127	0.0017918	0.187719
CNIH2	11	66045661	66052772	7	2.9177	0.0017631	0.187719
GPR55	2	231772033	231825781	175	2.9092	0.0018117	0.188749
RAB6A	11	73386683	73472182	255	2.9052	0.001835	0.189076
STAB2	12	103981051	104160505	642	2.9066	0.0018271	0.189076
COL13A1	10	71561644	71724031	785	2.9016	0.0018562	0.189538
VPS51	11	64856796	64879332	41	2.901	0.0018597	0.189538
MARK3	14	103851729	103970168	311	2.8991	0.0018711	0.189669
LONRF1	8	12579403	12613582	116	2.8972	0.0018828	0.189829
RBKS	2	28004231	28113965	245	2.8897	0.0019278	0.191281
SLC30A6	2	32390933	32449448	164	2.8904	0.0019236	0.191281
NFE2L1	17	46125691	46138849	28	2.8905	0.0019232	0.191281
TMEM50A	1	25664408	25688852	23	2.8822	0.0019748	0.191883
MOGS	2	74688184	74692537	6	2.8852	0.0019559	0.191883
METTL12	11	62432781	62435968	6	2.8829	0.0019701	0.191883
SIK3	11	116714118	116969153	961	2.8869	0.0019454	0.191883
AMIGO1	1	110046797	110052360	8	2.8757	0.0020159	0.192105
JADE2	5	133860003	133918918	160	2.8737	0.0020283	0.192105
ADAL	15	43622872	43646096	68	2.8757	0.0020158	0.192105
ZC3H18	16	88636789	88698374	238	2.8746	0.0020229	0.192105
TMEM50B	21	34804792	34852318	169	2.879	0.0019948	0.192105
MKNK1	1	47023090	47082515	130	2.865	0.0020852	0.192857
C5orf30	5	102594403	102614361	51	2.8669	0.0020727	0.192857
REEP2	5	137774706	137782658	23	2.8586	0.0021277	0.192857
DSP	6	7541808	7586950	138	2.8619	0.0021056	0.192857
MSH5	6	31707725	31732622	67	2.8611	0.002111	0.192857
COMMD6	13	76099350	76123575	80	2.8584	0.0021288	0.192857
CDH8	16	61681146	62070939	1027	2.8618	0.0021063	0.192857
ZNF682	19	20107867	20150315	164	2.8689	0.0020597	0.192857
RNF114	20	48552948	48570429	48	2.8638	0.0020927	0.192857
RHCE	1	25688740	25756683	69	2.8516	0.0021751	0.193913
MSH5-SAPCD1	6	31707797	31732628	66	2.8543	0.0021568	0.193913
FOXO3	6	108881038	109005977	260	2.8526	0.0021685	0.193913
ADK	10	75910960	76469061	1050	2.849	0.0021932	0.193913
RELA	11	65421067	65430565	14	2.8476	0.0022025	0.193913
SP7	12	53720362	53739099	35	2.8491	0.0021925	0.193913
RP11-463D19.2	8	74600926	74791089	425	2.8434	0.0022318	0.195575
PAPPA2	1	176432307	176814735	863	2.8362	0.0022828	0.19575
PDK1	2	173420101	173489823	222	2.8357	0.002286	0.19575
MFSD6	2	191273081	191373931	261	2.838	0.0022702	0.19575
C7orf72	7	50135632	50199426	245	2.8398	0.0022573	0.19575
CACNA1H	16	1203241	1271771	143	2.8391	0.0022617	0.19575
C6orf15	6	31079000	31080336	19	2.8325	0.0023095	0.195973
ACTR1A	10	104238986	104262482	67	2.8333	0.0023035	0.195973
FOXF2	6	1390069	1395832	11	2.8265	0.0023533	0.197899
DLGAP1	18	3496030	4455335	2940	2.8268	0.0023505	0.197899
COL8A2	1	36560837	36590821	75	2.8145	0.0024425	0.20028
CUTA	6	33384219	33386094	3	2.8191	0.0024077	0.20028
TM7SF2	11	64879317	64883856	10	2.8141	0.0024457	0.20028
AP000974.1	11	85563600	85565986	9	2.8142	0.0024453	0.20028
SKOR1	15	68112042	68126899	37	2.8152	0.0024376	0.20028
ENPP7	17	77704681	77716021	27	2.8173	0.0024213	0.20028
TRERF1	6	42192669	42419789	513	2.8112	0.0024676	0.201195
HIST1H3J	6	27858093	27860884	9	2.8072	0.0024987	0.201253
GTF2H4	6	30875961	30881883	1	2.807	0.0025005	0.201253
PSMD8	19	38865176	38874464	27	2.8083	0.0024905	0.201253
FADS3	11	61640991	61659523	33	2.8035	0.0025273	0.202143
RP11-831H9.11	11	62417166	62432650	32	2.8014	0.0025439	0.202143
BACE2	21	42539728	42654445	327	2.8022	0.0025377	0.202143
DNAJB1	19	14625582	14640582	27	2.7999	0.0025559	0.20224
BTN1A1	6	26501449	26510650	28	2.7941	0.0026023	0.202618
ATAD1	10	89511269	89601100	212	2.7933	0.0026089	0.202618
MGMT	10	131265448	131566271	1219	2.7937	0.0026057	0.202618
IGSF22	11	18725852	18747777	84	2.7975	0.0025746	0.202618
C18orf8	18	21083473	21111746	50	2.7926	0.0026147	0.202618
C11orf42	11	6226796	6232362	7	2.7901	0.0026344	0.203304
CBX1	17	46147414	46178883	92	2.788	0.0026513	0.20377
GTF3C3	2	197627756	197664449	45	2.7855	0.0026722	0.204538
CRTC2	1	153920145	153931101	13	2.7817	0.0027038	0.206115
WDR1	4	10075963	10118573	204	2.7783	0.0027321	0.207429
MTHFD1	14	64854749	64926722	188	2.7761	0.0027512	0.208037
CYB561D1	1	110036674	110045554	11	2.7681	0.0028191	0.211464
WDR41	5	76721795	76916436	712	2.7666	0.0028326	0.211464
SIL1	5	138282409	138629246	519	2.7666	0.0028319	0.211464
COG5	7	106842000	107204959	850	2.7647	0.0028485	0.211464
ZNF592	15	85291866	85349659	166	2.7642	0.0028529	0.211464
GCNT4	5	74323289	74326724	13	2.7616	0.0028763	0.212359
FBXO4	5	41925356	41941845	28	2.7534	0.0029491	0.21688
TMEM57	1	25757388	25826700	90	2.7487	0.0029913	0.217003
NPAS2	2	101436614	101613291	571	2.7459	0.0030171	0.217003
2014-09-01	7	55861237	55930482	249	2.7473	0.0030048	0.217003
DENND1A	9	126141933	126692431	1536	2.7456	0.0030202	0.217003
RP11-468E2.6	14	24590560	24601038	21	2.747	0.0030073	0.217003
STMN3	20	62271061	62284780	30	2.7466	0.0030105	0.217003
UTS2B	3	190984957	191048325	264	2.7429	0.0030451	0.217128
IFNGR2	21	34775202	34851655	236	2.7434	0.0030402	0.217128
RP4-583P15.14	20	62369623	62371751	6	2.7396	0.0030754	0.218458
TMEM186	16	8874241	8891505	97	2.738	0.0030911	0.218745
DENND4B	1	153901977	153919172	22	2.7347	0.0031223	0.219958
ZBTB9	6	33422356	33425325	7	2.7337	0.0031317	0.219958
INPP4B	4	142944313	143768585	2323	2.7271	0.0031951	0.221244
FAM105B	5	14664773	14699820	61	2.73	0.0031664	0.221244
SPATA31E1	9	90497741	90503814	24	2.7274	0.0031917	0.221244
RPL36	19	5674958	5691887	33	2.7268	0.0031972	0.221244
RBM25	14	73525144	73588122	128	2.722	0.0032444	0.223685
AP000783.1	11	123301058	123306427	17	2.7188	0.0032759	0.225029
AGPAT3	21	45285067	45406417	326	2.7175	0.0032891	0.225111
FITM1	14	24600484	24602058	3	2.7132	0.0033316	0.227191
RP11-293M10.1	14	75705319	75735986	65	2.7098	0.0033661	0.228712
LST1	6	31553901	31556686	8	2.7032	0.003434	0.229174
EVL	14	100437786	100610573	475	2.7056	0.0034088	0.229174
FES	15	91426925	91439006	32	2.7054	0.0034111	0.229174
HDGFRP2	19	4472284	4502223	98	2.7036	0.0034301	0.229174
ZNF766	19	52772824	52795977	124	2.7033	0.003433	0.229174
TP53INP1	8	95938200	95961639	55	2.6984	0.0034839	0.231018
GIT1	17	27900487	27921072	28	2.697	0.0034986	0.231018
SAFB	19	5623046	5668489	87	2.6981	0.0034866	0.231018
TRMT61A	14	103995521	104003410	21	2.695	0.0035194	0.231577
TWF2	3	52262626	52273276	38	2.6929	0.0035414	0.231577
PDSS1	10	26986588	27035727	172	2.6904	0.0035688	0.231577
TAOK3	12	118587606	118810750	496	2.6926	0.0035451	0.231577
HYPK	15	44088340	44095241	11	2.691	0.0035624	0.231577
AJAP1	1	4714792	4852594	704	2.6771	0.0037133	0.23245
RP11-156E8.1	1	245132652	245134390	4	2.6843	0.0036346	0.23245
MBOAT2	2	8992820	9143942	275	2.6822	0.0036574	0.23245
ZXDC	3	126156444	126194762	144	2.68	0.0036812	0.23245
RASGRF2	5	80256491	80525975	874	2.6766	0.0037186	0.23245
RLN2	9	5299868	5304969	9	2.6811	0.0036689	0.23245
ST6GALNAC6	9	130647600	130667687	35	2.6771	0.0037127	0.23245
ZNF487	10	43932282	43991517	188	2.6811	0.003669	0.23245
WDR73	15	85185999	85197574	36	2.6877	0.0035971	0.23245
IGF2BP1	17	47074774	47133012	102	2.6853	0.0036237	0.23245
CAMSAP3	19	7660788	7683190	41	2.678	0.0037031	0.23245
ZGPAT	20	62338817	62367494	71	2.6738	0.00375	0.233634
PLS1	3	142315229	142432506	274	2.671	0.0037808	0.234773
PFDN4	20	52824386	52844591	65	2.669	0.0038042	0.235446
TRAPPC3	1	36602173	36615098	31	2.6636	0.0038655	0.235614
TMEM200A	6	130686879	130764208	253	2.6624	0.0038788	0.235614
UCHL3	13	76123619	76180085	169	2.6663	0.0038349	0.235614
TUBGCP4	15	43661419	43699293	64	2.6657	0.0038412	0.235614
TP53BP1	15	43699407	43802926	230	2.6621	0.0038823	0.235614
CIITA	16	10971055	11026079	138	2.6623	0.0038805	0.235614
TAPBP	6	33267471	33282164	32	2.6596	0.003912	0.236651
NMNAT2	1	183217372	183387737	497	2.6547	0.0039686	0.238443
NLRC4	2	32449522	32490923	95	2.6516	0.0040052	0.238443
ZNF322	6	26636518	26659980	84	2.6517	0.0040041	0.238443
CTTNBP2	7	117350705	117514193	379	2.6536	0.0039816	0.238443
SLC7A4	22	21383007	21387129	13	2.6559	0.0039552	0.238443
LAMC2	1	183155373	183214035	228	2.6458	0.0040754	0.240333
DCUN1D1	3	182655862	182703741	62	2.6462	0.0040698	0.240333
TCF4	18	52889562	53332018	837	2.6467	0.0040642	0.240333
RAB2A	8	61429416	61536186	339	2.6403	0.0041421	0.24274
IKBIP	12	99007183	99038891	82	2.641	0.0041328	0.24274
IFIT1	10	91152303	91163745	33	2.636	0.0041944	0.245039
C1orf222	1	1853396	1935276	225	2.6198	0.0043996	0.247108
PDE4B	1	66258197	66840259	1512	2.623	0.0043585	0.247108
KCNH1	1	210856555	211307457	1506	2.624	0.0043453	0.247108
STON1-GTF2A1L	2	48757064	49003654	1017	2.6266	0.0043126	0.247108
FAM198A	3	43020759	43101703	261	2.6155	0.0044547	0.247108
CXXC4	4	105389469	105416058	43	2.6162	0.0044455	0.247108
TPPP	5	660883	693510	99	2.6168	0.0044375	0.247108
RUFY1	5	178977559	179037027	183	2.621	0.0043834	0.247108
ZDHHC4	7	6617065	6629005	33	2.6148	0.0044637	0.247108
DNMBP	10	101635334	101769676	431	2.6187	0.0044139	0.247108
OR5AK2	11	56756347	56757342	4	2.6154	0.0044558	0.247108
TAGLN	11	117070037	117075498	22	2.6215	0.0043768	0.247108
RP11-65D24.2	13	112240548	112324955	277	2.6183	0.0044178	0.247108
DCAF11	14	24583404	24594451	22	2.6275	0.0043011	0.247108
SEMA6D	15	47476298	48066420	1947	2.6257	0.0043235	0.247108
KLK15	19	51328545	51340469	29	2.6292	0.004279	0.247108
KIR3DL1	19	55235969	55378448	50	2.6292	0.0042798	0.247108
TMPRSS6	22	37461476	37505603	143	2.6146	0.004467	0.247108
MYOM1	18	3066805	3220106	610	2.613	0.004487	0.247484
GATAD2B	1	153777201	153895451	207	2.6085	0.0045471	0.249766
WDR82	3	52288437	52322036	80	2.6029	0.0046216	0.249766
RAD23B	9	110045418	110094475	166	2.6053	0.0045891	0.249766
OR4E2	14	22133297	22134238	5	2.6056	0.0045863	0.249766
DLST	14	75348594	75370448	70	2.6039	0.0046085	0.249766
RP11-322L20.1	14	87372122	87389099	56	2.6057	0.0045846	0.249766
AC079210.1	17	66539369	66542970	10	2.6029	0.0046216	0.249766
TET1	10	70320413	70454239	472	2.6013	0.0046441	0.250261
SMIM2	13	44717679	44735393	36	2.5996	0.0046664	0.250742
ST8SIA6	10	17360382	17496329	768	2.5979	0.0046896	0.251269
ITPR3	6	33588142	33664351	376	2.5948	0.0047324	0.251572
CCDC136	7	128430811	128462186	78	2.5961	0.004714	0.251572
SNAPC1	14	62229075	62263146	149	2.5946	0.0047355	0.251572
CHRM2	7	136553416	136705002	464	2.5889	0.0048144	0.25222
MNX1	7	156786745	156803345	54	2.5868	0.0048432	0.25222
INTS9	8	28625178	28747759	235	2.5899	0.0047999	0.25222
PXDNL	8	52232138	52722005	1801	2.587	0.0048413	0.25222
CKB	14	103985996	103989448	5	2.5847	0.0048733	0.25222
ZSCAN29	15	43650370	43663223	29	2.5841	0.0048822	0.25222
CKMT1B	15	43885252	43897099	22	2.5874	0.0048354	0.25222
WNT3	17	44839872	44910520	83	2.5849	0.0048709	0.25222
BCAS3	17	58754814	59470199	1140	2.5917	0.0047758	0.25222
PDE4A	19	10527449	10580305	96	2.5923	0.0047665	0.25222
ANKRD31	5	74364100	74532703	451	2.5791	0.0049525	0.255149
P2RX6	22	21364097	21383119	70	2.5782	0.0049664	0.255164
BTBD9	6	38136227	38607924	1425	2.5759	0.0049985	0.256112
ZNF174	16	3451235	3459370	25	2.5746	0.0050179	0.256405
AGTRAP	1	11796141	11814859	50	2.5696	0.0050912	0.256795
M1AP	2	74785010	74875465	145	2.5728	0.0050433	0.256795
GIN1	5	102421704	102455855	109	2.5694	0.005094	0.256795
DENND4A	15	65950384	66084631	300	2.5712	0.0050673	0.256795
PQLC1	18	77662420	77711664	127	2.5705	0.0050782	0.256795
ATXN7L2	1	110026101	110035426	13	2.568	0.0051147	0.257147
C12orf79	12	92378756	92536690	452	2.5644	0.0051683	0.257931
CCNA1	13	37005967	37017019	22	2.5654	0.0051522	0.257931
HAGH	16	1845621	1877195	275	2.5632	0.0051853	0.257931
FUS	16	31191431	31203127	12	2.5634	0.0051827	0.257931
NEGR1	1	71861623	72748417	2024	2.5612	0.0052155	0.25815
MUSTN1	3	52867130	52869235	10	2.5609	0.0052202	0.25815
ANKRD7	7	117854727	117882785	97	2.5602	0.005231	0.25815
SMAD5	5	135468534	135524435	142	2.559	0.0052481	0.258314
CIAO1	2	96931870	96939087	7	2.5502	0.0053832	0.262211
HNRNPF	10	43881065	43904614	75	2.5524	0.0053497	0.262211
CLP1	11	57416465	57429340	19	2.5506	0.0053775	0.262211
RP4-583P15.15	20	62340216	62370456	77	2.5516	0.0053614	0.262211
MNT	17	2287354	2304412	49	2.5466	0.0054396	0.264272
ZEB2	2	145141648	145282147	203	2.5454	0.0054573	0.264446
TTC26	7	138818490	138876732	131	2.5424	0.0055048	0.266061
ZNF853	7	6655248	6663921	27	2.5396	0.0055488	0.267498
TMEM110-MUSTN1	3	52867137	52931578	180	2.5335	0.0056471	0.268758
ZC2HC1B	6	144185573	144259483	182	2.5328	0.0056584	0.268758
RHEB	7	151163098	151217206	110	2.5366	0.0055974	0.268758
PCM1	8	17780349	17885478	480	2.534	0.0056388	0.268758
COA4	11	73583712	73588033	9	2.5318	0.005674	0.268758
CASP4	11	104813593	104840163	66	2.5314	0.00568	0.268758
MAP3K12	12	53874274	53893847	19	2.5308	0.0056896	0.268758
SERINC4	15	44086360	44092419	8	2.533	0.0056551	0.268758
HMGB4	1	34326076	34330392	10	2.5249	0.0057871	0.272677
TP53BP2	1	223967601	224033674	138	2.5162	0.0059311	0.274548
MRPL33	2	27994584	28210954	459	2.5098	0.0060396	0.274548
REV1	2	100016938	100106497	220	2.5158	0.0059387	0.274548
PPM1M	3	52279841	52284613	5	2.5149	0.0059532	0.274548
ZBTB20	3	114056941	114866118	1755	2.5191	0.0058827	0.274548
SERPINI1	3	167453031	167543356	282	2.5079	0.0060731	0.274548
ZNF354C	5	178487416	178510538	57	2.5162	0.005931	0.274548
HSPA1A	6	31783291	31785723	2	2.5094	0.0060463	0.274548
IP6K3	6	33689444	33714762	145	2.5137	0.0059738	0.274548
SH2B2	7	101928405	101962178	72	2.5154	0.0059447	0.274548
ABCC2	10	101542489	101611949	178	2.5095	0.0060454	0.274548
PPME1	11	73882144	73965748	224	2.5084	0.0060636	0.274548
BCL11B	14	99635624	99737861	251	2.5077	0.0060757	0.274548
ELL3	15	44064798	44069741	7	2.5105	0.0060282	0.274548
VIMP	15	101811022	101817705	16	2.5169	0.0059199	0.274548
EPX	17	56270098	56282535	26	2.5119	0.0060048	0.274548
IER2	19	13261229	13265722	10	2.5157	0.0059396	0.274548
FCGR2A	1	161475220	161493803	48	2.5066	0.0060947	0.274745
MOB3C	1	47073387	47082563	17	2.494	0.006316	0.27503
GPR35	2	241544848	241570676	96	2.4962	0.0062764	0.27503
MCCC1	3	182733006	182833863	201	2.4926	0.0063402	0.27503
ZDHHC11B	5	710475	767067	10	2.4968	0.0062653	0.27503
THBS4	5	79287134	79379110	237	2.4948	0.0063014	0.27503
PHF3	6	64345725	64489229	264	2.4915	0.0063607	0.27503
VDAC3	8	42249142	42263415	24	2.4973	0.0062572	0.27503
R3HCC1L	10	99894387	100004654	198	2.4988	0.0062313	0.27503
RCOR2	11	63678693	63684316	5	2.5013	0.0061869	0.27503
PAFAH1B2	11	117014983	117047610	106	2.497	0.0062616	0.27503
NR1H4	12	100867486	100958191	221	2.4916	0.0063578	0.27503
RGCC	13	42031695	42045018	35	2.4984	0.0062382	0.27503
RAP2A	13	98086476	98121382	56	2.4912	0.006365	0.27503
EFCAB13	17	45400656	45518678	317	2.5007	0.0061974	0.27503
SAFB2	19	5587010	5624057	102	2.5043	0.0061349	0.27503
ZNF90	19	20188803	20237885	129	2.5007	0.0061968	0.27503
FAM98C	19	38893775	38899728	30	2.4959	0.0062817	0.27503
AC004017.1	19	58203868	58204128	1	2.5003	0.0062047	0.27503
ZNF415	19	53611132	53636330	101	2.4879	0.0064245	0.276962
SAMD3	6	130465460	130686570	1055	2.4865	0.0064511	0.277471
TLK1	2	171847333	172087824	619	2.4849	0.0064788	0.277557
ZSWIM2	2	187692562	187713935	86	2.4845	0.0064875	0.277557
TMEM110	3	52870235	52931612	167	2.4839	0.0064975	0.277557
CNNM4	2	97426639	97477628	72	2.4755	0.0066518	0.279689
ENC1	5	73923234	73937249	25	2.4794	0.0065804	0.279689
LIPF	10	90424198	90438571	46	2.4759	0.0066451	0.279689
MARK2	11	63606400	63678491	119	2.4775	0.0066149	0.279689
KRT86	12	52643084	52702947	217	2.4761	0.0066415	0.279689
CHST14	15	40763160	40765353	1	2.4761	0.0066408	0.279689
DCAKD	17	43100708	43138473	111	2.4758	0.0066477	0.279689
XKR9	8	71581600	71702606	385	2.4731	0.006697	0.280959
MYBPHL	1	109834987	109849663	43	2.4693	0.0067695	0.282736
FMNL2	2	153191751	153506348	1070	2.4697	0.0067609	0.282736
AC018512.1	15	44075041	44075231	1	2.4665	0.0068225	0.284316
OXCT1	5	41730167	41870621	215	2.4622	0.0069042	0.285865
MTSS1	8	125563031	125740730	639	2.4621	0.0069054	0.285865
MEDAG	13	31480328	31499709	59	2.4629	0.0068911	0.285865
HTR1D	1	23516993	23521222	10	2.4509	0.0071254	0.290427
SLC2A9	4	9772777	10056560	1315	2.4502	0.0071395	0.290427
TRPC7	5	135548999	135732730	463	2.4529	0.0070862	0.290427
PSORS1C2	6	31105313	31107127	21	2.4548	0.0070479	0.290427
CYP51A1	7	91741465	91772266	56	2.4516	0.007111	0.290427
EP400NL	12	132568828	132613029	146	2.4546	0.0070517	0.290427
TGM7	15	43568478	43594453	49	2.4508	0.0071268	0.290427
FKBP1A	20	1349622	1373806	62	2.4539	0.0070651	0.290427
ZNF608	5	123972608	124084500	369	2.4483	0.0071773	0.291333
HSBP1L1	18	77724561	77730822	21	2.4463	0.0072157	0.291831
BPIFC	22	32809834	32860471	212	2.4461	0.0072207	0.291831
IKZF2	2	213864429	214017151	460	2.4421	0.0073005	0.294422
SLC1A6	19	15060846	15133802	471	2.4401	0.0073425	0.29548
PHYHIP	8	22077222	22089854	32	2.4359	0.0074267	0.298229
SRPK1	6	35800743	35889119	228	2.4339	0.007469	0.299287
MRPL53	2	74699085	74700449	3	2.4286	0.0075776	0.300183
OXSM	3	25824408	25836025	14	2.431	0.0075286	0.300183
KRBOX1	3	42850938	43097363	642	2.4317	0.0075137	0.300183
LHFPL5	6	35773070	35801651	71	2.4284	0.0075835	0.300183
RP11-257K9.8	6	73919469	73972919	168	2.4282	0.0075871	0.300183
SYT1	12	79257773	79845788	1480	2.4282	0.0075874	0.300183
CD55	1	207494853	207534311	59	2.4224	0.0077099	0.302675
THEGL	4	57396775	57469673	239	2.4221	0.0077158	0.302675
NOVA1	14	26912299	27066960	297	2.423	0.0076957	0.302675
PPP1R36	14	65016620	65056098	110	2.4214	0.0077311	0.302675
CDC37	19	10501810	10530797	56	2.4228	0.0077014	0.302675
MSH6	2	47922669	48037240	340	2.4191	0.0077792	0.303924
SYPL2	1	110009180	110024759	44	2.4173	0.0078191	0.304847
IFIT5	10	91174343	91180758	29	2.4136	0.0078973	0.305357
MUC2	11	1074875	1104419	115	2.414	0.0078897	0.305357
ATP5G2	12	54026510	54071192	128	2.4157	0.0078515	0.305357
VPS33B	15	91541646	91565833	75	2.415	0.0078677	0.305357
MYH15	3	108099216	108248169	404	2.4121	0.0079313	0.30604
TMEM198	2	220408385	220415317	13	2.4078	0.0080237	0.308485
LOH12CR1	12	12510013	12619840	332	2.4069	0.008044	0.308485
KRT71	12	52937693	52946931	47	2.407	0.0080426	0.308485
MAP3K6	1	27681675	27693383	30	2.4041	0.0081054	0.309234
NOLC1	10	103911933	103923627	17	2.403	0.0081295	0.309234
FEN1	11	61560109	61564716	5	2.4052	0.008082	0.309234
KIR3DL2	19	55361898	55378662	32	2.4034	0.0081216	0.309234
AC012123.1	18	30349758	30354376	7	2.4001	0.0081952	0.311102
CCDC142	2	74699113	74710535	21	2.3978	0.0082465	0.311788
POC5	5	74969949	75013313	150	2.3984	0.0082326	0.311788
MTERFD2	2	242011584	242041747	92	2.3949	0.0083128	0.311912
ACKR2	3	42846244	42929466	222	2.3937	0.0083406	0.311912
TXNDC5	6	7881483	8026646	553	2.394	0.0083327	0.311912
AKAP9	7	91570181	91739987	332	2.395	0.0083096	0.311912
PC	11	66615704	66725847	218	2.3964	0.0082782	0.311912
SCAMP4	19	1905213	1926016	57	2.3933	0.0083496	0.311912
RTEL1	20	62289163	62328416	157	2.3918	0.0083825	0.312519
TNFRSF14	1	2487078	2496821	21	2.3731	0.0088207	0.313579
S100PBP	1	33282368	33324476	84	2.3725	0.008833	0.313579
LEPR	1	65886248	66107242	608	2.3726	0.0088322	0.313579
TBC1D8	2	101624079	101869328	627	2.384	0.0085627	0.313579
SLC22A14	3	38323785	38360066	195	2.3836	0.0085727	0.313579
TLR9	3	52255096	52273183	50	2.372	0.0088457	0.313579
DCUN1D4	4	52709166	52783003	98	2.3769	0.0087295	0.313579
LRBA	4	151185594	151936879	1582	2.3783	0.0086971	0.313579
GHR	5	42423879	42721979	689	2.3819	0.0086122	0.313579
MCTP1	5	94039446	94620279	1659	2.3832	0.0085805	0.313579
AC136604.1	5	179078298	179079445	2	2.3884	0.0084603	0.313579
TNF	6	31543344	31546113	5	2.3817	0.0086162	0.313579
HSPA1L	6	31777396	31783437	21	2.3737	0.0088055	0.313579
LEMD2	6	33738979	33756913	82	2.3741	0.0087967	0.313579
HEATR2	7	766338	829190	264	2.3782	0.0086976	0.313579
PCLO	7	82383329	82792246	1172	2.3759	0.008752	0.313579
CXCL12	10	44793038	44881941	414	2.3772	0.0087226	0.313579
FBXL15	10	104178946	104182893	4	2.3854	0.0085306	0.313579
ZNF423	16	49521435	49891830	1125	2.3786	0.0086882	0.313579
MVD	16	88718343	88729569	38	2.378	0.0087035	0.313579
RNF152	18	59475296	59561480	309	2.382	0.0086086	0.313579
C19orf70	19	5678432	5680907	4	2.3854	0.0085314	0.313579
KCTD15	19	34286838	34306668	47	2.3885	0.0084594	0.313579
AC002398.9	19	36236579	36245420	17	2.3784	0.008694	0.313579
GNAS	20	57414773	57486247	194	2.3785	0.0086914	0.313579
FAM207A	21	46359925	46396904	118	2.3816	0.0086193	0.313579
RP5-966M1.6	3	52847298	52869745	107	2.3699	0.0088973	0.31363
RP11-1084J3.4	5	33987279	34124633	259	2.37	0.0088944	0.31363
SYVN1	11	64889252	64902004	19	2.3709	0.0088732	0.31363
CDX2	13	28536274	28545276	18	2.369	0.0089176	0.313756
NKAPL	6	28227098	28228736	7	2.3674	0.0089577	0.314576
RNPEPL1	2	241505221	241520789	38	2.3655	0.0090028	0.31496
PCGF2	17	36890150	36906070	49	2.3654	0.0090057	0.31496
OR4D2	17	56247017	56247940	4	2.3648	0.009019	0.31496
KLHL21	1	6650784	6674667	63	2.3598	0.009143	0.316259
RPS10-NUDT3	6	34256547	34393825	383	2.3592	0.0091574	0.316259
GPR22	7	107110463	107116098	7	2.3597	0.0091453	0.316259
OTUD6B	8	92082424	92099323	30	2.3593	0.0091551	0.316259
SPG20OS	13	36920568	36943738	64	2.3597	0.0091458	0.316259
GAS8	16	90086037	90111383	114	2.3621	0.009087	0.316259
LRRC27	10	134145614	134195010	201	2.3574	0.0092029	0.317246
FRA10AC1	10	95427640	95462329	100	2.3556	0.0092464	0.318161
KCNS1	20	43720951	43729753	18	2.3534	0.0093016	0.319474
WDR25	14	100842755	100996640	277	2.3523	0.0093299	0.31986
THAP3	1	6684926	6695646	39	2.3434	0.0095555	0.321508
DENND2D	1	111729796	111747157	44	2.3491	0.0094102	0.321508
RP11-480I12.4	1	202789394	202796353	26	2.3423	0.0095837	0.321508
WBP1	2	74685456	74688018	3	2.3478	0.0094434	0.321508
GLYCTK	3	52321105	52329272	22	2.3472	0.0094569	0.321508
PTPRG	3	61547243	62283288	2670	2.3446	0.0095235	0.321508
GATA2	3	128198270	128212028	40	2.3441	0.0095362	0.321508
LRRD1	7	91741473	91808845	108	2.3442	0.0095339	0.321508
RP11-187E13.2	14	32476108	32487891	26	2.3452	0.0095075	0.321508
RNF40	16	30773066	30787628	16	2.3486	0.009422	0.321508
KMT2B	19	36208921	36229779	43	2.3428	0.0095693	0.321508
NAPSA	19	50861734	50869087	11	2.3443	0.0095323	0.321508
SGCB	4	52886872	52904648	27	2.3408	0.009621	0.321674
ADAT3	19	1905377	1913444	31	2.3403	0.0096341	0.321674
RTEL1-TNFRSF6B	20	62290653	62330037	160	2.3401	0.0096401	0.321674
FOXJ3	1	42642210	42801548	320	2.3385	0.0096807	0.322036
ZBTB25	14	64915824	64971931	126	2.3383	0.0096853	0.322036
FAM178B	2	97541620	97684175	310	2.3355	0.0097585	0.323885
PPRC1	10	103892787	103910082	26	2.3343	0.0097905	0.323885
OR10D3	11	124055923	124056952	6	2.3335	0.00981	0.323885
ARFRP1	20	62329996	62339377	15	2.3337	0.0098054	0.323885
CATSPERG	19	38826415	38861589	118	2.3326	0.009835	0.32414
MME	3	154741913	154901497	384	2.3315	0.009863	0.324493
INO80B	2	74682150	74688011	5	2.3297	0.0099102	0.324906
BLVRA	7	43798279	43846939	95	2.3299	0.009906	0.324906
PYCARD	16	31212806	31214771	1	2.3277	0.0099631	0.325502
C16orf98	16	31213206	31214773	1	2.3277	0.0099631	0.325502
BOP1	8	145486055	145515082	22	2.327	0.0099828	0.325578
BAK1	6	33540329	33548019	28	2.3257	0.010018	0.326159
SMCO1	3	196233748	196242237	20	2.3235	0.010075	0.327446
MYT1	20	62783144	62873604	253	2.3203	0.010162	0.329702
C9orf64	9	86553226	86571901	52	2.3185	0.010212	0.330752
GPR98	5	89825161	90460038	1693	2.3161	0.010278	0.332316
GABRA2	4	46250444	46477247	535	2.3129	0.010363	0.33293
TMEM180	10	104221149	104236802	55	2.3136	0.010344	0.33293
XRCC3	14	104163946	104181841	35	2.3133	0.010354	0.33293
RPL3L	16	1993975	2007607	30	2.3128	0.010368	0.33293
SEC11A	15	85212775	85259947	104	2.3094	0.010461	0.335342
RTN1	14	60062694	60337684	597	2.3087	0.01048	0.335378
DDC	7	50526134	50633154	554	2.3058	0.01056	0.336789
ZNF33A	10	38299578	38354016	185	2.3064	0.010544	0.336789
DDX51	12	132621139	132628880	40	2.3051	0.01058	0.336854
LARP1B	4	128982423	129144086	355	2.3034	0.010629	0.336889
FBXL17	5	107194736	107717799	1320	2.3031	0.010635	0.336889
SLC2A4RG	20	62371214	62374858	10	2.3032	0.010635	0.336889
C4orf21	4	113460492	113558151	218	2.2993	0.010743	0.338399
CEP72	5	612387	667283	175	2.297	0.010809	0.338399
MYRF	11	61520114	61555990	56	2.2989	0.010756	0.338399
RNASEH2C	11	65482367	65488418	17	2.298	0.01078	0.338399
OVOL1	11	65554493	65564690	26	2.2995	0.010738	0.338399
DCC	18	49866542	51057784	5083	2.2985	0.010766	0.338399
PCP2	19	7696497	7698634	8	2.2975	0.010796	0.338399
AFF1	4	87856154	88062206	531	2.2955	0.010852	0.338615
HSF1	8	145515280	145538385	31	2.2957	0.010847	0.338615
RNF32	7	156432975	156469824	114	2.2898	0.011016	0.342717
TSPAN14	10	82213922	82292879	223	2.2897	0.01102	0.342717
ITIH4	3	52846991	52865495	86	2.2873	0.011089	0.343722
SPATC1L	21	47581062	47604390	158	2.2875	0.011082	0.343722
CALML6	1	1846266	1848735	11	2.2855	0.011142	0.34399
IFI27	14	94571182	94583033	45	2.2845	0.011171	0.34399
CD300A	17	72462555	72480933	88	2.2848	0.011163	0.34399
STXBP2	19	7701767	7712759	22	2.2856	0.011138	0.34399
C5orf66	5	134368970	134691744	784	2.2832	0.011209	0.344594
SLC39A1	1	153931575	153940188	16	2.2822	0.011238	0.34492
LTB4R	14	24780656	24787242	10	2.2786	0.011346	0.347666
TSRM	7	113091127	113091457	1	2.2763	0.011414	0.348824
LMBR1	7	156461646	156685924	835	2.2761	0.011421	0.348824
MED18	1	28655513	28662476	8	2.2746	0.011465	0.349549
TIMM23	10	51592080	51623365	2	2.274	0.011482	0.349549
SBP1	6	33663196	33663474	2	2.2731	0.011509	0.349803
CX3CL1	16	57406370	57418960	44	2.2698	0.011611	0.352187
PITPNM3	17	6354584	6459814	352	2.2693	0.011625	0.352187
OBSL1	2	220415451	220436581	68	2.268	0.011665	0.352411
LGSN	6	63985856	64029882	54	2.2678	0.01167	0.352411
STX17	9	102668915	102732618	124	2.2663	0.011717	0.353262
NPFFR1	10	72007085	72043432	129	2.2652	0.01175	0.353572
GPR108	19	6729925	6737614	30	2.2647	0.011765	0.353572
HSPA12B	20	3713314	3733758	46	2.264	0.011787	0.353667
PHF13	1	6673745	6684093	24	2.2622	0.011843	0.354559
SAMD13	1	84764049	84855640	202	2.2581	0.011968	0.354559
ITPRIPL1	2	96991069	96994091	6	2.2585	0.011958	0.354559
INHA	2	220433884	220440435	16	2.259	0.01194	0.354559
WNK2	9	95947198	96082854	449	2.2591	0.011939	0.354559
LONP1	19	5691845	5720583	85	2.2602	0.011904	0.354559
CARM1	19	10982189	11033453	98	2.2593	0.011931	0.354559
ZNF585B	19	37672481	37709055	68	2.2605	0.011896	0.354559
POLR2A	17	7387685	7417933	125	2.256	0.012035	0.355421
FADS6	17	72873428	72889708	34	2.256	0.012035	0.355421
PTPN4	2	120517207	120741394	466	2.2534	0.012116	0.35669
SUN5	20	31571579	31592239	105	2.254	0.012098	0.35669
HS3ST6	16	1961464	1968441	43	2.2514	0.01218	0.358012
LILRB5	19	54754263	54761164	22	2.2494	0.012243	0.3593
ROM1	11	62379194	62382592	7	2.2477	0.012299	0.359818
RNF113B	13	98828039	98829519	3	2.2478	0.012295	0.359818
TOR1AIP1	1	179851177	179894135	138	2.2463	0.012343	0.360542
LRRN2	1	204586298	204654861	219	2.2366	0.012656	0.364332
AC092782.1	1	243388058	243395911	16	2.2373	0.012633	0.364332
CYP8B1	3	42897497	42917633	47	2.2363	0.012667	0.364332
ARL9	4	57371509	57390614	48	2.2377	0.01262	0.364332
PRSS16	6	27215480	27224403	21	2.2376	0.012624	0.364332
GSTA4	6	52842751	52860176	90	2.2408	0.012519	0.364332
WDR11	10	122610687	122669036	216	2.2397	0.012554	0.364332
DTX3	12	57998405	58003587	9	2.2401	0.012541	0.364332
SPG20	13	36875775	36944317	150	2.237	0.012642	0.364332
SNN	16	11762270	11773015	41	2.2379	0.012612	0.364332
IFIT1B	10	91137813	91144962	22	2.234	0.01274	0.36587
SLC22A15	1	116519119	116612675	250	2.2322	0.0128	0.366941
ANAPC13	3	134196548	134205558	20	2.2311	0.012836	0.366941
SF3B2	11	65818200	65836779	32	2.2316	0.01282	0.366941
DIRAS3	1	68511645	68517314	13	2.227	0.012973	0.369036
STAT1	2	191829084	191885686	148	2.2266	0.012988	0.369036
CAPN15	16	577717	604636	21	2.2277	0.012951	0.369036
KRTDAP	19	35978226	35986460	29	2.2277	0.01295	0.369036
LHCGR	2	48859428	48982880	516	2.2234	0.013095	0.369948
RTKN	2	74652963	74669549	32	2.2236	0.013086	0.369948
NCR3	6	31556672	31560762	20	2.2233	0.013099	0.369948
PHKG1	7	56148440	56160689	47	2.2244	0.01306	0.369948
CIT	12	120123595	120315095	495	2.2224	0.013129	0.370238
BTN3A3	6	26440700	26453643	34	2.2171	0.013308	0.372629
TULP1	6	35465651	35480715	56	2.2164	0.013333	0.372629
OR52W1	11	6220376	6221489	5	2.2175	0.013293	0.372629
CDK2AP2	11	67273968	67276120	1	2.2166	0.013327	0.372629
PROX2	14	75319736	75330537	32	2.2182	0.01327	0.372629
SYT4	18	40847843	40857615	9	2.2167	0.013323	0.372629
RNPC3	1	104068313	104097861	41	2.2124	0.01347	0.372986
TCAIM	3	44379611	44450943	161	2.2126	0.013464	0.372986
ZBTB10	8	81397854	81438500	76	2.2142	0.013409	0.372986
DGAT1	8	145539954	145550573	13	2.2134	0.013437	0.372986
IFNK	9	27524312	27526496	14	2.2146	0.013395	0.372986
FAM117A	17	47787694	47866542	111	2.2119	0.013485	0.372986
EPN1	19	56186592	56221224	132	2.2121	0.013479	0.372986
GANAB	11	62392298	62414104	27	2.2089	0.01359	0.375336
KAT5	11	65479467	65487075	25	2.2076	0.013638	0.375556
HOMER3	19	19040010	19052070	12	2.2076	0.013637	0.375556
TMEM141	9	139685807	139687709	7	2.2046	0.013742	0.377865
SLC6A13	12	329789	372039	171	2.2032	0.013789	0.378602
SEPP1	5	42799982	42887494	270	2.2002	0.013897	0.378794
LDLRAD3	11	35965531	36253686	995	2.2004	0.013888	0.378794
RIN1	11	66097713	66104311	21	2.2007	0.013879	0.378794
SLC7A8	14	23594504	23652883	126	2.2024	0.013817	0.378794
SSTR1	14	38677204	38682272	11	2.2008	0.013874	0.378794
CTD-3214H19.4	19	7694682	7707934	30	2.1981	0.013969	0.380204
CYP2A7	19	41381344	41388657	42	2.1944	0.014102	0.383268
NACC2	9	138898383	138987131	261	2.1928	0.014162	0.383786
MAP6	11	75297963	75380165	161	2.1928	0.014161	0.383786
TGFBI	5	135364584	135399507	97	2.1904	0.014248	0.38556
RB1CC1	8	53535016	53658403	184	2.189	0.014297	0.386328
CNR2	1	24197016	24285549	176	2.1844	0.014467	0.386397
NR4A2	2	157180944	157198860	14	2.1845	0.014461	0.386397
SH3D19	4	152023903	152246784	635	2.1846	0.014458	0.386397
SOX6	11	15987995	16761138	1518	2.1839	0.014485	0.386397
TMEM262	11	64852451	64856847	7	2.1849	0.014447	0.386397
MLF2	12	6857170	6876641	51	2.1881	0.014331	0.386397
POLR3K	16	96407	103628	21	2.1876	0.014351	0.386397
HEXIM2	17	43238067	43247407	18	2.1865	0.014389	0.386397
VSTM2L	20	36531499	36573752	138	2.1864	0.014395	0.386397
TINAGL1	1	32042116	32053288	10	2.1805	0.014611	0.386513
LBX2	2	74724644	74730443	14	2.1804	0.014613	0.386513
ASB4	7	95107756	95169544	209	2.182	0.014554	0.386513
FAM181B	11	82443053	82444906	8	2.1824	0.014541	0.386513
AC073569.1	12	80198742	80202321	3	2.1812	0.014583	0.386513
IGSF6	16	21652609	21663981	17	2.1823	0.014543	0.386513
POLK	5	74807581	74896969	149	2.1793	0.014656	0.38656
MCM5	22	35796056	35821423	60	2.1797	0.014641	0.38656
MDS2	1	23907985	23967058	95	2.174	0.014852	0.38681
FGD5	3	14860469	14975895	544	2.1752	0.014807	0.38681
SOWAHB	4	77816082	77819002	7	2.1765	0.014758	0.38681
EMCN	4	101316498	101801283	1768	2.1778	0.01471	0.38681
FASTKD3	5	7859272	7869150	36	2.173	0.014889	0.38681
HTR1B	6	78171948	78173490	5	2.177	0.01474	0.38681
FKBP9	7	32997017	33046543	135	2.1778	0.01471	0.38681
CD36	7	79998891	80308593	843	2.1743	0.014841	0.38681
LCN15	9	139654086	139660707	22	2.1724	0.014913	0.38681
SORL1	11	121322912	121504402	377	2.1747	0.014826	0.38681
MMAB	12	109991542	110011679	93	2.1724	0.014913	0.38681
PTGIS	20	48120411	48184683	118	2.1738	0.014861	0.38681
JTB	1	153946745	153950164	2	2.1693	0.01503	0.389306
CNTNAP5	2	124782864	125672864	2853	2.1678	0.015085	0.390192
TMEM52	1	1849029	1850712	6	2.1668	0.015127	0.390739
KIFC1	6	33359313	33377701	20	2.1652	0.015188	0.391775
MFAP2	1	17300997	17307330	14	2.1601	0.015382	0.392134
CAPN10	2	241526133	241557122	162	2.1626	0.015286	0.392134
NAA38	7	117824086	117832878	54	2.1608	0.015357	0.392134
ASPH	8	62413116	62627155	563	2.1598	0.015392	0.392134
TSSK4	14	24674903	24677568	2	2.1599	0.01539	0.392134
ZFAND6	15	80351910	80430735	208	2.1594	0.015411	0.392134
ZBTB4	17	7362685	7387582	57	2.1596	0.0154	0.392134
PIPOX	17	27277531	27384234	201	2.1631	0.015268	0.392134
PSENEN	19	36236015	36237911	4	2.1621	0.015306	0.392134
NR1H2	19	50832910	50886239	102	2.1639	0.015235	0.392134
NFKB2	10	104153867	104162281	14	2.1585	0.015446	0.392492
TADA2B	4	7043626	7059679	57	2.1565	0.015522	0.39313
NPY	7	24323782	24331484	36	2.1567	0.015515	0.39313
LGR4	11	27387508	27494322	241	2.1562	0.015534	0.39313
TSPAN2	1	115590632	115632121	172	2.1551	0.015578	0.393712
PLAC9	10	81891438	81905115	78	2.1529	0.015665	0.394846
LDB1	10	103867317	103880210	26	2.153	0.015659	0.394846
EDN3	20	57875482	57901047	59	2.1519	0.015701	0.395223
ZNF385D	3	21459915	22414812	4600	2.1492	0.015808	0.397378
FIGNL1	7	50511831	50518088	13	2.1487	0.015829	0.397378
PSORS1C1	6	31082527	31107869	293	2.1448	0.015985	0.397569
AHI1	6	135604670	135818914	440	2.1465	0.015916	0.397569
BAALC	8	104152938	104242533	339	2.1471	0.015893	0.397569
AC026310.1	12	25055243	25057615	11	2.1467	0.015909	0.397569
METAP2	12	95867296	95909615	143	2.1451	0.015972	0.397569
DIRAS1	19	2714565	2721416	14	2.145	0.015975	0.397569
C22orf31	22	29454660	29457832	4	2.1456	0.015954	0.397569
ZBTB11	3	101367733	101396339	58	2.1433	0.016046	0.39803
LIME1	20	62366815	62370456	9	2.1437	0.016029	0.39803
SCGB3A2	5	147250245	147261754	52	2.1421	0.016091	0.398118
SMOX	20	4101627	4168394	287	2.1421	0.016092	0.398118
MXI1	10	111967363	112047123	232	2.1401	0.016173	0.399595
RSC1A1	1	15986364	15988217	4	2.1358	0.016347	0.400864
TIFAB	5	134779908	134788089	37	2.1378	0.016265	0.400864
BLOC1S5-TXNDC5	6	7881755	8064597	712	2.1377	0.016272	0.400864
OR6S1	14	21108855	21109850	8	2.137	0.016299	0.400864
C18orf54	18	51884287	51911588	106	2.1356	0.016356	0.400864
GRIK5	19	42502473	42573650	59	2.1365	0.016321	0.400864
HRH3	20	60790026	60795323	8	2.1352	0.016374	0.400864
SLC18A1	8	20002366	20040717	199	2.1319	0.016509	0.403642
GNB2	7	100271154	100276797	9	2.1303	0.016573	0.404679
RIMS4	20	43380449	43438979	112	2.1297	0.0166	0.404811
STARD7	2	96850597	96874563	26	2.1239	0.01684	0.409963
LIMCH1	4	41361624	41702061	929	2.1235	0.016855	0.409963
OTOP2	17	72920370	72930007	8	2.1218	0.016926	0.411157
C1orf106	1	200860176	200884863	78	2.1175	0.01711	0.413653
TOPAZ1	3	44283378	44373590	194	2.1173	0.017117	0.413653
C11orf53	11	111126707	111157126	75	2.1179	0.017092	0.413653
ERCC4	16	14014014	14046202	80	2.118	0.01709	0.413653
FAM213B	1	2517930	2522908	11	2.1142	0.017247	0.414607
OR2W3	1	248031277	248060449	127	2.1154	0.017196	0.414607
CEP63	3	134204585	134293859	239	2.1149	0.01722	0.414607
OR8D1	11	124179708	124180733	7	2.1145	0.017235	0.414607
BCAT1	12	24964295	25102393	521	2.1138	0.017267	0.414607
SLC25A51	9	37879400	37904350	57	2.1125	0.017322	0.415396
TDRD12	19	33210659	33320483	286	2.1117	0.017355	0.415656
C5orf51	5	41904290	41921738	29	2.1082	0.017507	0.418761
DDX60L	4	169277886	169458937	784	2.1055	0.017626	0.419467
COA1	7	43648055	43769316	371	2.1056	0.017618	0.419467
UBASH3B	11	122526383	122685181	513	2.1069	0.017564	0.419467
KAT7	17	47865917	47906458	50	2.1061	0.0176	0.419467
PPP1R12A	12	80167343	80329240	223	2.1048	0.017654	0.419601
ASIC5	4	156750881	156787425	153	2.1036	0.017707	0.419797
TMEM168	7	112402437	112430647	46	2.1039	0.017693	0.419797
CRYGD	2	208986331	208989225	11	2.1018	0.017784	0.420029
SUDS3	12	118814185	118855840	121	2.1022	0.017767	0.420029
KPNB1	17	45726842	45762871	53	2.1024	0.017761	0.420029
CREBRF	5	172483355	172566291	186	2.0985	0.01793	0.422945
KDM3A	2	86667770	86719839	117	2.097	0.017996	0.423969
ADAMTSL3	15	84322838	84708594	1087	2.0939	0.018134	0.426266
FBL	19	40325098	40337054	23	2.0938	0.018139	0.426266
LGALS9	17	25956824	25976586	51	2.0932	0.018168	0.426414
SORCS2	4	7194265	7744554	2889	2.0921	0.018214	0.426426
LYSMD3	5	89811428	89825401	34	2.0922	0.018209	0.426426
RAB4A	1	229406822	229441641	81	2.0896	0.018328	0.427984
C15orf41	15	36871812	37102449	639	2.0892	0.018346	0.427984
MEGF11	15	66187417	66546085	1247	2.0891	0.018349	0.427984
ZNF683	1	26688125	26701013	55	2.0864	0.018471	0.42859
PRKG2	4	82009837	82136218	293	2.0871	0.018438	0.42859
LACTB2	8	71547553	71581409	113	2.085	0.018534	0.42859
PCSK7	11	117075053	117103241	86	2.0869	0.018447	0.42859
SMCO2	12	27619743	27655118	211	2.0861	0.018484	0.42859
RPL23A	17	27046411	27051377	5	2.0855	0.018511	0.42859
SULT2B1	19	49055332	49102682	200	2.085	0.018535	0.42859
MYH6	14	23851199	23877486	83	2.0805	0.018739	0.432774
CHST8	19	34112861	34264414	534	2.0788	0.018818	0.434064
TLX2	2	74740590	74744274	1	2.0749	0.018997	0.436219
NGEF	2	233743396	233877982	497	2.0742	0.019028	0.436219
ABT1	6	26597180	26600278	17	2.0749	0.018996	0.436219
STK17A	7	43622357	43666385	137	2.0741	0.019033	0.436219
MYOCD	17	12569207	12672266	338	2.0752	0.018985	0.436219
KIR3DX1	19	55043909	55057053	35	2.0738	0.019051	0.436219
LMAN2L	2	97371666	97405801	39	2.0727	0.019102	0.436853
GPR3	1	27719148	27722318	4	2.0707	0.019191	0.438354
NRCAM	7	107788068	108097161	1137	2.0699	0.019229	0.438688
PFDN1	5	139624624	139682706	99	2.0693	0.019259	0.438784
RALBP1	18	9475007	9538114	224	2.0688	0.01928	0.438784
RAB11A	15	66018392	66184329	392	2.0678	0.019329	0.439366
GRIN2A	16	9852376	10276611	1916	2.0669	0.019372	0.43981
IBTK	6	82879700	82957471	213	2.0664	0.019397	0.439812
LIN37	19	36239262	36245420	12	2.0659	0.019419	0.439812
SELT	3	150320662	150348222	57	2.0637	0.019521	0.441201
CCNJL	5	159678659	159772403	290	2.0617	0.01962	0.441201
RPS10	6	34385231	34393902	25	2.0621	0.019599	0.441201
LRP11	6	150139934	150186199	100	2.0616	0.019622	0.441201
MRPS2	9	138391830	138396519	16	2.0611	0.019645	0.441201
SUGP1	19	19386827	19431653	113	2.062	0.019603	0.441201
ACTR5	20	37377085	37400834	103	2.0634	0.019536	0.441201
CEP44	4	175204828	175254531	123	2.0606	0.019669	0.441211
ACVRL1	12	52300692	52317145	54	2.0595	0.019722	0.441872
IARS2	1	220267444	220321380	128	2.0555	0.019915	0.441972
CCNI2	5	132083137	132089856	9	2.0561	0.019885	0.441972
BBS9	7	33168856	33645680	1556	2.0555	0.019914	0.441972
CNGB3	8	87566205	87755903	589	2.0566	0.019863	0.441972
WARS	14	100800125	100843142	153	2.0556	0.019911	0.441972
TXNDC11	16	11772936	11836734	178	2.0575	0.019817	0.441972
TANGO2	22	20004537	20053449	186	2.0559	0.019894	0.441972
FAM19A5	22	48885272	49246724	1914	2.0564	0.01987	0.441972
KRBOX1	3	42850975	42984284	326	2.054	0.01999	0.441975
KBTBD12	3	127634075	127706514	177	2.0531	0.020033	0.441975
ZNF354A	5	178138593	178157703	54	2.0538	0.019996	0.441975
ZBTB22	6	33282183	33285719	5	2.0535	0.020011	0.441975
KHDRBS2	6	62389865	62996132	1550	2.0534	0.020015	0.441975
NAB1	2	191511472	191557492	110	2.0516	0.020106	0.443064
AC110084.1	2	27998851	28009186	15	2.0495	0.020205	0.443624
PPAPDC1A	10	122216466	122349367	478	2.0505	0.020159	0.443624
SLC25A19	17	73269073	73285591	56	2.0492	0.020223	0.443624
WDR87	19	38375463	38397317	43	2.0491	0.020226	0.443624
SLC50A1	1	155107820	155111329	5	2.0476	0.0203	0.44369
BNIP1	5	172571445	172591390	51	2.0477	0.020293	0.44369
HMGN4	6	26538633	26546482	17	2.0482	0.02027	0.44369
DDI2	1	15943995	15995539	114	2.0458	0.020388	0.445094
TROVE2	1	193028552	193060907	65	2.0452	0.020419	0.445253
FNDC5	1	33327869	33338083	12	2.0413	0.020611	0.4454
IGFN1	1	201159953	201198080	155	2.0425	0.020549	0.4454
GTF2A1L	2	48844937	48960287	468	2.038	0.020773	0.4454
ACAP2	3	194995465	195163807	503	2.0428	0.020537	0.4454
NUDT3	6	34247456	34360451	329	2.0379	0.020782	0.4454
BAI3	6	69345259	70099403	2385	2.0439	0.02048	0.4454
LACE1	6	108616098	108847999	403	2.0392	0.020715	0.4454
NUP43	6	150045451	150070801	44	2.0386	0.020745	0.4454
ZPBP	7	49890017	50160925	757	2.0382	0.020765	0.4454
NFIB	9	14081842	14398982	806	2.0441	0.020472	0.4454
RP11-1055B8.6	17	79369275	79375658	8	2.0425	0.020551	0.4454
ARHGEF1	19	42387228	42434302	43	2.0413	0.020608	0.4454
PPP1R12C	19	55602281	55628927	29	2.0401	0.020672	0.4454
SPATA2	20	48519928	48532080	44	2.0396	0.020697	0.4454
CCT8L2	22	17071667	17073700	1	2.0382	0.020766	0.4454
IGFLR1	19	36230058	36233354	12	2.0357	0.020889	0.446929
OSBPL2	20	60813580	60871268	175	2.0355	0.020901	0.446929
PPM1H	12	63037762	63328817	937	2.034	0.020975	0.448
RP11-3B7.1	3	49297518	49298744	4	2.0333	0.02101	0.448237
WWP2	16	69796209	69975644	572	2.0302	0.02117	0.451138
SLITRK5	13	88324870	88331871	6	2.0267	0.021348	0.453385
GART	21	34876238	34915797	61	2.0276	0.0213	0.453385
CACNG2	22	36959968	37099603	357	2.027	0.02133	0.453385
TNFRSF18	1	1138888	1142071	8	2.0209	0.021645	0.453536
FAM78B	1	166026674	166136206	332	2.0211	0.021633	0.453536
ELF3	1	201977073	201986316	25	2.0246	0.021453	0.453536
GALNT14	2	31133333	31378068	948	2.018	0.021797	0.453536
FAHD2B	2	97749320	97760619	9	2.0167	0.021863	0.453536
LYG2	2	99858709	99871745	28	2.0226	0.021556	0.453536
RPL14	3	40498783	40503861	19	2.0179	0.021802	0.453536
FHIT	3	59735036	61237133	6543	2.0224	0.02157	0.453536
CWH43	4	48988264	49064098	168	2.0183	0.021777	0.453536
BOD1	5	173034517	173043663	29	2.0227	0.021551	0.453536
FAM184A	6	119280928	119470552	577	2.0191	0.02174	0.453536
STK32C	10	134020996	134145351	540	2.023	0.021538	0.453536
OR5B12	11	58206593	58207646	4	2.0181	0.02179	0.453536
RP11-849H4.2	11	71576555	71639700	259	2.0233	0.02152	0.453536
PEX5	12	7341281	7371170	71	2.0167	0.021862	0.453536
UBE3B	12	109915207	109974507	164	2.0174	0.021825	0.453536
AC015688.3	17	25950390	25967803	40	2.0254	0.021411	0.453536
C18orf64	18	6511415	6590652	263	2.0215	0.021616	0.453536
GNG7	19	2511217	2702707	619	2.0168	0.021856	0.453536
GRAMD1A	19	35485688	35517375	102	2.0247	0.021449	0.453536
TTLL8	22	50453552	50495364	136	2.0203	0.021676	0.453536
NPEPPS	17	45600308	45700642	115	2.0154	0.02193	0.454424
H2AFV	7	44866390	44887682	57	2.0138	0.022015	0.455607
INTS5	11	62414320	62420774	6	2.0131	0.022054	0.455607
XAB2	19	7684411	7694451	30	2.0129	0.02206	0.455607
LILRA5	19	54818353	54824409	9	2.0115	0.022137	0.456694
GNB1	1	1716729	1822495	115	2.0031	0.022584	0.458161
ATP8B2	1	154298029	154323783	59	2.0041	0.022528	0.458161
AC138655.1	2	47799601	47801998	11	1.9996	0.02277	0.458161
TTC31	2	74710200	74722013	12	2.0074	0.022355	0.458161
BST1	4	15704573	15739936	182	2	0.022752	0.458161
IRF4	6	391739	411447	72	2.0027	0.022607	0.458161
MRPS10	6	42174539	42185603	48	2.0053	0.022466	0.458161
ELOVL5	6	53132196	53213947	237	2.0019	0.02265	0.458161
SNX10	7	26331541	26413949	331	2.006	0.022426	0.458161
ERP44	9	102741461	102861322	226	2.0021	0.022637	0.458161
OR51J1	11	5423827	5424777	13	2.0077	0.022338	0.458161
FAM160A2	11	6232565	6255941	55	2.0002	0.022738	0.458161
BTG1	12	92536286	92539673	11	2.0003	0.022732	0.458161
NQO1	16	69740899	69760854	63	2.0047	0.022496	0.458161
DBNDD1	16	90071273	90086536	58	2.0031	0.022582	0.458161
SEC14L1	17	75082798	75213179	516	2.0006	0.02272	0.458161
ICAM5	19	10400657	10407454	23	2.0051	0.022476	0.458161
ZNF223	19	44555520	44572144	47	2.0064	0.022406	0.458161
NKG7	19	51874860	51875969	1	2.0077	0.022339	0.458161
NLRP2	19	55464498	55512510	197	2.0046	0.0225	0.458161
NLRP9	19	56219798	56249768	110	2.0031	0.022582	0.458161
EYA2	20	45523263	45817492	966	2.0029	0.022594	0.458161
RP11-429E11.3	20	60292562	60294804	17	2.0014	0.022676	0.458161
HOXA3	7	27145803	27192200	120	1.9974	0.022889	0.45981
OR5B2	11	58189738	58190786	3	1.9972	0.022901	0.45981
CYBA	16	88709691	88717560	25	1.9967	0.02293	0.4599
STARD13	13	33677272	33924767	781	1.9959	0.022974	0.46029
SDF2	17	26975374	26989207	16	1.9952	0.023011	0.460539
KY	3	134321980	134370478	131	1.9946	0.023042	0.460668
IFT172	2	27667238	27712656	93	1.9925	0.023158	0.462144
RP11-9B6.1	4	93218402	93225329	9	1.9898	0.023306	0.462144
OGFRL1	6	71998506	72018653	78	1.9903	0.023278	0.462144
CLDN3	7	73183328	73184600	4	1.9897	0.023313	0.462144
OR4C13	11	49973943	49974971	4	1.9918	0.023195	0.462144
HEATR4	14	73945189	74025651	122	1.9909	0.023248	0.462144
FKBP10	17	39968932	39979465	20	1.9915	0.023216	0.462144
CNP	17	40118759	40129749	19	1.992	0.023185	0.462144
ETV5	3	185764097	185828107	107	1.9883	0.02339	0.463181
C2orf71	2	29283842	29297127	72	1.9831	0.023678	0.467896
LEPREL4	17	39958199	39968856	27	1.9831	0.023677	0.467896
UBL3	13	30338508	30424821	222	1.9817	0.023759	0.468509
CCDC68	18	52568740	52626739	134	1.9818	0.02375	0.468509
ZRANB2	1	71528974	71546980	34	1.9798	0.02386	0.469022
FBXO8	4	175157809	175205415	128	1.98	0.023849	0.469022
FOXJ2	12	8185299	8208099	40	1.9806	0.023816	0.469022
KRTCAP3	2	27665233	27669348	7	1.9793	0.023892	0.469159
ANXA4	2	69871557	70053596	448	1.9779	0.02397	0.469864
ENPP4	6	46097730	46114436	40	1.9778	0.023978	0.469864
TUBA1B	12	49521565	49525180	6	1.9768	0.024033	0.47045
TRPC1	3	142442916	142526730	170	1.9763	0.02406	0.470487
KIF13B	8	28924796	29120641	562	1.9734	0.024222	0.473162
B3GALT1	2	168675182	168730551	91	1.9717	0.02432	0.473596
GUCY1B3	4	156680144	156728743	145	1.9724	0.024281	0.473596
NEO1	15	73344051	73597547	646	1.9718	0.024315	0.473596
SERPINB12	18	61223393	61234244	31	1.9711	0.024355	0.473786
LATS1	6	149979289	150039392	103	1.9704	0.024395	0.474072
PPM1G	2	27604061	27632554	53	1.9699	0.024425	0.474164
YARS	1	33240840	33283754	76	1.9684	0.024512	0.474379
SPATC1	8	145086582	145101933	12	1.9686	0.024499	0.474379
PPP1R3E	14	23764852	23772057	10	1.9692	0.024468	0.474379
USH2A	1	215796236	216596738	2435	1.9678	0.024546	0.474548
FXYD4	10	43867090	43871783	11	1.967	0.024594	0.474986
HIST1H4A	6	26021907	26022278	2	1.966	0.024651	0.475224
SS18L1	20	60718822	60757540	186	1.9659	0.024657	0.475224
B3GNT1	11	66112843	66115163	1	1.9646	0.024729	0.476122
PAM	5	102089685	102366809	719	1.9631	0.024815	0.476799
SRRM4	12	119419300	119600856	729	1.9632	0.02481	0.476799
FUCA1	1	24171567	24194784	35	1.9602	0.024985	0.478345
EVA1B	1	36787632	36789755	3	1.9604	0.024976	0.478345
BPNT1	1	220230824	220263804	75	1.9596	0.025023	0.478345
VARS2	6	30876019	30894236	8	1.9596	0.025022	0.478345
PDE1B	12	54943134	54973023	88	1.9604	0.024972	0.478345
TEC	4	48137800	48271881	496	1.9591	0.02505	0.478373
PPP5C	19	46850251	46896238	123	1.9585	0.025083	0.478516
SERPINB4	18	61304493	61311532	7	1.9573	0.025157	0.47944
STON1	2	48756522	48826025	298	1.9562	0.025218	0.480115
SP4	7	21467652	21554440	340	1.9536	0.025377	0.482372
PRPSAP2	17	18743398	18834581	246	1.9534	0.025388	0.482372
CDK14	7	90095738	90839905	2384	1.9528	0.025422	0.482529
VPS37A	8	17104080	17159936	217	1.9499	0.025594	0.484156
GPR20	8	142366600	142377367	42	1.9504	0.025563	0.484156
ARHGAP32	11	128834955	129149219	824	1.9501	0.025584	0.484156
C21orf67	21	46352729	46359828	29	1.9496	0.025611	0.484156
RMDN3	15	41028082	41048049	39	1.9482	0.025695	0.484767
N6AMT1	21	30244513	30257693	58	1.9486	0.025673	0.484767
IL17REL	22	50432942	50451088	59	1.9471	0.02576	0.485505
CD3EAP	19	45909467	45914024	20	1.9441	0.02594	0.488406
FAM213A	10	82167585	82192753	76	1.943	0.026007	0.489177
IL6R	1	154377669	154441926	158	1.939	0.026249	0.489306
OR2G2	1	247751662	247752615	6	1.9379	0.026318	0.489306
CENPO	2	25016005	25045245	78	1.9423	0.026049	0.489306
NAA15	4	140222609	140341187	270	1.9377	0.026327	0.489306
SFRP2	4	154701744	154710272	22	1.9413	0.026114	0.489306
DFNA5	7	24737972	24809244	296	1.9402	0.026177	0.489306
NKX6-3	8	41502697	41508855	18	1.9393	0.026231	0.489306
MTPAP	10	30598730	30663377	182	1.9384	0.026288	0.489306
E2F8	11	19245610	19263167	17	1.9397	0.02621	0.489306
LRRN4CL	11	62453874	62457371	3	1.9386	0.026273	0.489306
PLEKHM1	17	43513266	43568115	46	1.9405	0.026159	0.489306
ZNF781	19	38158652	38183223	66	1.9416	0.026093	0.489306
OXSR1	3	38206580	38296979	161	1.935	0.026493	0.490633
GYPE	4	144792020	144826716	64	1.9353	0.026478	0.490633
AZIN1	8	103838585	103906092	243	1.9351	0.026488	0.490633
SON	21	34914924	34949812	41	1.9349	0.026503	0.490633
SPRR2A	1	153028589	153030013	2	1.9331	0.026611	0.491602
PCGF1	2	74732170	74735707	6	1.9329	0.026622	0.491602
MAS1	6	160327974	160329108	2	1.9327	0.026634	0.491602
TMEM51	1	15479028	15546976	338	1.9295	0.026832	0.491713
MROH9	1	170904612	171033906	431	1.931	0.026739	0.491713
SPZ1	5	79615444	79617661	12	1.9309	0.02675	0.491713
PAPOLB	7	4897364	4901625	13	1.9296	0.026828	0.491713
PCSK5	9	78505560	78977255	1775	1.9322	0.02667	0.491713
OTOP3	17	72931814	72946087	39	1.9288	0.026876	0.491713
TGIF1	18	3411606	3458409	101	1.9293	0.026848	0.491713
ZNF93	19	20011722	20046384	98	1.9291	0.02686	0.491713
MKKS	20	10381657	10414870	109	1.9306	0.026765	0.491713
IL17RE	3	9944296	9958086	43	1.9272	0.026975	0.493043
COL11A2	6	33130458	33160276	104	1.926	0.027049	0.493914
ADAM29	4	175750819	175899331	687	1.9236	0.0272	0.494046
FBN2	5	127593601	127994878	1346	1.9251	0.027108	0.494046
MAFK	7	1570350	1582679	36	1.9231	0.027236	0.494046
GPR26	10	125425871	125454123	87	1.9243	0.027157	0.494046
EMC9	14	24608174	24610797	5	1.925	0.027118	0.494046
PPP1R14D	15	41107650	41120907	27	1.9231	0.027236	0.494046
PMM2	16	8882680	8943188	257	1.9226	0.027267	0.494046
ADA	20	43248163	43280874	79	1.9228	0.027251	0.494046
LIPK	10	90484301	90512543	166	1.9215	0.027335	0.4948
CDH18	5	19473060	20575982	3319	1.9184	0.027533	0.496235
RPP40	6	4994966	5004297	49	1.9181	0.027549	0.496235
ZNF318	6	43274872	43337216	108	1.9185	0.027523	0.496235
PTCHD4	6	47845764	48036425	691	1.9195	0.027463	0.496235
AGR3	7	16899029	16921611	73	1.9183	0.027536	0.496235
MAN2C1	15	75648133	75660971	10	1.9177	0.027573	0.496235
GGTLC1	20	23965690	23969416	11	1.9171	0.027612	0.49646
ADARB1	21	46493768	46646478	511	1.9162	0.027672	0.497062
TMEM182	2	103353367	103460352	221	1.9149	0.027754	0.498058
RAP1A	1	112084840	112259313	573	1.9122	0.027928	0.500702
FAM175A	4	84382092	84444501	185	1.9111	0.027994	0.501405
ZMYM1	1	35525387	35581460	85	1.908	0.028196	0.501536
GORAB	1	170501270	170522587	42	1.9078	0.028207	0.501536
FBXO45	3	196295482	196315930	39	1.9077	0.028218	0.501536
PPAT	4	57259528	57301781	107	1.9073	0.028242	0.501536
SSBP2	5	80708840	81047616	775	1.9087	0.028152	0.501536
ANKS1B	12	99120235	100378432	3252	1.9103	0.028045	0.501536
THSD1	13	52951305	52980629	96	1.9078	0.028211	0.501536
YWHAE	17	1247566	1303672	239	1.9096	0.028092	0.501536
POLD1	19	50887461	50921273	63	1.9084	0.02817	0.501536
TADA3	3	9821544	9834695	33	1.9066	0.028287	0.501581
MMP25	16	3096682	3110727	49	1.9064	0.028298	0.501581
AP5B1	11	65543364	65548273	9	1.9031	0.028516	0.504967
C1orf95	1	226736501	226796915	191	1.9014	0.028622	0.506366
ANKDD1B	5	74907284	74967671	166	1.9008	0.028661	0.506578
RPL11	1	24018269	24022915	11	1.8999	0.028722	0.506611
ALDH9A1	1	165631453	165668100	148	1.8999	0.028722	0.506611
BCL2L11	2	111876955	111926024	102	1.898	0.028851	0.506611
SNED1	2	241938255	242034983	306	1.8981	0.028841	0.506611
U2SURP	3	142683339	142779567	192	1.8974	0.028886	0.506611
UGT2A3	4	69794181	69817509	17	1.8971	0.028906	0.506611
POM121L2	6	27253682	27279949	122	1.8984	0.028821	0.506611
AP4M1	7	99699172	99707968	22	1.8995	0.02875	0.506611
TMEM107	17	8076555	8079717	14	1.8975	0.028884	0.506611
IQCF2	3	51895645	51897440	4	1.895	0.029047	0.506715
C1QTNF3	5	34019553	34043937	78	1.8963	0.02896	0.506715
YIPF5	5	143537723	143550278	52	1.8953	0.029027	0.506715
FOLR3	11	71825915	71850936	96	1.8952	0.029033	0.506715
TSKU	11	76493295	76509198	44	1.8955	0.029015	0.506715
AC106876.2	2	233877324	233880595	5	1.8933	0.02916	0.5068
PDE6B	4	619373	664571	140	1.8942	0.0291	0.5068
FDXR	17	72858619	72869156	31	1.8934	0.029151	0.5068
CCDC94	19	4247076	4269087	67	1.8936	0.029138	0.5068
SFMBT1	3	52937588	53080766	304	1.8917	0.029265	0.508064
MYPN	10	69865912	69971774	431	1.891	0.029312	0.508064
FTH1	11	61727190	61735132	21	1.891	0.029314	0.508064
GIMAP5	7	150419341	150447121	98	1.8904	0.029352	0.508253
PLCL1	2	198669426	199437305	1583	1.8874	0.02955	0.508306
COL4A3BP	5	74664311	74807963	276	1.8894	0.029417	0.508306
BMP5	6	55618443	55740362	263	1.8888	0.029457	0.508306
GINM1	6	149887430	149912884	29	1.8879	0.029523	0.508306
PGAM1	10	99185917	99193198	11	1.8867	0.029599	0.508306
EIF4G2	11	10818597	10830657	30	1.8869	0.029588	0.508306
BAG5	14	104022881	104029168	10	1.889	0.029447	0.508306
C16orf87	16	46830519	46865323	15	1.8871	0.029575	0.508306
ZBTB14	18	5289018	5297052	19	1.8884	0.029487	0.508306
CLIC1	6	31698358	31707540	18	1.8851	0.029711	0.508831
DMRT1	9	841690	969090	678	1.8852	0.029701	0.508831
PRDX5	11	64085560	64089283	8	1.8854	0.029686	0.508831
C12orf39	12	21679241	21690311	34	1.8842	0.029766	0.509081
MAU2	19	19431490	19469563	106	1.8839	0.029788	0.509081
TNNC2	20	44451853	44462384	33	1.8836	0.029807	0.509081
GRID2	4	93225550	94695707	3911	1.8824	0.029894	0.509175
ZDHHC6	10	114190058	114206672	31	1.8829	0.029857	0.509175
KRTAP12-1	21	46101491	46102078	6	1.8824	0.029894	0.509175
HHLA2	3	108015376	108097132	306	1.8779	0.030194	0.509198
CLDN16	3	190040330	190129932	460	1.8789	0.030131	0.509198
SPON2	4	1160720	1202750	103	1.8787	0.030143	0.509198
NOL7	6	13615559	13632971	25	1.8813	0.029966	0.509198
OR12D3	6	29341200	29343068	2	1.8784	0.030163	0.509198
NAMPT	7	105888731	105926772	95	1.8813	0.029967	0.509198
GKAP1	9	86354336	86444431	211	1.8781	0.030182	0.509198
ZNF462	9	109625378	109775915	275	1.8784	0.030162	0.509198
MRPL48	11	73498361	73576178	292	1.8786	0.030152	0.509198
NOP9	14	24769068	24778330	27	1.8791	0.030116	0.509198
N4BP1	16	48572637	48654059	165	1.8807	0.030009	0.509198
PHYKPL	5	177635498	177659792	103	1.8773	0.030235	0.509431
UTP6	17	30187923	30228784	108	1.8768	0.030274	0.50963
KCNN3	1	154669931	154842756	489	1.8755	0.030364	0.509773
USP44	12	95910336	95945266	108	1.8759	0.030334	0.509773
RP11-552I14.1	12	103545620	103562087	52	1.8756	0.030356	0.509773
NKAIN1	1	31652592	31712401	221	1.8727	0.030557	0.509885
ANKRD33B	5	10564442	10650308	262	1.874	0.030465	0.509885
ZNF3	7	99661656	99680171	40	1.8727	0.030552	0.509885
PIWIL2	8	22132810	22215076	212	1.8749	0.0304	0.509885
AP001024.2	11	107643129	107647344	30	1.8726	0.030561	0.509885
ZBTB46	20	62375019	62462597	366	1.8735	0.030503	0.509885
AC002472.1	22	21358030	21360736	12	1.8745	0.030428	0.509885
UQCRH	1	46769303	46782448	22	1.8707	0.030691	0.510364
SHCBP1L	1	182869000	182922660	110	1.8693	0.030792	0.510364
PLD5	1	242246288	242687998	1583	1.8646	0.031121	0.510364
NLRP3	1	247579458	247612410	140	1.8661	0.031013	0.510364
GORASP2	2	171784974	171823639	97	1.87	0.03074	0.510364
AC011997.1	2	198557830	198639547	107	1.8662	0.031009	0.510364
BZW1	2	201675317	201688569	21	1.8691	0.030807	0.510364
LY6G5C	6	31644461	31651817	2	1.8644	0.031134	0.510364
CLDN12	7	90013035	90142716	429	1.8656	0.03105	0.510364
LINC00998	7	112756773	112758668	7	1.8673	0.030932	0.510364
C7orf13	7	156431057	156433348	8	1.8654	0.031063	0.510364
RBM12B-AS1	8	94752349	94753001	1	1.8705	0.030705	0.510364
ZNF25	10	38238500	38265561	92	1.8645	0.031128	0.510364
CCKBR	11	6280966	6293357	31	1.8687	0.030832	0.510364
IQSEC3	12	175931	287626	382	1.8685	0.030846	0.510364
LRRK2	12	40590546	40763087	599	1.8659	0.031024	0.510364
MTRF1	13	41790505	41837742	135	1.8657	0.03104	0.510364
CHMP4A	14	24678789	24683075	10	1.8705	0.030706	0.510364
LRFN5	14	42076773	42373752	1028	1.8698	0.030753	0.510364
MOV10L1	22	50528308	50600119	411	1.8655	0.031057	0.510364
MARS	12	57869228	57911352	59	1.8632	0.031218	0.510847
OR1A1	17	3118915	3119844	7	1.8632	0.031216	0.510847
TMEM42	3	44903361	44907162	4	1.8625	0.031268	0.51122
EFNA4	1	155036207	155042029	6	1.8608	0.031387	0.511627
POMGNT2	3	43120724	43147568	59	1.859	0.031515	0.511627
BDH1	3	197236654	197300194	232	1.8589	0.031519	0.511627
CDC25C	5	137620954	137674044	131	1.8587	0.031532	0.511627
CYSTM1	5	139554227	139661637	217	1.8579	0.031593	0.511627
SF3B5	6	144416018	144416754	1	1.8615	0.031337	0.511627
EDRF1	10	127408084	127452712	55	1.8599	0.031453	0.511627
NPAP1	15	24920541	24928593	26	1.8602	0.031427	0.511627
USP7	16	8985951	9058371	206	1.8586	0.031542	0.511627
RP11-51L5.7	17	60349848	60360276	26	1.8607	0.03139	0.511627
PET100	19	7694623	7696842	5	1.8579	0.031591	0.511627
SPRED3	19	38879061	38886881	21	1.8575	0.031623	0.511671
TMEM222	1	27648651	27662891	37	1.8558	0.031741	0.513137
KCNAB1	3	155755490	156256545	1540	1.8544	0.031838	0.514262
C5orf20	5	134779905	134783038	20	1.8502	0.032145	0.517348
PEX7	6	137143717	137235075	200	1.8499	0.032167	0.517348
KATNA1	6	149916009	149970108	121	1.8504	0.032127	0.517348
CCT6A	7	56119323	56131682	33	1.8507	0.032109	0.517348
ACOT4	14	74058410	74063200	16	1.8502	0.032145	0.517348
RP11-272B17.2	12	59917059	59917965	2	1.8489	0.032236	0.517682
ERCC1	19	45910591	45982086	213	1.8488	0.032243	0.517682
UQCC2	6	33662070	33679504	78	1.848	0.032302	0.518186
PIK3AP1	10	98353069	98480271	388	1.8472	0.032361	0.518294
HTR3B	11	113775399	113817287	141	1.8471	0.032364	0.518294
CD247	1	167399877	167487847	278	1.8449	0.032523	0.518977
FH	1	241660903	241683061	38	1.845	0.032518	0.518977
PPP1R3G	6	5085720	5087455	7	1.8446	0.032545	0.518977
MDFIC	7	114562209	114659256	202	1.8456	0.032477	0.518977
KCTD19	16	67323331	67360666	54	1.8454	0.032492	0.518977
NDUFA11	19	5891287	5904017	60	1.8438	0.032603	0.51946
CPXM1	20	2774715	2781283	17	1.8429	0.03267	0.520085
MTRR	5	7851299	7906138	244	1.8405	0.032849	0.521311
OR5M1	11	56380031	56380978	3	1.8407	0.032831	0.521311
LECT1	13	53277399	53313947	102	1.84	0.032886	0.521311
MAP4K1	19	39078281	39109522	82	1.8403	0.032864	0.521311
DNAJC5	20	62526518	62567384	141	1.8409	0.032816	0.521311
CREB3L4	1	153940010	153946839	12	1.8392	0.032941	0.521742
CCDC115	2	131095814	131099922	5	1.8352	0.033235	0.522131
KCTD6	3	58477841	58488087	21	1.836	0.033182	0.522131
RAI14	5	34656342	34832732	569	1.8351	0.033244	0.522131
KDM3B	5	137688285	137772717	206	1.8376	0.033058	0.522131
HOXA6	7	27185015	27190222	17	1.8368	0.033122	0.522131
STAU2	8	74332604	74659943	1038	1.837	0.033108	0.522131
AP003733.1	11	61735453	61736755	3	1.8363	0.033153	0.522131
IRX6	16	55357672	55364672	32	1.8375	0.033067	0.522131
FPR3	19	52298416	52329442	129	1.8385	0.032996	0.522131
CTNNBL1	20	36322408	36500531	344	1.8355	0.033214	0.522131
CDCA5	11	64833772	64851636	47	1.8346	0.033284	0.522322
DPH2	1	44435672	44439041	3	1.8325	0.033437	0.524284
TMEM127	2	96914254	96931732	23	1.8293	0.033674	0.525365
ZNF80	3	113953483	113956425	14	1.8297	0.033646	0.525365
POU3F2	6	99282580	99286660	7	1.83	0.033624	0.525365
MAP3K5	6	136878185	137113656	447	1.8312	0.033536	0.525365
STIP1	11	63952744	63972015	53	1.8304	0.033596	0.525365
DYRK1B	19	40315990	40324841	18	1.8298	0.033641	0.525365
CLIP2	7	73703805	73820273	234	1.8284	0.033743	0.525567
ACTL6B	7	100240720	100254084	18	1.8287	0.033725	0.525567
FAM212B	1	112223252	112298446	273	1.827	0.033852	0.525954
CAPN8	1	223711349	223853436	306	1.8272	0.033836	0.525954
HMGN1	21	40714241	40721573	27	1.827	0.033846	0.525954
SPDYA	2	29005383	29073477	135	1.8244	0.034043	0.527626
RAPGEF4	2	173600002	173917621	943	1.8244	0.034044	0.527626
AL441883.1	6	13615728	13621126	5	1.8251	0.033996	0.527626
UBAP1L	15	65385338	65407535	33	1.8235	0.034114	0.528274
TMBIM6	12	50101508	50158717	166	1.8218	0.034239	0.52922
SLX4	16	3631182	3661599	99	1.8218	0.034242	0.52922
CDT1	16	88869621	88875666	17	1.8212	0.034288	0.52922
STAT5A	17	40439565	40463961	53	1.8215	0.034265	0.52922
AL645730.2	1	50459990	50461874	3	1.818	0.034533	0.530383
RELL2	5	141016517	141020644	15	1.8188	0.034471	0.530383
ABCF2	7	150904923	150924316	77	1.8189	0.034466	0.530383
PSMB7	9	127115745	127177723	110	1.8191	0.034451	0.530383
ABCC6	16	16242785	16317379	249	1.8186	0.034483	0.530383
MYO1C	17	1367392	1396106	95	1.8182	0.03452	0.530383
ABHD11	7	73150424	73153197	6	1.8166	0.034636	0.530661
CGB7	19	49557531	49562117	18	1.8169	0.034618	0.530661
RALGAPB	20	37101459	37207504	186	1.8171	0.034604	0.530661
ACSL5	10	114133776	114188138	125	1.8158	0.034702	0.531238
SETD5	3	9439299	9520924	181	1.8147	0.034786	0.53187
YLPM1	14	75230069	75322244	222	1.8145	0.0348	0.53187
WDR27	6	169857307	170102159	882	1.8134	0.034886	0.531884
RNF121	11	71639747	71708643	186	1.8134	0.034885	0.531884
RAB11FIP4	17	29718642	29865236	393	1.8139	0.034846	0.531884
NRBP1	2	27650657	27665126	26	1.8121	0.034985	0.532893
SUMF2	7	56131695	56148363	45	1.8118	0.035009	0.532893
TMF1	3	69068978	69101484	74	1.8094	0.035195	0.534635
GNAQ	9	80331003	80646374	642	1.8092	0.035209	0.534635
CTC-454I21.3	19	37583921	37701414	273	1.8095	0.035188	0.534635
ZFP57	6	29640169	29648887	58	1.8088	0.035245	0.534749
HNRNPK	9	86582998	86595569	27	1.8065	0.03542	0.535239
MTA2	11	62360686	62369312	12	1.807	0.035378	0.535239
DNAJB13	11	73661364	73681411	78	1.8067	0.035402	0.535239
KDM4D	11	94706845	94732682	67	1.8075	0.035346	0.535239
ZNF837	19	58878985	58892427	37	1.8079	0.035312	0.535239
IL17RC	3	9958758	9975314	39	1.8045	0.035578	0.536761
C5orf60	5	179068545	179072047	5	1.8047	0.035562	0.536761
POLR3D	8	22102617	22112113	28	1.8039	0.035624	0.537023
LTB4R2	14	24774940	24781259	14	1.8032	0.035682	0.537465
COL19A1	6	70576463	70919679	1016	1.8018	0.035791	0.538438
PDIA2	16	333152	337215	21	1.8016	0.035804	0.538438
DCTN1	2	74588281	74619214	59	1.7997	0.035956	0.538669
CTGF	6	132269316	132272513	4	1.8002	0.035912	0.538669
CSRP3	11	19203578	19232120	101	1.8001	0.035919	0.538669
ASCL1	12	103351464	103354294	4	1.8004	0.035899	0.538669
FA2H	16	74746853	74808729	230	1.7996	0.035963	0.538669
AQP10	1	154293566	154297801	12	1.7982	0.036069	0.538966
EZH2	7	148504475	148581413	153	1.7987	0.036036	0.538966
RPL12	9	130209953	130213684	7	1.7984	0.036061	0.538966
TAF6	7	99704693	99717464	21	1.7958	0.036267	0.540632
PDCD7	15	65409717	65426174	29	1.7958	0.036262	0.540632
DHX40	17	57642886	57685706	31	1.7961	0.036241	0.540632
NADK	1	1682671	1711896	58	1.7937	0.036433	0.540726
ZMYM6	1	35449523	35497569	72	1.794	0.036403	0.540726
GTDC1	2	144695635	145090135	567	1.7945	0.036365	0.540726
NRP2	2	206546714	206662857	288	1.7928	0.036504	0.540726
PRKAR1B	7	588834	767287	513	1.7935	0.036449	0.540726
PPP2R2A	8	26149007	26230196	216	1.7941	0.036399	0.540726
PDPR	16	70147529	70195203	10	1.7936	0.036438	0.540726
SLC35G6	17	7384721	7386383	6	1.7928	0.036504	0.540726
RP11-244H3.4	1	35447134	35497342	78	1.7898	0.036744	0.5427
FAM193A	4	2626988	2734292	357	1.7897	0.036753	0.5427
GFRA3	5	137588068	137610360	47	1.7906	0.036676	0.5427
LBP	20	36974759	37005665	139	1.7897	0.036748	0.5427
PHC3	3	169804520	169899537	146	1.7885	0.036851	0.543719
NFASC	1	204797779	204991950	667	1.7848	0.037144	0.54504
EPB41L5	2	120770581	120936695	324	1.7855	0.037091	0.54504
TRIML2	4	189012427	189030757	131	1.7852	0.037115	0.54504
STMND1	6	17102489	17131603	71	1.7865	0.037007	0.54504
MLEC	12	121124672	121139667	56	1.7854	0.037098	0.54504
VAMP2	17	8062467	8066864	11	1.7867	0.036992	0.54504
KDM4B	19	4969125	5153606	594	1.7858	0.037067	0.54504
COX8A	11	63742079	63744015	2	1.7844	0.03718	0.545142
DAOA	13	106118216	106143383	116	1.7839	0.037224	0.545361
ZDHHC5	11	57435219	57468659	67	1.7828	0.037309	0.546179
EMX2	10	119301955	119309056	20	1.7818	0.037394	0.546232
AKAP5	14	64932217	64941221	16	1.7817	0.037396	0.546232
ZNF284	19	44576297	44593766	55	1.7817	0.0374	0.546232
MAPK11	22	50702142	50709196	19	1.7813	0.037431	0.54626
GH2	17	61957578	61959295	1	1.7799	0.037547	0.547526
NFIA	1	61330931	61928465	1608	1.777	0.037784	0.550331
RAET1G	6	150238014	150244257	19	1.7768	0.037798	0.550331
TTC34	1	2567415	2718286	109	1.7706	0.038317	0.550622
C1orf195	1	15490840	15497813	23	1.7691	0.03844	0.550622
PALLD	4	169418217	169849608	1406	1.7726	0.038147	0.550622
TRAPPC11	4	184580420	184634745	170	1.769	0.038445	0.550622
SLC22A7	6	43263432	43273276	19	1.7754	0.037916	0.550622
TFAP2D	6	50681541	50740701	102	1.7688	0.038464	0.550622
RBM12B	8	94741584	94753245	23	1.7716	0.038232	0.550622
TRAPPC9	8	140742586	141468678	2310	1.7733	0.038088	0.550622
ZNF248	10	38091751	38147034	214	1.7691	0.038439	0.550622
LIPN	10	90521163	90537999	85	1.7717	0.038221	0.550622
SCD	10	102106881	102124591	49	1.769	0.038443	0.550622
PRMT3	11	20409076	20530840	368	1.7743	0.038007	0.550622
KIAA1551	12	32112304	32146039	149	1.7695	0.038408	0.550622
GLIPR1L2	12	75784850	75826468	131	1.7702	0.03835	0.550622
GLIPR1	12	75874460	75897633	55	1.7738	0.038049	0.550622
RPS6KL1	14	75370657	75390099	61	1.7732	0.038096	0.550622
TGM5	15	43524793	43559055	67	1.773	0.038113	0.550622
FLJ45079	17	75875109	75878659	10	1.7734	0.038081	0.550622
GALR1	18	74962505	74980858	90	1.772	0.038201	0.550622
TECR	19	14627897	14676792	119	1.7759	0.037872	0.550622
BST2	19	17513748	17516457	8	1.7689	0.038455	0.550622
SPTLC3	20	12989627	13147411	755	1.7712	0.038266	0.550622
SPOP	17	47676246	47755596	125	1.7679	0.038537	0.551247
CNTN2	1	205012325	205047627	149	1.7663	0.038672	0.552521
KCNA6	12	4918342	4960277	216	1.7662	0.038685	0.552521
SLC8A1	2	40324410	40838193	2049	1.7651	0.038773	0.553035
VASP	19	46009837	46030241	54	1.765	0.03878	0.553035
SH3D21	1	36771988	36790484	19	1.7643	0.038837	0.553178
GTF2H3	12	124118375	124147153	77	1.7642	0.038849	0.553178
ARPP21	3	35680437	35835988	409	1.763	0.038946	0.553718
RAB8A	19	16222439	16245044	53	1.7634	0.038918	0.553718
TMEM67	8	94767072	94831462	89	1.7617	0.039057	0.554754
ARHGAP40	20	37230577	37279678	133	1.7615	0.039078	0.554754
ADAMTS2	5	178537852	178772431	795	1.7605	0.039161	0.55546
SIRT5	6	13574816	13614790	62	1.7602	0.039187	0.55546
OVOL3	19	36602104	36604613	9	1.7584	0.039336	0.557151
ATP6V0E1	5	172410760	172462448	116	1.758	0.039377	0.557258
PMFBP1	16	72146056	72210777	191	1.7577	0.039403	0.557258
PSG11	19	43511808	43530664	61	1.756	0.039541	0.558789
FRMD5	15	44162962	44487450	515	1.7548	0.039648	0.559037
EMC6	17	3572109	3572962	1	1.7551	0.039618	0.559037
AC006547.14	22	20135950	20138399	14	1.7551	0.039624	0.559037
NR3C1	5	142657496	142815077	246	1.7536	0.039754	0.55927
RABEPK	9	127962821	127996437	93	1.7541	0.039711	0.55927
NLGN2	17	7308193	7323179	20	1.7536	0.039753	0.55927
NOB1	16	69775770	69788843	35	1.7524	0.039849	0.560186
FAM120AOS	9	96208776	96215874	23	1.7518	0.039901	0.560497
MAP3K3	17	61699775	61773663	95	1.7512	0.039954	0.560821
DNAJC17	15	41060067	41099675	78	1.7509	0.039985	0.560837
DHX9	1	182808504	182856886	110	1.7486	0.040183	0.562394
KIAA0247	14	70078313	70181859	183	1.7491	0.040137	0.562394
FECH	18	55215515	55254004	127	1.7485	0.040186	0.562394
AC109829.1	2	27760253	27790011	55	1.7465	0.040363	0.563874
NOM1	7	156742417	156765876	141	1.746	0.040407	0.563874
CALCB	11	14926543	15103888	428	1.7459	0.040412	0.563874
SHPK	17	3468738	3539543	261	1.7463	0.040383	0.563874
ACACB	12	109554400	109706031	475	1.7454	0.040461	0.564138
CCDC148	2	159027593	159313265	1204	1.7427	0.040694	0.566407
NCL	2	232318242	232348352	94	1.742	0.040756	0.566407
PODXL	7	131185021	131242976	178	1.7415	0.040799	0.566407
LGALS3	14	55590828	55612126	58	1.7414	0.040805	0.566407
IFI27L1	14	94547628	94570192	107	1.7428	0.040686	0.566407
IGDCC4	15	65673802	65715410	86	1.7417	0.04078	0.566407
KIF21B	1	200938520	200992828	175	1.7402	0.040913	0.566562
PCMT1	6	150070579	150132556	155	1.7404	0.040893	0.566562
KCNC1	11	17756359	17804602	117	1.7399	0.040937	0.566562
RIOK3	18	21032787	21066567	85	1.7409	0.040849	0.566562
GCNT6	6	10633993	10647501	17	1.7394	0.040981	0.566753
GYPB	4	144917257	145061844	315	1.7388	0.041036	0.56701
GPX5	6	28493702	28502729	6	1.7371	0.041181	0.56701
CPNE3	8	87497059	87573726	229	1.7374	0.04116	0.56701
USP30	12	109460894	109525831	121	1.7376	0.041145	0.56701
GJD2	15	35043233	35047166	8	1.7382	0.041087	0.56701
AC009065.1	16	2303738	2312343	6	1.7382	0.041091	0.56701
C3orf84	3	49215065	49229291	23	1.7368	0.041215	0.567062
ZNF79	9	130186661	130207651	54	1.7362	0.041268	0.567374
FAM189A1	15	29412457	29862927	1332	1.7348	0.041387	0.568594
SUCNR1	3	151591431	151602405	35	1.7338	0.041478	0.569051
HELQ	4	84328496	84377009	92	1.7338	0.041481	0.569051
TMEM8C	9	136379708	136393734	27	1.7333	0.041519	0.569156
TFB2M	1	246703862	246729626	163	1.7321	0.041627	0.569388
POLE4	2	75185619	75197255	32	1.7321	0.041627	0.569388
DDX19A	16	70380732	70407286	30	1.7327	0.041575	0.569388
C1QB	1	22979255	22988031	31	1.7206	0.042659	0.571244
ETNK2	1	204100190	204121307	46	1.7259	0.042186	0.571244
ZP4	1	238045705	238054094	31	1.729	0.041901	0.571244
EHD3	2	31456880	31492313	97	1.7207	0.04265	0.571244
FAM168B	2	131805449	131851033	56	1.7289	0.041918	0.571244
LYPD1	2	133402426	133429152	71	1.7219	0.042541	0.571244
RESP18	2	220192131	220197899	20	1.7206	0.042666	0.571244
JAGN1	3	9932238	9936033	13	1.7232	0.042426	0.571244
ZNF619	3	40518604	40531727	33	1.7208	0.042647	0.571244
SMIM14	4	39547950	39640710	238	1.7209	0.042638	0.571244
SLC10A6	4	87744621	87770416	45	1.7283	0.041965	0.571244
MCIDAS	5	54515442	54523143	19	1.7216	0.042568	0.571244
RAB3C	5	57878048	58155213	910	1.7269	0.042097	0.571244
NDFIP1	5	141488070	141534005	188	1.7276	0.042032	0.571244
BTNL9	5	180467225	180488523	65	1.7215	0.042581	0.571244
CUL9	6	43149913	43192325	100	1.7244	0.04232	0.571244
SEC61G	7	54819943	54827667	31	1.7251	0.042256	0.571244
BNIP3L	8	26240414	26363152	514	1.7217	0.042564	0.571244
FBXO16	8	28205804	28347835	178	1.728	0.041992	0.571244
NCOA2	8	71021997	71316040	556	1.7217	0.04256	0.571244
NDUFAF6	8	95907995	96128683	696	1.7256	0.042212	0.571244
CDC123	10	12237964	12292588	148	1.7267	0.04211	0.571244
SIPA1	11	65405568	65418401	24	1.7261	0.042162	0.571244
P2RY6	11	72975550	73009662	61	1.7291	0.041899	0.571244
LMBR1L	12	49490919	49504683	15	1.7266	0.042121	0.571244
CAPS2	12	75669759	75784708	203	1.7254	0.042225	0.571244
ALX1	12	85673885	85695562	37	1.7201	0.042707	0.571244
TRIM13	13	50570024	50594617	48	1.7299	0.04182	0.571244
AC019294.1	15	76030311	76031568	3	1.7229	0.042455	0.571244
JMJD8	16	731671	734529	4	1.7202	0.042702	0.571244
UBE2M	19	59067079	59070327	4	1.7281	0.041986	0.571244
B3GNT6	11	76745385	76753096	24	1.7195	0.04276	0.571545
CRCT1	1	152486978	152488486	6	1.7114	0.043502	0.572506
UHMK1	1	162467041	162499419	87	1.713	0.043357	0.572506
CFHR1	1	196788887	196801319	2	1.7138	0.043286	0.572506
E2F6	2	11584501	11606297	75	1.7112	0.043519	0.572506
TGM4	3	44916100	44956482	170	1.7152	0.043156	0.572506
ZDHHC11	5	710471	851101	56	1.7165	0.043035	0.572506
TBCA	5	76986991	77164604	655	1.7124	0.043415	0.572506
CRISP2	6	49660073	49681274	61	1.7146	0.043211	0.572506
NTRK2	9	87283466	87638505	1033	1.7169	0.042995	0.572506
ECHDC3	10	11784365	11806069	146	1.7141	0.043259	0.572506
VCL	10	75757872	75879918	203	1.7167	0.043021	0.572506
IFIT2	10	91061712	91069033	16	1.7129	0.043364	0.572506
CDC42BPG	11	64590859	64612041	50	1.7178	0.042914	0.572506
TMEM225	11	123753633	123756349	12	1.7137	0.04329	0.572506
SLC25A3	12	98987369	98995946	18	1.7122	0.043427	0.572506
RIPK3	14	24805227	24809251	16	1.7111	0.043534	0.572506
ADSSL1	14	105190523	105213662	66	1.7117	0.043478	0.572506
ALPK3	15	85359911	85416713	180	1.7137	0.043293	0.572506
FGF11	17	7341592	7348256	8	1.7118	0.043469	0.572506
ITGB3	17	45331212	45421658	296	1.7118	0.043468	0.572506
ITGB3	17	45331263	45421658	296	1.7118	0.043468	0.572506
DAZAP1	19	1407568	1435719	25	1.7138	0.043278	0.572506
FAM210B	20	54933971	54943719	35	1.7118	0.043467	0.572506
KCTD8	4	44175926	44450824	754	1.7106	0.043576	0.572656
CAMTA1	1	6845384	7829766	2685	1.7088	0.043741	0.572818
XRN1	3	142025449	142166904	211	1.7089	0.043731	0.572818
FCHSD1	5	141018869	141030986	54	1.7091	0.043714	0.572818
KLF14	7	130417401	130418888	5	1.7093	0.043694	0.572818
ZNF135	19	58570607	58597677	69	1.7089	0.043731	0.572818
OXTR	3	8792094	8811314	91	1.7084	0.043779	0.572915
CASP5	11	104864962	104893895	61	1.7078	0.04384	0.573084
VEZT	12	95611522	95696566	278	1.7076	0.043853	0.573084
ADAMTS4	1	161154098	161168846	34	1.7061	0.043991	0.573881
GIMAP6	7	150322463	150329473	21	1.7053	0.044067	0.573881
SGCZ	8	13947373	15095848	7297	1.7057	0.044033	0.573881
TUBA1A	12	49578579	49583107	8	1.7055	0.044054	0.573881
NT5C	17	73126320	73127890	4	1.7066	0.04395	0.573881
CDK17	12	96672039	96794338	331	1.7046	0.044132	0.574329
LRRC7	1	70034081	70617628	1641	1.7025	0.044333	0.574416
SPTA1	1	158580496	158656488	237	1.7016	0.044411	0.574416
C2orf81	2	74641304	74648718	16	1.7029	0.044295	0.574416
KDR	4	55944644	55991756	95	1.7016	0.044419	0.574416
PSMG3	7	1606966	1610641	14	1.7031	0.044272	0.574416
HKDC1	10	70980059	71027315	180	1.7024	0.04434	0.574416
NOXRED1	14	77860364	77889860	76	1.7013	0.044445	0.574416
IGF1R	15	99192200	99507759	986	1.7013	0.044445	0.574416
MAPK7	17	19281034	19286857	2	1.7036	0.044225	0.574416
FAM65C	20	49202645	49308065	315	1.702	0.044373	0.574416
TMEM54	1	33360195	33367039	11	1.6979	0.04476	0.575533
AUP1	2	74753772	74757066	3	1.6984	0.044718	0.575533
ENTPD3	3	40428647	40470110	126	1.6983	0.044726	0.575533
CTBP1	4	1205236	1243741	130	1.6984	0.044716	0.575533
LPCAT1	5	1456595	1524092	245	1.6991	0.044649	0.575533
DDR1	6	30844198	30867933	26	1.699	0.044663	0.575533
NRXN3	14	78708734	80330762	4893	1.6999	0.044571	0.575533
SUMO2	17	73163408	73179078	23	1.6978	0.044777	0.575533
SUV39H2	10	14920819	14946314	48	1.6969	0.044858	0.575836
HSD11B1L	19	5680615	5688533	9	1.6969	0.044862	0.575836
C7orf60	7	112459202	112579971	226	1.6956	0.044979	0.576549
GRID1	10	87359312	88126250	2557	1.6958	0.044966	0.576549
SERP1	3	150259781	150321015	171	1.6949	0.045045	0.576952
AREL1	14	75120140	75179818	114	1.6946	0.045072	0.576952
ZMYM6NB	1	35447136	35450954	8	1.6904	0.04548	0.578308
ARPC4	3	9834179	9849410	30	1.6927	0.045254	0.578308
EBLN2	3	73110810	73112488	8	1.6917	0.04535	0.578308
PSAT1	9	80912059	80945009	148	1.6897	0.045544	0.578308
TEX10	9	103064359	103115221	123	1.6913	0.045387	0.578308
C10orf62	10	99349450	99350690	4	1.6908	0.045435	0.578308
OR2D3	11	6942205	6943264	8	1.6931	0.045214	0.578308
SLC7A6	16	68298433	68335722	72	1.6896	0.045548	0.578308
CPAMD8	19	17003758	17137625	356	1.6899	0.045525	0.578308
U2AF2	19	56165512	56186081	51	1.6922	0.045307	0.578308
COMT	22	19929130	19957498	129	1.6913	0.045392	0.578308
NHP2L1	22	42069934	42086508	47	1.6906	0.045461	0.578308
ZNF365	10	64133951	64431771	991	1.6893	0.04558	0.578323
IQCF3	3	51851620	51864876	29	1.6886	0.045646	0.578378
GALNT16	14	69725994	69821183	344	1.6887	0.045634	0.578378
TPRXL	3	13978756	14124311	343	1.6842	0.046072	0.58031
KHDC1	6	73951037	74020088	238	1.6847	0.04602	0.58031
UBQLN1	9	86274878	86323118	170	1.6844	0.046048	0.58031
HIATL2	9	99660348	99775862	104	1.6861	0.045887	0.58031
PWWP2B	10	134210672	134231367	68	1.686	0.045894	0.58031
OR51B5	11	5363744	5364809	10	1.6841	0.046077	0.58031
AL117190.3	14	101359265	101360646	3	1.6847	0.04602	0.58031
C15orf57	15	40820882	40857256	106	1.6842	0.046074	0.58031
TPRX1	19	48304500	48322308	71	1.6862	0.045882	0.58031
MALRD1	10	19492779	20079330	2509	1.6826	0.046223	0.581368
CLPX	15	65440557	65477680	81	1.6829	0.046194	0.581368
CDYL	6	4706393	4955785	667	1.6816	0.04632	0.581632
SERPINA4	14	95027428	95036250	37	1.6815	0.046337	0.581632
DDX27	20	47835884	47860614	86	1.6819	0.046295	0.581632
AC099344.1	2	11603927	11606274	10	1.6789	0.046585	0.584126
TMEM150B	19	55824169	55845416	68	1.6788	0.046598	0.584126
HIST1H2BF	6	26199748	26200942	10	1.6769	0.046779	0.584919
CPNE8	12	39040624	39301232	771	1.6772	0.046755	0.584919
SUGT1	13	53226844	53275044	156	1.6768	0.046786	0.584919
DONSON	21	34931848	34961014	31	1.6775	0.046726	0.584919
C11orf84	11	63580860	63595190	31	1.6755	0.046917	0.584996
RNF34	12	121837844	121868389	73	1.6761	0.046862	0.584996
ZFYVE19	15	41099284	41106767	26	1.6756	0.046912	0.584996
IMPA2	18	11981024	12030876	253	1.6758	0.046886	0.584996
PTCH1	9	98205262	98279339	186	1.6752	0.046949	0.585006
TXNRD3	3	126290622	126373998	242	1.6744	0.047023	0.585539
LMOD1	1	201865580	201915715	128	1.673	0.047165	0.586062
TMPRSS7	3	111753690	111800116	171	1.6727	0.04719	0.586062
NR2E1	6	108487262	108510013	30	1.6736	0.047102	0.586062
GBF1	10	104005289	104142656	227	1.673	0.047159	0.586062
DIRC3	2	218148742	218621316	1473	1.6719	0.047269	0.586267
AC002985.3	19	19017822	19045206	59	1.6721	0.047257	0.586267
TXNL4A	18	77732867	77793949	164	1.6706	0.047402	0.587528
LTB4R2	14	24778161	24781252	4	1.6702	0.047436	0.587561
SMPD3	16	68392231	68482591	179	1.6697	0.047494	0.587891
CBX2	17	77751931	77761782	13	1.6689	0.047565	0.588382
AL359195.1	10	82009466	82013395	18	1.6684	0.047618	0.588649
NUP210L	1	153965161	154127592	231	1.6647	0.047987	0.590206
C2orf15	2	99757948	99939204	469	1.6642	0.04804	0.590206
CPS1	2	211342406	211543831	487	1.663	0.048159	0.590206
RHBDD1	2	227700297	227863931	332	1.6646	0.047998	0.590206
ARL15	5	53179775	53606412	1482	1.6634	0.048114	0.590206
TCOF1	5	149737202	149779871	78	1.662	0.04826	0.590206
FLJ00273	9	35042390	35042824	1	1.6659	0.047871	0.590206
TUBAL3	10	5435061	5446793	43	1.663	0.048154	0.590206
UBXN1	11	62443970	62446567	6	1.6666	0.047799	0.590206
FAM168A	11	73111532	73309234	438	1.6618	0.048279	0.590206
CDKN1B	12	12867992	12875305	10	1.663	0.048157	0.590206
ARHGAP9	12	57866038	57882597	37	1.6618	0.048276	0.590206
SART3	12	108916357	108955176	138	1.6618	0.048278	0.590206
HNRNPA1L2	13	53191605	53217919	83	1.6626	0.048194	0.590206
WIPI1	17	66417089	66453654	112	1.6652	0.047934	0.590206
BTBD3	20	11871371	11907257	106	1.6637	0.048084	0.590206
TMEM211	22	25331077	25342662	19	1.6641	0.048051	0.590206
TEDDM1	1	182367252	182369751	8	1.6596	0.048501	0.590307
RAB3GAP2	1	220321635	220445796	276	1.6589	0.048565	0.590307
MEMO1	2	32090129	32236299	336	1.6591	0.048549	0.590307
DPY30	2	32092878	32264881	421	1.658	0.048657	0.590307
THPO	3	184089723	184095932	18	1.6586	0.048598	0.590307
TDRD6	6	46655612	46672056	24	1.658	0.048658	0.590307
ASTN2	9	119187504	120177348	3465	1.6579	0.048665	0.590307
TMEM208	16	67261006	67263181	1	1.659	0.048557	0.590307
FAM32A	19	16296191	16302857	15	1.6592	0.048539	0.590307
ZNF420	19	37498759	37621216	309	1.6595	0.04851	0.590307
NTN5	19	49164664	49176338	21	1.6605	0.048404	0.590307
KLK2	19	51364824	51383823	106	1.658	0.048659	0.590307
CDK18	1	205473723	205501921	128	1.6576	0.048698	0.590326
DYNC1LI1	3	32567463	32612366	107	1.6572	0.048735	0.590392
RNPEP	1	201951500	201975275	124	1.6564	0.048822	0.591064
NEU1	6	31825436	31830683	5	1.6558	0.048885	0.591064
ISLR2	15	74392652	74430881	26	1.6558	0.048879	0.591064
CCL17	16	57438679	57449974	44	1.6552	0.048938	0.591324
SMOC1	14	70320848	70499083	723	1.6549	0.048975	0.59139
TRIT1	1	40306723	40349183	129	1.6538	0.04908	0.591635
ATP1B1	1	169074935	169101960	99	1.6538	0.049082	0.591635
EML3	11	62369690	62380237	21	1.6537	0.04909	0.591635
ARMC1	8	66514694	66546442	119	1.6527	0.049192	0.592484
DEF8	16	90014333	90034468	94	1.6524	0.049229	0.592549
PRRC2C	1	171454651	171562650	283	1.65	0.049475	0.592757
SP3	2	174771187	174830430	205	1.649	0.049569	0.592757
C3orf30	3	118864997	118878889	56	1.6497	0.049506	0.592757
IFNGR1	6	137518621	137540586	43	1.6502	0.049446	0.592757
MYEOV	11	69061605	69182494	188	1.6498	0.049494	0.592757
C14orf93	14	23456110	23479375	34	1.649	0.049579	0.592757
GCNT3	15	59887074	59932438	158	1.6506	0.049406	0.592757
TPPP3	16	67423712	67427438	9	1.6491	0.049564	0.592757
TMEM98	17	31254928	31272124	48	1.6488	0.049594	0.592757
DPF1	19	38701646	38720354	55	1.6506	0.049407	0.592757
VRK3	19	50479724	50529203	166	1.6509	0.049375	0.592757
OR3A1	17	3194929	3195876	4	1.6483	0.04965	0.593049
C1orf234	1	23337327	23342343	10	1.6425	0.05024	0.593904
LRRC41	1	46726868	46769280	43	1.6461	0.04987	0.593904
ABCD3	1	94883933	94984222	134	1.6415	0.050345	0.593904
NTPCR	1	233086351	233119628	84	1.6401	0.050496	0.593904
MYT1L	2	1792885	2335032	1727	1.6433	0.050165	0.593904
RFTN2	2	198432948	198540769	171	1.6468	0.049796	0.593904
OGG1	3	9791628	9829903	79	1.6403	0.050471	0.593904
IL17RB	3	53880607	53899827	69	1.6403	0.05047	0.593904
C3orf14	3	62304648	62321888	23	1.6405	0.050449	0.593904
EPGN	4	75174190	75181024	9	1.6408	0.050416	0.593904
BTC	4	75669969	75719896	198	1.6399	0.050514	0.593904
MTTP	4	100484918	100545156	276	1.6426	0.050235	0.593904
HHIP	4	145567173	145666423	194	1.6425	0.05024	0.593904
SCRG1	4	174305852	174327531	36	1.6397	0.050535	0.593904
HIST1H4J	6	27791884	27792257	2	1.6396	0.050545	0.593904
DNAJC12	10	69556427	69597924	74	1.6441	0.050077	0.593904
HOGA1	10	99344080	99372559	81	1.6397	0.050531	0.593904
BACE1	11	117156402	117186975	70	1.6441	0.050076	0.593904
VPS36	13	52986737	53024763	156	1.6418	0.05032	0.593904
MAP2K5	15	67835047	68099461	677	1.6413	0.050369	0.593904
SCAMP5	15	75249560	75313837	192	1.6422	0.050279	0.593904
FTO	16	53737875	54155853	1342	1.6418	0.050318	0.593904
COPZ2	17	46103533	46115392	23	1.6447	0.050015	0.593904
CCBE1	18	57098172	57364612	891	1.6398	0.050523	0.593904
FGF21	19	49258816	49261587	4	1.6468	0.0498	0.593904
HLCS	21	38123189	38362536	803	1.641	0.050399	0.593904
PPAP2B	1	56960419	57110974	431	1.6375	0.050764	0.594243
ABCG8	2	44066103	44105605	275	1.6388	0.050626	0.594243
HIST1H1A	6	26017260	26018040	5	1.6377	0.050746	0.594243
RNF208	9	140114707	140116033	1	1.6382	0.050689	0.594243
C17orf80	17	71228372	71245091	93	1.638	0.050707	0.594243
KIAA0195	17	73437240	73496171	147	1.6385	0.050659	0.594243
TNN	1	175036994	175117202	295	1.6356	0.050957	0.59613
TSHB	1	115572415	115576941	25	1.6348	0.051043	0.596497
DNAJC1	10	22045466	22292698	438	1.6347	0.051052	0.596497
AC114494.1	1	31902192	31902614	3	1.6331	0.05122	0.596602
RMDN2	2	38150330	38294285	424	1.6332	0.051212	0.596602
MYO6	6	76458909	76629254	427	1.6336	0.051169	0.596602
SAR1A	10	71907045	71930279	84	1.6336	0.051172	0.596602
ZNF215	11	6947635	7005863	160	1.6335	0.051181	0.596602
RHOG	11	3848208	3862213	44	1.6315	0.051392	0.597862
ALG10	12	34175216	34182629	26	1.6316	0.051385	0.597862
ISCU	12	108956358	108963160	20	1.6311	0.051437	0.598015
DGUOK	2	74153953	74186088	87	1.6301	0.051539	0.598459
KCNMB4	12	70760056	70828072	249	1.6303	0.05152	0.598459
LDLRAD2	1	22138758	22151714	39	1.628	0.051763	0.598677
PRR9	1	153190060	153191793	6	1.6237	0.052222	0.598677
TPM3	1	154127784	154167124	61	1.6249	0.052094	0.598677
CCSAP	1	229456758	229479041	46	1.6269	0.051881	0.598677
CACNB4	2	152689290	152955593	644	1.6265	0.051923	0.598677
TM4SF20	2	228226872	228246711	106	1.626	0.05198	0.598677
SPCS1	3	52738971	52742182	9	1.627	0.051864	0.598677
NEK4	3	52744800	52804965	154	1.625	0.052084	0.598677
IFT57	3	107879659	107941417	334	1.6286	0.0517	0.598677
SCLT1	4	129786076	130014764	477	1.6282	0.051739	0.598677
HLA-DQB1	6	32627244	32636160	66	1.6236	0.052229	0.598677
SRSF3	6	36562145	36573377	44	1.6238	0.052214	0.598677
OR2A12	7	143792141	143793186	2	1.6239	0.052199	0.598677
RFK	9	79000433	79009433	34	1.6227	0.052321	0.598677
FRAT2	10	99092255	99094458	3	1.6245	0.052134	0.598677
CAPN1	11	64948037	64979477	60	1.6266	0.051912	0.598677
LAMTOR1	11	71796941	71814433	37	1.6243	0.052152	0.598677
PAAF1	11	73587744	73638790	145	1.6258	0.051994	0.598677
THAP2	12	72056789	72074419	30	1.6265	0.051921	0.598677
SAMD15	14	77843032	77857840	49	1.6227	0.052324	0.598677
NEIL1	15	75639296	75647592	9	1.6245	0.052131	0.598677
TAX1BP3	17	3566196	3571976	18	1.6266	0.051909	0.598677
ZNF793	19	37997841	38039664	86	1.6252	0.052065	0.598677
CALM3	19	47104331	47114050	18	1.6231	0.052287	0.598677
PPIP5K2	5	102455853	102548500	215	1.6217	0.052437	0.599342
PRSS22	16	2902728	2908171	10	1.6216	0.052446	0.599342
NDUFC1	4	140188034	140223705	77	1.6204	0.052576	0.599731
LRRTM2	5	138204612	138211057	7	1.6204	0.052573	0.599731
CLTC	17	57697219	57773671	136	1.6209	0.052517	0.599731
LCN8	9	139648838	139652678	23	1.62	0.052621	0.599879
GLTP	12	110288748	110318293	74	1.6195	0.052671	0.600085
PANK1	10	91342745	91405215	277	1.6187	0.052758	0.600346
UPF1	19	18942747	18979045	70	1.619	0.052727	0.600346
PCP4L1	1	161228517	161255240	91	1.6162	0.053024	0.600458
ACOT12	5	80625824	80689998	208	1.6163	0.053011	0.600458
ENPP5	6	46126924	46138708	36	1.6169	0.052954	0.600458
HAL	12	96366440	96390143	116	1.6168	0.052961	0.600458
CIDEB	14	24774302	24780636	15	1.6176	0.052872	0.600458
FBLN5	14	92335756	92414331	280	1.6175	0.052887	0.600458
SLC25A47	14	100789674	100796715	27	1.6171	0.05293	0.600458
TPSD1	16	1306060	1308532	8	1.6181	0.052826	0.600458
PPP4R2	3	73045936	73118350	262	1.614	0.053261	0.601689
ZNF300	5	150273954	150284545	28	1.6146	0.053194	0.601689
CHRNA7	15	32322691	32464722	239	1.6145	0.053206	0.601689
GINS3	16	58328984	58440048	356	1.6143	0.053236	0.601689
WWP1	8	87354967	87490649	341	1.6136	0.053312	0.601902
HPCA	1	33351595	33364042	24	1.6121	0.053474	0.602178
PBRM1	3	52579368	52719933	391	1.6119	0.053495	0.602178
CLEC18A	16	69984810	69998141	1	1.6119	0.053497	0.602178
AC024592.12	19	5866182	5903798	179	1.6123	0.053451	0.602178
OR10H1	19	15917817	15918936	3	1.612	0.053478	0.602178
RTN4RL1	17	1837971	1928639	304	1.6111	0.053579	0.602412
MC5R	18	13824154	13826861	19	1.6111	0.053582	0.602412
C16orf3	16	90095316	90096309	7	1.6105	0.053643	0.602736
PLA2G6	22	38507502	38601697	362	1.6099	0.053707	0.603094
LIN54	4	83831126	83934079	219	1.6082	0.053892	0.604169
RELN	7	103112231	103629963	1999	1.6081	0.053903	0.604169
PEBP4	8	22570769	22857513	977	1.6076	0.053965	0.604169
CFL2	14	35179593	35184029	9	1.6077	0.053947	0.604169
RPL23	17	37004118	37010096	13	1.6073	0.053996	0.604169
MAPT	17	43971748	44105700	76	1.6087	0.053838	0.604169
OR2F2	7	143632259	143633372	7	1.6067	0.05406	0.604524
LAD1	1	201342372	201368736	103	1.6047	0.054285	0.604898
HTR5A-AS1	7	154858777	154863267	17	1.6053	0.054215	0.604898
MTRNR2L7	10	37890366	37891859	10	1.6046	0.054287	0.604898
RERG	12	15260717	15501609	503	1.6049	0.054259	0.604898
JUP	17	39775692	39943183	471	1.6049	0.054253	0.604898
ABHD17A	19	1876809	1885546	15	1.6049	0.054262	0.604898
SYNJ2	6	158402888	158520208	400	1.6039	0.054369	0.605452
MPC1	6	166778407	166796486	22	1.603	0.054471	0.605765
ERCC6-PGBD3	10	50723247	50747584	77	1.6028	0.054486	0.605765
NAA40	11	63706431	63724800	36	1.6028	0.054494	0.605765
VEGFA	6	43737921	43754224	39	1.6018	0.054598	0.605844
HN1	17	73131343	73164376	68	1.6023	0.054541	0.605844
MIF4GD	17	73262309	73267308	7	1.6018	0.054597	0.605844
GPR114	16	57576333	57625593	185	1.6014	0.054645	0.606007
KLHL1	13	70274726	70682591	1837	1.6007	0.054722	0.606063
SETD3	14	99864083	99947216	105	1.6005	0.05474	0.606063
CRHR1	17	43699267	43913194	295	1.6005	0.054747	0.606063
SLC35E2B	1	1592939	1624167	8	1.5959	0.055254	0.608597
ATP13A2	1	17312453	17338423	57	1.5969	0.055145	0.608597
CAMK1	3	9799026	9811676	22	1.5966	0.055178	0.608597
RP11-171N4.2	4	157555646	157563606	23	1.5961	0.055231	0.608597
C5orf55	5	441645	443258	10	1.5975	0.055075	0.608597
SERPINE1	7	100770370	100782547	43	1.5975	0.055077	0.608597
ZBTB1	14	64970430	65000408	90	1.5967	0.055166	0.608597
MKS1	17	56282803	56296966	22	1.5958	0.055268	0.608597
FUT5	19	5865837	5903798	182	1.5959	0.055253	0.608597
CA6	1	9005926	9035151	129	1.594	0.055465	0.608661
LARP7	4	113558120	113578748	52	1.594	0.055473	0.608661
PRLR	5	35048861	35230794	560	1.5937	0.055501	0.608661
RBM24	6	17281577	17294106	24	1.5946	0.055399	0.608661
CCNC	6	99990256	100016849	80	1.5945	0.055416	0.608661
AC005841.1	12	2958397	2966213	17	1.594	0.05547	0.608661
COX7A1	19	36641824	36643771	4	1.5944	0.055419	0.608661
EXTL2	1	101337943	101361554	31	1.5905	0.055858	0.608741
NR1I3	1	161199456	161208092	27	1.5878	0.056166	0.608741
OR14I1	1	248844628	248845629	8	1.592	0.055696	0.608741
PPP1CB	2	28974506	29025806	130	1.5895	0.055976	0.608741
CMTM6	3	32522804	32544900	59	1.5876	0.05619	0.608741
PROL1	4	71263599	71275911	51	1.5915	0.055748	0.608741
URGCP	7	43915493	43966010	149	1.5913	0.055771	0.608741
KIAA1549	7	138516126	138666064	427	1.5877	0.056172	0.608741
CNOT7	8	17086737	17104387	49	1.5914	0.05576	0.608741
MLANA	9	5890802	5910606	62	1.5889	0.056038	0.608741
EXD3	9	140201348	140317714	242	1.5916	0.055736	0.608741
PHYHIPL	10	60936350	61007534	161	1.592	0.05569	0.608741
CALCA	11	14988214	14993900	12	1.5876	0.056186	0.608741
EEF1G	11	62327073	62342401	26	1.5912	0.055786	0.608741
KBTBD7	13	41763969	41768702	5	1.5884	0.056097	0.608741
TJP1	15	29991571	30261068	680	1.59	0.055922	0.608741
TCF12	15	57210821	57591479	1201	1.5931	0.055567	0.608741
FNDC8	17	33448598	33457751	16	1.5882	0.056116	0.608741
NSF	17	44668035	44834830	69	1.5876	0.056189	0.608741
ZNF497	19	58865723	58874214	1	1.5909	0.055814	0.608741
GSC2	22	19136089	19137796	3	1.5888	0.056049	0.608741
ZFAND2A	7	1191707	1200395	59	1.5872	0.056238	0.608909
AQP4	18	24432002	24445782	41	1.5868	0.056278	0.608991
SLC17A3	6	25833294	25882514	176	1.5865	0.056312	0.609007
SRP72	4	57333081	57369839	106	1.5859	0.056381	0.609143
COPS4	4	83955600	83996971	56	1.5856	0.056418	0.609143
NAA60	16	3493611	3536963	197	1.5855	0.056422	0.609143
EFNA3	1	155036224	155059283	40	1.5851	0.056471	0.609321
RBM12	20	34236847	34252878	42	1.5846	0.056534	0.60965
CCNO	5	54526980	54529508	6	1.5835	0.056649	0.610189
MTAP	9	21802542	21931646	284	1.5837	0.056629	0.610189
SLC22A12	11	64358113	64369820	38	1.5829	0.056727	0.610678
TMED5	1	93615299	93646285	67	1.5816	0.056868	0.610794
IL1R1	2	102681004	102796334	424	1.5817	0.056862	0.610794
RP11-111M22.2	11	76092357	76125663	115	1.5822	0.056807	0.610794
LTN1	21	30300466	30365270	131	1.5823	0.056789	0.610794
TMEM230	20	5080486	5093749	18	1.5812	0.056913	0.610927
KRBA1	7	149411872	149431664	63	1.5806	0.056982	0.610968
ZFYVE1	14	73436159	73493920	242	1.5808	0.056961	0.610968
ATP6V1G2-DDX39B	6	31497996	31514385	39	1.5801	0.057041	0.611249
TNFAIP3	6	138188351	138204449	30	1.5795	0.057106	0.611249
RAC2	22	37621301	37640488	68	1.5796	0.057097	0.611249
SERPINB3	18	61322431	61329197	14	1.5788	0.057187	0.611767
ZSCAN21	7	99647390	99662661	19	1.578	0.057288	0.612498
PLEKHM2	1	16010827	16061264	159	1.5756	0.057555	0.613154
PREPL	2	44543420	44589001	139	1.5755	0.057573	0.613154
IDUA	4	980785	998316	68	1.5747	0.057665	0.613154
TRAF3IP2	6	111877657	111927481	153	1.5748	0.057651	0.613154
ADAMTSL1	9	18473892	18910948	1893	1.5743	0.057709	0.613154
TM9SF3	10	98277866	98347209	181	1.5755	0.057574	0.613154
RP11-181C3.1	12	98879322	98897633	63	1.5762	0.057489	0.613154
TM9SF1	14	24658349	24682679	62	1.5744	0.057692	0.613154
TM9SF1	14	24658363	24682679	62	1.5744	0.057692	0.613154
NFATC4	14	24834879	24848810	31	1.5743	0.057709	0.613154
ERH	14	69846848	69865344	52	1.5746	0.05767	0.613154
PELI1	2	64319786	64371588	128	1.5732	0.057837	0.613345
SNRNP27	2	70120692	70132707	18	1.5727	0.057891	0.613345
CRISP3	6	49695097	49712150	42	1.5731	0.057853	0.613345
GLIS3	9	3824127	4348392	2406	1.5714	0.058045	0.613345
ARHGAP19-SLIT1	10	98757795	99052413	915	1.5734	0.057817	0.613345
TECTB	10	114043493	114064793	63	1.5728	0.057881	0.613345
PRG3	11	57144242	57148623	11	1.5722	0.057955	0.613345
PIGW	17	34890847	34895159	5	1.5713	0.058054	0.613345
FAM104A	17	71203492	71232892	130	1.5717	0.058014	0.613345
TMEM241	18	20777108	21017925	404	1.572	0.057974	0.613345
PLA2G2E	1	20246502	20250110	21	1.5665	0.058616	0.613661
TAF12	1	28915835	28969597	75	1.5666	0.058598	0.613661
KCND3	1	112313284	112531777	753	1.5703	0.058174	0.613661
NGF	1	115828539	115880857	194	1.5683	0.0584	0.613661
INPP4A	2	99061317	99210853	281	1.5668	0.058579	0.613661
DES	2	220283099	220291461	19	1.5682	0.058416	0.613661
GFM1	3	158362067	158410364	179	1.5693	0.058294	0.613661
IBSP	4	88720733	88733074	44	1.5685	0.058385	0.613661
SLC6A3	5	1392909	1445545	157	1.5693	0.058285	0.613661
L3MBTL3	6	130334844	130462594	345	1.5683	0.058407	0.613661
RNASE7	14	21510385	21512393	6	1.567	0.058559	0.613661
PLEKHG3	14	65170820	65213610	94	1.5703	0.058176	0.613661
TMOD2	15	52043758	52108565	249	1.5663	0.058641	0.613661
HID1	17	72946838	72969261	51	1.5675	0.058494	0.613661
KLK6	19	51461887	51472929	19	1.5693	0.058292	0.613661
GGT7	20	33432523	33460663	51	1.566	0.058673	0.613661
MPST	22	37415676	37425863	31	1.5672	0.058529	0.613661
TSPO	22	43547520	43559248	35	1.5686	0.058375	0.613661
CLNK	4	10488019	10686489	797	1.5631	0.059013	0.613868
GRIA1	5	152869175	153193429	1257	1.5644	0.058868	0.613868
STX11	6	144471663	144509507	79	1.5622	0.059125	0.613868
FAM92A1	8	94710789	94743755	70	1.5636	0.058961	0.613868
CCNE2	8	95891998	95908906	47	1.5637	0.058941	0.613868
PAX5	9	36833272	37034103	800	1.5627	0.059058	0.613868
AL590708.2	9	130890612	130891481	2	1.5641	0.058897	0.613868
DDIT4	10	74033678	74035794	6	1.5622	0.059122	0.613868
GPR137	11	64037534	64056972	36	1.563	0.059021	0.613868
C1QTNF9B	13	24465238	24476794	43	1.5623	0.059103	0.613868
RNASE9	14	21024252	21029090	15	1.5619	0.059151	0.613868
AC007956.1	14	75158879	75179800	43	1.5622	0.059118	0.613868
DSC1	18	28709199	28742819	136	1.5643	0.058879	0.613868
RABAC1	19	42460833	42463542	4	1.5647	0.058825	0.613868
LOR	1	153232176	153234598	6	1.5602	0.059355	0.615644
TRIM52	5	180681417	180688119	20	1.5597	0.059416	0.615936
NTF4	19	49559050	49568333	21	1.5594	0.059452	0.615969
PPAP2A	5	54720682	54830878	280	1.559	0.059493	0.616053
KDM1A	1	23345941	23410182	78	1.5587	0.059529	0.616086
LMX1A	1	165171104	165325952	532	1.5578	0.059646	0.616956
NUMA1	11	71713910	71791739	161	1.557	0.059737	0.617557
L2HGDH	14	50704281	50779266	177	1.5565	0.059796	0.617826
C1ORF220	1	178511950	178517579	26	1.5554	0.05993	0.618244
LYG1	2	99900701	99921205	37	1.5558	0.059883	0.618244
ABI2	2	204192942	204312446	205	1.5525	0.060265	0.618244
LRRC3B	3	26664297	26752267	265	1.5551	0.059967	0.618244
TXNRD3NB	3	126290625	126327398	101	1.5538	0.06012	0.618244
PLXND1	3	129274018	129325661	182	1.5536	0.060134	0.618244
FBXO32	8	124510129	124553446	132	1.5547	0.060013	0.618244
CIZ1	9	130928343	130966662	79	1.5532	0.060188	0.618244
NET1	10	5454514	5500426	88	1.5526	0.060254	0.618244
MGEA5	10	103544200	103578696	49	1.5541	0.060082	0.618244
CAPZA3	12	18891045	18892121	4	1.553	0.060216	0.618244
AJUBA	14	23440383	23451851	23	1.5532	0.060192	0.618244
KHNYN	14	24898492	24910540	63	1.5549	0.059988	0.618244
P2RY14	3	150929905	150996255	178	1.5507	0.060482	0.620038
PPA2	4	106290234	106395238	452	1.5505	0.060506	0.620038
EFNA3	1	155036224	155060014	42	1.5491	0.060675	0.620289
CYB5R1	1	202930997	202936408	9	1.5488	0.06071	0.620289
AC110619.2	2	241388732	241396131	19	1.5494	0.060639	0.620289
MLN	6	33762450	33771788	41	1.5489	0.060702	0.620289
BACH2	6	90636248	91006627	681	1.5495	0.060627	0.620289
CBFB	16	67063019	67134961	110	1.5487	0.060729	0.620289
SBDS	7	66452664	66460588	12	1.5479	0.060817	0.620603
NR1H3	11	47269851	47290396	49	1.5477	0.060845	0.620603
MRPS7	17	73257755	73262454	12	1.5476	0.060859	0.620603
ISOC1	5	128430444	128449721	72	1.5472	0.060908	0.620765
HMGCS2	1	120290619	120311528	47	1.5461	0.061045	0.621248
COX7A2L	2	42560686	42652228	227	1.5454	0.061121	0.621248
AMN1	12	31824071	31882108	153	1.5465	0.060989	0.621248
VMAC	19	5904869	5910864	27	1.5458	0.061075	0.621248
CTB-102L5.4	19	38779791	38795550	52	1.5456	0.061102	0.621248
TOX	8	59717977	60031767	839	1.545	0.061174	0.62145
MGARP	4	140187317	140201492	33	1.5444	0.061251	0.621558
KB-1507C5.2	8	103876528	103990104	348	1.5444	0.061251	0.621558
NAA60	16	3415099	3536960	498	1.544	0.061291	0.621628
BOLL	2	198591603	198651486	79	1.5437	0.061325	0.621637
JAG1	20	10618332	10654694	116	1.5433	0.06138	0.621858
TRMT61B	2	29072687	29093167	35	1.542	0.061532	0.621919
ERICH1	8	564746	688106	674	1.5418	0.061556	0.621919
COX6A1	12	120875893	120878545	8	1.5417	0.061575	0.621919
SLC4A11	20	3208063	3219836	48	1.5417	0.061573	0.621919
GTSF1L	20	42354804	42355638	1	1.5416	0.061585	0.621919
TNFRSF6B	20	62328021	62330037	9	1.5417	0.061575	0.621919
SLC3A1	2	44502599	44548633	157	1.5402	0.061762	0.622902
TRAPPC13	5	64920543	64962060	120	1.5402	0.061758	0.622902
ARHGAP19	10	98978996	99052413	246	1.54	0.061782	0.622902
EPS8L1	19	55583388	55599291	48	1.539	0.0619	0.623756
ATP13A5	3	192992579	193096632	406	1.5378	0.062049	0.623914
FOXI1	5	169532901	169536727	22	1.5375	0.062082	0.623914
CDSN	6	31082867	31088223	78	1.5378	0.062054	0.623914
TMED2	12	124069078	124083116	44	1.5381	0.062012	0.623914
PARD6G	18	77915115	78005429	209	1.5382	0.062004	0.623914
TSC1	9	135766735	135820020	136	1.537	0.062153	0.623943
TNKS2	10	93558069	93625033	190	1.5364	0.062218	0.623943
TMEM19	12	72079867	72097836	48	1.5369	0.062155	0.623943
ZNFX1	20	47854483	47894963	138	1.5366	0.062196	0.623943
TANC1	2	159825146	160089170	900	1.534	0.062519	0.62536
RASSF1	3	50367219	50378411	21	1.534	0.062514	0.62536
MYLK4	6	2663863	2751200	422	1.5343	0.06248	0.62536
ERCC6	10	50663414	50747584	200	1.5348	0.062412	0.62536
PSEN1	14	73603126	73690399	197	1.5339	0.062526	0.62536
TSSK1B	5	112768251	112770728	18	1.5332	0.062616	0.625593
DTX1	12	113494514	113535833	162	1.5334	0.062584	0.625593
RP11-484M3.5	3	118866222	118906654	161	1.5323	0.06273	0.626398
ZBTB2	6	151685252	151712683	56	1.5311	0.062873	0.627208
TTC36	11	118398187	118401912	2	1.5311	0.062878	0.627208
TAGLN3	3	111717511	111732734	82	1.5304	0.062964	0.627732
HIST1H3C	6	26045639	26046097	3	1.5296	0.063054	0.627962
GNAO1	16	56225302	56391356	508	1.5297	0.063043	0.627962
EPHA8	1	22890057	22930087	153	1.5272	0.063361	0.628909
STMN1	1	26210672	26233482	29	1.5225	0.063941	0.628909
C1orf162	1	112016414	112021134	7	1.5215	0.06407	0.628909
LINC01101	2	121221911	121223697	6	1.527	0.063375	0.628909
METTL5	2	170666591	170681441	50	1.5258	0.063525	0.628909
ADAM23	2	207308263	207485851	453	1.5201	0.064238	0.628909
TFAP2A	6	10393419	10419892	34	1.5232	0.063858	0.628909
ASF1A	6	119215384	119230332	43	1.5263	0.063467	0.628909
SOGA3	6	127759551	127840146	211	1.5202	0.064226	0.628909
SOGA3	6	127759551	127840500	211	1.5202	0.064226	0.628909
PPIA	7	44836279	44864163	85	1.5212	0.064104	0.628909
MOSPD3	7	100209725	100213007	5	1.5229	0.06389	0.628909
CCDC71L	7	106297211	106301442	9	1.519	0.064375	0.628909
CHRNB3	8	42552519	42592550	180	1.5255	0.063571	0.628909
CELF2	10	11047259	11378674	1220	1.5202	0.064234	0.628909
MTRNR2L5	10	57358750	57360488	7	1.5204	0.0642	0.628909
AP3M1	10	75881524	75910821	54	1.5221	0.063996	0.628909
SFXN2	10	104474295	104503249	51	1.524	0.063752	0.628909
FUOM	10	135168658	135171529	8	1.5247	0.063673	0.628909
MACROD1	11	63766030	63933578	414	1.5193	0.064341	0.628909
TRPT1	11	63991271	63993726	8	1.5203	0.064224	0.628909
RELT	11	73087309	73108519	55	1.523	0.063879	0.628909
CWC15	11	94695787	94706776	31	1.5218	0.064033	0.628909
EI24	11	125439112	125454575	44	1.5248	0.063657	0.628909
CLSTN3	12	7282294	7311541	64	1.5277	0.063299	0.628909
PCBP2	12	53835525	53874946	38	1.5215	0.064063	0.628909
EID3	12	104697517	104698980	4	1.5261	0.063495	0.628909
RIC8B	12	107168373	107283090	241	1.5222	0.063984	0.628909
NEDD8-MDP1	14	24683161	24701558	34	1.52	0.064259	0.628909
DACT1	14	59100685	59115039	31	1.5267	0.063424	0.628909
IQGAP1	15	90931450	91045475	368	1.5189	0.06439	0.628909
CCL8	17	32646055	32648421	7	1.5195	0.064322	0.628909
ADAM11	17	42836399	42859214	64	1.528	0.06326	0.628909
TMEM221	19	17546318	17559376	27	1.5284	0.063208	0.628909
LAIR1	19	54865362	54882165	25	1.5251	0.063622	0.628909
GDF5OS	20	34020827	34023248	5	1.5212	0.064104	0.628909
PRED62	21	47347679	47352477	19	1.5281	0.063246	0.628909
SCN5A	3	38589548	38691164	328	1.5168	0.064656	0.629033
HYAL3	3	50330262	50336899	12	1.5182	0.064478	0.629033
CPNE4	3	131252399	132004254	3027	1.5185	0.06444	0.629033
TRPA1	8	72932152	72987852	260	1.5171	0.064618	0.629033
PGBD3	10	50723151	50747086	76	1.5171	0.064616	0.629033
SIVA1	14	105219437	105234831	42	1.5167	0.064671	0.629033
AKT1	14	105235686	105262088	59	1.5176	0.064558	0.629033
SIRPB2	20	1451386	1472233	79	1.5178	0.064528	0.629033
HECW2	2	197059094	197458416	1217	1.5159	0.064775	0.629718
OR6P1	1	158532441	158533394	4	1.5152	0.064856	0.630179
NAALADL2	3	174156363	175523428	4601	1.5144	0.064966	0.63092
MRPS28	8	80830952	80942524	201	1.5141	0.065002	0.630943
MED8	1	43849588	43855479	5	1.5136	0.065062	0.631199
GOSR1	17	28804380	28854610	73	1.513	0.065142	0.631322
ZNF223	19	44529506	44591471	181	1.5132	0.065117	0.631322
GBE1	3	81538850	81811312	607	1.5122	0.065235	0.631428
RNF4	4	2463947	2627047	431	1.5121	0.065254	0.631428
GLIPR2	9	36136732	36163910	74	1.5123	0.065231	0.631428
ZNF585A	19	37597636	37663643	176	1.5116	0.065319	0.631731
ITFG2	12	2921788	2968957	100	1.511	0.065396	0.631824
ATP2A3	17	3827169	3867736	127	1.5111	0.065383	0.631824
CD1A	1	158223927	158228059	17	1.5096	0.065572	0.632222
VWC2	7	49813257	49961546	396	1.5097	0.065556	0.632222
IFNB1	9	21077104	21077943	2	1.5101	0.065505	0.632222
PAFAH1B1	17	2496504	2588909	229	1.5096	0.06557	0.632222
NME5	5	137450866	137475132	59	1.5093	0.065608	0.632244
PTRHD1	2	25012603	25016251	11	1.5082	0.065748	0.633068
FOXI2	10	129535499	129539450	9	1.5081	0.065761	0.633068
PADI4	1	17634690	17690499	267	1.5075	0.065838	0.633484
NDUFB3	2	201936156	201950473	36	1.5065	0.065966	0.633846
PTH2R	2	209224438	209719227	1323	1.5068	0.065937	0.633846
C19orf52	19	11039409	11044211	14	1.5064	0.065977	0.633846
WASF2	1	27730730	27816669	142	1.5056	0.066084	0.634206
AC073343.1	7	6713376	6715991	10	1.5054	0.066106	0.634206
SKAP1	17	46210802	46507637	753	1.5054	0.066116	0.634206
HOXA4	7	27168126	27170418	10	1.5044	0.066245	0.635119
PRELID2	5	144851362	145214932	953	1.5036	0.066338	0.635685
RNFT1	17	58029601	58042122	20	1.5028	0.06645	0.636434
RNASE3	14	21359558	21360507	4	1.5019	0.066557	0.636808
FOXA3	19	46367247	46377055	25	1.502	0.066546	0.636808
SEMA4F	2	74881355	74909186	55	1.5013	0.066637	0.637248
AL357673.1	1	54635333	54637997	12	1.501	0.066672	0.637258
MMEL1	1	2522078	2564481	143	1.5002	0.066779	0.637955
C3orf62	3	49306035	49315342	15	1.499	0.066939	0.638508
KIAA0141	5	141303373	141321612	43	1.4991	0.066921	0.638508
AKAP3	12	4724674	4758213	154	1.499	0.066934	0.638508
CST6	11	65779312	65780976	3	1.4983	0.067023	0.63866
ARHGAP11B	15	30916697	31065196	203	1.4984	0.067016	0.63866
ZNF536	19	30719197	31204445	1148	1.498	0.067064	0.638726
KIR3DL3	19	55235984	55248003	3	1.4976	0.067121	0.638944
TRMT13	1	100598706	100616053	47	1.4973	0.067156	0.638953
MCRS1	12	49950327	49961936	19	1.4965	0.067257	0.63959
SPTBN1	2	54683422	54896812	787	1.4959	0.067335	0.639683
EP400	12	132434508	132565005	339	1.496	0.067324	0.639683
THAP7	22	21353393	21356485	6	1.4954	0.067403	0.640004
SEMA4C	2	97525453	97536494	12	1.4936	0.067641	0.640319
RNF130	5	179338651	179499118	457	1.4941	0.067574	0.640319
PPP1R14B	11	64011956	64014413	5	1.494	0.067591	0.640319
RP11-293I14.2	12	72067984	72092748	47	1.4941	0.067579	0.640319
GIPC1	19	14588572	14606944	73	1.4936	0.067641	0.640319
AL118506.1	20	62585007	62585495	1	1.4937	0.067627	0.640319
SEMA3G	3	52467069	52479101	25	1.4917	0.067884	0.641324
SUPT3H	6	44777054	45345690	1834	1.4918	0.067874	0.641324
SLC16A7	12	59989848	60176395	482	1.492	0.067851	0.641324
OR10G3	14	22037934	22038875	11	1.4917	0.067884	0.641324
BDP1	5	70751442	70863649	219	1.4899	0.068122	0.641963
CDHR2	5	175969512	176022975	187	1.4909	0.067988	0.641963
YWHAZ	8	101928753	101965616	93	1.4902	0.068091	0.641963
PLCB3	11	64018995	64036622	37	1.4897	0.068157	0.641963
FARP1	13	98794816	99102027	1148	1.4902	0.068086	0.641963
RPUSD2	15	40861499	40866659	14	1.4898	0.068132	0.641963
PGLYRP3	1	153270338	153283194	36	1.4878	0.068402	0.642989
KCNK12	2	47743720	47798078	150	1.4879	0.068391	0.642989
CLDN1	3	190023490	190040264	77	1.4877	0.068418	0.642989
MFSD10	4	2932288	2936586	13	1.4857	0.068676	0.642989
TRAM2	6	52362200	52441713	356	1.486	0.068645	0.642989
TMEM261	9	7796490	7888380	322	1.4855	0.068712	0.642989
[truncated: 16,756 more rows]

## Sheet: T7.tissue.53
Table 7.Tissue enrichment analysis for genes differentially associated with the two disorders (performed in 53 general tissue types in GTEx using MAGMA)
Tissues with an adjusted p-value below 0.05 (FDR) are highlighted in bold.
Name	Coefficient	Coefficient_std_error	Coefficient_P_value	P(FDR)
Brain_Putamen_(basal_ganglia)	9.19027e-10	3.66774e-10	0.00611034	0.299
Brain_Substantia_nigra	8.43312e-10	3.70014e-10	0.0113295	0.299
Brain_Caudate_(basal_ganglia)	7.23252e-10	3.6889e-10	0.0249619	0.352
Brain_Spinal_cord_(cervical_c-1)	7.44128e-10	3.94979e-10	0.0297847	0.352
Cells_EBV-transformed_lymphocytes	9.37818e-10	5.10694e-10	0.0331522	0.352
Brain_Cerebellar_Hemisphere	6.01944e-10	3.78462e-10	0.0558608	0.459
Brain_Frontal_Cortex_(BA9)	5.09739e-10	3.53055e-10	0.0743985	0.459
Brain_Amygdala	4.97666e-10	3.45125e-10	0.0746529	0.459
Adrenal_Gland	6.42409e-10	4.63086e-10	0.0826848	0.459
Brain_Cortex	4.67728e-10	3.53731e-10	0.093039	0.459
Brain_Hippocampus	4.43409e-10	3.49839e-10	0.102494	0.459
Brain_Nucleus_accumbens_(basal_ganglia)	4.46908e-10	3.55494e-10	0.104351	0.459
Brain_Hypothalamus	4.05563e-10	3.62075e-10	0.131334	0.534
Heart_Left_Ventricle	3.90646e-10	4.03441e-10	0.166451	0.628
Brain_Anterior_cingulate_cortex_(BA24)	3.29203e-10	3.56412e-10	0.177832	0.629
Brain_Cerebellum	2.7418e-10	3.81456e-10	0.23614	0.754
Breast_Mammary_Tissue	2.7059e-10	4.0662e-10	0.252878	0.754
Stomach	2.76876e-10	4.22084e-10	0.25592	0.754
Liver	1.55886e-10	4.46219e-10	0.363414	0.922
Heart_Atrial_Appendage	1.32776e-10	3.98688e-10	0.369554	0.922
Minor_Salivary_Gland	1.41149e-10	4.51813e-10	0.377366	0.922
Adipose_Subcutaneous	1.24812e-10	4.2707e-10	0.385047	0.922
Skin_Sun_Exposed_(Lower_leg)	1.06412e-10	4.20497e-10	0.40011	0.922
Cells_Transformed_fibroblasts	7.42747e-11	4.29272e-10	0.431316	0.952
Nerve_Tibial	4.76565e-11	4.11439e-10	0.453894	0.954
Vagina	1.14993e-11	4.12163e-10	0.488871	0.954
Pancreas	9.96083e-12	4.2278e-10	0.490602	0.954
Kidney_Cortex	-3.91708e-12	4.35274e-10	0.50359	0.954
Muscle_Skeletal	-2.54838e-11	4.58099e-10	0.522182	0.954
Spleen	-1.15654e-10	4.84069e-10	0.594417	0.991
Esophagus_Mucosa	-1.39971e-10	5.01116e-10	0.61	0.991
Artery_Tibial	-1.07413e-10	3.68717e-10	0.614595	0.991
Cervix_Endocervix	-1.2839e-10	4.31655e-10	0.616933	0.991
Fallopian_Tube	-2.0042e-10	4.11304e-10	0.68697	1
Pituitary	-2.15826e-10	4.05329e-10	0.7028	1
Skin_Not_Sun_Exposed_(Suprapubic)	-2.25844e-10	4.13253e-10	0.70764	1
Prostate	-3.13653e-10	4.82147e-10	0.742326	1
Artery_Coronary	-2.77557e-10	4.20667e-10	0.74531	1
Thyroid	-3.69637e-10	4.54694e-10	0.791872	1
Cervix_Ectocervix	-3.53863e-10	4.29738e-10	0.794871	1
Artery_Aorta	-4.12849e-10	4.02939e-10	0.847223	1
Uterus	-4.30851e-10	3.80283e-10	0.871388	1
Bladder	-4.21572e-10	3.70796e-10	0.872218	1
Ovary	-5.05084e-10	4.04693e-10	0.893997	1
Colon_Transverse	-6.60904e-10	4.41045e-10	0.932998	1
Small_Intestine_Terminal_Ileum	-7.71592e-10	4.84004e-10	0.944553	1
Whole_Blood	-7.69737e-10	4.34202e-10	0.961866	1
Colon_Sigmoid	-7.7604e-10	4.18892e-10	0.96803	1
Adipose_Visceral_(Omentum)	-7.50819e-10	4.04277e-10	0.968358	1
Testis	-9.89282e-10	3.87356e-10	0.994674	1
Esophagus_Muscularis	-1.11146e-09	4.21168e-10	0.995842	1
Lung	-1.18169e-09	3.94402e-10	0.998633	1
Esophagus_Gastroesophageal_Junction	-1.45889e-09	4.14882e-10	0.999781	1

## Sheet: T8.brain.13
Table 8. Tissue enrichment analysis within 13 GTEx brain regions
Regions with an adjusted p-value (FDR) below 0.05 are highlighted in bold. This is a competitive analysis comapring each brain regions against others. For example, for the first row, the results are computed for cortex versus other brain regions instead of cortex versus other tissues in GTEx (as in the last table).
Name	Coefficient	Coefficient_std_error	Coefficient_P_value	P(FDR)
Brain_Hippocampus	5.07311e-10	3.82836e-10	0.0925624	0.432
Brain_Substantia_nigra	4.95195e-10	4.31543e-10	0.125588	0.432
Brain_Frontal_Cortex_(BA9)	3.97184e-10	3.54145e-10	0.131031	0.432
Brain_Spinal_cord_(cervical_c-1)	5.10861e-10	4.58549e-10	0.132622	0.432
Brain_Cortex	3.36768e-10	3.84052e-10	0.190275	0.494
Brain_Anterior_cingulate_cortex_(BA24)	2.16245e-10	3.69469e-10	0.279177	0.605
Brain_Cerebellar_Hemisphere	-1.20589e-10	4.19612e-10	0.61309	0.856
Brain_Amygdala	-1.74422e-10	3.47525e-10	0.69213	0.856
Brain_Caudate_(basal_ganglia)	-2.09166e-10	3.76143e-10	0.710923	0.856
Brain_Hypothalamus	-2.02632e-10	3.48587e-10	0.719479	0.856
Brain_Nucleus_accumbens_(basal_ganglia)	-2.38541e-10	3.76198e-10	0.736987	0.856
Brain_Cerebellum	-4.11702e-10	5.11157e-10	0.789715	0.856
Brain_Putamen_(basal_ganglia)	-4.85865e-10	4.26215e-10	0.872847	0.873

## Sheet: T9. neuro-specific
Table 9. Cell-type enrichment analysis for genes differentially associated with the two disorders (performed in 166 cell types using MAGMA)
Cell types with an adjusted p-value (false discovery rate) within one dataset below 0.05 are highlighted in bold.
Dataset	brain_region	Cell_type	Cell type_Full name	NGENES	BETA	BETA_STD	SE	P	P(FDR) per dataset	P(FDR) across all datasets
GSE104276_Human_Prefrontal_cortex_all_ages	Prefrontal cortex	GABAergic_neurons	GABAergic neurons	17420	0.053092	0.083409	0.015929	0.00043053	0.00258318	0.071468
GSE67835_Human_Cortex	Cortex	neurons	neurons	16766	0.01844	0.035235	0.008026	0.010801	0.097209	0.557526
GSE67835_Human_Cortex_woFetal	Cortex	neurons	neurons	16766	0.015931	0.03044	0.0078531	0.02126	0.14882	0.557526
GSE104276_Human_Prefrontal_cortex_all_ages	Prefrontal cortex	Neurons	Neurons	17420	0.023727	0.04222	0.015426	0.06202	0.18606	0.557526
GSE67835_Human_Cortex	Cortex	fetal_quiescent	fetal_quiescent	16766	0.012031	0.01892	0.0084429	0.077097	0.237975	0.557526
GSE67835_Human_Cortex	Cortex	hybrid	hybrid	16766	0.01497	0.028266	0.010619	0.079325	0.237975	0.557526
Linnarsson_GSE76381_Human_Midbrain	Midbrain	DA2	dopaminergic neurons	14862	0.10011	0.02875	0.054437	0.032971	0.274758	0.557526
Linnarsson_GSE76381_Human_Midbrain	Midbrain	Gaba	GABAergic neurons	14862	0.099861	0.024924	0.051361	0.025939	0.274758	0.557526
Linnarsson_GSE76381_Human_Midbrain	Midbrain	NbML5	mediolateral neuroblasts	14862	0.14292	0.036915	0.067412	0.017007	0.274758	0.557526
Linnarsson_GSE101601_Human_Temporal_cortex	Temporal cortex	Glut_1	glutamatergic neurons	17255	0.31613	0.044608	0.20616	0.062598	0.307802	0.557526
Linnarsson_GSE101601_Human_Temporal_cortex	Temporal cortex	Glut_2	glutamatergic neurons	17255	0.17706	0.038241	0.12839	0.083946	0.307802	0.557526
Linnarsson_GSE101601_Human_Temporal_cortex	Temporal cortex	Glut_4	glutamatergic neurons	17255	0.17903	0.036882	0.12832	0.081498	0.307802	0.557526
DroNc_Human_Hippocampus	Hippocampus	exDG	granule neurons (Hip dentate gyrus)	17086	0.30615	0.024163	0.18308	0.047254	0.340058	0.557526
DroNc_Human_Hippocampus	Hippocampus	exPFC1	glutamatergic neurons (prefrontal cortex)	17086	0.28738	0.023481	0.215	0.090682	0.340058	0.557526
DroNc_Human_Hippocampus	Hippocampus	exPFC2	glutamatergic neurons (prefrontal cortex)	17086	0.19946	0.027399	0.14346	0.082224	0.340058	0.557526
DroNc_Human_Hippocampus	Hippocampus	ODC2	oligodendrocytes	17086	0.2914	0.012382	0.20962	0.082252	0.340058	0.557526
Linnarsson_GSE76381_Human_Midbrain	Midbrain	DA1	dopaminergic neurons	14862	0.057663	0.019547	0.04557	0.10288	0.367429	0.588899
Linnarsson_GSE76381_Human_Midbrain	Midbrain	NbM	medial neuroblast	14862	0.10974	0.031603	0.075405	0.072798	0.367429	0.557526
Linnarsson_GSE76381_Human_Midbrain	Midbrain	Rgl2a	radial glia-like cells	14862	0.06416	0.023504	0.050303	0.10108	0.367429	0.588899
Linnarsson_GSE76381_Human_Midbrain	Midbrain	Sert	serotonergic neurons	14862	0.04397	0.01848	0.031027	0.078232	0.367429	0.557526
Allen_Human_MTG_level1	Middle Temporal Gyrus	Glutamatergic	glutamatergic neurons	17475	0.012864	0.028521	0.011886	0.13959	0.41877	0.681528
GSE67835_Human_Cortex_woFetal	Cortex	hybrid	hybrid	16766	0.012708	0.023996	0.010868	0.12116	0.42406	0.628517
Linnarsson_GSE76381_Human_Midbrain	Midbrain	NbGaba	GABAergic neurons neuroblasts	14862	0.042454	0.011696	0.04363	0.16527	0.495611	0.732416
Linnarsson_GSE76381_Human_Midbrain	Midbrain	RN	red nucleus	14862	0.057339	0.016064	0.062228	0.17842	0.495611	0.732416
Linnarsson_GSE76381_Human_Midbrain	Midbrain	Rgl3	radial glia-like cells	14862	0.03229	0.012185	0.040737	0.21399	0.534975	0.772225
DroNc_Human_Hippocampus	Hippocampus	NSC	neuronal stem cells	17086	0.08838	0.007449	0.098712	0.18531	0.55593	0.732416
Allen_Human_MTG_level2	Middle Temporal Gyrus	Exc_L2.3_LINC00507_FREM3	glutamatergic neurons	17475	0.023833	0.055094	0.0098273	0.0076567	0.574253	0.557526
Allen_Human_LGN_level1	Lateral Geniculate Nucleus	GABAergic	GABAergic neurons	17475	-0.0021506	-0.0046091	0.010833	0.57868	0.57868	0.975778
Allen_Human_LGN_level1	Lateral Geniculate Nucleus	Glutamatergic	glutamatergic neurons	17475	-0.0018059	-0.0043177	0.0096562	0.57417	0.57868	0.975778
Allen_Human_LGN_level1	Lateral Geniculate Nucleus	Non.Neuronal	Non.Neuronal	17475	0.0026691	0.0040752	0.008477	0.37644	0.57868	0.84359
GSE67835_Human_Cortex	Cortex	oligodendrocytes	oligodendrocytes	16766	0.0050377	0.0085975	0.0077501	0.25784	0.58014	0.806307
Linnarsson_GSE76381_Human_Midbrain	Midbrain	DA0	dopaminergic neurons	14862	0.042607	0.010091	0.072712	0.27895	0.581146	0.806307
Linnarsson_GSE76381_Human_Midbrain	Midbrain	NbML1	mediolateral neuroblasts	14862	0.044211	0.013626	0.069348	0.2619	0.581146	0.806307
GSE67835_Human_Cortex	Cortex	astrocytes	Astrocytes	16766	0.002369	0.0039707	0.0072531	0.37198	0.669564	0.84359
GSE67835_Human_Cortex_woFetal	Cortex	oligodendrocytes	oligodendrocytes	16766	0.0043143	0.0073629	0.0081067	0.2973	0.6937	0.806307
Allen_Human_LGN_level2	Lateral Geniculate Nucleus	Astro_CPAMD8	Astrocytes	17475	0.0020083	0.0032411	0.0065508	0.37959	0.698455	0.84359
Allen_Human_LGN_level2	Lateral Geniculate Nucleus	LGN_Exc_BTNL9	glutamatergic neurons	17475	0.00039932	0.00096104	0.0077561	0.47947	0.698455	0.947524
Allen_Human_LGN_level2	Lateral Geniculate Nucleus	LGN_Exc_PRKCG_BCHE	glutamatergic neurons	17475	-0.00162	-0.0038679	0.0076761	0.58357	0.698455	0.975778
Allen_Human_LGN_level2	Lateral Geniculate Nucleus	LGN_Exc_PRKCG_GRB14	glutamatergic neurons	17475	0.0063318	0.015005	0.0074628	0.1981	0.698455	0.747377
Allen_Human_LGN_level2	Lateral Geniculate Nucleus	LGN_Inh_CTXN3	GABAergic neurons	17475	0.0037056	0.0082766	0.008259	0.32683	0.698455	0.809758
Allen_Human_LGN_level2	Lateral Geniculate Nucleus	LGN_Inh_LAMP5	GABAergic neurons	17475	-0.0015389	-0.0033634	0.0065032	0.59353	0.698455	0.975778
Allen_Human_LGN_level2	Lateral Geniculate Nucleus	LGN_Inh_NTRK1	GABAergic neurons	17475	-0.0028078	-0.0065215	0.0078184	0.64025	0.698455	0.975778
Allen_Human_LGN_level2	Lateral Geniculate Nucleus	LGN_Inh_TRPC4	GABAergic neurons	17475	-0.0023717	-0.0052424	0.0090796	0.60304	0.698455	0.975778
Allen_Human_LGN_level2	Lateral Geniculate Nucleus	Micro_C1QB	microglia	17475	-4.6503e-05	-5.9898e-05	0.0067214	0.50276	0.698455	0.959289
Allen_Human_LGN_level2	Lateral Geniculate Nucleus	Oligo_MAG	oligodendrocyte	17475	0.0032739	0.0056951	0.0059079	0.28974	0.698455	0.806307
Allen_Human_LGN_level2	Lateral Geniculate Nucleus	OPC_PDGFRA	oligodendrocyte precursor cells	17475	-0.00075776	-0.0012422	0.0072294	0.54174	0.698455	0.967227
Allen_Human_MTG_level1	Middle Temporal Gyrus	GABAergic	GABAergic neurons	17475	-0.0084081	-0.016504	0.015171	0.71028	0.71028	0.994688
Allen_Human_MTG_level1	Middle Temporal Gyrus	Non.neuronal	Non.neuronal	17475	-0.0048903	-0.0068634	0.010033	0.68701	0.71028	0.994688
GSE67835_Human_Cortex_woFetal	Cortex	astrocytes	Astrocytes	16766	0.0017223	0.0028866	0.007613	0.41051	0.718392	0.886188
Linnarsson_GSE76381_Human_Midbrain	Midbrain	Rgl2b	radial glia-like cells	14862	0.01992	0.0055439	0.06585	0.38114	0.732962	0.84359
Linnarsson_GSE101601_Human_Temporal_cortex	Temporal cortex	GABA_1	GABAergic neurons	17255	0.029543	0.0027516	0.14588	0.41976	0.737597	0.886188
Linnarsson_GSE101601_Human_Temporal_cortex	Temporal cortex	GABA_2	GABAergic neurons	17255	0.092353	0.010417	0.18677	0.31049	0.737597	0.806307
Linnarsson_GSE101601_Human_Temporal_cortex	Temporal cortex	GABA_4	GABAergic neurons	17255	0.010998	0.0015455	0.14316	0.46938	0.737597	0.93876
Linnarsson_GSE101601_Human_Temporal_cortex	Temporal cortex	Glut_3	glutamatergic neurons	17255	0.072314	0.011256	0.17377	0.33865	0.737597	0.826704
DroNc_Human_Hippocampus	Hippocampus	exCA3	pyramidal neurons (Hip CA)	17086	0.098993	0.0076669	0.18739	0.29866	0.74665	0.806307
Allen_Human_MTG_level2	Middle Temporal Gyrus	Exc_L2_LAMP5_LTK	glutamatergic neurons	17475	0.018985	0.040787	0.0093536	0.0212	0.751359	0.557526
Allen_Human_MTG_level2	Middle Temporal Gyrus	Exc_L2.4_LINC00507_GLP2R	glutamatergic neurons	17475	0.014911	0.032727	0.0099067	0.066154	0.751359	0.557526
Allen_Human_MTG_level2	Middle Temporal Gyrus	Exc_L3.4_RORB_CARM1P1	glutamatergic neurons	17475	0.014471	0.033793	0.0093412	0.060687	0.751359	0.557526
Allen_Human_MTG_level2	Middle Temporal Gyrus	Exc_L3.5_RORB_COL22A1	glutamatergic neurons	17475	0.01003	0.021061	0.0092164	0.13824	0.751359	0.681528
Allen_Human_MTG_level2	Middle Temporal Gyrus	Exc_L3.5_RORB_FILIP1L	glutamatergic neurons	17475	0.01329	0.029596	0.0099417	0.090652	0.751359	0.557526
Allen_Human_MTG_level2	Middle Temporal Gyrus	Exc_L3.5_RORB_TWIST2	glutamatergic neurons	17475	0.011361	0.024278	0.009584	0.11793	0.751359	0.628517
Allen_Human_MTG_level2	Middle Temporal Gyrus	Exc_L4.5_FEZF2_SCN4B	glutamatergic neurons	17475	0.010804	0.025965	0.0077453	0.081529	0.751359	0.557526
Allen_Human_MTG_level2	Middle Temporal Gyrus	Exc_L4.5_RORB_DAPK2	glutamatergic neurons	17475	0.0053705	0.011639	0.010284	0.30076	0.751359	0.806307
Allen_Human_MTG_level2	Middle Temporal Gyrus	Exc_L4.5_RORB_FOLH1B	glutamatergic neurons	17475	0.0092621	0.021818	0.0094206	0.16277	0.751359	0.732416
Allen_Human_MTG_level2	Middle Temporal Gyrus	Exc_L4.6_RORB_SEMA3E	glutamatergic neurons	17475	0.0081316	0.017845	0.010763	0.22498	0.751359	0.778056
Allen_Human_MTG_level2	Middle Temporal Gyrus	Exc_L5.6_FEZF2_ABO	glutamatergic neurons	17475	0.0041817	0.0096376	0.0089722	0.32058	0.751359	0.806307
Allen_Human_MTG_level2	Middle Temporal Gyrus	Exc_L5.6_SLC17A7_IL15	glutamatergic neurons	17475	0.004571	0.010408	0.008815	0.30204	0.751359	0.806307
Allen_Human_MTG_level2	Middle Temporal Gyrus	Exc_L5.6_THEMIS_C1QL3	glutamatergic neurons	17475	0.013889	0.032633	0.0094251	0.070303	0.751359	0.557526
Allen_Human_MTG_level2	Middle Temporal Gyrus	Exc_L5.6_THEMIS_DCSTAMP	glutamatergic neurons	17475	0.0050523	0.012031	0.0074624	0.2492	0.751359	0.806307
Allen_Human_MTG_level2	Middle Temporal Gyrus	Exc_L5.6_THEMIS_FGF10	glutamatergic neurons	17475	0.0067654	0.015971	0.0078495	0.19438	0.751359	0.747377
Allen_Human_MTG_level2	Middle Temporal Gyrus	Inh_L1_SST_NMBR	GABAergic neurons	17475	0.010637	0.02142	0.010066	0.14533	0.751359	0.689279
Allen_Human_MTG_level2	Middle Temporal Gyrus	Inh_L1.2_GAD1_MC4R	GABAergic neurons	17475	0.012784	0.024804	0.0094912	0.089012	0.751359	0.557526
Allen_Human_MTG_level2	Middle Temporal Gyrus	Inh_L1.2_LAMP5_DBP	GABAergic neurons	17475	0.012138	0.025454	0.0077735	0.059221	0.751359	0.557526
Allen_Human_MTG_level2	Middle Temporal Gyrus	Inh_L1.2_SST_BAGE2	GABAergic neurons	17475	0.0051795	0.0098452	0.010639	0.31319	0.751359	0.806307
Allen_Human_MTG_level2	Middle Temporal Gyrus	Inh_L1.2_VIP_TSPAN12	GABAergic neurons	17475	0.0070873	0.014413	0.0092575	0.22197	0.751359	0.778056
Allen_Human_MTG_level2	Middle Temporal Gyrus	Inh_L1.3_PAX6_SYT6	GABAergic neurons	17475	0.008708	0.019451	0.0091935	0.17178	0.751359	0.732416
Allen_Human_MTG_level2	Middle Temporal Gyrus	Inh_L1.3_SST_CALB1	GABAergic neurons	17475	0.0060956	0.011441	0.011084	0.29118	0.751359	0.806307
Allen_Human_MTG_level2	Middle Temporal Gyrus	Inh_L1.4_LAMP5_LCP2	GABAergic neurons	17475	0.0076404	0.015868	0.0096072	0.21323	0.751359	0.772225
Allen_Human_MTG_level2	Middle Temporal Gyrus	Inh_L1.4_VIP_OPRM1	GABAergic neurons	17475	0.0067548	0.013328	0.0098502	0.24644	0.751359	0.806307
Allen_Human_MTG_level2	Middle Temporal Gyrus	Inh_L1.4_VIP_PENK	GABAergic neurons	17475	0.0045599	0.0098773	0.0081458	0.28782	0.751359	0.806307
Allen_Human_MTG_level2	Middle Temporal Gyrus	Inh_L2.4_VIP_SPAG17	GABAergic neurons	17475	0.0086532	0.01732	0.0092464	0.17468	0.751359	0.732416
Allen_Human_MTG_level2	Middle Temporal Gyrus	Inh_L2.5_VIP_SERPINF1	GABAergic neurons	17475	0.011451	0.022591	0.0094681	0.11326	0.751359	0.626705
Allen_Human_MTG_level2	Middle Temporal Gyrus	Inh_L2.5_VIP_TYR	GABAergic neurons	17475	0.0045226	0.0091071	0.0095735	0.31832	0.751359	0.806307
Allen_Human_MTG_level2	Middle Temporal Gyrus	Inh_L2.6_LAMP5_CA1	GABAergic neurons	17475	0.0051863	0.011015	0.0098116	0.29855	0.751359	0.806307
Allen_Human_MTG_level2	Middle Temporal Gyrus	Inh_L3.6_VIP_HS3ST3A1	GABAergic neurons	17475	0.0093115	0.019071	0.010225	0.18125	0.751359	0.732416
Allen_Human_MTG_level2	Middle Temporal Gyrus	Oligo_L1.6_OPALIN	oligodendrocyte	17475	0.0040801	0.0060677	0.006038	0.24961	0.751359	0.806307
Linnarsson_GSE76381_Human_Midbrain	Midbrain	OMTN	oculomotor and trochlear nucleus	14862	0.0095545	0.0035654	0.059695	0.43642	0.779321	0.898019
Allen_Human_LGN_level2	Lateral Geniculate Nucleus	Astro_LGR6	Astrocytes	17475	-0.0047749	-0.008451	0.0059048	0.79063	0.79063	0.994688
Allen_Human_MTG_level2	Middle Temporal Gyrus	Inh_L2.4_VIP_CBLN1	GABAergic neurons	17475	0.003522	0.0068091	0.0099117	0.36117	0.796699	0.84359
Allen_Human_MTG_level2	Middle Temporal Gyrus	Inh_L3.5_SST_ADGRG6	GABAergic neurons	17475	0.0038704	0.0077583	0.010548	0.35684	0.796699	0.84359
Allen_Human_MTG_level2	Middle Temporal Gyrus	Exc_L5.6_THEMIS_CRABP1	glutamatergic neurons	17475	0.002423	0.0056377	0.0078904	0.37939	0.812979	0.84359
DroNc_Human_Hippocampus	Hippocampus	GABA1	GABAergic interneurons	17086	0.032017	0.0023963	0.20581	0.43819	0.821606	0.898019
DroNc_Human_Hippocampus	Hippocampus	ODC1	oligodendrocytes	17086	0.049173	0.0017664	0.24905	0.42174	0.821606	0.886188
Allen_Human_MTG_level2	Middle Temporal Gyrus	Inh_L1.2_VIP_PCDH20	GABAergic neurons	17475	0.002036	0.0040474	0.0099448	0.41889	0.872687	0.886188
Linnarsson_GSE76381_Human_Midbrain	Midbrain	OPC	oligodendrocyte precursor cells	14862	-0.0034962	-0.0011371	0.049697	0.52804	0.880067	0.967227
GSE104276_Human_Prefrontal_cortex_all_ages	Prefrontal cortex	Astrocytes	Astrocytes	17420	-0.00091278	-0.0017715	0.010556	0.53445	0.895575	0.967227
GSE104276_Human_Prefrontal_cortex_all_ages	Prefrontal cortex	Microglia	microglia	17420	-0.0020073	-0.0036274	0.0081687	0.59705	0.895575	0.975778
Linnarsson_GSE101601_Human_Temporal_cortex	Temporal cortex	GABA_3	GABAergic neurons	17255	-0.1464	-0.015901	0.19726	0.77099	0.916784	0.994688
Linnarsson_GSE101601_Human_Temporal_cortex	Temporal cortex	GABA_5	GABAergic neurons	17255	-0.20607	-0.021026	0.21291	0.83344	0.916784	0.994688
Linnarsson_GSE101601_Human_Temporal_cortex	Temporal cortex	Glut_5	glutamatergic neurons	17255	-0.15779	-0.018161	0.2279	0.75564	0.916784	0.994688
Linnarsson_GSE76381_Human_Midbrain	Midbrain	Endo	endothelial cell	14862	-0.0080201	-0.0030226	0.030029	0.60529	0.931294	0.975778
Linnarsson_GSE76381_Human_Midbrain	Midbrain	Mgl	microglia	14862	-0.011931	-0.003658	0.035033	0.63328	0.931294	0.975778
DroNc_Human_Hippocampus	Hippocampus	ASC1	Astrocytes	17086	-0.1233	-0.0050138	0.25875	0.68315	0.931568	0.994688
DroNc_Human_Hippocampus	Hippocampus	exCA1	pyramidal neurons (Hip CA)	17086	-0.067329	-0.0064128	0.17899	0.6466	0.931568	0.975778
DroNc_Human_Hippocampus	Hippocampus	GABA2	GABAergic interneurons	17086	-0.064133	-0.0047063	0.20588	0.62229	0.931568	0.975778
GSE67835_Human_Cortex_woFetal	Cortex	endothelial	endothelial cell	16766	-0.010238	-0.015269	0.0078104	0.90503	0.93618	0.994688
GSE67835_Human_Cortex_woFetal	Cortex	microglia	microglia	16766	-0.0046962	-0.005936	0.0074262	0.73643	0.93618	0.994688
GSE67835_Human_Cortex_woFetal	Cortex	OPC	oligodendrocyte precursor cells	16766	-0.01298	-0.021137	0.0085195	0.93618	0.93618	0.994688
Allen_Human_MTG_level2	Middle Temporal Gyrus	Inh_L2.6_VIP_QPCT	GABAergic neurons	17475	0.00080097	0.0016321	0.0088711	0.46403	0.940601	0.93876
Allen_Human_MTG_level2	Middle Temporal Gyrus	Inh_L1_SST_CHRNA4	GABAergic neurons	17475	0.00023705	0.00047409	0.0091107	0.48962	0.957904	0.956199
Allen_Human_MTG_level2	Middle Temporal Gyrus	Inh_L1.3_VIP_ADAMTSL1	GABAergic neurons	17475	4.904e-05	0.00010155	0.010361	0.49811	0.957904	0.959289
Allen_Human_MTG_level2	Middle Temporal Gyrus	Exc_L5.6_RORB_TTC12	glutamatergic neurons	17475	-0.00072004	-0.0016807	0.0092349	0.53107	0.967643	0.967227
Allen_Human_MTG_level2	Middle Temporal Gyrus	Inh_L1.2_PAX6_CDH12	GABAergic neurons	17475	-0.00076152	-0.0015631	0.0095873	0.53165	0.967643	0.967227
Allen_Human_MTG_level2	Middle Temporal Gyrus	Inh_L2.5_PVALB_SCUBE3	GABAergic neurons	17475	-0.00085551	-0.0018042	0.0081341	0.54188	0.967643	0.967227
Linnarsson_GSE101601_Human_Temporal_cortex	Temporal cortex	Glut_6	glutamatergic neurons	17255	-0.1807	-0.028081	0.096951	0.96882	0.96882	0.994688
Linnarsson_GSE76381_Human_Midbrain	Midbrain	NProg	neuronal progenitor	14862	-0.14996	-0.038636	0.080841	0.96819	0.96981	0.994688
Linnarsson_GSE76381_Human_Midbrain	Midbrain	Peric	pericytes	14862	-0.0458	-0.015693	0.035972	0.89852	0.96981	0.994688
Linnarsson_GSE76381_Human_Midbrain	Midbrain	ProgBP	progenitor basal plate	14862	-0.070794	-0.021442	0.064562	0.86357	0.96981	0.994688
Linnarsson_GSE76381_Human_Midbrain	Midbrain	ProgFPL	progenitor lateral floorplate	14862	-0.041928	-0.016919	0.044064	0.82932	0.96981	0.994688
Linnarsson_GSE76381_Human_Midbrain	Midbrain	ProgFPM	progenitor medial floorplate	14862	-0.10031	-0.031455	0.053405	0.96981	0.96981	0.994688
Linnarsson_GSE76381_Human_Midbrain	Midbrain	ProgM	progenitor midline	14862	-0.059869	-0.019837	0.058811	0.84565	0.96981	0.994688
Linnarsson_GSE76381_Human_Midbrain	Midbrain	Rgl1	radial glia-like cells	14862	-0.045031	-0.015159	0.054565	0.79538	0.96981	0.994688
Linnarsson_GSE76381_Human_Midbrain	Midbrain	Rgl2c	radial glia-like cells	14862	-0.068833	-0.023871	0.047128	0.92792	0.96981	0.994688
DroNc_Human_Hippocampus	Hippocampus	ASC2	Astrocytes	17086	-0.3881	-0.016978	0.2326	0.95238	0.97072	0.994688
DroNc_Human_Hippocampus	Hippocampus	END	endothelial cell	17086	-0.1831	-0.014521	0.096792	0.97072	0.97072	0.994688
DroNc_Human_Hippocampus	Hippocampus	MG	microglia	17086	-0.48262	-0.016156	0.26472	0.96585	0.97072	0.994688
DroNc_Human_Hippocampus	Hippocampus	OPC	oligodendrocyte precursor cells	17086	-0.48076	-0.016389	0.31516	0.93641	0.97072	0.994688
GSE104276_Human_Prefrontal_cortex_all_ages	Prefrontal cortex	OPC	oligodendrocyte precursor cells	17420	-0.017636	-0.031479	0.016239	0.86125	0.98442	0.994688
GSE104276_Human_Prefrontal_cortex_all_ages	Prefrontal cortex	Stem_cells	stem cells	17420	-0.02512	-0.048257	0.011656	0.98442	0.98442	0.9961
Allen_Human_MTG_level2	Middle Temporal Gyrus	Astro_L1.2_FGFR3_GFAP	Astrocytes	17475	-0.0057255	-0.0089135	0.0058685	0.83537	0.984969	0.994688
Allen_Human_MTG_level2	Middle Temporal Gyrus	Astro_L1.6_FGFR3_SLC14A1	Astrocytes	17475	-0.0031548	-0.0055306	0.0054021	0.72038	0.984969	0.994688
Allen_Human_MTG_level2	Middle Temporal Gyrus	Endo_L2.6_NOSTRIN	endothelial cell	17475	-0.0060018	-0.0083758	0.0056853	0.85443	0.984969	0.994688
Allen_Human_MTG_level2	Middle Temporal Gyrus	Exc_L3.5_RORB_ESR1	glutamatergic neurons	17475	-0.0034751	-0.0074391	0.010085	0.63479	0.984969	0.975778
Allen_Human_MTG_level2	Middle Temporal Gyrus	Exc_L4.6_FEZF2_IL26	glutamatergic neurons	17475	-0.0065736	-0.014616	0.0090634	0.76586	0.984969	0.994688
Allen_Human_MTG_level2	Middle Temporal Gyrus	Exc_L4.6_RORB_C1R	glutamatergic neurons	17475	-0.0031588	-0.007003	0.0096933	0.62774	0.984969	0.975778
Allen_Human_MTG_level2	Middle Temporal Gyrus	Exc_L5.6_FEZF2_EFTUD1P1	glutamatergic neurons	17475	-0.0029787	-0.0069845	0.0087725	0.6329	0.984969	0.975778
Allen_Human_MTG_level2	Middle Temporal Gyrus	Exc_L6_FEZF2_OR2T8	glutamatergic neurons	17475	-0.0060134	-0.014509	0.0072821	0.79553	0.984969	0.994688
Allen_Human_MTG_level2	Middle Temporal Gyrus	Exc_L6_FEZF2_SCUBE1	glutamatergic neurons	17475	-0.0090573	-0.021005	0.0078533	0.8756	0.984969	0.994688
Allen_Human_MTG_level2	Middle Temporal Gyrus	Inh_L1.2_PAX6_TNFAIP8L3	GABAergic neurons	17475	-0.0042715	-0.0097189	0.007466	0.71638	0.984969	0.994688
Allen_Human_MTG_level2	Middle Temporal Gyrus	Inh_L1.2_VIP_LBH	GABAergic neurons	17475	-0.0087513	-0.018765	0.010164	0.80537	0.984969	0.994688
Allen_Human_MTG_level2	Middle Temporal Gyrus	Inh_L1.3_VIP_CCDC184	GABAergic neurons	17475	-0.013491	-0.028427	0.0098446	0.91471	0.984969	0.994688
Allen_Human_MTG_level2	Middle Temporal Gyrus	Inh_L1.3_VIP_CHRM2	GABAergic neurons	17475	-0.0035391	-0.0069577	0.010623	0.63049	0.984969	0.975778
Allen_Human_MTG_level2	Middle Temporal Gyrus	Inh_L1.3_VIP_GGH	GABAergic neurons	17475	-0.010012	-0.019238	0.0096873	0.8493	0.984969	0.994688
Allen_Human_MTG_level2	Middle Temporal Gyrus	Inh_L1.4_VIP_CHRNA6	GABAergic neurons	17475	-0.0078494	-0.016302	0.0087293	0.81572	0.984969	0.994688
Allen_Human_MTG_level2	Middle Temporal Gyrus	Inh_L2.3_VIP_CASC6	GABAergic neurons	17475	-0.0034168	-0.0076004	0.0093727	0.64227	0.984969	0.975778
Allen_Human_MTG_level2	Middle Temporal Gyrus	Inh_L2.4_SST_FRZB	GABAergic neurons	17475	-0.01366	-0.028319	0.010035	0.91327	0.984969	0.994688
Allen_Human_MTG_level2	Middle Temporal Gyrus	Inh_L3.6_SST_HPGD	GABAergic neurons	17475	-0.016585	-0.036087	0.010343	0.94557	0.984969	0.994688
Allen_Human_MTG_level2	Middle Temporal Gyrus	Inh_L3.6_SST_NPY	GABAergic neurons	17475	-0.010704	-0.023808	0.0074972	0.9233	0.984969	0.994688
Allen_Human_MTG_level2	Middle Temporal Gyrus	Inh_L4.5_PVALB_MEPE	GABAergic neurons	17475	-0.0093855	-0.021149	0.009072	0.84956	0.984969	0.994688
Allen_Human_MTG_level2	Middle Temporal Gyrus	Inh_L4.5_SST_STK32A	GABAergic neurons	17475	-0.0065928	-0.012633	0.0099132	0.74699	0.984969	0.994688
Allen_Human_MTG_level2	Middle Temporal Gyrus	Inh_L4.6_PVALB_SULF1	GABAergic neurons	17475	-0.011136	-0.023365	0.01063	0.85258	0.984969	0.994688
Allen_Human_MTG_level2	Middle Temporal Gyrus	Inh_L4.6_SST_B3GAT2	GABAergic neurons	17475	-0.017667	-0.035182	0.011177	0.94301	0.984969	0.994688
Allen_Human_MTG_level2	Middle Temporal Gyrus	Inh_L4.6_SST_GXYLT2	GABAergic neurons	17475	-0.013628	-0.029464	0.0095111	0.92404	0.984969	0.994688
Allen_Human_MTG_level2	Middle Temporal Gyrus	Inh_L5.6_GAD1_GLP1R	GABAergic neurons	17475	-0.0063827	-0.014035	0.0087506	0.76712	0.984969	0.994688
Allen_Human_MTG_level2	Middle Temporal Gyrus	Inh_L5.6_PVALB_LGR5	GABAergic neurons	17475	-0.007426	-0.015542	0.0091199	0.79225	0.984969	0.994688
Allen_Human_MTG_level2	Middle Temporal Gyrus	Inh_L5.6_SST_KLHDC8A	GABAergic neurons	17475	-0.0023711	-0.0051489	0.0093801	0.59978	0.984969	0.975778
Allen_Human_MTG_level2	Middle Temporal Gyrus	Inh_L5.6_SST_MIR548F2	GABAergic neurons	17475	-0.0039876	-0.0087986	0.0099044	0.65638	0.984969	0.981613
Allen_Human_MTG_level2	Middle Temporal Gyrus	Micro_L1.3_TYROBP	microglia	17475	-0.003005	-0.003933	0.0061918	0.68627	0.984969	0.994688
Allen_Human_MTG_level2	Middle Temporal Gyrus	OPC_L1.6_PDGFRA	oligodendrocyte precursor cells	17475	-0.005538	-0.008855	0.0073292	0.77505	0.984969	0.994688
GSE67835_Human_Cortex	Cortex	endothelial	endothelial cell	16766	-0.008863	-0.013218	0.0076698	0.87606	0.99207	0.994688
GSE67835_Human_Cortex	Cortex	fetal_replicating	fetal_replicating	16766	-0.019694	-0.030178	0.0081639	0.99207	0.99207	0.9961
GSE67835_Human_Cortex	Cortex	microglia	microglia	16766	-0.0039168	-0.0049509	0.0073186	0.70374	0.99207	0.994688
GSE67835_Human_Cortex	Cortex	OPC	oligodendrocyte precursor cells	16766	-0.010884	-0.017725	0.0082041	0.90768	0.99207	0.994688
Allen_Human_MTG_level2	Middle Temporal Gyrus	Inh_L2.4_PVALB_WFDC2	GABAergic neurons	17475	-0.01845	-0.040172	0.010058	0.96669	0.993175	0.994688
Allen_Human_MTG_level2	Middle Temporal Gyrus	Inh_L5.6_SST_NPM1P10	GABAergic neurons	17475	-0.023059	-0.048422	0.010735	0.98414	0.9961	0.9961
Allen_Human_MTG_level2	Middle Temporal Gyrus	Inh_L5.6_SST_TH	GABAergic neurons	17475	-0.022748	-0.050092	0.0085481	0.9961	0.9961	0.9961

## Sheet: T10. Gene-set
Table 10. Gene Ontology(GO) enrichment analysis for significant genes in GWGAS
Gene sets with a q value below 0.05 are highlighted in bold.
GO set	GO_ID	p-value	q-value	term_category	term_level	members_input_overlap_geneids	members_input_overlap	size	effective_size
Golgi-associated vesicle	GO:0005798	0.000460526	0.00276315	c	5	5045; 5874; 8029; 9570	CUBN; GOSR2; RAB27B; FURIN	179	179
coated vesicle	GO:0030135	0.00257047	0.00771142	c	5	5045; 5874; 8029; 9570	CUBN; GOSR2; RAB27B; FURIN	285	285
transport vesicle	GO:0030133	0.00806845	0.0161369	c	5	5045; 5874; 9570; 81876	GOSR2; RAB27B; RAB1B; FURIN	395	394
regulation of macromolecule biosynthetic process	GO:0010556	0.00333499	0.0796992	b	5	3009; 5045; 6749; 7718; 7746; 9612; 9753; 11016; 54931; 7745; 80317; 80345; 84547; 387032; 10463; 64288	SLC30A9; PGBD1; SSRP1; ZSCAN31; ZSCAN16; ZNF165; ZKSCAN3; ZSCAN9; ZKSCAN4; TRMT10C; ZKSCAN8; ATF7; ZSCAN12; NCOR2; HIST1H1B; FURIN	4031	4015
regulation of RNA metabolic process	GO:0051252	0.00497554	0.0796992	b	5	3009; 3187; 6749; 7718; 7746; 9612; 9753; 11016; 7745; 80317; 80345; 84547; 387032; 10463; 64288	SLC30A9; PGBD1; SSRP1; ZSCAN31; ZNF165; ZKSCAN3; ZSCAN9; ZKSCAN4; ZKSCAN8; HNRNPH1; ATF7; ZSCAN12; NCOR2; HIST1H1B; ZSCAN16	3795	3778
RNA metabolic process	GO:0016070	0.00557964	0.0796992	b	5	3009; 3187; 6749; 7718; 7746; 9612; 9753; 11016; 11062; 54931; 7745; 80317; 80345; 84547; 387032; 10463; 64288	SLC30A9; PGBD1; SSRP1; ZSCAN31; ZNF165; DUS4L; ZKSCAN3; ZSCAN9; ZKSCAN4; TRMT10C; ZKSCAN8; HNRNPH1; ATF7; ZSCAN12; NCOR2; HIST1H1B; ZSCAN16	4644	4624
Golgi vesicle transport	GO:0048193	0.00667456	0.0796992	b	5	9570; 55973; 81876; 64837	GOSR2; RAB1B; BCAP29; KLC2	374	373
transcription, DNA-templated	GO:0006351	0.00909324	0.0796992	b	5	3009; 6749; 7718; 7746; 9612; 9753; 11016; 7745; 80317; 80345; 84547; 387032; 10463; 64288	SLC30A9; PGBD1; SSRP1; ZSCAN31; ZNF165; ZKSCAN3; ZSCAN9; ZKSCAN4; ZKSCAN8; ATF7; ZSCAN12; NCOR2; HIST1H1B; ZSCAN16	3645	3628
vesicle coating	GO:0006901	0.00909426	0.0796992	b	5	9570; 81876	GOSR2; RAB1B	71	71
regulation of nucleobase-containing compound metabolic process	GO:0019219	0.00974563	0.0796992	b	5	3009; 3187; 6749; 7718; 7746; 9612; 9753; 11016; 7745; 80317; 80345; 84547; 387032; 10463; 64288	SLC30A9; PGBD1; SSRP1; ZSCAN31; ZNF165; ZKSCAN3; ZSCAN9; ZKSCAN4; ZKSCAN8; HNRNPH1; ATF7; ZSCAN12; NCOR2; HIST1H1B; ZSCAN16	4070	4053

[truncated: 2 more sheets: T11.pathway, T12. rg]
