# Supplementary material for: Analysis of genetic differences between psychiatric disorders: exploring pathways and cell types/tissues involved and ability to differentiate the disorders by polygenic scores
Source: Transl Psychiatry. 2021 Aug 13;11:426. doi: 10.1038/s41398-021-01545-x (PMC8363629; doi:10.1038/s41398-021-01545-x)
Supplement: Supplementary file 2 — Supplementary Dataset [file 41398_2021_1545_MOESM2_ESM.zip › Supp_dataset_genetic_diff_psy/ST21_psycho.experi2019.vs.scz2018.xlsx]

## Sheet: T1.sig_snps
Table 1.Single nucleotide polymorphisms that passed genome-wide significance (5E-08) in SNP-based analysis
a1: effect allele; a2: non-effect allele; se: standand error.
snpid	a1	a2	chr	bpos	beta	se	P
rs68188794	C	T	6	28080777	0.280349	0.0360407	7.32761e-15
rs9257809	G	A	6	29356331	0.252154	0.0327992	1.49685e-14
rs3117143	A	C	6	29031142	0.255878	0.0334518	2.02305e-14
rs3129797	G	C	6	28992159	0.255287	0.0334875	2.47195e-14
rs3129799	C	G	6	29001515	0.254349	0.0334794	3.02626e-14
rs2523431	T	G	6	29484215	0.251238	0.0330844	3.10527e-14
rs144447022	T	G	6	29244219	0.253804	0.0334384	3.19375e-14
rs442694	T	G	6	29356687	0.251051	0.0330886	3.26772e-14
rs1535039	C	T	6	29411432	0.25047	0.0330464	3.47299e-14
rs3117142	T	C	6	29030195	0.253509	0.033471	3.61894e-14
rs1234844	G	T	6	29452136	0.25036	0.0331048	3.94948e-14
rs3135317	G	A	6	28989297	0.252835	0.0334331	3.95646e-14
rs1233491	C	G	6	29461730	0.250347	0.0331158	4.03861e-14
rs2143668	T	A	6	29432173	0.250092	0.0331007	4.1728e-14
rs1233489	A	T	6	29463043	0.250014	0.0331016	4.25559e-14
rs2023463	T	C	6	29413003	0.248322	0.0329044	4.46158e-14
rs1233488	A	G	6	29467719	0.249717	0.0331057	4.5915e-14
rs2206853	T	C	6	29437033	0.248718	0.0329786	4.63529e-14
rs2746149	C	T	6	29435355	0.248138	0.0329235	4.8162e-14
rs2746150	T	C	6	29442701	0.249455	0.033104	4.86456e-14
rs3129798	T	G	6	28998449	0.251968	0.0334451	4.92954e-14
rs3130747	G	A	6	29015226	0.251955	0.0334437	4.93149e-14
rs3129800	T	C	6	29013570	0.251789	0.0334579	5.25007e-14
rs3130891	C	G	6	28977217	0.251834	0.0334742	5.34429e-14
rs3117146	A	C	6	29007219	0.251241	0.0334518	5.88855e-14
rs408623	T	G	6	29519554	0.247745	0.0330206	6.24957e-14
rs1233494	C	T	6	29453219	0.247347	0.0329681	6.25543e-14
rs3131085	A	G	6	29044701	0.251021	0.0334727	6.418e-14
rs3117141	T	A	6	29022499	0.250959	0.0334656	6.42985e-14
rs413670	A	G	6	29526562	0.247553	0.0330138	6.4566e-14
rs3117326	T	C	6	29240378	0.250551	0.0334817	7.25255e-14
rs3117337	A	T	6	29211556	0.250883	0.0335475	7.51958e-14
rs3129104	T	A	6	29211438	0.25104	0.0335763	7.62031e-14
rs3131081	T	C	6	28982272	0.249903	0.0334463	7.91136e-14
rs3129178	A	T	6	29075088	0.249897	0.033469	8.23497e-14
rs3130888	C	T	6	28949960	0.249646	0.0334436	8.35003e-14
rs3118360	A	G	6	28792030	0.250034	0.0334993	8.40205e-14
rs389419	T	C	6	29521445	0.246342	0.0330116	8.5041e-14
rs3130831	A	T	6	29182887	0.249984	0.0335017	8.53353e-14
rs1233493	G	A	6	29458241	0.24525	0.032928	9.47039e-14
rs3130777	G	C	6	29098796	0.249236	0.0334638	9.48064e-14
rs3129794	T	G	6	28974265	0.249033	0.0334466	9.64334e-14
rs3129788	A	G	6	29057639	0.249041	0.0334657	9.94289e-14
rs3116830	A	G	6	29167575	0.249189	0.0334931	1.00685e-13
rs3130773	A	G	6	29095908	0.248843	0.0334664	1.04086e-13
rs3130834	C	T	6	29248149	0.248609	0.0334375	1.04548e-13
rs3130715	A	G	6	29109197	0.248823	0.0334926	1.09265e-13
rs3130896	G	A	6	28983887	0.248465	0.0334525	1.10755e-13
rs3135297	A	G	6	28804688	0.248905	0.0335196	1.12223e-13
rs3129173	C	A	6	29159629	0.24833	0.033459	1.1542e-13
rs3130837	T	G	6	28948092	0.248705	0.0335114	1.158e-13
rs404240	G	A	6	29523957	0.24473	0.0329913	1.1888e-13
rs3129682	T	C	6	29283672	0.246435	0.0332348	1.21641e-13
rs3130746	G	A	6	29153155	0.247923	0.0334626	1.27302e-13
rs3116815	G	A	6	29148394	0.247823	0.0334633	1.30332e-13
rs3129791	A	G	6	28954293	0.247988	0.0334859	1.30403e-13
rs3130893	G	A	6	28980707	0.247577	0.0334335	1.31093e-13
rs437955	C	T	6	29375802	0.241428	0.032627	1.36554e-13
rs406511	G	C	6	29376385	0.241387	0.0326267	1.37786e-13
rs429479	G	A	6	29372323	0.241157	0.0326218	1.44065e-13
rs3118361	T	C	6	28898287	0.250529	0.0339058	1.47976e-13
rs3117339	T	C	6	29211442	0.250155	0.0338603	1.49216e-13
rs1235162	G	A	6	29537224	0.241494	0.0327094	1.54755e-13
rs3094569	T	A	6	29483620	0.236477	0.0320363	1.56485e-13
rs3129112	A	G	6	29090011	0.247029	0.0334815	1.60579e-13
rs3130894	C	G	6	28981519	0.246587	0.0334459	1.67197e-13
rs385816	A	G	6	29480224	0.236107	0.0320253	1.67463e-13
rs3131340	G	T	6	28779878	0.246993	0.0335115	1.70127e-13
rs9257800	T	C	6	29340743	0.24516	0.0333114	1.84382e-13
rs3135298	C	G	6	28806303	0.246916	0.0335716	1.91075e-13
rs3131071	G	C	6	28906922	0.249551	0.0339545	1.98861e-13
rs3131341	T	C	6	28778723	0.246381	0.0335536	2.0902e-13
rs3118359	T	G	6	28793904	0.24631	0.0335664	2.16835e-13
rs2523432	A	G	6	29484110	0.235503	0.0320986	2.1867e-13
rs1233385	C	T	6	29559238	0.241236	0.0328941	2.23875e-13
rs13195401	T	G	6	26463574	0.261466	0.0356659	2.2848e-13
rs3132385	T	C	6	28824974	0.245869	0.033561	2.37037e-13
rs3130890	T	C	6	28957139	0.244334	0.0333928	2.53631e-13
rs9257250	T	A	6	28803633	0.245396	0.0335423	2.55414e-13
rs926552	A	G	6	29548089	0.23022	0.0314817	2.61588e-13
rs3135294	A	G	6	28788769	0.244612	0.033487	2.77932e-13
rs3130895	A	G	6	28905791	0.245058	0.0335566	2.81769e-13
rs3118357	A	G	6	28802149	0.244701	0.0335173	2.86195e-13
rs3132373	T	G	6	28773355	0.244567	0.033504	2.88561e-13
rs3130846	T	C	6	28926237	0.244893	0.0335528	2.90459e-13
rs35044849	G	A	6	28667669	0.244893	0.0335528	2.90514e-13
rs3118365	A	G	6	28839908	0.242931	0.0333027	2.99464e-13
rs9257248	T	C	6	28803291	0.24427	0.0334864	2.99534e-13
rs3135299	C	G	6	28809050	0.245105	0.0336012	2.99671e-13
rs9257249	C	T	6	28803504	0.244455	0.0335309	3.08934e-13
rs4324798	A	G	6	28776117	0.244244	0.0335033	3.09622e-13
rs3131343	A	G	6	28775564	0.244081	0.0334813	3.09784e-13
rs9257223	C	T	6	28776317	0.244205	0.0335033	3.12307e-13
rs9257227	C	T	6	28787384	0.244368	0.0335284	3.13687e-13
rs1233480	T	C	6	29477414	0.233517	0.0320447	3.16371e-13
rs3130887	T	G	6	28944086	0.24398	0.0334874	3.1992e-13
rs3135318	C	T	6	28897980	0.244393	0.0335513	3.23714e-13
rs3135295	C	T	6	28793915	0.244225	0.0335436	3.3179e-13
rs3132376	A	G	6	28801168	0.243993	0.0335246	3.38711e-13
rs3132397	A	G	6	28782160	0.2438	0.0335109	3.45763e-13
rs3132396	C	T	6	28782310	0.243714	0.0335127	3.53457e-13
rs3132395	G	A	6	28808992	0.24329	0.0335061	3.84034e-13
rs9257331	A	G	6	28862497	0.243662	0.0335681	3.90668e-13
rs3132389	G	T	6	28831021	0.24371	0.0335897	4.00241e-13
rs3132393	C	T	6	28809598	0.243181	0.0335233	4.0436e-13
rs3132384	A	C	6	28823999	0.243098	0.0335267	4.14096e-13
rs3135300	A	T	6	28824397	0.243092	0.0335267	4.14644e-13
rs3135308	T	C	6	28852156	0.243179	0.0335411	4.16224e-13
rs3131335	C	T	6	28814446	0.242968	0.0335247	4.24738e-13
rs9257217	T	C	6	28768932	0.242727	0.0334964	4.28186e-13
rs9257262	T	C	6	28817590	0.242956	0.03353	4.29539e-13
rs7761321	A	C	6	28767482	0.242679	0.0335002	4.3534e-13
rs1233396	A	G	6	29546799	0.22799	0.0314783	4.39638e-13
rs3131068	A	C	6	28905932	0.243024	0.0335566	4.41425e-13
rs7767099	T	C	6	28768698	0.242576	0.0334964	4.42597e-13
rs3131336	T	C	6	28831611	0.242766	0.033533	4.49974e-13
rs3132378	G	A	6	28885865	0.245909	0.0339749	4.55439e-13
rs3130892	A	G	6	28905523	0.242836	0.0335565	4.59971e-13
rs3132374	G	C	6	28868494	0.24244	0.0335027	4.60633e-13
rs3132394	G	T	6	28809038	0.243372	0.0336342	4.626e-13
rs3131069	G	C	6	28906285	0.242787	0.0335567	4.65079e-13
rs3131101	G	A	6	28885863	0.245753	0.0339749	4.71126e-13
rs9257793	C	T	6	29335154	0.229327	0.0317155	4.80379e-13
rs3118366	C	T	6	28839899	0.242521	0.0335661	5.00502e-13
rs3131075	A	T	6	28924626	0.243434	0.033711	5.15307e-13
rs7760313	C	T	6	28817897	0.241854	0.0335024	5.23698e-13
rs3135307	T	C	6	28847384	0.241866	0.0335247	5.41114e-13
rs3131093	T	C	6	28837437	0.241868	0.0335373	5.51736e-13
rs9257566	T	C	6	29144532	0.228098	0.0316288	5.52494e-13
rs3135304	A	G	6	28839403	0.241718	0.0335379	5.70655e-13
rs3135302	C	G	6	28829637	0.241672	0.033537	5.75624e-13
rs1233604	A	G	6	28734676	0.240513	0.0333763	5.75674e-13
rs3130838	C	T	6	28866528	0.241529	0.0335208	5.78943e-13
rs7766699	A	G	6	28768267	0.241193	0.0334747	5.79442e-13
rs3135306	A	G	6	28839798	0.241508	0.0335236	5.8425e-13
rs3131094	A	C	6	28839353	0.241561	0.0335379	5.90569e-13
rs3132392	C	T	6	28838629	0.241455	0.0335233	5.90781e-13
rs3118367	C	T	6	28839529	0.241405	0.0335237	5.97642e-13
rs13195402	T	G	6	26463575	0.255918	0.0355463	6.04062e-13
rs3135316	G	A	6	28864849	0.241368	0.0335265	6.05081e-13
rs3132391	A	G	6	28837805	0.241323	0.0335231	6.07814e-13
rs13206458	C	T	6	28893573	0.241455	0.0335456	6.11872e-13
rs3132388	T	C	6	28827879	0.240304	0.0333984	6.24304e-13
rs3135305	G	A	6	28839709	0.241267	0.0335376	6.29598e-13
rs3131856	C	T	6	29607101	0.236134	0.0328277	6.3326e-13
rs3131076	A	G	6	28930257	0.241436	0.0335672	6.35584e-13
rs3130847	G	A	6	28927542	0.241378	0.0335672	6.43713e-13
rs3135325	A	G	6	28927271	0.241375	0.033567	6.43966e-13
rs2230683	C	T	6	28891176	0.240971	0.0335316	6.65208e-13
rs3132382	A	G	6	28883296	0.240926	0.0335338	6.74198e-13
rs3130844	A	G	6	28916594	0.24111	0.0335664	6.81655e-13
rs3135309	C	A	6	28855805	0.240785	0.0335251	6.85807e-13
rs3135313	C	G	6	28857630	0.240828	0.0335395	6.94939e-13
rs3135312	A	T	6	28856889	0.240707	0.0335251	6.97639e-13
rs13194504	A	G	6	28630691	0.240661	0.0335213	7.00465e-13
rs3131337	C	G	6	28796071	0.230786	0.0321497	7.04909e-13
rs3135310	G	A	6	28856689	0.240629	0.0335251	7.09672e-13
rs3135311	C	A	6	28856740	0.240629	0.0335251	7.09672e-13
rs3135293	C	T	6	28877247	0.241125	0.0335995	7.15533e-13
rs3131096	C	T	6	28852451	0.240492	0.0335129	7.17242e-13
rs3131072	A	G	6	28919896	0.240768	0.0335667	7.34594e-13
rs3131097	G	A	6	28853197	0.240332	0.0335125	7.42292e-13
rs3131095	C	T	6	28851572	0.24027	0.0335129	7.52952e-13
rs3130845	G	A	6	28923367	0.24023	0.0335571	8.13548e-13
rs3117145	T	A	6	29046418	0.247221	0.0345514	8.35806e-13
rs9257188	C	T	6	28757489	0.238533	0.0333392	8.38245e-13
rs9257192	C	G	6	28765346	0.238597	0.0333486	8.38964e-13
rs9257191	G	C	6	28765098	0.238484	0.0333358	8.42887e-13
rs3118364	A	G	6	28852878	0.239701	0.0335129	8.51986e-13
rs9257183	T	A	6	28756008	0.238725	0.0333801	8.5699e-13
rs9257184	T	C	6	28756088	0.238514	0.0333532	8.6057e-13
rs9257189	G	C	6	28757555	0.23836	0.0333398	8.71583e-13
rs34724414	G	A	6	28619353	0.240197	0.0336422	9.34998e-13
rs7764642	A	T	6	28764103	0.237978	0.033338	9.44508e-13
rs9257167	A	C	6	28741734	0.238629	0.0334308	9.47071e-13
rs9257187	T	C	6	28756902	0.238026	0.0333527	9.56448e-13
rs1233619	A	G	6	28745452	0.238159	0.0333745	9.61123e-13
rs3130825	C	G	6	29223493	0.237098	0.0332335	9.72816e-13
rs1311918	T	C	6	28753646	0.237893	0.0333966	1.05396e-12
rs1311917	T	G	6	28751041	0.237933	0.0334294	1.09916e-12
rs1233624	C	G	6	28750265	0.2378	0.0334175	1.11075e-12
rs35243068	A	G	6	28673434	0.237352	0.0333583	1.11728e-12
rs34788973	A	C	6	27879200	0.23911	0.0336377	1.17419e-12
rs1233620	A	G	6	28746171	0.237425	0.0334038	1.17956e-12
rs1233623	T	C	6	28748281	0.23725	0.0334058	1.22927e-12
rs1233599	G	T	6	28731188	0.237013	0.0334114	1.30499e-12
rs1233600	G	A	6	28732514	0.236914	0.0334093	1.3289e-12
rs3131073	A	G	6	28920972	0.237895	0.0335882	1.41364e-12
rs1311914	C	G	6	28742086	0.236632	0.0334107	1.41544e-12
rs9257140	A	G	6	28727121	0.236636	0.0334157	1.42512e-12
rs1233612	T	G	6	28738429	0.236437	0.0334134	1.48261e-12
rs1233618	A	G	6	28742850	0.236474	0.0334225	1.4914e-12
rs3130885	C	T	6	28939283	0.238057	0.0336636	1.53112e-12
rs1233611	G	A	6	28737054	0.236243	0.0334142	1.54781e-12
rs1233609	A	G	6	28736201	0.236172	0.0334146	1.57276e-12
rs1233610	G	A	6	28736988	0.236171	0.0334146	1.57297e-12
rs3117333	A	G	6	29219489	0.234985	0.0332775	1.64866e-12
rs3117342	C	T	6	29206251	0.234982	0.0332776	1.64994e-12
rs1742743	T	A	6	28724082	0.236004	0.0334385	1.6911e-12
rs13217472	A	G	6	28681415	0.235395	0.0333775	1.75726e-12
rs9295778	G	T	6	28684183	-0.196072	0.0278052	1.76838e-12
rs3749971	A	G	6	29342775	0.232612	0.0330043	1.81582e-12
rs3130828	A	C	6	29181897	0.234365	0.0332602	1.83601e-12
rs9257137	C	T	6	28723949	0.23519	0.0334261	1.97668e-12
rs1233594	G	A	6	28727343	0.234764	0.0333729	1.99866e-12
rs1233588	C	T	6	28719976	0.234653	0.0333757	2.05575e-12
rs3130808	A	G	6	29189972	0.233783	0.0332671	2.10325e-12
rs1238262	T	C	6	28723960	0.236104	0.0336043	2.12562e-12
rs1233593	T	C	6	28726815	0.234442	0.0333968	2.22059e-12
rs6456834	G	T	6	28700352	-0.19509	0.0278023	2.26603e-12
rs9257136	C	A	6	28723841	0.23451	0.0334463	2.35708e-12
rs3130725	G	T	6	29118747	0.232945	0.0332291	2.37826e-12
rs1233583	A	G	6	28715566	0.233856	0.0333714	2.42283e-12
rs3129120	C	T	6	29111775	0.232802	0.0332334	2.46852e-12
rs9468413	A	C	6	28689672	-0.194551	0.0277732	2.46988e-12
rs3116829	A	C	6	29163700	0.232846	0.033244	2.48456e-12
rs4947336	A	T	6	28576143	0.235571	0.0336416	2.51677e-12
rs9257611	A	G	6	29175498	0.232862	0.0332568	2.52424e-12
rs1311913	C	G	6	28717178	0.233361	0.0333825	2.73882e-12
rs1311912	T	A	6	28716854	0.233351	0.0333825	2.7447e-12
rs1233578	G	A	6	28712247	0.196392	0.0281147	2.8408e-12
rs1233581	T	C	6	28713847	0.233142	0.0333831	2.87206e-12
rs1233580	C	G	6	28713725	0.233141	0.0333831	2.87268e-12
rs138234416	A	G	6	27992898	0.236903	0.0339235	2.8799e-12
rs1233579	G	A	6	28712663	0.233119	0.033383	2.88588e-12
rs148696809	C	T	6	28934352	0.234629	0.0336002	2.88983e-12
rs3131345	A	G	6	28825571	0.242598	0.0347482	2.91881e-12
rs9257133	T	C	6	28723421	0.234828	0.0336551	3.00499e-12
rs3118368	A	T	6	28837109	0.232683	0.0333905	3.20283e-12
rs3132387	A	G	6	28825573	0.241727	0.034735	3.4228e-12
rs3117439	A	G	6	29266483	0.229944	0.0331097	3.78712e-12
rs45509595	C	T	6	27840926	0.234465	0.0339092	4.69543e-12
rs13195291	A	G	6	28169241	0.232683	0.0336731	4.84489e-12
rs3117425	T	C	6	29260431	0.22766	0.0329892	5.16244e-12
rs34832585	T	C	6	28150878	0.232027	0.0337137	5.89035e-12
rs13197175	T	C	6	28129231	0.23207	0.0337709	6.3359e-12
rs13197176	T	C	6	28129232	0.234212	0.0340897	6.40028e-12
rs2232426	C	G	6	28360659	0.23058	0.0336199	6.96142e-12
rs71559070	A	G	6	28038929	0.230992	0.0336891	7.05249e-12
rs35902873	C	G	6	28058949	0.231207	0.0337247	7.09596e-12
rs36092177	T	C	6	28357807	0.230502	0.0336343	7.22288e-12
rs35749575	T	G	6	28114818	0.230477	0.0336813	7.76189e-12
rs2232423	G	A	6	28366151	0.229906	0.033614	7.94144e-12
rs13197574	C	T	6	28060239	0.230435	0.0337025	8.06965e-12
rs2232429	G	T	6	28359632	0.229744	0.0336206	8.29069e-12
rs66886492	T	C	6	28089731	0.230183	0.0337007	8.47836e-12
rs34166054	C	T	6	28065801	0.230179	0.0337012	8.49202e-12
rs13205911	T	C	6	28124114	0.230163	0.0337083	8.60603e-12
rs34765154	A	G	6	28130450	0.229877	0.0336858	8.84523e-12
rs67981811	G	C	6	28354835	0.229433	0.0336211	8.85037e-12
rs61742093	G	A	6	27879982	0.229829	0.0336792	8.85059e-12
rs72846780	C	T	6	28119055	0.229852	0.0336941	8.99571e-12
rs71559072	T	C	6	28089481	0.229751	0.0336873	9.096e-12
rs35781323	C	T	6	28144832	0.229846	0.0337035	9.12578e-12
rs13217984	T	A	6	28139710	0.229728	0.0336886	9.15814e-12
rs67340775	C	A	6	28304384	0.227797	0.0334082	9.19367e-12
rs13201308	T	C	6	28130089	0.229639	0.0336858	9.29016e-12
rs13203816	C	T	6	28079598	0.229683	0.0337002	9.39442e-12
rs13201681	T	C	6	28394680	0.229044	0.0336129	9.48036e-12
rs34505829	T	A	6	28133239	0.22952	0.033688	9.55106e-12
rs34371502	C	T	6	28081758	0.229591	0.0337005	9.57896e-12
rs35017208	T	C	6	28345282	0.228874	0.0335982	9.62044e-12
rs13193295	G	C	6	28003228	0.229701	0.0337219	9.64988e-12
rs35345226	G	A	6	28091580	0.229555	0.0337007	9.65298e-12
rs34588114	A	C	6	28080628	0.229433	0.0337005	9.89698e-12
rs34243448	A	C	6	28193102	0.228968	0.0336528	1.01877e-11
rs66868086	T	A	6	27865902	0.231183	0.0339812	1.02267e-11
rs35098436	C	T	6	28134221	0.229148	0.0336885	1.03205e-11
rs35001169	G	T	6	28187632	0.229147	0.0337011	1.05058e-11
rs13211507	C	T	6	28257377	0.226957	0.0334025	1.08605e-11
rs13218537	G	A	6	27377235	0.231417	0.034061	1.08915e-11
rs35716472	G	C	6	27406607	0.231422	0.034062	1.08964e-11
rs35883476	C	G	6	28368508	0.22868	0.033659	1.09042e-11
rs67381177	C	G	6	28411941	0.2284	0.0336229	1.09832e-11
rs13216117	G	A	6	27938484	0.229152	0.0337376	1.10433e-11
rs35037868	C	G	6	27759115	0.230448	0.0339379	1.1192e-11
rs35656932	T	G	6	28191288	0.228443	0.0336524	1.13456e-11
rs34071253	T	C	6	27391802	0.230885	0.0340263	1.15692e-11
rs33932084	G	A	6	28268824	0.227524	0.033534	1.16187e-11
rs13204012	A	G	6	28201531	0.228177	0.0336501	1.19452e-11
rs34871267	A	G	6	28364232	0.228092	0.0336453	1.20751e-11
rs13205211	G	T	6	28203056	0.228003	0.0336496	1.23708e-11
rs13195040	G	A	6	27413924	0.230734	0.0340647	1.2579e-11
rs34953377	C	T	6	27381660	0.230694	0.034065	1.26864e-11
rs67998226	C	T	6	28238059	0.226318	0.0334266	1.2825e-11
rs36101351	T	C	6	27943369	0.228285	0.0337172	1.28263e-11
rs35353359	T	C	6	28324378	0.227578	0.0336265	1.30726e-11
rs35744819	T	G	6	28318331	0.228107	0.0337115	1.31988e-11
rs66841633	T	G	6	27382386	0.230481	0.0340656	1.32583e-11
rs71559067	T	A	6	27994416	0.228134	0.0337193	1.32689e-11
rs13213152	G	A	6	28349698	0.2277	0.0336558	1.32805e-11
rs67040724	C	T	6	27905509	0.228264	0.0337402	1.33005e-11
rs67297533	T	G	6	28141253	0.22791	0.0336886	1.33119e-11
rs34546986	A	G	6	28362309	0.227693	0.0336587	1.33548e-11
rs13213986	A	T	6	28358009	0.227615	0.0336524	1.34503e-11
rs13191474	T	C	6	27413345	0.230279	0.0340737	1.39657e-11
rs6908726	C	G	6	28671343	0.2198	0.0325393	1.42907e-11
rs41269265	C	T	6	27425349	0.229988	0.0340504	1.43485e-11
rs67662114	A	G	6	27932301	0.227845	0.0337421	1.45264e-11
rs56075693	G	T	6	28290328	0.227195	0.0336528	1.4668e-11
rs13200214	T	C	6	28017250	0.227788	0.0337455	1.47675e-11
rs35016036	T	C	6	28314880	0.227543	0.0337109	1.4802e-11
rs28360499	A	G	6	27945396	0.227555	0.0337174	1.48972e-11
rs7775835	C	T	6	28678357	-0.206403	0.0305856	1.49507e-11
rs13191227	C	G	6	27390115	0.230748	0.0341992	1.50742e-11
rs34150729	C	T	6	27388754	0.230663	0.0341993	1.53396e-11
rs34218844	C	T	6	28290647	0.226879	0.0336395	1.53642e-11
rs71559054	C	A	6	27896799	0.227479	0.0337403	1.56163e-11
rs13191786	G	T	6	28277671	0.226827	0.0336439	1.56207e-11
rs41266839	C	G	6	26409890	0.233097	0.0345772	1.56926e-11
rs13208096	G	C	6	28225311	0.226831	0.0336568	1.58922e-11
rs35072899	T	C	6	28281541	0.226741	0.0336437	1.58957e-11
rs3117427	C	T	6	29274136	0.225432	0.0334553	1.6023e-11
rs34718920	T	C	6	27783941	0.225583	0.0334864	1.62174e-11
rs71559050	A	C	6	27797416	0.225575	0.0335014	1.65839e-11
rs6456835	C	G	6	28701492	0.219327	0.0325774	1.66801e-11
rs4947263	T	C	6	29133642	0.222018	0.0329972	1.71551e-11
rs13196692	T	C	6	27379119	0.229987	0.0341979	1.75371e-11
rs13212651	G	A	6	27806985	0.225172	0.0334854	1.76201e-11
rs34706883	C	A	6	27805255	0.225125	0.0334871	1.78316e-11
rs56189111	A	C	6	28271973	0.225995	0.0336214	1.79542e-11
rs35819751	G	A	6	27810569	0.225143	0.0334981	1.80411e-11
rs17751184	T	C	6	27775028	0.22509	0.0334931	1.81118e-11
rs35030260	A	G	6	28305508	0.225703	0.0335937	1.8344e-11
rs67101035	G	C	6	27798887	0.224938	0.033487	1.85265e-11
rs72854513	T	A	6	28265954	0.225618	0.0336205	1.93663e-11
rs13217619	C	T	6	28306671	0.224483	0.0334625	1.96649e-11
rs34691223	A	C	6	28258208	0.224215	0.0334394	2.01248e-11
rs75782365	G	T	6	26408551	0.23188	0.0345827	2.01304e-11
rs13207345	T	C	6	28265572	0.225426	0.0336213	2.01602e-11
rs34878803	C	T	6	28250179	0.223994	0.0334389	2.10414e-11
rs13217620	T	C	6	27653120	0.233413	0.0348718	2.17986e-11
rs72843784	T	G	6	26498758	0.230757	0.0344794	2.1923e-11
rs13195728	C	T	6	27771106	0.224254	0.0335097	2.19836e-11
rs9393926	A	G	6	28682725	-0.217874	0.0325749	2.25626e-11
rs17695758	C	T	6	27837183	0.22396	0.0334885	2.26762e-11
rs34661125	A	G	6	28281894	0.223583	0.0334342	2.27385e-11
rs34950484	A	G	6	28278688	0.223544	0.0334346	2.29337e-11
rs13214023	A	G	6	28332141	0.224638	0.0336163	2.35019e-11
rs71537572	C	T	6	27970715	0.227859	0.0340988	2.35169e-11
rs34196306	C	G	6	27425644	0.232996	0.0348697	2.35841e-11
rs36116761	G	C	6	27818482	0.223731	0.0334921	2.38744e-11
rs34194357	G	A	6	27818535	0.223652	0.0334921	2.42635e-11
rs66462181	C	T	6	27091661	0.230019	0.0344659	2.49227e-11
rs13220495	T	C	6	26441640	0.231427	0.0346775	2.49472e-11
rs34396849	C	A	6	28250955	0.223156	0.0334578	2.56201e-11
rs13194781	G	A	6	27815639	0.223378	0.0334929	2.568e-11
rs17750747	C	T	6	27730334	0.223282	0.0334943	2.62406e-11
rs13198716	T	C	6	26582035	0.229568	0.0344463	2.65532e-11
rs72847313	T	C	6	27730082	0.223307	0.0335077	2.65844e-11
rs13199906	G	C	6	27834139	0.223159	0.0335006	2.71314e-11
rs1311911	T	G	6	28705074	0.217271	0.0326181	2.7188e-11
rs13202295	T	C	6	27698837	0.227718	0.0342253	2.86196e-11
rs13199772	G	A	6	27834085	0.22275	0.0335027	2.9565e-11
rs34332556	G	C	6	27357414	0.226523	0.0340841	3.01165e-11
rs35848276	T	C	6	27521096	0.225545	0.0339563	3.09013e-11
rs55834529	G	A	6	27072542	0.229373	0.0345374	3.10928e-11
rs35501037	A	T	6	27739566	0.222449	0.0334989	3.12631e-11
rs13207689	G	C	6	27369704	0.227302	0.034244	3.18575e-11
rs17750424	C	T	6	27701122	0.222394	0.0335172	3.24031e-11
rs57440165	C	A	6	26843517	0.228472	0.0344489	3.30708e-11
rs13193480	G	A	6	27702561	0.222147	0.0335037	3.34485e-11
rs9393929	C	A	6	28696063	-0.215938	0.0325725	3.36916e-11
rs28360634	C	T	6	27332891	0.226166	0.0341383	3.47301e-11
rs35715914	T	C	6	27592003	0.226937	0.034259	3.49223e-11
rs13193542	T	G	6	27702425	0.22191	0.0335038	3.50959e-11
rs13212318	C	A	6	27688841	0.22176	0.0335088	3.64145e-11
rs34064842	T	G	6	27688625	0.221582	0.0335092	3.77682e-11
rs1233478	T	G	6	29477821	0.182387	0.027588	3.81514e-11
rs67859638	G	A	6	27357978	0.226382	0.034271	3.95816e-11
rs13215275	T	G	6	27647509	0.221443	0.0335238	3.96086e-11
rs56405707	A	G	6	27640246	0.221591	0.0335576	4.02101e-11
rs141342723	C	T	6	27622084	0.221404	0.0335295	4.02185e-11
rs13202291	G	A	6	27698857	0.221142	0.0335041	4.09942e-11
rs13210634	G	A	6	27646492	0.221358	0.0335371	4.10056e-11
rs34432857	A	G	6	27685825	0.221246	0.0335216	4.10911e-11
rs71537559	C	G	6	27309779	0.225133	0.0341305	4.21693e-11
rs34409918	G	A	6	27685348	0.22107	0.0335218	4.25734e-11
rs72839477	T	C	6	27327000	0.226107	0.0342985	4.32986e-11
rs66975207	C	A	6	26942146	0.226953	0.034447	4.44389e-11
rs34543938	G	A	6	27624640	0.220934	0.0335389	4.47615e-11
rs67092078	A	G	6	27054772	0.226803	0.0344379	4.52251e-11
rs45527431	G	A	6	26599509	0.226711	0.0345	4.98686e-11
rs13192965	A	G	6	27671825	0.220183	0.0335204	5.0786e-11
rs13218875	T	C	6	27884012	0.220698	0.0336083	5.14169e-11
rs35173303	T	C	6	26935379	0.226269	0.0344878	5.34986e-11
rs35120058	G	A	6	27358166	0.223269	0.0340345	5.3781e-11
rs9257803	T	C	6	29344395	0.206074	0.0314161	5.39845e-11
rs13212093	T	C	6	27606716	0.219918	0.0335462	5.53968e-11
rs35768595	T	C	6	27141904	0.225456	0.0344334	5.84691e-11
rs34038546	A	C	6	27607660	0.219729	0.0335591	5.84987e-11
rs17749927	G	A	6	27669976	0.219466	0.0335239	5.88801e-11
rs3132379	T	A	6	28796460	0.185663	0.0284041	6.29789e-11
rs144969912	T	C	6	27616843	0.221321	0.0338674	6.3643e-11
rs35400317	T	C	6	26593275	0.225464	0.0345104	6.43642e-11
rs67652222	T	C	6	27586220	0.219237	0.0335634	6.48864e-11
rs66488313	T	G	6	26631568	0.224881	0.0345068	7.17301e-11
rs34105070	T	C	6	27560805	0.218553	0.0335491	7.29761e-11
rs13195636	C	A	6	27509493	0.218626	0.033611	7.78911e-11
rs72845046	A	T	6	27575268	0.218453	0.0335973	7.92167e-11
rs67777156	A	T	6	26633711	0.224327	0.034506	7.97371e-11
rs13202775	C	T	6	27564879	0.21792	0.0335629	8.42136e-11
rs13201782	A	T	6	26651053	0.223669	0.03449	8.87109e-11
rs13209332	A	T	6	27520752	0.217826	0.0335906	8.88864e-11
rs140365013	A	G	6	27523869	0.217608	0.0335674	9.00896e-11
rs56114371	T	C	6	27274834	0.223569	0.0345023	9.18224e-11
rs35984974	A	G	6	27410422	0.214089	0.0330693	9.54697e-11
rs34965299	G	A	6	27521856	0.217445	0.0335905	9.58199e-11
rs66785117	G	T	6	27523298	0.217211	0.0335674	9.74148e-11
rs34573979	T	C	6	27480526	0.218565	0.0338177	1.02619e-10
rs10484399	G	A	6	27534528	0.21595	0.0335619	1.23978e-10
rs58616630	G	A	6	27474715	0.217613	0.0338679	1.31563e-10
rs35565446	T	C	6	27145341	0.219975	0.0343752	1.56151e-10
rs71557378	G	T	6	26903585	0.217627	0.0340734	1.6916e-10
rs13190888	A	G	6	28285985	0.212016	0.0332647	1.8462e-10
rs80264589	A	G	6	26927602	0.217227	0.0340923	1.86911e-10
rs35869525	T	C	6	26946687	0.216879	0.0340855	1.98117e-10
rs9257805	G	A	6	29346329	0.19938	0.0313408	1.99575e-10
rs2106072	A	G	6	30153363	0.213815	0.0336276	2.03982e-10
rs13207082	G	A	6	27251379	0.218419	0.0344272	2.23305e-10
rs34816374	G	A	6	26949672	0.216126	0.034161	2.50449e-10
rs7749305	C	T	6	27446566	0.204983	0.032513	2.88858e-10
rs2517617	A	G	6	30161536	0.211641	0.0335831	2.93824e-10
rs7752608	G	A	6	28301195	0.204574	0.0324774	2.99665e-10
rs6904596	A	G	6	27491299	0.203803	0.032398	3.16257e-10
rs67240003	T	G	6	27443202	0.205257	0.032631	3.16965e-10
rs34864796	A	G	6	27459923	0.204906	0.0326294	3.39002e-10
rs3094628	C	G	6	30285312	0.210658	0.0335986	3.614e-10
rs34613987	T	C	6	27433029	0.204525	0.0326405	3.70452e-10
rs72839445	A	G	6	27249686	0.216741	0.0346313	3.88606e-10
rs3094058	A	G	6	30327196	0.209176	0.0334286	3.91459e-10
rs34662244	A	G	6	28073881	0.208955	0.0334377	4.1285e-10
rs2517622	C	G	6	30155149	0.209092	0.0334638	4.14926e-10
rs3094620	T	A	6	30329926	0.208111	0.0333379	4.30721e-10
rs3094078	A	T	6	30224970	0.209516	0.0335663	4.32379e-10
rs3094059	A	G	6	30327194	0.207565	0.0333095	4.62292e-10
rs56223946	T	C	8	27413986	0.19483	0.031295	4.79716e-10
rs3094069	T	C	6	30251391	0.208996	0.033571	4.80053e-10
rs3129830	A	G	6	30248711	0.208866	0.0335522	4.81256e-10
rs3094057	A	G	6	30329966	0.207253	0.033307	4.89255e-10
rs149866169	A	T	6	27441723	0.202654	0.0326404	5.34313e-10
rs3130352	T	C	6	30328357	0.206469	0.0332951	5.60392e-10
rs11158	T	G	6	30152467	0.207918	0.0335868	5.99919e-10
rs2523729	A	G	6	30137387	0.206247	0.0334059	6.65963e-10
rs3130350	T	G	6	30327839	0.205562	0.0332984	6.68594e-10
rs3130351	T	C	6	30328192	0.205692	0.0333223	6.7099e-10
rs2523712	A	G	6	30173538	0.206879	0.033515	6.71169e-10
rs9257802	T	C	6	29343355	0.17067	0.0276495	6.7169e-10
rs3094056	A	G	6	30330071	0.205383	0.0333077	6.9937e-10
rs3132647	G	A	6	30330737	0.205466	0.0333232	7.01105e-10
rs3130353	T	A	6	30331216	0.205263	0.0333083	7.16035e-10
rs3132648	G	C	6	30330392	0.205305	0.0333229	7.22484e-10
rs3094036	C	G	6	30363085	0.204554	0.0332236	7.41803e-10
rs3130377	T	C	6	30323393	0.205039	0.033309	7.47588e-10
rs3129810	T	G	6	30337141	0.205007	0.0333079	7.51209e-10
rs3130365	G	A	6	30341390	0.204717	0.0333069	7.9274e-10
rs7752448	G	A	6	28301099	0.195678	0.0318577	8.13679e-10
rs3129815	A	G	6	30340528	0.204473	0.033307	8.30248e-10
rs3094624	A	T	6	30326809	0.204897	0.0334344	8.88101e-10
rs3094704	T	C	6	30357294	0.203356	0.0332436	9.52711e-10
rs3094712	C	T	6	30351348	0.203156	0.0332535	1.00054e-09
rs2517609	G	A	6	30170287	0.203418	0.0333665	1.08435e-09
rs3129812	A	G	6	30337974	0.203492	0.0334281	1.14734e-09
rs3094625	A	T	6	30326804	0.203254	0.0333994	1.16078e-09
rs3132627	A	T	6	30346760	0.20255	0.0333572	1.26202e-09
rs1573296	G	A	6	30127805	0.202347	0.0334322	1.42642e-09
rs2157678	T	G	6	30128949	0.202145	0.0334187	1.45882e-09
rs2844781	T	A	6	30204247	0.201914	0.0334261	1.53522e-09
rs2844777	A	G	6	30206014	0.200966	0.033395	1.76744e-09
rs3094067	G	T	6	30299245	0.201417	0.0335018	1.83093e-09
rs9257703	G	T	6	29278505	-0.149186	0.0248382	1.89769e-09
rs3130380	A	G	6	30279130	0.201058	0.0335217	1.99956e-09
rs17693963	C	A	6	27710165	0.196428	0.0327645	2.03304e-09
rs9269105	C	G	6	32443034	0.159208	0.0266191	2.21784e-09
rs4713177	G	A	6	28673998	-0.19462	0.0325559	2.25834e-09
rs9269104	A	G	6	32443032	0.158949	0.0266191	2.35434e-09
rs3094060	C	A	6	30323110	0.192524	0.0324405	2.944e-09
rs3094075	C	G	6	30229267	0.19695	0.0333623	3.56156e-09
rs3130399	T	A	6	30230768	0.198557	0.0336684	3.69188e-09
rs3095327	A	G	6	30699022	0.182524	0.0309639	3.75324e-09
rs3094066	T	C	6	30278745	0.196484	0.0333434	3.79827e-09
rs3132582	A	T	6	30689001	0.182307	0.0309573	3.8857e-09
rs9268861	A	C	6	32429894	0.155455	0.0264604	4.22782e-09
rs2844789	A	G	6	30112795	0.194942	0.0332864	4.72739e-09
rs7450278	T	C	6	32439048	0.154745	0.026575	5.78122e-09
rs9269164	C	T	6	32446840	0.156817	0.0269852	6.20219e-09
rs9257744	A	C	6	29306350	-0.143437	0.0247027	6.37859e-09
rs9269102	C	G	6	32442741	0.15406	0.0265413	6.45412e-09
rs3094627	C	T	6	30321482	0.185706	0.0320023	6.5187e-09
rs12416331	A	T	10	104928914	0.217973	0.0375777	6.60798e-09
rs732998	C	T	10	104897901	0.217374	0.0375274	6.93813e-09
rs6457595	A	T	6	32444040	0.156027	0.0269524	7.08037e-09
rs9269049	C	T	6	32438850	0.153413	0.0265121	7.18545e-09
rs3132649	A	G	6	30321057	0.185172	0.0320032	7.20706e-09
rs3094061	C	A	6	30321189	0.185107	0.0320022	7.28621e-09
rs3130374	T	C	6	30321336	0.184623	0.0319638	7.64918e-09
rs112913898	A	G	10	104958900	0.216961	0.0375954	7.88273e-09
rs34747231	G	T	10	104942244	0.216812	0.0375936	8.05732e-09
rs6903989	C	A	6	29302030	-0.142892	0.0248031	8.36e-09
rs994280	G	A	2	201240086	-0.126743	0.0220491	9.01904e-09
rs11191582	A	G	10	104913653	0.216155	0.0376251	9.1941e-09
rs3094064	A	G	6	30296253	0.191045	0.0332797	9.43407e-09
rs190945449	T	C	6	26828359	0.190253	0.0331649	9.66114e-09
rs79680647	A	G	10	104910959	0.215371	0.0375665	9.86319e-09
rs3130375	A	C	6	30321732	0.183371	0.0320079	1.01057e-08
rs79237883	C	T	10	104940946	0.215019	0.0375388	1.01668e-08
rs73229090	A	C	8	27442127	0.184781	0.0322659	1.02333e-08
rs11191587	C	T	10	104929716	0.214837	0.0375359	1.04349e-08
rs11191607	T	G	10	104959188	0.21502	0.0375696	1.04514e-08
rs11191593	C	T	10	104939215	0.214781	0.0375374	1.0541e-08
rs9257226	G	A	6	28787193	0.16093	0.0281545	1.09078e-08
rs9268885	T	C	6	32431705	0.142686	0.0249822	1.11976e-08
rs12217501	C	T	10	104851889	0.214672	0.0376077	1.14184e-08
rs11191564	T	C	10	104878543	0.21428	0.0375431	1.14606e-08
rs12219304	C	G	10	104931584	0.214915	0.0376817	1.1742e-08
rs1014258	C	T	6	29310681	-0.141064	0.0247337	1.175e-08
rs10883832	G	T	10	104871279	0.214104	0.0375428	1.17761e-08
rs11191558	A	G	10	104864678	0.214081	0.0375394	1.17833e-08
rs79993475	G	A	10	104901031	0.213996	0.0375301	1.1842e-08
rs78988795	A	G	2	201095739	-0.171778	0.0301325	1.1929e-08
rs11191557	G	C	10	104864614	0.213994	0.0375394	1.1944e-08
rs273762	A	G	18	23197584	0.119166	0.0209085	1.20249e-08
rs11191575	T	C	10	104898337	0.213888	0.0375343	1.20893e-08
rs12220743	T	C	10	104851912	0.214133	0.0376007	1.23425e-08
rs79082900	C	T	10	104877302	0.213771	0.0375375	1.23469e-08
rs11191574	T	C	10	104898126	0.213698	0.037536	1.24725e-08
rs11191560	C	T	10	104869038	0.213835	0.0375648	1.25236e-08
rs10883835	C	T	10	104884208	0.213663	0.0375362	1.25431e-08
rs77420391	A	G	10	104945823	0.214333	0.0376548	1.25528e-08
rs2893910	T	A	6	27283254	0.152743	0.026839	1.2624e-08
rs12412038	A	G	10	104856162	0.213595	0.0375508	1.28419e-08
rs12413046	G	A	10	104871204	0.213498	0.0375371	1.28803e-08
rs11191568	A	G	10	104886374	0.213442	0.0375397	1.3023e-08
rs9633712	C	G	10	104873761	0.213393	0.0375362	1.30831e-08
rs9269119	G	A	6	32443797	0.150738	0.0265309	1.33423e-08
rs74233809	C	T	10	104913940	0.212369	0.0374157	1.37947e-08
rs3734543	C	G	6	26468545	0.187069	0.0329689	1.39411e-08
rs12220375	C	T	10	104901491	0.212902	0.0375362	1.41211e-08
rs3132645	C	T	6	30409249	0.183362	0.0323668	1.46927e-08
rs7767493	T	C	6	32431129	0.141334	0.0249587	1.49013e-08
rs2851447	C	G	12	123665113	-0.134527	0.0237578	1.49231e-08
rs7766854	T	C	6	32430752	0.14144	0.0249852	1.50529e-08
rs7766843	T	C	6	32430729	0.141391	0.0249851	1.52241e-08
rs3129890	C	T	6	32414273	0.141868	0.0250777	1.53927e-08
rs17094683	T	G	10	104851301	0.212759	0.0376105	1.54133e-08
rs11191555	C	A	10	104857523	0.212286	0.0375298	1.54531e-08
rs11191551	G	A	10	104850835	0.212728	0.0376149	1.55476e-08
rs3734542	A	G	6	26468326	0.186288	0.0329443	1.56166e-08
rs6930435	G	A	6	29301222	-0.139791	0.0247247	1.56865e-08
rs9262143	T	C	6	30652781	0.180157	0.0318666	1.57231e-08
rs7746922	A	C	6	32430975	0.140983	0.0249557	1.61062e-08
rs1860002	T	C	12	2413803	0.118399	0.0209688	1.63801e-08
rs3094717	G	C	6	30385746	0.183062	0.0324462	1.68082e-08
rs7747010	G	A	6	32430800	0.140969	0.024996	1.70362e-08
rs7747025	G	A	6	32430814	0.140969	0.0249961	1.70381e-08
rs9268878	A	T	6	32431292	0.140807	0.024969	1.70762e-08
rs9268879	G	T	6	32431306	0.140807	0.024969	1.70762e-08
rs4428528	G	C	6	32430362	0.140885	0.024983	1.70784e-08
rs3781285	G	C	10	104825665	0.212303	0.0376492	1.71071e-08
rs149949	C	T	6	28011516	0.167972	0.0297958	1.72613e-08
rs4280993	A	C	6	32430604	0.140817	0.0249835	1.73622e-08
rs34104395	T	C	6	26478252	0.185716	0.0329557	1.74721e-08
rs3132617	C	T	6	30378408	0.182077	0.0323229	1.77019e-08
rs11191580	C	T	10	104906211	0.211051	0.0374816	1.79396e-08
rs6940440	C	A	6	32429087	0.140653	0.0249806	1.79706e-08
rs7746751	A	G	6	32430867	0.140686	0.0249868	1.79763e-08
rs202906	C	T	6	28011652	0.167664	0.0297835	1.80798e-08
rs1264709	T	A	6	30056476	0.161929	0.0287745	1.82796e-08
rs11191559	T	C	10	104867686	0.211009	0.0375086	1.84853e-08
rs9268855	A	G	6	32429675	0.140632	0.0250021	1.85735e-08
rs4434496	T	C	6	32430508	0.14054	0.0249863	1.85829e-08
rs13195509	A	G	6	26463660	0.185338	0.0329658	1.88628e-08
rs9269107	A	G	6	32443210	0.142377	0.0253262	1.89062e-08
rs9268854	G	A	6	32429672	0.140494	0.0250021	1.91715e-08
rs35555795	T	C	6	26509382	0.185105	0.0329548	1.94354e-08
rs9268862	C	A	6	32430167	0.140289	0.0249832	1.96182e-08
rs36033628	G	T	6	26456074	0.18514	0.0329854	1.99083e-08
rs3823158	A	T	6	26463271	0.185087	0.0329779	1.99464e-08
rs7747521	G	A	6	32431105	0.140037	0.0249591	2.01552e-08
rs35627490	T	C	6	26462104	0.184933	0.0329784	2.05032e-08
rs11191548	C	T	10	104846178	0.211493	0.0377221	2.0635e-08
rs3131111	C	T	6	30381596	0.181357	0.0323524	2.07436e-08
rs3129945	A	G	6	32342537	0.147023	0.0262288	2.07769e-08
rs34148261	C	G	6	26511744	0.184863	0.0329953	2.11027e-08
rs13220261	T	C	6	26499185	0.184655	0.0329584	2.11056e-08
rs9268856	A	C	6	32429719	0.140007	0.0249924	2.11924e-08
rs9268857	G	A	6	32429739	0.140007	0.0249924	2.11924e-08
rs9268840	T	C	6	32428804	0.139972	0.0249862	2.11945e-08
rs77666565	A	G	6	26851415	0.184633	0.0329591	2.1203e-08
rs9393925	C	T	6	28682442	-0.174238	0.0311052	2.1241e-08
rs34605993	T	C	6	26454363	0.184613	0.032966	2.14226e-08
rs10430665	T	C	10	104848430	0.210747	0.037633	2.143e-08
rs926300	T	A	6	27059443	0.150983	0.0269626	2.14722e-08
rs12219901	G	A	10	104840967	0.210766	0.0376488	2.16559e-08
rs11191521	G	T	10	104789475	0.210853	0.0376754	2.18628e-08
rs35680819	C	T	6	26455814	0.184449	0.0329644	2.20104e-08
rs10458729	T	C	10	104841479	0.210648	0.0376746	2.25457e-08
rs7940866	A	T	11	130817579	0.117249	0.0209743	2.26912e-08
rs943037	T	C	10	104835919	0.210405	0.0376553	2.30155e-08
rs1060240	G	A	10	104883337	0.209571	0.0375089	2.30726e-08
rs9268850	A	G	6	32429477	0.139443	0.0249832	2.38504e-08
rs886423	C	G	6	30782205	0.158134	0.0283349	2.39255e-08
rs72842197	T	C	6	27067083	0.150462	0.0269669	2.41221e-08
rs35769282	C	G	6	26999908	0.169951	0.0304618	2.417e-08
rs79668541	T	C	10	104793904	0.210055	0.0376551	2.42742e-08
rs6913660	A	C	6	27091425	0.150412	0.0269674	2.43947e-08
rs75970938	C	T	10	104793648	0.209955	0.0376537	2.46171e-08
rs9269147	A	T	6	32445650	0.149431	0.0267995	2.46262e-08
rs11191531	C	G	10	104806898	0.209918	0.0376506	2.4695e-08
rs117350223	T	C	20	20697416	-0.494798	0.0887557	2.4777e-08
rs11191534	G	A	10	104815827	0.210041	0.0376771	2.47855e-08
rs3094054	T	G	6	30333505	0.180764	0.0324301	2.49013e-08
rs36022097	A	G	6	26995168	0.169708	0.0304496	2.49818e-08
rs35212793	C	T	6	26998693	0.169706	0.0304516	2.50437e-08
rs9262146	G	C	6	30656828	0.177311	0.03182	2.51377e-08
rs11191543	A	G	10	104824387	0.210237	0.0377304	2.51715e-08
rs57713596	T	C	6	27004098	0.169672	0.0304536	2.52536e-08
rs61240102	C	G	6	27124904	0.150201	0.0269608	2.53143e-08
rs3132583	C	G	6	30688575	0.17628	0.0316472	2.54497e-08
rs1264714	T	G	6	30042209	0.160008	0.0287376	2.57829e-08
rs12219027	C	T	10	104811203	0.209579	0.0376434	2.58424e-08
rs56874662	A	C	6	26985607	0.169523	0.0304498	2.5871e-08
rs34107459	C	T	6	26328353	0.197054	0.0354026	2.60518e-08
rs34388707	G	A	6	27050396	0.150149	0.0269855	2.63571e-08
rs34864993	A	C	6	26970895	0.169491	0.0304628	2.63865e-08
rs9257182	A	C	6	28754817	0.148067	0.0266173	2.65492e-08
rs7746199	T	C	6	27261324	0.149328	0.0268489	2.67009e-08
rs55664827	C	T	6	26824920	0.184554	0.0331879	2.68423e-08
rs557042	T	C	6	27845129	0.174867	0.0314473	2.68787e-08
rs6904071	A	G	6	27047256	0.149885	0.0269604	2.7063e-08
rs34783558	C	T	6	27171700	0.150041	0.0269958	2.72984e-08
rs1264352	C	G	6	30789647	0.157438	0.028335	2.75551e-08
rs9262135	G	A	6	30618906	0.176982	0.0318551	2.76286e-08
rs36162392	C	T	6	26569135	0.183249	0.0329846	2.76682e-08
rs3129683	G	C	6	29286670	0.159034	0.0286348	2.79378e-08
rs6914824	T	C	6	27139048	0.149646	0.0269646	2.86129e-08
rs67330695	A	G	6	27103654	0.149649	0.0269672	2.86823e-08
rs3130141	A	C	6	30432177	0.179847	0.0324129	2.87919e-08
rs9262142	A	G	6	30650026	0.176831	0.0318764	2.89928e-08
rs9261259	C	T	6	30023079	0.15984	0.0288208	2.92296e-08
rs3130129	C	T	6	30395196	0.179115	0.032304	2.94492e-08
rs3117433	C	T	6	29303364	0.158763	0.0286393	2.96441e-08
rs3130805	A	G	6	29306456	0.158924	0.0286691	2.96631e-08
rs483143	C	G	6	27846744	0.174103	0.0314089	2.97137e-08
rs9257761	A	C	6	29319349	0.158646	0.0286381	3.03e-08
rs13219181	G	A	6	27136225	0.14932	0.0269697	3.08439e-08
rs35277236	T	G	6	26562269	0.182626	0.0329885	3.0934e-08
rs7745768	T	C	6	29314964	0.158522	0.0286377	3.10485e-08
rs3132616	G	A	6	30416456	0.179835	0.0324907	3.11269e-08
rs2894260	T	C	6	32447058	0.148413	0.0268347	3.19054e-08
rs35076545	A	C	6	26603924	0.182401	0.0329896	3.21971e-08
rs72845428	T	C	6	26550144	0.18238	0.0329901	3.23293e-08
rs3130658	T	C	6	30701092	0.174882	0.0316421	3.25964e-08
rs9268219	G	T	6	32284108	0.182113	0.0329569	3.27997e-08
rs13220522	A	G	6	26316295	0.195451	0.0353711	3.28133e-08
rs5026740	A	T	6	32439753	0.138124	0.0250015	3.30192e-08
rs13191296	T	C	6	25684606	0.20514	0.0371321	3.30242e-08
rs34246779	A	G	6	26549212	0.182244	0.0329886	3.30485e-08
rs11191522	A	G	10	104789580	0.20806	0.0376626	3.30752e-08
rs34781270	G	A	6	26593037	0.182296	0.0330037	3.32297e-08
rs66757203	T	C	6	26454956	0.181673	0.0329072	3.37486e-08
rs2157338	T	C	6	32439323	0.138012	0.0249997	3.37935e-08
rs493161	T	A	6	27850714	0.173622	0.0314508	3.38191e-08
rs35433030	A	G	6	26529890	0.182054	0.0329808	3.39017e-08
rs9262141	C	T	6	30644137	0.17563	0.0318199	3.39961e-08
rs11222406	G	A	11	130814093	0.115199	0.0208781	3.43469e-08
rs401763	C	T	6	27782528	0.181396	0.0328761	3.43735e-08
rs66941101	T	C	6	26530376	0.181967	0.0329803	3.43986e-08
rs34569203	C	A	6	27153984	0.148922	0.0269915	3.44118e-08
rs67540232	A	T	6	27140866	0.148831	0.0269751	3.44167e-08
rs3800318	T	A	6	27263641	0.147943	0.0268224	3.47507e-08
rs13211166	A	T	6	27265940	0.147945	0.0268234	3.47701e-08
rs72844462	C	A	6	26563864	0.181709	0.0329529	3.50335e-08
rs2395187	G	C	6	32433197	0.137807	0.0249946	3.51818e-08
rs13212985	C	G	6	26609989	0.181852	0.0329925	3.54952e-08
rs3130660	A	T	6	30706361	0.174434	0.0316505	3.56282e-08
rs200977	C	T	6	27854301	0.17332	0.0314487	3.56399e-08
rs13194053	C	T	6	27143883	0.148545	0.0269732	3.64703e-08
rs2395188	C	T	6	32433256	0.137856	0.0250341	3.65578e-08
rs11191519	T	C	10	104784918	0.206919	0.0375788	3.66551e-08
rs201002	G	A	6	27808192	0.170947	0.0310468	3.66825e-08
rs74340199	A	G	2	201171129	-0.306769	0.0557175	3.6751e-08
rs10894290	G	T	11	130811049	0.114943	0.0208769	3.67619e-08
rs1233614	G	A	6	28739322	0.146436	0.0265986	3.68351e-08
rs34961555	T	C	6	26199903	0.196859	0.035773	3.7338e-08
rs16897515	A	C	6	27278020	0.149049	0.0270931	3.76879e-08
rs150254595	A	G	6	29278406	0.157504	0.0286536	3.86661e-08
rs10894292	T	C	11	130820757	0.114776	0.0208846	3.89059e-08
rs3130661	T	C	6	30708695	0.173954	0.0316549	3.90008e-08
rs1233608	G	A	6	28736189	0.146145	0.0265988	3.92002e-08
rs9269111	G	A	6	32443358	0.145499	0.0264813	3.92043e-08
rs200489	C	T	6	27798257	0.170801	0.0310927	3.94519e-08
rs200497	T	C	6	27792640	0.170718	0.0310938	4.01007e-08
rs13227554	C	G	7	2048220	0.114999	0.0209579	4.08521e-08
rs55706012	C	A	6	26266311	0.194144	0.0353831	4.09049e-08
rs9269045	C	G	6	32438715	0.138208	0.025203	4.16318e-08
rs13190739	T	G	6	26587373	0.181102	0.0330274	4.17271e-08
rs7111478	G	A	11	130819628	0.114527	0.0208943	4.22325e-08
rs11688415	C	T	2	201143409	-0.164435	0.0300114	4.27506e-08
rs9268924	A	G	6	32432858	0.136857	0.024983	4.30195e-08
rs200490	T	G	6	27796935	0.170214	0.0310845	4.35419e-08
rs200483	A	G	6	27774824	0.170227	0.0310876	4.35761e-08
rs1059612	T	C	6	30708955	0.173909	0.0317641	4.37449e-08
rs1611658	G	A	6	29842451	0.15715	0.0287064	4.39018e-08
rs9262132	A	C	6	30611350	0.174508	0.03188	4.4021e-08
rs494887	A	G	6	27850873	0.145249	0.0265355	4.406e-08
rs175597	C	T	6	27810626	0.170086	0.0310776	4.42658e-08
rs3094118	T	C	6	30732858	0.169315	0.0309462	4.46799e-08
rs3129887	A	G	6	32410691	0.15216	0.0278172	4.50029e-08
rs35942569	G	A	6	26339131	0.193256	0.0353408	4.5426e-08
rs3129974	G	A	6	30723169	0.17184	0.0314278	4.55719e-08
rs200974	G	A	6	27855845	0.145072	0.0265346	4.56984e-08
rs2297787	A	T	10	104680137	0.203895	0.0372948	4.57449e-08
rs200979	A	G	6	27852357	0.145042	0.0265355	4.60428e-08
rs188015	A	T	6	27877446	0.163582	0.0299332	4.6312e-08
rs9368531	C	G	6	27781872	0.169892	0.0310933	4.65663e-08
rs11687313	A	G	2	201146399	-0.163973	0.0300108	4.6604e-08
rs9269048	T	C	6	32438792	0.13676	0.0250412	4.72459e-08
rs72839449	C	A	6	27261661	0.146746	0.0268755	4.75607e-08
rs169287	A	C	6	27854760	0.144834	0.0265296	4.77955e-08
rs9269043	C	T	6	32438598	0.136475	0.0250027	4.80366e-08
rs3094125	A	G	6	30709357	0.172863	0.0316703	4.81004e-08
rs200975	T	G	6	27855625	0.144816	0.0265347	4.82583e-08
rs9262126	A	G	6	30596421	0.174125	0.031908	4.83969e-08
rs417919	G	A	6	28779423	0.152753	0.0279939	4.85187e-08
rs9268973	C	T	6	32434778	0.13634	0.0249935	4.89695e-08
rs200989	G	A	6	27816442	0.16966	0.0311032	4.90451e-08
rs3129884	C	T	6	32410210	0.151698	0.0278131	4.91923e-08
rs370155	G	T	6	27782031	0.169496	0.0310776	4.92623e-08
rs200482	A	G	6	27773904	0.169491	0.031085	4.96609e-08
rs2747054	G	A	6	27783359	0.169512	0.0310941	4.99282e-08

## Sheet: T2.risk.loci
Table 2. Functional annotation of all candidate SNPs in the 10 genomic risk loci that are in LD (r2>=0.6) with the corresponding independent significant SNPs.
SNPs that passed the deleterious suggestive threshold of CADD (12.37) are highlighted in bold. CADD = Combined Annotation-Dependent depletion score, a marker of deleteriousness of SNP's effect on a protein product (higher scores are more deleterious); Chr=chromosome; Bp=basepair position; r2=r2 of rsID with IndSigSNP; IndSigSNPs=independent (r2 < 0.6) genome-wide significant SNPs in the same geno…
rsID	chr	pos	r2	IndSigSNP	CADD	nearestGene	func	dist	gwasP	beta	se	GenomicLocus	non_effect_allele	effect_allele	MAF	RDB	minChrState	commonChrState	posMapFilt	eqtlMapFilt	ciMapFilt
rs13195402	6	26463575	1	rs13195401	23.7	BTN2A1	exonic	0	6.04062e-13	0.255918	0.0355463	2	G	T	0.06859	5	4	4	1	1	1
rs34788973	6	27879200	0.936397	rs68188794	23.2	OR2B2	exonic	0	1.17419e-12	0.23911	0.0336377	2	C	A	0.07356	7	4	15	1	1	1
rs13195401	6	26463574	1	rs13195401	22.8	BTN2A1	exonic	0	2.2848e-13	0.261466	0.0356659	2	G	T	0.06859	5	4	4	1	1	1
rs61742093	6	27879982	0.936397	rs68188794	22.6	OR2B2	exonic	0	8.85059e-12	0.229829	0.0336792	2	A	G	0.07356	3a	5	15	1	1	1
rs13195509	6	26463660	0.812757	rs13195401	22.5	BTN2A1	exonic	0	1.88628e-08	0.185338	0.0329658	2	G	A	0.0825	1f	4	4	1	1	1
rs200973	6	27858421	0.984932	rs494887	21.5	HIST1H3J	exonic	0	7.49789e-08	0.142693	0.0265287	2	A	G	0.1461	1b	1	1	1	1	1
rs273756	18	23193337	0.799533	rs273762	21.4	RN7SL97P	intergenic	204862	1.96732e-06	0.0992379	0.0208625	9	C	T	0.4891	7	7	15	0	1	1
rs1614810	18	23177303	0.92299	rs273762	20.5	RN7SL97P	intergenic	220896	1.63482e-07	0.108688	0.0207551	9	G	A	0.4662	6	5	15	0	0	1
rs3769483	2	201173048	0.624804	rs994280	20.4	SPATS2L	intronic	0	1.39675e-05	-0.0951608	0.0219044	1	A	G	0.34	NA	1	1	1	1	1
rs16897515	6	27278020	0.966338	rs2893910	19.9	POM121L2	exonic	0	3.76879e-08	0.149049	0.0270931	2	C	A	0.168	1f	13	13	1	1	1
rs139332558	6	26637724	0.956889	rs13195401	19.82	ZNF322	exonic	0	NA	NA	NA	2	T	C	0.06759	5	5	5	1	1	1
rs17661614	20	20433027	0.906731	rs117350223	19.13	RALGAPA2	intronic	0	1.44191e-07	-0.469164	0.0891976	10	C	T	0.0159	2a	1	7	1	0	1
rs273695	18	23178593	0.92299	rs273762	19.08	RN7SL97P	intergenic	219606	1.55769e-07	0.108862	0.0207531	9	G	T	0.4662	NA	5	15	0	0	1
rs2230683	6	28891176	0.860925	rs9257809	18.69	TRIM27	exonic	0	6.65208e-13	0.240971	0.0335316	2	T	C	0.06958	NA	1	1	1	1	1
rs273740	18	23185453	0.932887	rs273762	18.08	RN7SL97P	intergenic	212746	1.59776e-07	0.108983	0.0207947	9	A	G	0.4632	5	5	15	0	0	1
rs72456156	10	104814347	0.975695	rs12416331	18.07	CNNM2	intronic	0	NA	NA	NA	5	GTGTTTTGTTTTTTTTGTTTTTT	G	0.08946	NA	1	5	1	1	1
rs273711	18	23169856	0.870659	rs273762	17.77	RN7SL97P	intergenic	228343	1.20474e-06	0.100649	0.0207317	9	A	G	0.4742	NA	5	15	0	0	1
rs166657	18	23194675	0.794803	rs273762	17.72	RN7SL97P	intergenic	203524	1.65171e-06	0.0999832	0.0208648	9	T	G	0.4901	7	9	15	0	1	1
rs156401	18	23194877	0.799533	rs273762	16.69	RN7SL97P	intergenic	203322	1.86249e-06	0.0994675	0.0208624	9	G	A	0.4891	6	9	15	0	1	1
rs200484	6	27775674	0.72831	rs68188794	16.23	HIST1H2BL	exonic	0	1.58019e-07	0.162669	0.0310262	2	A	G	0.08648	1f	1	1	1	1	1
rs141138864	6	27223064	0.740349	rs926300	15.96	PRSS16	exonic	0	NA	NA	NA	2	AAAGGAGAGCCAGATT	A	0.174	NA	4	14	1	1	1
rs200981	6	27833174	0.725552	rs68188794	15.9	HIST1H2AL	exonic	0	7.07635e-08	0.167562	0.0310921	2	A	G	0.08946	NA	1	1	1	1	1
rs203888	6	28021589	0.683285	rs494887	15.75	OR2B8P	ncRNA_exonic	0	NA	NA	NA	2	G	A	0.2008	1f	9	14	0	1	1
rs6435041	2	200867144	0.716478	rs78988795	15.72	C2orf47	intronic	0	2.56287e-06	0.130254	0.0276956	1	A	G	0.1511	7	5	15	1	1	1
rs45509595	6	27840926	0.905794	rs68188794	15.55	HIST1H4L	UTR3	0	4.69543e-12	0.234465	0.0339092	2	T	C	0.07157	3a	1	1	1	1	1
rs12456003	18	23144197	0.600007	rs273762	15.43	ZNF521	intergenic	212042	2.46611e-05	-0.0887526	0.021042	9	C	T	0.4304	5	5	15	0	0	1
rs35795103	18	23178557	0.750448	rs273762	15.39	RN7SL97P	intergenic	219642	NA	NA	NA	9	TA	T	0.4761	NA	5	15	0	0	1
rs34573979	6	27480526	0.863098	rs68188794	15.35	XXbac-BPGBPG34I8.1	intergenic	2291	1.02619e-10	0.218565	0.0338177	2	C	T	0.07058	5	5	13	0	1	1
rs13193480	6	27702561	0.87819	rs68188794	15.29	RP1-97D16.1	intergenic	2217	3.34485e-11	0.222147	0.0335037	2	A	G	0.07157	5	5	14	0	1	1
rs74266489	2	201005732	0.718184	rs78988795	15.18	C2orf47	intergenic	132468	9.36283e-06	-0.122643	0.0276759	1	G	A	0.159	5	5	15	0	1	1
rs10445792	2	201078821	0.841536	rs78988795	15.09	SPATS2L	intergenic	91782	1.12103e-05	-0.123556	0.0281296	1	A	C	0.1531	5	5	15	0	1	1
rs146239222	12	123717689	0.928273	rs2851447	14.94	MPHOSPH9:C12orf65	UTR5	0	NA	NA	NA	8	A	AGC	0.2833	NA	1	1	1	1	1
rs17751184	6	27775028	0.87819	rs68188794	14.92	HIST1H4PS1	ncRNA_exonic	0	1.81118e-11	0.22509	0.0334931	2	C	T	0.07157	4	1	2	1	1	1
rs9257189	6	28757555	0.834659	rs9257809	14.92	NOL5BP	intergenic	5773	8.71583e-13	0.23836	0.0333398	2	C	G	0.07157	4	1	10	0	1	1
rs6902392	6	26322115	0.643626	rs13195401	14.9	HIST1H3PS1	ncRNA_exonic	0	1.77124e-06	0.156933	0.0328455	2	C	T	0.09245	3a	1	1	0	1	1
rs11191447	10	104652323	0.975695	rs12416331	14.9	C10orf32-ASMT:AS3MT	intronic	0	1.86667e-07	0.19375	0.0371728	5	C	T	0.08946	6	4	15	1	1	1
rs33932084	6	28268824	0.853336	rs68188794	14.75	PGBD1	exonic	0	1.16187e-11	0.227524	0.033534	2	A	G	0.07058	3a	4	5	1	1	1
rs149900	6	28014597	0.708989	rs494887	14.67	OR2B7P	ncRNA_exonic	0	1.24654e-05	0.106171	0.0242994	2	C	T	0.1938	5	9	14	0	1	1
rs11688194	2	200916239	0.716478	rs78988795	14.59	C2orf47	intergenic	42975	3.65724e-06	-0.128242	0.0276983	1	C	T	0.1511	5	2	15	0	1	1
rs3769482	2	201173100	0.624804	rs994280	14.47	SPATS2L	intronic	0	1.46185e-05	-0.0949058	0.0218962	1	C	G	0.34	2b	1	1	1	1	1
rs16917496	12	123893830	0.763884	rs2851447	14.37	SETD8	UTR3	0	NA	NA	NA	8	T	C	0.3211	2b	4	4	1	1	1
rs72839477	6	27327000	0.877433	rs13195401	14.36	ZNF204P	ncRNA_exonic	0	4.32986e-11	0.226107	0.0342985	2	C	T	0.06958	2b	5	9	0	1	1
rs6908156	6	26322861	0.643626	rs13195401	14.27	HIST1H3PS1	upstream	340	1.76883e-06	0.156978	0.0328531	2	C	T	0.09245	4	1	1	0	1	1
rs11418883	18	23194429	0.657982	rs273762	14.24	RN7SL97P	intergenic	203770	NA	NA	NA	9	AC	A	0.4404	NA	7	15	0	0	1
rs1233583	6	28715566	0.812748	rs68188794	14.21	RPSAP2	intergenic	14884	2.42283e-12	0.233856	0.0333714	2	G	A	0.07157	2b	1	13	0	1	1
rs274216	18	23194497	0.796252	rs273762	14.17	RN7SL97P	intergenic	203702	1.94631e-06	0.0992835	0.0208626	9	T	G	0.4881	5	7	15	0	1	1
rs71559054	6	27896799	0.936397	rs68188794	14.09	OR2W6P	intergenic	8443	1.56163e-11	0.227479	0.0337403	2	A	C	0.07356	7	4	15	0	1	1
rs404240	6	29523957	0.943407	rs9257809	14.02	UBD:GABBR1	exonic	0	1.1888e-13	0.24473	0.0329913	2	A	G	0.07356	NA	7	13	1	1	1
rs11694236	2	200916230	0.716478	rs78988795	13.99	C2orf47	intergenic	42966	3.55971e-06	-0.1284	0.0276989	1	T	C	0.1511	5	2	15	0	1	1
rs6902389	6	26322153	0.643626	rs13195401	13.92	HIST1H3PS1	ncRNA_exonic	0	1.72716e-06	0.1571	0.0328455	2	A	G	0.09245	3a	1	1	0	1	1
rs13211507	6	28257377	0.866536	rs68188794	13.79	PGBD1	intronic	0	1.08605e-11	0.226957	0.0334025	2	T	C	0.06958	6	4	5	1	1	1
rs4759416	12	123746357	0.690871	rs2851447	13.7	CDK2AP1	intronic	0	1.87971e-05	-0.107689	0.0251685	8	C	G	0.2316	5	4	4	1	1	1
rs200483	6	27774824	0.72831	rs68188794	13.69	HIST1H4PS1	upstream:downstream	28	4.35761e-08	0.170227	0.0310876	2	G	A	0.08648	1b	1	2	1	1	1
rs149947	6	27972433	0.692362	rs494887	13.59	IQCB2P	intergenic	6067	3.40797e-06	0.112199	0.024157	2	A	T	0.1978	5	2	15	0	1	1
rs35744819	6	28318331	0.851252	rs68188794	13.57	ZSCAN31:ZKSCAN3	intronic	0	1.31988e-11	0.228107	0.0337115	2	G	T	0.06859	3a	1	1	1	1	1
rs28360499	6	27945396	0.923901	rs68188794	13.56	OR2W4P	ncRNA_exonic	0	1.48972e-11	0.227555	0.0337174	2	G	A	0.07455	3a	2	15	0	1	1
rs35594306	2	200775125	0.611055	rs78988795	13.55	AC073043.1	ncRNA_intronic	0	3.3575e-07	-0.13778	0.027004	1	T	C	0.168	5	1	15	1	1	1
rs67040724	6	27905509	0.936397	rs68188794	13.54	OR2W6P	ncRNA_exonic	0	1.33005e-11	0.228264	0.0337402	2	T	C	0.07356	6	4	14	0	1	1
rs148418547	6	27914359	0.936397	rs68188794	13.54	OR2W6P	intergenic	8177	NA	NA	NA	2	AAATGAACTGAAGGAGAGGTCCC	A	0.07356	NA	4	15	0	1	1
rs3135300	6	28824397	0.847621	rs9257809	13.51	XXbac-BPG308K3.6	intergenic	3004	4.14644e-13	0.243092	0.0335267	2	T	A	0.07058	6	5	15	0	1	1
rs11191548	10	104846178	0.987722	rs12416331	13.5	CNNM2:NT5C2	UTR3	0	2.0635e-08	0.211493	0.0377221	5	T	C	0.08847	1f	4	4	1	1	1
rs67457459	6	27198343	0.659324	rs13195401	13.45	PRSS16	intergenic	17136	1.26353e-07	0.164929	0.0312125	2	T	G	0.09543	2b	1	13	0	1	1
rs9468300	6	28126840	0.676497	rs68188794	13.42	ZKSCAN8	UTR3	0	6.3539e-06	0.131798	0.029196	2	C	T	0.1024	7	4	5	1	1	1
rs3129093	6	29170261	0.623638	rs3132379	13.4	OR2H4P	intergenic	12751	1.4396e-05	0.113474	0.0261597	2	C	T	0.1819	7	8	15	0	1	1
rs7111478	11	130819628	0.913931	rs7940866	13.35	SNX19	intergenic	33223	4.22325e-08	0.114527	0.0208943	6	A	G	0.4881	5	5	15	0	1	1
rs34104395	6	26478252	0.812757	rs13195401	13.34	BTN2A1	intergenic	1402	1.74721e-08	0.185716	0.0329557	2	C	T	0.0825	4	2	15	1	1	1
rs56405707	6	27640246	0.863098	rs68188794	13.34	RP1-15D7.1	intergenic	19641	4.02101e-11	0.221591	0.0335576	2	G	A	0.07058	4	1	13	0	1	1
rs3132392	6	28838629	0.847621	rs9257809	13.32	XXbac-BPG308K3.6	intergenic	6221	5.90781e-13	0.241455	0.0335233	2	T	C	0.07058	5	5	15	0	1	1
rs6934329	6	27158033	0.905426	rs926300	13.14	RP11-209A2.1	intergenic	20989	5.10223e-08	0.145888	0.0267797	2	A	G	0.1511	5	5	15	0	1	1
rs13211434	6	26743531	0.826843	rs13195401	13.07	RP11-457M11.5	intergenic	55338	NA	NA	NA	2	G	C	0.0994	6	5	13	0	1	0
rs35066198	18	23153978	0.604963	rs273762	12.93	ZNF521	intergenic	221823	2.21343e-05	-0.0892699	0.0210433	9	T	A	0.4294	6	5	15	0	0	1
rs36005309	6	28277346	0.866536	rs68188794	12.91	PGBD1	intergenic	7019	NA	NA	NA	2	AT	A	0.06958	NA	5	15	1	1	1
rs149737311	18	23176938	0.646359	rs273762	12.89	RN7SL97P	intergenic	221261	NA	NA	NA	9	AAAG	A	0.3807	NA	5	15	0	0	1
rs3130746	6	29153155	0.860925	rs9257809	12.86	OR2J4P	intergenic	2932	1.27302e-13	0.247923	0.0334626	2	A	G	0.06958	7	9	15	0	1	0
rs273767	18	23201513	0.615853	rs273762	12.78	RN7SL97P	intergenic	196686	4.42344e-06	0.0961295	0.0209413	9	A	G	0.5	5	7	15	0	0	1
rs56075693	6	28290328	0.880089	rs68188794	12.71	ZSCAN31	intergenic	2141	1.4668e-11	0.227195	0.0336528	2	T	G	0.06859	5	4	15	1	1	1
rs2444995	18	23156687	0.78859	rs273762	12.65	ZNF521	intergenic	224532	1.73816e-06	0.0995369	0.0208162	9	T	G	0.4483	6	9	15	0	0	1
rs200949	6	27835435	0.684565	rs68188794	12.63	HIST1H1B	upstream	75	2.55521e-07	0.156851	0.0304351	2	A	G	0.09543	2a	1	1	1	1	1
rs13198716	6	26582035	0.985651	rs13195401	12.54	ABT1	intergenic	15144	2.65532e-11	0.229568	0.0344463	2	C	T	0.06759	1f	7	14	0	1	1
rs10883832	10	104871279	1	rs12416331	12.48	NT5C2	intronic	0	1.17761e-08	0.214104	0.0375428	5	T	G	0.08748	1f	1	7	1	1	1
rs3135302	6	28829637	0.847621	rs9257809	12.44	XXbac-BPG308K3.6:RPL13P	ncRNA_exonic	0	5.75624e-13	0.241672	0.033537	2	G	C	0.07058	5	5	15	0	1	1
rs209181	6	28792477	0.917286	rs9257226	12.38	XXbac-BPG308K3.5	intergenic	13168	6.48515e-08	0.155443	0.0287597	2	G	A	0.1054	NA	2	13	0	1	1
rs203889	6	28021775	0.683285	rs494887	12.3	OR2B8P	ncRNA_exonic	0	NA	NA	NA	2	T	G	0.2008	5	13	14	0	1	1
rs3116827	6	29161497	0.623638	rs3132379	12.3	OR2J4P	intergenic	11274	1.47264e-05	0.113271	0.026143	2	T	C	0.1819	6	9	15	0	1	1
rs35144506	6	26739487	0.825977	rs13195401	12.29	RP11-457M11.5	intergenic	51294	NA	NA	NA	2	A	G	0.09841	5	8	15	0	1	0
rs34953859	6	28657458	0.779795	rs9257226	12.27	LINC00533	intergenic	40614	1.05736e-07	0.152956	0.0287696	2	A	G	0.1024	5	5	14	0	1	1
rs13217619	6	28306671	0.864781	rs68188794	12.25	ZSCAN31	intronic	0	1.96649e-11	0.224483	0.0334625	2	T	C	0.06759	7	5	15	1	1	1
rs201002	6	27808192	0.711228	rs68188794	12.22	HIST1H2BN	intronic	0	3.66825e-08	0.170947	0.0310468	2	A	G	0.08847	NA	1	15	1	1	1
rs13191786	6	28277671	0.880089	rs68188794	12.18	PGBD1	intergenic	7344	1.56207e-11	0.226827	0.0336439	2	T	G	0.06859	7	5	15	1	1	1
rs200948	6	27835272	0.74274	rs68188794	12.12	HIST1H1B	exonic	0	6.11185e-08	0.168407	0.0310972	2	T	C	0.08748	1f	1	1	1	1	1
rs273770	18	23204100	0.699558	rs273762	12.04	RN7SL97P	intergenic	194099	4.20358e-06	0.0959307	0.0208497	9	A	C	0.4513	6	9	15	0	0	1
rs274231	18	23204703	0.726741	rs273762	12.02	RN7SL97P	intergenic	193496	7.96566e-07	0.102985	0.0208632	9	G	A	0.4463	7	9	15	0	0	1
rs34043431	6	25875084	0.747479	rs13195401	12.01	SLC17A3	intronic	0	2.09333e-07	0.189285	0.0364652	2	T	C	0.06262	5	1	15	1	1	1
rs10791108	11	130849354	0.769219	rs7940866	12.01	RN7SL167P	intergenic	24670	0.000612021	0.0716918	0.0209244	6	T	A	0.4642	2b	13	15	0	1	1
rs141450539	7	1917035	0.64789	rs13227554	11.99	MAD1L1	intronic	0	NA	NA	NA	3	C	G	0.3946	5	5	15	1	1	1
rs74340199	2	201171129	1	rs74340199	11.95	SPATS2L	UTR5	0	3.6751e-08	-0.306769	0.0557175	1	G	A	0.04175	4	1	1	1	1	1
rs3734543	6	26468545	0.812757	rs13195401	11.89	BTN2A1	exonic	0	1.39411e-08	0.187069	0.0329689	2	G	C	0.0825	5	4	4	1	1	1
rs11191580	10	104906211	1	rs12416331	11.89	NT5C2	intronic	0	1.79396e-08	0.211051	0.0374816	5	T	C	0.08748	1f	4	5	1	1	1
rs536294209	6	26924357	0.905497	rs13195401	11.86	GUSBP2	upstream	23	NA	NA	NA	2	C	G	0.07356	NA	1	1	0	1	1
rs13215879	6	26978700	0.702742	rs13195401	11.8	LINC00240	ncRNA_intronic	0	NA	NA	NA	2	T	C	0.09443	7	5	15	0	1	1
rs16901848	6	28546952	0.613647	rs9295778	11.72	SCAND3	intronic	0	1.42558e-06	0.11808	0.0244907	2	G	A	0.1988	6	4	15	1	1	1
rs3824754	10	104614350	0.931411	rs12416331	11.72	C10orf32:C10orf32-ASMT	intronic	0	1.06364e-06	0.176502	0.0361723	5	C	T	0.09344	NA	1	1	1	1	1
rs55906940	2	201049386	0.796689	rs78988795	11.61	SPATS2L	intergenic	121217	1.54479e-05	-0.121344	0.0280746	1	A	G	0.1581	6	5	15	0	1	1
rs550706621	6	28958399	0.860925	rs9257809	11.6	HCG16	intergenic	2085	NA	NA	NA	2	T	G	0.06958	NA	5	15	1	1	1
rs274230	18	23204446	0.703506	rs273762	11.42	RN7SL97P	intergenic	193753	3.67375e-06	0.0966294	0.0208746	9	T	C	0.4523	6	9	15	0	0	1
rs79237883	10	104940946	1	rs12416331	11.41	NT5C2	intronic	0	1.01668e-08	0.215019	0.0375388	5	T	C	0.08748	5	1	5	1	1	1
rs3749971	6	29342775	0.875896	rs9257809	11.39	OR5V1:OR12D3	exonic	0	1.81582e-12	0.232612	0.0330043	2	G	A	0.07455	NA	9	15	1	1	1
rs3135297	6	28804688	0.847621	rs9257809	11.24	XXbac-BPG308K3.5	downstream	957	1.12223e-13	0.248905	0.0335196	2	G	A	0.07058	2b	1	14	0	1	1
rs1584975	18	23168192	0.60884	rs273762	11.19	RN7SL97P	intergenic	230007	2.99585e-05	-0.08784	0.0210457	9	T	C	0.4314	NA	9	15	0	0	1
rs9368548	6	28034737	0.635634	rs494887	11.11	OR1F12	intergenic	6356	7.42201e-06	0.109634	0.0244652	2	A	G	0.1928	7	13	14	0	1	1
rs1378330	18	23170798	0.60884	rs273762	11.06	RN7SL97P	intergenic	227401	2.62815e-05	-0.0884726	0.0210473	9	A	G	0.4314	NA	5	15	0	0	1
rs112699822	10	104692633	0.975695	rs12416331	11.02	CNNM2	intronic	0	6.77017e-08	0.202577	0.037534	5	C	A	0.08946	6	5	15	1	1	1
rs911186	6	27150599	0.70042	rs926300	11	RP11-209A2.1	intergenic	28423	5.65537e-07	0.124423	0.0248716	2	A	G	0.1849	NA	5	14	0	1	1
rs13207082	6	27251379	0.943302	rs13195401	10.98	POM121L2	intergenic	2302	2.23305e-10	0.218419	0.0344272	2	A	G	0.06859	1f	1	13	1	1	1
rs2324317	11	130877142	0.830412	rs7940866	10.98	RN7SL167P	intergenic	2817	6.994e-07	0.104064	0.0209742	6	T	C	0.494	7	14	15	0	1	1
rs13202664	6	28651091	0.788563	rs9257226	10.93	LINC00533	intergenic	34247	6.2144e-08	0.155203	0.0286747	2	T	G	0.1034	7	1	14	0	1	1
rs12537865	7	2144323	0.631195	rs13227554	10.93	MAD1L1	intronic	0	NA	NA	NA	3	C	T	0.3797	4	2	7	1	1	1
rs35016036	6	28314880	0.851252	rs68188794	10.91	ZSCAN31	intronic	0	1.4802e-11	0.227543	0.0337109	2	C	T	0.06859	5	2	14	1	1	1
rs10750456	11	130819634	0.786882	rs7940866	10.91	SNX19	intergenic	33229	0.000113298	0.080666	0.0208969	6	A	G	0.4742	5	5	15	0	1	1
rs144969912	6	27616843	0.863098	rs68188794	10.86	RP1-15D7.1	intergenic	3537	6.3643e-11	0.221321	0.0338674	2	C	T	0.07058	7	5	14	0	1	1
rs13211166	6	27265940	0.993239	rs2893910	10.85	POM121L2	intronic	0	3.47701e-08	0.147945	0.0268234	2	T	A	0.172	4	1	13	1	1	1
rs78336652	2	201005649	0.718184	rs78988795	10.83	C2orf47	intergenic	132385	NA	NA	NA	1	CAT	C	0.159	NA	5	15	0	1	1
rs34777351	18	23106223	0.6941	rs273762	10.8	ZNF521	intergenic	174068	1.08559e-07	0.111282	0.02095	9	C	T	0.4503	7	7	15	0	0	1
rs3130820	6	29206683	0.860925	rs9257809	10.77	XXbac-BPG308J9.3	ncRNA_intronic	0	NA	NA	NA	2	T	A	0.06958	6	5	15	0	1	1
rs1347283	11	130868583	0.875557	rs7940866	10.74	RN7SL167P	intergenic	5441	8.08142e-07	0.103043	0.0208869	6	T	G	0.494	NA	5	15	0	1	1
rs493161	6	27850714	0.75159	rs68188794	10.73	HIST1H3J	intergenic	7378	3.38191e-08	0.173622	0.0314508	2	A	T	0.08648	4	5	15	1	1	1
rs10931890	2	201102055	0.806612	rs78988795	10.72	SPATS2L	intergenic	68548	1.5546e-05	-0.121377	0.0280913	1	G	A	0.1561	7	5	15	0	1	1
rs35106887	6	28041667	0.676497	rs68188794	10.67	OR1F12	ncRNA_exonic	0	NA	NA	NA	2	A	ACC	0.1024	NA	7	15	1	1	1
rs6944877	7	1952582	0.735998	rs13227554	10.66	MAD1L1	intronic	0	0.0129322	0.0521819	0.0209934	3	T	G	0.4314	3a	2	5	1	1	1
rs13194504	6	28630691	0.851252	rs68188794	10.61	LINC00533	intergenic	13847	7.00465e-13	0.240661	0.0335213	2	G	A	0.06859	5	5	14	0	1	1
rs12413409	10	104719096	0.975695	rs12416331	10.58	CNNM2	intronic	0	6.0341e-08	0.203334	0.0375309	5	G	A	0.08946	1f	5	15	1	1	1
rs71424239	2	200725473	0.606274	rs78988795	10.55	AC073043.1	intergenic	6645	3.24113e-07	-0.138021	0.0270159	1	T	C	0.169	7	5	15	1	1	0
rs34349668	6	28437763	0.851252	rs68188794	10.55	OR2E1P	intergenic	13844	NA	NA	NA	2	AGAG	A	0.06859	NA	1	14	0	1	1
rs17720293	6	28214698	0.670034	rs68188794	10.52	ZKSCAN4	intronic	0	9.67915e-08	0.167767	0.0314604	2	C	T	0.08648	6	4	4	1	1	1
rs150254595	6	29278406	0.814884	rs9257226	10.49	OR14J1	intergenic	2886	3.86661e-08	0.157504	0.0286536	2	G	A	0.1044	6	9	15	1	1	1
rs4947336	6	28576143	0.851252	rs68188794	10.48	SCAND3	intergenic	0	2.51677e-12	0.235571	0.0336416	2	T	A	0.06859	5	2	14	1	1	1
6:28021269:A:C	6	28021269	0.684254	rs494887	10.47	OR2B8P	NA	0	NA	NA	NA	2	C	A	0.000994	NA	13	14	0	0	1
rs13201782	6	26651053	0.971444	rs13195401	10.41	ZNF322	intronic	0	8.87109e-11	0.223669	0.03449	2	T	A	0.06859	7	4	5	1	1	1
rs35501037	6	27739566	0.87819	rs68188794	10.37	RSL24D1P1	intergenic	8831	3.12631e-11	0.222449	0.0334989	2	T	A	0.07157	7	1	14	0	1	1
rs71546588	6	27971449	0.936397	rs68188794	10.34	IQCB2P	intergenic	7051	NA	NA	NA	2	GC	G	0.07356	NA	1	15	0	1	1
rs36014129	6	25884519	0.76123	rs13195401	10.32	HIST1H2APS2	intergenic	1895	1.39814e-07	0.191871	0.0364394	2	G	A	0.06362	2b	7	15	1	1	1
rs34381014	2	200916403	0.716478	rs78988795	10.3	C2orf47	intergenic	43139	3.40082e-06	-0.128549	0.0276747	1	C	T	0.1511	5	2	15	0	1	1
rs11963067	6	28560071	0.613647	rs9295778	10.27	SCAND3	downstream	0	1.23543e-06	0.118824	0.0245005	2	A	T	0.1988	7	5	14	1	1	1
rs6904596	6	27491299	0.744346	rs68188794	10.25	HNRNPA1P1	ncRNA_exonic	0	3.16257e-10	0.203803	0.032398	2	G	A	0.08151	1f	5	15	0	1	1
rs10479762	7	2045351	1	rs13227554	10.24	MAD1L1	intronic	0	0.0157885	-0.0505783	0.0209541	3	T	C	0.4304	7	4	5	1	1	1
rs13190739	6	26587373	0.798889	rs13195401	10.19	ABT1	intergenic	9806	4.17271e-08	0.181102	0.0330274	2	G	T	0.08151	6	9	14	1	1	1
rs4713134	6	28034121	0.635634	rs494887	10.13	OR1F12	intergenic	6972	7.86444e-06	0.10916	0.0244268	2	T	C	0.1928	6	13	14	0	1	1
rs166655	18	23129625	0.736894	rs273762	10.11	ZNF521	intergenic	197470	4.61631e-07	0.10522	0.0208703	9	A	G	0.4433	5	7	15	0	0	1
6:28021269:C:T	6	28021269	0.684254	rs494887	10.08	OR2B8P	ncRNA_exonic	0	NA	NA	NA	2	C	T	0.1998	5	13	14	0	1	1
rs13195040	6	27413924	0.865194	rs13195401	10.07	ZNF184	intergenic	4597	1.2579e-11	0.230734	0.0340647	2	A	G	0.07058	6	5	9	1	1	1
rs67540232	6	27140866	1	rs926300	10.04	MIR3143	intergenic	25398	3.44167e-08	0.148831	0.0269751	2	T	A	0.1412	4	1	15	0	1	1
rs3129794	6	28974265	0.860925	rs9257809	9.985	ZNF311	intergenic	1171	9.64334e-14	0.249033	0.0334466	2	G	T	0.06958	5	2	14	1	1	1
rs3132394	6	28809038	0.847621	rs9257809	9.929	XXbac-BPG308K3.5	intergenic	2254	4.626e-13	0.243372	0.0336342	2	T	G	0.07058	NA	13	14	0	1	1
rs760804	6	29171039	0.623638	rs3132379	9.894	OR2H4P	intergenic	11973	1.74848e-05	0.11244	0.0261804	2	C	T	0.1819	7	5	15	0	1	1
rs11191514	10	104773364	0.963911	rs12416331	9.868	CNNM2	intronic	0	5.64892e-08	0.203974	0.0375672	5	C	T	0.09046	1f	2	15	1	1	1
rs203765	2	200903020	0.716478	rs78988795	9.836	C2orf47	intergenic	29756	3.18908e-06	-0.129057	0.027705	1	G	A	0.1511	NA	5	15	0	1	1
rs56874662	6	26985607	0.658248	rs13195401	9.829	LINC00240	ncRNA_intronic	0	2.5871e-08	0.169523	0.0304498	2	C	A	0.1004	3a	5	15	0	1	1
rs34816374	6	26949672	0.905497	rs13195401	9.736	LINC00240	ncRNA_intronic	0	2.50449e-10	0.216126	0.034161	2	A	G	0.07356	6	14	15	0	1	0
rs3129104	6	29211438	0.873958	rs9257809	9.736	XXbac-BPG308J9.3	ncRNA_intronic	0	7.62031e-14	0.25104	0.0335763	2	A	T	0.06859	7	5	15	0	1	1
rs11191474	10	104713113	0.975695	rs12416331	9.735	CNNM2	intronic	0	6.71549e-08	0.202739	0.0375539	5	A	C	0.08946	6	5	15	1	1	1
rs76568708	2	200929531	0.716478	rs78988795	9.734	C2orf47	intergenic	56267	3.50008e-06	-0.128455	0.0276899	1	C	T	0.1511	5	1	15	0	1	1
rs149899	6	28019979	0.683285	rs494887	9.722	OR2B8P	intergenic	1026	NA	NA	NA	2	C	T	0.2008	NA	13	14	0	1	1
rs34706883	6	27805255	0.87819	rs68188794	9.664	HIST1H2AK	downstream	402	1.78316e-11	0.225125	0.0334871	2	A	C	0.07157	3a	1	1	1	1	1
rs77180047	10	104666757	0.975695	rs12416331	9.626	C10orf32-ASMT:AS3MT	intergenic	5100:5100	1.45782e-07	0.198393	0.037733	5	G	A	0.08946	5	5	15	1	1	1
rs76112266	2	201087157	0.81795	rs78988795	9.584	SPATS2L	intergenic	83446	1.33949e-05	-0.122252	0.0280809	1	C	G	0.1571	5	5	15	0	1	1
rs200489	6	27798257	0.72831	rs68188794	9.571	HIST1H4K	downstream	694	3.94519e-08	0.170801	0.0310927	2	T	C	0.08648	NA	1	1	1	1	1
rs13213986	6	28358009	0.851252	rs68188794	9.552	ZSCAN12	intronic	0	1.34503e-11	0.227615	0.0336524	2	T	A	0.06859	6	4	4	1	1	1
rs9357060	6	28024486	0.684254	rs494887	9.541	OR2B8P	intergenic	2542	5.19095e-06	0.110116	0.0241645	2	C	G	0.1998	6	13	14	0	1	1
rs41266779	6	26021872	0.748586	rs13195401	9.502	HIST1H4A	upstream:downstream	34	1.01813e-07	0.193929	0.0364291	2	C	T	0.06461	4	1	1	1	1	1
rs4486067	6	28650523	0.788563	rs9257226	9.491	LINC00533	intergenic	33679	6.46587e-08	0.155002	0.0286752	2	T	C	0.1034	4	2	14	0	1	1
rs11191587	10	104929716	1	rs12416331	9.476	NT5C2	intronic	0	1.04349e-08	0.214837	0.0375359	5	T	C	0.08748	6	4	5	1	1	1
rs2324316	11	130872353	0.8281	rs7940866	9.45	RN7SL167P	intergenic	1671	4.40931e-07	0.105908	0.0209703	6	G	T	0.4891	3a	5	15	0	1	1
rs13437444	6	28070998	0.726021	rs494887	9.429	ZSCAN12P1	intergenic	9555	4.59426e-06	0.116717	0.0254701	2	C	T	0.1571	6	5	15	0	1	1
rs11191531	10	104806898	0.987722	rs12416331	9.398	CNNM2	intronic	0	2.4695e-08	0.209918	0.0376506	5	G	C	0.08847	6	5	15	1	1	1
rs3131085	6	29044701	0.860925	rs9257809	9.377	SAR1P1	ncRNA_exonic	0	6.418e-14	0.251021	0.0334727	2	G	A	0.06958	7	13	15	1	1	1
rs202906	6	28011652	0.706032	rs68188794	9.358	OR2B7P	intergenic	2559	1.80798e-08	0.167664	0.0297835	2	T	C	0.09742	6	13	14	0	1	1
rs156736	6	28004059	0.692362	rs494887	9.349	OR2W2P	intergenic	1425	3.5191e-06	0.112665	0.0242921	2	T	C	0.1978	NA	14	14	0	1	1
rs200974	6	27855845	1	rs494887	9.338	HIST1H3J	intergenic	2247	4.56984e-08	0.145072	0.0265346	2	A	G	0.1441	NA	2	15	1	1	1
rs66785117	6	27523298	0.863098	rs68188794	9.313	XXbac-BPG34I8.3	intergenic	5302	9.74148e-11	0.217211	0.0335674	2	T	G	0.07058	7	5	14	0	1	1
rs35589403	6	27219491	0.745763	rs926300	9.284	PRSS16	intronic	0	9.41975e-07	0.127363	0.0259746	2	C	G	0.173	4	1	10	1	1	1
rs3131340	6	28779878	0.834659	rs9257809	9.259	AL662890.3	intergenic	16065	1.70127e-13	0.246993	0.0335115	2	T	G	0.07157	NA	5	13	0	1	1
rs9467600	6	25792768	0.611782	rs13195401	9.209	SLC17A1	intronic	0	2.27185e-06	0.16275	0.0344255	2	C	T	0.07455	6	5	15	1	1	1
rs3135318	6	28897980	0.860925	rs9257809	9.207	TRIM27	intergenic	6213	3.23714e-13	0.244393	0.0335513	2	T	C	0.06958	6	5	15	1	1	1
rs12413046	10	104871204	1	rs12416331	9.181	NT5C2	intronic	0	1.28803e-08	0.213498	0.0375371	5	A	G	0.08748	1f	1	7	1	1	1
rs190945449	6	26828359	0.789239	rs13195401	9.174	GUSBP2	intergenic	10903	9.66114e-09	0.190253	0.0331649	2	C	T	0.0825	7	15	15	0	1	0
rs6903015	6	26322526	0.643626	rs13195401	9.153	HIST1H3PS1	upstream	5	1.74152e-06	0.157014	0.0328391	2	A	G	0.09245	4	1	1	0	1	1
rs9257188	6	28757489	0.834659	rs9257809	9.13	NOL5BP	intergenic	5707	8.38245e-13	0.238533	0.0333392	2	T	C	0.07157	4	1	10	0	1	1
rs203767	2	200902411	0.716478	rs78988795	9.123	C2orf47	intergenic	29147	2.43584e-06	-0.13052	0.0276912	1	G	A	0.1511	6	5	15	0	1	1
rs3135299	6	28809050	0.860925	rs9257809	9.119	XXbac-BPG308K3.5	intergenic	2266	2.99671e-13	0.245105	0.0336012	2	G	C	0.06958	NA	13	14	0	1	1
rs3117339	6	29211442	0.873958	rs9257809	9.049	XXbac-BPG308J9.3	ncRNA_intronic	0	1.49216e-13	0.250155	0.0338603	2	C	T	0.06859	NA	5	15	0	1	1
rs28642812	12	123893910	0.767557	rs2851447	9.018	SETD8	downstream	4	NA	NA	NA	8	C	T	0.3201	3a	4	4	1	1	1
rs11191425	10	104625970	0.94231	rs12416331	9.015	C10orf32-ASMT	intronic	0	6.51272e-07	0.180233	0.0362252	5	C	T	0.09245	7	4	5	1	1	1
rs143989762	12	123653256	0.848317	rs2851447	9.014	MPHOSPH9	intronic	0	NA	NA	NA	8	C	CCCT	0.3091	NA	4	5	1	1	1
rs3117337	6	29211556	0.860925	rs9257809	8.992	XXbac-BPG308J9.3	ncRNA_intronic	0	7.51958e-14	0.250883	0.0335475	2	T	A	0.06958	6	5	15	0	1	1
rs1821384	11	130831373	0.791044	rs7940866	8.955	RN7SL167P	intergenic	42651	0.000145343	0.0793168	0.0208789	6	G	A	0.4732	NA	9	15	0	1	1
rs3117143	6	29031142	0.860925	rs9257809	8.925	OR2P1P	intergenic	8458	2.02305e-14	0.255878	0.0334518	2	C	A	0.06958	6	9	15	0	1	1
rs3117142	6	29030195	0.860925	rs9257809	8.896	OR2P1P	intergenic	9405	3.61894e-14	0.253509	0.033471	2	C	T	0.06958	7	9	15	0	1	1
rs78070661	2	200920461	0.716478	rs78988795	8.886	C2orf47	intergenic	47197	NA	NA	NA	1	AT	A	0.1511	NA	5	15	0	1	1
rs34150729	6	27388754	0.865194	rs13195401	8.792	MCFD2P1	intergenic	12978	1.53396e-11	0.230663	0.0341993	2	T	C	0.07058	7	9	15	0	1	1
rs273768	18	23201860	0.615853	rs273762	8.772	RN7SL97P	intergenic	196339	5.18902e-06	0.0954294	0.0209413	9	A	G	0.5	5	9	15	0	0	1
rs9467704	6	26319486	0.659385	rs13195401	8.752	HIST1H3PS1	intergenic	2617	1.44098e-06	0.158835	0.0329584	2	C	T	0.09046	1f	1	13	0	1	1
rs10786736	10	104849116	0.714773	rs12416331	8.744	CNNM2:NT5C2	UTR3	0	1.91425e-07	0.1752	0.033644	5	G	C	0.1163	6	4	4	1	1	1
rs79725795	2	201083534	0.841536	rs78988795	8.704	SPATS2L	intergenic	87069	1.24242e-05	-0.122896	0.0281225	1	C	T	0.1531	4	2	15	0	1	1
rs113868350	12	123685778	0.760452	rs2851447	8.698	MPHOSPH9	intronic	0	NA	NA	NA	8	CTGTTT	C	0.2286	NA	4	5	1	1	1
rs1727331	12	123718879	0.909981	rs2851447	8.668	MPHOSPH9:C12orf65	intronic	0	1.47008e-07	-0.125016	0.0237841	8	C	G	0.2833	1f	1	2	1	1	1
rs7767099	6	28768698	0.834659	rs9257809	8.661	AL662890.3	intergenic	4885	4.42597e-13	0.242576	0.0334964	2	C	T	0.07157	6	5	14	0	1	1
rs35072899	6	28281541	0.880089	rs68188794	8.651	RP5-874C20.6	intergenic	5895	1.58957e-11	0.226741	0.0336437	2	C	T	0.06859	7	4	15	0	1	1
rs9257227	6	28787384	0.847621	rs9257809	8.65	XXbac-BPG308K3.5	intergenic	18261	3.13687e-13	0.244368	0.0335284	2	T	C	0.07058	7	5	14	0	1	1
rs11222421	11	130872351	0.800639	rs7940866	8.647	RN7SL167P	intergenic	1673	8.22447e-06	0.0933233	0.020928	6	A	T	0.4771	3a	5	15	0	1	1
rs11688168	2	200916004	0.716478	rs78988795	8.616	C2orf47	intergenic	42740	3.39868e-06	-0.128553	0.0276749	1	G	A	0.1511	5	2	15	0	1	1
rs200692485	6	26822009	0.789239	rs13195401	8.611	GUSBP2	intergenic	17253	NA	NA	NA	2	TC	T	0.0825	NA	15	15	0	1	0
rs273766	18	23201051	0.615853	rs273762	8.581	RN7SL97P	intergenic	197148	5.10621e-06	0.0955014	0.0209416	9	A	G	0.5	7	7	15	0	0	1
rs67340775	6	28304384	0.851252	rs68188794	8.538	ZSCAN31	intronic	0	9.19367e-12	0.227797	0.0334082	2	A	C	0.06859	2b	1	1	1	1	1
rs13191326	6	27031029	0.666627	rs13195401	8.516	VN1R13P	intergenic	2000	7.30105e-08	0.16786	0.0311798	2	A	G	0.09443	7	5	15	0	1	1
rs13212651	6	27806985	0.87819	rs68188794	8.508	HIST1H2BN	intronic	0	1.76201e-11	0.225172	0.0334854	2	A	G	0.07157	4	1	1	1	1	1
rs67859638	6	27357978	0.877433	rs13195401	8.5	ZNF391	intronic	0	3.95816e-11	0.226382	0.034271	2	A	G	0.06958	5	1	15	1	1	1
rs3132397	6	28782160	0.847621	rs9257809	8.5	AL662890.3	intergenic	18347	3.45763e-13	0.2438	0.0335109	2	G	A	0.07058	NA	2	13	0	1	1
rs200950	6	27835772	0.74274	rs68188794	8.499	HIST1H1B	upstream	412	6.20771e-08	0.16832	0.0310972	2	A	G	0.08748	2b	1	1	1	1	1
rs1594821	11	130835883	0.777118	rs7940866	8.494	RN7SL167P	intergenic	38141	0.000633834	0.0713836	0.0208925	6	G	A	0.4672	NA	9	15	0	1	1
rs200968	6	27859568	1	rs494887	8.482	HIST1H3J	upstream:downstream	0	5.26098e-08	0.144405	0.0265341	2	T	C	0.1441	NA	1	1	1	1	1
rs17094683	10	104851301	0.987722	rs12416331	8.482	NT5C2	intronic	0	1.54133e-08	0.212759	0.0376105	5	G	T	0.08847	6	4	4	1	1	1
rs3132396	6	28782310	0.847621	rs9257809	8.477	AL662890.3	intergenic	18497	3.53457e-13	0.243714	0.0335127	2	T	C	0.07058	NA	1	13	0	1	1
rs10466547	11	130823576	0.817537	rs7940866	8.473	SNX19	intergenic	37171	6.91227e-06	0.0938445	0.0208712	6	T	C	0.4851	7	9	15	0	1	1
rs3132391	6	28837805	0.847621	rs9257809	8.469	XXbac-BPG308K3.6	intergenic	5397	6.07814e-13	0.241323	0.0335231	2	G	A	0.07058	5	5	15	0	1	1
rs71909458	6	25987037	0.748586	rs13195401	8.455	TRIM38:U91328.21	ncRNA_intronic	0	NA	NA	NA	2	ACC	A	0.06461	NA	4	5	1	1	1
rs10883808	10	104721126	0.975695	rs12416331	8.454	CNNM2	intronic	0	6.10972e-08	0.203263	0.0375331	5	A	T	0.08946	1f	5	15	1	1	1
rs149828043	2	201070971	0.834893	rs78988795	8.442	SPATS2L	intergenic	99632	9.71064e-06	-0.1243	0.0280999	1	C	T	0.1541	7	5	15	0	1	1
rs1233488	6	29467719	0.957779	rs9257809	8.43	XXbac-BPG13B8.10	ncRNA_intronic	0	4.5915e-14	0.249717	0.0331057	2	G	A	0.07256	NA	13	15	0	1	1
rs74444347	10	104769275	0.975695	rs12416331	8.419	CNNM2	intronic	0	7.32535e-08	0.202212	0.0375648	5	A	C	0.08946	7	5	15	1	1	1
rs1716168	12	123651966	0.739447	rs2851447	8.392	MPHOSPH9	intronic	0	1.1816e-05	-0.109935	0.0250939	8	G	C	0.2306	1f	4	5	1	1	1
rs1233489	6	29463043	0.957779	rs9257809	8.385	XXbac-BPG13B8.10	intergenic	2242	4.25559e-14	0.250014	0.0331016	2	T	A	0.07256	5	13	15	1	1	1
rs1584976	18	23168169	0.613803	rs273762	8.38	RN7SL97P	intergenic	230030	3.52431e-05	-0.087063	0.0210468	9	T	C	0.4304	NA	9	15	0	0	1
rs6488864	12	123618362	0.690955	rs2851447	8.373	PITPNM2	intronic	0	NA	NA	NA	8	C	G	0.2237	5	4	5	1	1	1
rs273713	18	23168387	0.870659	rs273762	8.337	RN7SL97P	intergenic	229812	2.25083e-06	0.0981789	0.0207589	9	T	C	0.4742	NA	9	15	0	0	1
rs57713596	6	27004098	0.658248	rs13195401	8.33	VN1R12P	intergenic	2008	2.52536e-08	0.169672	0.0304536	2	C	T	0.1004	7	5	14	0	1	1
rs10458729	10	104841479	0.987722	rs12416331	8.313	CNNM2	UTR3	0	2.25457e-08	0.210648	0.0376746	5	C	T	0.08847	5	4	5	1	1	1
rs13200214	6	28017250	0.921059	rs68188794	8.298	OR2B7P	intergenic	2104	1.47675e-11	0.227788	0.0337455	2	C	T	0.07256	5	13	14	0	1	1
rs1975583	2	201225902	0.74008	rs994280	8.285	SPATS2L	intronic	0	2.57478e-06	-0.100653	0.021406	1	A	C	0.3897	NA	2	5	1	1	1
rs10484403	6	28033523	0.635634	rs494887	8.258	OR1F12	intergenic	7570	7.71276e-06	0.109261	0.0244267	2	A	G	0.1928	6	13	14	0	1	1
rs72029806	6	28072877	0.946501	rs68188794	8.257	RP1-265C24.5	intergenic	10528	NA	NA	NA	2	CCGACCTGGT	C	0.07256	NA	1	1	0	1	1
rs35173303	6	26935379	0.905497	rs13195401	8.212	LINC00240	ncRNA_intronic	0	5.34986e-11	0.226269	0.0344878	2	C	T	0.07356	6	14	15	0	1	1
rs55834529	6	27072542	0.929075	rs13195401	8.199	RNU2-62P	intergenic	5026	3.10928e-11	0.229373	0.0345374	2	A	G	0.06759	6	5	15	0	1	1
rs3135310	6	28856689	0.860925	rs9257809	8.164	ZNF90P2	ncRNA_exonic	0	7.09672e-13	0.240629	0.0335251	2	A	G	0.06958	6	5	15	0	1	1
rs34569203	6	27153984	1	rs926300	8.159	RP11-209A2.1	intergenic	25038	3.44118e-08	0.148922	0.0269915	2	A	C	0.1412	7	5	14	0	1	1
rs67240003	6	27443202	0.757326	rs13195401	8.128	ZNF184	intergenic	2304	3.16965e-10	0.205257	0.032631	2	G	T	0.08052	7	5	5	1	1	1
rs34244947	6	26761745	0.789239	rs13195401	8.062	RP11-457M11.5	intergenic	73552	NA	NA	NA	2	T	C	0.0825	6	8	9	0	1	1
rs13199906	6	27834139	0.893354	rs68188794	8.044	HIST1H1B	downstream	430	2.71314e-11	0.223159	0.0335006	2	C	G	0.07256	3a	1	2	1	1	1
rs3129162	6	29145646	0.623638	rs3132379	8.021	OR2J2	intergenic	3294	1.63109e-05	0.112639	0.0261332	2	T	G	0.1819	6	14	15	1	1	0
rs13207689	6	27369704	0.877433	rs13195401	7.982	ZNF391	UTR3	0	3.18575e-11	0.227302	0.034244	2	C	G	0.06958	3a	4	9	1	1	1
rs183280845	6	26921528	0.905497	rs13195401	7.979	GUSBP2	ncRNA_intronic	0	NA	NA	NA	2	G	A	0.07356	6	9	15	0	1	1
rs3130725	6	29118747	0.834659	rs9257809	7.968	OR2N1P	intergenic	12153	2.37826e-12	0.232945	0.0332291	2	T	G	0.07157	6	9	15	0	1	1
rs3135316	6	28864849	0.860925	rs9257809	7.955	HCG14	ncRNA_intronic	0	6.05081e-13	0.241368	0.0335265	2	A	G	0.06958	4	1	1	1	1	1
rs6461026	7	1978539	0.673578	rs13227554	7.947	MAD1L1	intronic	0	NA	NA	NA	3	G	A	0.4742	5	1	5	1	1	1
rs71303500	6	27997083	0.692362	rs494887	7.931	OR2W2P	intergenic	4641	NA	NA	NA	2	A	AGCACTAGT	0.1978	NA	9	15	0	1	1
rs3129798	6	28998449	0.860925	rs9257809	7.861	OR2AD1P	intergenic	3064	4.92954e-14	0.251968	0.0334451	2	G	T	0.06958	6	13	14	0	1	1
rs143618681	6	28293408	0.880089	rs68188794	7.847	ZSCAN31	UTR3	0	NA	NA	NA	2	G	GC	0.06859	NA	4	9	1	1	1
rs12221064	10	104677126	0.975695	rs12416331	7.788	CNNM2	upstream	923	7.20711e-08	0.202056	0.0375156	5	C	T	0.08946	2b	1	2	1	1	1
rs3132395	6	28808992	0.847621	rs9257809	7.77	XXbac-BPG308K3.5	intergenic	2208	3.84034e-13	0.24329	0.0335061	2	A	G	0.07058	7	13	14	0	1	1
6:26090270:C:G	6	26090270	0.748586	rs13195401	7.767	HFE	NA	0	NA	NA	NA	2	G	C	0.07256	7	5	15	1	1	1
rs117125814	7	1910681	0.636282	rs13227554	7.75	MAD1L1	intronic	0	NA	NA	NA	3	T	G	0.4036	5	4	15	1	1	1
rs10791105	11	130839161	0.771823	rs7940866	7.719	RN7SL167P	intergenic	34863	0.000551709	0.0721747	0.0208941	6	A	G	0.4652	6	13	15	0	1	1
rs35353359	6	28324378	0.851252	rs68188794	7.716	ZKSCAN3	intronic	0	1.30726e-11	0.227578	0.0336265	2	C	T	0.06859	4	1	2	1	1	1
rs139624725	6	27317016	0.877433	rs13195401	7.704	ZNF204P	intergenic	8587	NA	NA	NA	2	AC	A	0.06958	NA	5	15	0	1	1
rs273712	18	23168584	0.841152	rs273762	7.675	RN7SL97P	intergenic	229615	1.39414e-06	0.100278	0.0207793	9	T	C	0.4583	NA	9	15	0	0	1
rs72854513	6	28265954	0.880089	rs68188794	7.672	PGBD1	intronic	0	1.93663e-11	0.225618	0.0336205	2	A	T	0.06859	6	4	5	1	1	1
6:26090270:G:T	6	26090270	0.748586	rs13195401	7.662	HFE	intronic	0	NA	NA	NA	2	G	T	0.06461	NA	5	15	1	1	1
rs192804591	6	27729706	0.784152	rs68188794	7.631	RSL24D1P1	intergenic	18691	NA	NA	NA	2	T	A	0.05865	6	1	14	0	1	1
rs13197176	6	28129232	0.946501	rs68188794	7.616	ZNF192P1	upstream	326	6.40028e-12	0.234212	0.0340897	2	C	T	0.07256	3a	1	1	1	1	1
rs3130831	6	29182887	0.860925	rs9257809	7.579	OR2H4P	upstream	125	8.53353e-14	0.249984	0.0335017	2	T	A	0.06958	7	5	15	0	1	1
rs13194781	6	27815639	0.893354	rs68188794	7.571	HIST1H2BN	intronic	0	2.568e-11	0.223378	0.0334929	2	A	G	0.07256	4	4	15	1	1	1
rs203766	2	200902672	0.716478	rs78988795	7.547	C2orf47	intergenic	29408	3.23843e-06	-0.128859	0.0276814	1	T	C	0.1511	6	5	15	0	1	1
rs9467708	6	26327956	0.643626	rs13195401	7.53	HIST1H3PS1	intergenic	5435	1.33158e-06	0.158913	0.0328673	2	T	C	0.09245	3a	1	1	0	1	1
rs6456834	6	28700352	1	rs9295778	7.527	RPSAP2	ncRNA_exonic	0	2.26603e-12	-0.19509	0.0278023	2	T	G	0.1571	7	5	13	0	1	1
rs35433030	6	26529890	0.798889	rs13195401	7.526	CTA-14H9.5	intergenic	2257	3.39017e-08	0.182054	0.0329808	2	G	A	0.08151	3a	5	15	1	1	1
rs10950415	7	1914477	0.742936	rs13227554	7.513	MAD1L1	intronic	0	0.0160088	0.0505778	0.0209978	3	A	G	0.4225	2b	2	15	1	1	1
rs6435048	2	201167854	0.624804	rs994280	7.509	SPATS2L	intergenic	2749	1.15521e-05	-0.0960521	0.0219003	1	C	T	0.34	4	2	15	1	1	1
rs188015	6	27877446	0.729581	rs68188794	7.507	OR2B2	intergenic	1516	4.6312e-08	0.163582	0.0299332	2	T	A	0.09443	6	5	15	1	1	1
rs2851447	12	123665113	1	rs2851447	7.439	MPHOSPH9	intronic	0	1.49231e-08	-0.134527	0.0237578	8	G	C	0.2763	7	4	4	1	1	1
rs71674967	6	25875567	0.629878	rs13195401	7.438	SLC17A3	intronic	0	NA	NA	NA	2	CTGTAT	C	0.07555	NA	2	15	1	1	1
rs67101035	6	27798887	0.87819	rs68188794	7.425	HIST1H4K	downstream	64	1.85265e-11	0.224938	0.033487	2	C	G	0.07157	4	1	1	1	1	1
rs17763089	6	27835218	0.893354	rs68188794	7.407	HIST1H1B	exonic	0	NA	NA	NA	2	G	A	0.07256	4	1	1	1	1	1
rs13199772	6	27834085	0.881205	rs68188794	7.364	HIST1H2AL	downstream	478	2.9565e-11	0.22275	0.0335027	2	A	G	0.07356	2b	1	2	1	1	1
rs9257223	6	28776317	0.847621	rs9257809	7.358	AL662890.3	intergenic	12504	3.12307e-13	0.244205	0.0335033	2	T	C	0.07058	4	1	13	0	1	1
rs13191474	6	27413345	0.865194	rs13195401	7.329	ZNF184	intergenic	5176	1.39657e-11	0.230279	0.0340737	2	C	T	0.07058	5	5	9	1	1	1
rs34783558	6	27171700	0.98311	rs926300	7.314	RP11-209A2.1	intergenic	7322	2.72984e-08	0.150041	0.0269958	2	T	C	0.1412	6	5	14	0	1	1
rs13204012	6	28201531	0.880089	rs68188794	7.251	ZSCAN9	downstream	270	1.19452e-11	0.228177	0.0336501	2	G	A	0.06859	7	4	4	1	1	1
rs74724807	2	201005109	0.718184	rs78988795	7.247	C2orf47	intergenic	131845	9.48096e-06	-0.122565	0.0276752	1	A	C	0.159	7	5	15	0	1	1
rs72847313	6	27730082	0.87819	rs68188794	7.245	RSL24D1P1	intergenic	18315	2.65844e-11	0.223307	0.0335077	2	C	T	0.07157	5	1	14	0	1	1
rs34452876	6	27376162	0.865194	rs13195401	7.223	MCFD2P1	downstream	386	NA	NA	NA	2	TGAA	T	0.07058	NA	5	15	1	1	1
rs4148856	12	123450765	0.66362	rs2851447	7.223	ABCB9	intronic	0	0.000122895	-0.0966273	0.0251615	8	G	C	0.2237	4	1	2	1	1	1
rs6967442	7	1926090	0.748615	rs13227554	7.216	MAD1L1	intronic	0	0.009963	0.0539053	0.020917	3	A	G	0.4404	5	4	5	1	1	0
rs76070504	6	25846381	0.747479	rs13195401	7.208	SLC17A3	intronic	0	NA	NA	NA	2	A	T	0.06262	6	5	15	1	1	1
rs34724414	6	28619353	0.851252	rs68188794	7.193	LINC00533	intergenic	2509	9.34998e-13	0.240197	0.0336422	2	A	G	0.06859	7	5	14	0	1	1
rs1233610	6	28736988	0.825249	rs68188794	7.182	AL662890.1	intergenic	6704	1.57297e-12	0.236171	0.0334146	2	A	G	0.07058	7	5	13	0	1	1
rs13202775	6	27564879	0.863098	rs68188794	7.112	RNU6-471P	downstream	582	8.42136e-11	0.21792	0.0335629	2	T	C	0.07058	6	5	14	0	1	1
rs3132389	6	28831021	0.860925	rs9257809	7.091	XXbac-BPG308K3.6	ncRNA_intronic	0	4.00241e-13	0.24371	0.0335897	2	T	G	0.06958	4	1	1	0	1	1
rs34148261	6	26511744	0.798889	rs13195401	7.075	BTN1A1	intergenic	1093	2.11027e-08	0.184863	0.0329953	2	G	C	0.08151	7	5	15	1	1	1
rs34712084	6	28043828	0.683497	rs68188794	7.061	OR1F12	intergenic	1816	2.12111e-06	0.13967	0.0294568	2	A	G	0.1014	7	5	15	1	1	1
rs12621336	2	201071395	0.834893	rs78988795	7.045	SPATS2L	intergenic	99208	9.87601e-06	-0.124311	0.0281255	1	A	G	0.1541	7	5	15	0	1	1
rs11780834	8	27419603	0.626852	rs56223946	6.976	GULOP	ncRNA_intronic	0	3.52626e-06	0.124841	0.0269199	4	A	G	0.17	7	4	15	0	1	0
rs66941101	6	26530376	0.798889	rs13195401	6.967	CTA-14H9.5	intergenic	2743	3.43986e-08	0.181967	0.0329803	2	C	T	0.08151	7	1	15	1	1	1
rs145267701	10	104954777	0.987722	rs12416331	6.942	NT5C2	intergenic	1720	NA	NA	NA	5	TG	T	0.08847	NA	5	5	1	1	1
rs9366717	6	28191057	0.607231	rs68188794	6.938	ZSCAN9	intergenic	1606	9.0826e-07	0.145048	0.0295381	2	C	T	0.09841	7	5	14	1	1	1
rs11191551	10	104850835	0.987722	rs12416331	6.934	NT5C2	intronic	0	1.55476e-08	0.212728	0.0376149	5	A	G	0.08847	7	4	4	1	1	1
rs11688872	2	201052418	0.796689	rs78988795	6.915	SPATS2L	intergenic	118185	1.48682e-05	-0.12147	0.0280491	1	C	T	0.1581	6	5	15	0	1	1
rs35212793	6	26998693	0.658248	rs13195401	6.892	VN1R12P	intergenic	2520	2.50437e-08	0.169706	0.0304516	2	T	C	0.1004	6	5	15	0	1	1
rs11191475	10	104713162	0.975695	rs12416331	6.871	CNNM2	intronic	0	6.56782e-08	0.202923	0.0375602	5	C	T	0.08946	5	5	15	1	1	1
rs11191555	10	104857523	1	rs12416331	6.871	NT5C2	intronic	0	1.54531e-08	0.212286	0.0375298	5	A	C	0.08748	6	4	4	1	1	1
rs13198809	6	28323702	0.851252	rs68188794	6.817	ZSCAN31:ZKSCAN3	intronic	0	NA	NA	NA	2	G	A	0.06859	4	1	2	1	1	1
rs113970872	10	104778812	0.975695	rs12416331	6.784	CNNM2	intronic	0	6.0526e-08	0.203689	0.0376001	5	C	T	0.08946	7	5	15	1	1	1
rs429479	6	29372323	0.95896	rs9257809	6.779	OR5V1	intronic	0	1.44065e-13	0.241157	0.0326218	2	A	G	0.07853	6	14	15	1	1	1
rs34396849	6	28250955	0.866536	rs68188794	6.767	PGBD1	intronic	0	2.56201e-11	0.223156	0.0334578	2	A	C	0.06958	4	1	5	1	1	1
rs3130715	6	29109197	0.860925	rs9257809	6.764	OR2N1P	intergenic	2603	1.09265e-13	0.248823	0.0334926	2	G	A	0.06958	7	14	15	0	1	1
rs66841633	6	27382386	0.856019	rs13195401	6.76	MCFD2P1	intergenic	6610	1.32583e-11	0.230481	0.0340656	2	G	T	0.07157	5	1	15	0	1	1
rs3130845	6	28923367	0.860925	rs9257809	6.751	C6orf100	intergenic	11052	8.13548e-13	0.24023	0.0335571	2	A	G	0.06958	1b	2	14	0	1	1
rs3129682	6	29283672	0.88839	rs9257809	6.748	OR14J1	intergenic	8152	1.21641e-13	0.246435	0.0332348	2	C	T	0.07157	7	9	15	1	1	1
rs200969	6	27859453	0.677137	rs494887	6.707	HIST1H3J	upstream	0	3.78663e-06	0.113748	0.024606	2	T	C	0.2068	NA	1	1	1	1	1
rs12699439	7	1942866	0.638383	rs13227554	6.704	MAD1L1	intronic	0	0.0356862	0.0446944	0.0212781	3	T	C	0.3907	7	4	5	1	1	1
rs273737	18	23183912	0.809739	rs273762	6.702	RN7SL97P	intergenic	214287	3.91315e-07	0.105439	0.0207837	9	C	A	0.499	NA	5	15	0	0	1
rs60882115	6	26909096	0.905497	rs13195401	6.69	GUSBP2	ncRNA_intronic	0	NA	NA	NA	2	C	G	0.07356	6	15	15	0	1	0
rs63450962	6	27792604	0.719685	rs68188794	6.686	HIST1H4J	downstream	346	NA	NA	NA	2	TTGTC	T	0.08748	NA	1	1	1	1	1
rs80264589	6	26927602	0.905497	rs13195401	6.683	LINC00240	ncRNA_intronic	0	1.86911e-10	0.217227	0.0340923	2	G	A	0.07356	7	14	15	0	1	1
rs147687891	10	104828026	0.987722	rs12416331	6.648	CNNM2	intronic	0	NA	NA	NA	5	GGAGGCCAAGACAGT	G	0.08847	NA	4	5	1	1	1
rs389419	6	29521445	0.943407	rs9257809	6.618	OR2I1P	ncRNA_exonic	0	8.5041e-14	0.246342	0.0330116	2	C	T	0.07356	NA	1	11	1	1	1
rs539403767	6	29020721	0.860925	rs9257809	6.576	OR2W1	intergenic	7703	NA	NA	NA	2	TAA	T	0.06958	NA	9	15	1	1	1
rs35441443	6	27133285	0.644686	rs926300	6.574	MIR3143	intergenic	17817	NA	NA	NA	2	ATAAT	A	0.2068	NA	5	15	0	1	1
rs1060240	10	104883337	1	rs12416331	6.568	NT5C2	intronic	0	2.30726e-08	0.209571	0.0375089	5	A	G	0.08748	NA	2	5	1	1	1
rs1727325	12	123698332	0.760452	rs2851447	6.555	MPHOSPH9	intronic	0	4.04695e-06	-0.116043	0.0251778	8	G	C	0.2286	5	4	4	1	1	1
rs537945575	12	123660368	0.657991	rs2851447	6.532	MPHOSPH9	intronic	0	NA	NA	NA	8	T	TA	0.3419	NA	4	5	1	1	1
rs4947303	6	28799155	0.847621	rs9257809	6.525	XXbac-BPG308K3.5	intergenic	6490	NA	NA	NA	2	A	T	0.07058	6	14	14	0	1	1
rs883562	12	123460719	0.774756	rs2851447	6.515	ABCB9:OGFOD2:RP11-197N18.2	ncRNA_intronic	0	2.09956e-05	-0.0968323	0.0227625	8	C	G	0.3082	4	1	2	1	1	1
rs273706	18	23121875	0.701257	rs273762	6.514	ZNF521	intergenic	189720	6.53691e-07	0.103852	0.0208763	9	T	C	0.4553	NA	7	15	0	0	1
rs1716185	12	123638070	0.743982	rs2851447	6.5	MPHOSPH9	intronic	0	1.41693e-05	-0.108913	0.025088	8	A	T	0.2316	7	4	5	1	1	1
rs566649573	6	27527227	0.863098	rs68188794	6.487	XXbac-BPG34I8.3	intergenic	1373	NA	NA	NA	2	GT	G	0.07058	NA	5	13	0	1	1
rs34504888	12	123684782	0.760452	rs2851447	6.483	MPHOSPH9	intronic	0	NA	NA	NA	8	G	GA	0.2286	NA	4	5	1	1	1
rs115717210	2	201006247	0.718184	rs78988795	6.479	C2orf47	intergenic	132983	7.72909e-06	-0.12399	0.0277225	1	T	C	0.159	6	5	15	0	1	1
rs1368853	11	130866084	0.750727	rs7940866	6.475	RN7SL167P	intergenic	7940	0.000670114	0.071164	0.0209212	6	A	G	0.4702	NA	5	15	0	1	1
rs3116834	6	29179557	0.623638	rs3132379	6.461	OR2H4P	intergenic	3455	1.57268e-05	0.112974	0.0261619	2	C	G	0.1819	7	5	15	0	1	1
rs35781323	6	28144832	0.946501	rs68188794	6.458	AL022393.7	downstream	379	9.12578e-12	0.229846	0.0337035	2	T	C	0.07256	7	5	15	0	1	1
rs4568943	10	104661881	0.975695	rs12416331	6.414	C10orf32-ASMT:AS3MT	downstream	224:224	7.53706e-08	0.201757	0.0375161	5	C	A	0.08946	7	4	15	1	1	1
rs149946	6	27970031	0.692362	rs494887	6.398	IQCB2P	intergenic	8469	2.98535e-06	0.112861	0.0241577	2	G	T	0.1978	1f	5	15	0	1	1
rs74706215	2	200941367	0.713422	rs78988795	6.396	C2orf47	intergenic	68103	4.39103e-06	-0.127077	0.0276739	1	T	C	0.1521	5	5	15	0	1	1
rs13210634	6	27646492	0.863098	rs68188794	6.394	RP1-15D7.1	intergenic	25887	4.10056e-11	0.221358	0.0335371	2	A	G	0.07058	4	5	13	0	1	1
rs34841857	12	123725977	0.693751	rs2851447	6.385	MPHOSPH9:C12orf65	intronic	0	0.0484673	0.0441201	0.0223591	8	C	T	0.3439	6	4	5	1	1	1
rs34295134	6	27828151	0.734062	rs68188794	6.365	HIST1H2BPS2	intergenic	3688	6.78734e-08	0.167842	0.0311009	2	T	A	0.08847	6	5	15	1	1	1
rs9467621	6	25851338	0.629878	rs13195401	6.354	SLC17A3	intronic	0	2.04131e-06	0.163436	0.0344126	2	G	A	0.07555	6	5	15	1	1	1
rs34437313	6	28017103	0.721588	rs68188794	6.303	OR2B7P	intergenic	1957	NA	NA	NA	2	A	AAAAC	0.09543	NA	13	14	0	1	1
rs11191521	10	104789475	0.987722	rs12416331	6.302	CNNM2	intronic	0	2.18628e-08	0.210853	0.0376754	5	T	G	0.08847	6	5	15	1	1	1
rs2232429	6	28359632	0.851252	rs68188794	6.268	ZSCAN12	intronic	0	8.29069e-12	0.229744	0.0336206	2	T	G	0.06859	7	4	4	1	1	1
rs9257167	6	28741734	0.838079	rs68188794	6.265	AL662890.1	intergenic	1958	9.47071e-13	0.238629	0.0334308	2	C	A	0.06958	5	5	13	0	1	1
rs3116830	6	29167575	0.860925	rs9257809	6.254	OR2H4P	intergenic	15437	1.00685e-13	0.249189	0.0334931	2	G	A	0.06958	6	9	15	0	1	1
rs67631681	6	28022417	0.688291	rs494887	6.246	OR2B8P	upstream	473	NA	NA	NA	2	AAT	A	0.1988	NA	14	14	0	1	1
rs2523432	6	29484110	0.910709	rs9257809	6.231	XXbac-BPG13B8.10	intergenic	5776	2.1867e-13	0.235503	0.0320986	2	G	A	0.0825	2b	5	15	0	1	1
rs4324798	6	28776117	0.847621	rs9257809	6.218	AL662890.3	intergenic	12304	3.09622e-13	0.244244	0.0335033	2	G	A	0.07058	4	1	13	0	1	1
rs532595379	6	29108773	0.860925	rs9257809	6.21	OR2N1P	intergenic	2179	NA	NA	NA	2	TA	T	0.06958	NA	14	15	0	1	1
rs3129797	6	28992159	0.860925	rs9257809	6.207	OR2AD1P	intergenic	2297	2.47195e-14	0.255287	0.0334875	2	C	G	0.06958	5	13	14	0	1	1
rs74233296	10	104655350	0.975695	rs12416331	6.204	C10orf32-ASMT:AS3MT	intronic	0	1.99721e-07	0.193284	0.0371729	5	T	C	0.08946	7	4	15	1	1	1
rs3135313	6	28857630	0.860925	rs9257809	6.193	ZNF90P2	ncRNA_exonic	0	6.94939e-13	0.240828	0.0335395	2	G	C	0.06958	6	5	15	0	1	1
rs12669937	7	1939765	0.638383	rs13227554	6.175	MAD1L1	intronic	0	0.0341379	0.0450474	0.0212644	3	C	T	0.3907	5	2	5	1	1	0
rs570755717	6	29019245	0.860925	rs9257809	6.173	OR2W1	intergenic	6227	NA	NA	NA	2	GT	G	0.06958	NA	13	15	1	1	1
rs374598428	6	26979765	0.658248	rs13195401	6.148	LINC00240	ncRNA_intronic	0	NA	NA	NA	2	C	CAAAGAGGAGCTGGT	0.1004	NA	5	15	0	1	1
rs3130825	6	29223493	0.834659	rs9257809	6.115	XXbac-BPG308J9.3	ncRNA_intronic	0	9.72816e-13	0.237098	0.0332335	2	G	C	0.07157	3a	9	15	0	1	1
rs12221335	10	104769392	0.975695	rs12416331	6.109	CNNM2	intronic	0	8.6573e-08	0.201079	0.0375648	5	T	A	0.08946	7	5	15	1	1	1
rs35993673	6	28034919	0.635634	rs494887	6.044	OR1F12	intergenic	6174	NA	NA	NA	2	TA	T	0.1928	NA	13	14	0	1	1
rs3118360	6	28792030	0.847621	rs9257809	6.034	XXbac-BPG308K3.5	intergenic	13615	8.40205e-14	0.250034	0.0334993	2	G	A	0.07058	7	5	13	0	1	1
rs9257187	6	28756902	0.834659	rs9257809	6.031	NOL5BP	intergenic	5120	9.56448e-13	0.238026	0.0333527	2	C	T	0.07157	4	1	13	0	1	1
rs1233578	6	28712247	0.942878	rs9295778	6.017	RPSAP2	intergenic	11565	2.8408e-12	0.196392	0.0281147	2	A	G	0.1511	7	5	14	0	1	1
rs3757188	6	28107357	0.676497	rs68188794	5.996	RP1-265C24.8	ncRNA_exonic	0	8.62017e-06	0.129825	0.0291796	2	T	C	0.1024	NA	5	5	1	1	1
rs35715914	6	27592003	0.863098	rs68188794	5.989	TRNAI6	intergenic	7184	3.49223e-11	0.226937	0.034259	2	C	T	0.07058	6	5	14	0	1	1
rs79333757	2	200915716	0.716478	rs78988795	5.968	C2orf47	intergenic	42452	3.26761e-06	-0.128784	0.0276761	1	T	C	0.1511	5	5	15	0	1	1
rs1727313	12	123640853	0.690955	rs2851447	5.944	MPHOSPH9	UTR3	0	8.27856e-05	-0.10073	0.0255909	8	C	G	0.2237	6	4	5	1	1	1
rs71855536	2	200889253	0.716478	rs78988795	5.938	C2orf47	intergenic	15989	NA	NA	NA	1	ATG	A	0.1511	NA	5	15	0	1	1
rs35749575	6	28114818	0.946501	rs68188794	5.93	ZKSCAN8	intronic	0	7.76189e-12	0.230477	0.0336813	2	G	T	0.07256	7	4	5	1	1	1
rs11435482	6	26328622	0.693108	rs13195401	5.923	HIST1H3PS1	intergenic	6101	NA	NA	NA	2	T	TA	0.08449	NA	1	1	0	1	1
rs7752608	6	28301195	0.675257	rs68188794	5.893	ZSCAN31	intronic	0	2.99665e-10	0.204574	0.0324774	2	A	G	0.08449	NA	2	15	1	1	1
rs143989131	6	28799388	0.847621	rs9257809	5.893	XXbac-BPG308K3.5	intergenic	6257	NA	NA	NA	2	T	G	0.07058	7	14	14	0	1	1
rs4713139	6	28092685	0.676497	rs68188794	5.89	ZSCAN16-AS1:ZSCAN16	ncRNA_intronic	0	7.93394e-06	0.130456	0.0292047	2	C	T	0.1024	4	1	2	1	1	1
rs13201294	6	27556141	0.688755	rs68188794	5.885	RNU6-471P	intergenic	8049	NA	NA	NA	2	A	T	0.08847	6	5	14	0	1	1
rs71546589	6	27982783	0.681207	rs494887	5.881	U3	upstream	562	NA	NA	NA	2	AGAAG	A	0.1978	NA	13	15	0	1	1
rs11191558	10	104864678	1	rs12416331	5.881	NT5C2	intronic	0	1.17833e-08	0.214081	0.0375394	5	G	A	0.08748	1f	4	5	1	1	1
rs13196692	6	27379119	0.865194	rs13195401	5.869	MCFD2P1	intergenic	3343	1.75371e-11	0.229987	0.0341979	2	C	T	0.07058	6	5	15	1	1	1
rs75970938	10	104793648	0.987722	rs12416331	5.866	CNNM2	intronic	0	2.46171e-08	0.209955	0.0376537	5	T	C	0.08847	7	5	15	1	1	1
rs2238056	12	2327944	0.669797	rs1860002	5.863	CACNA1C	intronic	0	2.73725e-05	-0.0869556	0.0207319	7	T	C	0.4423	7	5	15	1	1	1
rs6939799	6	26328366	0.643626	rs13195401	5.862	HIST1H3PS1	intergenic	5845	NA	NA	NA	2	G	A	0.09245	4	1	1	0	1	1
rs9295755	6	28033174	0.635634	rs494887	5.842	OR1F12	intergenic	7919	6.23699e-06	0.110344	0.0244222	2	A	G	0.1928	6	13	14	0	1	1
rs4236274	7	1896413	0.634186	rs13227554	5.835	MAD1L1	intronic	0	0.00234265	0.0648768	0.0213203	3	A	G	0.3907	4	2	15	1	1	1
rs17878846	10	104630412	0.899938	rs12416331	5.827	C10orf32-ASMT:AS3MT	intronic	0	5.39098e-07	0.179855	0.035886	5	A	T	0.09642	5	1	5	1	1	1
rs63191563	12	123819323	0.67003	rs2851447	5.823	SBNO1	intronic	0	NA	NA	NA	8	T	TA	0.2247	NA	4	4	1	1	1
rs9257803	6	29344395	0.667294	rs9257809	5.801	OR5V1	intronic	0	5.39845e-11	0.206074	0.0314161	2	C	T	0.09543	6	14	15	1	1	1
rs77089299	2	201116853	0.910457	rs78988795	5.77	SPATS2L	intergenic	53750	6.13284e-08	-0.164925	0.0304578	1	A	G	0.1243	6	5	15	0	1	1
rs273742	18	23186088	0.796981	rs273762	5.769	RN7SL97P	intergenic	212111	2.24252e-06	0.0983899	0.0208002	9	T	C	0.4881	7	5	15	0	1	1
rs3117342	6	29206251	0.834659	rs9257809	5.753	XXbac-BPG308J9.3	ncRNA_intronic	0	1.64994e-12	0.234982	0.0332776	2	T	C	0.07157	NA	5	15	0	1	1
rs77602510	10	104682602	0.975695	rs12416331	5.75	CNNM2	intronic	0	7.00474e-08	0.20234	0.0375326	5	G	A	0.08946	5	1	5	1	1	1
rs34944099	12	123778804	0.7225	rs2851447	5.746	SBNO1	UTR3	0	NA	NA	NA	8	G	GA	0.336	NA	4	4	1	1	1
rs35680819	6	26455814	0.812757	rs13195401	5.741	BTN3A3	intergenic	2170	2.20104e-08	0.184449	0.0329644	2	T	C	0.0825	7	4	5	1	1	1
rs34965299	6	27521856	0.863098	rs68188794	5.71	XXbac-BPG34I8.3	intergenic	6744	9.58199e-11	0.217445	0.0335905	2	A	G	0.07058	5	1	13	0	1	1
rs61955196	12	123451018	0.761479	rs2851447	5.704	ABCB9	UTR5	0	1.35928e-05	-0.0986696	0.0226809	8	G	C	0.3101	2b	1	1	1	1	1
rs9467626	6	25873746	0.629878	rs13195401	5.702	SLC17A3	intronic	0	2.54132e-06	0.162001	0.0344333	2	C	A	0.07555	6	5	15	1	1	1
rs66868086	6	27865902	0.905794	rs68188794	5.694	RNU7-26P	upstream	557	1.02267e-11	0.231183	0.0339812	2	A	T	0.07157	4	3	15	1	1	1
rs10744151	12	123723735	0.909142	rs2851447	5.689	MPHOSPH9:C12orf65	intronic	0	1.00417e-07	-0.126575	0.0237656	8	G	C	0.2813	4	3	5	1	1	1
rs10791113	11	130873165	0.831161	rs7940866	5.683	RN7SL167P	downstream	859	2.75629e-07	0.107489	0.0209147	6	A	G	0.492	6	5	15	0	1	1
rs13212921	6	27205422	0.652152	rs13195401	5.675	PRSS16	intergenic	10057	1.23712e-07	0.165143	0.0312301	2	C	T	0.09642	4	1	13	0	1	1
rs34878803	6	28250179	0.866536	rs68188794	5.675	PGBD1	intronic	0	2.10414e-11	0.223994	0.0334389	2	T	C	0.06958	7	1	1	1	1	1
rs1311911	6	28705074	0.793519	rs9393925	5.672	RPSAP2	intergenic	4392	2.7188e-11	0.217271	0.0326181	2	G	T	0.07753	5	1	13	0	1	1
rs3131101	6	28885863	0.860925	rs9257809	5.669	TRIM27	intronic	0	4.71126e-13	0.245753	0.0339749	2	A	G	0.06958	6	2	4	1	1	1
rs12790299	11	130803634	0.797741	rs7940866	5.666	SNX19	intergenic	17229	0.000121344	0.0804708	0.0209374	6	A	G	0.4702	7	14	15	0	1	1
rs72846780	6	28119055	0.946501	rs68188794	5.664	ZKSCAN8	intronic	0	8.99571e-12	0.229852	0.0336941	2	T	C	0.07256	6	4	4	1	1	1
rs1233619	6	28745452	0.825249	rs68188794	5.661	AL662890.1	intergenic	1651	9.61123e-13	0.238159	0.0333745	2	G	A	0.07058	6	7	13	0	1	1
rs35949109	6	28025926	0.721588	rs68188794	5.659	OR2B8P	intergenic	3982	1.02773e-07	0.158884	0.0298556	2	T	C	0.09543	5	14	14	0	1	1
rs9380046	6	28030499	0.676279	rs494887	5.656	OR2B8P	intergenic	8555	5.68152e-06	0.109773	0.0241902	2	T	C	0.2018	6	13	14	0	1	1
rs1233604	6	28734676	0.825249	rs68188794	5.627	AL662890.1	intergenic	9016	5.75674e-13	0.240513	0.0333763	2	G	A	0.07058	6	5	13	0	1	1
rs9379962	6	27145311	0.644686	rs926300	5.625	MIR3143	intergenic	29843	2.80389e-06	0.114657	0.0244748	2	C	T	0.2068	4	1	1	0	1	1
rs71523271	7	1910374	0.630617	rs13227554	5.611	MAD1L1	intronic	0	NA	NA	NA	3	G	A	0.3996	7	4	15	1	1	1
rs34195881	6	26761282	0.800882	rs13195401	5.608	RP11-457M11.5	intergenic	73089	NA	NA	NA	2	ATG	A	0.08052	NA	8	9	0	1	1
rs112390216	10	104741031	0.975695	rs12416331	5.605	CNNM2	intronic	0	6.1755e-08	0.203255	0.037545	5	C	T	0.08946	6	5	15	1	1	1
rs11083143	18	23170686	0.60884	rs273762	5.59	RN7SL97P	intergenic	227513	2.5785e-05	-0.0885814	0.0210516	9	C	T	0.4314	7	5	15	0	0	1
rs10269191	7	1915731	0.739239	rs13227554	5.589	MAD1L1	intronic	0	0.0185996	0.0494871	0.0210274	3	A	G	0.4235	4	2	15	1	1	1
rs72419030	12	123810323	0.7225	rs2851447	5.588	SBNO1	intronic	0	NA	NA	NA	8	A	AATTTAGG	0.336	NA	4	4	1	1	1
rs3132378	6	28885865	0.860925	rs9257809	5.585	TRIM27	intronic	0	4.55439e-13	0.245909	0.0339749	2	A	G	0.06958	NA	2	4	1	1	1
rs36022097	6	26995168	0.658248	rs13195401	5.575	LINC00240	intergenic	3464	2.49818e-08	0.169708	0.0304496	2	G	A	0.1004	6	5	15	0	1	1
rs34339938	12	123678364	0.702406	rs2851447	5.567	MPHOSPH9	intronic	0	NA	NA	NA	8	G	GAC	0.2425	NA	4	4	1	1	1
rs78988795	2	201095739	1	rs78988795	5.505	SPATS2L	intergenic	74864	1.1929e-08	-0.171778	0.0301325	1	G	A	0.1322	3a	5	15	0	1	1
rs149943	6	28002388	0.721588	rs68188794	5.503	OR2W2P	ncRNA_exonic	0	6.87335e-08	0.161022	0.0298495	2	G	A	0.09543	5	13	14	0	1	1
rs9257805	6	29346329	0.651613	rs9257809	5.5	OR5V1	intronic	0	1.99575e-10	0.19938	0.0313408	2	A	G	0.09742	6	9	15	1	1	1
rs35366602	6	27838518	0.74274	rs68188794	5.498	HIST1H3I	intergenic	1104	NA	NA	NA	2	C	CT	0.08748	NA	1	5	1	1	1
rs34605993	6	26454363	0.812757	rs13195401	5.496	BTN3A3	downstream	719	2.14226e-08	0.184613	0.032966	2	C	T	0.0825	5	4	5	1	1	1
rs9368560	6	28159960	0.619125	rs494887	5.484	ZNF192P2	intergenic	2749	5.50914e-06	0.112449	0.0247446	2	T	C	0.1829	7	9	9	0	1	1
rs145535890	10	104696990	0.975695	rs12416331	5.47	CNNM2	intronic	0	NA	NA	NA	5	ATGATAGCCC	A	0.08946	NA	5	15	1	1	1
rs7749305	6	27446566	0.757326	rs13195401	5.455	ZNF184	intergenic	5668	2.88858e-10	0.204983	0.032513	2	T	C	0.08052	4	1	1	1	1	1
rs141299285	6	27855714	0.992422	rs494887	5.453	HIST1H3J	intergenic	2378	NA	NA	NA	2	GAA	G	0.1451	NA	5	15	1	1	1
rs11191582	10	104913653	0.987722	rs12416331	5.453	NT5C2	intronic	0	9.1941e-09	0.216155	0.0376251	5	G	A	0.08847	1f	1	5	1	1	1
rs6918792	6	27451419	0.757326	rs13195401	5.435	ZNF184	intergenic	10521	NA	NA	NA	2	A	G	0.08052	6	7	15	0	1	1
rs34569761	6	26334306	0.659385	rs13195401	5.43	HIST1H3PS1	intergenic	11785	2.04792e-06	0.156746	0.0330087	2	A	G	0.09046	5	2	14	0	1	1
rs9257192	6	28765346	0.82104	rs9257809	5.423	AL662890.3	intergenic	1533	8.38964e-13	0.238597	0.0333486	2	G	C	0.07058	5	5	14	0	1	1
rs35220450	2	200780737	0.611055	rs78988795	5.419	C2orf69	intronic	0	2.09525e-07	-0.140289	0.0270272	1	T	C	0.168	7	4	5	1	1	1
rs200497	6	27792640	0.719685	rs68188794	5.401	HIST1H4J	downstream	382	4.01007e-08	0.170718	0.0310938	2	C	T	0.08748	4	1	1	1	1	1
rs13206458	6	28893573	0.860925	rs9257809	5.394	TRIM27	intergenic	1806	6.11872e-13	0.241455	0.0335456	2	T	C	0.06958	6	5	15	1	1	1
rs3135293	6	28877247	0.860925	rs9257809	5.39	TRIM27	intronic	0	7.15533e-13	0.241125	0.0335995	2	T	C	0.06958	7	4	4	1	1	1
rs75450597	7	1910768	0.624729	rs13227554	5.387	MAD1L1	intronic	0	NA	NA	NA	3	C	A	0.3976	5	4	15	1	1	1
rs1367858	2	201160771	0.609131	rs994280	5.385	SPATS2L	intergenic	9832	7.36079e-06	-0.0985559	0.0219845	1	C	T	0.338	5	5	15	1	1	1
rs3734542	6	26468326	0.812757	rs13195401	5.384	BTN2A1	exonic	0	1.56166e-08	0.186288	0.0329443	2	G	A	0.0825	5	4	4	1	1	1
rs28970524	7	1927484	0.65182	rs13227554	5.381	MAD1L1	intronic	0	NA	NA	NA	3	C	T	0.3936	3a	3	4	1	1	0
rs3800318	6	27263641	0.986544	rs2893910	5.377	POM121L2	intronic	0	3.47507e-08	0.147943	0.0268224	2	A	T	0.173	3a	1	13	1	1	1
rs1233614	6	28739322	0.816382	rs9257226	5.369	AL662890.1	intergenic	4370	3.68351e-08	0.146436	0.0265986	2	A	G	0.1312	3a	7	13	0	1	1
rs74266490	2	201005995	0.718184	rs78988795	5.368	C2orf47	intergenic	132731	1.28798e-05	-0.120645	0.0276572	1	A	C	0.159	5	5	15	0	1	1
rs3740390	10	104638480	0.975695	rs12416331	5.365	C10orf32-ASMT:AS3MT	intronic	0	1.91853e-07	0.193568	0.0371741	5	C	T	0.08946	NA	4	15	1	1	1
rs3132384	6	28823999	0.847621	rs9257809	5.352	XXbac-BPG308K3.6	intergenic	3402	4.14096e-13	0.243098	0.0335267	2	C	A	0.07058	5	5	15	0	1	1
rs17115213	10	104681143	0.975695	rs12416331	5.348	CNNM2	intronic	0	7.04642e-08	0.202215	0.0375168	5	A	G	0.08946	1f	1	7	1	1	1
rs732998	10	104897901	1	rs12416331	5.327	NT5C2	intronic	0	6.93813e-09	0.217374	0.0375274	5	T	C	0.08748	NA	4	5	1	1	1
rs112913898	10	104958900	0.987722	rs12416331	5.323	NT5C2	intergenic	5843	7.88273e-09	0.216961	0.0375954	5	G	A	0.08847	7	2	15	1	1	1
rs9393929	6	28696063	0.793519	rs9393925	5.32	RPSAP2	intergenic	3730	3.36916e-11	-0.215938	0.0325725	2	A	C	0.07753	4	1	14	0	1	1
rs9468271	6	28024570	0.684254	rs494887	5.316	OR2B8P	intergenic	2626	5.35763e-06	0.109966	0.0241668	2	A	G	0.1998	7	13	14	0	1	1
rs273757	18	23194071	0.799533	rs273762	5.314	RN7SL97P	intergenic	204128	2.13196e-06	0.0989059	0.020864	9	G	A	0.4891	NA	5	15	0	1	1
rs9257190	6	28764974	0.990699	rs9257226	5.308	AL662890.3	intergenic	1161	5.76062e-08	0.151443	0.0279102	2	A	G	0.1153	5	1	14	0	1	1
rs34871267	6	28364232	0.851252	rs68188794	5.305	ZSCAN12	intronic	0	1.20751e-11	0.228092	0.0336453	2	G	A	0.06859	5	3	5	1	1	1
rs35952432	6	28074901	0.946501	rs68188794	5.296	RP1-265C24.5	intergenic	8504	NA	NA	NA	2	C	T	0.07256	7	5	5	0	1	1
rs67554133	6	25866232	0.679628	rs13195401	5.26	SLC17A3	intronic	0	2.63238e-06	0.164058	0.0349237	2	T	A	0.07058	3a	2	15	1	1	1
rs6912280	6	29173038	0.623638	rs3132379	5.255	OR2H4P	intergenic	9974	1.56596e-05	0.112998	0.0261618	2	C	T	0.1819	6	5	15	0	1	1
rs13201308	6	28130089	0.946501	rs68188794	5.253	ZNF192P1	ncRNA_intronic	0	9.29016e-12	0.229639	0.0336858	2	C	T	0.07256	5	1	2	1	1	1
rs3794297	12	2338396	0.626808	rs1860002	5.23	CACNA1C	intronic	0	4.19768e-05	-0.0854898	0.0208699	7	C	T	0.4125	NA	5	15	1	1	1
rs1433976	11	130875123	0.86855	rs7940866	5.224	RN7SL167P	upstream	798	4.55677e-07	0.10554	0.0209235	6	A	G	0.492	NA	14	15	0	1	1
rs149948	6	27974817	0.633636	rs494887	5.222	IQCB2P	intergenic	3683	1.06442e-05	0.105435	0.0239425	2	C	G	0.2137	7	7	15	0	1	1
rs11191472	10	104707016	0.975695	rs12416331	5.191	CNNM2	intronic	0	5.86396e-08	0.203549	0.0375352	5	A	T	0.08946	6	5	15	1	1	1
rs273739	18	23184955	0.776677	rs273762	5.191	RN7SL97P	intergenic	213244	2.04538e-06	0.0987229	0.0207886	9	T	C	0.493	5	5	15	0	0	1
rs9467701	6	26312170	0.643626	rs13195401	5.181	HIST1H3PS1	intergenic	9933	2.07332e-06	0.155876	0.0328426	2	G	C	0.09245	2b	1	1	0	1	1
rs71886235	10	104570152	0.620856	rs12416331	5.181	WBP1L	intronic	0	NA	NA	NA	5	C	CTCTT	0.1213	NA	4	4	1	1	1
rs13208096	6	28225311	0.880089	rs68188794	5.18	ZKSCAN4	intronic	0	1.58922e-11	0.226831	0.0336568	2	C	G	0.06859	7	5	14	1	1	1
rs34166054	6	28065801	0.946501	rs68188794	5.177	ZSCAN12P1	intergenic	4358	8.49202e-12	0.230179	0.0337012	2	T	C	0.07256	7	5	15	1	1	1
rs273769	18	23202761	0.723616	rs273762	5.173	RN7SL97P	intergenic	195438	5.34682e-07	0.104595	0.020863	9	G	A	0.4473	7	9	15	0	0	1
rs4673905	2	201163783	0.724433	rs994280	5.163	SPATS2L	intergenic	6820	8.44969e-07	-0.110203	0.0223777	1	A	G	0.3121	5	5	15	1	1	1
rs35120058	6	27358166	0.865194	rs13195401	5.156	ZNF391	intronic	0	5.3781e-11	0.223269	0.0340345	2	A	G	0.07058	5	1	15	1	1	1
rs203890	6	28022248	0.68025	rs494887	5.147	OR2B8P	upstream	304	NA	NA	NA	2	T	C	0.2008	6	14	14	0	1	1
rs4947263	6	29133642	0.834659	rs9257809	5.147	OR2J2	intergenic	7668	1.71551e-11	0.222018	0.0329972	2	C	T	0.07157	5	9	15	1	1	0
rs11191593	10	104939215	1	rs12416331	5.138	NT5C2	intronic	0	1.0541e-08	0.214781	0.0375374	5	T	C	0.08748	6	3	5	1	1	1
rs13200921	6	25790378	0.611782	rs13195401	5.129	SLC17A1	intronic	0	2.11131e-06	0.163255	0.0344241	2	T	C	0.07455	6	5	15	1	1	1
rs3769456	2	201239002	0.754256	rs994280	5.107	SPATS2L	intronic	0	1.01174e-06	-0.104232	0.0213181	1	C	T	0.4056	NA	1	5	1	1	1
rs13202688	6	25993469	0.748586	rs13195401	5.1	U91328.21:U91328.19	ncRNA_intronic	0	1.21067e-07	0.192105	0.0363018	2	A	G	0.06461	1b	1	1	1	1	1
rs541569114	6	27794727	0.737108	rs68188794	5.096	HIST1H4J	intergenic	2469	NA	NA	NA	2	AC	A	0.08549	NA	1	5	1	0	1
rs34505829	6	28133239	0.946501	rs68188794	5.084	ZNF192P1	ncRNA_intronic	0	9.55106e-12	0.22952	0.033688	2	A	T	0.07256	7	5	15	1	1	1
rs9393926	6	28682725	0.793519	rs9393925	5.062	RPSAP2	intergenic	17068	2.25626e-11	-0.217874	0.0325749	2	G	A	0.07753	6	5	14	0	1	1
rs3131097	6	28853197	0.860925	rs9257809	5.059	ZNF90P2	intergenic	3411	7.42292e-13	0.240332	0.0335125	2	A	G	0.06958	5	1	15	0	1	1
rs11191416	10	104604916	0.917586	rs12416331	5.056	PFN1P11	ncRNA_intronic	0	8.93049e-07	0.177353	0.0360925	5	T	G	0.09245	6	5	15	1	1	1
rs7752448	6	28301099	0.607894	rs68188794	5.034	ZSCAN31	intronic	0	8.13679e-10	0.195678	0.0318577	2	A	G	0.09344	4	2	15	1	1	1
rs553774982	6	26925914	0.900137	rs13195401	5.023	LINC00240	ncRNA_intronic	0	NA	NA	NA	2	TTGTG	T	0.06362	NA	1	15	0	1	1
rs3135295	6	28793915	0.847621	rs9257809	5.021	XXbac-BPG308K3.5	intergenic	11730	3.3179e-13	0.244225	0.0335436	2	T	C	0.07058	4	1	13	0	1	1
rs4721295	7	2036669	0.855747	rs13227554	5.008	MAD1L1	intronic	0	0.0486314	0.041807	0.0212024	3	T	G	0.3996	5	5	5	1	1	1
rs74771155	2	200913743	0.716478	rs78988795	5.005	C2orf47	intergenic	40479	3.3311e-06	-0.12867	0.0276752	1	C	T	0.1511	7	5	15	0	1	1
rs3129129	6	29124189	0.623638	rs3132379	5.005	OR2J2	intergenic	17121	8.74423e-06	0.116421	0.0261849	2	G	A	0.1819	7	14	15	0	1	1
rs3116815	6	29148394	0.860925	rs9257809	5.003	OR2J4P	upstream	892	1.30332e-13	0.247823	0.0334633	2	A	G	0.06958	6	14	15	1	1	0
rs60432611	7	2029629	0.825936	rs13227554	5.002	MAD1L1	intronic	0	0.0297013	0.0463785	0.0213328	3	G	C	0.3877	5	4	5	1	1	1
rs7766699	6	28768267	0.834659	rs9257809	5.001	AL662890.3	intergenic	4454	5.79442e-13	0.241193	0.0334747	2	G	A	0.07157	7	5	14	0	1	1
rs6461005	7	1947687	0.738445	rs13227554	4.999	MAD1L1	intronic	0	0.0161565	0.0503443	0.02093	3	A	G	0.4284	5	4	5	1	1	1
rs10894300	11	130845943	0.771823	rs7940866	4.988	RN7SL167P	intergenic	28081	0.000505963	0.0726585	0.0208934	6	A	G	0.4652	7	9	15	0	1	1
rs572510752	10	104749244	0.951531	rs12416331	4.981	CNNM2	intronic	0	NA	NA	NA	5	T	TA	0.08946	NA	1	15	1	1	1
rs3131336	6	28831611	0.847621	rs9257809	4.978	XXbac-BPG308K3.6	ncRNA_intronic	0	4.49974e-13	0.242766	0.033533	2	C	T	0.07058	3a	1	1	0	1	1
rs284861	10	104572276	0.632827	rs12416331	4.978	WBP1L	intronic	0	0.00109442	-0.104331	0.0319537	5	A	G	0.1193	NA	2	4	1	1	1
rs3131093	6	28837437	0.847621	rs9257809	4.972	XXbac-BPG308K3.6	intergenic	5029	5.51736e-13	0.241868	0.0335373	2	C	T	0.07058	6	5	15	0	1	1
rs13212318	6	27688841	0.87819	rs68188794	4.959	RP1-97D16.1	intergenic	15937	3.64145e-11	0.22176	0.0335088	2	A	C	0.07157	2b	1	13	0	1	1
rs2765220	6	28769671	0.990699	rs9257226	4.949	AL662890.3	intergenic	5858	6.09256e-08	0.151627	0.0279957	2	T	C	0.1153	NA	5	14	0	1	1
rs140022817	7	1927297	0.64548	rs13227554	4.948	MAD1L1	intronic	0	NA	NA	NA	3	ATGTG	A	0.3936	NA	3	4	1	1	0
rs1233611	6	28737054	0.825249	rs68188794	4.928	AL662890.1	intergenic	6638	1.54781e-12	0.236243	0.0334142	2	A	G	0.07058	7	5	13	0	1	1
rs13216484	6	26762087	0.789239	rs13195401	4.921	RP11-457M11.5	intergenic	73894	NA	NA	NA	2	C	T	0.0825	7	8	15	0	1	1
rs401763	6	27782528	0.72831	rs68188794	4.906	HIST1H2AJ	UTR5	0	3.43735e-08	0.181396	0.0328761	2	T	C	0.08648	NA	1	1	1	1	1
rs1120113	18	23160286	0.609938	rs273762	4.9	ZNF521	intergenic	228131	1.90023e-05	-0.0900082	0.0210481	9	T	C	0.4284	NA	5	15	0	0	1
rs149970	6	27980220	0.633636	rs494887	4.896	IQCB2P	downstream	86	1.15747e-05	0.104996	0.023942	2	G	A	0.2137	1f	14	15	0	1	1
rs1727320	12	123700476	0.760452	rs2851447	4.895	MPHOSPH9	intronic	0	4.64255e-06	-0.115339	0.0251813	8	T	A	0.2286	5	4	5	1	1	1
rs149968	6	27977495	0.692362	rs494887	4.887	IQCB2P	intergenic	1005	3.2395e-06	0.112571	0.0241827	2	T	C	0.1978	6	5	15	0	1	1
rs34388707	6	27050396	1	rs926300	4.885	VN1R11P	upstream	662	2.63571e-08	0.150149	0.0269855	2	A	G	0.1412	5	13	14	0	1	1
rs11685663	2	201071288	0.834893	rs78988795	4.874	SPATS2L	intergenic	99315	NA	NA	NA	1	T	C	0.1541	5	5	15	0	1	1
6:26326314:A:G	6	26326314	0.914229	rs13195401	4.872	HIST1H3PS1	NA	3793	NA	NA	NA	2	G	A	0.34	7	5	14	0	1	1
rs1233600	6	28732514	0.825249	rs68188794	4.868	AL662890.1	intergenic	11178	1.3289e-12	0.236914	0.0334093	2	A	G	0.07058	NA	1	13	0	1	1
rs1642258	18	23152308	0.812504	rs273762	4.853	ZNF521	intergenic	220153	2.25351e-07	0.108025	0.0208658	9	C	T	0.4423	NA	5	15	0	0	1
rs113780580	6	27555056	0.729194	rs68188794	4.848	RNU6-471P	intergenic	9134	NA	NA	NA	2	A	AACAC	0.05666	NA	5	14	0	0	1
rs9467603	6	25803712	0.611782	rs13195401	4.847	SLC17A1	intronic	0	2.49961e-06	0.162002	0.0344087	2	A	G	0.07455	7	5	15	1	1	1
rs71559070	6	28038929	0.946501	rs68188794	4.845	OR1F12	intergenic	2164	7.05249e-12	0.230992	0.0336891	2	G	A	0.07256	7	13	14	1	1	1
rs7139321	12	123719528	0.697024	rs2851447	4.836	MPHOSPH9:C12orf65	intronic	0	0.0436357	0.0451332	0.02237	8	T	G	0.3459	5	1	5	1	1	1
rs6576	12	123892934	0.65454	rs2851447	4.833	SETD8	UTR3	0	NA	NA	NA	8	T	G	0.2256	NA	4	4	1	1	1
rs390764	6	27782535	0.72831	rs68188794	4.811	HIST1H2AJ	UTR5	0	NA	NA	NA	2	C	T	0.08648	NA	1	1	1	1	1
rs10224497	7	2149967	0.812706	rs13227554	4.794	MAD1L1	intronic	0	0.0171883	0.0498724	0.0209315	3	A	G	0.4344	1b	2	7	1	1	1
rs3800307	6	27185792	0.764809	rs926300	4.791	RP11-209A2.1	intergenic	6099	2.28572e-07	0.13396	0.0258887	2	T	A	0.172	1f	5	15	0	1	1
rs1926032	10	104829469	0.772475	rs12416331	4.782	CNNM2	intronic	0	1.51625e-06	0.203343	0.0422831	5	C	T	0.07058	NA	2	5	1	1	1
rs9467623	6	25860580	0.629878	rs13195401	4.76	SLC17A3	intronic	0	3.05005e-06	0.160504	0.0343882	2	G	A	0.07555	6	5	15	1	1	1
rs9467622	6	25854644	0.629878	rs13195401	4.758	SLC17A3	intronic	0	NA	NA	NA	2	C	A	0.07555	7	5	15	1	1	1
rs1233624	6	28750265	0.825249	rs68188794	4.742	NOL5BP	intergenic	1144	1.11075e-12	0.2378	0.0334175	2	G	C	0.07058	6	2	13	0	1	1
rs1233579	6	28712663	0.825249	rs68188794	4.732	RPSAP2	intergenic	11981	2.88588e-12	0.233119	0.033383	2	A	G	0.07058	7	5	14	0	1	1
rs9257793	6	29335154	0.678852	rs9257809	4.732	OR5V1	intronic	0	4.80379e-13	0.229327	0.0317155	2	T	C	0.09145	6	9	15	1	1	1
rs3769484	2	201172999	0.624804	rs994280	4.717	SPATS2L	intronic	0	1.49664e-05	-0.094825	0.0219037	1	C	T	0.34	NA	1	1	1	1	1
rs146280065	6	28865209	0.860925	rs9257809	4.713	HCG14	downstream	109	NA	NA	NA	2	T	TA	0.06958	NA	1	1	1	1	1
rs10950456	7	1979750	0.77302	rs13227554	4.712	MAD1L1	UTR5	0	0.00557663	-0.0584098	0.0210737	3	G	A	0.4344	NA	1	2	1	1	1
rs34243448	6	28193102	0.880089	rs68188794	4.701	ZSCAN9	UTR5	0	1.01877e-11	0.228968	0.0336528	2	C	A	0.06859	4	1	1	1	1	1
rs156430	18	23193943	0.657982	rs273762	4.687	RN7SL97P	intergenic	204256	1.15108e-05	0.0927292	0.0211389	9	A	G	0.4404	NA	5	15	0	0	1
rs9257136	6	28723841	0.825249	rs68188794	4.66	AL662890.1	intergenic	19851	2.35708e-12	0.23451	0.0334463	2	A	C	0.07058	5	2	14	0	1	1
rs6913795	6	25848025	0.629878	rs13195401	4.653	SLC17A3	intronic	0	2.07247e-06	0.163973	0.034548	2	T	C	0.07555	7	5	15	1	1	1
rs1790132	12	123698519	0.755901	rs2851447	4.65	MPHOSPH9	intronic	0	NA	NA	NA	8	T	G	0.2346	NA	4	4	1	1	1
rs3215816	10	104856764	1	rs12416331	4.638	NT5C2	intronic	0	NA	NA	NA	5	CAA	C	0.08748	NA	4	4	1	1	1
rs1727296	12	123647725	0.743982	rs2851447	4.633	MPHOSPH9	intronic	0	1.31376e-05	-0.109328	0.0250878	8	G	C	0.2316	5	4	5	1	1	1
rs11191453	10	104659852	0.975695	rs12416331	4.626	C10orf32-ASMT:AS3MT	intronic	0	7.53544e-08	0.201757	0.0375159	5	T	C	0.08946	6	4	15	1	1	1
rs62652597	2	201073851	0.653428	rs78988795	4.612	SPATS2L	intergenic	96752	NA	NA	NA	1	T	C	0.1262	5	1	15	0	1	1
rs35819751	6	27810569	0.87819	rs68188794	4.602	HIST1H2BN	intronic	0	1.80411e-11	0.225143	0.0334981	2	A	G	0.07157	6	4	15	1	1	1
rs12423277	12	2314319	0.663019	rs1860002	4.591	CACNA1C	intronic	0	9.54562e-06	-0.0919055	0.0207592	7	A	C	0.4423	5	5	15	1	1	1
rs74233809	10	104913940	0.987722	rs12416331	4.587	NT5C2	intronic	0	1.37947e-08	0.212369	0.0374157	5	T	C	0.08847	4	1	5	1	1	1
rs1716184	12	123637509	0.842553	rs2851447	4.576	MPHOSPH9	intronic	0	3.64064e-06	-0.105554	0.0227933	8	G	C	0.3111	4	5	5	1	1	1
rs55912630	6	25866935	0.747479	rs13195401	4.562	SLC17A3	intronic	0	1.39375e-07	0.192177	0.0364934	2	T	C	0.06262	6	5	15	1	1	1
rs11191454	10	104660004	0.975695	rs12416331	4.56	C10orf32-ASMT:AS3MT	intronic	0	7.30246e-08	0.201975	0.037517	5	A	G	0.08946	1f	4	15	1	1	1
rs9257249	6	28803504	0.847621	rs9257809	4.546	XXbac-BPG308K3.5	intergenic	2141	3.08934e-13	0.244455	0.0335309	2	T	C	0.07058	7	5	14	0	1	1
rs10883815	10	104739179	0.975695	rs12416331	4.543	CNNM2	intronic	0	7.20089e-08	0.20235	0.0375691	5	T	C	0.08946	6	5	15	1	1	1
rs112314091	10	104694654	0.975695	rs12416331	4.528	CNNM2	intronic	0	5.97242e-08	0.203449	0.0375394	5	G	A	0.08946	7	5	15	1	1	1
rs13203816	6	28079598	0.946501	rs68188794	4.519	RP1-265C24.5	intergenic	3807	9.39442e-12	0.229683	0.0337002	2	T	C	0.07256	6	5	5	0	1	1
rs1865296	11	130882944	0.767903	rs7940866	4.505	RN7SL167P	intergenic	8619	0.000603471	0.0718691	0.0209528	6	T	C	0.4682	NA	14	15	0	1	1
rs11191505	10	104766891	0.975695	rs12416331	4.498	CNNM2	intronic	0	7.06892e-08	0.202444	0.0375632	5	C	T	0.08946	5	5	15	1	1	1
rs1233480	6	29477414	0.851631	rs9257809	4.49	XXbac-BPG13B8.10	ncRNA_intronic	0	3.16371e-13	0.233517	0.0320447	2	C	T	0.08847	NA	5	15	0	1	1
rs1790133	12	123698518	0.755901	rs2851447	4.488	MPHOSPH9	intronic	0	NA	NA	NA	8	G	T	0.2346	NA	4	4	1	1	1
rs3131856	6	29607101	0.846783	rs9257809	4.481	SUMO2P1	intergenic	2980	6.3326e-13	0.236134	0.0328277	2	T	C	0.07256	NA	5	15	1	1	1
rs34555186	2	200749550	0.611055	rs78988795	4.462	AC073043.1	ncRNA_intronic	0	NA	NA	NA	1	TA	T	0.168	NA	9	15	0	1	0
rs56727870	7	2029940	0.825936	rs13227554	4.449	MAD1L1	intronic	0	0.0295355	0.0464261	0.021333	3	T	C	0.3877	5	4	5	1	1	1
rs77853713	2	201006880	0.718184	rs78988795	4.447	C2orf47	intergenic	133616	7.97635e-06	-0.123579	0.0276721	1	A	T	0.159	6	5	15	0	1	1
rs68194335	6	25866243	0.679628	rs13195401	4.44	SLC17A3	intronic	0	2.83267e-06	0.163422	0.0348998	2	A	T	0.07058	4	2	15	1	1	1
rs1716175	12	123658388	0.739148	rs2851447	4.432	MPHOSPH9	intronic	0	2.30848e-06	-0.119874	0.0253735	8	A	T	0.2256	6	4	4	1	1	1
rs4713133	6	28034041	0.635634	rs494887	4.398	OR1F12	intergenic	7052	7.22509e-06	0.109819	0.0244752	2	T	C	0.1928	6	13	14	0	1	1
rs273750	18	23189997	0.926706	rs273762	4.385	RN7SL97P	intergenic	208202	3.0435e-07	0.106247	0.0207483	9	T	C	0.4751	7	14	15	0	0	1
rs70981105	6	26668832	0.779787	rs13195401	4.384	ZNF322	intergenic	8851	NA	NA	NA	2	TG	T	0.0835	NA	9	14	1	1	1
rs3135311	6	28856740	0.860925	rs9257809	4.376	ZNF90P2	ncRNA_exonic	0	7.09672e-13	0.240629	0.0335251	2	A	C	0.06958	6	5	15	0	1	1
rs34332556	6	27357414	0.877433	rs13195401	4.359	ZNF391	intronic	0	3.01165e-11	0.226523	0.0340841	2	C	G	0.06958	4	1	15	1	1	1
rs1533703	12	123742093	0.696168	rs2851447	4.351	C12orf65:RP11-282O18.3	ncRNA_intronic	0	NA	NA	NA	8	G	T	0.2306	3a	4	4	1	1	1
rs113282265	10	104657248	0.975695	rs12416331	4.347	C10orf32-ASMT:AS3MT	intronic	0	1.6894e-07	0.194576	0.0371993	5	A	G	0.08946	7	5	15	1	1	1
rs3130885	6	28939283	0.860925	rs9257809	4.344	KRT18P1	intergenic	1045	1.53112e-12	0.238057	0.0336636	2	T	C	0.06958	7	5	15	0	1	1
rs34961555	6	26199903	0.858055	rs13195401	4.339	HIST1H2BF	exonic	0	3.7338e-08	0.196859	0.035773	2	C	T	0.06461	4	1	1	1	1	1
rs75782365	6	26408551	0.971469	rs13195401	4.335	BTN3A1	intronic	0	2.01304e-11	0.23188	0.0345827	2	T	G	0.0666	3a	4	5	1	1	1
rs273696	18	23178659	0.92299	rs273762	4.298	RN7SL97P	intergenic	219540	1.44481e-07	0.109149	0.020753	9	C	A	0.4662	NA	5	15	0	0	1
rs9257137	6	28723949	0.825249	rs68188794	4.296	AL662890.1	intergenic	19743	1.97668e-12	0.23519	0.0334261	2	T	C	0.07058	3a	2	14	0	1	1
rs72842197	6	27067083	1	rs926300	4.293	RNU2-62P	intergenic	10485	2.41221e-08	0.150462	0.0269669	2	C	T	0.1412	7	2	14	0	1	1
rs9257267	6	28819880	0.847621	rs9257809	4.272	XXbac-BPG308K3.6	intergenic	7521	NA	NA	NA	2	A	G	0.07058	6	5	15	0	1	1
rs531837093	6	26706602	0.846452	rs13195401	4.271	RP11-457M11.5	intergenic	18409	NA	NA	NA	2	T	A	0.05964	6	7	14	0	1	1
rs13209332	6	27520752	0.863098	rs68188794	4.246	XXbac-BPG34I8.3	intergenic	7848	8.88864e-11	0.217826	0.0335906	2	T	A	0.07058	4	1	13	0	1	1
rs10883798	10	104660688	0.964757	rs12416331	4.245	C10orf32-ASMT:AS3MT	UTR3	0	7.69579e-08	0.201582	0.0375098	5	A	G	0.09046	6	4	15	1	1	1
rs3129101	6	29189917	0.614917	rs3132379	4.238	XXbac-BPG308J9.3	intergenic	1832	1.7919e-05	0.11223	0.0261648	2	T	C	0.1809	6	5	15	0	1	1
rs12532128	7	1925454	0.64789	rs13227554	4.236	MAD1L1	intronic	0	NA	NA	NA	3	T	C	0.3946	5	4	5	1	1	0
rs1004467	10	104594507	0.92072	rs12416331	4.231	CYP17A1	intronic	0	1.29469e-06	0.174349	0.0360182	5	A	G	0.09443	4	3	15	1	1	1
rs3131337	6	28796071	0.745629	rs9257809	4.221	XXbac-BPG308K3.5	intergenic	9574	7.04909e-13	0.230786	0.0321497	2	G	C	0.07952	6	13	14	0	1	1
rs200965	6	27866384	1	rs494887	4.209	RNU7-26P	intergenic	1039	5.52383e-08	0.144597	0.0266118	2	G	A	0.1441	NA	3	15	1	1	1
rs72843784	6	26498758	0.985651	rs13195401	4.206	BTN1A1	intergenic	2690	2.1923e-11	0.230757	0.0344794	2	G	T	0.06759	6	5	14	1	1	1
rs28759373	18	23156796	0.812504	rs273762	4.2	ZNF521	intergenic	224641	1.65058e-07	-0.109214	0.0208625	9	T	C	0.4423	7	9	15	0	0	1
rs3117141	6	29022499	0.860925	rs9257809	4.172	OR2W1	intergenic	9481	6.42985e-14	0.250959	0.0334656	2	A	T	0.06958	6	9	15	1	1	1
rs6950330	7	1953606	0.735998	rs13227554	4.162	MAD1L1	intronic	0	0.0144926	0.0512666	0.0209695	3	T	C	0.4314	5	2	5	1	1	1
rs3131081	6	28982272	0.860925	rs9257809	4.159	ZNF311	intergenic	9178	7.91136e-14	0.249903	0.0334463	2	C	T	0.06958	5	1	14	1	1	1
rs149866169	6	27441723	0.757326	rs13195401	4.151	ZNF184	upstream	825	5.34313e-10	0.202654	0.0326404	2	T	A	0.08052	5	1	1	1	1	1
rs5801505	12	123648139	0.701915	rs2851447	4.15	MPHOSPH9	intronic	0	NA	NA	NA	8	GC	G	0.2217	NA	4	5	1	1	1
rs9467607	6	25809477	0.611782	rs13195401	4.134	SLC17A1	intronic	0	2.12532e-06	0.163158	0.0344134	2	G	A	0.07455	6	5	15	1	1	1
rs7764642	6	28764103	0.834659	rs9257809	4.131	AL662890.3	upstream	290	9.44508e-13	0.237978	0.033338	2	T	A	0.07157	3a	1	13	0	1	1
rs3769472	2	201193373	0.624804	rs994280	4.115	SPATS2L	intronic	0	9.86782e-06	-0.0967896	0.0218978	1	G	A	0.34	NA	4	5	1	1	1
rs9467989	6	27064275	0.644686	rs926300	4.115	VN1R11P	intergenic	12348	2.55343e-06	0.115163	0.0244829	2	C	T	0.2068	5	1	13	0	1	1
rs13213200	6	26755915	0.789239	rs13195401	4.113	RP11-457M11.5	intergenic	67722	NA	NA	NA	2	C	T	0.0825	1f	2	13	0	1	1
rs116591906	6	28583392	0.621028	rs9257226	4.105	SCAND3	intergenic	0	NA	NA	NA	2	A	G	0.1262	5	1	14	1	1	1
rs1627724	12	123638580	0.743982	rs2851447	4.103	MPHOSPH9	intronic	0	3.43152e-05	-0.103617	0.0250115	8	T	A	0.2316	5	2	5	1	1	1
rs34967784	7	1949507	0.732844	rs13227554	4.101	MAD1L1	intronic	0	0.0175629	0.049784	0.0209643	3	T	G	0.4284	NA	4	5	1	1	1
rs34194357	6	27818535	0.893354	rs68188794	4.1	HIST1H2BN	intronic	0	2.42635e-11	0.223652	0.0334921	2	A	G	0.07256	7	5	15	1	1	1
rs13199649	6	27868792	0.936397	rs68188794	4.095	RNU7-26P	intergenic	3447	NA	NA	NA	2	C	T	0.07356	5	2	15	1	1	1
rs9468277	6	28028390	0.684254	rs494887	4.086	OR2B8P	intergenic	6446	5.40492e-06	0.109923	0.0241673	2	C	A	0.1998	3a	12	14	0	1	1
rs10280993	7	1948096	0.731019	rs13227554	4.083	MAD1L1	intronic	0	NA	NA	NA	3	T	C	0.4284	7	4	5	1	1	1
rs35345226	6	28091580	0.946501	rs68188794	4.074	ZSCAN16-AS1	ncRNA_intronic	0	9.65298e-12	0.229555	0.0337007	2	A	G	0.07256	6	2	5	1	1	1
rs6952727	7	1947958	0.734635	rs13227554	4.068	MAD1L1	intronic	0	0.0161038	0.0504397	0.0209593	3	A	G	0.4274	5	4	5	1	1	1
rs72846794	6	28137499	0.946501	rs68188794	4.063	ZNF192P1	downstream	126	NA	NA	NA	2	G	A	0.07256	7	4	15	0	1	1
rs10484399	6	27534528	0.848078	rs68188794	4.061	XXbac-BPG34I8.3	intergenic	5004	1.23978e-10	0.21595	0.0335619	2	A	G	0.06958	1f	1	13	0	1	1
rs61955214	12	123482424	0.666289	rs2851447	4.057	PITPNM2	intronic	0	0.0438188	0.0449681	0.0223076	8	T	C	0.334	5	3	5	1	1	1
rs28360634	6	27332891	0.877433	rs13195401	4.052	ZNF204P	ncRNA_intronic	0	3.47301e-11	0.226166	0.0341383	2	T	C	0.06958	5	4	15	1	1	1
rs138337185	2	200898881	0.754542	rs78988795	4.05	C2orf47	intergenic	25617	NA	NA	NA	1	AG	A	0.1451	NA	5	15	0	1	1
rs9467606	6	25809218	0.611782	rs13195401	4.038	SLC17A1	intronic	0	2.12853e-06	0.163116	0.0344068	2	A	G	0.07455	7	5	15	1	1	1
rs66462181	6	27091661	0.943302	rs13195401	4	RP1-86C11.7	upstream	660	2.49227e-11	0.230019	0.0344659	2	T	C	0.06859	5	4	15	1	1	1
rs71559038	6	27640989	0.863098	rs68188794	3.972	RP1-15D7.1	intergenic	20384	NA	NA	NA	2	A	G	0.07058	3a	1	13	0	1	1
rs36034627	6	27237363	0.732372	rs926300	3.969	XXbac-BPGBPG24O18.1	downstream	354	1.20479e-06	0.126046	0.0259629	2	G	T	0.173	7	5	13	0	1	1
rs12953614	18	23148637	0.604963	rs273762	3.956	ZNF521	intergenic	216482	1.96792e-05	-0.0898318	0.0210453	9	A	G	0.4294	7	5	15	0	0	1
rs35565446	6	27145341	0.943302	rs13195401	3.955	MIR3143	intergenic	29873	1.56151e-10	0.219975	0.0343752	2	C	T	0.06859	4	1	1	0	1	1
rs2143668	6	29432173	0.957779	rs9257809	3.951	OR2H1	downstream	67	4.1728e-14	0.250092	0.0331007	2	A	T	0.07256	6	5	15	1	1	1
rs3135304	6	28839403	0.847621	rs9257809	3.949	XXbac-BPG308K3.6	intergenic	6995	5.70655e-13	0.241718	0.0335379	2	G	A	0.07058	4	5	15	0	1	1
rs34676049	6	28453618	0.851252	rs68188794	3.948	GPX6	intergenic	17454	NA	NA	NA	2	T	G	0.06859	5	5	14	0	1	1
rs13213152	6	28349698	0.851252	rs68188794	3.944	ZSCAN12	UTR3	0	1.32805e-11	0.2277	0.0336558	2	A	G	0.06859	6	4	4	1	1	1
rs151153924	6	26977952	0.658248	rs13195401	3.94	LINC00240	ncRNA_intronic	0	NA	NA	NA	2	G	T	0.1004	6	5	15	0	1	1
6:26326314:C:G	6	26326314	0.914229	rs13195401	3.935	HIST1H3PS1	intergenic	3793	NA	NA	NA	2	G	C	0.06461	NA	5	14	0	1	1
rs34471161	6	27112436	1	rs926300	3.931	HIST1H2BK	intronic	0	NA	NA	NA	2	AGAT	A	0.1412	NA	1	5	1	1	1
rs2232426	6	28360659	0.851252	rs68188794	3.93	ZSCAN12	intronic	0	6.96142e-12	0.23058	0.0336199	2	G	C	0.06859	5	4	4	1	1	1
rs71548310	6	28183242	0.600465	rs68188794	3.919	TOB2P1	intergenic	2178	NA	NA	NA	2	T	TTCTGAGGAA	0.0994	NA	1	13	1	1	1
rs3824755	10	104595849	0.92072	rs12416331	3.905	CYP17A1	intronic	0	1.5474e-06	0.173241	0.0360542	5	G	C	0.09443	5	1	15	1	1	1
rs926552	6	29548089	0.700735	rs9257809	3.904	GABBR1	intronic	0	2.61588e-13	0.23022	0.0314817	2	G	A	0.08648	1f	5	14	1	1	1
rs1235162	6	29537224	0.820102	rs9257809	3.903	GABBR1	intronic	0	1.54755e-13	0.241494	0.0327094	2	A	G	0.07256	6	14	14	1	1	1
rs3132382	6	28883296	0.860925	rs9257809	3.897	TRIM27	intronic	0	6.74198e-13	0.240926	0.0335338	2	G	A	0.06958	NA	4	4	1	1	1
rs146924495	6	28790373	0.83329	rs9257226	3.893	XXbac-BPG308K3.5	intergenic	15272	NA	NA	NA	2	C	CT	0.1123	NA	1	14	0	1	1
rs273710	18	23170124	0.870659	rs273762	3.892	RN7SL97P	intergenic	228075	1.46352e-06	0.0998486	0.020732	9	C	T	0.4742	NA	5	15	0	0	1
rs3117326	6	29240378	0.860925	rs9257809	3.887	XXbac-BPG308J9.3	ncRNA_intronic	0	7.25255e-14	0.250551	0.0334817	2	C	T	0.06958	NA	9	15	0	1	1
rs550413675	7	1918208	0.746652	rs13227554	3.882	MAD1L1	intronic	0	NA	NA	NA	3	T	C	0.003976	NA	4	5	1	0	1
rs13219181	6	27136225	1	rs926300	3.877	MIR3143	intergenic	20757	3.08439e-08	0.14932	0.0269697	2	A	G	0.1412	3a	1	15	0	1	1
rs79993475	10	104901031	1	rs12416331	3.868	NT5C2	intronic	0	1.1842e-08	0.213996	0.0375301	5	A	G	0.08748	7	4	5	1	1	1
rs17587226	6	25962304	0.649031	rs13195401	3.865	TRIM38	upstream	725	5.90945e-07	0.172182	0.0344768	2	C	T	0.07356	1d	1	2	1	1	1
rs34105070	6	27560805	0.863098	rs68188794	3.857	RNU6-471P	intergenic	3385	7.29761e-11	0.218553	0.0335491	2	C	T	0.07058	4	1	13	0	1	1
rs7925594	11	130845590	0.775394	rs7940866	3.847	RN7SL167P	intergenic	28434	0.00062874	0.0715318	0.0209224	6	T	A	0.4662	6	9	15	0	1	1
rs3129800	6	29013570	0.860925	rs9257809	3.843	OR2W1	upstream	552	5.25007e-14	0.251789	0.0334579	2	C	T	0.06958	6	9	15	1	1	1
rs13195636	6	27509493	0.863098	rs68188794	3.842	HNRNPA1P1	intergenic	17374	7.78911e-11	0.218626	0.033611	2	A	C	0.07058	2b	1	13	0	1	1
rs66983783	6	25821992	0.611782	rs13195401	3.841	SLC17A1	intronic	0	NA	NA	NA	2	TATACA	T	0.07455	NA	5	15	1	1	1
rs17695758	6	27837183	0.893354	rs68188794	3.835	HIST1H1B	intergenic	1823	2.26762e-11	0.22396	0.0334885	2	T	C	0.07256	5	5	5	1	1	1
rs71550115	6	28992532	0.834659	rs9257809	3.835	OR2AD1P	intergenic	1924	NA	NA	NA	2	T	TA	0.07157	NA	13	14	0	1	1
rs2238057	12	2384005	0.773093	rs1860002	3.816	CACNA1C:CACNA1C-IT3	ncRNA_intronic	0	6.79332e-07	-0.104569	0.021052	7	T	G	0.3986	7	5	15	1	1	1
rs60605830	7	1949198	0.734635	rs13227554	3.812	MAD1L1	intronic	0	0.0193468	0.0490165	0.0209581	3	A	G	0.4274	2b	4	5	1	1	1
rs73231928	12	123724325	0.693751	rs2851447	3.806	MPHOSPH9:C12orf65	intronic	0	NA	NA	NA	8	C	T	0.3439	6	4	5	1	1	1
rs11057284	12	123830692	0.7225	rs2851447	3.805	SBNO1	intronic	0	4.34059e-05	-0.0915303	0.0223869	8	G	C	0.336	7	4	4	1	1	1
rs34064842	6	27688625	0.87819	rs68188794	3.792	RP1-97D16.1	intergenic	16153	3.77682e-11	0.221582	0.0335092	2	G	T	0.07157	2b	1	13	0	1	1
rs13202291	6	27698857	0.87819	rs68188794	3.789	RP1-97D16.1	intergenic	5921	4.09942e-11	0.221142	0.0335041	2	A	G	0.07157	4	7	14	0	1	1
rs11688415	2	201143409	0.830402	rs78988795	3.788	SPATS2L	intergenic	27194	4.27506e-08	-0.164435	0.0300114	1	T	C	0.1302	4	5	15	0	1	1
rs1233612	6	28738429	0.825249	rs68188794	3.787	AL662890.1	intergenic	5263	1.48261e-12	0.236437	0.0334134	2	G	T	0.07058	4	5	13	0	1	1
rs7480903	11	130832276	0.817537	rs7940866	3.778	RN7SL167P	intergenic	41748	9.59942e-06	0.0923668	0.0208691	6	A	G	0.4851	7	13	15	0	1	1
rs138887541	6	28216427	0.880089	rs68188794	3.771	ZKSCAN4	intronic	0	NA	NA	NA	2	A	AGAAACCTGTC	0.06859	NA	4	5	1	1	1
rs2007044	12	2344960	0.645032	rs1860002	3.758	CACNA1C	intronic	0	2.58807e-07	-0.109776	0.0213107	7	A	G	0.3658	4	5	15	1	1	1
rs71537572	6	27970715	0.936397	rs68188794	3.751	IQCB2P	intergenic	7785	2.35169e-11	0.227859	0.0340988	2	T	C	0.07356	6	5	15	0	1	1
rs2033804	2	201222403	0.735552	rs994280	3.709	SPATS2L	intronic	0	2.79027e-06	-0.100126	0.0213686	1	A	T	0.3926	7	2	5	1	1	1
rs77335224	10	104636276	0.889837	rs12416331	3.704	C10orf32-ASMT:AS3MT	intronic	0	7.5697e-07	0.179856	0.0363629	5	C	T	0.09742	7	4	15	1	1	1
rs200593304	20	20494291	0.862067	rs117350223	3.703	RALGAPA2	intronic	0	NA	NA	NA	10	CAGGCCA	C	0.0169	NA	4	4	1	0	1
rs273741	18	23185693	0.822771	rs273762	3.7	RN7SL97P	intergenic	212506	4.4785e-07	0.104988	0.0208004	9	G	A	0.494	NA	5	15	0	0	1
rs72087025	6	28130411	0.676497	rs68188794	3.698	ZNF192P1	ncRNA_exonic	0	NA	NA	NA	2	AGAG	A	0.1024	NA	1	15	1	1	1
rs149404333	6	29146703	0.834659	rs9257809	3.695	OR2J4P	intergenic	2583	NA	NA	NA	2	A	C	0.07157	7	14	15	1	1	0
rs13207345	6	28265572	0.880089	rs68188794	3.688	PGBD1	intronic	0	2.01602e-11	0.225426	0.0336213	2	C	T	0.06859	7	4	5	1	1	1
rs926300	6	27059443	1	rs926300	3.685	VN1R11P	intergenic	7516	2.14722e-08	0.150983	0.0269626	2	A	T	0.1412	3a	1	14	0	1	1
rs12990174	2	201240305	0.754256	rs994280	3.678	SPATS2L	intronic	0	1.08691e-06	-0.103919	0.0213157	1	G	A	0.4056	5	5	5	1	1	1
rs77666565	6	26851415	0.789239	rs13195401	3.672	GUSBP2	ncRNA_intronic	0	2.1203e-08	0.184633	0.0329591	2	G	A	0.0825	7	4	15	0	1	1
rs77420391	10	104945823	1	rs12416331	3.66	NT5C2	intronic	0	1.25528e-08	0.214333	0.0376548	5	G	A	0.08748	5	2	5	1	1	1
rs1234844	6	29452136	0.957779	rs9257809	3.657	MAS1L	intergenic	2337	3.94948e-14	0.25036	0.0331048	2	T	G	0.07256	NA	7	15	1	1	1
rs3131072	6	28919896	0.860925	rs9257809	3.641	C6orf100	intergenic	7581	7.34594e-13	0.240768	0.0335667	2	G	A	0.06958	5	1	15	1	1	1
rs67330695	6	27103654	1	rs926300	3.635	HIST1H2AG	downstream	583	2.86823e-08	0.149649	0.0269672	2	G	A	0.1412	5	1	5	1	1	1
rs34718920	6	27783941	0.87819	rs68188794	3.617	HIST1H2BM	downstream	673	1.62174e-11	0.225583	0.0334864	2	C	T	0.07157	3a	1	15	1	1	1
rs156744	6	27967274	0.692362	rs494887	3.613	IQCB2P	intergenic	11226	3.18002e-06	0.112666	0.0241832	2	G	A	0.1978	6	5	15	0	1	1
rs401754	6	27782538	0.72831	rs68188794	3.595	HIST1H2AJ	UTR5	0	1.71261e-07	0.169016	0.0323284	2	T	A	0.08648	2b	1	1	1	1	1
rs10484439	6	26309908	0.859594	rs13195401	3.594	HIST1H3PS1	intergenic	12195	1.19461e-07	0.185379	0.0350147	2	G	A	0.06859	1d	2	5	0	1	1
rs3130828	6	29181897	0.834659	rs9257809	3.573	OR2H4P	intergenic	1115	1.83601e-12	0.234365	0.0332602	2	C	A	0.07157	7	5	15	0	1	1
rs10894288	11	130808679	0.808635	rs7940866	3.57	SNX19	intergenic	22274	0.000110289	0.0807363	0.0208795	6	T	C	0.4682	7	13	15	0	1	1
rs13244345	7	1973004	0.739926	rs13227554	3.567	MAD1L1	intronic	0	0.0127752	0.0523917	0.021041	3	A	G	0.4245	5	4	5	1	1	1
rs9257183	6	28756008	0.834659	rs9257809	3.566	NOL5BP	intergenic	4226	8.5699e-13	0.238725	0.0333801	2	A	T	0.07157	7	5	13	0	1	1
rs9257802	6	29343355	1	rs9257802	3.559	OR5V1	intronic	0	6.7169e-10	0.17067	0.0276495	2	C	T	0.159	7	14	15	1	1	1
rs13217620	6	27653120	0.788174	rs68188794	3.551	RP1-15D7.1	intergenic	32515	2.17986e-11	0.233413	0.0348718	2	C	T	0.06064	5	5	14	0	1	1
rs13194053	6	27143883	1	rs926300	3.548	MIR3143	intergenic	28415	3.64703e-08	0.148545	0.0269732	2	T	C	0.1412	1f	1	15	0	1	1
rs188102	2	200903189	0.716478	rs78988795	3.544	C2orf47	intergenic	29925	2.97787e-06	-0.129419	0.0276989	1	T	A	0.1511	7	5	15	0	1	1
rs370155	6	27782031	0.711228	rs68188794	3.538	HIST1H2AJ	upstream:downstream	80	4.92623e-08	0.169496	0.0310776	2	T	G	0.08847	4	1	1	1	1	1
rs274215	18	23194109	0.799533	rs273762	3.536	RN7SL97P	intergenic	204090	1.85978e-06	0.0994927	0.0208664	9	T	C	0.4891	5	5	15	0	1	1
rs994280	2	201240086	1	rs994280	3.531	SPATS2L	intronic	0	9.01904e-09	-0.126743	0.0220491	1	A	G	0.3429	NA	2	5	1	1	1
rs572731260	10	104810293	0.60884	rs12416331	3.53	CNNM2	intronic	0	NA	NA	NA	5	CA	C	0.1312	NA	4	15	1	1	1
rs9257191	6	28765098	0.834659	rs9257809	3.523	AL662890.3	intergenic	1285	8.42887e-13	0.238484	0.0333358	2	C	G	0.07157	3a	5	14	0	1	1
rs3117427	6	29274136	0.848341	rs9257809	3.52	OR14J1	upstream	266	1.6023e-11	0.225432	0.0334553	2	T	C	0.07256	6	9	15	1	1	1
rs3131341	6	28778723	0.860925	rs9257809	3.516	AL662890.3	intergenic	14910	2.0902e-13	0.246381	0.0335536	2	C	T	0.06958	4	1	13	0	1	1
rs6903989	6	29302030	0.929918	rs9257703	3.5	DDX6P1	intergenic	3191	8.36e-09	-0.142892	0.0248031	2	A	C	0.1978	6	9	15	0	1	1
rs72844462	6	26563864	0.798889	rs13195401	3.498	HMGN4	intergenic	17381	3.50335e-08	0.181709	0.0329529	2	A	C	0.08151	4	2	15	0	1	1
rs6930435	6	29301222	0.955129	rs9257703	3.479	DDX6P1	intergenic	2383	1.56865e-08	-0.139791	0.0247247	2	A	G	0.2038	6	9	15	0	1	1
rs3118364	6	28852878	0.860925	rs9257809	3.478	ZNF90P2	intergenic	3730	8.51986e-13	0.239701	0.0335129	2	G	A	0.06958	NA	1	15	0	1	1
11:130891329:A:AAAACAAAC	11	130891329	0.785364	rs7940866	3.455	RN7SL167P	intergenic	17004	NA	NA	NA	6	A	AAAACAAAC	0.4751	NA	14	15	0	1	1
rs71559067	6	27994416	0.936397	rs68188794	3.45	OR2W2P	intergenic	7308	1.32689e-11	0.228134	0.0337193	2	A	T	0.07356	7	14	15	0	1	1
rs36123694	6	27774437	0.719685	rs68188794	3.436	HIST1H4PS1	upstream:downstream	415	NA	NA	NA	2	T	TTC	0.08748	NA	1	1	1	1	1
rs10931889	2	201101900	0.806612	rs78988795	3.429	SPATS2L	intergenic	68703	1.77243e-05	-0.120544	0.0280871	1	G	T	0.1561	5	5	15	0	1	1
rs149964	6	28018469	0.684254	rs494887	3.429	OR2B8P	intergenic	2536	NA	NA	NA	2	A	G	0.1998	NA	13	14	0	1	1
rs2746149	6	29435355	0.930061	rs9257809	3.428	UBDP1	ncRNA_intronic	0	4.8162e-14	0.248138	0.0329235	2	T	C	0.07455	6	5	15	1	1	1
rs12412038	10	104856162	1	rs12416331	3.428	NT5C2	intronic	0	1.28419e-08	0.213595	0.0375508	5	G	A	0.08748	1f	4	4	1	1	1
rs35627490	6	26462104	0.812757	rs13195401	3.422	BTN2A1	intronic	0	2.05032e-08	0.184933	0.0329784	2	C	T	0.0825	7	4	4	1	1	1
rs3132372	6	28773496	0.990699	rs9257226	3.417	AL662890.3	intergenic	9683	5.1378e-08	0.152447	0.0279901	2	T	C	0.1153	NA	1	14	0	1	1
rs568957524	6	28837343	0.847621	rs9257809	3.409	XXbac-BPG308K3.6	intergenic	4935	NA	NA	NA	2	AC	A	0.07058	NA	5	15	0	1	1
rs1270594	12	123692965	0.721311	rs2851447	3.392	MPHOSPH9	intronic	0	6.03686e-05	-0.102943	0.0256628	8	A	T	0.2217	7	4	5	1	1	1
rs145363923	2	200979065	0.718184	rs78988795	3.389	C2orf47	intergenic	105801	1.06224e-05	-0.122458	0.0278054	1	T	C	0.159	7	14	15	0	1	1
rs6940698	6	25821580	0.611782	rs13195401	3.376	SLC17A1	intronic	0	2.51283e-06	0.161958	0.0344072	2	C	T	0.07455	6	4	15	1	1	1
rs464312	6	27967591	0.633636	rs494887	3.373	IQCB2P	intergenic	10909	1.27715e-05	0.104482	0.023942	2	T	A	0.2137	6	5	15	0	1	1
rs13205211	6	28203056	0.880089	rs68188794	3.364	ZSCAN9	intergenic	1795	1.23708e-11	0.228003	0.0336496	2	T	G	0.06859	5	1	5	1	1	1
rs9257800	6	29340743	0.902216	rs9257809	3.364	OR5V1	intronic	0	1.84382e-13	0.24516	0.0333114	2	C	T	0.07256	7	9	15	1	1	1
rs144767380	6	27005085	0.702742	rs13195401	3.36	VN1R12P	intergenic	2995	NA	NA	NA	2	ATTGT	A	0.09443	NA	5	15	0	1	1
rs5011520	10	104697516	0.975695	rs12416331	3.36	CNNM2	intronic	0	8.32874e-08	0.201467	0.0375881	5	G	A	0.08946	7	5	15	1	1	1
rs9257779	6	29328516	0.814884	rs9257226	3.32	OR5V1	intronic	0	6.27216e-08	0.155135	0.028671	2	A	G	0.1044	6	9	15	1	1	1
rs202065757	6	28766359	0.822025	rs9257809	3.312	AL662890.3	intergenic	2546	NA	NA	NA	2	C	CAT	0.07256	NA	5	14	0	1	1
rs11762834	7	1895641	0.603662	rs13227554	3.31	MAD1L1	intronic	0	0.00686572	0.0580921	0.0214894	3	C	T	0.3797	2b	2	15	1	1	1
rs3135296	6	28795856	0.847621	rs9257809	3.3	XXbac-BPG308K3.5	intergenic	9789	NA	NA	NA	2	A	T	0.07058	6	13	13	0	1	1
rs200983	6	27830326	0.734062	rs68188794	3.299	HIST1H2BPS2	intergenic	1513	6.78913e-08	0.167846	0.0311018	2	C	T	0.08847	NA	5	15	1	1	1
rs2162059	11	130831224	0.791044	rs7940866	3.281	RN7SL167P	intergenic	42800	0.000134183	0.079729	0.0208788	6	G	A	0.4732	NA	9	15	0	1	1
rs273705	18	23121229	0.719886	rs273762	3.267	ZNF521	intergenic	189074	1.22909e-07	0.110618	0.0209142	9	T	C	0.4483	NA	5	15	0	0	1
rs12699449	7	1951227	0.738671	rs13227554	3.262	MAD1L1	intronic	0	0.0139804	0.05163	0.0210069	3	G	C	0.4304	5	4	5	1	1	1
rs1551449	18	23174843	0.60884	rs273762	3.261	RN7SL97P	intergenic	223356	2.09199e-05	-0.0895667	0.0210506	9	T	G	0.4314	NA	5	15	0	0	1
rs6743396	2	200860138	0.722634	rs78988795	3.251	C2orf47	intronic	0	2.48933e-06	0.130439	0.0277	1	T	C	0.1501	5	5	15	1	1	1
rs11191559	10	104867686	1	rs12416331	3.25	NT5C2	intronic	0	1.84853e-08	0.211009	0.0375086	5	C	T	0.08748	6	4	5	1	1	1
rs6908726	6	28671343	0.783149	rs9393925	3.245	RPSAP2	intergenic	28450	1.42907e-11	0.2198	0.0325393	2	G	C	0.07654	6	4	14	0	1	1
rs111357851	7	1911381	0.640086	rs13227554	3.221	MAD1L1	intronic	0	NA	NA	NA	3	C	G	0.4026	5	4	15	1	1	1
rs35848276	6	27521096	0.863098	rs68188794	3.21	XXbac-BPG34I8.3	intergenic	7504	3.09013e-11	0.225545	0.0339563	2	C	T	0.07058	4	1	13	0	1	1
rs56158087	12	123803284	0.710108	rs2851447	3.207	SBNO1	intronic	0	NA	NA	NA	8	C	CA	0.3211	NA	4	4	1	1	1
rs148082388	6	28713118	0.838079	rs68188794	3.206	RPSAP2	intergenic	12436	NA	NA	NA	2	G	GAC	0.06958	NA	5	14	0	1	1
rs1233580	6	28713725	0.825249	rs68188794	3.203	RPSAP2	intergenic	13043	2.87268e-12	0.233141	0.0333831	2	G	C	0.07058	5	5	14	0	1	1
11:130891329:A:AAAACAAACAAAC	11	130891329	0.785364	rs7940866	3.199	RN7SL167P	NA	17004	NA	NA	NA	6	A	AAAACAAACAAAC	0.000994	NA	14	15	0	0	1
rs2682431	12	123703226	0.760452	rs2851447	3.195	MPHOSPH9	intronic	0	4.32845e-06	-0.115706	0.025181	8	T	A	0.2286	7	4	4	1	1	1
rs66529373	6	28023008	0.684254	rs494887	3.183	OR2B8P	intergenic	1064	1.84736e-05	0.105398	0.0246109	2	T	A	0.1998	5	14	14	0	1	1
rs28498205	12	123851874	0.712922	rs2851447	3.182	hsa-mir-8072	intergenic	1213	NA	NA	NA	8	T	C	0.337	7	5	15	1	1	1
rs200953	6	27837267	0.725552	rs68188794	3.181	HIST1H1B	intergenic	1907	1.07205e-07	0.165184	0.0310842	2	T	C	0.08946	5	5	5	1	1	1
rs9468272	6	28025768	0.684254	rs494887	3.17	OR2B8P	intergenic	3824	NA	NA	NA	2	G	A	0.1998	7	14	14	0	1	1
rs9393881	6	28023751	0.684254	rs494887	3.164	OR2B8P	intergenic	1807	6.42659e-06	0.109119	0.0241849	2	C	G	0.1998	1f	14	14	0	1	1
rs1233594	6	28727343	0.825249	rs68188794	3.151	AL662890.1	intergenic	16349	1.99866e-12	0.234764	0.0333729	2	A	G	0.07058	7	5	14	0	1	1
rs9393908	6	28190830	0.607231	rs68188794	3.142	ZSCAN9	intergenic	1833	9.04122e-07	0.145073	0.0295378	2	T	A	0.09841	7	5	14	1	1	1
rs77954523	12	123699200	0.760452	rs2851447	3.137	MPHOSPH9	intronic	0	NA	NA	NA	8	G	GTTT	0.2286	NA	4	4	1	1	1
rs6435040	2	200861161	0.716478	rs78988795	3.131	C2orf47	intronic	0	2.31401e-06	0.130848	0.0276994	1	T	G	0.1511	7	5	15	1	1	1
rs1860831	7	2160931	0.795226	rs13227554	3.129	MAD1L1	intronic	0	0.0428723	0.0424473	0.0209621	3	T	C	0.4254	5	4	5	1	1	1
rs10532248	12	123514188	0.66014	rs2851447	3.126	PITPNM2	intronic	0	NA	NA	NA	8	A	ATG	0.2256	NA	4	5	1	1	1
rs7130842	11	130836269	0.886744	rs7940866	3.121	RN7SL167P	intergenic	37755	5.93707e-07	0.104248	0.0208777	6	A	G	0.495	6	9	15	0	1	1
rs200979	6	27852357	1	rs494887	3.12	HIST1H3J	intergenic	5735	4.60428e-08	0.145042	0.0265355	2	G	A	0.1441	1f	5	15	1	1	1
rs200964	6	27866943	0.992422	rs494887	3.119	RNU7-26P	intergenic	1598	5.94117e-08	0.144261	0.0266137	2	G	C	0.1451	4	3	15	1	1	1
rs1716169	12	123716930	0.672779	rs2851447	3.109	MPHOSPH9	intronic	0	0.000104505	-0.0996631	0.0256871	8	A	T	0.2256	3a	1	1	1	1	1
rs57440165	6	26843517	0.971444	rs13195401	3.102	GUSBP2	ncRNA_intronic	0	3.30708e-11	0.228472	0.0344489	2	A	C	0.06859	6	5	15	0	1	0
rs67998226	6	28238059	0.866536	rs68188794	3.101	RP5-874C20.3	ncRNA_intronic	0	1.2825e-11	0.226318	0.0334266	2	T	C	0.06958	3a	4	5	1	1	1
rs111979702	7	1925120	0.744678	rs13227554	3.096	MAD1L1	intronic	0	NA	NA	NA	3	GGT	G	0.4354	NA	4	5	1	1	0
rs74938253	2	201008386	0.600273	rs78988795	3.093	C2orf47	intergenic	135122	1.29447e-06	-0.127016	0.0262397	1	T	G	0.1839	6	5	15	0	1	1
rs273720	18	23165102	0.870659	rs273762	3.092	ZNF521	intergenic	232947	1.21912e-06	0.100595	0.0207305	9	T	C	0.4742	NA	9	15	0	0	1
rs13220570	6	26753800	0.685335	rs13195401	3.089	RP11-457M11.5	intergenic	65607	NA	NA	NA	2	T	C	0.1163	6	5	14	0	1	1
rs3131095	6	28851572	0.860925	rs9257809	3.089	ZNF90P2	intergenic	5036	7.52952e-13	0.24027	0.0335129	2	T	C	0.06958	5	5	15	0	1	1
rs35162296	6	26318262	0.859594	rs13195401	3.078	HIST1H3PS1	intergenic	3841	1.11822e-07	0.1858	0.0350144	2	C	T	0.06859	7	5	14	0	1	1
rs273723	18	23162688	0.815313	rs273762	3.078	ZNF521	intergenic	230533	2.02799e-06	0.0986351	0.0207626	9	A	G	0.4642	NA	9	15	0	0	1
rs34613987	6	27433029	0.757326	rs13195401	3.063	ZNF184	intronic	0	3.70452e-10	0.204525	0.0326405	2	C	T	0.08052	7	4	5	1	1	1
rs4721217	7	1973579	0.633234	rs13227554	3.059	MAD1L1	intronic	0	0.0482201	0.0421627	0.0213436	3	C	T	0.3907	5	4	5	1	1	1
rs368026894	6	28943970	0.860925	rs9257809	3.056	RN7SL471P	intergenic	1281	NA	NA	NA	2	A	AATTTATTT	0.06958	NA	5	15	0	1	1
rs3823158	6	26463271	0.812757	rs13195401	3.052	BTN2A1	intronic	0	1.99464e-08	0.185087	0.0329779	2	T	A	0.0825	6	4	4	1	1	1
rs11679658	2	200923081	0.716478	rs78988795	3.049	C2orf47	intergenic	49817	3.42849e-06	-0.128538	0.0276823	1	A	G	0.1511	6	5	15	0	1	1
rs11439134	18	23187965	0.926706	rs273762	3.033	RN7SL97P	intergenic	210234	NA	NA	NA	9	A	AT	0.4751	NA	5	15	0	0	1
rs551185546	6	29005678	0.860925	rs9257809	3.023	OR2W1	intergenic	6311	NA	NA	NA	2	TTAA	T	0.06958	NA	13	15	1	1	1
rs10894286	11	130796678	0.786481	rs7940866	3.023	SNX19	intergenic	10273	NA	NA	NA	6	C	T	0.4722	6	5	15	0	1	1
rs17750747	6	27730334	0.87819	rs68188794	3.021	RSL24D1P1	intergenic	18063	2.62406e-11	0.223282	0.0334943	2	T	C	0.07157	4	1	14	0	1	1
rs115648484	6	25938767	0.724339	rs13195401	3.013	SLC17A2	intergenic	7820	1.44334e-07	0.197089	0.0374719	2	T	A	0.0666	6	5	15	1	1	1
rs3117333	6	29219489	0.834659	rs9257809	3.012	XXbac-BPG308J9.3	ncRNA_intronic	0	1.64866e-12	0.234985	0.0332775	2	G	A	0.07157	NA	5	15	0	1	1
rs1014258	6	29310681	0.955129	rs9257703	3.009	DDX6P1	intergenic	11842	1.175e-08	-0.141064	0.0247337	2	T	C	0.2038	NA	9	15	0	1	1
rs17115100	10	104591393	0.931411	rs12416331	2.995	CYP17A1	intronic	0	6.41397e-07	0.179664	0.0360893	5	G	T	0.09344	5	2	15	1	1	1
rs12668848	7	2020995	0.940995	rs13227554	2.98	MAD1L1	intronic	0	0.00470759	0.0594019	0.0210169	3	G	A	0.4205	5	4	5	1	1	1
rs566171073	6	26747550	0.757072	rs13195401	2.971	RP11-457M11.5	intergenic	59357	NA	NA	NA	2	G	GA	0.08449	NA	7	13	0	0	0
rs36116761	6	27818482	0.893354	rs68188794	2.967	HIST1H2BN	intronic	0	2.38744e-11	0.223731	0.0334921	2	C	G	0.07256	6	5	15	1	1	1
rs35017208	6	28345282	0.851252	rs68188794	2.967	ZSCAN12	intergenic	1449	9.62044e-12	0.228874	0.0335982	2	C	T	0.06859	7	4	5	1	1	1
rs3129151	6	29138315	0.623638	rs3132379	2.962	OR2J2	intergenic	2995	1.38199e-05	0.113587	0.0261317	2	C	T	0.1819	7	13	15	1	1	0
rs11191607	10	104959188	0.987722	rs12416331	2.956	NT5C2	intergenic	6131	1.04514e-08	0.21502	0.0375696	5	G	T	0.08847	7	2	15	1	1	1
rs149467044	8	27411100	0.635724	rs56223946	2.947	GULOP	intergenic	6690	NA	NA	NA	4	T	G	0.168	7	5	15	1	1	0
rs10744149	12	123708490	0.760452	rs2851447	2.935	MPHOSPH9	intronic	0	2.6643e-06	-0.118178	0.0251703	8	T	A	0.2286	6	4	5	1	1	1
rs35909544	6	27163456	0.666627	rs13195401	2.93	RP11-209A2.1	intergenic	15566	1.03675e-07	0.166261	0.0312511	2	G	A	0.09443	3a	5	15	0	1	1
rs12531315	7	1953650	0.636549	rs13227554	2.928	MAD1L1	intronic	0	NA	NA	NA	3	C	G	0.3976	5	2	5	1	1	1
rs11191479	10	104723620	0.975695	rs12416331	2.926	CNNM2	intronic	0	5.73452e-08	0.203689	0.0375334	5	T	C	0.08946	1f	2	15	1	1	1
rs13217472	6	28681415	0.838079	rs68188794	2.919	RPSAP2	intergenic	18378	1.75726e-12	0.235395	0.0333775	2	G	A	0.06958	6	5	14	0	1	1
rs34116866	7	1953656	0.716881	rs13227554	2.919	MAD1L1	intronic	0	NA	NA	NA	3	TC	T	0.4185	NA	2	5	1	1	1
rs3130894	6	28981519	0.860925	rs9257809	2.917	ZNF311	intergenic	8425	1.67197e-13	0.246587	0.0334459	2	G	C	0.06958	7	5	13	1	1	1
rs149984	6	27993335	0.692362	rs494887	2.902	OR2W2P	intergenic	8389	NA	NA	NA	2	T	C	0.1978	NA	14	15	0	1	1
rs4713140	6	28097193	0.676497	rs68188794	2.898	ZSCAN16-AS1:ZSCAN16	ncRNA_intronic	0	7.44565e-06	0.130817	0.0291967	2	G	A	0.1024	6	4	4	1	1	1
rs3130887	6	28944086	0.860925	rs9257809	2.898	RN7SL471P	intergenic	1165	3.1992e-13	0.24398	0.0334874	2	G	T	0.06958	NA	5	15	0	1	1
rs4452638	6	27229265	0.652152	rs13195401	2.892	PRSS16	intergenic	4861	1.70407e-07	0.163204	0.0312112	2	G	A	0.09642	6	1	13	1	1	1
rs59574136	7	2036460	0.83395	rs13227554	2.887	MAD1L1	intronic	0	NA	NA	NA	3	T	C	0.3926	5	5	5	1	1	1
rs11690371	2	200989616	0.718184	rs78988795	2.881	C2orf47	intergenic	116352	6.31675e-06	-0.125023	0.0276875	1	A	G	0.159	4	2	15	0	1	1
rs13198474	6	25874423	0.65059	rs13195401	2.863	SLC17A3	UTR5	0	1.0373e-07	0.196201	0.0368795	2	G	A	0.05567	6	1	15	1	1	1
rs6910361	6	28651780	0.788563	rs9257226	2.853	LINC00533	intergenic	34936	7.367e-08	0.154454	0.0286984	2	G	A	0.1034	6	1	14	0	1	1
rs35283022	6	27268544	0.712709	rs2893910	2.847	POM121L2	intronic	0	NA	NA	NA	2	CT	C	0.2247	NA	5	13	1	1	1
rs273758	18	23195507	0.657982	rs273762	2.839	RN7SL97P	intergenic	202692	1.00489e-05	0.0933568	0.02114	9	A	G	0.4404	NA	9	15	0	0	1
rs11771451	7	1945678	0.622694	rs13227554	2.834	MAD1L1	intronic	0	NA	NA	NA	3	T	C	0.3936	6	4	5	1	1	1
rs1233623	6	28748281	0.825249	rs68188794	2.831	NOL5BP	intergenic	3128	1.22927e-12	0.23725	0.0334058	2	C	T	0.07058	5	5	13	0	1	1
rs9467707	6	26327905	0.643626	rs13195401	2.824	HIST1H3PS1	intergenic	5384	1.24574e-06	0.159321	0.0328618	2	G	C	0.09245	4	1	1	0	1	1
rs60995052	7	2030007	0.825936	rs13227554	2.823	MAD1L1	intronic	0	0.0295349	0.0464261	0.0213329	3	G	C	0.3877	5	2	5	1	1	1
rs35526527	6	27042287	0.666627	rs13195401	2.809	VN1R11P	intergenic	8771	8.91666e-08	0.166857	0.0312027	2	C	A	0.09443	5	5	14	0	1	1
rs146761939	6	28943970	0.860925	rs9257809	2.809	RN7SL471P	NA	1281	NA	NA	NA	2	AATTT	A	0.1461	NA	5	15	0	1	1
rs3117433	6	29303364	0.814884	rs9257226	2.809	DDX6P1	intergenic	4525	2.96441e-08	0.158763	0.0286393	2	T	C	0.1044	7	9	15	0	1	1
rs3884025	6	25930088	0.748586	rs13195401	2.806	SLC17A2	intronic	0	1.30048e-07	0.19238	0.0364441	2	G	A	0.06461	NA	1	15	1	1	1
rs13195728	6	27771106	0.87819	rs68188794	2.796	HIST1H4PS1	intergenic	3746	2.19836e-11	0.224254	0.0335097	2	T	C	0.07157	6	5	15	1	1	1
rs413670	6	29526562	0.943407	rs9257809	2.789	UBD:GABBR1	intronic	0	6.4566e-14	0.247553	0.0330138	2	G	A	0.07356	NA	1	14	1	1	1
rs35556097	12	123662407	0.994925	rs2851447	2.785	MPHOSPH9	intronic	0	NA	NA	NA	8	AC	A	0.2753	NA	4	4	1	1	1
rs139871222	6	28754431	0.825249	rs68188794	2.776	NOL5BP	intergenic	2649	NA	NA	NA	2	AT	A	0.07058	NA	5	13	0	1	1
rs11057219	12	123750073	0.730936	rs2851447	2.77	CDK2AP1	intronic	0	NA	NA	NA	8	C	T	0.333	5	3	4	1	1	1
rs12416331	10	104928914	1	rs12416331	2.755	NT5C2	intronic	0	6.60798e-09	0.217973	0.0375777	5	T	A	0.08748	3a	2	5	1	1	1
rs11288218	12	123776226	0.626594	rs2851447	2.743	SBNO1	UTR3	0	NA	NA	NA	8	TA	T	0.2903	NA	4	4	1	1	1
rs6923139	6	26313348	0.643626	rs13195401	2.741	HIST1H3PS1	intergenic	8755	2.66579e-06	0.154082	0.0328181	2	C	T	0.09245	1f	1	1	0	1	1
rs17598658	6	26175866	0.872087	rs13195401	2.736	HIST1H2BD	intergenic	4288	6.02122e-08	0.193343	0.0356842	2	A	C	0.06561	1b	1	15	1	1	1
rs13218430	6	28029837	0.684254	rs494887	2.724	OR2B8P	intergenic	7893	5.51744e-06	0.109809	0.0241653	2	T	C	0.1998	6	13	14	0	1	1
rs9257566	6	29144532	0.6365	rs9257809	2.724	OR2J2	intergenic	2180	5.52494e-13	0.228098	0.0316288	2	C	T	0.09145	6	14	15	1	1	0
rs140365013	6	27523869	0.863098	rs68188794	2.716	XXbac-BPG34I8.3	intergenic	4731	9.00896e-11	0.217608	0.0335674	2	G	A	0.07058	5	5	13	0	1	1
rs149969	6	27977737	0.692362	rs494887	2.714	IQCB2P	upstream	763	3.47173e-06	0.112222	0.024182	2	T	C	0.1978	6	5	15	0	1	1
rs9257262	6	28817590	0.847621	rs9257809	2.713	XXbac-BPG308K3.6	intergenic	9811	4.29539e-13	0.242956	0.03353	2	C	T	0.07058	6	5	15	0	1	1
rs172328	6	28790528	0.917286	rs9257226	2.712	XXbac-BPG308K3.5	intergenic	15117	6.21988e-08	0.155413	0.0287144	2	C	T	0.1054	NA	1	14	0	1	1
rs7939417	11	130853832	0.769219	rs7940866	2.712	RN7SL167P	intergenic	20192	0.000447861	0.0733097	0.0208851	6	T	A	0.4642	6	8	15	0	1	1
rs13197633	6	28174757	0.946501	rs68188794	2.708	TOB2P1	intergenic	10663	NA	NA	NA	2	G	A	0.07256	3a	7	13	0	1	1
rs2604476	18	23145817	0.780602	rs273762	2.699	ZNF521	intergenic	213662	2.08201e-06	0.0987554	0.0208112	9	G	A	0.4483	7	5	15	0	0	1
rs545486436	6	26678939	0.902959	rs13195401	2.697	RP11-457M11.5	intergenic	7529	NA	NA	NA	2	A	G	0.06362	NA	5	14	0	1	1
rs3131094	6	28839353	0.847621	rs9257809	2.697	XXbac-BPG308K3.6	intergenic	6945	5.90569e-13	0.241561	0.0335379	2	C	A	0.07058	2b	5	15	0	1	1
rs11770254	7	2155250	0.802115	rs13227554	2.696	MAD1L1	intronic	0	0.0485494	0.0415024	0.0210402	3	C	G	0.4274	5	2	5	1	1	1
rs574909700	6	28832788	0.771618	rs9393925	2.689	XXbac-BPG308K3.6	upstream	380	NA	NA	NA	2	A	G	0.07753	NA	1	5	0	1	1
rs200976	6	27854963	0.984932	rs494887	2.685	HIST1H3J	intergenic	3129	5.50333e-08	0.144302	0.0265542	2	A	G	0.1461	NA	5	15	1	1	1
rs11191575	10	104898337	1	rs12416331	2.684	NT5C2	intronic	0	1.20893e-08	0.213888	0.0375343	5	C	T	0.08748	7	4	4	1	1	1
rs72420186	2	201034661	0.804561	rs78988795	2.681	SPATS2L	intergenic	135942	NA	NA	NA	1	AACAG	A	0.1521	NA	5	15	0	1	1
rs200966	6	27862152	0.984932	rs494887	2.681	HIST1H2BO	downstream	482	5.88653e-08	0.143971	0.026552	2	T	C	0.1461	NA	1	1	1	1	1
rs11763870	7	2027448	0.944897	rs13227554	2.678	MAD1L1	intronic	0	0.00734246	-0.056416	0.0210437	3	T	C	0.4195	5	4	5	1	1	1
rs273745	18	23187239	0.796981	rs273762	2.665	RN7SL97P	intergenic	210960	2.94647e-06	0.0972408	0.0208023	9	C	T	0.4881	NA	5	15	0	1	1
rs10616658	6	28556198	0.613647	rs9295778	2.661	SCAND3:RP5-1186N24.3	ncRNA_intronic	0	NA	NA	NA	2	GTT	G	0.1988	NA	1	13	1	1	1
rs273717	18	23166571	0.870659	rs273762	2.658	RN7SL97P	intergenic	231628	1.24036e-06	0.100536	0.0207331	9	T	C	0.4742	NA	9	15	0	0	1
rs3118368	6	28837109	0.785974	rs9257809	2.639	XXbac-BPG308K3.6	intergenic	4701	3.20283e-12	0.232683	0.0333905	2	T	A	0.07555	6	5	15	0	1	1
rs469228	6	27970704	0.633636	rs494887	2.636	IQCB2P	intergenic	7796	1.46723e-05	0.104407	0.0240927	2	A	G	0.2137	NA	5	15	0	1	1
rs10654220	12	123703422	0.698136	rs2851447	2.634	MPHOSPH9	intronic	0	NA	NA	NA	8	AGTT	A	0.2207	NA	4	5	1	1	1
rs1579854	18	23211723	0.61792	rs273762	2.623	RN7SL97P	intergenic	186476	1.05964e-05	-0.0921183	0.020914	9	C	T	0.499	NA	9	15	0	0	1
rs71880788	18	23142165	0.797154	rs273762	2.621	ZNF521	intergenic	210010	NA	NA	NA	9	A	AT	0.4672	NA	5	15	0	0	1
rs9257217	6	28768932	0.834659	rs9257809	2.609	AL662890.3	intergenic	5119	4.28186e-13	0.242727	0.0334964	2	C	T	0.07157	5	5	14	0	1	1
rs11191574	10	104898126	0.987722	rs12416331	2.608	NT5C2	intronic	0	1.24725e-08	0.213698	0.037536	5	C	T	0.08847	6	4	4	1	1	1
rs9257681	6	29254982	0.822025	rs9257809	2.588	XXbac-BPG308J9.3	ncRNA_intronic	0	NA	NA	NA	2	C	G	0.07256	6	9	15	0	1	1
rs200989	6	27816442	0.74274	rs68188794	2.582	HIST1H2BN	intronic	0	4.90451e-08	0.16966	0.0311032	2	A	G	0.08748	NA	4	15	1	1	1
rs35076545	6	26603924	0.798889	rs13195401	2.58	ABT1	intergenic	3645	3.21971e-08	0.182401	0.0329896	2	C	A	0.08151	6	5	5	1	1	1
rs34950484	6	28278688	0.866536	rs68188794	2.58	PGBD1	intergenic	8361	2.29337e-11	0.223544	0.0334346	2	G	A	0.06958	5	5	15	1	1	1
rs138172222	10	104902430	1	rs12416331	2.573	NT5C2	intronic	0	NA	NA	NA	5	G	GA	0.08748	NA	4	5	1	1	1
rs3135317	6	28989297	0.860925	rs9257809	2.568	OR2AD1P	intergenic	5159	3.95646e-14	0.252835	0.0334331	2	A	G	0.06958	NA	13	14	0	1	1
rs36092177	6	28357807	0.851252	rs68188794	2.565	ZSCAN12	intronic	0	7.22288e-12	0.230502	0.0336343	2	C	T	0.06859	5	4	4	1	1	1
rs273755	18	23193104	0.799533	rs273762	2.561	RN7SL97P	intergenic	205095	2.78051e-06	0.0978832	0.0208866	9	A	C	0.4891	NA	7	15	0	1	1
rs3131076	6	28930257	0.860925	rs9257809	2.558	KRT18P1	intergenic	6649	6.35584e-13	0.241436	0.0335672	2	G	A	0.06958	7	5	15	0	1	1
rs541745677	10	104749705	0.92595	rs12416331	2.558	CNNM2	intronic	0	NA	NA	NA	5	C	CTT	0.08549	NA	2	15	1	1	1
rs12219304	10	104931584	1	rs12416331	2.556	NT5C2	intronic	0	1.1742e-08	0.214915	0.0376817	5	G	C	0.08748	7	4	5	1	1	1
rs17750424	6	27701122	0.87819	rs68188794	2.548	RP1-97D16.1	intergenic	3656	3.24031e-11	0.222394	0.0335172	2	T	C	0.07157	6	14	14	0	1	1
rs3132373	6	28773355	0.834659	rs9257809	2.548	AL662890.3	intergenic	9542	2.88561e-13	0.244567	0.033504	2	G	T	0.07157	NA	5	14	0	1	1
rs4553407	12	123750748	0.726273	rs2851447	2.544	CDK2AP1	intronic	0	1.68041e-05	-0.0964626	0.0224144	8	G	C	0.332	4	3	4	1	1	1
rs11770255	7	2155251	0.802115	rs13227554	2.538	MAD1L1	intronic	0	0.0435539	0.0424534	0.0210336	3	C	G	0.4274	5	2	5	1	1	1
rs200975	6	27855625	1	rs494887	2.53	HIST1H3J	intergenic	2467	4.82583e-08	0.144816	0.0265347	2	G	T	0.1441	6	5	15	1	1	1
rs11191434	10	104637508	0.842479	rs12416331	2.528	C10orf32-ASMT:AS3MT	intronic	0	NA	NA	NA	5	T	C	0.08847	6	4	15	1	1	1
rs17749927	6	27669976	0.863098	rs68188794	2.518	RP1-97D16.1	intergenic	34802	5.88801e-11	0.219466	0.0335239	2	A	G	0.07058	6	4	5	0	1	1
rs1233609	6	28736201	0.825249	rs68188794	2.515	AL662890.1	intergenic	7491	1.57276e-12	0.236172	0.0334146	2	G	A	0.07058	7	5	13	0	1	1
rs1584178	18	23211752	0.61792	rs273762	2.512	RN7SL97P	intergenic	186447	0.0335107	-0.0444893	0.0209272	9	T	A	0.499	7	9	15	0	0	1
rs273752	18	23190082	0.926706	rs273762	2.51	RN7SL97P	intergenic	208117	2.92224e-07	0.106406	0.0207483	9	A	G	0.4751	NA	14	15	0	0	1
rs2239038	12	2374130	0.756315	rs1860002	2.505	CACNA1C	intronic	0	8.26213e-07	-0.103937	0.0210865	7	G	A	0.3956	4	1	15	1	1	1
rs9257184	6	28756088	0.834659	rs9257809	2.503	NOL5BP	intergenic	4306	8.6057e-13	0.238514	0.0333532	2	C	T	0.07157	5	5	13	0	1	1
rs72845070	6	27668300	0.864781	rs68188794	2.5	RP1-97D16.1	intergenic	36478	NA	NA	NA	2	A	C	0.06759	5	5	5	0	1	1
rs13212985	6	26609989	0.798889	rs13195401	2.495	RP11-457M11.6	intergenic	2141	3.54952e-08	0.181852	0.0329925	2	G	C	0.08151	5	5	14	1	1	1
rs12420126	11	130834811	0.786882	rs7940866	2.495	RN7SL167P	intergenic	39213	0.000176072	0.0784517	0.0209144	6	C	T	0.4742	7	9	15	0	1	1
rs9368531	6	27781872	0.72831	rs68188794	2.489	HIST1H2AJ	upstream:downstream	239	4.65663e-08	0.169892	0.0310933	2	G	C	0.08648	4	1	1	1	1	1
rs3130893	6	28980707	0.860925	rs9257809	2.489	ZNF311	intergenic	7613	1.31093e-13	0.247577	0.0334335	2	A	G	0.06958	1f	5	14	1	1	1
rs1233585	6	28716345	0.816382	rs9257226	2.488	RPSAP2	intergenic	15663	1.17432e-07	0.14018	0.0264618	2	A	G	0.1312	6	1	14	0	1	1
rs67491322	6	25961352	0.649031	rs13195401	2.478	TRIM38	intergenic	1677	5.79437e-07	0.1723	0.0344742	2	C	T	0.07356	3a	5	15	1	1	1
rs12217501	10	104851889	0.987722	rs12416331	2.474	NT5C2	intronic	0	1.14184e-08	0.214672	0.0376077	5	T	C	0.08847	6	4	4	1	1	1
rs11191502	10	104765494	0.975695	rs12416331	2.468	CNNM2	intronic	0	7.4247e-08	0.202122	0.0375651	5	T	G	0.08946	6	5	15	1	1	1
rs551425186	10	104938590	0.841712	rs12416331	2.466	NT5C2	intronic	0	NA	NA	NA	5	C	CA	0.07853	NA	4	5	1	1	1
rs34073492	6	26739452	0.825977	rs13195401	2.46	RP11-457M11.5	intergenic	51259	NA	NA	NA	2	C	T	0.09841	NA	8	15	0	1	0
rs2893910	6	27283254	1	rs2893910	2.457	POM121L2	intergenic	3304	1.2624e-08	0.152743	0.026839	2	A	T	0.171	7	5	14	1	1	1
rs56862318	6	27185354	0.659324	rs13195401	2.453	RP11-209A2.1	intergenic	5661	1.01801e-07	0.165967	0.0311764	2	G	A	0.09543	6	5	14	0	1	1
rs34543938	6	27624640	0.863098	rs68188794	2.448	RP1-15D7.1	intergenic	4035	4.47615e-11	0.220934	0.0335389	2	A	G	0.07058	5	9	14	0	1	1
rs541799440	6	28828393	0.847621	rs9257809	2.447	XXbac-BPG308K3.6	ncRNA_exonic	0	NA	NA	NA	2	TCTAAC	T	0.07058	NA	2	15	0	1	1
rs7925214	11	130794253	0.754157	rs7940866	2.442	SNX19	intergenic	7848	1.28551e-06	0.102269	0.0211214	6	C	T	0.4771	7	5	15	1	1	1
rs35706352	6	27793992	0.87819	rs68188794	2.438	HIST1H4J	intergenic	1734	NA	NA	NA	2	G	A	0.07157	7	1	5	1	1	1
rs145618402	6	28168326	0.619125	rs494887	2.436	ZNF192P2	intergenic	11115	NA	NA	NA	2	AAAC	A	0.1829	NA	9	14	0	1	1
rs273721	18	23164814	0.870659	rs273762	2.434	ZNF521	intergenic	232659	1.18256e-06	0.100721	0.0207308	9	T	C	0.4742	NA	9	15	0	0	1
rs36013569	6	25817796	0.611782	rs13195401	2.431	SLC17A1	intronic	0	NA	NA	NA	2	AT	A	0.07455	NA	4	15	1	1	1
rs13220522	6	26316295	0.900137	rs13195401	2.426	HIST1H3PS1	intergenic	5808	3.28133e-08	0.195451	0.0353711	2	G	A	0.06362	7	5	14	0	1	1
rs1106399	2	201003837	0.600273	rs78988795	2.419	C2orf47	intergenic	130573	1.39525e-06	-0.12663	0.0262408	1	A	C	0.1839	5	5	15	0	1	1
rs35337219	6	27542282	0.857093	rs68188794	2.411	XXbac-BPG34I8.3	intergenic	12758	NA	NA	NA	2	CT	C	0.06859	NA	9	14	0	1	1
rs537027827	6	28755687	0.990699	rs9257226	2.409	NOL5BP	intergenic	3905	NA	NA	NA	2	T	TGG	0.1153	NA	5	13	0	1	1
rs7098825	10	104628234	0.899938	rs12416331	2.402	C10orf32-ASMT:RNU6-372P	ncRNA_exonic	0	5.67316e-07	0.17919	0.0358234	5	T	C	0.09642	7	5	5	1	1	1
rs4673634	2	200863349	0.716478	rs78988795	2.393	C2orf47	intronic	0	2.66656e-06	0.130037	0.0276971	1	A	C	0.1511	5	4	15	1	1	1
rs273763	18	23197631	0.816248	rs273762	2.386	RN7SL97P	intergenic	200568	3.48586e-07	0.107958	0.0211886	9	C	T	0.4105	5	7	15	0	0	1
rs172166	6	28020820	0.683285	rs494887	2.377	OR2B8P	downstream	185	NA	NA	NA	2	C	G	0.2008	7	13	14	0	1	1
rs200075822	2	200998384	0.718184	rs78988795	2.369	C2orf47	intergenic	125120	NA	NA	NA	1	ATTT	A	0.159	NA	5	15	0	1	1
rs3130847	6	28927542	0.860925	rs9257809	2.366	KRT18P1	intergenic	9364	6.43713e-13	0.241378	0.0335672	2	A	G	0.06958	5	5	15	0	1	1
rs144022448	6	27456052	0.757326	rs13195401	2.365	ZNF184	intergenic	15154	NA	NA	NA	2	CAG	C	0.08052	NA	14	15	0	1	1
rs11687313	2	201146399	0.830402	rs78988795	2.358	SPATS2L	intergenic	24204	4.6604e-08	-0.163973	0.0300108	1	G	A	0.1302	6	5	15	0	1	1
rs55706012	6	26266311	0.872713	rs13195401	2.341	HIST1H3G	intergenic	4834	4.09049e-08	0.194144	0.0353831	2	A	C	0.06759	7	5	15	1	1	1
rs2747054	6	27783359	0.72831	rs68188794	2.34	HIST1H2BM	upstream:downstream	91	4.99282e-08	0.169512	0.0310941	2	A	G	0.08648	3a	1	2	1	1	1
rs2307510	18	23177918	0.651453	rs273762	2.334	RN7SL97P	intergenic	220281	NA	NA	NA	9	GATC	G	0.4533	NA	5	15	0	0	1
12:123727782:A:ATT	12	123727782	0.652692	rs2851447	2.332	MPHOSPH9:C12orf65	intronic	0	NA	NA	NA	8	A	ATT	0.2227	NA	4	5	1	1	1
rs1347551	2	201186572	0.624804	rs994280	2.324	SPATS2L	intronic	0	1.10198e-05	-0.0962709	0.021899	1	C	T	0.34	NA	4	5	1	1	1
rs71550121	6	29135795	0.623638	rs3132379	2.309	OR2J2	intergenic	5515	NA	NA	NA	2	TTTAAA	T	0.1819	NA	14	15	1	1	0
rs10232234	7	1948110	0.731737	rs13227554	2.307	MAD1L1	intronic	0	0.024242	0.0475234	0.0210909	3	G	T	0.4264	7	4	5	1	1	1
rs469227	6	27970705	0.633636	rs494887	2.304	IQCB2P	intergenic	7795	1.44249e-05	0.104499	0.024093	2	A	C	0.2137	NA	5	15	0	1	1
rs11191560	10	104869038	1	rs12416331	2.303	NT5C2	intronic	0	1.25236e-08	0.213835	0.0375648	5	T	C	0.08748	6	4	5	1	1	1
rs4759409	12	123719585	0.695658	rs2851447	2.301	MPHOSPH9:C12orf65	intronic	0	1.9733e-05	-0.107563	0.0252029	8	G	C	0.2326	5	1	5	1	1	1
rs7760313	6	28817897	0.847621	rs9257809	2.3	XXbac-BPG308K3.6	intergenic	9504	5.23698e-13	0.241854	0.0335024	2	T	C	0.07058	7	5	15	0	1	1
rs10650434	7	2025096	0.948557	rs13227554	2.3	MAD1L1	intronic	0	NA	NA	NA	3	ACT	A	0.4205	NA	4	5	1	1	1
rs9295778	6	28684183	1	rs9295778	2.295	RPSAP2	intergenic	15610	1.76838e-12	-0.196072	0.0278052	2	T	G	0.1571	6	5	14	0	1	1
rs35125602	10	104656039	0.975695	rs12416331	2.294	C10orf32-ASMT:AS3MT	intronic	0	1.93254e-07	0.193506	0.0371719	5	G	A	0.08946	7	4	15	1	1	1
rs61240102	6	27124904	1	rs926300	2.286	MIR3143	intergenic	9436	2.53143e-08	0.150201	0.0269608	2	G	C	0.1412	6	1	15	1	1	1
rs72324954	6	25863018	0.629878	rs13195401	2.281	SLC17A3	intronic	0	NA	NA	NA	2	TGAAAA	T	0.07555	NA	5	15	1	1	1
rs10894308	11	130891895	0.707884	rs7940866	2.276	RN7SL167P	intergenic	17570	0.00145125	0.0671497	0.021088	6	G	A	0.4513	7	14	15	0	1	1
rs112305133	2	201010380	0.600273	rs78988795	2.275	C2orf47	intergenic	137116	1.30487e-06	-0.127084	0.0262623	1	A	G	0.1839	6	5	15	0	1	1
rs113278154	10	104960464	0.987722	rs12416331	2.275	NT5C2	intergenic	7407	NA	NA	NA	5	C	T	0.08847	7	5	15	1	1	1
rs72839445	6	27249686	0.943302	rs13195401	2.272	POM121L2	intergenic	3995	3.88606e-10	0.216741	0.0346313	2	G	A	0.06859	5	5	13	1	1	1
rs2682429	12	123642955	0.743982	rs2851447	2.263	MPHOSPH9	intronic	0	1.18522e-05	-0.109891	0.0250876	8	C	G	0.2316	5	4	5	1	1	1
rs13205911	6	28124114	0.946501	rs68188794	2.262	ZKSCAN8	UTR3	0	8.60603e-12	0.230163	0.0337083	2	C	T	0.07256	7	4	4	1	1	1
rs71559024	6	27352750	0.877433	rs13195401	2.26	ZNF391	intergenic	0	NA	NA	NA	2	G	A	0.06958	5	5	15	1	1	1
rs10791106	11	130846432	0.775394	rs7940866	2.257	RN7SL167P	intergenic	27592	0.000607049	0.0716825	0.0209082	6	A	G	0.4662	6	9	15	0	1	1
rs2297787	10	104680137	0.941044	rs12416331	2.254	CNNM2	intronic	0	4.57449e-08	0.203895	0.0372948	5	T	A	0.09245	2a	1	1	1	1	1
rs273726	18	23129782	0.736894	rs273762	2.24	ZNF521	intergenic	197627	2.76195e-07	0.107191	0.0208584	9	T	C	0.4433	NA	7	15	0	0	1
rs34582889	2	201010527	0.600273	rs78988795	2.235	C2orf47	intergenic	137263	1.42268e-06	-0.126837	0.0263048	1	A	G	0.1839	7	5	15	0	1	1
rs10430665	10	104848430	0.987722	rs12416331	2.234	CNNM2:NT5C2	UTR3	0	2.143e-08	0.210747	0.037633	5	C	T	0.08847	7	4	4	1	1	1
rs9393925	6	28682442	1	rs9393925	2.227	RPSAP2	intergenic	17351	2.1241e-08	-0.174238	0.0311052	2	T	C	0.09642	6	5	14	0	1	1
rs520088	12	123522150	0.6954	rs2851447	2.227	PITPNM2	intronic	0	9.58407e-05	-0.098479	0.0252453	8	C	G	0.2247	1f	4	5	1	1	1
rs149123117	6	26670618	0.757541	rs13195401	2.226	ZNF322	intergenic	10637	NA	NA	NA	2	A	G	0.08648	6	5	14	0	1	1
rs35200468	2	201110368	0.731739	rs78988795	2.222	SPATS2L	intergenic	60235	5.11794e-05	-0.114919	0.0283738	1	G	C	0.1491	5	5	15	0	1	1
rs34158769	6	26336572	0.886182	rs13195401	2.214	HIST1H3PS1	intergenic	14051	1.06341e-07	0.187854	0.0353406	2	G	A	0.0666	4	2	14	0	1	1
rs78821730	10	104684544	0.975695	rs12416331	2.211	CNNM2	intronic	0	7.09546e-08	0.202253	0.0375325	5	G	A	0.08946	6	5	5	1	1	1
rs295129	2	201229473	0.648542	rs994280	2.208	SPATS2L	intronic	0	0.0043669	0.0597041	0.0209461	1	G	A	0.4423	NA	5	15	1	1	1
rs9368561	6	28168343	0.683497	rs68188794	2.206	ZNF192P2	intergenic	11132	1.46499e-06	0.141873	0.0294589	2	C	T	0.1014	6	9	14	0	1	1
rs417919	6	28779423	1	rs9257226	2.202	AL662890.3	intergenic	15610	4.85187e-08	0.152753	0.0279939	2	A	G	0.1143	NA	2	13	0	1	1
rs1233588	6	28719976	0.825249	rs68188794	2.197	RPSAP2	intergenic	19294	2.05575e-12	0.234653	0.0333757	2	T	C	0.07058	5	1	14	0	1	1
rs10239050	7	2158390	0.695504	rs13227554	2.19	MAD1L1	intronic	0	0.0343917	0.0447859	0.0211709	3	A	G	0.3996	5	4	5	1	1	1
rs6590540	11	130805444	0.815691	rs7940866	2.19	SNX19	intergenic	19039	0.000177454	0.0783058	0.0208864	6	T	C	0.4682	7	14	15	0	1	1
rs1233393	6	29549653	0.833034	rs9257809	2.181	GABBR1	intronic	0	NA	NA	NA	2	C	G	0.07157	7	5	14	1	1	1
rs34864796	6	27459923	0.757326	rs13195401	2.178	ZNF184	intergenic	19025	3.39002e-10	0.204906	0.0326294	2	G	A	0.08052	6	7	15	0	1	1
rs3130747	6	29015226	0.860925	rs9257809	2.178	OR2W1	intergenic	2208	4.93149e-14	0.251955	0.0334437	2	A	G	0.06958	6	13	15	1	1	1
rs7745768	6	29314964	0.814884	rs9257226	2.174	OR5V1	intergenic	8042	3.10485e-08	0.158522	0.0286377	2	C	T	0.1044	7	14	15	1	1	1
rs34493019	6	25714959	0.718139	rs13195401	2.163	HIST1H2AA	intergenic	11331	1.35621e-07	0.193015	0.0366178	2	A	G	0.06064	7	5	15	0	1	1
rs35008854	7	2165520	0.782412	rs13227554	2.163	MAD1L1	intronic	0	NA	NA	NA	3	GT	G	0.4235	NA	4	5	1	1	1
rs138234416	6	27992898	0.936397	rs68188794	2.161	OR2W2P	intergenic	8826	2.8799e-12	0.236903	0.0339235	2	G	A	0.07356	7	14	15	0	1	1
rs1569178	2	201024512	0.776091	rs78988795	2.151	SPATS2L	intergenic	146091	1.3311e-05	-0.122182	0.0280561	1	T	C	0.1571	NA	5	15	0	1	1
rs79156935	2	200913822	0.716478	rs78988795	2.143	C2orf47	intergenic	40558	3.43027e-06	-0.128505	0.0276759	1	T	G	0.1511	6	5	15	0	1	1
rs34038546	6	27607660	0.863098	rs68188794	2.14	TRNAI6	intergenic	8348	5.84987e-11	0.219729	0.0335591	2	C	A	0.07058	5	9	14	0	1	1
rs570511433	12	123598258	0.684761	rs2851447	2.139	PITPNM2	intronic	0	NA	NA	NA	8	AC	A	0.337	NA	5	5	1	1	1
6:27883077:T:TTA	6	27883077	0.936397	rs68188794	2.134	OR2B2	NA	2902	NA	NA	NA	2	T	TTA	0.05865	NA	5	15	1	0	1
rs34882657	2	201012074	0.600273	rs78988795	2.125	C2orf47	intergenic	138810	NA	NA	NA	1	A	AT	0.1839	NA	5	15	0	1	1
rs142965311	6	27989252	0.936397	rs68188794	2.123	U3	intergenic	5698	NA	NA	NA	2	C	T	0.07356	6	9	15	0	1	1
rs4719432	7	2140330	0.745085	rs13227554	2.123	MAD1L1	intronic	0	0.0223674	0.0477097	0.020888	3	A	G	0.4523	2b	4	5	1	1	1
rs13199775	6	25828782	0.611782	rs13195401	2.121	SLC17A1	intronic	0	2.31232e-06	0.1626	0.0344198	2	A	T	0.07455	6	5	15	1	1	1
rs11782089	8	27411792	0.635724	rs56223946	2.117	GULOP	intergenic	5998	NA	NA	NA	4	G	A	0.168	6	5	15	1	1	0
rs35098436	6	28134221	0.946501	rs68188794	2.114	ZNF192P1	ncRNA_intronic	0	1.03205e-11	0.229148	0.0336885	2	T	C	0.07256	7	5	15	1	1	1
rs9380045	6	28025279	0.684254	rs494887	2.109	OR2B8P	intergenic	3335	5.30675e-06	0.11005	0.0241747	2	A	G	0.1998	6	13	14	0	1	1
rs3129120	6	29111775	0.834659	rs9257809	2.106	OR2N1P	intergenic	5181	2.46852e-12	0.232802	0.0332334	2	T	C	0.07157	6	8	15	0	1	1
rs13217984	6	28139710	0.946501	rs68188794	2.104	ZNF192P1	intergenic	2337	9.15814e-12	0.229728	0.0336886	2	A	T	0.07256	6	4	15	0	1	1
rs13201681	6	28394680	0.851252	rs68188794	2.102	ZSCAN23	intergenic	5026	9.48036e-12	0.229044	0.0336129	2	C	T	0.06859	6	4	5	1	1	1
rs3130742	6	29140207	0.623638	rs3132379	2.098	OR2J2	intergenic	1103	1.60822e-05	0.112732	0.0261357	2	G	A	0.1819	7	14	15	1	1	0
rs150164120	6	28866209	0.601805	rs3132379	2.091	HCG14	intergenic	1109	NA	NA	NA	2	TTTTG	T	0.1541	NA	1	5	1	1	1
rs9257809	6	29356331	1	rs9257809	2.091	OR5V1	intronic	0	1.49685e-14	0.252154	0.0327992	2	A	G	0.07555	1f	14	15	1	1	1
rs13212562	6	27300310	0.757326	rs13195401	2.083	VN1R10P	intergenic	6567	NA	NA	NA	2	A	G	0.08052	4	1	14	0	1	1
rs55827423	12	123658922	0.667389	rs2851447	2.075	MPHOSPH9	intronic	0	NA	NA	NA	8	ATT	A	0.2416	NA	4	5	1	1	1
rs4713132	6	28034035	0.635634	rs494887	2.072	OR1F12	intergenic	7058	7.30903e-06	0.109872	0.0245004	2	A	G	0.1928	7	13	14	0	1	1
rs34661125	6	28281894	0.866536	rs68188794	2.072	RP5-874C20.6	intergenic	5542	2.27385e-11	0.223583	0.0334342	2	G	A	0.06958	7	4	15	0	1	1
rs13193542	6	27702425	0.87819	rs68188794	2.069	RP1-97D16.1	intergenic	2353	3.50959e-11	0.22191	0.0335038	2	G	T	0.07157	5	5	14	0	1	1
rs7933085	11	130796248	0.778606	rs7940866	2.065	SNX19	intergenic	9843	1.51067e-06	0.101239	0.0210484	6	A	G	0.4891	6	5	15	1	1	1
rs12809602	12	123768916	0.661776	rs2851447	2.061	RNA5SP375	intergenic	1334	NA	NA	NA	8	T	G	0.2227	5	5	15	1	1	1
rs4719431	7	2140312	0.813115	rs13227554	2.06	MAD1L1	intronic	0	0.0232995	0.0474787	0.0209297	3	T	C	0.4324	4	4	5	1	1	1
rs34071253	6	27391802	0.853248	rs13195401	2.058	MCFD2P1	intergenic	16026	1.15692e-11	0.230885	0.0340263	2	C	T	0.07157	5	5	15	0	1	1
rs3131073	6	28920972	0.860925	rs9257809	2.05	C6orf100	intergenic	8657	1.41364e-12	0.237895	0.0335882	2	G	A	0.06958	1b	1	15	1	1	1
rs1790115	12	123620270	0.739447	rs2851447	2.05	PITPNM2	intronic	0	NA	NA	NA	8	G	C	0.2306	7	3	5	1	1	1
rs145010450	10	104737697	0.975695	rs12416331	2.043	CNNM2	intronic	0	NA	NA	NA	5	T	TG	0.08946	NA	5	15	1	1	1
rs10894289	11	130808685	0.812246	rs7940866	2.027	SNX19	intergenic	22280	0.00014272	0.079408	0.0208781	6	C	T	0.4692	7	13	15	0	1	1
rs10894292	11	130820757	0.910648	rs7940866	2.024	SNX19	intergenic	34352	3.89059e-08	0.114776	0.0208846	6	C	T	0.4871	6	5	15	0	1	1
rs3118361	6	28898287	0.767188	rs9257809	2.022	TRIM27	intergenic	6520	1.47976e-13	0.250529	0.0339058	2	C	T	0.0666	NA	5	15	1	1	1
rs1118137	11	130890970	0.830449	rs7940866	2.022	RN7SL167P	intergenic	16645	2.86216e-06	0.0983384	0.0210104	6	G	A	0.492	7	13	15	0	1	1
rs1233494	6	29453219	0.916107	rs9257809	2.008	MAS1L	intergenic	1254	6.25543e-14	0.247347	0.0329681	2	T	C	0.07356	NA	5	15	1	1	1
rs3118359	6	28793904	0.860925	rs9257809	2.004	XXbac-BPG308K3.5	intergenic	11741	2.16835e-13	0.24631	0.0335664	2	G	T	0.06958	NA	1	13	0	1	1
rs10950559	7	2172705	0.632481	rs13227554	2.001	MAD1L1	intronic	0	NA	NA	NA	3	C	T	0.3748	5	4	5	1	1	1
rs13204572	6	26189356	0.872087	rs13195401	1.997	HIST1H4D	upstream	51	6.35856e-08	0.192945	0.0356749	2	G	C	0.06561	4	1	1	1	1	1
rs67297533	6	28141253	0.946501	rs68188794	1.991	AL022393.7	intergenic	2712	1.33119e-11	0.22791	0.0336886	2	G	T	0.07256	5	5	15	0	1	1
6:27883077:T:TTATATA	6	27883077	0.936397	rs68188794	1.986	OR2B2	intergenic	2902	NA	NA	NA	2	T	TTATATA	0.07356	NA	5	15	1	1	1
rs1369841	2	201227060	0.749818	rs994280	1.983	SPATS2L	intronic	0	1.03804e-06	-0.10418	0.0213295	1	A	G	0.4046	NA	4	5	1	1	1
rs60763354	18	23157513	0.604963	rs273762	1.969	ZNF521	intergenic	225358	NA	NA	NA	9	AC	A	0.4294	NA	9	15	0	0	1
rs78954994	2	200963752	0.769715	rs78988795	1.957	C2orf47	intergenic	90488	7.91904e-07	-0.141087	0.0285753	1	G	C	0.1501	7	5	15	0	1	1
rs1584978	18	23167739	0.60884	rs273762	1.951	RN7SL97P	intergenic	230460	2.98122e-05	-0.0878504	0.0210425	9	A	T	0.4314	3a	9	15	0	0	1
rs34888489	6	26073375	0.748586	rs13195401	1.948	HFE	intergenic	14133	7.63065e-08	0.195561	0.0363791	2	C	A	0.06461	6	5	15	0	1	1
rs9257226	6	28787193	1	rs9257226	1.946	XXbac-BPG308K3.5	intergenic	18452	1.09078e-08	0.16093	0.0281545	2	A	G	0.1143	7	5	14	0	1	1
rs67981811	6	28354835	0.851252	rs68188794	1.941	ZSCAN12	intronic	0	8.85037e-12	0.229433	0.0336211	2	C	G	0.06859	6	4	5	1	1	1
rs4409766	10	104616663	0.931411	rs12416331	1.936	C10orf32:C10orf32-ASMT	intronic	0	2.13515e-06	0.171196	0.0361158	5	T	C	0.09344	1d	2	5	1	1	1
rs149979	6	27991007	0.692362	rs494887	1.933	U3	intergenic	7453	5.21509e-06	0.110097	0.0241657	2	G	A	0.1978	7	14	15	0	1	1
rs3131345	6	28825571	0.847621	rs9257809	1.926	XXbac-BPG308K3.6	intergenic	1830	2.91881e-12	0.242598	0.0347482	2	G	A	0.07058	NA	5	15	0	1	1
rs34588114	6	28080628	0.946501	rs68188794	1.923	RP1-265C24.5	intergenic	2777	9.89698e-12	0.229433	0.0337005	2	C	A	0.07256	5	5	5	0	1	1
rs10791112	11	130870215	0.878817	rs7940866	1.917	RN7SL167P	intergenic	3809	6.12849e-07	0.104217	0.0208972	6	G	T	0.495	4	2	15	0	1	1
rs3132387	6	28825573	0.847621	rs9257809	1.914	XXbac-BPG308K3.6	intergenic	1828	3.4228e-12	0.241727	0.034735	2	G	A	0.07058	4	5	15	0	1	1
rs11191426	10	104627230	0.94231	rs12416331	1.914	C10orf32-ASMT	intronic	0	7.57229e-07	0.179268	0.0362444	5	G	T	0.09245	7	5	5	1	1	1
rs34546498	6	26961280	0.957154	rs13195401	1.913	LINC00240	ncRNA_intronic	0	NA	NA	NA	2	C	T	0.06759	6	5	15	0	1	1
rs7766107	6	28768113	0.962775	rs9257226	1.905	AL662890.3	NA	4300	NA	NA	NA	2	C	A	0.1123	6	5	14	0	1	1
rs36109883	6	26133070	0.748586	rs13195401	1.9	HIST1H2AC	intronic	0	1.44147e-07	0.191589	0.0364245	2	G	A	0.06461	5	3	5	1	1	1
rs3130805	6	29306456	0.814884	rs9257226	1.894	DDX6P1	intergenic	7617	2.96631e-08	0.158924	0.0286691	2	G	A	0.1044	6	13	15	0	1	1
rs12219901	10	104840967	0.987722	rs12416331	1.892	CNNM2	UTR3	0	2.16559e-08	0.210766	0.0376488	5	A	G	0.08847	2b	4	5	1	1	1
rs9468278	6	28028482	0.684254	rs494887	1.886	OR2B8P	intergenic	6538	5.49266e-06	0.109842	0.0241674	2	C	T	0.1998	4	12	14	0	1	1
rs200980	6	27852011	1	rs494887	1.883	HIST1H3J	intergenic	6081	NA	NA	NA	2	C	T	0.1441	NA	5	15	1	1	1
rs4721287	7	2028663	0.825936	rs13227554	1.878	MAD1L1	intronic	0	0.0316576	0.04584	0.0213338	3	A	C	0.3877	5	4	5	1	1	1
rs1349994	18	23172214	0.60884	rs273762	1.878	RN7SL97P	intergenic	225985	2.16427e-05	-0.0894093	0.0210512	9	G	A	0.4314	NA	5	15	0	0	1
rs5837734	2	201227500	0.749818	rs994280	1.876	SPATS2L	intronic	0	NA	NA	NA	1	G	GT	0.4046	NA	4	5	1	1	1
rs2324314	11	130834589	0.913931	rs7940866	1.87	RN7SL167P	intergenic	39435	7.57256e-08	0.112282	0.0208817	6	A	C	0.4881	5	7	15	0	1	1
rs17884001	10	104661245	0.963911	rs12416331	1.86	C10orf32-ASMT:AS3MT	UTR3	0	8.00031e-08	0.20132	0.0375099	5	C	T	0.09046	4	4	15	1	1	1
rs35272790	6	28132837	0.676497	rs68188794	1.858	ZNF192P1	ncRNA_intronic	0	NA	NA	NA	2	ACTC	A	0.1024	NA	5	15	1	1	1
rs11772205	7	1951236	0.738671	rs13227554	1.858	MAD1L1	intronic	0	0.014415	0.0514024	0.0210084	3	C	T	0.4304	5	4	5	1	1	1
rs72845428	6	26550144	0.798889	rs13195401	1.848	HMGN4	intergenic	3661	3.23293e-08	0.18238	0.0329901	2	C	T	0.08151	7	1	5	1	1	1
rs2113928	11	130835975	0.803608	rs7940866	1.844	RN7SL167P	intergenic	38049	9.53263e-05	0.0823823	0.0211118	6	A	G	0.4791	NA	9	15	0	1	1
rs34747231	10	104942244	1	rs12416331	1.843	NT5C2	intronic	0	8.05732e-09	0.216812	0.0375936	5	T	G	0.08748	6	4	5	1	1	1
rs17533	18	23177802	0.92299	rs273762	1.842	RN7SL97P	intergenic	220397	1.41813e-07	0.109221	0.020753	9	G	A	0.4662	NA	5	15	0	0	1
rs34691223	6	28258208	0.866536	rs68188794	1.834	PGBD1	intronic	0	2.01248e-11	0.224215	0.0334394	2	C	A	0.06958	7	4	5	1	1	1
rs35417285	2	201233040	0.765115	rs994280	1.832	SPATS2L	intronic	0	1.18695e-06	-0.103597	0.021326	1	T	C	0.4016	5	4	5	1	1	1
rs34976060	18	23162550	0.604963	rs273762	1.831	ZNF521	intergenic	230395	2.01663e-05	-0.0897059	0.0210427	9	A	C	0.4294	5	9	15	0	0	1
rs3117145	6	29046418	0.859948	rs9257809	1.83	SAR1P1	intergenic	1472	8.35806e-13	0.247221	0.0345514	2	A	T	0.06958	6	14	15	1	1	1
rs1311912	6	28716854	0.825249	rs68188794	1.829	RPSAP2	intergenic	16172	2.7447e-12	0.233351	0.0333825	2	A	T	0.07058	6	5	14	0	1	1
rs35007230	6	28033198	0.635634	rs494887	1.812	OR1F12	intergenic	7895	NA	NA	NA	2	TA	T	0.1928	NA	13	14	0	1	1
rs138278759	6	28055592	0.933446	rs68188794	1.812	ZNF165	intronic	0	NA	NA	NA	2	A	AAG	0.07356	NA	4	5	1	1	1
rs35829011	12	123672959	0.748744	rs2851447	1.812	MPHOSPH9	intronic	0	NA	NA	NA	8	AT	A	0.2256	NA	4	5	1	1	1
rs1535039	6	29411432	0.957779	rs9257809	1.81	OR11A1	intronic	0	3.47299e-14	0.25047	0.0330464	2	T	C	0.07256	6	9	15	1	1	1
rs4721185	7	1951109	0.735998	rs13227554	1.81	MAD1L1	intronic	0	0.0138431	0.0516196	0.0209724	3	T	C	0.4314	5	4	5	1	1	1
rs28577594	12	123895906	0.773537	rs2851447	1.809	SETD8	intergenic	2000	2.39339e-05	-0.0981352	0.0232293	8	G	C	0.3181	5	4	5	1	1	1
rs10230383	7	1950113	0.738944	rs13227554	1.805	MAD1L1	intronic	0	0.019473	0.0489519	0.0209523	3	T	C	0.4324	5	4	5	1	1	1
rs11684942	2	201009136	0.718184	rs78988795	1.802	C2orf47	intergenic	135872	9.35303e-06	-0.122647	0.0276754	1	C	T	0.159	5	5	15	0	1	1
rs295132	2	201233502	0.642375	rs994280	1.798	SPATS2L	intronic	0	0.0047997	0.0590725	0.0209464	1	G	A	0.4414	NA	4	5	1	1	1
rs138024639	6	28436014	0.851252	rs68188794	1.793	OR2E1P	intergenic	12095	NA	NA	NA	2	TAAACATA	T	0.06859	NA	5	14	0	1	1
rs2337630	12	123733086	0.698384	rs2851447	1.788	C12orf65	UTR5	0	4.1674e-05	-0.0915892	0.0223498	8	A	T	0.3449	7	4	5	1	1	1
rs71550114	6	28986525	0.846248	rs9257809	1.771	OR2AD1P	intergenic	7931	NA	NA	NA	2	C	CT	0.06859	NA	7	14	0	1	1
rs1233491	6	29461730	0.957779	rs9257809	1.77	XXbac-BPG13B8.10	intergenic	3555	4.03861e-14	0.250347	0.0331158	2	G	C	0.07256	1f	5	15	1	1	1
rs9468287	6	28079741	0.683497	rs68188794	1.769	RP1-265C24.5	intergenic	3664	2.05874e-06	0.139825	0.0294519	2	C	A	0.1014	6	5	5	0	1	1
rs149983	6	27993247	0.692362	rs494887	1.76	OR2W2P	intergenic	8477	NA	NA	NA	2	G	A	0.1978	NA	14	15	0	1	1
rs528657806	6	26749353	0.821059	rs13195401	1.755	RP11-457M11.5	intergenic	61160	NA	NA	NA	2	T	C	0.1004	NA	5	14	0	0	0
rs7942900	11	130839244	0.890046	rs7940866	1.749	RN7SL167P	intergenic	34780	5.30822e-07	0.104712	0.0208804	6	G	A	0.496	7	9	15	0	1	1
rs3130891	6	28977217	0.860925	rs9257809	1.743	ZNF311	intergenic	4123	5.34429e-14	0.251834	0.0334742	2	G	C	0.06958	4	5	14	1	1	1
rs35574122	18	23207105	0.61792	rs273762	1.736	RN7SL97P	intergenic	191094	NA	NA	NA	9	C	CT	0.499	NA	9	15	0	0	1
rs6743157	2	201230076	0.749818	rs994280	1.725	SPATS2L	intronic	0	9.82466e-07	-0.104394	0.0213262	1	C	T	0.4046	5	5	5	1	1	1
rs3754797	2	201242293	0.754256	rs994280	1.724	SPATS2L	intronic	0	9.66559e-07	-0.104456	0.0213248	1	G	A	0.4056	NA	2	7	1	1	1
rs273762	18	23197584	1	rs273762	1.719	RN7SL97P	intergenic	200615	1.20249e-08	0.119166	0.0209085	9	G	A	0.4602	NA	7	15	0	0	1
rs35769282	6	26999908	0.658248	rs13195401	1.717	VN1R12P	intergenic	1305	2.417e-08	0.169951	0.0304618	2	G	C	0.1004	5	5	15	0	1	1
rs10750457	11	130850277	0.886488	rs7940866	1.714	RN7SL167P	intergenic	23747	5.06925e-07	0.104913	0.0208837	6	T	C	0.497	5	5	15	0	1	1
rs574713947	6	28709151	0.812748	rs68188794	1.711	RPSAP2	intergenic	8469	NA	NA	NA	2	GGTT	G	0.07157	NA	2	14	0	1	1
rs200995	6	27813694	0.74274	rs68188794	1.709	HIST1H2BN	intronic	0	5.81009e-08	0.168589	0.0310788	2	T	C	0.08748	NA	4	15	1	1	1
rs545230331	11	130840564	0.804938	rs7940866	1.709	RN7SL167P	intergenic	33460	NA	NA	NA	6	AC	A	0.4732	NA	9	15	0	1	1
rs156743	6	27967089	0.721588	rs68188794	1.708	IQCB2P	intergenic	11411	5.09225e-08	0.16291	0.0299023	2	T	C	0.09543	7	5	15	0	1	1
rs61909201	11	130839547	0.64084	rs7940866	1.708	RN7SL167P	intergenic	34477	0.00049542	0.0742508	0.0213167	6	C	T	0.4155	7	9	15	0	1	1
rs7910601	10	104583395	0.638945	rs12416331	1.706	CYP17A1	intergenic	6892	0.00114573	-0.103531	0.0318356	5	T	G	0.1183	7	5	15	1	1	1
rs2056479	7	1954273	0.721624	rs13227554	1.705	MAD1L1	intronic	0	0.0152773	0.0509368	0.0209985	3	G	A	0.4274	5	4	5	1	1	1
rs9633712	10	104873761	1	rs12416331	1.705	NT5C2	intronic	0	1.30831e-08	0.213393	0.0375362	5	G	C	0.08748	1e	4	5	1	1	1
rs10894293	11	130824213	0.652561	rs7940866	1.702	SNX19	intergenic	37808	0.000134498	0.0809918	0.0212127	6	A	G	0.4235	7	14	15	0	1	1
7:1918208:T:TA	7	1918208	0.746652	rs13227554	1.695	MAD1L1	NA	0	NA	NA	NA	3	T	TA	0.007952	NA	4	5	1	0	1
rs147662640	6	28866368	0.678615	rs9257809	1.685	HCG14	intergenic	1268	NA	NA	NA	2	A	AT	0.08648	NA	1	5	1	1	1
rs140473396	10	104795885	0.887658	rs12416331	1.685	CNNM2	intronic	0	NA	NA	NA	5	G	GAC	0.09742	NA	5	15	1	1	1
rs11222395	11	130794355	0.724708	rs7940866	1.685	SNX19	intergenic	7950	0.000225297	0.0777585	0.0210795	6	A	C	0.4702	6	5	15	1	1	1
rs3118363	6	28875501	0.860925	rs9257809	1.684	TRIM27	intronic	0	NA	NA	NA	2	T	C	0.06958	NA	2	4	1	1	1
rs3130836	6	29185844	0.623638	rs3132379	1.681	OR2H4P	intergenic	1887	1.69165e-05	0.112564	0.0261646	2	G	A	0.1819	7	5	15	0	1	1
rs549471580	11	130840566	0.804938	rs7940866	1.681	RN7SL167P	intergenic	33458	NA	NA	NA	6	AC	A	0.4732	NA	9	15	0	1	1
rs10791107	11	130846439	0.771823	rs7940866	1.679	RN7SL167P	intergenic	27585	0.000501926	0.0728431	0.0209336	6	C	T	0.4652	7	9	15	0	1	1
rs9468413	6	28689672	1	rs9295778	1.67	RPSAP2	intergenic	10121	2.46988e-12	-0.194551	0.0277732	2	C	A	0.1571	7	5	14	0	1	1
rs7112616	11	130805334	0.888941	rs7940866	1.67	SNX19	intergenic	18929	7.34444e-08	0.112626	0.0209244	6	T	C	0.494	6	14	15	0	1	1
rs11765549	7	2027311	0.799934	rs13227554	1.666	MAD1L1	intronic	0	0.0254769	0.047833	0.0214105	3	G	T	0.3907	5	4	5	1	1	1
rs144447022	6	29244219	0.860925	rs9257809	1.66	XXbac-BPG308J9.3	ncRNA_intronic	0	3.19375e-14	0.253804	0.0334384	2	G	T	0.06958	7	14	15	0	1	1
7:1918208:T:TAA	7	1918208	0.746652	rs13227554	1.654	MAD1L1	NA	0	NA	NA	NA	3	T	TAA	0.4195	NA	4	5	1	1	1
rs35620003	6	27262048	0.993239	rs2893910	1.649	POM121L2	intronic	0	NA	NA	NA	2	A	AT	0.172	NA	1	13	1	1	1
rs200978	6	27853168	0.677137	rs494887	1.649	HIST1H3J	intergenic	4924	3.73084e-06	0.113829	0.0246072	2	C	G	0.2068	7	5	15	1	1	1
rs9467609	6	25809751	0.611782	rs13195401	1.646	SLC17A1	intronic	0	2.8989e-06	0.160845	0.0343844	2	A	G	0.07455	7	5	15	1	1	1
rs3135294	6	28788769	0.847621	rs9257809	1.641	XXbac-BPG308K3.5	intergenic	16876	2.77932e-13	0.244612	0.033487	2	G	A	0.07058	6	5	14	0	1	1
rs562752749	10	104565199	0.717908	rs12416331	1.641	WBP1L	intronic	0	NA	NA	NA	5	C	CT	0.0835	NA	4	5	1	1	1
rs11694369	2	200741720	0.611055	rs78988795	1.639	AC073043.1	ncRNA_intronic	0	3.59662e-07	-0.137732	0.0270638	1	G	A	0.168	7	5	15	0	1	0
rs3132393	6	28809598	0.847621	rs9257809	1.634	XXbac-BPG308K3.5	intergenic	2814	4.0436e-13	0.243181	0.0335233	2	T	C	0.07058	NA	13	14	0	1	1
rs554389008	6	25851469	0.620648	rs13195401	1.628	SLC17A3	intronic	0	NA	NA	NA	2	ATT	A	0.07654	NA	5	15	1	1	1
rs56285751	2	200919836	0.716478	rs78988795	1.627	C2orf47	intergenic	46572	3.44319e-06	-0.128491	0.0276775	1	C	T	0.1511	4	2	15	0	1	1
rs547508203	11	130840568	0.804938	rs7940866	1.625	RN7SL167P	intergenic	33456	NA	NA	NA	6	AC	A	0.4732	NA	9	15	0	1	1
rs555279923	12	123610388	0.60046	rs2851447	1.625	PITPNM2	intronic	0	NA	NA	NA	8	C	CA	0.339	NA	5	5	1	1	1
rs2370413	12	2354870	0.83914	rs1860002	1.602	CACNA1C	intronic	0	4.35057e-07	-0.105192	0.020818	7	T	C	0.4573	5	5	5	1	1	1
rs56155997	2	200768491	0.611055	rs78988795	1.6	AC073043.1	ncRNA_intronic	0	3.45386e-07	-0.137843	0.0270449	1	C	T	0.168	7	5	15	1	1	1
rs1233599	6	28731188	0.825249	rs68188794	1.596	AL662890.1	intergenic	12504	1.30499e-12	0.237013	0.0334114	2	T	G	0.07058	5	5	13	0	1	1
rs9257744	6	29306350	0.949683	rs9257703	1.595	DDX6P1	intergenic	7511	6.37859e-09	-0.143437	0.0247027	2	C	A	0.2048	7	13	15	0	1	1
rs273697	18	23178748	0.918839	rs273762	1.588	RN7SL97P	intergenic	219451	1.70569e-07	0.108519	0.020754	9	G	A	0.4652	NA	5	15	0	0	1
rs3132374	6	28868494	0.860925	rs9257809	1.581	TRIM27	intergenic	2284	4.60633e-13	0.24244	0.0335027	2	C	G	0.06958	4	2	5	1	1	1
rs563830097	6	28957480	0.860925	rs9257809	1.578	HCG16	intergenic	1166	NA	NA	NA	2	GCCTTA	G	0.06958	NA	5	15	1	1	1
rs6708345	2	201244261	0.631777	rs994280	1.571	SPATS2L	intronic	0	3.23259e-06	-0.098179	0.021089	1	A	C	0.4423	5	1	7	1	1	1
rs148696809	6	28934352	0.860925	rs9257809	1.57	KRT18P1	intergenic	2554	2.88983e-12	0.234629	0.0336002	2	T	C	0.06958	7	5	15	0	1	1
rs5881916	7	2048406	0.863694	rs13227554	1.555	MAD1L1	intronic	0	NA	NA	NA	3	A	AG	0.3956	NA	2	5	1	1	1
rs3116829	6	29163700	0.834659	rs9257809	1.55	OR2J4P	intergenic	13477	2.48456e-12	0.232846	0.033244	2	C	A	0.07157	6	14	15	0	1	1
rs141342723	6	27622084	0.863098	rs68188794	1.545	RP1-15D7.1	intergenic	1479	4.02185e-11	0.221404	0.0335295	2	T	C	0.07058	6	5	14	0	1	1
6:28724340:A:AAAAAC	6	28724340	0.810098	rs68188794	1.539	AL662890.1	NA	19352	NA	NA	NA	2	A	AAAAAC	0.06958	NA	1	14	0	1	1
rs10950422	7	1926577	0.745445	rs13227554	1.529	MAD1L1	intronic	0	0.0117126	0.052728	0.0209181	3	T	C	0.4394	4	3	5	1	1	0
rs67397065	6	27144263	1	rs926300	1.526	MIR3143	intergenic	28795	NA	NA	NA	2	TACAAG	T	0.1412	NA	1	1	0	1	1
rs3100726	18	23145525	0.797017	rs273762	1.521	ZNF521	intergenic	213370	2.68273e-07	0.107175	0.020833	9	G	A	0.4443	7	5	15	0	0	1
rs34130214	6	28102378	0.676497	rs68188794	1.519	ZSCAN16-AS1	ncRNA_intronic	0	6.50725e-06	0.131671	0.0292005	2	C	T	0.1024	7	1	5	1	1	1
rs273753	18	23190208	0.949444	rs273762	1.518	RN7SL97P	intergenic	207991	5.20601e-08	0.11307	0.0207691	9	G	T	0.4692	NA	14	15	0	0	1
rs11191648	10	105059896	0.783057	rs12416331	1.516	PCGF6	intergenic	2656	NA	NA	NA	5	T	C	0.09245	6	4	5	1	1	1
rs200460466	11	130840570	0.804938	rs7940866	1.516	RN7SL167P	intergenic	33454	NA	NA	NA	6	AC	A	0.4732	NA	9	15	0	1	1
rs62083162	18	23148976	0.604963	rs273762	1.516	ZNF521	intergenic	216821	1.85879e-05	-0.0901009	0.0210457	9	G	A	0.4294	7	5	15	0	0	1
rs182138245	6	27607111	0.780088	rs494887	1.511	TRNAI6	NA	7799	NA	NA	NA	2	T	A	0.1014	6	9	14	0	1	1
rs10846491	12	123753492	0.689367	rs2851447	1.511	CDK2AP1	intronic	0	2.32226e-05	-0.106501	0.025169	8	C	G	0.2336	2b	1	7	1	1	1
rs2162060	11	130830763	0.791044	rs7940866	1.507	RN7SL167P	intergenic	43261	0.000124752	0.0801056	0.0208794	6	T	C	0.4732	NA	9	15	0	1	1
rs34770320	6	25822134	0.611782	rs13195401	1.505	SLC17A1	intronic	0	NA	NA	NA	2	GA	G	0.07455	NA	5	15	1	1	1
rs145557701	6	25846372	0.69705	rs13195401	1.498	SLC17A3	intronic	0	NA	NA	NA	2	TG	T	0.06461	NA	5	15	1	1	1
rs175597	6	27810626	0.72831	rs68188794	1.495	HIST1H2BN	intronic	0	4.42658e-08	0.170086	0.0310776	2	T	C	0.08648	NA	4	15	1	1	1
rs556827765	6	28821676	0.847621	rs9257809	1.494	XXbac-BPG308K3.6	intergenic	5725	NA	NA	NA	2	G	A	0.07058	NA	5	15	0	1	1
rs3094569	6	29483620	0.858201	rs9257809	1.49	XXbac-BPG13B8.10	intergenic	5286	1.56485e-13	0.236477	0.0320363	2	A	T	0.08748	6	5	15	0	1	1
rs1311914	6	28742086	0.825249	rs68188794	1.487	AL662890.1	intergenic	1606	1.41544e-12	0.236632	0.0334107	2	G	C	0.07058	5	5	13	0	1	1
rs13211947	6	25864818	0.747479	rs13195401	1.486	SLC17A3	intronic	0	1.03553e-07	0.194345	0.0365284	2	C	T	0.06262	5	5	15	1	1	1
rs3135312	6	28856889	0.860925	rs9257809	1.485	ZNF90P2	ncRNA_exonic	0	6.97639e-13	0.240707	0.0335251	2	T	A	0.06958	5	5	15	0	1	1
rs200481	6	27773832	0.719685	rs68188794	1.481	HIST1H4PS1	intergenic	1020	5.10843e-08	0.169356	0.0310888	2	T	A	0.08748	6	1	15	1	1	1
rs3135309	6	28855805	0.860925	rs9257809	1.479	ZNF90P2	downstream	803	6.85807e-13	0.240785	0.0335251	2	A	C	0.06958	7	5	15	0	1	1
rs35848523	12	2297530	0.628157	rs1860002	1.479	CACNA1C	intronic	0	NA	NA	NA	7	A	ACT	0.4483	NA	5	15	1	1	1
rs78260931	10	104721962	0.975695	rs12416331	1.474	CNNM2	intronic	0	5.93815e-08	0.203456	0.0375335	5	G	C	0.08946	5	5	15	1	1	1
rs3856513	2	201234216	0.754256	rs994280	1.468	SPATS2L	intronic	0	1.11765e-06	-0.103804	0.0213163	1	G	A	0.4056	NA	4	5	1	1	1
rs203769	2	200900866	0.716478	rs78988795	1.461	C2orf47	intergenic	27602	3.40108e-06	-0.128535	0.0276718	1	C	T	0.1511	5	5	15	0	1	1
rs35067339	12	123760109	0.66542	rs2851447	1.461	CDK2AP1	intergenic	3227	NA	NA	NA	8	T	A	0.2237	7	5	15	1	1	1
rs10894296	11	130840433	0.771823	rs7940866	1.46	RN7SL167P	intergenic	33591	0.000558608	0.0721055	0.0208944	6	T	G	0.4652	6	9	15	0	1	1
rs11191557	10	104864614	1	rs12416331	1.459	NT5C2	intronic	0	1.1944e-08	0.213994	0.0375394	5	C	G	0.08748	1f	4	5	1	1	1
rs200487745	6	26843647	0.789239	rs13195401	1.452	GUSBP2	ncRNA_intronic	0	NA	NA	NA	2	G	GTAAA	0.0825	NA	5	15	0	1	0
rs10265944	7	1918337	0.746647	rs13227554	1.448	MAD1L1	intronic	0	0.016808	0.0502489	0.0210169	3	C	T	0.4215	7	4	5	1	1	1
rs147246031	12	123703440	0.979732	rs2851447	1.448	MPHOSPH9	intronic	0	NA	NA	NA	8	T	TTTTG	0.2763	NA	4	5	1	1	1
rs35608874	6	28846924	0.847621	rs9257809	1.447	ZNF90P2	intergenic	9684	NA	NA	NA	2	CT	C	0.07058	NA	5	14	0	1	1
rs9257703	6	29278505	1	rs9257703	1.442	OR14J1	intergenic	2985	1.89769e-09	-0.149186	0.0248382	2	T	G	0.1958	7	9	15	1	1	1
rs3910266	11	130814272	0.816497	rs7940866	1.439	SNX19	intergenic	27867	0.000122532	0.0803801	0.0209269	6	A	C	0.4682	5	5	15	0	1	1
rs10445791	2	201078307	0.841536	rs78988795	1.437	SPATS2L	intergenic	92296	1.03198e-05	-0.124078	0.0281334	1	C	T	0.1531	7	5	15	0	1	1
rs1233493	6	29458241	0.930061	rs9257809	1.437	RPS17P1	upstream	787	9.47039e-14	0.24525	0.032928	2	A	G	0.07455	6	2	15	1	1	1
rs1980252	12	123745178	0.699918	rs2851447	1.434	RP11-282O18.3	ncRNA_intronic	0	1.95777e-05	-0.107513	0.0251808	8	C	G	0.2316	7	4	4	1	1	1
rs9278063	6	28734987	0.838079	rs68188794	1.429	AL662890.1	intergenic	8705	NA	NA	NA	2	CAA	C	0.06958	NA	7	13	0	1	1
rs7739915	6	28770683	0.907487	rs9257226	1.423	AL662890.3	intergenic	6870	5.87423e-08	0.155889	0.0287481	2	G	T	0.1064	2b	1	13	0	1	1
rs9257248	6	28803291	0.847621	rs9257809	1.418	XXbac-BPG308K3.5	intergenic	2354	2.99534e-13	0.24427	0.0334864	2	C	T	0.07058	7	5	14	0	1	1
rs35044849	6	28667669	0.851252	rs68188794	1.413	RPSAP2	intergenic	32124	2.90514e-13	0.244893	0.0335528	2	A	G	0.06859	7	7	14	0	1	1
rs140845989	6	27797255	0.72831	rs68188794	1.407	HIST1H4K	intergenic	1696	NA	NA	NA	2	T	TTTTTTTTG	0.08648	NA	1	5	1	0	1
rs1860056	12	2311836	0.658875	rs1860002	1.406	CACNA1C	intronic	0	1.08964e-05	-0.0913418	0.0207662	7	A	T	0.4423	5	5	15	1	1	1
rs13212093	6	27606716	0.863098	rs68188794	1.405	TRNAI6	intergenic	7404	5.53968e-11	0.219918	0.0335462	2	C	T	0.07058	6	9	14	0	1	1
rs4721264	7	2012997	0.793402	rs13227554	1.403	MAD1L1	intronic	0	0.0367083	0.0447311	0.0214128	3	G	A	0.3857	5	4	5	1	1	1
rs1879379	12	123727443	0.693751	rs2851447	1.398	MPHOSPH9:C12orf65	intronic	0	0.047228	0.0443615	0.0223568	8	G	A	0.3439	NA	2	5	1	1	1
rs273700	18	23180905	0.674525	rs273762	1.388	RN7SL97P	intergenic	217294	8.67605e-06	0.0934998	0.0210217	9	A	G	0.4443	NA	5	15	0	0	1
rs172329	6	28789266	1	rs9257226	1.384	XXbac-BPG308K3.5	intergenic	16379	5.75157e-08	0.151902	0.0279934	2	T	C	0.1143	NA	5	14	0	1	1
rs57216949	7	2030287	0.825936	rs13227554	1.379	MAD1L1	intronic	0	0.028945	0.0466255	0.0213464	3	G	T	0.3877	5	2	5	1	1	1
rs185575325	10	104665997	0.975695	rs12416331	1.379	C10orf32-ASMT:AS3MT	intergenic	4340:4340	NA	NA	NA	5	C	G	0.08946	6	5	15	1	1	1
rs12196187	6	27027590	0.603824	rs13195401	1.359	VN1R13P	downstream	553	NA	NA	NA	2	G	A	0.003976	6	5	15	0	0	1
rs7485502	12	123849096	0.67003	rs2851447	1.357	SBNO1:hsa-mir-8072	ncRNA_exonic	0	NA	NA	NA	8	C	G	0.2247	3a	1	1	1	1	1
rs74689501	6	26887821	0.789239	rs13195401	1.355	GUSBP2	ncRNA_intronic	0	NA	NA	NA	2	G	A	0.0825	7	15	15	0	1	1
rs12154473	7	1982181	0.880188	rs13227554	1.355	MAD1L1	intronic	0	0.0150564	-0.0515208	0.0211931	3	A	G	0.4115	4	5	5	1	1	1
6:28724340:A:AAAAACAAAAC	6	28724340	0.810098	rs68188794	1.354	AL662890.1	NA	19352	NA	NA	NA	2	A	AAAAACAAAAC	0.1312	NA	1	14	0	1	1
rs35716472	6	27406607	0.853248	rs13195401	1.351	ZNF184	intergenic	11914	1.08964e-11	0.231422	0.034062	2	C	G	0.07157	7	5	15	0	1	1
rs3129112	6	29090011	0.860925	rs9257809	1.351	XXbac-BCX196D17.5	intergenic	1975	1.60579e-13	0.247029	0.0334815	2	G	A	0.06958	7	14	15	1	1	1
rs112403441	2	200979088	0.718184	rs78988795	1.35	C2orf47	intergenic	105824	1.10546e-05	-0.12221	0.0278038	1	G	A	0.159	7	14	15	0	1	1
rs273701	18	23181382	0.933959	rs273762	1.347	RN7SL97P	intergenic	216817	8.03482e-08	0.111407	0.0207604	9	C	A	0.4632	7	5	15	0	0	1
rs11222411	11	130838682	0.886744	rs7940866	1.344	RN7SL167P	intergenic	35342	6.05019e-07	0.104188	0.020881	6	A	G	0.495	7	13	15	0	1	1
rs34246779	6	26549212	0.798889	rs13195401	1.342	HMGN4	intergenic	2729	3.30485e-08	0.182244	0.0329886	2	G	A	0.08151	5	5	5	1	1	1
rs528946452	6	28724999	0.711315	rs9257809	1.326	AL662890.1	intergenic	18693	NA	NA	NA	2	A	AT	0.0825	NA	1	14	0	1	1
rs7839435	8	27412953	0.631265	rs56223946	1.322	GULOP	intergenic	4837	5.62201e-06	0.122136	0.0269014	4	G	A	0.169	6	5	15	1	1	0
rs3130777	6	29098796	0.860925	rs9257809	1.315	XXbac-BCX196D17.5	intergenic	2110	9.48064e-14	0.249236	0.0334638	2	C	G	0.06958	6	7	15	0	1	1
rs149901	6	27965503	0.630142	rs494887	1.313	IQCB2P	intergenic	12997	1.47754e-05	0.103739	0.0239471	2	C	T	0.2147	6	13	14	0	1	1
rs112486506	2	201073947	0.834893	rs78988795	1.312	SPATS2L	intergenic	96656	NA	NA	NA	1	C	T	0.1541	5	1	15	0	1	1
rs10894306	11	130873882	0.831161	rs7940866	1.312	RN7SL167P	downstream	142	2.6632e-07	0.107628	0.0209156	6	A	C	0.492	7	7	15	0	1	1
rs56114371	6	27274834	0.943302	rs13195401	1.31	POM121L2	intronic	0	9.18224e-11	0.223569	0.0345023	2	C	T	0.06859	7	13	14	1	1	1
rs11780592	8	27418747	0.622484	rs56223946	1.308	GULOP	ncRNA_intronic	0	6.12444e-06	0.12169	0.0269103	4	A	G	0.171	1f	4	15	0	1	0
rs4644136	7	1900208	0.684611	rs13227554	1.307	MAD1L1	intronic	0	0.00140946	0.0677749	0.021228	3	C	T	0.4036	5	1	15	1	1	1
rs1233593	6	28726815	0.825249	rs68188794	1.304	AL662890.1	intergenic	16877	2.22059e-12	0.234442	0.0333968	2	C	T	0.07058	5	1	14	0	1	1
rs77589374	11	130821895	0.791044	rs7940866	1.297	SNX19	intergenic	35490	NA	NA	NA	6	TG	T	0.4732	NA	9	15	0	1	1
rs10256077	7	2171450	0.812709	rs13227554	1.295	MAD1L1	intronic	0	0.016577	-0.0502167	0.0209589	3	C	T	0.4384	NA	4	5	1	1	1
rs10894290	11	130811049	0.935055	rs7940866	1.289	SNX19	intergenic	24644	3.67619e-08	0.114943	0.0208769	6	T	G	0.494	7	7	15	0	1	1
rs3129791	6	28954293	0.860925	rs9257809	1.286	HCG15	ncRNA_intronic	0	1.30403e-13	0.247988	0.0334859	2	G	A	0.06958	1f	1	5	1	1	1
rs71523266	7	1909992	0.726767	rs13227554	1.286	MAD1L1	intronic	0	NA	NA	NA	3	T	C	0.4314	5	4	15	1	1	1
rs138609970	12	123793631	0.7225	rs2851447	1.282	SBNO1	intronic	0	NA	NA	NA	8	A	AAAG	0.336	NA	4	4	1	1	1
rs7940866	11	130817579	1	rs7940866	1.281	SNX19	intergenic	31174	2.26912e-08	0.117249	0.0209743	6	T	A	0.495	4	1	15	0	1	1
rs11664543	18	23106963	0.6941	rs273762	1.28	ZNF521	intergenic	174808	1.16869e-07	0.110998	0.0209496	9	G	A	0.4503	5	14	15	0	0	1
rs13219354	6	27185664	0.659324	rs13195401	1.277	RP11-209A2.1	intergenic	5971	9.8651e-08	0.166128	0.0311732	2	T	C	0.09543	6	5	15	0	1	1
rs73048162	7	1949328	0.734635	rs13227554	1.277	MAD1L1	intronic	0	0.0204328	0.0485872	0.0209581	3	T	C	0.4274	4	4	5	1	1	1
rs10227517	7	1950292	0.735998	rs13227554	1.276	MAD1L1	intronic	0	0.0174632	0.0498057	0.0209549	3	A	T	0.4314	5	4	5	1	1	1
rs1860002	12	2413803	1	rs1860002	1.274	CACNA1C	intronic	0	1.63801e-08	0.118399	0.0209688	7	C	T	0.4583	NA	5	15	1	1	1
rs6939978	6	26328462	0.643626	rs13195401	1.273	HIST1H3PS1	intergenic	5941	2.1037e-06	0.156752	0.0330478	2	G	C	0.09245	4	1	1	0	1	1
rs73229090	8	27442127	0.762084	rs56223946	1.273	GULOP	ncRNA_intronic	0	1.02333e-08	0.184781	0.0322659	4	C	A	0.1133	4	2	15	0	1	1
rs11694720	2	200980455	0.718184	rs78988795	1.271	C2orf47	intergenic	107191	NA	NA	NA	1	G	A	0.159	7	9	15	0	1	1
rs12414028	10	104957629	0.902908	rs12416331	1.266	NT5C2	intergenic	4572	1.24659e-07	0.196591	0.0371871	5	T	A	0.08946	6	2	15	1	1	1
rs199974603	6	27767173	0.87819	rs68188794	1.265	HIST1H4PS1	intergenic	7679	NA	NA	NA	2	TTTTG	T	0.07157	NA	5	15	1	1	1
rs35797753	7	1954914	0.60069	rs13227554	1.26	MAD1L1	intronic	0	0.0475441	0.0425205	0.0214596	3	G	A	0.3837	5	4	5	1	1	1
rs370416518	6	25941465	0.748586	rs13195401	1.257	SLC17A2	intergenic	10518	NA	NA	NA	2	T	TTA	0.06461	NA	5	15	0	1	1
rs35942569	6	26339131	0.872713	rs13195401	1.256	RNU6-1259P	intergenic	14067	4.5426e-08	0.193256	0.0353408	2	A	G	0.06759	5	5	14	0	1	1
rs1716173	12	123660721	0.732159	rs2851447	1.253	MPHOSPH9	intronic	0	3.2082e-06	-0.118898	0.0255309	8	A	T	0.2237	6	4	5	1	1	1
rs200977	6	27854301	0.725552	rs68188794	1.251	HIST1H3J	intergenic	3791	3.56399e-08	0.17332	0.0314487	2	T	C	0.08946	NA	5	15	1	1	1
rs142628019	12	123850999	0.867861	rs2851447	1.248	hsa-mir-8072	downstream	338	NA	NA	NA	8	CAAAAACA	C	0.2793	NA	2	15	1	1	1
rs28855757	12	123885937	0.659216	rs2851447	1.242	SETD8	intronic	0	NA	NA	NA	8	C	T	0.2266	7	4	5	1	1	1
rs1106400	2	201004089	0.600273	rs78988795	1.241	C2orf47	intergenic	130825	1.46095e-06	-0.126484	0.0262606	1	T	C	0.1839	7	5	15	0	1	1
rs13197175	6	28129231	0.933446	rs68188794	1.238	ZNF192P1	upstream	327	6.3359e-12	0.23207	0.0337709	2	C	T	0.07356	3a	1	1	1	1	1
rs3129173	6	29159629	0.860925	rs9257809	1.238	OR2J4P	intergenic	9406	1.1542e-13	0.24833	0.033459	2	A	C	0.06958	7	9	15	0	1	0
rs72845046	6	27575268	0.848078	rs68188794	1.235	RNU6-471P	intergenic	10971	7.92167e-11	0.218453	0.0335973	2	T	A	0.06958	6	5	14	0	1	1
rs13217285	6	26999845	0.702742	rs13195401	1.23	VN1R12P	intergenic	1368	5.52283e-08	0.169568	0.0312074	2	C	T	0.09443	5	5	15	0	1	1
rs56223946	8	27413986	1	rs56223946	1.227	GULOP	intergenic	3804	4.79716e-10	0.19483	0.031295	4	C	T	0.1103	6	4	15	0	1	0
rs34351439	6	25833010	0.611782	rs13195401	1.223	SLC17A3	upstream:downstream	283	2.31139e-06	0.162604	0.0344201	2	T	C	0.07455	7	2	15	1	1	1
rs203768	2	200901427	0.635742	rs78988795	1.222	C2orf47	intergenic	28163	1.88494e-06	-0.127976	0.0268553	1	T	C	0.166	6	5	15	0	1	1
rs35608615	6	27040402	0.666627	rs13195401	1.216	VN1R11P	intergenic	10656	7.7552e-08	0.167524	0.0311804	2	G	C	0.09443	6	5	14	0	1	1
rs71548333	6	28397676	0.851252	rs68188794	1.214	ZSCAN23	intergenic	2030	NA	NA	NA	2	AAC	A	0.06859	NA	4	5	1	1	1
rs35011434	6	28007406	0.692362	rs494887	1.213	OR2W2P	intergenic	4772	NA	NA	NA	2	AG	A	0.1978	NA	13	14	0	1	1
rs35321081	18	23159789	0.686117	rs273762	1.213	ZNF521	intergenic	227634	NA	NA	NA	9	CT	C	0.4791	NA	5	15	0	0	1
rs3117146	6	29007219	0.860925	rs9257809	1.211	OR2W1	intergenic	4770	5.88855e-14	0.251241	0.0334518	2	C	A	0.06958	7	13	15	1	1	1
rs9257250	6	28803633	0.847621	rs9257809	1.21	XXbac-BPG308K3.5	intergenic	2012	2.55414e-13	0.245396	0.0335423	2	A	T	0.07058	6	5	14	0	1	1
rs75974110	2	200759100	0.650696	rs74340199	1.205	AC073043.1	ncRNA_exonic	0	9.77023e-07	-0.269278	0.0549973	1	C	T	0.04374	7	14	15	0	1	0
rs34432857	6	27685825	0.87819	rs68188794	1.203	RP1-97D16.1	intergenic	18953	4.10911e-11	0.221246	0.0335216	2	G	A	0.07157	7	5	14	0	1	1
rs11674293	2	201026743	0.776091	rs78988795	1.2	SPATS2L	intergenic	143860	1.46601e-05	-0.121561	0.0280499	1	G	A	0.1571	7	5	15	0	1	1
rs545599643	6	28768113	0.962775	rs9257226	1.2	AL662890.3	intergenic	4300	NA	NA	NA	2	C	CA	0.002982	NA	5	14	0	0	1
rs273773	18	23208009	0.62673	rs273762	1.199	RN7SL97P	intergenic	190190	2.57279e-06	0.0983507	0.0209156	9	A	G	0.499	NA	9	9	0	0	1
rs1233618	6	28742850	0.825249	rs68188794	1.198	AL662890.1	upstream	842	1.4914e-12	0.236474	0.0334225	2	G	A	0.07058	3a	5	13	0	1	1
rs3106089	2	200884615	0.716478	rs78988795	1.191	C2orf47	intergenic	11351	3.0202e-06	0.129136	0.0276555	1	A	C	0.1511	NA	5	15	0	1	1
rs34832585	6	28150878	0.946501	rs68188794	1.189	ZNF192P2	intergenic	4949	5.89035e-12	0.232027	0.0337137	2	C	T	0.07256	7	9	15	0	1	1
6:28724340:A:AAAAACAAAACAAAAC	6	28724340	0.810098	rs68188794	1.189	AL662890.1	intergenic	19352	NA	NA	NA	2	A	AAAAACAAAACAAAAC	0.008946	NA	1	14	0	0	1
rs12619136	2	200910347	0.716478	rs78988795	1.18	C2orf47	intergenic	37083	2.55557e-06	-0.130257	0.0276927	1	C	A	0.1511	5	8	9	0	1	1
rs376904407	6	26673953	0.902959	rs13195401	1.176	RP11-457M11.5	intergenic	12515	NA	NA	NA	2	C	T	0.06362	5	2	14	0	1	1
rs10894298	11	130840571	0.771823	rs7940866	1.176	RN7SL167P	intergenic	33453	NA	NA	NA	6	C	A	0.4652	6	9	15	0	1	1
12:123517024:A:AAAAC	12	123517024	0.719847	rs2851447	1.174	PITPNM2	intronic	0	NA	NA	NA	8	A	AAAAC	0.3002	NA	4	5	1	1	1
rs943037	10	104835919	0.987722	rs12416331	1.17	CNNM2	exonic	0	2.30155e-08	0.210405	0.0376553	5	C	T	0.08847	NA	4	5	1	1	1
rs28419092	12	123812629	0.7225	rs2851447	1.17	SBNO1	intronic	0	7.83088e-05	-0.0884012	0.0223828	8	G	C	0.336	5	4	4	1	1	1
rs6941188	6	28569338	0.61769	rs9295778	1.166	SCAND3	intergenic	0	1.66491e-06	0.117561	0.0245413	2	C	T	0.1978	6	5	14	1	1	1
rs554150221	11	130884676	0.844294	rs7940866	1.164	RN7SL167P	intergenic	10351	NA	NA	NA	6	C	CA	0.498	NA	13	15	0	1	1
rs3135308	6	28852156	0.860925	rs9257809	1.162	ZNF90P2	intergenic	4452	4.16224e-13	0.243179	0.0335411	2	C	T	0.06958	5	1	15	0	1	1
rs3130888	6	28949960	0.860925	rs9257809	1.16	HCG15	intergenic	4019	8.35003e-14	0.249646	0.0334436	2	T	C	0.06958	2b	1	1	0	1	1
rs2239030	12	2335941	0.617988	rs1860002	1.155	CACNA1C	intronic	0	6.37429e-05	-0.0833696	0.0208502	7	G	A	0.4115	5	5	15	1	1	1
6:28760133:G:GA	6	28760133	0.888377	rs9257226	1.154	AL662890.3	intergenic	3615	NA	NA	NA	2	G	GA	0.1083	NA	5	13	0	1	1
rs79897806	2	201073968	0.834893	rs78988795	1.153	SPATS2L	intergenic	96635	NA	NA	NA	1	G	A	0.1541	5	1	15	0	1	1
rs34781270	6	26593037	0.798889	rs13195401	1.153	ABT1	intergenic	4142	3.32297e-08	0.182296	0.0330037	2	A	G	0.08151	3a	1	14	1	1	1
rs36043549	12	123707552	0.760452	rs2851447	1.15	MPHOSPH9	intronic	0	NA	NA	NA	8	T	TA	0.2286	NA	4	5	1	1	1
rs3117425	6	29260431	0.825011	rs9257809	1.149	OR2B4P	intergenic	1000	5.16244e-12	0.22766	0.0329892	2	C	T	0.07654	6	9	15	0	1	1
rs1653290	2	201078165	0.664247	rs78988795	1.146	SPATS2L	intergenic	92438	NA	NA	NA	1	T	A	0.1889	6	5	15	0	1	1
rs3800908	7	2159437	0.811171	rs13227554	1.145	MAD1L1	intronic	0	0.0169593	0.0499594	0.0209246	3	C	T	0.4324	4	2	5	1	1	1
rs56381254	12	123690849	0.824182	rs2851447	1.144	MPHOSPH9	intronic	0	NA	NA	NA	8	CA	C	0.3111	NA	4	4	1	1	1
rs2113929	11	130835974	0.774456	rs7940866	1.141	RN7SL167P	intergenic	38050	0.000999787	0.0694984	0.0211204	6	G	A	0.4662	NA	9	15	0	1	1
rs3131069	6	28906285	0.860925	rs9257809	1.138	C6orf100	intergenic	5368	4.65079e-13	0.242787	0.0335567	2	C	G	0.06958	7	5	15	1	1	1
rs149990	6	27998258	0.721588	rs68188794	1.135	OR2W2P	intergenic	3466	1.97054e-07	0.155948	0.0299779	2	G	A	0.09543	7	9	15	0	1	1
rs13220495	6	26441640	0.971469	rs13195401	1.133	BTN3A3	intronic	0	2.49472e-11	0.231427	0.0346775	2	C	T	0.0666	6	1	15	1	1	1
rs273731	18	23138200	0.757118	rs273762	1.118	ZNF521	intergenic	206045	1.34146e-06	0.100833	0.0208612	9	C	T	0.4513	NA	5	15	0	0	1
rs371152854	6	26798784	0.716683	rs13195401	1.117	GUSBP2	intergenic	40478	NA	NA	NA	2	G	A	0.07555	7	4	15	0	1	1
rs7775835	6	28678357	0.640507	rs9295778	1.117	RPSAP2	intergenic	21436	1.49507e-11	-0.206403	0.0305856	2	T	C	0.1064	4	1	13	0	1	1
rs2202922	2	200882610	0.716478	rs78988795	1.11	C2orf47	intergenic	9346	2.51911e-06	0.130387	0.0277032	1	C	T	0.1511	NA	5	15	1	1	1
rs143911669	2	201068915	0.834893	rs78988795	1.11	SPATS2L	intergenic	101688	7.8447e-06	-0.125714	0.0281279	1	A	G	0.1541	6	5	15	0	1	1
rs35984974	6	27410422	0.811804	rs13195401	1.104	ZNF184	intergenic	8099	9.54697e-11	0.214089	0.0330693	2	G	A	0.07555	6	5	15	1	1	1
rs531972825	10	104778443	0.963911	rs12416331	1.101	CNNM2	intronic	0	NA	NA	NA	5	CTTTTT	C	0.09046	NA	5	15	1	1	1
rs1108328	18	23148295	0.808343	rs273762	1.092	ZNF521	intergenic	216140	3.29577e-07	0.106407	0.0208408	9	A	G	0.4433	NA	5	15	0	0	1
rs273759	18	23196196	0.825468	rs273762	1.092	RN7SL97P	intergenic	202003	2.43185e-07	0.107776	0.0208753	9	A	G	0.495	5	14	15	0	0	1
rs12669758	7	1914757	0.742936	rs13227554	1.09	MAD1L1	intronic	0	0.0200094	0.0489123	0.0210269	3	C	T	0.4225	5	2	15	1	1	1
rs35778344	6	28599105	0.621028	rs9257226	1.085	RP11-373N24.2	intergenic	2052	9.40001e-07	0.131501	0.0268161	2	G	A	0.1262	7	13	14	0	1	1
rs6914824	6	27139048	1	rs926300	1.075	MIR3143	intergenic	23580	2.86129e-08	0.149646	0.0269646	2	C	T	0.1412	7	5	15	0	1	1
rs541911739	6	28707153	0.781993	rs9393925	1.074	RPSAP2	intergenic	6471	NA	NA	NA	2	TTATTA	T	0.07853	NA	5	13	0	1	1
rs112637791	7	2141919	0.623214	rs13227554	1.073	MAD1L1	intronic	0	NA	NA	NA	3	C	T	0.3767	4	1	5	1	0	1
rs56189111	6	28271973	0.880089	rs68188794	1.069	PGBD1	intergenic	1646	1.79542e-11	0.225995	0.0336214	2	C	A	0.06859	5	2	5	1	1	1
rs7130938	11	130894131	0.739228	rs7940866	1.069	RN7SL167P	intergenic	19806	0.000871844	0.0719805	0.0216228	6	A	G	0.4732	6	14	15	0	1	1
rs273725	18	23158203	0.78859	rs273762	1.068	ZNF521	intergenic	226048	NA	NA	NA	9	A	G	0.4483	NA	9	15	0	0	1
rs3131082	6	28983274	0.847621	rs9257809	1.066	ZNF311	intergenic	10180	NA	NA	NA	2	G	C	0.07058	5	1	14	0	1	1
rs7759741	6	27241043	0.679548	rs926300	1.064	XXbac-BPGBPG24O18.1	intergenic	4034	1.68763e-06	0.123384	0.0257715	2	C	T	0.1839	7	5	13	0	1	1
rs11191534	10	104815827	0.987722	rs12416331	1.064	CNNM2	intronic	0	2.47855e-08	0.210041	0.0376771	5	A	G	0.08847	7	4	5	1	1	1
rs200954	6	27838764	0.74274	rs68188794	1.063	HIST1H3I	downstream	858	6.59634e-08	0.167983	0.0310974	2	C	G	0.08748	1f	1	5	1	1	1
rs483143	6	27846744	0.734062	rs68188794	1.063	HIST1H4L	intergenic	5454	2.97137e-08	0.174103	0.0314089	2	G	C	0.08847	6	5	15	1	1	1
rs3130838	6	28866528	0.860925	rs9257809	1.061	HCG14	intergenic	1428	5.78943e-13	0.241529	0.0335208	2	T	C	0.06958	4	1	5	1	1	1
rs3131335	6	28814446	0.847621	rs9257809	1.055	XXbac-BPG308K3.5	intergenic	7662	4.24738e-13	0.242968	0.0335247	2	T	C	0.07058	NA	9	14	0	1	1
rs35277236	6	26562269	0.798889	rs13195401	1.053	HMGN4	intergenic	15786	3.0934e-08	0.182626	0.0329885	2	G	T	0.08151	4	2	15	0	1	1
rs7131121	11	130806424	0.812092	rs7940866	1.052	SNX19	intergenic	20019	0.000115352	0.0805291	0.0208852	6	A	G	0.4672	7	14	15	0	1	1
rs8089388	18	23146252	0.65083	rs273762	1.047	ZNF521	intergenic	214097	2.9205e-05	-0.0870918	0.0208375	9	C	T	0.4811	7	5	15	0	0	1
rs273715	18	23168120	0.870659	rs273762	1.047	RN7SL97P	intergenic	230079	1.51165e-06	0.0997115	0.0207314	9	T	C	0.4742	NA	9	15	0	0	1
rs12174026	6	28023300	0.684254	rs494887	1.032	OR2B8P	intergenic	1356	NA	NA	NA	2	C	A	0.1998	5	14	14	0	1	1
rs138792987	6	28833143	0.847621	rs9257809	1.031	XXbac-BPG308K3.6	upstream	735	NA	NA	NA	2	GATTT	G	0.07058	NA	1	5	0	1	1
rs4721282	7	2025040	0.821694	rs13227554	1.029	MAD1L1	intronic	0	0.0312889	0.0459393	0.0213336	3	A	G	0.3887	5	4	5	1	1	1
rs142398365	12	123639761	0.67963	rs2851447	1.017	MPHOSPH9	UTR3	0	NA	NA	NA	8	T	TAAATA	0.2177	NA	4	5	1	1	1
rs55865401	7	2145720	0.689511	rs13227554	1.013	MAD1L1	intronic	0	NA	NA	NA	3	G	C	0.4016	4	5	5	1	1	1
rs112077040	2	200901957	0.716478	rs78988795	1.012	C2orf47	intergenic	28693	NA	NA	NA	1	GGTGT	G	0.1511	NA	5	15	0	1	1
rs35741362	6	27007687	0.64435	rs13195401	1.012	VN1R12P	intergenic	5597	4.01604e-07	0.155208	0.030624	2	T	C	0.1004	6	5	15	0	1	1
rs156400	18	23178900	0.92299	rs273762	1.011	RN7SL97P	intergenic	219299	2.003e-07	0.107893	0.0207523	9	C	A	0.4662	NA	5	15	0	0	1
rs6939997	6	25821224	0.611782	rs13195401	1.01	SLC17A1	intronic	0	3.09215e-06	0.160498	0.0344077	2	C	T	0.07455	6	4	15	1	1	1
rs3129788	6	29057639	0.860925	rs9257809	1.007	OR2B3	intergenic	2548	9.94289e-14	0.249041	0.0334657	2	G	A	0.06958	6	13	15	1	1	1
rs3928462	2	201225810	0.64962	rs994280	1.006	SPATS2L	intronic	0	NA	NA	NA	1	A	C	0.3748	6	2	5	1	1	1
rs169287	6	27854760	0.984932	rs494887	1	HIST1H3J	intergenic	3332	4.77955e-08	0.144834	0.0265296	2	C	A	0.1461	NA	5	15	1	1	1
rs149961	6	28015569	0.684254	rs494887	0.998	OR2B7P	downstream	423	5.63254e-06	0.109708	0.0241662	2	A	C	0.1998	6	13	14	0	1	1
rs4719336	7	1916397	0.727832	rs13227554	0.998	MAD1L1	intronic	0	0.0123591	0.0528126	0.0211105	3	T	C	0.4235	3a	4	15	1	1	1
rs10791109	11	130850377	0.886488	rs7940866	0.998	RN7SL167P	intergenic	23647	4.79298e-07	0.105137	0.0208837	6	T	G	0.497	6	5	15	0	1	1
rs11083141	18	23158846	0.604963	rs273762	0.996	ZNF521	intergenic	226691	2.61223e-05	-0.0888032	0.0211191	9	T	G	0.4294	7	9	15	0	0	1
rs71881107	6	26759130	0.789239	rs13195401	0.994	RP11-457M11.5	intergenic	70937	NA	NA	NA	2	CTATTTATT	C	0.0825	NA	1	14	0	1	1
rs149665610	6	27668465	0.863098	rs68188794	0.989	RP1-97D16.1	intergenic	36313	NA	NA	NA	2	TTTTG	T	0.07058	NA	5	5	0	1	1
rs34409918	6	27685348	0.87819	rs68188794	0.988	RP1-97D16.1	intergenic	19430	4.25734e-11	0.22107	0.0335218	2	A	G	0.07157	5	5	5	0	1	1
rs35902873	6	28058949	0.946501	rs68188794	0.986	ZSCAN12P1	ncRNA_exonic	0	7.09596e-12	0.231207	0.0337247	2	G	C	0.07256	4	1	1	1	1	1
rs13191038	6	28482917	0.864781	rs68188794	0.984	GPX6	intronic	0	NA	NA	NA	2	T	C	0.06759	5	5	14	1	1	1
rs547190239	6	27912724	0.923901	rs68188794	0.983	OR2W6P	intergenic	6542	NA	NA	NA	2	A	G	0.07455	NA	5	15	0	1	1
rs11765550	7	2027324	0.804114	rs13227554	0.981	MAD1L1	intronic	0	0.026025	0.0476117	0.0213905	3	G	A	0.3897	5	4	5	1	1	1
rs10732573	12	123743883	0.91393	rs2851447	0.981	RP11-282O18.3	ncRNA_intronic	0	1.31783e-07	-0.125267	0.0237412	8	G	C	0.2823	7	4	4	1	1	1
rs144662567	10	104648482	0.975695	rs12416331	0.98	C10orf32-ASMT:AS3MT	intronic	0	NA	NA	NA	5	CTT	C	0.08946	NA	5	15	1	1	1
rs11773316	7	2027354	0.822665	rs13227554	0.977	MAD1L1	intronic	0	0.0458415	0.0427519	0.0214097	3	C	T	0.3867	5	4	5	1	1	1
rs10894302	11	130861994	0.768264	rs7940866	0.975	RN7SL167P	intergenic	12030	0.000439505	0.0733624	0.0208704	6	C	T	0.4642	7	14	15	0	1	1
rs11557347	7	1979741	0.735256	rs13227554	0.973	MAD1L1	UTR5	0	0.0209049	0.0489404	0.0211891	3	G	A	0.4235	NA	1	2	1	1	1
rs3131096	6	28852451	0.860925	rs9257809	0.968	ZNF90P2	intergenic	4157	7.17242e-13	0.240492	0.0335129	2	T	C	0.06958	2b	1	15	0	1	1
rs375848868	6	26870627	0.771082	rs13195401	0.966	GUSBP2	ncRNA_intronic	0	NA	NA	NA	2	T	G	0.08151	6	5	15	0	1	0
rs9257761	6	29319349	0.814884	rs9257226	0.964	OR5V1	intergenic	3657	3.03e-08	0.158646	0.0286381	2	C	A	0.1044	6	9	15	1	1	1
rs7122268	11	130892029	0.830449	rs7940866	0.964	RN7SL167P	intergenic	17704	3.04915e-06	0.0980877	0.0210151	6	A	T	0.492	6	14	15	0	1	1
rs570995629	10	104619327	0.774724	rs12416331	0.956	C10orf32:C10orf32-ASMT	intronic	0	NA	NA	NA	5	C	CT	0.0825	NA	4	5	1	1	1
rs1433980	11	130870956	0.834435	rs7940866	0.953	RN7SL167P	intergenic	3068	4.18177e-07	0.105739	0.020895	6	T	C	0.4911	NA	2	15	0	1	1
rs13193295	6	28003228	0.911691	rs68188794	0.944	OR2W2P	downstream	594	9.64988e-12	0.229701	0.0337219	2	C	G	0.07555	6	13	14	0	1	1
rs7940465	11	130861339	0.885959	rs7940866	0.944	RN7SL167P	intergenic	12685	3.66116e-07	0.106147	0.0208713	6	C	T	0.497	7	9	15	0	1	1
rs200807193	12	123748666	0.637669	rs2851447	0.94	CDK2AP1	intronic	0	NA	NA	NA	8	AAAAG	A	0.2256	NA	4	4	1	1	1
rs10243920	7	1950385	0.735998	rs13227554	0.937	MAD1L1	intronic	0	0.0187057	0.0493001	0.0209668	3	G	A	0.4314	5	4	5	1	1	1
rs2370414	12	2368396	0.761205	rs1860002	0.937	CACNA1C	intronic	0	7.19403e-07	-0.1045	0.0210853	7	A	G	0.3946	5	2	15	1	1	1
rs1551450	18	23146730	0.784684	rs273762	0.932	ZNF521	intergenic	214575	1.49436e-06	0.10016	0.0208148	9	C	T	0.4473	7	5	15	0	0	1
rs551326036	6	29251330	0.860925	rs9257809	0.93	XXbac-BPG308J9.3	ncRNA_intronic	0	NA	NA	NA	2	GA	G	0.06958	NA	9	15	0	1	1
rs35555795	6	26509382	0.798889	rs13195401	0.919	BTN1A1	exonic	0	1.94354e-08	0.185105	0.0329548	2	C	T	0.08151	7	5	15	1	1	1
rs111611027	7	2145629	0.678695	rs13227554	0.918	MAD1L1	intronic	0	NA	NA	NA	3	T	C	0.495	2b	5	5	1	1	1
rs6461049	7	2017445	0.933522	rs13227554	0.914	MAD1L1	intronic	0	0.00986724	-0.0540945	0.0209632	3	C	T	0.4384	5	3	5	1	1	1
rs3910267	11	130810282	0.812246	rs7940866	0.914	SNX19	intergenic	23877	0.000119219	0.0805073	0.0209233	6	C	T	0.4692	NA	7	15	0	1	1
rs562557283	11	130828157	0.668889	rs7940866	0.906	SNX19	intergenic	41752	NA	NA	NA	6	A	AT	0.4463	NA	9	15	0	1	1
rs273761	18	23197084	0.952561	rs273762	0.906	RN7SL97P	intergenic	201115	5.42043e-08	0.113331	0.0208446	9	G	A	0.4662	NA	7	15	0	0	1
rs113623975	8	27412605	0.906138	rs56223946	0.905	GULOP	intergenic	5185	NA	NA	NA	4	A	G	0.1183	6	5	15	1	1	0
rs140895940	12	123839887	0.716241	rs2851447	0.902	SBNO1	intronic	0	NA	NA	NA	8	A	AAAAT	0.336	NA	4	5	1	1	1
rs149166788	2	201073785	0.763716	rs78988795	0.9	SPATS2L	intergenic	96818	NA	NA	NA	1	CGTGTGTGTAT	C	0.166	NA	1	15	0	1	1
rs17693963	6	27710165	0.72831	rs68188794	0.897	RP1-97D16.1	intergenic	3891	2.03304e-09	0.196428	0.0327645	2	A	C	0.08648	1f	5	14	0	1	1
rs34864993	6	26970895	0.658248	rs13195401	0.892	LINC00240	ncRNA_intronic	0	2.63865e-08	0.169491	0.0304628	2	C	A	0.1004	5	5	15	0	1	1
rs385816	6	29480224	0.858201	rs9257809	0.89	XXbac-BPG13B8.10	intergenic	1890	1.67463e-13	0.236107	0.0320253	2	G	A	0.08748	NA	5	15	0	1	1
rs149583087	6	27912437	0.936397	rs68188794	0.887	OR2W6P	intergenic	6255	NA	NA	NA	2	G	A	0.07356	7	5	15	0	1	1
rs146748241	10	104792250	0.987722	rs12416331	0.887	CNNM2	intronic	0	NA	NA	NA	5	CAG	C	0.08847	NA	5	15	1	1	1
rs6913660	6	27091425	1	rs926300	0.885	RP1-86C11.7	upstream	424	2.43947e-08	0.150412	0.0269674	2	C	A	0.1412	1f	4	15	1	1	1
rs2746150	6	29442701	0.957779	rs9257809	0.885	MAS1LP1	downstream	100	4.86456e-14	0.249455	0.033104	2	C	T	0.07256	1f	7	15	0	1	1
rs7746199	6	27261324	1	rs2893910	0.879	POM121L2	intronic	0	2.67009e-08	0.149328	0.0268489	2	C	T	0.171	1f	1	13	1	1	1
rs2324315	11	130839772	0.771823	rs7940866	0.876	RN7SL167P	intergenic	34252	0.000606482	0.0717331	0.0209214	6	C	G	0.4652	7	9	15	0	1	1
rs1883215	6	26314233	0.692897	rs13195401	0.875	HIST1H3PS1	intergenic	7870	2.09121e-06	0.157613	0.0332209	2	G	C	0.08648	3a	1	14	0	1	1
rs1311918	6	28753646	0.825249	rs68188794	0.874	NOL5BP	intergenic	1864	1.05396e-12	0.237893	0.0333966	2	C	T	0.07058	5	5	13	0	1	1
rs11191564	10	104878543	1	rs12416331	0.874	NT5C2	intronic	0	1.14606e-08	0.21428	0.0375431	5	C	T	0.08748	6	4	5	1	1	1
rs9257133	6	28723421	0.825249	rs68188794	0.873	AL662890.1	intergenic	20271	3.00499e-12	0.234828	0.0336551	2	C	T	0.07058	7	5	14	0	1	1
6:26593383:G:GA	6	26593383	0.785092	rs13195401	0.871	ABT1	intergenic	3796	NA	NA	NA	2	GA	G	0.2107	NA	1	14	1	1	1
rs273746	18	23187547	0.922917	rs273762	0.87	RN7SL97P	intergenic	210652	4.33351e-07	0.104806	0.0207385	9	A	G	0.4761	NA	5	15	0	0	1
rs9257140	6	28727121	0.838079	rs68188794	0.858	AL662890.1	intergenic	16571	1.42512e-12	0.236636	0.0334157	2	G	A	0.06958	5	2	14	0	1	1
rs10894287	11	130808483	0.808635	rs7940866	0.853	SNX19	intergenic	22078	9.5431e-05	0.0816402	0.0209231	6	C	T	0.4682	7	13	15	0	1	1
rs10791114	11	130889850	0.721578	rs7940866	0.853	RN7SL167P	intergenic	15525	0.000819477	0.0703746	0.0210316	6	G	A	0.4553	6	14	15	0	1	1
rs550634599	10	104739677	0.897928	rs12416331	0.852	CNNM2	intronic	0	NA	NA	NA	5	A	AT	0.09642	NA	5	15	1	1	1
rs1311913	6	28717178	0.825249	rs68188794	0.851	RPSAP2	intergenic	16496	2.73882e-12	0.233361	0.0333825	2	G	C	0.07058	7	5	14	0	1	1
6:26593383:G:GAA	6	26593383	0.785092	rs13195401	0.849	ABT1	NA	3796	NA	NA	NA	2	G	GAA	0.1113	NA	1	14	1	1	1
rs141447808	2	201083193	0.866916	rs78988795	0.84	SPATS2L	intergenic	87410	NA	NA	NA	1	C	CA	0.1491	NA	5	15	0	1	1
rs71559072	6	28089481	0.946501	rs68188794	0.835	ZSCAN16-AS1	downstream	91	9.096e-12	0.229751	0.0336873	2	C	T	0.07256	6	4	5	1	1	1
rs12221193	10	104665267	0.975695	rs12416331	0.832	C10orf32-ASMT:AS3MT	intergenic	3610:3610	8.00868e-08	0.201348	0.0375165	5	A	C	0.08946	6	5	15	1	1	1
rs9257182	6	28754817	0.816382	rs9257226	0.83	NOL5BP	intergenic	3035	2.65492e-08	0.148067	0.0266173	2	C	A	0.1312	7	5	13	0	1	1
rs10846507	12	123786492	0.68302	rs2851447	0.83	SBNO1	intronic	0	NA	NA	NA	8	T	G	0.2276	6	4	4	1	1	1
6:26593383:G:GAAA	6	26593383	0.785092	rs13195401	0.827	ABT1	NA	3796	NA	NA	NA	2	G	GAAA	0.08052	NA	1	14	1	1	1
rs7944782	11	130795698	0.779516	rs7940866	0.826	SNX19	intergenic	9293	1.13224e-06	0.102258	0.0210098	6	T	G	0.4851	6	5	15	1	1	1
rs529049131	10	104879855	0.952363	rs12416331	0.824	NT5C2	intronic	0	NA	NA	NA	5	C	CA	0.09145	NA	4	5	1	1	1
rs1238262	6	28723960	0.825249	rs68188794	0.822	AL662890.1	intergenic	19732	2.12562e-12	0.236104	0.0336043	2	C	T	0.07058	2b	2	14	0	1	1
rs13201341	6	25822661	0.731834	rs13195401	0.821	SLC17A1	intronic	0	2.09535e-07	0.189611	0.0365291	2	C	T	0.06163	7	5	15	1	1	1
rs1433979	11	130871617	0.882115	rs7940866	0.817	RN7SL167P	intergenic	2407	4.64764e-07	0.105315	0.0208946	6	G	A	0.496	NA	5	15	0	1	1
rs10266703	7	1918941	0.69517	rs13227554	0.812	MAD1L1	intronic	0	0.0119893	0.0525037	0.0208973	3	C	A	0.4384	6	4	5	1	1	1
rs6950151	7	1953521	0.733363	rs13227554	0.812	MAD1L1	intronic	0	0.0135541	0.051901	0.0210222	3	T	C	0.4324	5	2	5	1	1	1
rs539552352	12	123681578	0.768748	rs2851447	0.812	MPHOSPH9	intronic	0	NA	NA	NA	8	G	GTTT	0.329	NA	4	5	1	1	1
rs374593247	6	26798796	0.716683	rs13195401	0.811	GUSBP2	intergenic	40466	NA	NA	NA	2	G	T	0.07555	6	4	15	0	1	1
rs35442355	6	27607111	0.780088	rs494887	0.81	TRNAI6	intergenic	7799	NA	NA	NA	2	T	TA	0.1531	NA	9	14	0	1	1
rs10894307	11	130876350	0.76431	rs7940866	0.809	RN7SL167P	intergenic	2025	0.000504965	0.0728298	0.0209395	6	G	A	0.4672	1f	14	15	0	1	1
rs67777156	6	26633711	0.971444	rs13195401	0.802	RP11-457M11.2	downstream	899	7.97371e-11	0.224327	0.034506	2	T	A	0.06859	7	4	5	1	1	1
rs199951226	10	104642862	0.889837	rs12416331	0.797	C10orf32-ASMT:AS3MT	intronic	0	NA	NA	NA	5	GT	G	0.09742	NA	4	15	1	1	1
rs34053998	6	26754358	0.685335	rs13195401	0.796	RP11-457M11.5	intergenic	66165	NA	NA	NA	2	TG	T	0.1163	NA	5	14	0	1	1
rs548451594	6	28585096	0.632713	rs9257226	0.796	SCAND3	intergenic	1106	NA	NA	NA	2	CCTAT	C	0.1272	NA	1	14	1	1	1
rs112060198	12	123725699	0.645546	rs2851447	0.793	MPHOSPH9:C12orf65	intronic	0	NA	NA	NA	8	G	GT	0.2465	NA	4	5	1	1	1
rs200485	6	27775697	0.719685	rs68188794	0.791	HIST1H2BL	UTR5	0	5.56313e-08	0.16888	0.0310881	2	G	C	0.08748	1b	1	1	1	1	1
rs3131343	6	28775564	0.834659	rs9257809	0.788	AL662890.3	intergenic	11751	3.09784e-13	0.244081	0.0334813	2	G	A	0.07157	NA	5	13	0	1	1
rs4721190	7	1954732	0.743841	rs13227554	0.787	MAD1L1	intronic	0	0.0114774	0.0530629	0.0209916	3	G	A	0.4245	5	4	5	1	1	1
rs141866369	11	130841250	0.771823	rs7940866	0.785	RN7SL167P	intergenic	32774	NA	NA	NA	6	CA	C	0.4652	NA	9	15	0	1	1
rs7454868	6	26799828	0.761452	rs13195401	0.783	GUSBP2	intergenic	39434	NA	NA	NA	2	C	G	0.08549	6	5	15	0	1	1
rs3781285	10	104825665	0.987722	rs12416331	0.778	CNNM2	intronic	0	1.71071e-08	0.212303	0.0376492	5	C	G	0.08847	1f	1	5	1	1	1
rs79082900	10	104877302	1	rs12416331	0.778	NT5C2	intronic	0	1.23469e-08	0.213771	0.0375375	5	T	C	0.08748	5	4	5	1	1	1
rs1233396	6	29546799	0.687577	rs9257809	0.777	GABBR1	intronic	0	4.39638e-13	0.22799	0.0314783	2	G	A	0.08549	NA	5	14	1	1	1
rs34765154	6	28130450	0.946501	rs68188794	0.776	ZNF192P1	ncRNA_exonic	0	8.84523e-12	0.229877	0.0336858	2	G	A	0.07256	2b	1	15	1	1	1
rs11222406	11	130814093	0.935055	rs7940866	0.776	SNX19	intergenic	27688	3.43469e-08	0.115199	0.0208781	6	A	G	0.494	5	5	15	0	1	1
rs56225104	12	123709990	0.85024	rs2851447	0.775	MPHOSPH9	intronic	0	NA	NA	NA	8	C	CAA	0.2684	NA	4	5	1	1	1
rs61953412	12	123762572	0.7225	rs2851447	0.775	RNA5SP375	intergenic	4890	NA	NA	NA	8	G	C	0.336	5	2	15	1	1	1
rs573505661	6	27027590	0.603824	rs13195401	0.774	VN1R13P	NA	553	NA	NA	NA	2	G	GGT	0.09145	NA	5	15	0	1	1
rs13215275	6	27647509	0.863098	rs68188794	0.773	RP1-15D7.1	intergenic	26904	3.96086e-11	0.221443	0.0335238	2	G	T	0.07058	5	1	13	0	1	1
rs11222407	11	130826727	0.910648	rs7940866	0.772	SNX19	intergenic	40322	NA	NA	NA	6	C	A	0.4871	6	9	15	0	1	1
rs35603667	7	1918367	0.64532	rs13227554	0.771	MAD1L1	intronic	0	NA	NA	NA	3	TCCC	T	0.4662	NA	4	5	1	1	1
rs201575845	10	104861271	0.7618	rs12416331	0.768	NT5C2	intronic	0	NA	NA	NA	5	AT	A	0.1093	NA	4	4	1	1	1
rs6904071	6	27047256	1	rs926300	0.762	VN1R11P	intergenic	3802	2.7063e-08	0.149885	0.0269604	2	G	A	0.1412	6	13	14	0	1	1
rs2510885	12	123614813	0.743982	rs2851447	0.758	PITPNM2	intronic	0	2.47964e-06	-0.117938	0.0250409	8	G	C	0.2316	6	5	5	1	1	1
rs141133394	12	123750054	0.714858	rs2851447	0.758	CDK2AP1	intronic	0	NA	NA	NA	8	G	GA	0.333	NA	3	4	1	1	1
rs10509759	10	104689665	0.975695	rs12416331	0.748	CNNM2	intronic	0	6.42424e-08	0.202936	0.037535	5	A	T	0.08946	6	5	15	1	1	1
rs184329868	18	23108407	0.622825	rs273762	0.748	ZNF521	intergenic	176252	NA	NA	NA	9	T	A	0.000994	6	14	15	0	0	1
rs1616181	12	123619856	0.739447	rs2851447	0.747	PITPNM2	intronic	0	1.4676e-05	-0.108777	0.0251014	8	T	A	0.2306	7	3	5	1	1	1
rs78037592	2	201105734	0.806612	rs78988795	0.744	SPATS2L	intergenic	64869	1.45887e-05	-0.121897	0.0281204	1	G	T	0.1561	5	5	15	0	1	1
rs71206067	6	26903379	0.957154	rs13195401	0.744	GUSBP2	ncRNA_intronic	0	NA	NA	NA	2	C	T	0.06759	6	15	15	0	1	0
rs66975207	6	26942146	0.971444	rs13195401	0.736	LINC00240	ncRNA_exonic	0	4.44389e-11	0.226953	0.034447	2	A	C	0.06859	6	14	15	0	1	0
rs13191296	6	25684606	0.704507	rs13195401	0.732	SCGN	intronic	0	3.30242e-08	0.20514	0.0371321	2	C	T	0.05964	5	5	15	1	1	1
rs56225698	2	200910653	0.716478	rs78988795	0.729	C2orf47	intergenic	37389	2.44799e-06	-0.130518	0.0276967	1	A	C	0.1511	5	8	9	0	1	1
rs3129799	6	29001515	0.860925	rs9257809	0.727	OR2AD1P	intergenic	6130	3.02626e-14	0.254349	0.0334794	2	G	C	0.06958	7	13	14	0	1	1
rs12411886	10	104685299	0.975695	rs12416331	0.727	CNNM2	intronic	0	6.45721e-08	0.202926	0.0375396	5	C	A	0.08946	1f	5	5	1	1	1
rs273748	18	23188820	0.926706	rs273762	0.721	RN7SL97P	intergenic	209379	3.0493e-07	0.106213	0.0207433	9	C	T	0.4751	NA	9	15	0	0	1
rs6938200	6	27231150	0.686075	rs926300	0.72	XXbac-BPGBPG24O18.1	intergenic	4741	1.37862e-06	0.124651	0.0258179	2	A	G	0.1819	6	5	14	1	1	1
rs13202295	6	27698837	0.87819	rs68188794	0.716	RP1-97D16.1	intergenic	5941	2.86196e-11	0.227718	0.0342253	2	C	T	0.07157	3a	7	14	0	1	1
rs1233478	6	29477821	1	rs1233478	0.714	XXbac-BPG13B8.10	ncRNA_intronic	0	3.81514e-11	0.182387	0.027588	2	G	T	0.16	NA	5	15	0	1	1
rs144441152	10	104815871	0.987722	rs12416331	0.713	CNNM2	intronic	0	NA	NA	NA	5	AAAAAG	A	0.08847	NA	4	5	1	1	1
rs142808087	6	28326294	0.851252	rs68188794	0.703	ZKSCAN3	intronic	0	NA	NA	NA	2	GCAGAACCCA	G	0.06859	NA	5	5	1	1	1
rs34969311	6	26610713	0.985651	rs13195401	0.7	RP11-457M11.6	intergenic	1417	NA	NA	NA	2	CTG	C	0.06759	NA	5	14	0	1	1
rs3130846	6	28926237	0.860925	rs9257809	0.696	KRT18P1	intergenic	10669	2.90459e-13	0.244893	0.0335528	2	C	T	0.06958	5	5	15	0	1	1
rs78527234	2	200913453	0.716478	rs78988795	0.693	C2orf47	intergenic	40189	2.40064e-06	-0.13061	0.0276929	1	C	T	0.1511	5	5	15	0	1	1
rs35774874	11	130811356	0.935055	rs7940866	0.693	SNX19	intergenic	24951	NA	NA	NA	6	C	T	0.494	6	5	15	0	1	1
rs1727307	12	123575742	0.760223	rs2851447	0.692	PITPNM2	intronic	0	NA	NA	NA	8	G	A	0.3072	6	5	5	1	1	1
rs80347690	12	123723957	0.909981	rs2851447	0.69	MPHOSPH9:C12orf65	intronic	0	NA	NA	NA	8	GTTTT	G	0.2833	NA	4	5	1	1	1
rs11191568	10	104886374	1	rs12416331	0.688	NT5C2	intronic	0	1.3023e-08	0.213442	0.0375397	5	G	A	0.08748	7	4	5	1	1	1
rs140877931	12	123757198	0.738261	rs2851447	0.681	CDK2AP1	upstream	316	NA	NA	NA	8	G	GT	0.329	NA	1	2	1	1	1
rs528489609	12	123894261	0.628781	rs2851447	0.677	SETD8	downstream	355	NA	NA	NA	8	C	CTTTTTTTTTTTTT	0.2207	NA	4	5	1	1	1
rs10894294	11	130830748	0.910648	rs7940866	0.676	RN7SL167P	intergenic	43276	5.00163e-08	0.113828	0.0208811	6	C	A	0.4871	6	9	15	0	1	1
rs3129683	6	29286670	0.814884	rs9257226	0.675	DDX6P1	intergenic	10732	2.79378e-08	0.159034	0.0286348	2	C	G	0.1044	6	9	15	0	1	1
rs17526722	6	25918855	0.748586	rs13195401	0.67	SLC17A2	intronic	0	1.47518e-07	0.191307	0.0364004	2	G	A	0.06461	5	4	15	1	1	1
rs9379961	6	27138206	0.644686	rs926300	0.666	MIR3143	intergenic	22738	3.06765e-06	0.114219	0.0244778	2	C	G	0.2068	6	5	15	0	1	1
rs200493	6	27795418	0.72831	rs68188794	0.666	HIST1H4J	intergenic	3160	NA	NA	NA	2	G	A	0.08648	NA	1	5	1	1	1
rs112587959	12	123768925	0.75719	rs2851447	0.666	RNA5SP375	intergenic	1343	NA	NA	NA	8	GTTTGT	G	0.2505	NA	5	15	1	1	1
rs200994	6	27813813	0.623234	rs494887	0.663	HIST1H2BN	intronic	0	2.3246e-06	0.115833	0.0245257	2	G	T	0.2167	NA	4	15	1	1	1
rs147074304	12	123701539	0.743982	rs2851447	0.657	MPHOSPH9	intronic	0	NA	NA	NA	8	A	AAAAT	0.2316	NA	4	5	1	1	1
rs203758	2	200885973	0.664183	rs78988795	0.654	C2orf47	intergenic	12709	NA	NA	NA	1	A	G	0.16	NA	5	15	0	1	1
rs35400317	6	26593275	0.985651	rs13195401	0.653	ABT1	intergenic	3904	6.43642e-11	0.225464	0.0345104	2	C	T	0.06759	5	1	14	1	1	1
rs56034849	12	123692416	0.721311	rs2851447	0.652	MPHOSPH9	intronic	0	NA	NA	NA	8	G	GA	0.2217	NA	4	5	1	1	1
rs13192965	6	27671825	0.863098	rs68188794	0.65	RP1-97D16.1	intergenic	32953	5.0786e-11	0.220183	0.0335204	2	G	A	0.07058	7	4	5	0	1	1
rs35132097	8	27407375	0.622228	rs56223946	0.65	EPHX2	intergenic	4293	NA	NA	NA	4	C	T	0.168	7	5	15	1	1	0
rs9467713	6	26338128	0.643626	rs13195401	0.649	RNU6-1259P	intergenic	15070	1.63712e-06	0.157392	0.032833	2	T	C	0.09245	6	5	14	0	1	1
rs12362857	11	130859765	0.772778	rs7940866	0.649	RN7SL167P	intergenic	14259	NA	NA	NA	6	A	G	0.4652	7	14	15	0	1	1
rs13197574	6	28060239	0.946501	rs68188794	0.648	ZSCAN12P1	ncRNA_exonic	0	8.06965e-12	0.230435	0.0337025	2	T	C	0.07256	6	4	15	1	1	1
rs10718311	6	28029061	0.684254	rs494887	0.642	OR2B8P	intergenic	7117	NA	NA	NA	2	GA	G	0.1998	NA	13	14	0	1	1
rs11191499	10	104764271	0.975695	rs12416331	0.64	CNNM2	intronic	0	8.37303e-08	0.20131	0.0375655	5	T	C	0.08946	1f	5	15	1	1	1
rs17528178	6	25983777	0.748586	rs13195401	0.628	TRIM38	exonic	0	1.29382e-07	0.191738	0.0363159	2	C	T	0.06461	NA	4	4	1	1	1
rs55690788	6	28436145	0.851252	rs68188794	0.626	OR2E1P	intergenic	12226	NA	NA	NA	2	T	C	0.06859	5	5	14	0	1	1
rs12534679	7	1926745	0.745445	rs13227554	0.625	MAD1L1	intronic	0	0.0104875	0.0535342	0.0209173	3	G	A	0.4394	5	3	5	1	1	0
rs2283291	12	2337460	0.617988	rs1860002	0.624	CACNA1C	intronic	0	6.52537e-05	-0.0832532	0.02085	7	G	A	0.4115	5	5	15	1	1	1
rs57606754	12	123890060	0.686204	rs2851447	0.624	SETD8	intronic	0	NA	NA	NA	8	C	CT	0.33	NA	4	4	1	1	1
rs175954	6	28011585	0.692362	rs494887	0.621	OR2B7P	intergenic	2626	4.21962e-06	0.111407	0.0242175	2	A	G	0.1978	6	13	14	0	1	1
rs140136728	6	28305863	0.678484	rs68188794	0.618	ZSCAN31	intronic	0	NA	NA	NA	2	AAAC	A	0.09642	NA	5	15	1	1	1
rs68006638	6	25710571	0.718139	rs13195401	0.616	SCGN	intergenic	8559	2.36723e-07	0.190067	0.0367783	2	G	A	0.06064	6	1	15	1	1	1
rs9348789	6	28025486	0.684254	rs494887	0.614	OR2B8P	intergenic	3542	5.42197e-06	0.109904	0.0241665	2	C	T	0.1998	5	14	14	0	1	1
rs9635974	18	23112322	0.716961	rs273762	0.613	ZNF521	intergenic	180167	6.25577e-08	0.113336	0.0209442	9	G	A	0.4513	6	7	15	0	0	1
rs117350223	20	20697416	1	rs117350223	0.613	RALGAPA2	intergenic	4284	2.4777e-08	-0.494798	0.0887557	10	C	T	0.01789	7	14	15	1	0	1
rs35030185	2	201108181	0.765612	rs78988795	0.61	SPATS2L	intergenic	62422	NA	NA	NA	1	TC	T	0.1531	NA	5	15	0	1	1
rs2393911	6	27057079	0.640705	rs926300	0.61	VN1R11P	intergenic	5152	NA	NA	NA	2	C	T	0.2078	6	5	14	0	1	1
rs36033628	6	26456074	0.812757	rs13195401	0.609	BTN2A1	intergenic	2075	1.99083e-08	0.18514	0.0329854	2	T	G	0.0825	4	4	5	1	1	1
rs145686337	18	23158923	0.603526	rs273762	0.605	ZNF521	intergenic	226768	NA	NA	NA	9	A	AG	0.4771	NA	9	15	0	0	1
rs3130890	6	28957139	0.860925	rs9257809	0.603	HCG16	downstream	825	2.53631e-13	0.244334	0.0333928	2	C	T	0.06958	7	1	15	1	1	1
rs10894299	11	130843403	0.800766	rs7940866	0.602	RN7SL167P	intergenic	30621	4.79045e-05	0.0848976	0.0208818	6	T	C	0.4781	7	9	15	0	1	1
rs13210041	6	26037601	0.748586	rs13195401	0.6	HIST1H2AB	intergenic	3804	1.03541e-07	0.193617	0.0363914	2	G	A	0.06461	7	5	15	1	1	1
rs9461432	6	28086883	0.676497	rs68188794	0.6	RP1-265C24.5	intergenic	2553	7.7325e-06	0.1306	0.0292008	2	T	C	0.1024	6	4	5	1	1	1
rs6964522	7	1953523	0.733363	rs13227554	0.593	MAD1L1	intronic	0	0.0123889	0.0525826	0.0210257	3	C	T	0.4324	5	2	5	1	1	1
rs145231815	10	104639651	0.941044	rs12416331	0.592	C10orf32-ASMT:AS3MT	intronic	0	NA	NA	NA	5	GTATA	G	0.09245	NA	4	15	1	1	1
rs201571665	10	104675802	0.963911	rs12416331	0.583	RP11-724N1.1	downstream	640	NA	NA	NA	5	AATATATATATAT	A	0.09046	NA	5	15	1	1	1
rs3130895	6	28905791	0.860925	rs9257809	0.576	C6orf100	intergenic	5862	2.81769e-13	0.245058	0.0335566	2	G	A	0.06958	7	5	15	1	1	1
rs6970034	7	1948088	0.731019	rs13227554	0.575	MAD1L1	intronic	0	NA	NA	NA	3	G	A	0.4284	7	4	5	1	1	1
rs13216117	6	27938484	0.936397	rs68188794	0.574	RPLP2P1	intergenic	5191	1.10433e-11	0.229152	0.0337376	2	A	G	0.07356	7	9	15	0	1	1
rs10791111	11	130856099	0.772778	rs7940866	0.571	RN7SL167P	intergenic	17925	NA	NA	NA	6	T	G	0.4652	6	14	15	0	1	1
rs3131075	6	28924626	0.860925	rs9257809	0.57	KRT18P1	intergenic	12280	5.15307e-13	0.243434	0.033711	2	T	A	0.06958	6	5	14	0	1	1
rs58616630	6	27474715	0.863098	rs68188794	0.569	XXbac-BPGBPG34I8.1	intergenic	8102	1.31563e-10	0.217613	0.0338679	2	A	G	0.07058	7	1	14	0	1	1
rs112468006	10	104613020	0.931411	rs12416331	0.569	C10orf32	upstream	959	8.59064e-07	0.17803	0.0361743	5	G	A	0.09344	7	5	15	1	1	1
rs9257272	6	28821735	0.847621	rs9257809	0.565	XXbac-BPG308K3.6	intergenic	5666	NA	NA	NA	2	T	C	0.07058	7	5	15	0	1	1
rs12616905	2	201007764	0.718184	rs78988795	0.561	C2orf47	intergenic	134500	8.72917e-06	-0.123057	0.0276752	1	C	G	0.159	7	5	15	0	1	1
rs11689664	2	201099961	0.806612	rs78988795	0.559	SPATS2L	intergenic	70642	1.58268e-05	-0.121245	0.0280863	1	A	G	0.1561	7	5	15	0	1	1
rs34218844	6	28290647	0.880089	rs68188794	0.555	ZSCAN31	intergenic	1822	1.53642e-11	0.226879	0.0336395	2	T	C	0.06859	3a	4	15	1	1	1
rs13211901	6	27187612	0.764809	rs926300	0.553	RP11-209A2.1	intergenic	7919	1.77504e-07	0.135333	0.0259185	2	G	A	0.172	7	5	14	0	1	1
rs1509832	2	200874443	0.716478	rs78988795	0.549	C2orf47	intergenic	1179	2.5987e-06	0.130194	0.0276995	1	G	T	0.1511	NA	5	15	1	1	1
rs3129178	6	29075088	0.860925	rs9257809	0.549	OR2J3	intergenic	4579	8.23497e-14	0.249897	0.033469	2	T	A	0.06958	6	13	15	1	1	1
rs10275299	7	2172049	0.660628	rs13227554	0.549	MAD1L1	intronic	0	NA	NA	NA	3	T	C	0.4195	5	4	5	1	1	1
rs561101910	12	123760297	0.648989	rs2851447	0.548	CDK2AP1	intergenic	3415	NA	NA	NA	8	C	CAA	0.3221	NA	5	15	1	1	1
rs573168886	6	28777570	0.847621	rs9257809	0.543	AL662890.3	intergenic	13757	NA	NA	NA	2	T	TC	0.07058	NA	1	13	0	1	1
rs11191543	10	104824387	0.976318	rs12416331	0.542	CNNM2	intronic	0	2.51715e-08	0.210237	0.0377304	5	G	A	0.08946	6	4	5	1	1	1
rs273716	18	23167150	0.89305	rs273762	0.542	RN7SL97P	intergenic	231049	3.28825e-07	0.106042	0.0207676	9	C	T	0.4682	NA	9	15	0	0	1
rs17879819	10	104662215	0.975695	rs12416331	0.541	C10orf32-ASMT:AS3MT	downstream	558:558	6.278e-08	0.202988	0.037516	5	C	T	0.08946	7	4	15	1	1	1
rs41269265	6	27425349	0.865194	rs13195401	0.54	ZNF184	intronic	0	1.43485e-11	0.229988	0.0340504	2	T	C	0.07058	7	4	8	1	1	1
rs1321505	6	28052823	0.683497	rs68188794	0.538	ZNF165	intronic	0	2.39459e-06	0.13899	0.0294664	2	A	C	0.1014	6	4	5	1	1	1
rs147637276	12	123708657	0.813438	rs2851447	0.538	MPHOSPH9	intronic	0	NA	NA	NA	8	TTA	T	0.2744	NA	4	5	1	1	1
rs139137245	2	201006846	0.718184	rs78988795	0.537	C2orf47	intergenic	133582	NA	NA	NA	1	T	TAA	0.159	NA	5	15	0	1	1
rs67652222	6	27586220	0.848078	rs68188794	0.536	TRNAI6	intergenic	12967	6.48864e-11	0.219237	0.0335634	2	C	T	0.06958	4	1	13	0	1	1
rs139351315	12	123732769	0.652692	rs2851447	0.536	C12orf65	intronic	0	NA	NA	NA	8	ATACT	A	0.2227	NA	4	5	1	1	1
rs961491	11	130866090	0.867804	rs7940866	0.534	RN7SL167P	intergenic	7934	8.14561e-07	0.103045	0.0208938	6	G	T	0.4901	NA	5	15	0	1	1
rs13220261	6	26499185	0.798889	rs13195401	0.53	BTN1A1	intergenic	2263	2.11056e-08	0.184655	0.0329584	2	C	T	0.08151	6	5	14	1	1	1
rs3131071	6	28906922	0.780086	rs9257809	0.53	C6orf100	intergenic	4731	1.98861e-13	0.249551	0.0339545	2	C	G	0.06561	6	1	15	1	1	1
rs58120505	7	2029867	0.941214	rs13227554	0.53	MAD1L1	intronic	0	0.00438509	0.059879	0.0210172	3	T	C	0.4205	5	4	5	1	1	1
rs1617824	18	23158815	0.812504	rs273762	0.529	ZNF521	intergenic	226660	3.77419e-07	0.105892	0.0208449	9	G	T	0.4423	NA	9	15	0	0	1
rs78788984	12	123731054	0.699918	rs2851447	0.525	C12orf65	intronic	0	NA	NA	NA	8	C	CA	0.2316	NA	4	5	1	1	1
rs1991899	11	130801649	0.912664	rs7940866	0.523	SNX19	intergenic	15244	5.49107e-08	0.113566	0.0208967	6	A	G	0.4901	NA	5	15	0	1	1
rs11691873	2	200966337	0.718184	rs78988795	0.521	C2orf47	intergenic	93073	8.83516e-06	-0.122924	0.0276615	1	A	G	0.159	7	5	15	0	1	1
rs12218148	10	104657469	0.975695	rs12416331	0.52	C10orf32-ASMT:AS3MT	intronic	0	2.46618e-07	0.190982	0.0370103	5	C	A	0.08946	6	5	15	1	1	1
rs35128564	6	28635780	0.807063	rs9257226	0.519	LINC00533	intergenic	18936	8.62316e-08	0.153595	0.0286902	2	T	C	0.1014	7	5	14	0	1	1
rs74993507	2	201068684	0.834893	rs78988795	0.515	SPATS2L	intergenic	101919	1.55816e-05	-0.121384	0.0280961	1	C	A	0.1541	6	5	15	0	1	1
rs142766897	6	27619691	0.863098	rs68188794	0.515	RP1-15D7.1	downstream	689	NA	NA	NA	2	C	CA	0.07058	NA	1	14	0	1	1
rs5837721	2	200958303	0.738645	rs78988795	0.513	C2orf47	intergenic	85039	NA	NA	NA	1	A	AAC	0.1551	NA	5	15	0	1	1
rs34662244	6	28073881	0.946501	rs68188794	0.513	RP1-265C24.5	intergenic	9524	4.1285e-10	0.208955	0.0334377	2	G	A	0.07256	7	1	5	0	1	1
rs12271493	11	130826950	0.797633	rs7940866	0.513	SNX19	intergenic	40545	NA	NA	NA	6	G	A	0.4712	6	9	15	0	1	1
rs138672719	11	130855723	0.764967	rs7940866	0.513	RN7SL167P	intergenic	18301	NA	NA	NA	6	G	A	0.4652	7	14	15	0	1	1
rs74203511	12	123733518	0.91393	rs2851447	0.512	C12orf65	UTR5	0	NA	NA	NA	8	CAG	C	0.2823	NA	4	5	1	1	1
rs13218875	6	27884012	0.936397	rs68188794	0.506	OR2B2	intergenic	3837	5.14169e-11	0.220698	0.0336083	2	C	T	0.07356	6	5	15	1	1	1
rs35001169	6	28187632	0.880089	rs68188794	0.505	TOB2P1	upstream	976	1.05058e-11	0.229147	0.0337011	2	T	G	0.06859	6	5	14	1	1	1
rs41266839	6	26409890	0.971469	rs13195401	0.504	BTN3A1	exonic	0	1.56926e-11	0.233097	0.0345772	2	G	C	0.0666	4	4	4	1	1	1
rs142997143	12	123501145	0.689752	rs2851447	0.503	PITPNM2	intronic	0	NA	NA	NA	8	AAAAC	A	0.2256	NA	4	5	1	1	1
rs200990	6	27815823	0.725552	rs68188794	0.502	HIST1H2BN	intronic	0	5.6599e-08	0.16887	0.031104	2	T	G	0.08946	3a	4	15	1	1	1
rs9257307	6	28840184	0.763622	rs9257809	0.5	XXbac-BPG308K3.6	intergenic	7776	NA	NA	NA	2	G	A	0.0666	4	5	15	0	1	1
rs45527431	6	26599509	0.985651	rs13195401	0.499	ABT1	UTR3	0	4.98686e-11	0.226711	0.0345	2	A	G	0.06759	5	4	4	1	1	1
rs3130834	6	29248149	0.860925	rs9257809	0.495	XXbac-BPG308J9.3	ncRNA_intronic	0	1.04548e-13	0.248609	0.0334375	2	T	C	0.06958	6	14	15	0	1	1
rs1605900	2	200870197	0.710395	rs78988795	0.493	C2orf47	intronic	0	0.0221169	-0.0633764	0.0276952	1	C	G	0.1521	5	5	15	1	1	1
rs3117439	6	29266483	0.849422	rs9257809	0.486	OR2B4P	intergenic	7052	3.78712e-12	0.229944	0.0331097	2	G	A	0.07455	6	14	15	1	1	1
rs3131344	6	28775322	0.990699	rs9257226	0.483	AL662890.3	intergenic	11509	5.18757e-08	0.152398	0.0279898	2	G	A	0.1153	NA	5	13	0	1	1
rs10883806	10	104713076	0.975695	rs12416331	0.482	CNNM2	intronic	0	6.45144e-08	0.20301	0.0375541	5	C	T	0.08946	6	5	15	1	1	1
rs79053279	2	201057443	0.834893	rs78988795	0.475	SPATS2L	intergenic	113160	9.17122e-06	-0.124803	0.0281352	1	C	T	0.1541	3a	5	15	0	1	1
rs35051649	6	28595064	0.621028	rs9257226	0.474	RP11-373N24.2	intergenic	6093	NA	NA	NA	2	G	A	0.1262	6	9	14	0	1	1
rs71537559	6	27309779	0.877433	rs13195401	0.467	ZNF204P	intergenic	15824	4.21693e-11	0.225133	0.0341305	2	G	C	0.06958	6	5	15	0	1	1
rs67662386	6	28791681	0.917286	rs9257226	0.467	XXbac-BPG308K3.5	intergenic	13964	NA	NA	NA	2	A	T	0.1054	6	1	13	0	1	1
rs9468274	6	28026077	0.684254	rs494887	0.466	OR2B8P	intergenic	4133	5.44877e-06	0.109881	0.0241671	2	G	T	0.1998	5	14	14	0	1	1
rs55664827	6	26824920	0.789239	rs13195401	0.464	GUSBP2	intergenic	14342	2.68423e-08	0.184554	0.0331879	2	T	C	0.0825	7	15	15	0	1	0
rs149949	6	28011516	0.706032	rs68188794	0.459	OR2B7P	intergenic	2695	1.72613e-08	0.167972	0.0297958	2	T	C	0.09742	NA	13	14	0	1	1
rs6933999	6	27074929	0.644686	rs926300	0.454	RNU2-62P	intergenic	2639	2.92162e-06	0.114377	0.0244591	2	G	A	0.2068	6	5	15	0	1	1
rs139700659	7	1931171	0.658931	rs13227554	0.451	MAD1L1	intronic	0	NA	NA	NA	3	ATAAAAT	A	0.3887	NA	4	5	1	1	0
rs11684895	2	201009026	0.718184	rs78988795	0.448	C2orf47	intergenic	135762	9.28062e-06	-0.122679	0.0276721	1	C	T	0.159	7	5	15	0	1	1
rs34953377	6	27381660	0.865194	rs13195401	0.444	MCFD2P1	intergenic	5884	1.26864e-11	0.230694	0.034065	2	T	C	0.07058	6	5	15	1	1	1
rs3130837	6	28948092	0.860925	rs9257809	0.444	RN7SL471P	intergenic	2544	1.158e-13	0.248705	0.0335114	2	G	T	0.06958	1f	1	5	0	1	1
rs147077171	7	1929211	0.655766	rs13227554	0.444	MAD1L1	intronic	0	NA	NA	NA	3	C	CG	0.3926	NA	4	5	1	1	0
rs35180953	12	123669045	0.612579	rs2851447	0.44	MPHOSPH9	intronic	0	NA	NA	NA	8	A	AT	0.2366	NA	4	5	1	1	1
rs572203177	6	28666730	0.80316	rs68188794	0.439	RPSAP2	intergenic	33063	NA	NA	NA	2	CAGATAGATAGATAGAT	C	0.002982	NA	5	14	0	0	1
rs10750458	11	130856054	0.765672	rs7940866	0.435	RN7SL167P	intergenic	17970	NA	NA	NA	6	C	T	0.4632	6	14	15	0	1	1
rs11313236	12	123619931	0.690955	rs2851447	0.425	PITPNM2	intronic	0	NA	NA	NA	8	A	AC	0.2237	NA	3	5	1	1	1
rs273732	18	23139634	0.776369	rs273762	0.423	ZNF521	intergenic	207479	2.13831e-07	0.108226	0.0208652	9	C	T	0.4463	NA	5	15	0	0	1
rs11324033	12	123641930	0.64152	rs2851447	0.422	MPHOSPH9	intronic	0	NA	NA	NA	8	T	TA	0.2366	NA	4	5	1	1	1
rs66757203	6	26454956	0.812757	rs13195401	0.421	BTN3A3	intergenic	1312	3.37486e-08	0.181673	0.0329072	2	C	T	0.0825	5	4	5	1	1	1
rs13202592	6	25935591	0.724339	rs13195401	0.42	SLC17A2	intergenic	4644	3.15322e-07	0.184996	0.0361741	2	C	T	0.0666	6	7	15	1	1	1
rs3118367	6	28839529	0.847621	rs9257809	0.416	XXbac-BPG308K3.6	intergenic	7121	5.97642e-13	0.241405	0.0335237	2	T	C	0.07058	NA	5	15	0	1	1
rs573339045	6	29256060	0.714914	rs9257809	0.415	XXbac-BPG308J9.3	ncRNA_intronic	0	NA	NA	NA	2	G	GAT	0.08449	NA	9	15	0	1	1
rs77860422	10	104748009	0.975695	rs12416331	0.414	CNNM2	intronic	0	5.61461e-08	0.204102	0.0375833	5	G	A	0.08946	6	2	15	1	1	1
rs6970033	7	1948087	0.731019	rs13227554	0.403	MAD1L1	intronic	0	NA	NA	NA	3	G	A	0.4284	7	4	5	1	1	1
rs573179	6	27849676	0.677137	rs494887	0.402	HIST1H4L	intergenic	8386	2.85498e-06	0.115071	0.0245826	2	C	A	0.2068	7	5	15	1	1	1
rs3118366	6	28839899	0.847621	rs9257809	0.402	XXbac-BPG308K3.6	intergenic	7491	5.00502e-13	0.242521	0.0335661	2	T	C	0.07058	NA	5	15	0	1	1
rs34197618	6	26083519	0.748586	rs13195401	0.4	HFE	intergenic	3989	8.05518e-08	0.195215	0.0363808	2	T	C	0.06461	6	7	15	1	1	1
rs10773002	12	123746961	0.909279	rs2851447	0.398	CDK2AP1	intronic	0	1.17064e-07	-0.125801	0.0237449	8	A	T	0.2833	1f	4	4	1	1	1
rs9467613	6	25812641	0.611782	rs13195401	0.397	SLC17A1	intronic	0	2.17637e-06	0.162961	0.0344067	2	T	C	0.07455	5	4	15	1	1	1
rs150786824	10	104612941	0.931411	rs12416331	0.396	C10orf32	intergenic	1038	1.24302e-06	0.175365	0.0361677	5	G	A	0.09344	7	5	15	1	1	1
rs7742957	6	28535685	0.613647	rs9295778	0.392	SCAND3	intergenic	3721	1.41492e-06	0.118053	0.0244776	2	C	T	0.1988	7	5	15	1	1	1
rs140689449	2	201052264	0.790543	rs78988795	0.39	SPATS2L	intergenic	118339	NA	NA	NA	1	T	TA	0.159	NA	5	15	0	1	1
rs273760	18	23196749	0.956726	rs273762	0.388	RN7SL97P	intergenic	201450	6.27721e-08	0.112747	0.0208378	9	G	A	0.4672	NA	10	15	0	0	1
rs408623	6	29519554	0.943407	rs9257809	0.382	OR2I1P	intergenic	1441	6.24957e-14	0.247745	0.0330206	2	G	T	0.07356	NA	5	14	1	1	1
rs11614406	12	123682396	0.61372	rs2851447	0.382	MPHOSPH9	intronic	0	NA	NA	NA	8	T	C	0.2624	6	4	5	1	1	1
rs11191484	10	104729249	0.975695	rs12416331	0.38	CNNM2	intronic	0	6.23186e-08	0.203241	0.0375536	5	G	A	0.08946	7	5	15	1	1	1
rs372002372	6	28713950	0.615322	rs3132379	0.379	RPSAP2	intergenic	13268	NA	NA	NA	2	AAT	A	0.1541	NA	5	14	0	1	1
rs11222400	11	130811437	0.812898	rs7940866	0.379	SNX19	intergenic	25032	0.000156958	0.0796647	0.0210765	6	G	A	0.4672	6	5	15	0	1	1
rs11608305	12	123791165	0.7225	rs2851447	0.379	SBNO1	intronic	0	8.87422e-05	-0.0876542	0.0223638	8	C	G	0.336	7	4	4	1	1	1
rs76752100	10	104794086	0.963911	rs12416331	0.374	CNNM2	intronic	0	NA	NA	NA	5	G	T	0.09046	5	5	15	1	1	1
rs145720709	11	130855722	0.769219	rs7940866	0.374	RN7SL167P	intergenic	18302	NA	NA	NA	6	G	T	0.4642	7	14	15	0	1	1
rs1642266	18	23148831	0.812504	rs273762	0.368	ZNF521	intergenic	216676	3.26147e-07	0.106423	0.0208359	9	G	A	0.4423	NA	5	15	0	0	1
rs11222401	11	130811527	0.935055	rs7940866	0.366	SNX19	intergenic	25122	NA	NA	NA	6	T	C	0.494	7	5	15	0	1	1
rs200501	6	27788942	0.72831	rs68188794	0.365	HIST1H4J	intergenic	2941	6.43927e-08	0.168075	0.0310896	2	C	T	0.08648	6	5	15	1	1	1
rs34837626	18	23108407	0.622825	rs273762	0.365	ZNF521	NA	176252	NA	NA	NA	9	T	TA	0.4414	NA	14	15	0	0	1
rs437955	6	29375802	0.95896	rs9257809	0.363	OR5V1	intronic	0	1.36554e-13	0.241428	0.032627	2	T	C	0.07853	NA	9	15	1	1	1
rs2232423	6	28366151	0.851252	rs68188794	0.36	ZSCAN12	exonic	0	7.94144e-12	0.229906	0.033614	2	A	G	0.06859	NA	1	7	1	1	1
rs273744	18	23186897	0.796981	rs273762	0.36	RN7SL97P	intergenic	211302	2.42213e-06	0.0980733	0.0208021	9	C	T	0.4881	NA	5	15	0	1	1
rs35037868	6	27759115	0.87819	rs68188794	0.358	RSL24D1P1	intergenic	10224	1.1192e-11	0.230448	0.0339379	2	G	C	0.07157	4	1	1	0	1	1
rs882194	12	2350452	0.633734	rs1860002	0.357	CACNA1C	intronic	0	3.80174e-06	-0.0968068	0.0209451	7	A	G	0.4195	NA	5	15	1	1	1
rs200257294	6	28074526	0.676497	rs68188794	0.356	RP1-265C24.5	intergenic	8879	NA	NA	NA	2	TATTG	T	0.1024	NA	5	5	0	1	1
rs9257611	6	29175498	0.834659	rs9257809	0.355	OR2H4P	intergenic	7514	2.52424e-12	0.232862	0.0332568	2	G	A	0.07157	5	5	15	0	1	1
rs175404	18	23163166	0.81852	rs273762	0.352	ZNF521	intergenic	231011	1.95604e-06	0.0987925	0.0207638	9	T	A	0.4632	7	9	15	0	0	1
rs556819846	10	104646044	0.975695	rs12416331	0.351	C10orf32-ASMT:AS3MT	NA	0	NA	NA	NA	5	T	TCCTC	0.03082	NA	4	15	1	0	1
rs273733	18	23141506	0.779541	rs273762	0.35	ZNF521	intergenic	209351	2.499e-07	0.107643	0.0208701	9	G	A	0.4453	6	5	15	0	0	1
rs7928906	11	130858474	0.772778	rs7940866	0.348	RN7SL167P	intergenic	15550	NA	NA	NA	6	G	A	0.4652	7	14	15	0	1	1
rs35869525	6	26946687	0.905497	rs13195401	0.346	LINC00240	ncRNA_intronic	0	1.98117e-10	0.216879	0.0340855	2	C	T	0.07356	6	13	15	0	1	0
rs9380064	6	28143118	0.676497	rs68188794	0.343	AL022393.7	upstream	847	7.57223e-06	0.13071	0.0291962	2	A	G	0.1024	7	5	15	0	1	1
rs35506517	6	26044864	0.748586	rs13195401	0.341	U91328.2	upstream:downstream	278	1.10081e-07	0.192898	0.0363325	2	T	C	0.06461	4	1	1	1	1	1
rs3135325	6	28927271	0.860925	rs9257809	0.336	KRT18P1	intergenic	9635	6.43966e-13	0.241375	0.033567	2	G	A	0.06958	NA	5	15	0	1	1
rs3135305	6	28839709	0.847621	rs9257809	0.335	XXbac-BPG308K3.6	intergenic	7301	6.29598e-13	0.241267	0.0335376	2	A	G	0.07058	4	5	15	0	1	1
rs11191522	10	104789580	0.987722	rs12416331	0.334	CNNM2	intronic	0	3.30752e-08	0.20806	0.0376626	5	G	A	0.08847	6	5	15	1	1	1
rs55985986	2	201120987	0.731739	rs78988795	0.332	SPATS2L	intergenic	49616	5.12134e-05	-0.114862	0.0283608	1	A	C	0.1491	7	5	15	0	1	1
rs35768595	6	27141904	0.943302	rs13195401	0.332	MIR3143	intergenic	26436	5.84691e-11	0.225456	0.0344334	2	C	T	0.06859	5	5	15	0	1	1
rs11191511	10	104769709	0.975695	rs12416331	0.332	CNNM2	intronic	0	8.92232e-08	0.200924	0.0375741	5	T	C	0.08946	6	5	15	1	1	1
rs1820353	11	130870765	0.882115	rs7940866	0.329	RN7SL167P	intergenic	3259	5.80212e-07	0.104409	0.0208914	6	A	G	0.496	NA	2	15	0	1	1
rs9368489	6	27133479	0.644361	rs926300	0.327	MIR3143	intergenic	18011	2.51578e-06	0.115217	0.0244786	2	A	G	0.2078	6	5	15	0	1	1
rs67092078	6	27054772	0.943302	rs13195401	0.326	VN1R11P	intergenic	2845	4.52251e-11	0.226803	0.0344379	2	G	A	0.06859	6	5	14	0	1	1
rs2277343	12	123794450	0.7225	rs2851447	0.326	SBNO1	intronic	0	7.21666e-05	-0.0890502	0.0224363	8	A	T	0.336	6	4	4	1	1	1
rs7475853	10	104673097	0.975695	rs12416331	0.324	RP11-724N1.1	intergenic	1244	5.60322e-08	0.203872	0.0375384	5	G	A	0.08946	6	5	15	1	1	1
rs11191517	10	104780038	0.975695	rs12416331	0.324	CNNM2	intronic	0	6.24855e-08	0.203477	0.0376007	5	G	A	0.08946	6	5	15	1	1	1
rs13191445	6	26015489	0.748586	rs13195401	0.321	HIST1H1PS2	intergenic	1117	1.03376e-07	0.193157	0.036303	2	G	A	0.06461	6	5	15	1	1	1
rs12365819	11	130859559	0.766644	rs7940866	0.319	RN7SL167P	intergenic	14465	NA	NA	NA	6	G	C	0.4632	7	14	15	0	1	1
rs11611680	12	123817576	0.7225	rs2851447	0.318	SBNO1	intronic	0	5.28123e-05	-0.0908661	0.0224759	8	C	G	0.336	7	4	4	1	1	1
rs13214023	6	28332141	0.851252	rs68188794	0.317	ZKSCAN3	intronic	0	2.35019e-11	0.224638	0.0336163	2	G	A	0.06859	6	4	4	1	1	1
rs12457675	18	23155416	0.604963	rs273762	0.317	ZNF521	intergenic	223261	1.81616e-05	-0.0901995	0.0210433	9	A	G	0.4294	7	9	15	0	0	1
rs11776293	8	27418429	0.631265	rs56223946	0.313	GULOP	ncRNA_intronic	0	4.32783e-06	0.123606	0.0269002	4	C	T	0.169	5	4	15	0	1	0
rs442694	6	29356687	0.957779	rs9257809	0.312	OR5V1	intronic	0	3.26772e-14	0.251051	0.0330886	2	G	T	0.07256	NA	14	15	1	1	1
rs9468275	6	28026136	0.684254	rs494887	0.308	OR2B8P	intergenic	4192	5.76954e-06	0.10963	0.0241759	2	G	T	0.1998	4	14	14	0	1	1
rs3132385	6	28824974	0.860925	rs9257809	0.308	XXbac-BPG308K3.6	intergenic	2427	2.37037e-13	0.245869	0.033561	2	C	T	0.06958	5	7	15	0	1	1
rs1727324	12	123698603	0.707778	rs2851447	0.304	MPHOSPH9	intronic	0	4.23133e-05	-0.105228	0.0256999	8	A	T	0.2207	6	4	4	1	1	1
rs273736	18	23183066	0.656354	rs273762	0.304	RN7SL97P	intergenic	215133	3.52277e-06	0.0969657	0.0209081	9	A	C	0.4523	NA	5	15	0	0	1
rs144641573	10	104646044	0.975695	rs12416331	0.302	C10orf32-ASMT:AS3MT	intronic	0	NA	NA	NA	5	TCCTCCCTC	T	0.08946	NA	4	15	1	1	1
rs12220375	10	104901491	1	rs12416331	0.302	NT5C2	intronic	0	1.41211e-08	0.212902	0.0375362	5	T	C	0.08748	6	4	5	1	1	1
rs34546986	6	28362309	0.851252	rs68188794	0.297	ZSCAN12	intronic	0	1.33548e-11	0.227693	0.0336587	2	G	A	0.06859	5	1	5	1	1	1
rs166656	18	23189160	0.922421	rs273762	0.297	RN7SL97P	intergenic	209039	3.63465e-07	0.105615	0.020761	9	C	T	0.4742	6	9	15	0	0	1
rs35400535	18	23203696	0.615853	rs273762	0.296	RN7SL97P	intergenic	194503	NA	NA	NA	9	G	GT	0.5	NA	9	15	0	0	1
rs273772	18	23206372	0.722862	rs273762	0.296	RN7SL97P	intergenic	191827	NA	NA	NA	9	T	A	0.4453	6	9	15	0	0	1
rs77787671	10	104776205	0.975695	rs12416331	0.291	CNNM2	intronic	0	6.53543e-08	0.203141	0.0375944	5	C	T	0.08946	7	5	15	1	1	1
rs3135306	6	28839798	0.847621	rs9257809	0.29	XXbac-BPG308K3.6	intergenic	7390	5.8425e-13	0.241508	0.0335236	2	G	A	0.07058	4	5	15	0	1	1
rs200996	6	27811828	0.719685	rs68188794	0.288	HIST1H2BN	intronic	0	5.2158e-08	0.169223	0.0310855	2	G	A	0.08748	NA	4	15	1	1	1
rs3130892	6	28905523	0.860925	rs9257809	0.288	C6orf100	intergenic	6130	4.59971e-13	0.242836	0.0335565	2	G	A	0.06958	6	5	15	1	1	1
12:123653046:G:T	12	123653046	0.685268	rs2851447	0.287	MPHOSPH9	intronic	0	NA	NA	NA	8	T	G	0.2247	7	4	5	1	1	1
rs71557378	6	26903585	0.905497	rs13195401	0.286	GUSBP2	ncRNA_intronic	0	1.6916e-10	0.217627	0.0340734	2	T	G	0.07356	6	15	15	0	1	0
rs13303208	12	123885917	0.686204	rs2851447	0.28	SETD8	intronic	0	NA	NA	NA	8	A	G	0.33	NA	4	5	1	1	1
rs9461219	6	25836927	0.611782	rs13195401	0.279	SLC17A3	intronic	0	1.94531e-06	0.163755	0.0344094	2	C	G	0.07455	1f	2	15	1	1	1
rs1991898	11	130801786	0.805811	rs7940866	0.279	SNX19	intergenic	15381	0.000154679	0.0792268	0.0209404	6	C	G	0.4722	7	5	15	0	1	1
rs34196306	6	27425644	0.818068	rs68188794	0.275	ZNF184	intronic	0	2.35841e-11	0.232996	0.0348697	2	G	C	0.06262	7	4	5	1	1	1
rs9468276	6	28027688	0.684254	rs494887	0.274	OR2B8P	intergenic	5744	5.81711e-06	0.109548	0.0241672	2	A	C	0.1998	6	14	14	0	1	1
rs79668541	10	104793904	0.987722	rs12416331	0.274	CNNM2	intronic	0	2.42742e-08	0.210055	0.0376551	5	C	T	0.08847	6	5	15	1	1	1
rs9295756	6	28033396	0.635634	rs494887	0.268	OR1F12	intergenic	7697	7.54962e-06	0.10933	0.0244171	2	C	A	0.1928	6	13	14	0	1	1
rs3118357	6	28802149	0.847621	rs9257809	0.268	XXbac-BPG308K3.5	intergenic	3496	2.86195e-13	0.244701	0.0335173	2	G	A	0.07058	NA	1	14	0	1	1
rs3118365	6	28839908	0.809708	rs9257809	0.267	XXbac-BPG308K3.6	intergenic	7500	2.99464e-13	0.242931	0.0333027	2	G	A	0.07356	NA	5	15	0	1	1
rs11191515	10	104776527	0.963911	rs12416331	0.266	CNNM2	intronic	0	6.93462e-08	0.202595	0.0375673	5	G	A	0.09046	1f	5	15	1	1	1
rs2728512	18	23145937	0.780602	rs273762	0.266	ZNF521	intergenic	213782	1.61249e-06	0.0999396	0.0208348	9	A	G	0.4483	6	5	15	0	0	1
rs63406760	12	123742692	0.699918	rs2851447	0.265	RP11-282O18.3	ncRNA_intronic	0	NA	NA	NA	8	T	TG	0.2316	NA	4	4	1	1	1
rs10931887	2	200968905	0.718184	rs78988795	0.257	C2orf47	intergenic	95641	8.3966e-06	-0.123262	0.0276695	1	G	A	0.159	4	7	15	0	1	1
rs10883835	10	104884208	1	rs12416331	0.257	NT5C2	intronic	0	1.25431e-08	0.213663	0.0375362	5	T	C	0.08748	3a	4	5	1	1	1
rs3135307	6	28847384	0.847621	rs9257809	0.253	ZNF90P2	intergenic	9224	5.41114e-13	0.241866	0.0335247	2	C	T	0.07058	7	5	14	0	1	1
rs141522339	11	130857356	0.769219	rs7940866	0.253	RN7SL167P	intergenic	16668	NA	NA	NA	6	C	A	0.4642	7	14	15	0	1	1
rs200992	6	27814677	0.747764	rs68188794	0.25	HIST1H2BN	intronic	0	8.45277e-08	0.178176	0.0332593	2	A	G	0.08449	NA	4	15	1	1	1
rs9257612	6	29175526	0.623638	rs3132379	0.25	OR2H4P	intergenic	7486	1.73865e-05	0.112403	0.0261642	2	G	A	0.1819	5	5	15	0	1	1
rs494887	6	27850873	1	rs494887	0.247	HIST1H3J	intergenic	7219	4.406e-08	0.145249	0.0265355	2	G	A	0.1441	7	5	15	1	1	1
rs7761321	6	28767482	0.834659	rs9257809	0.245	AL662890.3	intergenic	3669	4.3534e-13	0.242679	0.0335002	2	C	A	0.07157	6	5	14	0	1	1
rs939946	7	2056253	0.738559	rs13227554	0.245	MAD1L1	intronic	0	0.0221453	0.0500835	0.0218909	3	C	G	0.3598	5	4	5	1	1	1
rs10772993	12	123644714	0.70429	rs2851447	0.243	MPHOSPH9	UTR3	0	NA	NA	NA	8	G	A	0.2247	6	4	5	1	1	1
rs11222394	11	130794272	0.721652	rs7940866	0.241	SNX19	intergenic	7867	0.000196261	0.0784549	0.0210686	6	C	T	0.4712	6	5	15	1	1	1
rs11393666	6	28034239	0.635634	rs494887	0.24	OR1F12	intergenic	6854	NA	NA	NA	2	G	GA	0.1928	NA	13	14	0	1	1
rs1611973	12	123622731	0.842553	rs2851447	0.24	PITPNM2	intronic	0	3.61235e-06	-0.105575	0.0227899	8	C	G	0.3111	7	4	5	1	1	1
rs8180562	6	28141460	0.676497	rs68188794	0.232	AL022393.7	intergenic	2505	7.4534e-06	0.130798	0.029194	2	G	A	0.1024	5	5	15	0	1	1
rs9461216	6	25808743	0.611782	rs13195401	0.226	SLC17A1	intronic	0	2.10971e-06	0.163302	0.0344328	2	A	T	0.07455	6	5	15	1	1	1
rs35243068	6	28673434	0.838079	rs68188794	0.225	RPSAP2	intergenic	26359	1.11728e-12	0.237352	0.0333583	2	G	A	0.06958	5	5	14	0	1	1
rs203762	2	200905136	0.716478	rs78988795	0.223	C2orf47	intergenic	31872	2.72057e-06	-0.1301	0.0277348	1	C	A	0.1511	5	5	15	0	1	1
rs34382810	12	2340798	0.72072	rs1860002	0.217	CACNA1C	intronic	0	1.4237e-06	-0.101206	0.0209899	7	A	C	0.4125	5	1	15	1	1	1
rs1630820	12	123516917	0.641434	rs2851447	0.217	PITPNM2	intronic	0	0.000439888	-0.087924	0.0250145	8	C	G	0.2336	6	4	5	1	1	1
rs13191227	6	27390115	0.865194	rs13195401	0.211	MCFD2P1	intergenic	14339	1.50742e-11	0.230748	0.0341992	2	G	C	0.07058	5	5	15	0	1	1
rs35050608	6	26067360	0.748586	rs13195401	0.209	HIST1H1C	intergenic	10660	1.03318e-07	0.19322	0.0363141	2	A	G	0.06461	6	5	15	0	1	1
rs71523270	7	1910110	0.632744	rs13227554	0.207	MAD1L1	intronic	0	NA	NA	NA	3	T	C	0.4026	5	4	15	1	1	1
rs374577630	6	26915439	0.971444	rs13195401	0.206	GUSBP2	ncRNA_intronic	0	NA	NA	NA	2	T	G	0.06859	5	15	15	0	1	0
rs10274300	7	1950405	0.735998	rs13227554	0.204	MAD1L1	intronic	0	0.0183867	0.0494515	0.0209741	3	C	G	0.4314	5	4	5	1	1	1
rs3129122	6	29117852	0.623638	rs3132379	0.203	OR2N1P	intergenic	11258	6.25945e-06	0.118398	0.0262092	2	G	A	0.1819	6	9	15	0	1	1
rs1790109	12	123637752	0.743982	rs2851447	0.203	MPHOSPH9	intronic	0	1.1722e-05	-0.109947	0.0250865	8	C	G	0.2316	2b	5	5	1	1	1
rs56216998	2	200944333	0.713422	rs78988795	0.202	C2orf47	intergenic	71069	5.54386e-06	-0.125703	0.0276691	1	G	T	0.1521	5	5	15	0	1	1
rs4759420	12	123794871	0.67003	rs2851447	0.2	SBNO1	intronic	0	0.000172455	-0.0958939	0.0255289	8	G	C	0.2247	6	4	4	1	1	1
rs13212534	6	25983010	0.748586	rs13195401	0.198	TRIM38	intronic	0	1.37467e-07	0.191556	0.0363581	2	G	A	0.06461	6	4	4	1	1	1
rs539591970	6	28833101	0.847621	rs9257809	0.196	XXbac-BPG308K3.6	upstream	693	NA	NA	NA	2	T	G	0.07058	NA	1	5	0	1	1
rs12699453	7	1953056	0.735998	rs13227554	0.196	MAD1L1	intronic	0	0.0155553	0.0507106	0.0209618	3	C	T	0.4314	5	2	5	1	1	1
6:28693709:C:CT	6	28693709	0.872007	rs9295778	0.195	RPSAP2	NA	6084	NA	NA	NA	2	CT	C	0.1769	NA	1	14	0	1	1
rs1233582	6	28714044	0.936846	rs9257226	0.195	RPSAP2	intergenic	13362	5.47878e-08	0.148927	0.0274012	2	C	G	0.1193	5	5	14	0	1	1
rs7949071	11	130877478	0.827192	rs7940866	0.192	RN7SL167P	intergenic	3153	1.85461e-06	0.100001	0.0209705	6	T	C	0.493	6	14	15	0	1	1
rs79610527	7	1910628	0.73395	rs13227554	0.19	MAD1L1	intronic	0	NA	NA	NA	3	T	C	0.4294	5	4	15	1	1	1
6:28693709:C:CTT	6	28693709	0.872007	rs9295778	0.189	RPSAP2	NA	6084	NA	NA	NA	2	C	CTT	0.01491	NA	1	14	0	0	1
rs13213957	6	25786226	0.731834	rs13195401	0.187	SLC17A1	intronic	0	2.58429e-07	0.188429	0.0365775	2	T	C	0.06163	7	5	15	1	1	1
rs2523431	6	29484215	0.957779	rs9257809	0.187	XXbac-BPG13B8.10	intergenic	5881	3.10527e-14	0.251238	0.0330844	2	G	T	0.07256	4	5	15	0	1	1
rs2239033	12	2337746	0.617988	rs1860002	0.187	CACNA1C	intronic	0	6.35313e-05	-0.0833853	0.02085	7	C	A	0.4115	5	5	15	1	1	1
rs140606663	8	27413973	0.635724	rs56223946	0.186	GULOP	intergenic	3817	NA	NA	NA	4	G	GCA	0.168	NA	4	15	0	1	0
6:28693709:C:CTTT	6	28693709	0.872007	rs9295778	0.184	RPSAP2	intergenic	6084	NA	NA	NA	2	C	CTTT	0.003976	NA	1	14	0	0	1
rs10244946	7	1921068	0.740067	rs13227554	0.184	MAD1L1	intronic	0	0.0178467	0.0497651	0.0210087	3	G	A	0.4175	5	4	5	1	1	0
rs1233581	6	28713847	0.825249	rs68188794	0.183	RPSAP2	intergenic	13165	2.87206e-12	0.233142	0.0333831	2	C	T	0.07058	7	5	14	0	1	1
rs58060922	6	26895248	0.779787	rs13195401	0.181	GUSBP2	ncRNA_intronic	0	NA	NA	NA	2	C	A	0.0835	7	15	15	0	1	0
rs1233385	6	29559238	0.846783	rs9257809	0.179	GABBR1	intronic	0	2.23875e-13	0.241236	0.0328941	2	T	C	0.07256	5	5	15	1	1	1
rs72050190	10	104735236	0.975695	rs12416331	0.177	CNNM2	intronic	0	NA	NA	NA	5	A	AC	0.08946	NA	5	15	1	1	1
rs200647239	11	130857638	0.723752	rs7940866	0.176	RN7SL167P	intergenic	16386	NA	NA	NA	6	C	T	0.4543	6	14	15	0	1	1
rs2206853	6	29437033	0.930061	rs9257809	0.175	UBDP1	ncRNA_intronic	0	4.63529e-14	0.248718	0.0329786	2	C	T	0.07455	7	9	15	1	1	1
rs2604477	18	23209574	0.703506	rs273762	0.174	RN7SL97P	intergenic	188625	0.043827	-0.0420183	0.0208451	9	C	G	0.4523	7	9	15	0	0	1
rs7912206	10	104604563	0.92072	rs12416331	0.171	PFN1P11	ncRNA_intronic	0	6.26807e-06	0.162578	0.0359913	5	C	T	0.09443	7	5	15	1	1	1
rs78917314	2	201098619	0.713751	rs74340199	0.169	SPATS2L	intergenic	71984	6.52821e-07	-0.284818	0.057251	1	C	T	0.04473	3a	5	15	0	1	1
rs1311917	6	28751041	0.825249	rs68188794	0.168	NOL5BP	downstream	368	1.09916e-12	0.237933	0.0334294	2	G	T	0.07058	5	5	13	0	1	1
rs12219027	10	104811203	0.987722	rs12416331	0.167	CNNM2	intronic	0	2.58424e-08	0.209579	0.0376434	5	T	C	0.08847	6	5	15	1	1	1
rs10791104	11	130814893	0.812898	rs7940866	0.164	SNX19	intergenic	28488	9.53175e-05	0.0818405	0.0209728	6	A	T	0.4672	5	5	15	0	1	1
rs113554404	10	104766120	0.975695	rs12416331	0.162	CNNM2	intronic	0	7.39279e-08	0.20215	0.0375649	5	C	T	0.08946	6	5	15	1	1	1
rs68188794	6	28080777	1	rs68188794	0.156	RP1-265C24.5	intergenic	2628	7.32761e-15	0.280349	0.0360407	2	T	C	0.06859	6	5	5	0	1	1
rs3130724	6	29118530	0.623638	rs3132379	0.151	OR2N1P	intergenic	11936	1.76428e-05	0.112345	0.0261705	2	C	A	0.1819	7	9	15	0	1	1
rs871925	7	2047875	1	rs13227554	0.151	MAD1L1	intronic	0	0.0135834	-0.051727	0.0209583	3	G	A	0.4304	2b	4	5	1	1	1
rs34119086	6	28562247	0.826043	rs68188794	0.149	SCAND3	intergenic	0	NA	NA	NA	2	TG	T	0.06859	NA	5	14	1	1	1
rs10950413	7	1912988	0.731019	rs13227554	0.148	MAD1L1	intronic	0	0.0130413	0.0521667	0.0210126	3	A	G	0.4284	5	2	15	1	1	1
rs13193532	6	28622914	0.797731	rs9257226	0.147	LINC00533	intergenic	6070	1.28068e-07	0.15163	0.0287091	2	A	G	0.1024	6	5	14	0	1	1
rs36101351	6	27943369	0.936397	rs68188794	0.146	OR2W4P	intergenic	1558	1.28263e-11	0.228285	0.0337172	2	C	T	0.07356	6	13	15	0	1	1
rs4713177	6	28673998	0.800564	rs68188794	0.141	RPSAP2	intergenic	25795	2.25834e-09	-0.19462	0.0325559	2	A	G	0.07256	7	5	14	0	1	1
rs11679676	2	201040981	0.804561	rs78988795	0.14	SPATS2L	intergenic	129622	2.13044e-06	-0.135307	0.0285419	1	C	T	0.1521	5	5	15	0	1	1
rs2523443	6	29415464	0.957779	rs9257809	0.14	OR11A1	intronic	0	NA	NA	NA	2	C	A	0.07256	NA	2	15	1	1	1
rs34817112	6	27176628	0.659324	rs13195401	0.137	RP11-209A2.1	intergenic	2394	9.59238e-08	0.166458	0.0312054	2	G	A	0.09543	7	1	14	0	1	1
rs371814302	12	123725694	0.645546	rs2851447	0.137	MPHOSPH9:C12orf65	intronic	0	NA	NA	NA	8	TG	T	0.2465	6	4	5	1	1	1
rs35656932	6	28191288	0.880089	rs68188794	0.136	ZSCAN9	intergenic	1375	1.13456e-11	0.228443	0.0336524	2	G	T	0.06859	5	5	14	1	1	1
rs273749	18	23189003	0.926706	rs273762	0.134	RN7SL97P	intergenic	209196	3.91428e-07	0.105363	0.020769	9	T	A	0.4751	7	9	15	0	0	1
rs138009835	10	104598995	0.931411	rs12416331	0.132	PFN1P11	ncRNA_intronic	0	6.85766e-07	0.179326	0.0361155	5	G	A	0.09344	6	5	15	1	1	1
rs2881594	2	201026183	0.776091	rs78988795	0.129	SPATS2L	intergenic	144420	1.42226e-05	-0.12174	0.0280482	1	T	A	0.1571	5	5	15	0	1	1
rs2163548	2	201226862	0.711153	rs78988795	0.128	SPATS2L	intronic	0	5.88643e-08	-0.163797	0.0302085	1	C	G	0.1312	6	4	5	1	1	1
rs200482	6	27773904	0.711228	rs68188794	0.127	HIST1H4PS1	upstream	948	4.96609e-08	0.169491	0.031085	2	G	A	0.08847	7	1	15	1	1	1
rs6456835	6	28701492	0.793519	rs9393925	0.126	RPSAP2	downstream	810	1.66801e-11	0.219327	0.0325774	2	G	C	0.07753	5	5	13	0	1	1
rs3778992	7	2175313	0.631585	rs13227554	0.126	MAD1L1	intronic	0	0.000292734	-0.0753566	0.0208073	3	C	G	0.498	5	4	5	1	1	1
rs13218537	6	27377235	0.865194	rs13195401	0.125	MCFD2P1	intergenic	1459	1.08915e-11	0.231417	0.034061	2	A	G	0.07058	7	5	15	1	1	1
rs55689856	7	2037215	0.83395	rs13227554	0.124	MAD1L1	intronic	0	0.0326061	0.0453768	0.0212349	3	G	A	0.3926	5	5	5	1	1	1
rs574371423	7	1929212	0.655766	rs13227554	0.122	MAD1L1	intronic	0	NA	NA	NA	3	A	AG	0.3926	NA	4	5	1	1	0
rs6923110	6	28566522	0.61769	rs9295778	0.118	SCAND3	intergenic	0	1.50641e-06	0.117885	0.0245063	2	C	T	0.1978	5	1	14	1	1	1
rs559968176	6	28597610	0.621028	rs9257226	0.117	RP11-373N24.2	intergenic	3547	NA	NA	NA	2	AT	A	0.1262	NA	9	14	0	1	1
rs3130896	6	28983887	0.860925	rs9257809	0.117	OR2AD1P	intergenic	10569	1.10755e-13	0.248465	0.0334525	2	A	G	0.06958	NA	1	14	0	1	1
rs57849703	7	2022777	0.702131	rs13227554	0.117	MAD1L1	intronic	0	NA	NA	NA	3	G	A	0.3529	5	5	5	1	1	1
rs273698	18	23179132	0.797292	rs273762	0.112	RN7SL97P	intergenic	219067	7.1721e-07	0.103155	0.0208114	9	C	T	0.497	NA	5	15	0	0	1
rs12220743	10	104851912	0.987722	rs12416331	0.111	NT5C2	intronic	0	1.23425e-08	0.214133	0.0376007	5	C	T	0.08847	7	4	4	1	1	1
rs11191519	10	104784918	0.975695	rs12416331	0.108	CNNM2	intronic	0	3.66551e-08	0.206919	0.0375788	5	C	T	0.08946	6	5	15	1	1	1
rs200490	6	27796935	0.711228	rs68188794	0.106	HIST1H4K	intergenic	2016	4.35419e-08	0.170214	0.0310845	2	G	T	0.08847	1f	1	5	1	1	1
rs35202262	6	27799514	0.774047	rs68188794	0.103	HIST1H4K	upstream	208	NA	NA	NA	2	C	T	0.06461	2a	1	1	1	1	1
rs3130773	6	29095908	0.860925	rs9257809	0.103	XXbac-BCX196D17.5	ncRNA_intronic	0	1.04086e-13	0.248843	0.0334664	2	G	A	0.06958	6	9	15	0	1	1
rs146863150	6	26408472	0.957154	rs13195401	0.101	BTN3A1	intronic	0	NA	NA	NA	2	C	CATAT	0.06759	NA	4	5	1	1	1
rs4765911	12	2365904	0.919858	rs1860002	0.1	CACNA1C	intronic	0	9.75248e-08	-0.11133	0.0208824	7	G	A	0.4423	4	5	5	1	1	1
rs3778983	7	2166319	0.699	rs13227554	0.099	MAD1L1	intronic	0	0.0261605	0.047115	0.0211865	3	T	G	0.4006	5	4	5	1	1	1
rs172165	6	28020814	0.683285	rs494887	0.098	OR2B8P	downstream	191	NA	NA	NA	2	T	G	0.2008	7	13	14	0	1	1
rs3131068	6	28905932	0.860925	rs9257809	0.097	C6orf100	intergenic	5721	4.41425e-13	0.243024	0.0335566	2	C	A	0.06958	6	5	15	1	1	1
rs67381177	6	28411941	0.851252	rs68188794	0.096	ZSCAN23	upstream	661	1.09832e-11	0.2284	0.0336229	2	G	C	0.06859	6	1	14	1	1	1
rs3132379	6	28796460	1	rs3132379	0.093	XXbac-BPG308K3.5	intergenic	9185	6.29789e-11	0.185663	0.0284041	2	A	T	0.1252	6	13	14	0	1	1
rs11222410	11	130833994	0.910648	rs7940866	0.093	RN7SL167P	intergenic	40030	7.32313e-08	0.112397	0.0208798	6	A	G	0.4871	6	7	15	0	1	1
rs35040576	6	27075198	0.639783	rs926300	0.092	RNU2-62P	intergenic	2370	NA	NA	NA	2	A	AT	0.1968	NA	5	15	0	1	1
rs1742743	6	28724082	0.825249	rs68188794	0.09	AL662890.1	intergenic	19610	1.6911e-12	0.236004	0.0334385	2	A	T	0.07058	2b	1	14	0	1	1
rs10263703	7	1895629	0.613516	rs13227554	0.083	MAD1L1	intronic	0	0.00538771	0.0594609	0.0213666	3	G	C	0.3877	2b	2	15	1	1	1
rs66488313	6	26631568	0.971444	rs13195401	0.081	VN1R14P	ncRNA_exonic	0	7.17301e-11	0.224881	0.0345068	2	G	T	0.06859	7	5	15	1	1	1
rs273735	18	23182618	0.894618	rs273762	0.079	RN7SL97P	intergenic	215581	1.45258e-06	0.100104	0.0207786	9	T	C	0.4652	6	5	15	0	0	1
rs1233608	6	28736189	0.816382	rs9257226	0.074	AL662890.1	intergenic	7503	3.92002e-08	0.146145	0.0265988	2	A	G	0.1312	7	5	13	0	1	1
rs60755037	7	2030104	0.825936	rs13227554	0.073	MAD1L1	intronic	0	0.028874	0.0466166	0.0213329	3	G	A	0.3877	5	2	5	1	1	1
rs35883476	6	28368508	0.851252	rs68188794	0.071	ZSCAN12	upstream	996	1.09042e-11	0.22868	0.033659	2	G	C	0.06859	5	1	14	1	1	1
rs13195291	6	28169241	0.946501	rs68188794	0.07	ZNF192P2	intergenic	12030	4.84489e-12	0.232683	0.0336731	2	G	A	0.07256	7	9	14	0	1	1
rs10275045	7	1920826	0.740067	rs13227554	0.07	MAD1L1	intronic	0	0.0171484	0.0500757	0.0210092	3	C	T	0.4175	5	4	5	1	1	0
rs7745603	6	27090404	0.644686	rs926300	0.067	RP1-86C11.7	downstream	31	1.41254e-06	0.117885	0.024441	2	C	T	0.2068	1f	4	15	1	1	1
rs3132388	6	28827879	0.834659	rs9257809	0.067	XXbac-BPG308K3.6	ncRNA_exonic	0	6.24304e-13	0.240304	0.0333984	2	C	T	0.07157	7	5	15	0	1	1
rs1619561	12	123620268	0.717264	rs2851447	0.066	PITPNM2	intronic	0	NA	NA	NA	8	C	G	0.2346	7	3	5	1	1	1
rs4236277	7	1942270	0.638383	rs13227554	0.065	MAD1L1	intronic	0	0.0345773	0.0449768	0.021283	3	C	T	0.3907	5	4	5	1	1	1
rs273751	18	23190036	0.926706	rs273762	0.065	RN7SL97P	intergenic	208163	2.92737e-07	0.106449	0.0207581	9	A	T	0.4751	7	14	15	0	0	1
rs79680647	10	104910959	1	rs12416331	0.062	NT5C2	intronic	0	9.86319e-09	0.215371	0.0375665	5	G	A	0.08748	7	4	5	1	1	1
rs3130808	6	29189972	0.834659	rs9257809	0.06	XXbac-BPG308J9.3	intergenic	1777	2.10325e-12	0.233783	0.0332671	2	G	A	0.07157	6	5	15	0	1	1
rs35030260	6	28305508	0.864781	rs68188794	0.057	ZSCAN31	intronic	0	1.8344e-11	0.225703	0.0335937	2	G	A	0.06759	5	1	15	1	1	1
rs35546888	6	28558890	0.613647	rs9295778	0.057	SCAND3:RP5-1186N24.3	ncRNA_exonic	0	1.23843e-06	0.118819	0.0245019	2	G	A	0.1988	5	4	13	1	1	1
rs3132376	6	28801168	0.847621	rs9257809	0.057	XXbac-BPG308K3.5	intergenic	4477	3.38711e-13	0.243993	0.0335246	2	G	A	0.07058	7	5	14	0	1	1
rs56401801	6	27301512	0.902411	rs13195401	0.052	VN1R10P	intergenic	7769	NA	NA	NA	2	T	A	0.06958	3a	1	1	0	1	1
rs36040342	18	23117616	0.719812	rs273762	0.052	ZNF521	intergenic	185461	1.1212e-07	0.111031	0.0209259	9	C	T	0.4503	7	5	15	0	0	1
rs71557312	6	26003070	0.748586	rs13195401	0.051	U91328.19	intergenic	1066	1.16277e-07	0.192391	0.0363052	2	C	G	0.06461	7	5	5	0	1	1
rs71559050	6	27797416	0.87819	rs68188794	0.049	HIST1H4K	intergenic	1535	1.65839e-11	0.225575	0.0335014	2	C	A	0.07157	4	1	5	1	1	1
rs406511	6	29376385	0.95896	rs9257809	0.049	OR5V1	intronic	0	1.37786e-13	0.241387	0.0326267	2	C	G	0.07853	6	9	15	1	1	1
rs9257331	6	28862497	0.860925	rs9257809	0.046	HCG14	intergenic	1809	3.90668e-13	0.243662	0.0335681	2	G	A	0.06958	7	5	15	1	1	1
rs61291572	11	130834058	0.817537	rs7940866	0.039	RN7SL167P	intergenic	39966	NA	NA	NA	6	TA	T	0.4851	NA	7	15	0	1	1
rs10750455	11	130800330	0.798525	rs7940866	0.038	SNX19	intergenic	13925	0.000283492	0.0761091	0.0209671	6	C	T	0.4702	7	5	15	0	1	1
rs35982103	6	27243134	0.679548	rs926300	0.036	XXbac-BPGBPG24O18.1	intergenic	6125	2.63874e-06	0.121117	0.0257855	2	C	T	0.1839	4	1	13	0	1	1
rs585522	12	123550813	0.641434	rs2851447	0.036	PITPNM2	intronic	0	0.0486875	0.0492598	0.0249883	8	A	G	0.2336	NA	2	7	1	1	1
rs13227554	7	2048220	1	rs13227554	0.033	MAD1L1	intronic	0	4.08521e-08	0.114999	0.0209579	3	G	C	0.4304	5	4	5	1	1	1
rs6739563	2	201134216	0.705955	rs78988795	0.029	SPATS2L	intergenic	36387	9.99465e-06	-0.125014	0.0283011	1	G	T	0.1491	7	5	15	0	1	1
rs13190888	6	28285985	0.866536	rs68188794	0.027	RP5-874C20.6	intergenic	1451	1.8462e-10	0.212016	0.0332647	2	G	A	0.06958	5	5	15	1	1	1
rs28755851	12	123486282	0.770127	rs2851447	0.027	PITPNM2	intronic	0	1.38891e-05	-0.0988754	0.0227529	8	A	T	0.3072	5	4	5	1	1	1
rs3130844	6	28916594	0.860925	rs9257809	0.026	C6orf100	intergenic	4279	6.81655e-13	0.24111	0.0335664	2	G	A	0.06958	4	2	15	1	1	1
rs11222416	11	130854650	0.768065	rs7940866	0.026	RN7SL167P	intergenic	19374	NA	NA	NA	6	C	T	0.4622	7	9	15	0	1	1
rs34371502	6	28081758	0.946501	rs68188794	0.023	RP1-265C24.5	intergenic	1647	9.57896e-12	0.229591	0.0337005	2	T	C	0.07256	5	4	5	0	1	1
rs34922657	7	1938655	0.638383	rs13227554	0.022	MAD1L1	intronic	0	0.0332397	0.0452683	0.021261	3	C	T	0.3907	2b	3	5	1	1	0
rs34107459	6	26328353	0.886182	rs13195401	0.02	HIST1H3PS1	intergenic	5832	2.60518e-08	0.197054	0.0354026	2	T	C	0.0666	4	1	1	0	1	1
rs200952	6	27836976	0.74274	rs68188794	0.02	HIST1H1B	intergenic	1616	6.27192e-08	0.168263	0.0310972	2	C	T	0.08748	5	5	5	1	1	1
rs10791110	11	130854444	0.794252	rs7940866	0.019	RN7SL167P	intergenic	19580	4.45793e-05	0.0854538	0.0209324	6	A	G	0.4761	6	9	15	0	1	1
rs3130817	6	29179237	0.623638	rs3132379	0.018	OR2H4P	intergenic	3775	1.61211e-05	0.112885	0.0261744	2	T	G	0.1819	6	5	15	0	1	1
rs537247593	12	123757198	0.738261	rs2851447	0.017	CDK2AP1	NA	316	NA	NA	NA	8	G	T	0.03082	NA	1	2	1	1	1
rs71557345	6	26680698	0.86048	rs13195401	0.015	RP11-457M11.5	intergenic	5770	NA	NA	NA	2	G	A	0.06064	6	5	14	0	1	1
rs11222399	11	130805066	0.805737	rs7940866	0.015	SNX19	intergenic	18661	0.000150106	0.0794037	0.0209459	6	G	A	0.4652	7	14	15	0	1	1
rs66886492	6	28089731	0.946501	rs68188794	0.013	ZSCAN16-AS1	ncRNA_exonic	0	8.47836e-12	0.230183	0.0337007	2	C	T	0.07256	7	4	5	1	1	1
rs11351061	18	23210305	0.703506	rs273762	0.013	RN7SL97P	intergenic	187894	NA	NA	NA	9	C	CA	0.4523	NA	9	15	0	0	1
rs72839449	6	27261661	1	rs2893910	0.01	POM121L2	intronic	0	4.75607e-08	0.146746	0.0268755	2	A	C	0.171	2b	1	13	1	1	1
rs557042	6	27845129	0.75159	rs68188794	0.01	HIST1H4L	intergenic	3839	2.68787e-08	0.174867	0.0314473	2	C	T	0.08648	6	5	15	1	1	1
rs1233620	6	28746171	0.825249	rs68188794	0.01	AL662890.1	intergenic	2370	1.17956e-12	0.237425	0.0334038	2	G	A	0.07058	4	7	13	0	1	1
rs2023463	6	29413003	0.930061	rs9257809	0.007	OR11A1	intronic	0	4.46158e-14	0.248322	0.0329044	2	C	T	0.07455	NA	5	15	1	1	1
rs36162392	6	26569135	0.798889	rs13195401	0.003	HMGN4	intergenic	22652	2.76682e-08	0.183249	0.0329846	2	T	C	0.08151	4	1	1	0	1	1
rs3135298	6	28806303	0.833991	rs9257809	0.003	XXbac-BPG308K3.5	ncRNA_intronic	0	1.91075e-13	0.246916	0.0335716	2	G	C	0.06958	4	1	1	0	1	1
rs67662114	6	27932301	0.936397	rs68188794	0.002	RPLP2P1	upstream	651	1.45264e-11	0.227845	0.0337421	2	G	A	0.07356	7	14	15	1	1	1
rs10736592	11	130800572	0.795101	rs7940866	0.001	SNX19	intergenic	14167	0.000256288	0.0766572	0.0209681	6	C	T	0.4712	7	5	15	0	1	1
rs575217678	2	200998384	0.718184	rs78988795	NA	C2orf47	intergenic	125120	NA	NA	NA	1	ATTT	AT	0.02883	NA	5	15	0	0	1
rs529615617	6	25851469	0.620648	rs13195401	NA	SLC17A3	NA	0	NA	NA	NA	2	ATT	AT	0.2078	NA	5	15	1	0	1
rs529419894	6	27855714	0.992422	rs494887	NA	HIST1H3J	NA	2378	NA	NA	NA	2	GAA	GA	0.1004	NA	5	15	1	0	1
rs528673091	6	28666730	0.80316	rs68188794	NA	RPSAP2	NA	33063	NA	NA	NA	2	CAGATAGATAGATAGAT	CAGAT	0.0825	NA	5	14	0	1	1
rs531253765	6	28666730	0.80316	rs68188794	NA	RPSAP2	NA	33063	NA	NA	NA	2	CAGATAGATAGATAGAT	CAGATAGAT	0.02087	NA	5	14	0	0	1
rs566170678	6	28943970	0.860925	rs9257809	NA	RN7SL471P	NA	1281	NA	NA	NA	2	AATTT	AATTTATTT	0.005964	NA	5	15	0	0	1
rs533973612	10	104639651	0.941044	rs12416331	NA	C10orf32-ASMT:AS3MT	NA	0	NA	NA	NA	5	GTATA	GTA	0.2734	NA	4	15	1	1	1
rs555056006	10	104861271	0.7618	rs12416331	NA	NT5C2	NA	0	NA	NA	NA	5	AT	ATT	0.3052	NA	4	4	1	1	1
rs2111500	18	23165071	0.60884	rs273762	NA	ZNF521	intergenic	232916	NA	NA	NA	9	GC	AC	0.4314	NA	9	15	0	0	1

## Sheet: T3.variant_consequence
Table 3. Functional consequences of all candidate variants in the 10 genomic risk loci
This table shows the proportion of all candidate SNPs that have corresponding functional annotation assigned by ANNOVAR.
annot	ref.count	ref.prop	count	prop	enrichment	fisher.P
ncRNA_intronic	2884355	0.114998	76	0.0439053	0.38179	2.57305e-25
intergenic	11684523	0.465859	952	0.549971	1.18055	2.53436e-12
downstream	284177	0.0113301	54	0.0311958	2.75337	9.01962e-11
intronic	9137749	0.36432	506	0.292317	0.802363	2.87234e-10
upstream	266686	0.0106327	49	0.0283073	2.66229	1.9187e-09
ncRNA_exonic	259951	0.0103642	35	0.0202195	1.95091	0.000297613
UTR5	71546	0.00285252	13	0.00751011	2.6328	0.00178178
exonic	254736	0.0101563	25	0.0144425	1.42203	0.0910667
UTR3	233824	0.0093225	21	0.0121317	1.30134	0.210485
ncRNA_splicing	1313	5.23489e-05	0	0	0	1
splicing	2830	0.000112831	0	0	0	1

## Sheet: T4.partition.h2
Table 4.Heritability enrichment of 53 functional annotation categories for differential genetic variants.
Annotation categories with p values below Bonferroni-corrected significance (0.05/53=9.43E-04) are highlighted in bold. SNP functional annotations obtained from https://github.com/bulik/ldsc and heritability calculated using LDscore regression. Prop.h2 = SNP-based heritability; H3K9ac = histone acetylation mark of active enhancher/promoter regions; TSS = transcription start site; 3'-UTR = untrans…
Category	Prop._SNPs	Prop._h2	Prop._h2_std_error	Enrichment	Enrichment_std_error	Enrichment_p
Conserved_LindbladToh.extend.500_0	0.332514	0.642422	0.0808136	1.93202	0.243038	0.000221539
Conserved_LindbladToh_0	0.0260625	0.317756	0.0784554	12.1921	3.01028	0.000406206
H3K4me1_Trynka.extend.500_0	0.609157	0.834665	0.0743294	1.3702	0.12202	0.00282661
H3K4me1_peaks_Trynka_0	0.171318	0.562824	0.128879	3.28525	0.752277	0.00282679
Intron_UCSC.extend.500_0	0.39713	0.510409	0.0391224	1.28524	0.0985129	0.00325229
H3K9ac_Trynka.extend.500_0	0.230583	0.449965	0.0841093	1.95142	0.364767	0.0103746
Enhancer_Andersson.extend.500_0	0.0190691	-0.0695035	0.0383141	-3.64482	2.00922	0.0194777
Intron_UCSC_0	0.387453	0.500681	0.0504805	1.29224	0.130288	0.0214631
DHS_Trynka.extend.500_0	0.498779	0.784621	0.123465	1.57308	0.247535	0.0256168
H3K27ac_Hnisz_0	0.391169	0.522985	0.0586103	1.33698	0.149834	0.0303325
Repressed_Hoffman.extend.500_0	0.719053	0.599015	0.0561404	0.83306	0.0780754	0.0341498
H3K27ac_Hnisz.extend.500_0	0.422591	0.553733	0.0613025	1.31033	0.145064	0.0392853
WeakEnhancer_Hoffman.extend.500_0	0.0889585	0.233473	0.0706333	2.62452	0.794003	0.0451934
H3K27ac_PGC2.extend.500_0	0.336034	0.497533	0.0806542	1.4806	0.240018	0.0483902
Coding_UCSC.extend.500_0	0.0645554	0.171823	0.0563505	2.66163	0.872902	0.0591922
H3K9ac_Trynka_0	0.126111	0.291663	0.0914301	2.31275	0.724996	0.0701002
FetalDHS_Trynka.extend.500_0	0.28501	0.482323	0.112192	1.6923	0.393641	0.0885868
TSS_Hoffman_0	0.0182189	0.0964118	0.0465172	5.29186	2.55324	0.0948267
H3K4me1_Trynka_0	0.426568	0.641974	0.126207	1.50497	0.295866	0.0962969
Coding_UCSC_0	0.0146582	0.082299	0.0435299	5.61455	2.96967	0.124177
H3K9ac_peaks_Trynka_0	0.0387701	0.155569	0.0767563	4.01261	1.97978	0.12562
H3K4me3_Trynka.extend.500_0	0.255482	0.378941	0.0813186	1.48324	0.318295	0.136406
UTR_5_UCSC.extend.500_0	0.0278058	0.0923589	0.0468985	3.32157	1.68664	0.169481
H3K4me3_peaks_Trynka_0	0.0417894	0.152862	0.0835403	3.65791	1.99908	0.184366
Enhancer_Andersson_0	0.00433537	-0.0377309	0.0324312	-8.70303	7.48062	0.198912
TSS_Hoffman.extend.500_0	0.0348255	0.102633	0.0546676	2.94706	1.56976	0.217159
Enhancer_Hoffman_0	0.0633203	-0.0425862	0.0892788	-0.672552	1.40996	0.233335
SuperEnhancer_Hnisz_0	0.16842	0.215337	0.0394125	1.27857	0.234013	0.238876
DGF_ENCODE.extend.500_0	0.541501	0.674661	0.110401	1.24591	0.20388	0.24074
Enhancer_Hoffman.extend.500_0	0.153929	0.248018	0.0822694	1.61125	0.534463	0.253336
H3K27ac_PGC2_0	0.269477	0.38739	0.106098	1.43756	0.393719	0.269013
SuperEnhancer_Hnisz.extend.500_0	0.171607	0.210843	0.0365361	1.22864	0.212906	0.289765
CTCF_Hoffman.extend.500_0	0.0710622	-0.00193935	0.0731932	-0.0272908	1.02999	0.320372
PromoterFlanking_Hoffman_0	0.00842726	0.0453926	0.0399718	5.3864	4.74315	0.356046
Transcribed_Hoffman.extend.500_0	0.763062	0.83044	0.0770119	1.0883	0.100925	0.376664
UTR_5_UCSC_0	0.00542453	-0.015105	0.0251709	-2.78458	4.64019	0.412374
Promoter_UCSC.extend.500_0	0.0386271	0.0676805	0.0357521	1.75215	0.925572	0.420575
DGF_ENCODE_0	0.137594	0.271816	0.168818	1.9755	1.22693	0.428861
UTR_3_UCSC.extend.500_0	0.0269311	0.0520888	0.0376727	1.93415	1.39885	0.506008
H3K4me3_Trynka_0	0.133307	0.186241	0.0887949	1.39708	0.666092	0.551608
Repressed_Hoffman_0	0.461222	0.387331	0.138171	0.839793	0.299575	0.591772
DHS_Trynka_0	0.167755	0.252703	0.170824	1.50638	1.0183	0.62039
PromoterFlanking_Hoffman.extend.500_0	0.0334715	0.0197984	0.0450466	0.591502	1.34582	0.761729
FetalDHS_Trynka_0	0.0847566	0.0458151	0.135102	0.540549	1.594	0.772329
Promoter_UCSC_0	0.0311637	0.0432731	0.0544509	1.38857	1.74725	0.824075
CTCF_Hoffman_0	0.0238288	0.0105923	0.0671129	0.444517	2.81646	0.843762
UTR_3_UCSC_0	0.0110542	0.0169978	0.0335953	1.53767	3.03913	0.859532
WeakEnhancer_Hoffman_0	0.0210925	0.0306287	0.0607	1.45211	2.8778	0.875412
TFBS_ENCODE.extend.500_0	0.343444	0.359948	0.113867	1.04806	0.331545	0.884886
Transcribed_Hoffman_0	0.345418	0.361964	0.122276	1.0479	0.353993	0.892008
TFBS_ENCODE_0	0.132451	0.145667	0.130443	1.09978	0.984842	0.919324
DHS_peaks_Trynka_0	0.111766	0.125867	0.15748	1.12617	1.40902	0.928577
base_0	1	1	0	1	0	NA

## Sheet: T5.mapping_genes
Table 5. Genes mapped by differential genetic variants using positional, eQTL and chromotin interaction mapping strategies in FUMA.
Genes mapped by all three strategies are highlighted in bold. Strat bp=start position of one gene; End bp=End position of one gene; pLI=probability of loss of function mutation intolerance (higher scores indicate higher probability); ncRVIS=Non-coding residual variation intolerance score. The higher the score is, the more intolerant to noncoding variants the gene is; posMap SNPs=SNPs mapped to th…
Gene_name	entrezID	chr	start	end	Positional_mapping	eQTL_mapping	CI_mapping	minGwasP	pLI	ncRVIS	strand	posMapMaxCADD	eqtlMapminP	eqtlMapminQ	eqtlMapts	eqtlDirection	ciMapts	IndSigSNPs	GenomicLocus
C2orf69	205327	2	200775979	200820658	Yes	Yes	Yes	9.01904e-09	0.432172	-0.595155	1	13.55	9.90444e-20	2.85416e-16	eQTLcatalogue/TwinsUK_ge_fat:eQTLGen_cis_eQTLs:BIOSQTL/BIOS_eQTL_geneLevel:GTEx/v8/Adipose_Subcutaneous:GTEx/v8/Cells_EBV-transformed_lymphocytes:GTEx/v8/Whole_Blood:GTEx/v8/Colon_Transverse:GTEx/v8/Esophagus_Muscularis:GTEx/v8/Heart_Atrial_Appendage:GTEx/v8/Muscle_Skeletal:GTEx/v8/Nerve_Tibial:GTEx/v8/Cells_Cultured_fibroblasts:GTEx/v8/Spleen:GTEx/v8/Testis:GTEx/v7/Adipose_Subcutaneous:GTEx/v7/W…	-	Left_Ventricle:GM12878:IMR90:Trophoblast-like_Cell:hESC	rs78988795;rs994280;rs994280:rs78988795	1
C2orf47	79568	2	200820040	200873263	Yes	Yes	Yes	9.01904e-09	0.00977968	0.253138	1	15.72	2.2675e-19	0	eQTLcatalogue/BLUEPRINT_ge_neutrophil:eQTLcatalogue/CEDAR_T-cell_CD4:eQTLcatalogue/Fairfax_2014_LPS24:eQTLcatalogue/Fairfax_2014_LPS2:eQTLcatalogue/HipSci_ge_iPSC:eQTLcatalogue/Nedelec_2016_ge_macrophage_Listeria:eQTLcatalogue/Quach_2016_ge_monocyte_LPS:eQTLcatalogue/Quach_2016_ge_monocyte_naive:eQTLcatalogue/Quach_2016_ge_monocyte_Pam3CSK4:eQTLcatalogue/Quach_2016_ge_monocyte_R848:eQTLGen_cis_eQ…	-	Promoter_anchored_loops:Adult_Cortex:Fetal_Cortex:Left_Ventricle:IMR90:Mesenchymal_Stem_Cell:Mesendoderm:Trophoblast-like_Cell:hESC	rs78988795;rs74340199;rs994280;rs74340199:rs994280:rs78988795	1
SPATS2L	26010	2	201170604	201346986	Yes	Yes	Yes	9.01904e-09	0.970345	0.539346	1	20.4	9.0333e-22	0	eQTLcatalogue/Nedelec_2016_ge_macrophage_Listeria:eQTLcatalogue/Quach_2016_ge_monocyte_IAV:eQTLcatalogue/Quach_2016_ge_monocyte_naive:eQTLcatalogue/Quach_2016_ge_monocyte_Pam3CSK4:eQTLcatalogue/TwinsUK_ge_LCL:eQTLGen_cis_eQTLs:GTEx/v8/Adipose_Subcutaneous:GTEx/v8/Whole_Blood:GTEx/v8/Esophagus_Gastroesophageal_Junction:GTEx/v8/Heart_Atrial_Appendage:GTEx/v8/Heart_Left_Ventricle:GTEx/v8/Skin_Not_Su…	-	Promoter_anchored_loops:Adult_Cortex:Fetal_Cortex:Aorta:Hippocampus:Left_Ventricle:Liver:Pancreas:Right_Ventricle:Spleen:GM12878:IMR90:Mesenchymal_Stem_Cell:Mesendoderm:Neural_Progenitor_Cell:Trophoblast-like_Cell:hESC	rs994280;rs74340199;rs78988795;rs994280:rs78988795:rs74340199	1
SLC17A3	10786	6	25833294	25882514	Yes	Yes	Yes	7.32761e-15	9.88206e-14	-0.246503	-1	12.01	5.8032e-12	0	eQTLGen_cis_eQTLs:BloodeQTL:BIOSQTL/BIOS_eQTL_geneLevel	+	Promoter_anchored_loops:Aorta:Left_Ventricle:Liver:GM12878:IMR90:Mesenchymal_Stem_Cell:Mesendoderm:Trophoblast-like_Cell:hESC	rs13195401;rs13195401:rs13195401;rs926300:rs68188794;rs13195401:rs68188794:rs68188794;rs9393925:rs68188794;rs9257809;rs9393925:rs9393925:rs9295778:rs3132379:rs9257226:rs68188794;rs926300:rs926300:rs494887	2
TRIM38	10475	6	25963030	25987384	Yes	Yes	Yes	2.47195e-14	4.7513e-06	-0.220583	1	8.455	1.74748e-63	0	eQTLGen_cis_eQTLs:BloodeQTL:BIOSQTL/BIOS_eQTL_geneLevel:GTEx/v8/Whole_Blood:GTEx/v8/Stomach:GTEx/v7/Whole_Blood:GTEx/v7/Skin_Sun_Exposed_Lower_leg:GTEx/v6/Whole_Blood	-	Left_Ventricle:GM12878:IMR90:Mesenchymal_Stem_Cell:Mesendoderm:hESC	rs13195401;rs68188794;rs13195401:rs68188794:rs13195401:rs926300:rs494887:rs68188794;rs9393925:rs68188794;rs9257809;rs9393925:rs9295778:rs68188794;rs9257809:rs3132379	2
HIST1H3B	8358	6	26031817	26032288	Yes	Yes	Yes	7.32761e-15	0.307283	0.251696	-1	9.502	3.368e-13	0	eQTLGen_cis_eQTLs:BIOSQTL/BIOS_eQTL_geneLevel	+	Promoter_anchored_loops:Adult_Cortex:Fetal_Cortex:Aorta:Dorsolateral_Prefrontal_Cortex:Left_Ventricle:Liver:Lung:Pancreas:Right_Ventricle:Spleen:GM12878:IMR90:Mesenchymal_Stem_Cell:Mesendoderm:Neural_Progenitor_Cell:Trophoblast-like_Cell:hESC	rs13195401;rs926300;rs13195401:rs926300:rs68188794;rs13195401:rs68188794:rs494887:rs68188794;rs9393925:rs68188794;rs9257809;rs926300:rs68188794;rs9257809:rs3132379:rs2893910:rs68188794;rs9257226;rs9393925:rs9257226:rs9295778	2
HFE	3077	6	26087509	26098571	Yes	Yes	Yes	7.32761e-15	8.49697e-07	0.210172	1	7.767	3.01623e-06	3.26102e-15	GTEx/v8/Adipose_Subcutaneous:GTEx/v8/Lung:GTEx/v8/Nerve_Tibial:GTEx/v8/Skin_Sun_Exposed_Lower_leg:GTEx/v7/Adipose_Subcutaneous:GTEx/v7/Nerve_Tibial	-	Adult_Cortex:Aorta:Dorsolateral_Prefrontal_Cortex:Hippocampus:Left_Ventricle:Liver:Spleen:GM12878:IMR90:Mesenchymal_Stem_Cell:Mesendoderm:Neural_Progenitor_Cell:Trophoblast-like_Cell:hESC	rs13195401;rs926300;rs13195401:rs68188794:rs494887:rs68188794;rs9393925:rs926300:rs68188794;rs13195401:rs68188794;rs9257809:rs68188794;rs9257809;rs9393925:rs3132379	2
BTN3A1	11119	6	26402465	26415444	Yes	Yes	Yes	2.2848e-13	8.65114e-07	1.62791	1	4.335	2.5086e-19	0	eQTLcatalogue/Fairfax_2014_IFN24:eQTLGen_cis_eQTLs:BIOSQTL/BIOS_eQTL_geneLevel:CMC_NoSVA_cis:GTEx/v8/Testis	-	Adult_Cortex:Fetal_Cortex:GM12878:IMR90	rs13195401;rs926300;rs68188794;rs2893910;rs13195401:rs494887:rs68188794:rs68188794;rs9393925	2
BTN3A3	10384	6	26440700	26453643	Yes	Yes	Yes	1.49685e-14	7.19025e-10	1.09011	1	23.7	1.39333e-65	0	eQTLcatalogue/CEDAR_B-cell_CD19:eQTLcatalogue/CEDAR_neutrophil_CD15:eQTLcatalogue/CEDAR_T-cell_CD4:eQTLcatalogue/CEDAR_T-cell_CD8:eQTLcatalogue/Fairfax_2012_B-cell_CD19:eQTLcatalogue/Fairfax_2014_IFN24:eQTLcatalogue/Fairfax_2014_LPS24:eQTLcatalogue/Fairfax_2014_LPS2:eQTLcatalogue/Fairfax_2014_naive:eQTLcatalogue/Naranbhai_2015_neutrophil_CD16:PsychENCODE_eQTLs:eQTLGen_cis_eQTLs:BIOSQTL/BIOS_eQTL_…	+	Adult_Cortex:Fetal_Cortex:Liver:GM12878:IMR90:Mesenchymal_Stem_Cell:Mesendoderm:Trophoblast-like_Cell:hESC	rs13195401;rs926300;rs68188794;rs2893910;rs494887;rs9257809;rs9393925;rs9295778;rs9257226;rs3132379;rs9257802;rs13195401:rs68188794:rs926300:rs68188794;rs13195401:rs68188794;rs9393925:rs494887	2
BTN2A1	11120	6	26458150	26476849	Yes	Yes	Yes	2.2848e-13	1.07468e-18	0.260571	1	23.7	4.4051e-40	0	eQTLcatalogue/TwinsUK_ge_skin:PsychENCODE_eQTLs:eQTLGen_cis_eQTLs:BIOSQTL/BIOS_eQTL_geneLevel:CMC_SVA_cis:GTEx/v8/Adipose_Subcutaneous:GTEx/v8/Whole_Blood:GTEx/v8/Muscle_Skeletal:GTEx/v7/Adipose_Subcutaneous:GTEx/v7/Whole_Blood:GTEx/v7/Artery_Aorta:GTEx/v7/Muscle_Skeletal	-	Adult_Cortex:Fetal_Cortex:Liver:GM12878:IMR90:Mesenchymal_Stem_Cell:Mesendoderm:Trophoblast-like_Cell:hESC	rs13195401;rs926300;rs68188794;rs2893910;rs13195401:rs68188794:rs926300:rs68188794;rs13195401:rs68188794;rs9393925:rs494887	2
BTN1A1	696	6	26501449	26510650	Yes	Yes	Yes	2.2848e-13	1.14088e-09	-0.329705	1	7.075	8.76178e-13	2.06773e-11	eQTLcatalogue/Quach_2016_ge_monocyte_IAV:GTEx/v8/Testis:GTEx/v7/Testis	+	Fetal_Cortex:Liver:GM12878:IMR90:Mesenchymal_Stem_Cell:Mesendoderm:Trophoblast-like_Cell:hESC	rs13195401;rs68188794;rs926300;rs13195401:rs926300:rs68188794;rs13195401:rs68188794:rs494887:rs68188794;rs9393925	2
HMGN4	10473	6	26538633	26546482	Yes	Yes	Yes	2.2848e-13	0.557082	-0.351003	1	7.526	1.6688e-67	0	eQTLcatalogue/BLUEPRINT_ge_neutrophil:eQTLGen_cis_eQTLs:GTEx/v8/Adipose_Subcutaneous:GTEx/v8/Adrenal_Gland:GTEx/v8/Whole_Blood:GTEx/v8/Artery_Tibial:GTEx/v8/Liver:GTEx/v8/Lung:GTEx/v8/Muscle_Skeletal:GTEx/v8/Nerve_Tibial:GTEx/v8/Pituitary:GTEx/v8/Cells_Cultured_fibroblasts:GTEx/v8/Skin_Sun_Exposed_Lower_leg:GTEx/v7/Whole_Blood:GTEx/v7/Muscle_Skeletal:GTEx/v7/Nerve_Tibial:GTEx/v7/Pituitary:GTEx/v6…	-	Promoter_anchored_loops:Aorta:Hippocampus:Left_Ventricle:Liver:Spleen:GM12878:IMR90:Mesenchymal_Stem_Cell:Mesendoderm:Neural_Progenitor_Cell:Trophoblast-like_Cell:hESC	rs13195401;rs926300;rs68188794;rs13195401:rs68188794;rs13195401:rs68188794:rs68188794;rs9393925:rs926300:rs494887:rs13195401;rs926300:rs68188794;rs9257809:rs68188794;rs9257809;rs9393925:rs3132379:rs68188794;rs9257226;rs9393925:rs9257226	2
ABT1	29777	6	26597180	26600278	Yes	Yes	Yes	2.2848e-13	0.0271056	0.104221	1	10.19	7.4674e-24	0	eQTLcatalogue/Fairfax_2014_IFN24:eQTLcatalogue/Fairfax_2014_LPS24:eQTLcatalogue/Fairfax_2014_naive:eQTLGen_cis_eQTLs:BIOSQTL/BIOS_eQTL_geneLevel:GTEx/v8/Whole_Blood	+	Promoter_anchored_loops:Left_Ventricle:Liver:Spleen:GM12878:IMR90:Mesenchymal_Stem_Cell:Mesendoderm:Neural_Progenitor_Cell:Trophoblast-like_Cell:hESC	rs13195401;rs926300;rs68188794;rs13195401:rs68188794;rs13195401:rs68188794:rs494887:rs68188794;rs9393925:rs13195401;rs926300:rs926300:rs68188794;rs9257809:rs68188794;rs9257809;rs9393925:rs3132379	2
ZNF322	79692	6	26636518	26659980	Yes	Yes	Yes	2.47195e-14	NA	-1.14047	-1	19.82	1.97474e-08	6.66811e-52	BIOSQTL/BIOS_eQTL_geneLevel:GTEx/v8/Adipose_Subcutaneous:GTEx/v8/Artery_Tibial	+	Promoter_anchored_loops:Adult_Cortex:Fetal_Cortex:Aorta:Left_Ventricle:Liver:GM12878:IMR90:Mesenchymal_Stem_Cell:Mesendoderm:Trophoblast-like_Cell:hESC	rs13195401;rs926300;rs68188794;rs13195401:rs13195401;rs926300:rs926300:rs68188794:rs68188794;rs13195401:rs494887:rs68188794;rs9393925:rs9295778:rs68188794;rs9257809;rs9393925:rs68188794	2
HIST1H2BJ	8970	6	27093676	27100541	Yes	Yes	Yes	7.32761e-15	0.478842	0.308582	-1	4	8.3883e-10	1.30813e-05	eQTLGen_cis_eQTLs:GTEx/v8/Whole_Blood:GTEx/v8/Artery_Tibial:GTEx/v7/Adipose_Subcutaneous	+	Promoter_anchored_loops:Adult_Cortex:Fetal_Cortex:Adrenal:Aorta:Bladder:Dorsolateral_Prefrontal_Cortex:Hippocampus:Left_Ventricle:Liver:Lung:Pancreas:Right_Ventricle:Spleen:GM12878:IMR90:Mesenchymal_Stem_Cell:Mesendoderm:Neural_Progenitor_Cell:Trophoblast-like_Cell:hESC	rs926300;rs68188794;rs13195401;rs494887;rs13195401:rs494887:rs68188794:rs68188794;rs9393925:rs926300:rs68188794;rs13195401:rs68188794;rs9257809:rs68188794;rs9257809;rs9393925:rs3132379:rs13195401;rs926300:rs68188794;rs926300:rs9393925:rs9295778:rs9257226:rs2893910	2
HIST1H2BK	85236	6	27106073	27114619	Yes	Yes	Yes	7.32761e-15	0.490754	-0.0430523	-1	3.931	1.3081e-119	0	eQTLcatalogue/CEDAR_neutrophil_CD15:eQTLGen_cis_eQTLs:GTEx/v8/Adipose_Subcutaneous:GTEx/v8/Adipose_Visceral_Omentum:GTEx/v8/Artery_Tibial:GTEx/v8/Brain_Cerebellum:GTEx/v8/Breast_Mammary_Tissue:GTEx/v8/Colon_Sigmoid:GTEx/v8/Esophagus_Gastroesophageal_Junction:GTEx/v8/Esophagus_Mucosa:GTEx/v8/Lung:GTEx/v8/Nerve_Tibial:GTEx/v8/Skin_Sun_Exposed_Lower_leg:GTEx/v8/Thyroid:GTEx/v7/Adipose_Subcutaneous:G…	+	Promoter_anchored_loops:Adult_Cortex:Fetal_Cortex:Adrenal:Aorta:Bladder:Dorsolateral_Prefrontal_Cortex:Hippocampus:Left_Ventricle:Liver:Lung:Pancreas:Right_Ventricle:Spleen:GM12878:IMR90:Mesenchymal_Stem_Cell:Mesendoderm:Neural_Progenitor_Cell:Trophoblast-like_Cell:hESC	rs926300;rs494887;rs13195401;rs68188794;rs2893910;rs9393925;rs13195401:rs68188794:rs494887:rs926300:rs68188794;rs13195401:rs68188794;rs9393925:rs68188794;rs9257809:rs68188794;rs9257809;rs9393925:rs3132379:rs13195401;rs926300:rs68188794;rs926300:rs9393925:rs9295778:rs9257226:rs2893910	2
PRSS16	10279	6	27215480	27224403	Yes	Yes	Yes	7.32761e-15	2.23792e-06	0.00884812	1	15.96	1.2239e-108	0	eQTLcatalogue/Fairfax_2012_B-cell_CD19:eQTLcatalogue/TwinsUK_ge_LCL:eQTLcatalogue/TwinsUK_ge_skin:PsychENCODE_eQTLs:DICE/T_CD4_TH17:DICE/T_CD4_TH2:eQTLGen_cis_eQTLs:BIOSQTL/BIOS_eQTL_geneLevel:GTEx/v8/Adipose_Subcutaneous:GTEx/v8/Adipose_Visceral_Omentum:GTEx/v8/Adrenal_Gland:GTEx/v8/Whole_Blood:GTEx/v8/Artery_Aorta:GTEx/v8/Artery_Coronary:GTEx/v8/Artery_Tibial:GTEx/v8/Brain_Cerebellar_Hemisphere…	+	Promoter_anchored_loops:Adult_Cortex:Fetal_Cortex:Aorta:Left_Ventricle:Liver:Pancreas:Spleen:GM12878:IMR90:Mesenchymal_Stem_Cell:Mesendoderm:Neural_Progenitor_Cell:Trophoblast-like_Cell:hESC	rs926300;rs68188794;rs13195401;rs2893910;rs9393925;rs494887;rs13195401:rs68188794:rs68188794;rs13195401:rs494887:rs68188794;rs9393925:rs68188794;rs9257809;rs9393925:rs9393925:rs9295778:rs3132379:rs9257226:rs68188794;rs926300:rs926300:rs2893910:rs9257809;rs9393925:rs9257809:rs9257809;rs9257226:rs9257703:rs1233478:rs68188794	2
ZNF391	346157	6	27342394	27371683	Yes	Yes	Yes	7.32761e-15	9.25869e-07	1.23172	1	8.5	1.0972e-25	0	eQTLcatalogue/GEUVADIS_ge_LCL:eQTLcatalogue/TwinsUK_ge_LCL:PsychENCODE_eQTLs:DICE/T_CD4_TH17:eQTLGen_cis_eQTLs:BIOSQTL/BIOS_eQTL_geneLevel:GTEx/v8/Adipose_Subcutaneous:GTEx/v8/Adipose_Visceral_Omentum:GTEx/v8/Adrenal_Gland:GTEx/v8/Whole_Blood:GTEx/v8/Artery_Aorta:GTEx/v8/Artery_Coronary:GTEx/v8/Artery_Tibial:GTEx/v8/Brain_Cerebellar_Hemisphere:GTEx/v8/Brain_Nucleus_accumbens_basal_ganglia:GTEx/v8…	+	Adult_Cortex:Left_Ventricle:Liver:GM12878:IMR90:Mesenchymal_Stem_Cell:Mesendoderm:Neural_Progenitor_Cell:Trophoblast-like_Cell:hESC	rs68188794;rs13195401;rs2893910;rs494887;rs926300;rs9393925;rs13195401:rs13195401:rs68188794:rs926300:rs68188794;rs926300:rs2893910:rs68188794;rs9393925:rs9295778:rs68188794;rs9257809;rs9393925:rs9257809;rs9393925:rs9257809:rs9257809;rs9257226:rs9257703:rs9257802:rs1233478:rs494887	2
ZNF184	7738	6	27418522	27440897	Yes	Yes	Yes	7.32761e-15	0.133749	-0.545662	-1	10.07	1.4231e-10	0	eQTLGen_cis_eQTLs:CMC_SVA_cis:GTEx/v8/Brain_Caudate_basal_ganglia:GTEx/v8/Muscle_Skeletal:GTEx/v7/Brain_Hypothalamus:GTEx/v7/Muscle_Skeletal:GTEx/v6/Skin_Sun_Exposed_Lower_leg	+	Promoter_anchored_loops:Adult_Cortex:Fetal_Cortex:Aorta:Dorsolateral_Prefrontal_Cortex:Hippocampus:Left_Ventricle:Liver:Lung:Pancreas:Psoas:Right_Ventricle:Spleen:GM12878:IMR90:Mesenchymal_Stem_Cell:Mesendoderm:Neural_Progenitor_Cell:Trophoblast-like_Cell:hESC	rs68188794;rs13195401;rs494887;rs2893910;rs926300;rs9393925;rs9257809;rs494887:rs68188794:rs68188794;rs9393925:rs13195401:rs926300:rs68188794;rs13195401:rs68188794;rs9393925:rs3132379:rs68188794;rs9257809:rs68188794;rs926300:rs9393925:rs9295778:rs9257226:rs2893910:rs68188794;rs9257226;rs9393925:rs9257809	2
HIST1H2BL	8340	6	27775257	27775709	Yes	Yes	Yes	7.32761e-15	0.00286755	-0.030111	-1	16.23	7.0644e-06	0.000797267	PsychENCODE_eQTLs	+	Promoter_anchored_loops:Adult_Cortex:Fetal_Cortex:Aorta:Hippocampus:Left_Ventricle:Liver:Right_Ventricle:Spleen:GM12878:IMR90:Mesenchymal_Stem_Cell:Mesendoderm:Neural_Progenitor_Cell:Trophoblast-like_Cell:hESC	rs68188794;rs494887;rs926300:rs68188794;rs13195401;rs926300:rs13195401:rs494887:rs68188794:rs68188794;rs9393925:rs68188794;rs13195401:rs2893910:rs68188794;rs9257809:rs68188794;rs9257809;rs9393925:rs3132379	2
HIST1H3H	8357	6	27777842	27778314	Yes	Yes	Yes	7.32761e-15	0.0249392	-0.177817	1	16.23	1.1239e-06	0.00341243	eQTLGen_cis_eQTLs	+	Promoter_anchored_loops:Adult_Cortex:Fetal_Cortex:Aorta:Hippocampus:Left_Ventricle:Liver:Right_Ventricle:Spleen:GM12878:IMR90:Mesenchymal_Stem_Cell:Mesendoderm:Neural_Progenitor_Cell:Trophoblast-like_Cell:hESC	rs68188794;rs926300:rs68188794;rs13195401;rs926300:rs13195401:rs494887:rs68188794:rs68188794;rs9393925:rs68188794;rs13195401:rs2893910:rs68188794;rs9257809:rs68188794;rs9257809;rs9393925:rs3132379	2
HIST1H2BM	8342	6	27782822	27783267	Yes	Yes	Yes	7.32761e-15	0.00275346	-0.27562	1	16.23	0.000712979	0.0441087	PsychENCODE_eQTLs	-	Promoter_anchored_loops:Fetal_Cortex:Aorta:Hippocampus:Left_Ventricle:Liver:Right_Ventricle:Spleen:GM12878:IMR90:Mesenchymal_Stem_Cell:Mesendoderm:Neural_Progenitor_Cell:Trophoblast-like_Cell:hESC	rs68188794;rs494887;rs13195401:rs926300:rs68188794;rs13195401:rs68188794:rs494887:rs68188794;rs9393925:rs68188794;rs13195401;rs926300:rs2893910:rs68188794;rs9257809:rs68188794;rs9257809;rs9393925:rs3132379	2
HIST1H4J	8363	6	27791884	27792257	Yes	Yes	Yes	7.32761e-15	0.423754	0.59845	1	9.571	1.37238e-08	2.33563e-05	eQTLcatalogue/BLUEPRINT_ge_T-cell:PsychENCODE_eQTLs:BIOSQTL/BIOS_eQTL_geneLevel:GTEx/v8/Adrenal_Gland:GTEx/v6/Adipose_Subcutaneous:GTEx/v6/Adrenal_Gland:GTEx/v6/Breast_Mammary_Tissue:GTEx/v6/Ovary:GTEx/v6/Thyroid	-	Promoter_anchored_loops:Adult_Cortex:Fetal_Cortex:Aorta:Hippocampus:Left_Ventricle:Liver:Right_Ventricle:Spleen:GM12878:IMR90:Mesenchymal_Stem_Cell:Mesendoderm:Neural_Progenitor_Cell:Trophoblast-like_Cell:hESC	rs68188794;rs494887;rs13195401;rs926300;rs2893910;rs9393925;rs9257809;rs9295778;rs926300:rs13195401:rs68188794;rs13195401:rs68188794:rs494887:rs68188794;rs9393925:rs68188794;rs926300:rs2893910:rs68188794;rs9257809:rs68188794;rs9393925:rs3132379	2
HIST1H4K	8362	6	27798952	27799305	Yes	Yes	Yes	7.32761e-15	0.429119	0.387416	-1	12.22	1.7293e-19	0	eQTLGen_cis_eQTLs:BIOSQTL/BIOS_eQTL_geneLevel:GTEx/v7/Colon_Transverse:GTEx/v7/Spleen:GTEx/v7/Thyroid:GTEx/v6/Artery_Aorta:GTEx/v6/Thyroid	-	Promoter_anchored_loops:Adult_Cortex:Fetal_Cortex:Aorta:Hippocampus:Left_Ventricle:Liver:Right_Ventricle:Spleen:GM12878:IMR90:Mesenchymal_Stem_Cell:Mesendoderm:Neural_Progenitor_Cell:Trophoblast-like_Cell:hESC	rs68188794;rs13195401;rs926300;rs2893910;rs494887;rs9393925;rs9257809;rs9295778;rs9257226;rs3132379;rs926300:rs13195401:rs68188794;rs13195401:rs68188794:rs494887:rs68188794;rs9393925:rs68188794;rs926300:rs2893910:rs68188794;rs9257809:rs68188794;rs9393925:rs3132379	2
HIST1H2AK	8330	6	27805658	27806117	Yes	Yes	Yes	7.32761e-15	0.0684285	-0.0412441	-1	12.22	5.2978e-07	0.00138187	DICE/B_cell_naive:eQTLGen_cis_eQTLs:BIOSQTL/BIOS_eQTL_geneLevel:BRAINEAC/OCTX	-	Promoter_anchored_loops:Adult_Cortex:Fetal_Cortex:Aorta:Bladder:Left_Ventricle:Liver:Lung:Psoas:Right_Ventricle:Spleen:GM12878:IMR90:Mesenchymal_Stem_Cell:Mesendoderm:Neural_Progenitor_Cell:Trophoblast-like_Cell:hESC	rs68188794;rs494887;rs9257226;rs9257809;rs9393925;rs13195401;rs68188794:rs13195401:rs926300:rs68188794;rs13195401:rs494887:rs68188794;rs9393925:rs68188794;rs9393925:rs3132379:rs68188794;rs9257809:rs68188794;rs926300	2
HIST1H2BN	8341	6	27806323	27823487	Yes	Yes	Yes	7.32761e-15	0.139775	0.145508	1	15.9	2.36709e-06	0.00215173	GTEx/v8/Artery_Aorta:GTEx/v8/Esophagus_Gastroesophageal_Junction:GTEx/v8/Esophagus_Muscularis:GTEx/v8/Cells_Cultured_fibroblasts:GTEx/v8/Skin_Not_Sun_Exposed_Suprapubic:GTEx/v7/Esophagus_Gastroesophageal_Junction	-	Promoter_anchored_loops:Adult_Cortex:Fetal_Cortex:Aorta:Bladder:Left_Ventricle:Liver:Lung:Psoas:Right_Ventricle:Spleen:GM12878:IMR90:Mesenchymal_Stem_Cell:Mesendoderm:Neural_Progenitor_Cell:Trophoblast-like_Cell:hESC	rs68188794;rs494887;rs13195401;rs9393925;rs9257809;rs926300;rs9295778;rs68188794:rs13195401:rs926300:rs68188794;rs13195401:rs494887:rs68188794;rs9393925:rs68188794;rs9393925:rs3132379:rs68188794;rs9257809:rs68188794	2
HIST1H1B	3009	6	27834570	27835359	Yes	Yes	Yes	7.32761e-15	0.509139	-0.0898951	-1	15.9	4.83112e-06	0.00401805	GTEx/v8/Skin_Not_Sun_Exposed_Suprapubic	-	Adult_Cortex:Fetal_Cortex:Aorta:Bladder:Left_Ventricle:Liver:Lung:Psoas:Right_Ventricle:Spleen:GM12878:IMR90:Mesenchymal_Stem_Cell:Mesendoderm:Neural_Progenitor_Cell:Trophoblast-like_Cell:hESC	rs68188794;rs13195401;rs926300;rs2893910;rs9393925;rs9257809;rs9257226;rs13195401:rs926300:rs68188794;rs13195401:rs68188794:rs494887:rs68188794;rs9393925:rs68188794;rs9393925:rs3132379:rs68188794;rs9257809:rs68188794	2
HIST1H4L	8368	6	27840926	27841289	Yes	Yes	Yes	7.32761e-15	0.191235	0.42689	-1	15.9	4.2216e-05	0.00394854	PsychENCODE_eQTLs	-	EP_links_oneway:Promoter_anchored_loops:Fetal_Cortex:Aorta:Bladder:Dorsolateral_Prefrontal_Cortex:Hippocampus:Left_Ventricle:Liver:Lung:Pancreas:Right_Ventricle:Spleen:GM12878:IMR90:Mesenchymal_Stem_Cell:Mesendoderm:Neural_Progenitor_Cell:Trophoblast-like_Cell:hESC	rs68188794;rs494887;rs9393925;rs9257809;rs926300:rs68188794;rs13195401:rs13195401:rs68188794:rs494887:rs68188794;rs9393925:rs68188794;rs13195401;rs9393925:rs9257226:rs2893910:rs68188794;rs9257809:rs3132379:rs13195401;rs926300	2
HIST1H3J	8356	6	27858093	27860884	Yes	Yes	Yes	7.32761e-15	0.695884	-0.189708	-1	21.5	3.24236e-42	3.89125e-33	GTEx/v8/Testis:GTEx/v7/Testis:GTEx/v6/Testis	+	EP_links_oneway:Promoter_anchored_loops:Adult_Cortex:Fetal_Cortex:Aorta:Bladder:Dorsolateral_Prefrontal_Cortex:Hippocampus:Left_Ventricle:Liver:Lung:Pancreas:Right_Ventricle:Spleen:GM12878:IMR90:Mesenchymal_Stem_Cell:Mesendoderm:Neural_Progenitor_Cell:Trophoblast-like_Cell:hESC	rs494887;rs68188794;rs9393925;rs13195401;rs926300;rs2893910;rs9257809;rs9257226;rs9295778;rs3132379;rs926300:rs68188794;rs13195401:rs68188794;rs926300:rs68188794:rs13195401:rs68188794;rs9393925:rs9295778:rs494887:rs68188794;rs9393925:rs9257226:rs68188794;rs9257809:rs3132379:rs2893910:rs13195401	2
HIST1H2BO	8348	6	27861203	27861669	Yes	Yes	Yes	7.32761e-15	3.07278e-05	-0.223063	1	21.5	2.1253e-10	0	eQTLGen_cis_eQTLs:BIOSQTL/BIOS_eQTL_geneLevel	+	EP_links_oneway:Promoter_anchored_loops:Adult_Cortex:Fetal_Cortex:Aorta:Bladder:Dorsolateral_Prefrontal_Cortex:Hippocampus:Left_Ventricle:Liver:Lung:Pancreas:Right_Ventricle:Spleen:GM12878:IMR90:Mesenchymal_Stem_Cell:Mesendoderm:Neural_Progenitor_Cell:Trophoblast-like_Cell:hESC	rs494887;rs68188794;rs9393925;rs926300:rs68188794;rs13195401:rs68188794;rs13195401;rs926300:rs68188794:rs13195401:rs68188794;rs9393925:rs9295778:rs494887:rs68188794;rs9257809;rs9393925:rs9257226:rs68188794;rs9257809:rs3132379:rs2893910:rs13195401;rs926300	2
ZNF165	7718	6	28048753	28057341	Yes	Yes	Yes	7.32761e-15	0.000563292	0.227981	1	10.67	3.1616e-27	0	eQTLcatalogue/BLUEPRINT_ge_neutrophil:eQTLcatalogue/Fairfax_2012_B-cell_CD19:eQTLcatalogue/GEUVADIS_ge_LCL:eQTLcatalogue/Quach_2016_ge_monocyte_IAV:eQTLcatalogue/Quach_2016_ge_monocyte_LPS:eQTLcatalogue/Quach_2016_ge_monocyte_Pam3CSK4:PsychENCODE_eQTLs:eQTLGen_cis_eQTLs:BIOSQTL/BIOS_eQTL_geneLevel:CMC_SVA_cis:CMC_NoSVA_cis:GTEx/v8/Adipose_Subcutaneous:GTEx/v8/Adipose_Visceral_Omentum:GTEx/v8/Arte…	-	Liver:GM12878:IMR90:Mesenchymal_Stem_Cell:Mesendoderm:Trophoblast-like_Cell:hESC	rs68188794;rs9393925;rs13195401;rs2893910;rs494887;rs9257809;rs9295778;rs9257226;rs926300;rs3132379;rs9393925:rs68188794:rs494887:rs68188794;rs9393925:rs9393925:rs9295778:rs3132379:rs9257226:rs13195401:rs9257809:rs9257809	2
ZSCAN16	80345	6	28092338	28097860	Yes	Yes	Yes	7.32761e-15	2.67303e-06	0.184187	1	5.996	4.4572e-84	0	eQTLcatalogue/BLUEPRINT_ge_neutrophil:eQTLcatalogue/CEDAR_transverse_colon:PsychENCODE_eQTLs:DICE/T_CD4_TH1:DICE/T_CD4_TH17:DICE/T_CD4_naive_TREG:eQTLGen_cis_eQTLs:BIOSQTL/BIOS_eQTL_geneLevel:CMC_SVA_cis:GTEx/v8/Brain_Hippocampus:GTEx/v8/Heart_Left_Ventricle:GTEx/v8/Thyroid	+	Promoter_anchored_loops:Adult_Cortex:Fetal_Cortex:Aorta:Left_Ventricle:Liver:Pancreas:Spleen:GM12878:IMR90:Mesenchymal_Stem_Cell:Mesendoderm:Trophoblast-like_Cell:hESC	rs68188794;rs9393925;rs13195401;rs2893910;rs494887;rs9257809;rs9295778;rs9257226;rs926300;rs3132379;rs9393925:rs13195401:rs494887:rs68188794:rs9295778:rs68188794;rs9393925:rs3132379:rs68188794;rs9257809:rs926300:rs68188794;rs13195401:rs68188794;rs926300:rs68188794;rs9393925:rs9257226:rs9257809:rs9257809	2
ZKSCAN8	7745	6	28109688	28127250	Yes	Yes	Yes	7.32761e-15	0.000231595	-0.142528	1	13.42	1.34709e-14	4.83175e-12	eQTLcatalogue/BLUEPRINT_ge_neutrophil:eQTLcatalogue/BrainSeq_ge_brain:PsychENCODE_eQTLs:eQTLGen_cis_eQTLs:CMC_SVA_cis:CMC_NoSVA_cis:BRAINEAC/CRBL:BRAINEAC/WHMT:GTEx/v8/Adipose_Subcutaneous:GTEx/v8/Artery_Tibial:GTEx/v8/Brain_Anterior_cingulate_cortex_BA24:GTEx/v8/Brain_Caudate_basal_ganglia:GTEx/v8/Brain_Cerebellar_Hemisphere:GTEx/v8/Brain_Cerebellum:GTEx/v8/Brain_Cortex:GTEx/v8/Brain_Frontal_Cor…	-	Promoter_anchored_loops:Adult_Cortex:Fetal_Cortex:Aorta:Left_Ventricle:Liver:Pancreas:Spleen:GM12878:IMR90:Mesenchymal_Stem_Cell:Mesendoderm:Trophoblast-like_Cell:hESC	rs68188794;rs9393925;rs13195401;rs2893910;rs494887;rs9257809;rs9295778;rs9257226;rs926300;rs3132379;rs9393925:rs68188794:rs13195401:rs926300:rs68188794;rs13195401:rs494887:rs9295778:rs68188794;rs9393925:rs68188794;rs926300:rs68188794;rs9393925:rs9257226:rs68188794;rs9257809:rs3132379:rs9257809:rs9257809	2
ZSCAN9	7746	6	28192664	28201260	Yes	Yes	Yes	7.32761e-15	4.10249e-08	0.461166	1	7.251	4.0601e-124	0	eQTLcatalogue/BLUEPRINT_ge_neutrophil:eQTLcatalogue/CEDAR_rectum:eQTLcatalogue/Fairfax_2012_B-cell_CD19:eQTLcatalogue/TwinsUK_ge_fat:PsychENCODE_eQTLs:eQTLGen_cis_eQTLs:BIOSQTL/BIOS_eQTL_geneLevel:CMC_SVA_cis:GTEx/v8/Adipose_Subcutaneous:GTEx/v8/Whole_Blood:GTEx/v8/Artery_Aorta:GTEx/v8/Artery_Tibial:GTEx/v8/Brain_Cerebellar_Hemisphere:GTEx/v8/Brain_Cerebellum:GTEx/v8/Brain_Cortex:GTEx/v8/Brain_Hi…	+	Adult_Cortex:Fetal_Cortex:Aorta:Left_Ventricle:Liver:GM12878:IMR90:Mesenchymal_Stem_Cell:Mesendoderm:Trophoblast-like_Cell:hESC	rs68188794;rs9393925;rs494887;rs9295778;rs9257226;rs9257809;rs926300;rs2893910;rs3132379;rs13195401;rs494887:rs68188794:rs68188794;rs9393925:rs68188794;rs9393925:rs3132379:rs68188794;rs9257809:rs13195401:rs926300:rs68188794;rs13195401:rs9295778	2
ZKSCAN4	387032	6	28212401	28227011	Yes	Yes	Yes	7.32761e-15	6.74288e-05	0.661631	-1	10.52	2.3066e-122	0	eQTLcatalogue/BLUEPRINT_ge_monocyte:eQTLcatalogue/BLUEPRINT_ge_neutrophil:eQTLcatalogue/Lepik_2017_ge_blood:eQTLcatalogue/Quach_2016_ge_monocyte_naive:DICE/T_CD8_naive:eQTLGen_cis_eQTLs:BIOSQTL/BIOS_eQTL_geneLevel:CMC_NoSVA_cis:GTEx/v8/Adipose_Visceral_Omentum:GTEx/v8/Whole_Blood:GTEx/v8/Cells_Cultured_fibroblasts:GTEx/v8/Small_Intestine_Terminal_Ileum:GTEx/v8/Spleen:GTEx/v8/Testis:GTEx/v7/Spleen…	+	Adult_Cortex:Fetal_Cortex:Aorta:Left_Ventricle:Liver:Spleen:GM12878:IMR90:Mesenchymal_Stem_Cell:Mesendoderm:Trophoblast-like_Cell:hESC	rs68188794;rs9393925;rs926300;rs13195401;rs2893910;rs494887;rs9257809;rs9295778;rs9257226;rs3132379;rs494887:rs68188794:rs68188794;rs9393925:rs68188794;rs9393925:rs9295778:rs13195401:rs926300:rs68188794;rs13195401:rs2893910:rs68188794;rs926300:rs68188794;rs9257809:rs3132379:rs9257809;rs9393925:rs9257809	2
NKAPL	222698	6	28227098	28228736	Yes	Yes	Yes	7.32761e-15	0.000165621	0.0513426	1	5.18	4.20482e-05	0.000834988	GTEx/v8/Adipose_Subcutaneous:GTEx/v8/Esophagus_Muscularis	-	Adult_Cortex:Fetal_Cortex:Aorta:Left_Ventricle:Liver:Spleen:GM12878:IMR90:Mesenchymal_Stem_Cell:Mesendoderm:Trophoblast-like_Cell:hESC	rs68188794;rs9393925;rs494887;rs494887:rs68188794:rs68188794;rs9393925:rs68188794;rs9257809;rs9393925:rs9295778:rs13195401:rs926300:rs68188794;rs13195401:rs2893910:rs68188794;rs13195401;rs926300:rs68188794;rs9257809:rs3132379:rs9257809;rs9393925:rs9257809	2
PGBD1	84547	6	28249314	28270326	Yes	Yes	Yes	7.32761e-15	1.46735e-05	-0.0800605	1	14.75	3.5405e-48	0	DICE/T_CD4_naive:DICE/T_CD8_naive:DICE/Monocyte_non_classical:DICE/T_CD4_TFH:DICE/T_CD4_TH1_17:DICE/T_CD4_TH2:eQTLGen_cis_eQTLs:BIOSQTL/BIOS_eQTL_geneLevel:CMC_SVA_cis:GTEx/v8/Adipose_Visceral_Omentum:GTEx/v8/Brain_Caudate_basal_ganglia:GTEx/v8/Brain_Cerebellar_Hemisphere:GTEx/v8/Brain_Cerebellum:GTEx/v8/Brain_Spinal_cord_cervical_c-1:GTEx/v8/Colon_Sigmoid:GTEx/v8/Nerve_Tibial:GTEx/v8/Pancreas:GT…	+	Adult_Cortex:Fetal_Cortex:Left_Ventricle:Liver:GM12878:IMR90:Mesenchymal_Stem_Cell:Mesendoderm:Trophoblast-like_Cell:hESC	rs68188794;rs9393925;rs494887;rs2893910;rs13195401;rs9257809;rs9295778;rs9257226;rs3132379;rs13195401:rs494887:rs68188794:rs68188794;rs9393925:rs68188794;rs9393925:rs13195401;rs926300:rs68188794;rs926300:rs926300	2
ZSCAN31	64288	6	28292470	28324048	Yes	Yes	Yes	7.32761e-15	3.77127e-09	1.10713	-1	13.57	1.19334e-37	7.04604e-48	eQTLcatalogue/BrainSeq_ge_brain:eQTLcatalogue/CEDAR_transverse_colon:eQTLcatalogue/TwinsUK_ge_fat:eQTLcatalogue/TwinsUK_ge_skin:PsychENCODE_eQTLs:xQTLServer_eQTLs:CMC_SVA_cis:CMC_SVA_trans:CMC_NoSVA_cis:BRAINEAC/FCTX:BRAINEAC/MEDU:BRAINEAC/TCTX:BRAINEAC/WHMT:BRAINEAC/aveALL:GTEx/v8/Adipose_Subcutaneous:GTEx/v8/Adipose_Visceral_Omentum:GTEx/v8/Artery_Coronary:GTEx/v8/Brain_Amygdala:GTEx/v8/Brain_A…	+	Promoter_anchored_loops:Aorta:Left_Ventricle:Liver:Spleen:GM12878:IMR90:Mesenchymal_Stem_Cell:Mesendoderm:Trophoblast-like_Cell:hESC	rs68188794;rs9393925;rs494887;rs9295778;rs9257226;rs3132379;rs13195401;rs9257809;rs9257703;rs926300;rs494887:rs68188794;rs9393925:rs68188794:rs13195401:rs926300:rs68188794;rs13195401:rs9295778:rs68188794;rs9393925:rs68188794	2
ZKSCAN3	80317	6	28317691	28336947	Yes	Yes	Yes	7.32761e-15	0.000122608	-0.652443	1	13.57	9.7502e-91	0	eQTLcatalogue/BrainSeq_ge_brain:eQTLcatalogue/GEUVADIS_ge_LCL:eQTLcatalogue/HipSci_ge_iPSC:eQTLcatalogue/TwinsUK_ge_fat:eQTLcatalogue/TwinsUK_ge_LCL:eQTLcatalogue/TwinsUK_ge_skin:PsychENCODE_eQTLs:eQTLGen_cis_eQTLs:BIOSQTL/BIOS_eQTL_geneLevel:CMC_SVA_cis:CMC_NoSVA_cis:GTEx/v8/Adipose_Subcutaneous:GTEx/v8/Adipose_Visceral_Omentum:GTEx/v8/Whole_Blood:GTEx/v8/Artery_Aorta:GTEx/v8/Artery_Tibial:GTEx/…	-	Promoter_anchored_loops:Adult_Cortex:Fetal_Cortex:Aorta:Left_Ventricle:Liver:GM12878:IMR90:Mesenchymal_Stem_Cell:Mesendoderm:Trophoblast-like_Cell:hESC	rs68188794;rs9393925;rs9257809;rs9295778;rs9257226;rs9257703;rs494887;rs3132379;rs13195401;rs9393925:rs68188794:rs494887:rs13195401:rs926300:rs68188794;rs13195401:rs68188794;rs926300	2
ZSCAN12	9753	6	28346732	28367511	Yes	Yes	Yes	7.32761e-15	1.43992e-05	NA	-1	9.552	5.35515e-07	1.70302e-08	CMC_SVA_cis:GTEx/v8/Artery_Tibial:GTEx/v8/Heart_Left_Ventricle:GTEx/v8/Muscle_Skeletal:GTEx/v8/Cells_Cultured_fibroblasts:GTEx/v8/Skin_Sun_Exposed_Lower_leg:GTEx/v7/Brain_Cerebellar_Hemisphere:GTEx/v7/Muscle_Skeletal:GTEx/v7/Skin_Sun_Exposed_Lower_leg:GTEx/v6/Muscle_Skeletal	+	Promoter_anchored_loops:Adult_Cortex:Left_Ventricle:Liver:GM12878:IMR90:Mesenchymal_Stem_Cell:Mesendoderm:Trophoblast-like_Cell:hESC	rs68188794;rs9393925;rs9257809;rs9257226;rs9295778;rs9257703;rs9257802;rs9393925:rs13195401:rs926300:rs68188794;rs13195401:rs68188794;rs13195401;rs926300:rs68188794:rs494887:rs9295778:rs68188794;rs9393925:rs9393925:rs3132379:rs9257226:rs9257809;rs9393925:rs9257809:rs1233478	2
ZSCAN23	222696	6	28399707	28411279	Yes	Yes	Yes	7.32761e-15	0.00270295	0.0706565	-1	2.102	6.31766e-48	0	eQTLcatalogue/BLUEPRINT_ge_T-cell:eQTLcatalogue/BrainSeq_ge_brain:eQTLcatalogue/GENCORD_ge_LCL:eQTLcatalogue/GEUVADIS_ge_LCL:eQTLcatalogue/HipSci_ge_iPSC:eQTLcatalogue/Schwartzentruber_2018_ge_sensory_neuron:eQTLcatalogue/TwinsUK_ge_LCL:PsychENCODE_eQTLs:DICE/B_cell_naive:DICE/T_CD4_naive:DICE/NK:BIOSQTL/BIOS_eQTL_geneLevel:CMC_SVA_cis:CMC_SVA_trans:CMC_NoSVA_cis:BRAINEAC/CRBL:BRAINEAC/FCTX:BRAIN…	+	IMR90:Mesenchymal_Stem_Cell:Mesendoderm:hESC	rs68188794;rs9257809;rs9393925;rs494887;rs9295778;rs9257226;rs3132379;rs13195401;rs9257703;rs9257802;rs2893910;rs9393925:rs68188794;rs926300:rs926300:rs68188794;rs9393925:rs9295778:rs9257809;rs9393925:rs9257809	2
SCAND3	114821	6	28539407	28583989	Yes	Yes	Yes	2.47195e-14	9.70724e-09	-0.785031	-1	11.72	2.70076e-05	1.85651e-08	GTEx/v8/Artery_Aorta:GTEx/v8/Artery_Tibial:GTEx/v8/Brain_Hippocampus:GTEx/v7/Artery_Aorta	-	Adult_Cortex:Fetal_Cortex:GM12878:IMR90:Mesenchymal_Stem_Cell:Mesendoderm:hESC	rs9295778;rs68188794;rs9257809;rs9393925;rs9257226;rs9257703;rs1233478;rs9295778:rs13195401:rs68188794;rs13195401;rs926300:rs926300:rs68188794;rs13195401:rs68188794:rs68188794;rs9393925:rs9257809:rs9257809;rs9393925:rs68188794	2
TRIM27	5987	6	28870779	28891766	Yes	Yes	Yes	7.32761e-15	0.878752	-0.142068	-1	18.69	5.1712e-63	0	eQTLcatalogue/BLUEPRINT_ge_monocyte:eQTLcatalogue/TwinsUK_ge_skin:eQTLGen_cis_eQTLs:BIOSQTL/BIOS_eQTL_geneLevel:GTEx/v8/Adipose_Subcutaneous:GTEx/v8/Adipose_Visceral_Omentum:GTEx/v8/Whole_Blood:GTEx/v8/Esophagus_Mucosa:GTEx/v8/Muscle_Skeletal:GTEx/v8/Cells_Cultured_fibroblasts:GTEx/v8/Skin_Not_Sun_Exposed_Suprapubic:GTEx/v8/Skin_Sun_Exposed_Lower_leg:GTEx/v8/Stomach:GTEx/v8/Testis:GTEx/v7/Esophag…	-	Promoter_anchored_loops:Left_Ventricle:Spleen:GM12878:IMR90:Mesenchymal_Stem_Cell:Trophoblast-like_Cell:hESC	rs68188794;rs9257809;rs9393925;rs3132379;rs9257226;rs494887;rs9295778;rs9257703;rs9257802;rs1233478;rs9393925:rs13195401:rs68188794;rs13195401:rs68188794:rs926300:rs68188794;rs13195401;rs926300:rs9393925:rs9295778:rs3132379:rs9257226:rs68188794;rs9257809:rs494887:rs68188794	2
C6orf100	729583	6	28911654	28912314	Yes	Yes	Yes	7.32761e-15	NA	NA	1	3.641	4.97093e-34	2.48547e-30	eQTLcatalogue/Alasoo_2018_ge_macrophage_IFNg_Salmonella:eQTLcatalogue/Alasoo_2018_ge_macrophage_IFNg:eQTLcatalogue/Alasoo_2018_ge_macrophage_Salmonella:eQTLcatalogue/Fairfax_2014_IFN24:eQTLcatalogue/GEUVADIS_ge_LCL:eQTLcatalogue/HipSci_ge_iPSC:eQTLcatalogue/Quach_2016_ge_monocyte_IAV:eQTLcatalogue/TwinsUK_ge_LCL:BIOSQTL/BIOS_eQTL_geneLevel:GTEx/v8/Brain_Amygdala:GTEx/v8/Brain_Cortex:GTEx/v8/Testi…	-	Promoter_anchored_loops:Left_Ventricle:Spleen:GM12878:IMR90:Mesenchymal_Stem_Cell:Trophoblast-like_Cell:hESC	rs68188794;rs9257809;rs9393925;rs494887;rs3132379;rs9295778;rs9257226;rs9257703;rs9257802;rs1233478;rs9393925:rs68188794;rs9257809:rs3132379:rs13195401:rs68188794;rs13195401:rs68188794:rs926300:rs68188794;rs13195401;rs926300:rs9393925:rs9295778:rs9257226:rs494887:rs68188794	2
ZNF311	282890	6	28962562	28973093	Yes	Yes	Yes	7.32761e-15	0.000129446	0.377858	-1	11.6	4.3103e-11	0	eQTLcatalogue/GENCORD_ge_T-cell:DICE/T_CD4_TH1:DICE/T_CD4_naive_TREG:eQTLGen_cis_eQTLs:BIOSQTL/BIOS_eQTL_geneLevel:GTEx/v8/Adipose_Subcutaneous:GTEx/v8/Artery_Tibial:GTEx/v8/Esophagus_Muscularis:GTEx/v8/Heart_Atrial_Appendage:GTEx/v8/Nerve_Tibial:GTEx/v8/Cells_Cultured_fibroblasts:GTEx/v8/Small_Intestine_Terminal_Ileum:GTEx/v8/Stomach:GTEx/v8/Thyroid	-	Aorta:Left_Ventricle:Liver:Lung:Pancreas:Spleen:GM12878:IMR90:Mesenchymal_Stem_Cell:Mesendoderm:Neural_Progenitor_Cell:Trophoblast-like_Cell:hESC	rs68188794;rs9257809;rs9393925;rs494887;rs1233478;rs3132379;rs9257226;rs9295778;rs9257802;rs9257703;rs13195401:rs68188794:rs68188794;rs9393925:rs9393925:rs9295778:rs3132379:rs9257226:rs494887:rs68188794;rs9393925:rs68188794;rs9257809:rs9257809;rs9393925:rs9257809:rs926300:rs13195401:rs68188794;rs13195401;rs926300:rs2893910:rs1233478:rs13195401;rs926300:rs9257809;rs9257226:rs9257703:rs9257802	2
OR5V1	81696	6	29323007	29399744	Yes	Yes	Yes	1.49685e-14	0.00344262	0.323635	-1	11.39	0.000194945	0.0486733	BRAINEAC/THAL	NA	Promoter_anchored_loops:Mesendoderm:hESC	rs9257809;rs9257226;rs9393925;rs9257802;rs68188794;rs9295778;rs3132379;rs3132379:rs68188794;rs9393925:rs9257809;rs9393925:rs9257809:rs1233478	2
OR11A1	26531	6	29393281	29424848	Yes	Yes	Yes	2.02305e-14	0.0434844	1.23026	-1	3.951	0.000194945	0.0486733	BRAINEAC/THAL	NA	Spleen:IMR90:Mesendoderm:hESC	rs9257809;rs9393925;rs68188794;rs9295778;rs3132379;rs9393925:rs9257809:rs1233478:rs68188794;rs13195401	2
GABBR1	2550	6	29523406	29601753	Yes	Yes	Yes	1.49685e-14	0.99997	0.238892	-1	14.02	1.3236e-28	0	eQTLcatalogue/BLUEPRINT_ge_monocyte:eQTLcatalogue/BLUEPRINT_ge_neutrophil:eQTLcatalogue/TwinsUK_ge_LCL:eQTLGen_cis_eQTLs:BIOSQTL/BIOS_eQTL_geneLevel:GTEx/v8/Whole_Blood:GTEx/v8/Thyroid:GTEx/v7/Whole_Blood	+	Promoter_anchored_loops	rs9257809;rs9393925;rs9257226;rs68188794;rs9295778;rs9257703;rs9257802;rs1233478;rs3132379;rs9257809:rs68188794	2
OR2H2	7932	6	29555683	29556745	Yes	Yes	Yes	1.49685e-14	0.0899459	0.696836	1	3.904	1.16286e-09	1.93261e-11	BIOSQTL/BIOS_eQTL_geneLevel:GTEx/v8/Adipose_Visceral_Omentum:GTEx/v8/Whole_Blood:GTEx/v8/Esophagus_Mucosa:GTEx/v8/Esophagus_Muscularis:GTEx/v8/Heart_Atrial_Appendage:GTEx/v8/Heart_Left_Ventricle:GTEx/v8/Nerve_Tibial:GTEx/v8/Skin_Not_Sun_Exposed_Suprapubic:GTEx/v7/Adipose_Visceral_Omentum:GTEx/v7/Whole_Blood:GTEx/v7/Heart_Atrial_Appendage:GTEx/v7/Heart_Left_Ventricle:GTEx/v7/Nerve_Tibial:GTEx/v7/S…	+	Promoter_anchored_loops:Adult_Cortex:Left_Ventricle:Liver:GM12878:IMR90:Mesenchymal_Stem_Cell:Mesendoderm:Trophoblast-like_Cell:hESC	rs9257809;rs9393925;rs9257802;rs1233478;rs9295778;rs68188794;rs9257226;rs3132379;rs9257703;rs9257226:rs68188794;rs9393925:rs68188794;rs9257809:rs3132379:rs9257809;rs9393925:rs2893910:rs68188794;rs13195401:rs68188794:rs9295778:rs9393925:rs9257809:rs1233478:rs68188794;rs9393925:rs494887:rs9257809;rs9257226:rs9257703:rs9257802	2
AC110781.3	NA	7	1878222	1889567	Yes	Yes	Yes	4.08521e-08	NA	NA	1	5.835	1.10426e-41	1.78569e-38	PsychENCODE_eQTLs:GTEx/v8/Brain_Frontal_Cortex_BA9:GTEx/v8/Testis:GTEx/v7/Testis	-	Promoter_anchored_loops	rs13227554	3
EPHX2	2053	8	27348296	27403081	Yes	Yes	Yes	4.79716e-10	4.92249e-13	1.72964	1	2.947	1.4558e-166	0	eQTLcatalogue/CEDAR_B-cell_CD19:eQTLcatalogue/CEDAR_T-cell_CD4:eQTLcatalogue/Fairfax_2012_B-cell_CD19:eQTLcatalogue/HipSci_ge_iPSC:eQTLcatalogue/TwinsUK_ge_LCL:DICE/B_cell_naive:eQTLGen_cis_eQTLs:BIOSQTL/BIOS_eQTL_geneLevel:BRAINEAC/WHMT:GTEx/v8/Adipose_Visceral_Omentum:GTEx/v8/Whole_Blood:GTEx/v8/Artery_Aorta:GTEx/v8/Artery_Tibial:GTEx/v8/Colon_Sigmoid:GTEx/v8/Colon_Transverse:GTEx/v8/Esophagus_…	+	Promoter_anchored_loops:Mesenchymal_Stem_Cell:Mesendoderm:hESC	rs56223946	4
WBP1L	54838	10	104503727	104576021	Yes	Yes	Yes	6.60798e-09	0.909387	0.61464	1	5.181	2.24483e-13	9.50114e-17	eQTLGen_cis_eQTLs:CMC_SVA_cis:GTEx/v8/Adipose_Subcutaneous:GTEx/v8/Artery_Tibial:GTEx/v8/Colon_Transverse:GTEx/v8/Esophagus_Mucosa:GTEx/v8/Muscle_Skeletal:GTEx/v8/Testis:GTEx/v8/Thyroid:GTEx/v7/Artery_Tibial:GTEx/v7/Nerve_Tibial:GTEx/v7/Thyroid:GTEx/v6/Thyroid	-	Promoter_anchored_loops:Adult_Cortex:Fetal_Cortex:Adrenal:Aorta:Hippocampus:Left_Ventricle:Liver:Right_Ventricle:Spleen:GM12878:IMR90:Mesenchymal_Stem_Cell:Mesendoderm:Trophoblast-like_Cell:hESC	rs12416331	5
CYP17A1	1586	10	104590288	104597290	Yes	Yes	Yes	6.60798e-09	0.0350306	0.086682	-1	5.056	3.2312e-09	2.59707e-05	eQTLGen_cis_eQTLs:BIOSQTL/BIOS_eQTL_geneLevel	+	Adult_Cortex:Left_Ventricle:Liver:GM12878:IMR90:Mesenchymal_Stem_Cell:Mesendoderm:Trophoblast-like_Cell:hESC	rs12416331	5
C10orf32	119032	10	104613980	104624718	Yes	Yes	Yes	6.60798e-09	0.0316379	0.490358	1	11.72	1.2414e-65	0	eQTLcatalogue/Alasoo_2018_ge_macrophage_IFNg_Salmonella:eQTLcatalogue/Alasoo_2018_ge_macrophage_IFNg:eQTLcatalogue/CEDAR_B-cell_CD19:eQTLcatalogue/CEDAR_ileum:eQTLcatalogue/CEDAR_monocyte_CD14:eQTLcatalogue/CEDAR_neutrophil_CD15:eQTLcatalogue/CEDAR_rectum:eQTLcatalogue/CEDAR_T-cell_CD4:eQTLcatalogue/CEDAR_T-cell_CD8:eQTLcatalogue/CEDAR_transverse_colon:eQTLcatalogue/Fairfax_2012_B-cell_CD19:eQTLc…	+	Promoter_anchored_loops:Left_Ventricle:Liver:IMR90:Mesenchymal_Stem_Cell:Mesendoderm:Trophoblast-like_Cell:hESC	rs12416331	5
AS3MT	57412	10	104629273	104661656	Yes	Yes	Yes	6.60798e-09	5.09138e-07	0.726881	1	14.9	3.4674e-58	0	eQTLcatalogue/HipSci_ge_iPSC:eQTLGen_cis_eQTLs:BIOSQTL/BIOS_eQTL_geneLevel:GTEx/v8/Whole_Blood:GTEx/v8/Brain_Cerebellar_Hemisphere:GTEx/v8/Brain_Cerebellum:GTEx/v8/Brain_Hypothalamus:GTEx/v8/Esophagus_Gastroesophageal_Junction:GTEx/v8/Esophagus_Muscularis:GTEx/v8/Muscle_Skeletal:GTEx/v8/Pancreas:GTEx/v8/Pituitary:GTEx/v8/Skin_Not_Sun_Exposed_Suprapubic:GTEx/v8/Skin_Sun_Exposed_Lower_leg:GTEx/v8/T…	-	Adult_Cortex:Fetal_Cortex:Left_Ventricle:Liver:IMR90:Mesenchymal_Stem_Cell:Mesendoderm:Trophoblast-like_Cell:hESC	rs12416331	5
CNNM2	54805	10	104678050	104849978	Yes	Yes	Yes	6.60798e-09	0.994106	-0.511524	1	18.07	1.12934e-10	0	eQTLcatalogue/CEDAR_rectum:eQTLcatalogue/Nedelec_2016_ge_macrophage_Salmonella:PsychENCODE_eQTLs:DICE/T_CD4_TH17:DICE/T_CD4_memory_TREG:eQTLGen_cis_eQTLs:CMC_SVA_cis:GTEx/v8/Artery_Tibial:GTEx/v8/Brain_Cerebellum:GTEx/v8/Brain_Frontal_Cortex_BA9	+	Promoter_anchored_loops:Left_Ventricle:Liver:GM12878:IMR90:Mesenchymal_Stem_Cell:Mesendoderm:Trophoblast-like_Cell:hESC	rs12416331	5
NT5C2	22978	10	104845940	104953056	Yes	Yes	Yes	6.60798e-09	0.0521979	0.0483286	-1	13.5	3.27170000000001e-310	0	eQTLcatalogue/BLUEPRINT_ge_neutrophil:eQTLcatalogue/BLUEPRINT_ge_T-cell:eQTLcatalogue/CEDAR_neutrophil_CD15:eQTLcatalogue/Lepik_2017_ge_blood:eQTLcatalogue/Naranbhai_2015_neutrophil_CD16:eQTLcatalogue/TwinsUK_ge_blood:PsychENCODE_eQTLs:DICE/T_CD8_naive_activated:eQTLGen_cis_eQTLs:BIOSQTL/BIOS_eQTL_geneLevel:CMC_SVA_cis:GTEx/v8/Whole_Blood:GTEx/v8/Artery_Tibial:GTEx/v8/Brain_Cortex:GTEx/v8/Brain_H…	+	Adult_Cortex:Fetal_Cortex:IMR90:Mesenchymal_Stem_Cell	rs12416331	5
SNX19	399979	11	130745331	130786404	Yes	Yes	Yes	2.26912e-08	9.83338e-07	0.319172	-1	2.442	0	0	eQTLcatalogue/BLUEPRINT_ge_monocyte:eQTLcatalogue/BLUEPRINT_ge_neutrophil:eQTLcatalogue/BLUEPRINT_ge_T-cell:eQTLcatalogue/BrainSeq_ge_brain:eQTLcatalogue/CEDAR_T-cell_CD4:eQTLcatalogue/Fairfax_2012_B-cell_CD19:eQTLcatalogue/Fairfax_2014_IFN24:eQTLcatalogue/Fairfax_2014_LPS24:eQTLcatalogue/Fairfax_2014_LPS2:eQTLcatalogue/Fairfax_2014_naive:eQTLcatalogue/GENCORD_ge_T-cell:eQTLcatalogue/Lepik_2017_g…	-	IMR90:Mesenchymal_Stem_Cell	rs7940866	6
CACNA1C	775	12	2079952	2802108	Yes	Yes	Yes	1.63801e-08	0.999998	-0.354015	1	5.863	2.04188e-11	1.53251e-12	BRAINEAC/CRBL:GTEx/v8/Brain_Cerebellar_Hemisphere:GTEx/v8/Brain_Cerebellum:GTEx/v7/Brain_Cerebellar_Hemisphere:GTEx/v7/Brain_Cerebellum	+	Aorta:Left_Ventricle:Liver:Lung:Right_Ventricle:GM12878:IMR90:Mesenchymal_Stem_Cell:Mesendoderm:Trophoblast-like_Cell:hESC	rs1860002	7
ABCB9	23457	12	123405498	123466196	Yes	Yes	Yes	1.49231e-08	0.00290111	NA	-1	7.223	9.0292e-250	0	eQTLcatalogue/BLUEPRINT_ge_T-cell:eQTLcatalogue/CEDAR_T-cell_CD4:eQTLcatalogue/Fairfax_2014_naive:eQTLcatalogue/HipSci_ge_iPSC:eQTLcatalogue/Kasela_2017_T-cell_CD4:eQTLcatalogue/Kasela_2017_T-cell_CD8:eQTLcatalogue/TwinsUK_ge_skin:PsychENCODE_eQTLs:DICE/B_cell_naive:DICE/T_CD4_naive:DICE/T_CD8_naive:DICE/NK:DICE/T_CD4_TFH:DICE/T_CD4_TH1:DICE/T_CD4_TH17:DICE/T_CD4_TH1_17:DICE/T_CD4_TH2:DICE/T_CD4_…	+	Promoter_anchored_loops:Spleen:GM12878:IMR90:Mesenchymal_Stem_Cell:Mesendoderm:Trophoblast-like_Cell:hESC	rs2851447	8
OGFOD2	79676	12	123459127	123464590	Yes	Yes	Yes	1.49231e-08	3.80506e-07	-0.495076	1	7.223	7.44978e-30	0	eQTLcatalogue/BrainSeq_ge_brain:eQTLcatalogue/GENCORD_ge_fibroblast:eQTLcatalogue/HipSci_ge_iPSC:PsychENCODE_eQTLs:eQTLGen_cis_eQTLs:BIOSQTL/BIOS_eQTL_geneLevel:xQTLServer_eQTLs:CMC_SVA_cis:CMC_NoSVA_cis:GTEx/v8/Adipose_Visceral_Omentum:GTEx/v8/Cells_EBV-transformed_lymphocytes:GTEx/v8/Whole_Blood:GTEx/v8/Artery_Aorta:GTEx/v8/Artery_Tibial:GTEx/v8/Brain_Cerebellum:GTEx/v8/Colon_Transverse:GTEx/v8…	+	Adult_Cortex:Fetal_Cortex:Spleen:GM12878:IMR90:Mesenchymal_Stem_Cell:Mesendoderm:Trophoblast-like_Cell:hESC	rs2851447	8
PITPNM2	57605	12	123468027	123634562	Yes	Yes	Yes	1.49231e-08	0.999994	-0.297419	-1	8.373	9.43638e-34	0	eQTLGen_cis_eQTLs:BIOSQTL/BIOS_eQTL_geneLevel:GTEx/v8/Brain_Cerebellar_Hemisphere:GTEx/v8/Brain_Cerebellum:GTEx/v8/Esophagus_Mucosa:GTEx/v8/Testis:GTEx/v8/Thyroid:GTEx/v7/Brain_Cerebellar_Hemisphere:GTEx/v7/Brain_Cerebellum:GTEx/v7/Esophagus_Mucosa:GTEx/v7/Thyroid:GTEx/v6/Brain_Cerebellar_Hemisphere:GTEx/v6/Thyroid	+	Promoter_anchored_loops:Adult_Cortex:Fetal_Cortex:Adrenal:Aorta:Bladder:Dorsolateral_Prefrontal_Cortex:Left_Ventricle:Liver:Lung:Pancreas:Right_Ventricle:Spleen:GM12878:IMR90:Mesenchymal_Stem_Cell:Mesendoderm:Neural_Progenitor_Cell:Trophoblast-like_Cell:hESC	rs2851447	8
MPHOSPH9	10198	12	123636867	123728561	Yes	Yes	Yes	1.49231e-08	0.000759987	-0.131484	-1	14.94	1.5097e-65	0	eQTLcatalogue/BLUEPRINT_ge_monocyte:eQTLcatalogue/HipSci_ge_iPSC:eQTLcatalogue/Lepik_2017_ge_blood:eQTLcatalogue/Quach_2016_ge_monocyte_LPS:eQTLcatalogue/Quach_2016_ge_monocyte_naive:eQTLcatalogue/Quach_2016_ge_monocyte_Pam3CSK4:eQTLcatalogue/Quach_2016_ge_monocyte_R848:DICE/B_cell_naive:DICE/Monocyte_classical:DICE/Monocyte_non_classical:DICE/T_CD4_TFH:DICE/T_CD4_TH17:DICE/T_CD4_TH2:DICE/T_CD4_n…	+	Promoter_anchored_loops:Adult_Cortex:Fetal_Cortex:Aorta:Left_Ventricle:Liver:Spleen:GM12878:IMR90:Mesenchymal_Stem_Cell:Mesendoderm:Trophoblast-like_Cell:hESC	rs2851447	8
C12orf65	91574	12	123717463	123742506	Yes	Yes	Yes	1.49231e-08	0.172329	0.226571	1	14.94	1.32037e-19	0	eQTLcatalogue/Fairfax_2014_LPS2:eQTLcatalogue/HipSci_ge_iPSC:eQTLcatalogue/Nedelec_2016_ge_macrophage_Salmonella:eQTLcatalogue/Quach_2016_ge_monocyte_R848:PsychENCODE_eQTLs:DICE/T_CD4_TFH:DICE/T_CD4_TH17:eQTLGen_cis_eQTLs:BIOSQTL/BIOS_eQTL_geneLevel:xQTLServer_eQTLs:GTEx/v8/Adipose_Subcutaneous:GTEx/v8/Adipose_Visceral_Omentum:GTEx/v8/Whole_Blood:GTEx/v8/Artery_Aorta:GTEx/v8/Artery_Tibial:GTEx/v8…	-	Promoter_anchored_loops:Adult_Cortex:Fetal_Cortex:Aorta:Left_Ventricle:Liver:Lung:Pancreas:Spleen:GM12878:IMR90:Mesenchymal_Stem_Cell:Mesendoderm:Trophoblast-like_Cell:hESC	rs2851447	8
CDK2AP1	8099	12	123745528	123756881	Yes	Yes	Yes	1.49231e-08	0.742361	NA	-1	13.7	3.521e-212	0	eQTLcatalogue/BLUEPRINT_ge_monocyte:eQTLcatalogue/BLUEPRINT_ge_neutrophil:eQTLcatalogue/BLUEPRINT_ge_T-cell:eQTLcatalogue/GENCORD_ge_fibroblast:eQTLcatalogue/GENCORD_ge_LCL:eQTLcatalogue/GENCORD_ge_T-cell:eQTLcatalogue/GEUVADIS_ge_LCL:eQTLcatalogue/HipSci_ge_iPSC:eQTLcatalogue/Lepik_2017_ge_blood:eQTLcatalogue/Nedelec_2016_ge_macrophage_Salmonella:eQTLcatalogue/Quach_2016_ge_monocyte_naive:eQTLca…	-	Fetal_Cortex:Aorta:Left_Ventricle:Liver:Spleen:GM12878:IMR90:Mesenchymal_Stem_Cell:Mesendoderm:Trophoblast-like_Cell:hESC	rs2851447	8
SBNO1	55206	12	123773656	123849390	Yes	Yes	Yes	1.49231e-08	1	-1.46751	-1	5.823	7.0022e-27	0	eQTLcatalogue/CEDAR_neutrophil_CD15:eQTLcatalogue/CEDAR_T-cell_CD4:eQTLcatalogue/CEDAR_T-cell_CD8:eQTLGen_cis_eQTLs:BIOSQTL/BIOS_eQTL_geneLevel:GTEx/v8/Muscle_Skeletal:GTEx/v8/Cells_Cultured_fibroblasts	+	Promoter_anchored_loops:Adult_Cortex:Fetal_Cortex	rs2851447	8
SETD8	387893	12	123868320	123893905	Yes	Yes	Yes	1.49231e-08	0.945359	0.950256	1	14.37	5.1485e-292	0	eQTLcatalogue/BLUEPRINT_ge_monocyte:eQTLcatalogue/BLUEPRINT_ge_neutrophil:eQTLcatalogue/CEDAR_neutrophil_CD15:eQTLcatalogue/Fairfax_2014_naive:eQTLcatalogue/Lepik_2017_ge_blood:eQTLcatalogue/TwinsUK_ge_blood:PsychENCODE_eQTLs:eQTLGen_cis_eQTLs:BIOSQTL/BIOS_eQTL_geneLevel:xQTLServer_eQTLs:CMC_SVA_cis:GTEx/v8/Whole_Blood:GTEx/v8/Artery_Tibial:GTEx/v8/Brain_Caudate_basal_ganglia:GTEx/v8/Brain_Cerebe…	+	Promoter_anchored_loops:Adult_Cortex:Fetal_Cortex	rs2851447	8
RILPL2	196383	12	123899936	123921264	Yes	Yes	Yes	1.49231e-08	0.0608722	-0.185559	-1	14.37	1.13044e-08	3.69327e-27	eQTLcatalogue/Fairfax_2014_IFN24:eQTLGen_cis_eQTLs:GTEx/v8/Cells_Cultured_fibroblasts:GTEx/v8/Skin_Sun_Exposed_Lower_leg:GTEx/v7/Cells_Transformed_fibroblasts	+	GM12878:IMR90:Mesenchymal_Stem_Cell	rs2851447	8
TYW5	129450	2	200794698	200820459	No	Yes	Yes	9.01904e-09	2.19729e-07	-0.822528	-1	0	5.92876e-19	3.03721e-16	eQTLcatalogue/Alasoo_2018_ge_macrophage_Salmonella:eQTLcatalogue/BLUEPRINT_ge_neutrophil:eQTLcatalogue/BLUEPRINT_ge_T-cell:eQTLcatalogue/BrainSeq_ge_brain:eQTLcatalogue/GENCORD_ge_fibroblast:eQTLcatalogue/HipSci_ge_iPSC:eQTLcatalogue/Nedelec_2016_ge_macrophage_Listeria:eQTLcatalogue/Nedelec_2016_ge_macrophage_Salmonella:eQTLcatalogue/Quach_2016_ge_monocyte_IAV:eQTLcatalogue/Quach_2016_ge_monocyte…	+	Promoter_anchored_loops:Adult_Cortex:Fetal_Cortex:Left_Ventricle:IMR90:Mesenchymal_Stem_Cell:Mesendoderm:Trophoblast-like_Cell:hESC	rs78988795;rs994280;rs74340199;rs74340199:rs994280:rs78988795	1
KCTD18	130535	2	201353675	201384507	No	Yes	Yes	9.01904e-09	0.000526111	0.24644	-1	0	1.1757e-18	0	eQTLGen_cis_eQTLs:GTEx/v7/Spleen	+	Fetal_Cortex:Aorta:Left_Ventricle:Liver:GM12878:IMR90:Mesenchymal_Stem_Cell:Mesendoderm:Trophoblast-like_Cell:hESC	rs78988795;rs74340199;rs994280;rs78988795:rs74340199:rs994280	1
SGOL2	151246	2	201374731	201448505	No	Yes	Yes	9.01904e-09	6.6074e-05	-0.155118	1	0	7.5151e-08	0.000296119	eQTLGen_cis_eQTLs	+	Fetal_Cortex:Aorta:Left_Ventricle:Liver:GM12878:IMR90:Mesenchymal_Stem_Cell:Mesendoderm:Trophoblast-like_Cell:hESC	rs74340199;rs78988795:rs74340199:rs994280	1
PPIL3	53938	2	201735630	201754026	No	Yes	Yes	1.1929e-08	0.549647	-0.112616	-1	0	3.6927e-09	2.59437e-05	eQTLGen_cis_eQTLs	+	IMR90:Mesenchymal_Stem_Cell:hESC	rs74340199;rs78988795;rs994280	1
FAM65B	9750	6	24797601	25042238	No	Yes	Yes	3.30242e-08	0.97131	0.949896	-1	0	3.48675e-05	3.05818e-08	GTEx/v8/Nerve_Tibial	-	Left_Ventricle:IMR90:Mesenchymal_Stem_Cell:Mesendoderm:Trophoblast-like_Cell:hESC	rs13195401	2
HIST1H2BA	255626	6	25727137	25727573	No	Yes	Yes	1.75726e-12	0.132824	0.401921	1	0	0.000157126	0.0295034	BRAINEAC/OCTX	NA	Liver:IMR90:Mesenchymal_Stem_Cell:Mesendoderm:hESC	rs13195401;rs13195401:rs68188794:rs68188794;rs9393925:rs494887:rs68188794;rs9257809;rs9393925:rs9393925:rs9295778:rs3132379:rs9257226	2
HIST1H4B	8366	6	26027124	26027480	No	Yes	Yes	7.32761e-15	0.00854183	0.166119	-1	9.502	0.000158671	0.009	PsychENCODE_eQTLs:CMC_SVA_cis:CMC_NoSVA_cis	+	Promoter_anchored_loops:Adult_Cortex:Fetal_Cortex:Aorta:Dorsolateral_Prefrontal_Cortex:Left_Ventricle:Liver:Lung:Pancreas:Right_Ventricle:Spleen:GM12878:IMR90:Mesenchymal_Stem_Cell:Mesendoderm:Neural_Progenitor_Cell:Trophoblast-like_Cell:hESC	rs13195401;rs13195401:rs926300:rs494887:rs68188794:rs68188794;rs9393925:rs68188794;rs13195401:rs68188794;rs9257809;rs926300:rs68188794;rs9257809:rs3132379:rs2893910:rs68188794;rs9257226;rs9393925:rs9257226:rs9295778	2
HIST1H2AB	8335	6	26033320	26033796	No	Yes	Yes	7.32761e-15	0.00531944	0.228135	-1	0.6	NA	0.049	CMC_NoSVA_cis	+	Promoter_anchored_loops:Adult_Cortex:Fetal_Cortex:Aorta:Dorsolateral_Prefrontal_Cortex:Left_Ventricle:Liver:Lung:Pancreas:Right_Ventricle:Spleen:GM12878:IMR90:Mesenchymal_Stem_Cell:Mesendoderm:Neural_Progenitor_Cell:Trophoblast-like_Cell:hESC	rs13195401;rs926300;rs13195401:rs926300:rs68188794;rs13195401:rs68188794:rs494887:rs68188794;rs9393925:rs68188794;rs9257809;rs926300:rs68188794;rs9257809:rs3132379:rs2893910:rs68188794;rs9257226;rs9393925:rs9257226:rs9295778	2
HIST1H1C	3006	6	26055968	26056699	No	Yes	Yes	1.17419e-12	NA	0.137228	-1	0	1.5245e-06	5.1774e-05	eQTLGen_cis_eQTLs:GTEx/v8/Cells_Cultured_fibroblasts:GTEx/v7/Brain_Frontal_Cortex_BA9	+	Fetal_Cortex:Left_Ventricle:Liver:Spleen:GM12878:IMR90:Mesenchymal_Stem_Cell:Mesendoderm:Neural_Progenitor_Cell:Trophoblast-like_Cell:hESC	rs13195401;rs494887:rs68188794:rs68188794;rs9393925:rs13195401:rs926300:rs68188794	2
HIST1H4C	8364	6	26104104	26104518	No	Yes	Yes	7.32761e-15	8.85617e-05	0.852192	1	0	4.81133e-07	0.00240566	eQTLcatalogue/Fairfax_2014_LPS24:CMC_SVA_cis	-	Fetal_Cortex:Aorta:Dorsolateral_Prefrontal_Cortex:Hippocampus:Left_Ventricle:Liver:Spleen:GM12878:IMR90:Mesenchymal_Stem_Cell:Mesendoderm:Neural_Progenitor_Cell:Trophoblast-like_Cell:hESC	rs13195401;rs68188794:rs494887:rs68188794;rs9393925:rs13195401:rs926300:rs68188794;rs13195401:rs68188794;rs9257809:rs68188794;rs9257809;rs9393925:rs3132379	2
HIST1H2BD	3017	6	26158349	26171577	No	Yes	Yes	2.2848e-13	0.000277979	-0.0152977	1	2.736	6.3639e-254	0	eQTLcatalogue/CEDAR_platelet:eQTLcatalogue/Lepik_2017_ge_blood:eQTLGen_cis_eQTLs:BIOSQTL/BIOS_eQTL_geneLevel:GTEx/v8/Whole_Blood:GTEx/v8/Muscle_Skeletal	-	Promoter_anchored_loops	rs13195401;rs926300;rs68188794	2
HIST1H2BF	8343	6	26199748	26200942	No	Yes	Yes	7.32761e-15	0.00030002	0.851063	1	4.339	1.6281e-25	0	eQTLGen_cis_eQTLs	+	Promoter_anchored_loops:Adult_Cortex:Fetal_Cortex:Aorta:Dorsolateral_Prefrontal_Cortex:Hippocampus:Left_Ventricle:Liver:Right_Ventricle:Spleen:GM12878:IMR90:Mesenchymal_Stem_Cell:Mesendoderm:Neural_Progenitor_Cell:Trophoblast-like_Cell:hESC	rs13195401;rs926300;rs68188794;rs13195401:rs926300:rs68188794;rs13195401:rs68188794:rs494887:rs68188794;rs9393925	2
HIST1H4E	8367	6	26204858	26206266	No	Yes	Yes	7.32761e-15	0.000642251	1.83578	1	4.339	2.2994e-24	0	eQTLGen_cis_eQTLs	+	Promoter_anchored_loops:Adult_Cortex:Fetal_Cortex:Aorta:Dorsolateral_Prefrontal_Cortex:Hippocampus:Left_Ventricle:Liver:Right_Ventricle:Spleen:GM12878:IMR90:Mesenchymal_Stem_Cell:Mesendoderm:Neural_Progenitor_Cell:Trophoblast-like_Cell:hESC	rs13195401;rs926300;rs68188794;rs926300:rs13195401:rs68188794;rs13195401:rs68188794:rs494887:rs68188794;rs9393925	2
HIST1H2AE	3012	6	26217165	26217711	No	Yes	Yes	7.32761e-15	0.624124	-0.273878	1	0	5.6467e-15	0	eQTLGen_cis_eQTLs	-	Promoter_anchored_loops:Adult_Cortex:Fetal_Cortex:Aorta:Dorsolateral_Prefrontal_Cortex:Hippocampus:Left_Ventricle:Liver:Right_Ventricle:Spleen:GM12878:IMR90:Mesenchymal_Stem_Cell:Mesendoderm:Neural_Progenitor_Cell:Trophoblast-like_Cell:hESC	rs13195401;rs926300;rs13195401:rs926300:rs68188794;rs13195401:rs68188794:rs494887:rs68188794;rs9393925	2
HIST1H3E	8353	6	26225383	26225844	No	Yes	Yes	7.32761e-15	0.000813429	-0.209795	1	0	4.2986e-12	0	eQTLGen_cis_eQTLs:BRAINEAC/TCTX	+	Promoter_anchored_loops:Adult_Cortex:Fetal_Cortex:Aorta:Dorsolateral_Prefrontal_Cortex:Hippocampus:Left_Ventricle:Liver:Right_Ventricle:Spleen:GM12878:IMR90:Mesenchymal_Stem_Cell:Mesendoderm:Neural_Progenitor_Cell:Trophoblast-like_Cell:hESC	rs13195401;rs926300;rs68188794;rs13195401:rs926300:rs68188794;rs13195401:rs68188794:rs494887:rs68188794;rs9393925	2
HIST1H4H	8365	6	26281283	26285762	No	Yes	Yes	7.32761e-15	0.00879033	1.05907	-1	0	2.2252e-71	0	PsychENCODE_eQTLs:eQTLGen_cis_eQTLs:BIOSQTL/BIOS_eQTL_geneLevel:CMC_SVA_cis:CMC_NoSVA_cis:GTEx/v8/Adipose_Subcutaneous:GTEx/v8/Whole_Blood:GTEx/v8/Artery_Aorta:GTEx/v8/Muscle_Skeletal:GTEx/v7/Whole_Blood:GTEx/v7/Muscle_Skeletal:GTEx/v6/Muscle_Skeletal	+	Promoter_anchored_loops:Adult_Cortex:Fetal_Cortex:Aorta:Hippocampus:Left_Ventricle:Liver:Lung:Right_Ventricle:Spleen:GM12878:IMR90:Mesenchymal_Stem_Cell:Mesendoderm:Neural_Progenitor_Cell:Trophoblast-like_Cell:hESC	rs13195401;rs926300;rs68188794;rs2893910;rs926300:rs13195401:rs68188794;rs13195401:rs68188794:rs494887:rs68188794;rs9393925:rs68188794;rs926300:rs68188794;rs9257809;rs9393925:rs13195401;rs9257809:rs3132379:rs2893910:rs9393925:rs9295778:rs9257226	2
BTN3A2	11118	6	26365387	26378546	No	Yes	Yes	2.2848e-13	0.000124519	2.20791	1	0	0	0	eQTLcatalogue/Alasoo_2018_ge_macrophage_IFNg_Salmonella:eQTLcatalogue/Alasoo_2018_ge_macrophage_IFNg:eQTLcatalogue/Alasoo_2018_ge_macrophage_naive:eQTLcatalogue/Alasoo_2018_ge_macrophage_Salmonella:eQTLcatalogue/BLUEPRINT_ge_monocyte:eQTLcatalogue/BLUEPRINT_ge_neutrophil:eQTLcatalogue/BLUEPRINT_ge_T-cell:eQTLcatalogue/BrainSeq_ge_brain:eQTLcatalogue/CEDAR_B-cell_CD19:eQTLcatalogue/CEDAR_ileum:eQT…	-	Promoter_anchored_loops:Adult_Cortex:Fetal_Cortex:Aorta:Left_Ventricle:Liver:Spleen:GM12878:IMR90:Mesenchymal_Stem_Cell:Mesendoderm:Trophoblast-like_Cell:hESC	rs13195401;rs926300;rs68188794;rs2893910;rs9393925;rs13195401:rs494887:rs68188794:rs68188794;rs9393925:rs926300:rs68188794	2
BTN2A2	10385	6	26383324	26395102	No	Yes	Yes	2.2848e-13	0.000150288	1.01572	1	0	9.1489e-55	0	eQTLcatalogue/BLUEPRINT_ge_T-cell:eQTLcatalogue/Fairfax_2012_B-cell_CD19:PsychENCODE_eQTLs:eQTLGen_cis_eQTLs:BIOSQTL/BIOS_eQTL_geneLevel:CMC_SVA_cis:GTEx/v8/Liver:GTEx/v8/Muscle_Skeletal:GTEx/v8/Pancreas:GTEx/v8/Cells_Cultured_fibroblasts:GTEx/v8/Skin_Sun_Exposed_Lower_leg:GTEx/v8/Testis:GTEx/v7/Muscle_Skeletal:GTEx/v7/Nerve_Tibial:GTEx/v7/Pancreas:GTEx/v7/Cells_Transformed_fibroblasts:GTEx/v7/Sk…	-	Promoter_anchored_loops:Adult_Cortex:Fetal_Cortex:Aorta:Left_Ventricle:Liver:Spleen:GM12878:IMR90:Mesenchymal_Stem_Cell:Mesendoderm:Trophoblast-like_Cell:hESC	rs13195401;rs926300;rs68188794;rs2893910;rs13195401:rs68188794:rs68188794;rs9393925:rs926300:rs68188794;rs13195401:rs494887	2
PSMG3	84262	7	1606966	1610641	No	Yes	Yes	4.08521e-08	0.194253	NA	-1	0	6.2309e-06	0.0177957	eQTLGen_cis_eQTLs:CMC_SVA_cis	-	Promoter_anchored_loops:Left_Ventricle:IMR90:Mesenchymal_Stem_Cell:Mesendoderm:Trophoblast-like_Cell	rs13227554	3
ELFN1	392617	7	1727755	1787590	No	Yes	Yes	4.08521e-08	0.699066	-0.0225181	1	0	6.43998e-07	1.18978e-08	GTEx/v8/Cells_Cultured_fibroblasts	+	Promoter_anchored_loops:IMR90:Mesenchymal_Stem_Cell	rs13227554	3
FTSJ2	29960	7	2273866	2281840	No	Yes	Yes	4.08521e-08	1.97488e-05	0.0965956	-1	0	5.3056e-52	0	eQTLcatalogue/CEDAR_T-cell_CD4:eQTLcatalogue/Fairfax_2014_naive:PsychENCODE_eQTLs:DICE/T_CD8_naive_activated:DICE/T_CD4_TFH:DICE/T_CD4_TH17:DICE/T_CD4_TH2:DICE/T_CD4_memory_TREG:eQTLGen_cis_eQTLs:BIOSQTL/BIOS_eQTL_geneLevel:CMC_SVA_cis:CMC_NoSVA_cis:GTEx/v8/Adipose_Subcutaneous:GTEx/v8/Adipose_Visceral_Omentum:GTEx/v8/Whole_Blood:GTEx/v8/Artery_Aorta:GTEx/v8/Artery_Coronary:GTEx/v8/Artery_Tibial:…	+	Fetal_Cortex	rs13227554	3
NUDT1	4521	7	2281857	2290781	No	Yes	Yes	4.08521e-08	1.28825e-09	NA	1	0	4.9351e-25	0	eQTLGen_cis_eQTLs	-	Fetal_Cortex	rs13227554	3
SNX8	29886	7	2291405	2393953	No	Yes	Yes	4.08521e-08	0.165171	-0.451639	-1	0	7.36557e-08	8.97356e-20	GTEx/v8/Thyroid:GTEx/v7/Thyroid	-	Promoter_anchored_loops:IMR90	rs13227554	3
CHRNA2	1135	8	27317279	27337400	No	Yes	Yes	4.79716e-10	0.00176648	2.5642	-1	0	4.81647e-10	7.93375e-12	BIOSQTL/BIOS_eQTL_geneLevel:CMC_SVA_cis:GTEx/v8/Whole_Blood:GTEx/v8/Brain_Cerebellar_Hemisphere:GTEx/v8/Brain_Cerebellum:GTEx/v7/Brain_Cerebellar_Hemisphere:GTEx/v7/Brain_Cerebellum:GTEx/v6/Brain_Cerebellum	+	Mesenchymal_Stem_Cell:Mesendoderm:hESC	rs56223946	4
CCDC25	55246	8	27590835	27630170	No	Yes	Yes	1.02333e-08	0.051834	0.653982	-1	0	4.8507e-06	1.35296e-23	GTEx/v8/Brain_Nucleus_accumbens_basal_ganglia	+	IMR90:Mesenchymal_Stem_Cell:Mesendoderm:Trophoblast-like_Cell:hESC	rs56223946	4
TMEM180	79847	10	104221149	104236802	No	Yes	Yes	6.60798e-09	0.000178664	2.88275	1	0	7.6161e-104	0	eQTLcatalogue/Fairfax_2014_IFN24:eQTLcatalogue/Fairfax_2014_LPS24:eQTLcatalogue/Fairfax_2014_LPS2:eQTLcatalogue/HipSci_ge_iPSC:eQTLcatalogue/Lepik_2017_ge_blood:eQTLcatalogue/TwinsUK_ge_LCL:DICE/T_CD8_naive:eQTLGen_cis_eQTLs:GTEx/v8/Cells_Cultured_fibroblasts:GTEx/v8/Thyroid:GTEx/v7/Thyroid:GTEx/v6/Adipose_Visceral_Omentum	-	Promoter_anchored_loops	rs12416331	5
ACTR1A	10121	10	104238986	104262482	No	Yes	Yes	6.60798e-09	0.941234	-0.272535	-1	0	1.8474e-13	0	eQTLGen_cis_eQTLs	+	Adult_Cortex:Fetal_Cortex:Left_Ventricle:IMR90:Mesenchymal_Stem_Cell	rs12416331	5
TRIM8	81603	10	104404253	104418164	No	Yes	Yes	1.14184e-08	0.992012	-0.52129	1	0	1.2027e-06	0.00363448	eQTLGen_cis_eQTLs	-	IMR90:Mesenchymal_Stem_Cell:Trophoblast-like_Cell	rs12416331	5
ARL3	403	10	104433488	104474164	No	Yes	Yes	6.60798e-09	0.716101	-0.600026	-1	0	2.45345e-09	5.79514e-19	eQTLcatalogue/TwinsUK_ge_fat:eQTLGen_cis_eQTLs:CMC_SVA_cis:CMC_NoSVA_cis:GTEx/v8/Adipose_Subcutaneous:GTEx/v8/Adipose_Visceral_Omentum:GTEx/v8/Artery_Aorta:GTEx/v8/Artery_Coronary:GTEx/v8/Artery_Tibial:GTEx/v8/Brain_Cerebellum:GTEx/v8/Esophagus_Mucosa:GTEx/v8/Lung:GTEx/v8/Muscle_Skeletal:GTEx/v8/Nerve_Tibial:GTEx/v8/Cells_Cultured_fibroblasts:GTEx/v7/Brain_Cerebellum:GTEx/v7/Esophagus_Mucosa:GTEx…	-	Adult_Cortex:Fetal_Cortex:GM12878:IMR90:Mesenchymal_Stem_Cell:Trophoblast-like_Cell	rs12416331	5
SFXN2	118980	10	104474295	104503249	No	Yes	Yes	6.60798e-09	0.00108457	-0.837011	1	0	5.6305e-84	0	eQTLcatalogue/GENCORD_ge_LCL:eQTLcatalogue/GEUVADIS_ge_LCL:eQTLcatalogue/HipSci_ge_iPSC:eQTLcatalogue/Lepik_2017_ge_blood:eQTLcatalogue/Nedelec_2016_ge_macrophage_naive:eQTLcatalogue/TwinsUK_ge_LCL:eQTLGen_cis_eQTLs:BIOSQTL/BIOS_eQTL_geneLevel:GTEx/v8/Adipose_Subcutaneous:GTEx/v8/Adipose_Visceral_Omentum:GTEx/v8/Cells_EBV-transformed_lymphocytes:GTEx/v8/Breast_Mammary_Tissue:GTEx/v8/Colon_Sigmoid…	-	Adult_Cortex:Fetal_Cortex:GM12878:IMR90:Mesenchymal_Stem_Cell:Trophoblast-like_Cell	rs12416331	5
INA	9118	10	105036920	105050108	No	Yes	Yes	6.60798e-09	0.292917	-0.860661	1	1.516	1.58418e-12	4.66057e-10	PsychENCODE_eQTLs:CMC_SVA_cis	+	EP_correlation_cell_type_oneway:Adult_Cortex:Fetal_Cortex:Aorta:Left_Ventricle:Liver:Right_Ventricle:Spleen:GM12878:IMR90:Mesenchymal_Stem_Cell:Mesendoderm:Neural_Progenitor_Cell:Trophoblast-like_Cell:hESC	rs12416331	5
PCGF6	84108	10	105062553	105110891	No	Yes	Yes	6.93813e-09	0.000251716	-0.491785	-1	1.516	4.35247e-06	0.0030884	eQTLGen_cis_eQTLs:BIOSQTL/BIOS_eQTL_geneLevel	+	Adult_Cortex:Fetal_Cortex:IMR90:Mesenchymal_Stem_Cell	rs12416331	5
USMG5	84833	10	105148798	105156223	No	Yes	Yes	6.60798e-09	0.243352	-0.219458	-1	0	3.27170000000001e-310	0	eQTLcatalogue/CEDAR_B-cell_CD19:eQTLcatalogue/CEDAR_ileum:eQTLcatalogue/CEDAR_monocyte_CD14:eQTLcatalogue/CEDAR_neutrophil_CD15:eQTLcatalogue/CEDAR_platelet:eQTLcatalogue/CEDAR_rectum:eQTLcatalogue/CEDAR_T-cell_CD4:eQTLcatalogue/CEDAR_T-cell_CD8:eQTLcatalogue/CEDAR_transverse_colon:eQTLcatalogue/Fairfax_2012_B-cell_CD19:eQTLcatalogue/Fairfax_2014_IFN24:eQTLcatalogue/Fairfax_2014_LPS24:eQTLcatalog…	-	Fetal_Cortex:IMR90:Mesenchymal_Stem_Cell:Mesendoderm:hESC	rs12416331	5
PDCD11	22984	10	105156405	105206049	No	Yes	Yes	6.60798e-09	0.468449	-0.805378	1	0	3.35222e-07	7.28725e-18	GTEx/v8/Adipose_Subcutaneous:GTEx/v8/Nerve_Tibial:GTEx/v7/Adipose_Subcutaneous	-	Fetal_Cortex:IMR90:Mesenchymal_Stem_Cell:Mesendoderm:hESC	rs12416331	5
CALHM2	51063	10	105206543	105212660	No	Yes	Yes	6.60798e-09	5.29268e-07	-0.689941	-1	0	5.9343e-09	4.25165e-08	eQTLGen_cis_eQTLs:GTEx/v8/Adipose_Subcutaneous:GTEx/v8/Artery_Aorta:GTEx/v8/Brain_Putamen_basal_ganglia:GTEx/v8/Colon_Sigmoid:GTEx/v8/Heart_Atrial_Appendage:GTEx/v6/Cells_Transformed_fibroblasts	+	Adult_Cortex:Fetal_Cortex:GM12878:IMR90	rs12416331	5
ADAMTS8	11095	11	130274820	130298888	No	Yes	Yes	1.13224e-06	1.05565e-08	-0.530041	-1	0	6.21073e-05	0.012026	GTEx/v8/Esophagus_Muscularis	+	Adult_Cortex:Aorta:Bladder:Left_Ventricle:Liver:Right_Ventricle:Spleen:GM12878:IMR90:Mesenchymal_Stem_Cell:Mesendoderm:Neural_Progenitor_Cell:Trophoblast-like_Cell:hESC	rs7940866	6
ADAMTS15	170689	11	130318869	130346532	No	Yes	Yes	3.43469e-08	0.679914	-1.10666	1	0	5.21344e-06	0.0121183	GTEx/v7/Nerve_Tibial	+	Aorta:Bladder:Left_Ventricle:Liver:Right_Ventricle:Spleen:GM12878:IMR90:Mesenchymal_Stem_Cell:Mesendoderm:Neural_Progenitor_Cell:Trophoblast-like_Cell:hESC	rs7940866	6
MLXIP	22877	12	122516628	122631894	No	Yes	Yes	1.38891e-05	0.975748	NA	1	0	0.000160606	0.0126915	PsychENCODE_eQTLs	-	Adult_Cortex:Fetal_Cortex	rs2851447	8
ZCCHC8	55596	12	122957417	122985518	No	Yes	Yes	1.00417e-07	0.777819	NA	-1	0	2.16389e-05	0.0252615	GTEx/v8/Brain_Cerebellar_Hemisphere	-	Adult_Cortex:Fetal_Cortex	rs2851447	8
KNTC1	9735	12	123011793	123110943	No	Yes	Yes	1.49231e-08	4.77718e-32	-0.251481	1	0	5.2212e-07	0.00169596	eQTLGen_cis_eQTLs	+	Adult_Cortex:Fetal_Cortex:Left_Ventricle:Liver:GM12878:IMR90:Mesenchymal_Stem_Cell:Mesendoderm:Trophoblast-like_Cell:hESC	rs2851447	8
DENR	8562	12	123237321	123255611	No	Yes	Yes	1.47008e-07	0.846253	-0.665629	1	0	0.000141234	0.00469026	GTEx/v8/Brain_Cerebellum	-	Promoter_anchored_loops:Fetal_Cortex:Mesenchymal_Stem_Cell	rs2851447	8
CCDC62	84660	12	123258874	123312075	No	Yes	Yes	1.49231e-08	1.43535e-12	-0.176641	1	0	2.28907e-06	0.000716645	GTEx/v8/Brain_Cerebellum	-	Adult_Cortex:Left_Ventricle:Liver:Spleen:GM12878:IMR90:Mesenchymal_Stem_Cell:Mesendoderm:Trophoblast-like_Cell:hESC	rs2851447	8
VPS37B	79720	12	123349882	123380991	No	Yes	Yes	1.49231e-08	0.67681	-1.60126	-1	0	4.1058e-16	0	eQTLGen_cis_eQTLs:BIOSQTL/BIOS_eQTL_geneLevel	+	IMR90:Mesenchymal_Stem_Cell	rs2851447	8
ARL6IP4	51329	12	123464607	123467456	No	Yes	Yes	1.49231e-08	0.0112342	-0.527874	1	6.515	6.1174e-117	0	eQTLcatalogue/CEDAR_T-cell_CD4:eQTLcatalogue/Fairfax_2014_IFN24:eQTLcatalogue/Fairfax_2014_LPS24:eQTLcatalogue/Fairfax_2014_naive:PsychENCODE_eQTLs:eQTLGen_cis_eQTLs:BIOSQTL/BIOS_eQTL_geneLevel:GTEx/v8/Adipose_Visceral_Omentum:GTEx/v8/Adrenal_Gland:GTEx/v8/Whole_Blood:GTEx/v8/Breast_Mammary_Tissue:GTEx/v8/Colon_Transverse:GTEx/v8/Esophagus_Mucosa:GTEx/v8/Heart_Atrial_Appendage:GTEx/v8/Lung:GTEx/v…	-	Promoter_anchored_loops:Spleen:GM12878:IMR90:Mesenchymal_Stem_Cell:Mesendoderm:Trophoblast-like_Cell:hESC	rs2851447	8
SNRNP35	11066	12	123942188	123957701	No	Yes	Yes	1.49231e-08	2.28333e-07	-0.463368	1	0	6.7829e-19	0	eQTLcatalogue/BLUEPRINT_ge_T-cell:eQTLcatalogue/Fairfax_2014_naive:eQTLcatalogue/Kasela_2017_T-cell_CD4:eQTLcatalogue/Kasela_2017_T-cell_CD8:PsychENCODE_eQTLs:eQTLGen_cis_eQTLs:BIOSQTL/BIOS_eQTL_geneLevel:GTEx/v8/Whole_Blood	+	GM12878:IMR90:Mesenchymal_Stem_Cell	rs2851447	8
RILPL1	353116	12	123955925	124018265	No	Yes	Yes	1.00417e-07	0.0660196	-0.388983	-1	0	2.88194e-05	0.0176885	BIOSQTL/BIOS_eQTL_geneLevel	+	Promoter_anchored_loops	rs2851447	8
EIF2B1	1967	12	124104953	124118313	No	Yes	Yes	1.49231e-08	0.104796	1.41411	-1	0	2.9032e-11	0	eQTLGen_cis_eQTLs	+	Fetal_Cortex:Aorta:Left_Ventricle:Liver:Spleen:GM12878:IMR90:Mesenchymal_Stem_Cell:Mesendoderm:Trophoblast-like_Cell:hESC	rs2851447	8
GTF2H3	2967	12	124118375	124147153	No	Yes	Yes	1.49231e-08	1.59171e-05	-0.673058	1	0	1.2334e-05	0.0345486	eQTLGen_cis_eQTLs	+	Fetal_Cortex:Aorta:Left_Ventricle:Liver:Spleen:GM12878:IMR90:Mesenchymal_Stem_Cell:Mesendoderm:Trophoblast-like_Cell:hESC	rs2851447	8
TCTN2	79867	12	124155660	124192948	No	Yes	Yes	1.49231e-08	1.97172e-05	0.504613	1	0	5.4571e-06	0.0156259	eQTLGen_cis_eQTLs	-	Promoter_anchored_loops:Adult_Cortex:Fetal_Cortex:Left_Ventricle:GM12878:IMR90:Mesenchymal_Stem_Cell:Mesendoderm:Trophoblast-like_Cell:hESC	rs2851447	8
ZNF521	25925	18	22641890	22932154	No	Yes	Yes	1.20249e-08	0.999979	NA	-1	0	0.000427553	0.0415278	BRAINEAC/SNIG	NA	Left_Ventricle:IMR90:Mesenchymal_Stem_Cell:Mesendoderm:Neural_Progenitor_Cell:Trophoblast-like_Cell:hESC	rs273762	9
SCGN	10590	6	25652464	25702011	Yes	No	Yes	7.32761e-15	0.035946	0.102936	1	0.732	NA	NA	NA	NA	Left_Ventricle:Liver:IMR90:Mesenchymal_Stem_Cell:Mesendoderm:Neural_Progenitor_Cell:Trophoblast-like_Cell:hESC	rs13195401;rs13195401:rs68188794;rs9393925:rs68188794;rs13195401:rs68188794:rs494887:rs68188794;rs9257809;rs9393925:rs9295778	2
SLC17A4	10050	6	25754927	25781419	Yes	No	Yes	1.75726e-12	6.33423e-06	0.944836	1	5.129	NA	NA	NA	NA	Liver:IMR90:Mesenchymal_Stem_Cell:Mesendoderm:hESC	rs13195401;rs13195401:rs68188794:rs68188794;rs9393925:rs494887:rs68188794;rs9257809;rs9393925:rs9393925:rs9295778:rs3132379:rs9257226	2
SLC17A1	6568	6	25783125	25832287	Yes	No	Yes	1.75726e-12	2.59261e-10	-0.181263	-1	9.209	NA	NA	NA	NA	Left_Ventricle:Liver:GM12878:IMR90:Mesenchymal_Stem_Cell:Mesendoderm:Trophoblast-like_Cell:hESC	rs13195401;rs13195401:rs68188794:rs68188794;rs9393925:rs68188794;rs926300:rs926300:rs68188794;rs13195401:rs494887:rs68188794;rs9257809;rs9393925:rs9295778:rs9393925:rs3132379:rs9257226	2
SLC17A2	10246	6	25912982	25930946	Yes	No	Yes	7.32761e-15	0.00466985	-0.129201	-1	3.013	NA	NA	NA	NA	Aorta:Left_Ventricle:Liver:GM12878:IMR90:Mesenchymal_Stem_Cell:Mesendoderm:Trophoblast-like_Cell:hESC	rs13195401;rs13195401:rs68188794:rs68188794;rs9393925:rs68188794;rs9257809;rs9257226;rs9393925:rs9257226:rs926300:rs68188794;rs13195401:rs68188794;rs926300:rs2893910:rs494887:rs9295778:rs13195401;rs926300:rs9393925:rs3132379:rs68188794	2
HIST1H1A	3024	6	26017260	26018040	Yes	No	Yes	7.32761e-15	0.0035308	-0.372207	-1	9.502	NA	NA	NA	NA	Aorta:Dorsolateral_Prefrontal_Cortex:Left_Ventricle:Liver:Lung:Pancreas:Right_Ventricle:Spleen:GM12878:IMR90:Mesenchymal_Stem_Cell:Mesendoderm:Neural_Progenitor_Cell:Trophoblast-like_Cell:hESC	rs13195401;rs926300:rs68188794;rs13195401:rs68188794:rs494887:rs68188794;rs9393925:rs13195401:rs68188794;rs9257809;rs9393925:rs68188794;rs9257809:rs3132379:rs2893910:rs68188794;rs9257226;rs9393925:rs9257226:rs9295778	2
HIST1H3A	8350	6	26020718	26021186	Yes	No	Yes	7.32761e-15	3.98008e-05	-0.225707	1	9.502	NA	NA	NA	NA	Promoter_anchored_loops:Adult_Cortex:Fetal_Cortex:Aorta:Dorsolateral_Prefrontal_Cortex:Left_Ventricle:Liver:Lung:Pancreas:Right_Ventricle:Spleen:GM12878:IMR90:Mesenchymal_Stem_Cell:Mesendoderm:Neural_Progenitor_Cell:Trophoblast-like_Cell:hESC	rs13195401;rs13195401:rs926300:rs494887:rs68188794:rs68188794;rs9393925:rs68188794;rs13195401:rs68188794;rs9257809;rs926300:rs68188794;rs9257809:rs3132379:rs2893910:rs68188794;rs9257226;rs9393925:rs9257226:rs9295778	2
HIST1H4A	8359	6	26021907	26022278	Yes	No	Yes	7.32761e-15	0.0022854	0.43417	1	9.502	NA	NA	NA	NA	Promoter_anchored_loops:Adult_Cortex:Fetal_Cortex:Aorta:Dorsolateral_Prefrontal_Cortex:Left_Ventricle:Liver:Lung:Pancreas:Right_Ventricle:Spleen:GM12878:IMR90:Mesenchymal_Stem_Cell:Mesendoderm:Neural_Progenitor_Cell:Trophoblast-like_Cell:hESC	rs13195401;rs13195401:rs926300:rs494887:rs68188794:rs68188794;rs9393925:rs68188794;rs13195401:rs68188794;rs9257809;rs926300:rs68188794;rs9257809:rs3132379:rs2893910:rs68188794;rs9257226;rs9393925:rs9257226:rs9295778	2
HIST1H2BB	3018	6	26043455	26043885	Yes	No	Yes	1.17419e-12	0.130328	0.288117	-1	0.6	NA	NA	NA	NA	Left_Ventricle:Liver:Spleen:GM12878:IMR90:Mesenchymal_Stem_Cell:Mesendoderm:Neural_Progenitor_Cell:Trophoblast-like_Cell:hESC	rs13195401;rs13195401:rs68188794:rs494887:rs68188794;rs9393925:rs926300:rs68188794	2
HIST1H3C	8352	6	26045639	26046097	Yes	No	Yes	1.17419e-12	0.215541	-0.193879	1	0.6	0.000693338	0.0431278	PsychENCODE_eQTLs	+	Left_Ventricle:Liver:Spleen:GM12878:IMR90:Mesenchymal_Stem_Cell:Mesendoderm:Neural_Progenitor_Cell:Trophoblast-like_Cell:hESC	rs13195401;rs13195401:rs68188794:rs494887:rs68188794;rs9393925:rs926300:rs68188794	2
HIST1H2BE	8344	6	26183958	26184454	Yes	No	Yes	1.17419e-12	0.000307872	0.445738	1	2.736	NA	NA	NA	NA	Promoter_anchored_loops:Adult_Cortex:Fetal_Cortex:Aorta:Hippocampus:Left_Ventricle:Liver:Spleen:GM12878:IMR90:Mesenchymal_Stem_Cell:Mesendoderm:Neural_Progenitor_Cell:Trophoblast-like_Cell:hESC	rs13195401;rs13195401:rs926300:rs68188794;rs13195401:rs68188794:rs494887:rs68188794;rs9393925	2
HIST1H3D	8351	6	26197068	26199521	Yes	No	Yes	1.17419e-12	0.0111951	NA	-1	4.339	NA	NA	NA	NA	Promoter_anchored_loops:Adult_Cortex:Fetal_Cortex:Aorta:Hippocampus:Left_Ventricle:Liver:Spleen:GM12878:IMR90:Mesenchymal_Stem_Cell:Mesendoderm:Neural_Progenitor_Cell:Trophoblast-like_Cell:hESC	rs13195401;rs13195401:rs926300:rs68188794;rs13195401:rs68188794:rs494887:rs68188794;rs9393925	2
HIST1H2AD	3013	6	26199079	26199471	Yes	No	Yes	1.17419e-12	3.99677e-05	0.287759	-1	4.339	NA	NA	NA	NA	Promoter_anchored_loops:Adult_Cortex:Fetal_Cortex:Aorta:Hippocampus:Left_Ventricle:Liver:Spleen:GM12878:IMR90:Mesenchymal_Stem_Cell:Mesendoderm:Neural_Progenitor_Cell:Trophoblast-like_Cell:hESC	rs13195401;rs13195401:rs926300:rs68188794;rs13195401:rs68188794:rs494887:rs68188794;rs9393925	2
HIST1H2AG	8969	6	27100832	27103070	Yes	No	Yes	7.32761e-15	0.000610464	-0.741637	1	4	NA	NA	NA	NA	Promoter_anchored_loops:Adult_Cortex:Fetal_Cortex:Adrenal:Aorta:Bladder:Dorsolateral_Prefrontal_Cortex:Hippocampus:Left_Ventricle:Liver:Lung:Pancreas:Right_Ventricle:Spleen:GM12878:IMR90:Mesenchymal_Stem_Cell:Mesendoderm:Neural_Progenitor_Cell:Trophoblast-like_Cell:hESC	rs926300;rs68188794;rs13195401;rs13195401:rs494887:rs68188794:rs68188794;rs9393925:rs926300:rs68188794;rs13195401:rs68188794;rs9257809:rs68188794;rs9257809;rs9393925:rs3132379:rs13195401;rs926300:rs68188794;rs926300:rs9393925:rs9295778:rs9257226:rs2893910	2
HIST1H4I	8294	6	27107076	27108418	Yes	No	Yes	7.32761e-15	0.446296	-0.468005	1	3.931	NA	NA	NA	NA	Promoter_anchored_loops:Adult_Cortex:Fetal_Cortex:Adrenal:Aorta:Bladder:Dorsolateral_Prefrontal_Cortex:Hippocampus:Left_Ventricle:Liver:Lung:Pancreas:Right_Ventricle:Spleen:GM12878:IMR90:Mesenchymal_Stem_Cell:Mesendoderm:Neural_Progenitor_Cell:Trophoblast-like_Cell:hESC	rs926300;rs13195401:rs494887:rs68188794:rs68188794;rs9393925:rs926300:rs68188794;rs13195401:rs68188794;rs9257809:rs68188794;rs9257809;rs9393925:rs3132379:rs13195401;rs926300:rs68188794;rs13195401;rs926300:rs9393925:rs9295778:rs9257226:rs2893910	2
HIST1H2AH	85235	6	27114861	27115317	Yes	No	Yes	7.32761e-15	6.29508e-05	0.19492	1	3.931	2.65238e-05	0.000378299	GTEx/v6/Testis	-	Promoter_anchored_loops:Adult_Cortex:Fetal_Cortex:Adrenal:Aorta:Bladder:Dorsolateral_Prefrontal_Cortex:Hippocampus:Left_Ventricle:Liver:Lung:Pancreas:Right_Ventricle:Spleen:GM12878:IMR90:Mesenchymal_Stem_Cell:Mesendoderm:Neural_Progenitor_Cell:Trophoblast-like_Cell:hESC	rs926300;rs494887;rs13195401:rs68188794:rs494887:rs926300:rs68188794;rs13195401:rs68188794;rs9393925:rs68188794;rs9257809:rs68188794;rs9257809;rs9393925:rs3132379:rs13195401;rs926300:rs68188794;rs13195401;rs926300:rs9393925:rs9295778:rs9257226:rs2893910	2
POM121L2	94026	6	27253682	27279949	Yes	No	Yes	2.47195e-14	NA	0.313408	-1	19.9	NA	NA	NA	NA	Promoter_anchored_loops:Left_Ventricle:Liver:Spleen:GM12878:IMR90:Mesenchymal_Stem_Cell:Mesendoderm:Neural_Progenitor_Cell:Trophoblast-like_Cell:hESC	rs68188794;rs13195401;rs2893910;rs68188794:rs68188794;rs9393925:rs9257809;rs9393925:rs9257809:rs1233478:rs68188794;rs13195401:rs68188794;rs9257809;rs9393925:rs68188794;rs926300:rs926300:rs9257226:rs9295778:rs68188794;rs9257809:rs3132379:rs13195401:rs494887:rs9393925:rs9257809;rs9257226:rs9257703	2
HIST1H2AI	8329	6	27775899	27776429	Yes	No	Yes	7.32761e-15	0.581587	-0.0583265	1	16.23	NA	NA	NA	NA	Promoter_anchored_loops:Adult_Cortex:Fetal_Cortex:Aorta:Hippocampus:Left_Ventricle:Liver:Right_Ventricle:Spleen:GM12878:IMR90:Mesenchymal_Stem_Cell:Mesendoderm:Neural_Progenitor_Cell:Trophoblast-like_Cell:hESC	rs68188794;rs926300:rs68188794;rs13195401;rs926300:rs13195401:rs494887:rs68188794:rs68188794;rs9393925:rs68188794;rs13195401:rs2893910:rs68188794;rs9257809:rs68188794;rs9257809;rs9393925:rs3132379	2
HIST1H2AJ	8331	6	27782112	27782607	Yes	No	Yes	7.32761e-15	0.191198	0.615054	-1	16.23	NA	NA	NA	NA	Promoter_anchored_loops:Fetal_Cortex:Aorta:Hippocampus:Left_Ventricle:Liver:Right_Ventricle:Spleen:GM12878:IMR90:Mesenchymal_Stem_Cell:Mesendoderm:Neural_Progenitor_Cell:Trophoblast-like_Cell:hESC	rs68188794;rs13195401:rs926300:rs68188794;rs13195401:rs68188794:rs494887:rs68188794;rs9393925:rs68188794;rs13195401;rs926300:rs2893910:rs68188794;rs9257809:rs68188794;rs9257809;rs9393925:rs3132379	2
HIST1H2AL	8332	6	27833034	27833606	Yes	No	Yes	7.32761e-15	0.0624869	-0.360341	1	15.9	NA	NA	NA	NA	Adult_Cortex:Fetal_Cortex:Aorta:Bladder:Left_Ventricle:Liver:Lung:Psoas:Right_Ventricle:Spleen:GM12878:IMR90:Mesenchymal_Stem_Cell:Mesendoderm:Neural_Progenitor_Cell:Trophoblast-like_Cell:hESC	rs68188794;rs13195401:rs926300:rs68188794;rs13195401:rs68188794:rs494887:rs68188794;rs9393925:rs68188794;rs9257809;rs9393925:rs3132379:rs68188794;rs9257809:rs68188794;rs13195401;rs926300	2
HIST1H3I	8354	6	27839623	27840099	Yes	No	Yes	7.32761e-15	0.36088	-0.232438	-1	15.9	NA	NA	NA	NA	EP_links_oneway:Promoter_anchored_loops:Adult_Cortex:Fetal_Cortex:Aorta:Bladder:Dorsolateral_Prefrontal_Cortex:Hippocampus:Left_Ventricle:Liver:Lung:Pancreas:Psoas:Right_Ventricle:Spleen:GM12878:IMR90:Mesenchymal_Stem_Cell:Mesendoderm:Neural_Progenitor_Cell:Trophoblast-like_Cell:hESC	rs68188794;rs494887;rs926300:rs68188794;rs13195401:rs13195401:rs68188794:rs494887:rs68188794;rs9393925:rs68188794;rs9257809;rs9393925:rs3132379:rs68188794;rs9257809:rs68188794;rs13195401;rs926300:rs9257226:rs2893910:rs13195401;rs926300	2
HIST1H2AM	8336	6	27860477	27860963	Yes	No	Yes	7.32761e-15	0.000856482	-0.225135	-1	21.5	NA	NA	NA	NA	EP_links_oneway:Promoter_anchored_loops:Adult_Cortex:Fetal_Cortex:Aorta:Bladder:Dorsolateral_Prefrontal_Cortex:Hippocampus:Left_Ventricle:Liver:Lung:Pancreas:Right_Ventricle:Spleen:GM12878:IMR90:Mesenchymal_Stem_Cell:Mesendoderm:Neural_Progenitor_Cell:Trophoblast-like_Cell:hESC	rs68188794;rs494887;rs9393925;rs926300:rs68188794;rs13195401:rs68188794;rs13195401;rs926300:rs68188794:rs13195401:rs68188794;rs9393925:rs9295778:rs494887:rs68188794;rs9257809;rs9393925:rs9257226:rs68188794;rs9257809:rs3132379:rs2893910:rs13195401;rs926300	2
OR2B2	81697	6	27878963	27880174	Yes	No	Yes	7.32761e-15	6.8672e-05	-0.212076	-1	23.2	NA	NA	NA	NA	Aorta:Bladder:Dorsolateral_Prefrontal_Cortex:Hippocampus:Left_Ventricle:Liver:Lung:Pancreas:Right_Ventricle:Spleen:GM12878:IMR90:Mesenchymal_Stem_Cell:Mesendoderm:Neural_Progenitor_Cell:Trophoblast-like_Cell:hESC	rs68188794;rs9393925;rs13195401:rs926300:rs68188794;rs13195401:rs68188794:rs494887:rs68188794;rs13195401;rs926300:rs68188794;rs9257809;rs9393925:rs68188794;rs9393925:rs9257226:rs13195401;rs926300:rs2893910:rs68188794;rs9257809:rs3132379:rs9295778:rs9257809:rs9257809	2
OR2W1	26692	6	29011990	29013017	Yes	No	Yes	3.10527e-14	0.0865619	0.531528	-1	6.576	NA	NA	NA	NA	IMR90:Mesenchymal_Stem_Cell:Mesendoderm:hESC	rs68188794;rs9257809;rs9393925;rs9393925:rs9257809:rs1233478	2
OR2B3	442184	6	29053985	29055090	Yes	No	Yes	1.49685e-14	0.00133693	0.45884	-1	9.377	NA	NA	NA	NA	Left_Ventricle:IMR90:Mesenchymal_Stem_Cell:Mesendoderm:hESC	rs68188794;rs9257809;rs9393925;rs13195401:rs13195401;rs926300:rs9257809:rs9257809;rs9393925:rs68188794;rs9393925:rs9257809;rs9257226:rs9257703:rs9257802:rs1233478	2
OR2J3	442186	6	29079668	29080603	Yes	No	Yes	1.49685e-14	0.0281435	0.112859	1	1.351	NA	NA	NA	NA	Left_Ventricle:IMR90:Mesenchymal_Stem_Cell:Mesendoderm:Trophoblast-like_Cell:hESC	rs68188794;rs9257809;rs9393925;rs13195401:rs13195401;rs926300:rs68188794;rs13195401;rs926300:rs926300:rs68188794;rs9393925:rs68188794;rs9393925:rs9257809:rs9257809;rs9393925:rs9257809;rs9257226:rs9257703:rs9257802:rs1233478	2
OR2J2	26707	6	29141311	29142351	Yes	No	Yes	3.10527e-14	0.0107267	0.271259	1	8.021	NA	NA	NA	NA	Mesendoderm	rs9257809;rs9393925;rs3132379;rs9257809:rs9257809	2
OR14J1	442191	6	29274403	29275519	Yes	No	Yes	2.47195e-14	8.02406e-08	1.33547	1	10.49	9.77576e-05	1.32832e-10	GTEx/v8/Testis	+	Left_Ventricle:IMR90:Mesenchymal_Stem_Cell:Mesendoderm:Trophoblast-like_Cell:hESC	rs9257809;rs9393925;rs9257226;rs9257703;rs68188794;rs9393925:rs9257809;rs9257226:rs9257703:rs9257809:rs68188794;rs13195401;rs926300:rs926300:rs68188794;rs13195401:rs68188794:rs494887:rs68188794;rs9393925:rs68188794;rs9393925:rs9393925:rs9295778:rs3132379:rs9257226:rs1233478:rs2893910	2
OR12D3	81797	6	29341200	29343068	Yes	No	Yes	2.47195e-14	1.34136e-05	0.883549	-1	11.39	NA	NA	NA	NA	IMR90:Mesenchymal_Stem_Cell:Mesendoderm:Trophoblast-like_Cell:hESC	rs9257809;rs9393925;rs9257802;rs68188794;rs13195401:rs9257809:rs9257809;rs9393925:rs68188794;rs9393925:rs9257809;rs9257226:rs9257703:rs1233478	2
OR12D2	26529	6	29364416	29365448	Yes	No	Yes	1.49685e-14	0.601033	0.457835	1	6.779	NA	NA	NA	NA	Promoter_anchored_loops:Mesendoderm:hESC	rs9257809;rs9393925;rs68188794;rs9393925:rs9257809;rs9393925:rs9257809:rs1233478	2
OR10C1	442194	6	29407083	29408731	Yes	No	Yes	3.10527e-14	0.227592	0.363897	1	1.81	NA	NA	NA	NA	Spleen:IMR90:Mesendoderm:hESC	rs9257809;rs9393925;rs9393925:rs9257809:rs1233478:rs68188794;rs13195401	2
OR2H1	26716	6	29424958	29432105	Yes	No	Yes	3.10527e-14	0.0449041	-0.358288	1	3.951	NA	NA	NA	NA	Spleen:IMR90:Mesendoderm:hESC	rs9257809;rs9393925;rs9393925:rs9257809:rs1233478:rs68188794;rs13195401	2
MAS1L	116511	6	29454474	29455738	Yes	No	Yes	1.49685e-14	0.000466206	0.689548	-1	8.385	NA	NA	NA	NA	Aorta:Left_Ventricle:Liver:Pancreas:Spleen:IMR90:Mesenchymal_Stem_Cell:Mesendoderm:Neural_Progenitor_Cell:Trophoblast-like_Cell:hESC	rs9257809;rs9393925;rs9257809:rs9257809;rs9393925:rs13195401:rs13195401;rs926300:rs926300:rs68188794;rs13195401:rs2893910:rs68188794;rs13195401;rs926300:rs68188794:rs68188794;rs9393925:rs494887:rs68188794;rs9393925:rs9295778:rs9257226:rs9393925:rs3132379:rs68188794;rs9257226;rs9393925:rs9257809;rs9257226:rs9257703:rs9257802	2
UBD	10537	6	29523292	29527702	Yes	No	Yes	1.49685e-14	0.0798958	0.401531	-1	14.02	NA	NA	NA	NA	Promoter_anchored_loops:Adult_Cortex:Left_Ventricle:Liver:GM12878:IMR90:Mesenchymal_Stem_Cell:Mesendoderm:Trophoblast-like_Cell:hESC	rs9257809;rs9393925;rs68188794;rs9393925:rs9257226:rs68188794;rs9257809:rs9257809:rs3132379:rs2893910:rs68188794;rs13195401:rs68188794:rs9295778:rs9393925:rs9257809;rs9393925:rs1233478:rs68188794;rs9393925:rs494887:rs9257809;rs9257226:rs9257703:rs9257802	2
C10orf32-ASMT	100528007	10	104614029	104661656	Yes	No	Yes	6.93813e-09	NA	NA	1	14.9	NA	NA	NA	NA	Promoter_anchored_loops:Left_Ventricle:Liver:IMR90:Mesenchymal_Stem_Cell:Mesendoderm:Trophoblast-like_Cell:hESC	rs12416331	5
PGAP1	80055	2	197697728	197792520	No	No	Yes	2.09525e-07	0.00878588	-1.68128	-1	0	NA	NA	NA	NA	Mesenchymal_Stem_Cell	rs78988795	1
HSPD1	3329	2	198351305	198381461	No	No	Yes	2.09525e-07	0.985208	-0.813832	-1	0	NA	NA	NA	NA	hESC	rs78988795	1900-01-01
HSPE1	3336	2	198364718	198368181	No	No	Yes	2.09525e-07	0.787528	-0.835658	1	0	NA	NA	NA	NA	hESC	rs78988795	1
HSPE1-MOB4	100529241	2	198365137	198415450	No	No	Yes	2.09525e-07	0.889798	NA	1	0	NA	NA	NA	NA	hESC	rs78988795	1
MOB4	25843	2	198380295	198418423	No	No	Yes	2.09525e-07	0.777833	-1.62684	1	0	NA	NA	NA	NA	hESC	rs78988795	1
BOLL	66037	2	198591603	198651486	No	No	Yes	5.88643e-08	0.00790218	-1.24188	-1	0	NA	NA	NA	NA	Left_Ventricle:Mesendoderm	rs78988795:rs994280	1
PLCL1	5334	2	198669426	199437305	No	No	Yes	5.88643e-08	0.0110524	NA	1	0	NA	NA	NA	NA	Left_Ventricle:Mesendoderm	rs78988795:rs994280	1
AOX1	316	2	201450591	201541787	No	No	Yes	9.01904e-09	2.67937e-22	-0.57631	1	0	NA	NA	NA	NA	Aorta:Left_Ventricle:Liver:IMR90:Mesenchymal_Stem_Cell:Mesendoderm:Trophoblast-like_Cell:hESC	rs78988795:rs74340199:rs994280	1
BZW1	9689	2	201675317	201688569	No	No	Yes	9.01904e-09	0.744806	NA	1	0	NA	NA	NA	NA	IMR90:Mesenchymal_Stem_Cell:Mesendoderm:Trophoblast-like_Cell:hESC	rs78988795:rs994280:rs74340199	1
CLK1	1195	2	201717732	201729422	No	No	Yes	1.88494e-06	0.0953475	-0.863111	-1	0	NA	NA	NA	NA	IMR90:Mesenchymal_Stem_Cell:hESC	rs78988795	1
NIF3L1	60491	2	201754050	201768655	No	No	Yes	1.88494e-06	0.00517701	0.171692	1	0	NA	NA	NA	NA	IMR90:Mesenchymal_Stem_Cell:hESC	rs78988795	1
DCDC2	51473	6	24171984	24358280	No	No	Yes	1.16277e-07	1.04849e-05	2.52398	-1	0	NA	NA	NA	NA	Fetal_Cortex:Mesenchymal_Stem_Cell	rs13195401	2
KAAG1	353219	6	24357131	24358512	No	No	Yes	1.16277e-07	0.0191912	-0.0397196	1	0	NA	NA	NA	NA	Fetal_Cortex:Mesenchymal_Stem_Cell	rs13195401	2
KIAA0319	9856	6	24544332	24646383	No	No	Yes	2.49227e-11	7.95793e-12	1.6839	-1	0	NA	NA	NA	NA	Left_Ventricle:Mesenchymal_Stem_Cell	rs13195401:rs926300:rs68188794;rs13195401	2
TDP2	51567	6	24650205	24667261	No	No	Yes	2.49227e-11	0.000137008	0.245868	-1	0	NA	NA	NA	NA	Left_Ventricle:Mesenchymal_Stem_Cell	rs13195401:rs926300:rs68188794;rs13195401	2
ACOT13	55856	6	24667263	24705293	No	No	Yes	2.49227e-11	3.4293e-05	0.981955	1	0	NA	NA	NA	NA	Left_Ventricle:Mesenchymal_Stem_Cell	rs13195401:rs926300:rs68188794;rs13195401	2
C6orf62	81688	6	24705089	24721064	No	No	Yes	1.08915e-11	0.946557	-0.70031	-1	0	NA	NA	NA	NA	Fetal_Cortex:Left_Ventricle:IMR90	rs13195401:rs68188794;rs13195401	2
GMNN	51053	6	24775159	24786327	No	No	Yes	1.01813e-07	0.607454	0.172626	1	0	NA	NA	NA	NA	Adult_Cortex:Fetal_Cortex:IMR90:Mesenchymal_Stem_Cell	rs13195401	2
C6orf229	101928603	6	24797549	24799117	No	No	Yes	1.01813e-07	NA	NA	-1	0	NA	NA	NA	NA	IMR90:Mesenchymal_Stem_Cell	rs13195401	2
LRRC16A	55604	6	25279306	25620758	No	No	Yes	1.31563e-10	0.502319	0.400707	1	0	NA	NA	NA	NA	Fetal_Cortex:Aorta:Left_Ventricle:GM12878:IMR90:Mesenchymal_Stem_Cell:Mesendoderm:Neural_Progenitor_Cell:Trophoblast-like_Cell:hESC	rs13195401:rs68188794	2
HIST1H2AA	221613	6	25726291	25726790	No	No	Yes	1.75726e-12	0.000860979	0.365965	-1	0	NA	NA	NA	NA	Liver:IMR90:Mesenchymal_Stem_Cell:Mesendoderm:hESC	rs13195401:rs68188794:rs68188794;rs9393925:rs494887:rs68188794;rs9257809;rs9393925:rs9393925:rs9295778:rs3132379:rs9257226	2
HIST1H1T	3010	6	26107640	26108364	No	No	Yes	7.32761e-15	NA	-0.0680391	-1	0	NA	NA	NA	NA	Fetal_Cortex:Aorta:Dorsolateral_Prefrontal_Cortex:Hippocampus:Left_Ventricle:Liver:Spleen:GM12878:IMR90:Mesenchymal_Stem_Cell:Mesendoderm:Neural_Progenitor_Cell:Trophoblast-like_Cell:hESC	rs68188794:rs494887:rs68188794;rs9393925:rs13195401:rs926300:rs68188794;rs13195401:rs68188794;rs9257809:rs68188794;rs9257809;rs9393925:rs3132379	2
HIST1H1E	3008	6	26156559	26157343	No	No	Yes	3.7338e-08	NA	-0.396522	1	0	NA	NA	NA	NA	Promoter_anchored_loops	rs13195401	2
HIST1H4D	8360	6	26188938	26189304	No	No	Yes	1.17419e-12	0.0022643	0.870145	-1	1.997	NA	NA	NA	NA	Promoter_anchored_loops:Adult_Cortex:Fetal_Cortex:Aorta:Hippocampus:Left_Ventricle:Liver:Spleen:GM12878:IMR90:Mesenchymal_Stem_Cell:Mesendoderm:Neural_Progenitor_Cell:Trophoblast-like_Cell:hESC	rs13195401;rs13195401:rs926300:rs68188794;rs13195401:rs68188794:rs494887:rs68188794;rs9393925	2
HIST1H2BG	8339	6	26216428	26216872	No	No	Yes	7.32761e-15	2.94452e-06	0.0253452	-1	0	NA	NA	NA	NA	Promoter_anchored_loops:Adult_Cortex:Fetal_Cortex:Aorta:Dorsolateral_Prefrontal_Cortex:Hippocampus:Left_Ventricle:Liver:Right_Ventricle:Spleen:GM12878:IMR90:Mesenchymal_Stem_Cell:Mesendoderm:Neural_Progenitor_Cell:Trophoblast-like_Cell:hESC	rs13195401:rs926300:rs68188794;rs13195401:rs68188794:rs494887:rs68188794;rs9393925	2
HIST1H1D	3007	6	26234440	26235216	No	No	Yes	7.32761e-15	NA	0.136123	-1	0	NA	NA	NA	NA	Promoter_anchored_loops:Adult_Cortex:Fetal_Cortex:Aorta:Dorsolateral_Prefrontal_Cortex:Hippocampus:Left_Ventricle:Liver:Right_Ventricle:Spleen:GM12878:IMR90:Mesenchymal_Stem_Cell:Mesendoderm:Neural_Progenitor_Cell:Trophoblast-like_Cell:hESC	rs926300:rs13195401:rs68188794;rs13195401:rs68188794:rs494887:rs68188794;rs9393925	2
HIST1H4F	8361	6	26240561	26240976	No	No	Yes	7.32761e-15	0.181985	1.06312	1	0	NA	NA	NA	NA	Promoter_anchored_loops:Adult_Cortex:Fetal_Cortex:Aorta:Left_Ventricle:Liver:Spleen:GM12878:IMR90:Mesenchymal_Stem_Cell:Mesendoderm:Neural_Progenitor_Cell:Trophoblast-like_Cell:hESC	rs13195401:rs926300:rs68188794;rs13195401:rs68188794:rs494887:rs68188794;rs9393925:rs68188794;rs9257809;rs9393925:rs9393925:rs9295778:rs3132379:rs9257226:rs13195401;rs926300:rs68188794;rs13195401;rs926300	2
HIST1H4G	8369	6	26246886	26247259	No	No	Yes	7.32761e-15	0.00263	-0.0509409	-1	0	NA	NA	NA	NA	Promoter_anchored_loops:Adult_Cortex:Fetal_Cortex:Aorta:Left_Ventricle:Liver:Spleen:GM12878:IMR90:Mesenchymal_Stem_Cell:Mesendoderm:Neural_Progenitor_Cell:Trophoblast-like_Cell:hESC	rs13195401:rs926300:rs68188794;rs13195401:rs68188794:rs494887:rs68188794;rs9393925:rs68188794;rs9257809;rs9393925:rs9393925:rs9295778:rs3132379:rs9257226:rs13195401;rs926300:rs68188794;rs13195401;rs926300	2
HIST1H3F	8968	6	26250370	26250835	No	No	Yes	7.32761e-15	0.0422154	-0.181854	-1	0	NA	NA	NA	NA	Adult_Cortex:Fetal_Cortex:Aorta:Left_Ventricle:Liver:Spleen:GM12878:IMR90:Mesenchymal_Stem_Cell:Mesendoderm:Neural_Progenitor_Cell:Trophoblast-like_Cell:hESC	rs494887:rs68188794:rs68188794;rs9393925:rs926300:rs68188794;rs13195401:rs13195401:rs68188794;rs9257809;rs9393925:rs9393925:rs9295778:rs3132379:rs9257226:rs13195401;rs926300:rs68188794;rs13195401;rs926300	2
HIST1H2BH	8345	6	26251879	26252303	No	No	Yes	7.32761e-15	0.00029573	-0.173874	1	0	4.2272e-10	0	eQTLGen_cis_eQTLs	NA	Adult_Cortex:Fetal_Cortex:Aorta:Left_Ventricle:Liver:Spleen:GM12878:IMR90:Mesenchymal_Stem_Cell:Mesendoderm:Neural_Progenitor_Cell:Trophoblast-like_Cell:hESC	rs13195401;rs494887:rs68188794:rs68188794;rs9393925:rs926300:rs68188794;rs13195401:rs13195401:rs68188794;rs9257809;rs9393925:rs9393925:rs9295778:rs3132379:rs9257226:rs13195401;rs926300:rs68188794;rs926300	2
HIST1H3G	8355	6	26271146	26271612	No	No	Yes	7.32761e-15	1.71006e-05	0.23442	-1	2.341	NA	NA	NA	NA	Fetal_Cortex:Aorta:Left_Ventricle:Liver:Spleen:GM12878:IMR90:Mesenchymal_Stem_Cell:Mesendoderm:Neural_Progenitor_Cell:Trophoblast-like_Cell:hESC	rs13195401;rs926300:rs494887:rs68188794:rs68188794;rs9393925:rs13195401:rs68188794;rs13195401:rs68188794;rs9257809;rs9393925:rs9393925:rs9295778:rs3132379:rs9257226:rs13195401;rs926300:rs68188794;rs926300	2
HIST1H2BI	8346	6	26273144	26273622	No	No	Yes	7.32761e-15	0.138012	-0.249748	1	2.341	NA	NA	NA	NA	Fetal_Cortex:Aorta:Left_Ventricle:Liver:Spleen:GM12878:IMR90:Mesenchymal_Stem_Cell:Mesendoderm:Neural_Progenitor_Cell:Trophoblast-like_Cell:hESC	rs13195401;rs926300:rs494887:rs68188794:rs68188794;rs9393925:rs13195401:rs68188794;rs13195401:rs68188794;rs9257809;rs9393925:rs9393925:rs9295778:rs3132379:rs9257226:rs13195401;rs926300:rs68188794;rs926300	2
OR2B6	26212	6	27925019	27925960	No	No	Yes	7.32761e-15	0.0407309	-0.0981731	1	0.002	NA	NA	NA	NA	Left_Ventricle:Liver:Right_Ventricle:GM12878:IMR90:Mesenchymal_Stem_Cell:Mesendoderm:Trophoblast-like_Cell:hESC	rs68188794;rs9393925;rs13195401:rs13195401;rs926300:rs68188794;rs13195401;rs926300:rs926300:rs494887:rs68188794:rs68188794;rs9393925:rs9295778:rs9257809;rs9393925:rs3132379:rs68188794;rs13195401:rs2893910:rs68188794;rs9257809;rs9393925:rs9257226:rs68188794;rs9257226;rs9393925:rs9257809;rs9257226:rs9257703:rs9257809:rs1233478:rs9393925	2
GPX6	257202	6	28471073	28495992	No	No	Yes	7.32761e-15	3.13758e-05	0.718703	-1	0.984	NA	NA	NA	NA	Fetal_Cortex:Aorta:Left_Ventricle:Liver:Pancreas:Spleen:GM12878:IMR90:Mesenchymal_Stem_Cell:Mesendoderm:Neural_Progenitor_Cell:Trophoblast-like_Cell:hESC	rs68188794;rs9257809;rs9393925;rs9295778:rs13195401:rs2893910:rs68188794;rs13195401:rs926300:rs68188794;rs13195401;rs926300:rs68188794:rs494887:rs68188794;rs9393925:rs68188794;rs9393925:rs9257226:rs9393925:rs3132379:rs68188794;rs9257226;rs9393925:rs13195401;rs926300:rs9257809;rs9393925:rs9257809:rs1233478	2
GPX5	2880	6	28493702	28502729	No	No	Yes	7.32761e-15	0.00888468	0.354876	1	0	NA	NA	NA	NA	Fetal_Cortex:Aorta:Left_Ventricle:Liver:Pancreas:Spleen:GM12878:IMR90:Mesenchymal_Stem_Cell:Mesendoderm:Neural_Progenitor_Cell:Trophoblast-like_Cell:hESC	rs9295778:rs13195401:rs2893910:rs68188794;rs13195401:rs926300:rs68188794;rs13195401;rs926300:rs68188794:rs494887:rs68188794;rs9393925:rs68188794;rs9257809;rs9393925:rs9257226:rs9393925:rs3132379:rs68188794;rs9257226;rs9393925:rs13195401;rs926300:rs9257809;rs9393925:rs9257809:rs1233478	2
OR2J1	442185	6	29068386	29069658	No	No	Yes	1.49685e-14	0.0174945	NA	1	0.549	NA	NA	NA	NA	Promoter_anchored_loops:Left_Ventricle:IMR90:Mesenchymal_Stem_Cell:Mesendoderm:hESC	rs68188794;rs9257809;rs9393925;rs9295778:rs68188794;rs9393925:rs13195401:rs13195401;rs926300:rs9257809:rs9257809;rs9393925:rs68188794;rs9393925:rs9257809;rs9257226:rs9257703:rs9257802:rs1233478	2
MAFK	7975	7	1570350	1582679	No	No	Yes	0.0221453	0.557286	-0.718425	1	0	NA	NA	NA	NA	Promoter_anchored_loops	rs13227554	3
TMEM184A	202915	7	1581871	1600457	No	No	Yes	4.08521e-08	8.88852e-05	1.72893	-1	0	NA	NA	NA	NA	Promoter_anchored_loops:Fetal_Cortex:Left_Ventricle:IMR90:Mesenchymal_Stem_Cell:Mesendoderm:Trophoblast-like_Cell	rs13227554	3
AC074389.6	NA	7	1732446	1733961	No	No	Yes	4.08521e-08	NA	NA	-1	0	NA	NA	NA	NA	Promoter_anchored_loops:IMR90:Mesenchymal_Stem_Cell	rs13227554	3
EIF3B	8662	7	2393721	2420380	No	No	Yes	4.08521e-08	0.999971	0.333714	1	0	NA	NA	NA	NA	Promoter_anchored_loops:IMR90	rs13227554	3
BNIP3L	665	8	26240414	26363152	No	No	Yes	1.02333e-08	0.330818	-0.772237	1	0	NA	NA	NA	NA	IMR90	rs56223946	4
TRIM35	23087	8	27142404	27168836	No	No	Yes	1.02333e-08	0.000940308	-0.967121	-1	0	NA	NA	NA	NA	Left_Ventricle:Liver:Spleen:GM12878:IMR90:Mesenchymal_Stem_Cell:Mesendoderm:Trophoblast-like_Cell:hESC	rs56223946	4
PTK2B	2185	8	27168999	27316903	No	No	Yes	1.02333e-08	0.984521	-0.296269	1	0	NA	NA	NA	NA	Left_Ventricle:Liver:Spleen:GM12878:IMR90:Mesenchymal_Stem_Cell:Mesendoderm:Trophoblast-like_Cell:hESC	rs56223946	4
ESCO2	157570	8	27629466	27670157	No	No	Yes	1.02333e-08	0.178964	0.412854	1	0	NA	NA	NA	NA	IMR90:Mesenchymal_Stem_Cell:Mesendoderm:Trophoblast-like_Cell:hESC	rs56223946	4
PBK	55872	8	27667137	27695612	No	No	Yes	1.02333e-08	4.09216e-05	-0.528856	-1	0	NA	NA	NA	NA	IMR90:hESC	rs56223946	4
MGEA5	10724	10	103544200	103578696	No	No	Yes	6.93813e-09	0.714104	-1.58404	-1	0	NA	NA	NA	NA	Left_Ventricle	rs12416331	5
LDB1	8861	10	103867317	103880210	No	No	Yes	8.93049e-07	0.879454	NA	-1	0	NA	NA	NA	NA	Fetal_Cortex	rs12416331	5
CUEDC2	79004	10	104183002	104192418	No	No	Yes	5.97242e-08	0.0719074	-0.180116	-1	0	NA	NA	NA	NA	Promoter_anchored_loops	rs12416331	5
SUFU	51684	10	104263744	104393292	No	No	Yes	6.93813e-09	0.999161	0.12486	1	0	NA	NA	NA	NA	Adult_Cortex:Fetal_Cortex:Left_Ventricle:IMR90:Mesenchymal_Stem_Cell	rs12416331	5
RPEL1	729020	10	105005644	105007773	No	No	Yes	6.60798e-09	0.00239907	NA	1	0	NA	NA	NA	NA	Promoter_anchored_loops:Adult_Cortex:Aorta:Left_Ventricle:Liver:Right_Ventricle:Spleen:GM12878:IMR90:Mesenchymal_Stem_Cell:Mesendoderm:Neural_Progenitor_Cell:Trophoblast-like_Cell:hESC	rs12416331	5
TAF5	6877	10	105127724	105148822	No	No	Yes	6.93813e-09	0.999555	-0.333196	1	0	NA	NA	NA	NA	Promoter_anchored_loops:IMR90:Mesenchymal_Stem_Cell:Mesendoderm:hESC	rs12416331	5
CALHM1	255022	10	105213144	105218645	No	No	Yes	6.93813e-09	9.35702e-05	0.209561	-1	0	NA	NA	NA	NA	Adult_Cortex:Fetal_Cortex:GM12878:IMR90	rs12416331	5
CALHM3	119395	10	105232561	105238997	No	No	Yes	6.93813e-09	NA	-0.0520148	-1	0	NA	NA	NA	NA	Adult_Cortex:GM12878:IMR90	rs12416331	5
NEURL1	9148	10	105253736	105352309	No	No	Yes	8.92232e-08	0.53757	0.420609	1	0	NA	NA	NA	NA	EP_correlation_cell_type_oneway:EP_correlation_organ_oneway:Adult_Cortex	rs12416331	5
KCNJ1	3758	11	128706210	128737268	No	No	Yes	2.6632e-07	0.00170248	-0.0390668	-1	0	NA	NA	NA	NA	IMR90	rs7940866	6
ARHGAP32	9743	11	128834955	129149219	No	No	Yes	2.6632e-07	0.987089	-1.3655	-1	0	NA	NA	NA	NA	IMR90:Mesenchymal_Stem_Cell	rs7940866	6
NFRKB	4798	11	129733531	129765485	No	No	Yes	1.13224e-06	0.752745	-0.371758	-1	0	NA	NA	NA	NA	Left_Ventricle:Mesenchymal_Stem_Cell:hESC	rs7940866	6
AP003041.2	NA	11	129936836	129944012	No	No	Yes	2.26912e-08	NA	NA	1	0	NA	NA	NA	NA	Left_Ventricle:IMR90:Mesenchymal_Stem_Cell:Mesendoderm	rs7940866	6
APLP2	334	11	129939732	130014699	No	No	Yes	2.26912e-08	0.521618	-0.37293	1	0	NA	NA	NA	NA	Left_Ventricle:IMR90:Mesenchymal_Stem_Cell:Mesendoderm	rs7940866	6
ST14	6768	11	130029457	130080271	No	No	Yes	2.6632e-07	0.852677	NA	1	0	NA	NA	NA	NA	Left_Ventricle:Liver:GM12878:IMR90:Mesenchymal_Stem_Cell:Mesendoderm:Trophoblast-like_Cell:hESC	rs7940866	6
ZBTB44	29068	11	130096572	130184581	No	No	Yes	2.6632e-07	0.992064	-0.521226	-1	0	NA	NA	NA	NA	IMR90:Mesenchymal_Stem_Cell:Mesendoderm	rs7940866	6
NTM	50863	11	131240373	132206716	No	No	Yes	2.26912e-08	0.525366	-0.215951	1	0	NA	NA	NA	NA	Left_Ventricle:Liver:IMR90:Mesenchymal_Stem_Cell:Mesendoderm:Trophoblast-like_Cell:hESC	rs7940866	6
OPCML	4978	11	132284871	133402414	No	No	Yes	2.86216e-06	0.578156	-0.880256	-1	0	NA	NA	NA	NA	Mesenchymal_Stem_Cell	rs7940866	6
IGSF9B	22997	11	133778459	133826880	No	No	Yes	2.6632e-07	0.999873	NA	-1	0	NA	NA	NA	NA	Mesenchymal_Stem_Cell	rs7940866	6
B4GALNT3	283358	12	569530	672675	No	No	Yes	9.75248e-08	1.0618e-07	1.74614	1	0	NA	NA	NA	NA	Left_Ventricle	rs1860002	7
FBXL14	144699	12	1675159	1703331	No	No	Yes	9.75248e-08	0.40527	NA	-1	0	NA	NA	NA	NA	IMR90	rs1860002	7
ADIPOR2	79602	12	1797740	1897844	No	No	Yes	1.63801e-08	0.810598	0.19057	1	0	NA	NA	NA	NA	Left_Ventricle:Liver:GM12878:IMR90:Mesenchymal_Stem_Cell:Mesendoderm:Trophoblast-like_Cell:hESC	rs1860002	7
CACNA2D4	93589	12	1901123	2028002	No	No	Yes	1.63801e-08	4.57168e-22	0.980802	-1	0	NA	NA	NA	NA	Promoter_anchored_loops:Left_Ventricle:IMR90:Mesenchymal_Stem_Cell:Mesendoderm:Trophoblast-like_Cell:hESC	rs1860002	7
LRTM2	654429	12	1929433	1945918	No	No	Yes	1.63801e-08	0.739705	0.216123	1	0	NA	0.049	CMC_SVA_cis	+	Left_Ventricle:IMR90:Mesenchymal_Stem_Cell:Mesendoderm:Trophoblast-like_Cell:hESC	rs1860002	7
DCP1B	196513	12	2055220	2113701	No	No	Yes	1.63801e-08	5.32108e-07	0.164044	-1	0	NA	NA	NA	NA	Adult_Cortex:Fetal_Cortex:Aorta:Left_Ventricle:Liver:Lung:Right_Ventricle:GM12878:IMR90:Mesenchymal_Stem_Cell:Mesendoderm:Trophoblast-like_Cell:hESC	rs1860002	7
FKBP4	2288	12	2904119	2914576	No	No	Yes	1.63801e-08	0.927473	NA	1	0	NA	NA	NA	NA	Adult_Cortex:Fetal_Cortex:Left_Ventricle:IMR90:Mesenchymal_Stem_Cell:Mesendoderm:Trophoblast-like_Cell	rs1860002	7
TSPAN9	10867	12	3186521	3395730	No	No	Yes	9.75248e-08	0.779778	1.65356	1	0	NA	NA	NA	NA	Adult_Cortex:Fetal_Cortex:Trophoblast-like_Cell	rs1860002	7
GCN1L1	10985	12	120565007	120632513	No	No	Yes	9.58407e-05	1	-0.0271604	-1	0	NA	NA	NA	NA	Left_Ventricle	rs2851447	8
RPLP0	6175	12	120634489	120639038	No	No	Yes	9.58407e-05	0.978692	-0.621045	-1	0	NA	NA	NA	NA	Left_Ventricle	rs2851447	8
KDM2B	84678	12	121866900	122018920	No	No	Yes	1.47008e-07	0.999786	-0.426754	-1	0	NA	NA	NA	NA	Adult_Cortex:Fetal_Cortex	rs2851447	8
ORAI1	84876	12	122064455	122080583	No	No	Yes	1.47008e-07	0.00305336	1.18534	1	0	NA	NA	NA	NA	Fetal_Cortex	rs2851447	8
B3GNT4	79369	12	122688090	122693499	No	No	Yes	0.000439888	3.9367e-06	NA	1	0	NA	NA	NA	NA	Promoter_anchored_loops	rs2851447	8
RP11-512M8.5	NA	12	122692326	122750970	No	No	Yes	9.58407e-05	NA	NA	-1	0	NA	NA	NA	NA	Fetal_Cortex	rs2851447	8
VPS33A	65082	12	122714111	122751068	No	No	Yes	9.58407e-05	0.687969	-0.341571	-1	0	NA	NA	NA	NA	Fetal_Cortex	rs2851447	8
CLIP1	6249	12	122755979	122907179	No	No	Yes	1.00417e-07	0.968496	0.285418	-1	0	NA	NA	NA	NA	Adult_Cortex:Fetal_Cortex	rs2851447	8
RSRC2	65117	12	122989190	123011547	No	No	Yes	1.49231e-08	0.992877	0.0151201	-1	0	NA	NA	NA	NA	Adult_Cortex:Fetal_Cortex:Left_Ventricle:Liver:GM12878:IMR90:Mesenchymal_Stem_Cell:Mesendoderm:Trophoblast-like_Cell:hESC	rs2851447	8
HCAR1	27198	12	123104824	123215390	No	No	Yes	1.47008e-07	0.140999	-0.89126	-1	0	NA	NA	NA	NA	Mesenchymal_Stem_Cell	rs2851447	8
HCAR3	8843	12	123199303	123201439	No	No	Yes	1.47008e-07	6.93118e-06	2.82613	-1	0	NA	NA	NA	NA	Mesenchymal_Stem_Cell	rs2851447	8
HIP1R	9026	12	123319000	123347507	No	No	Yes	1.49231e-08	1.44297e-06	-0.568881	1	0	NA	NA	NA	NA	Adult_Cortex:Fetal_Cortex:IMR90:Mesenchymal_Stem_Cell	rs2851447	8
TMED2	10959	12	124069078	124083116	No	No	Yes	2.6643e-06	0.79768	0.132646	1	0	NA	NA	NA	NA	Promoter_anchored_loops:IMR90:Mesenchymal_Stem_Cell	rs2851447	8
DDX55	57696	12	124086624	124105488	No	No	Yes	1.49231e-08	6.00816e-06	1.21512	1	0	NA	NA	NA	NA	Promoter_anchored_loops:Adult_Cortex:Fetal_Cortex:Aorta:Left_Ventricle:Liver:Spleen:GM12878:IMR90:Mesenchymal_Stem_Cell:Mesendoderm:Trophoblast-like_Cell:hESC	rs2851447	8
ATP6V0A2	23545	12	124196865	124246302	No	No	Yes	1.47008e-07	4.73811e-06	0.215524	1	0	NA	NA	NA	NA	Fetal_Cortex	rs2851447	8
CCDC92	80212	12	124403207	124457378	No	No	Yes	1.00417e-07	0.36885	NA	-1	0	NA	NA	NA	NA	GM12878:Trophoblast-like_Cell:hESC	rs2851447	8
ZNF664	144348	12	124456392	124499986	No	No	Yes	1.00417e-07	0.00162679	-0.308462	1	0	NA	NA	NA	NA	GM12878:Trophoblast-like_Cell:hESC	rs2851447	8
FAM101A	144347	12	124457788	124800570	No	No	Yes	1.00417e-07	0.212634	0.253239	1	0	NA	NA	NA	NA	GM12878:Trophoblast-like_Cell:hESC	rs2851447	8
HRH4	59340	18	22040593	22059921	No	No	Yes	1.20249e-08	1.67289e-07	1.50956	1	0	NA	NA	NA	NA	IMR90:Mesenchymal_Stem_Cell:Mesendoderm:Trophoblast-like_Cell	rs273762	9
C20orf78	100128496	20	18790372	18810797	No	No	Yes	2.4777e-08	NA	-0.0967877	-1	0	NA	NA	NA	NA	IMR90	rs117350223	10
AL121761.2	NA	20	19738296	19738679	No	No	Yes	NA	NA	NA	-1	0	NA	NA	NA	NA	Mesendoderm	rs117350223	10
CRNKL1	51340	20	20015012	20036690	No	No	Yes	NA	0.881981	-0.206216	-1	0	NA	NA	NA	NA	IMR90:Mesenchymal_Stem_Cell:hESC	rs117350223	10
C20orf26	26074	20	20033158	20341346	No	No	Yes	1.44191e-07	6.86649e-10	NA	1	0	NA	NA	NA	NA	EP_correlation_cell_type_oneway:IMR90:Mesenchymal_Stem_Cell:hESC	rs117350223	10
INSM1	3642	20	20348765	20351590	No	No	Yes	1.44191e-07	NA	-0.129608	1	0	NA	NA	NA	NA	EP_correlation_cell_type_oneway:Adult_Cortex:Fetal_Cortex:IMR90:Mesenchymal_Stem_Cell:Mesendoderm:Trophoblast-like_Cell:hESC	rs117350223	10
NKX2-4	644524	20	21376005	21378666	No	No	Yes	2.4777e-08	0.278448	-0.618232	-1	0	NA	NA	NA	NA	IMR90:Mesenchymal_Stem_Cell:Mesendoderm:hESC	rs117350223	10
MAD1L1	8379	7	1855429	2272878	Yes	Yes	No	4.08521e-08	2.03781e-10	-0.0844627	-1	11.99	1.7709e-158	0	eQTLcatalogue/CEDAR_B-cell_CD19:eQTLcatalogue/Fairfax_2012_B-cell_CD19:eQTLcatalogue/Fairfax_2014_IFN24:eQTLcatalogue/Fairfax_2014_LPS24:eQTLcatalogue/Fairfax_2014_LPS2:eQTLcatalogue/Fairfax_2014_naive:eQTLcatalogue/Quach_2016_ge_monocyte_naive:eQTLcatalogue/Quach_2016_ge_monocyte_Pam3CSK4:eQTLcatalogue/TwinsUK_ge_blood:PsychENCODE_eQTLs:eQTLGen_cis_eQTLs:BIOSQTL/BIOS_eQTL_geneLevel:GTEx/v8/Adipo…	+	NA	rs13227554	3
KCNJ10	3766	1	160007257	160040038	No	Yes	No	1.49685e-14	0.598389	-1.3011	-1	0	2.5813e-06	0.0189703	eQTLGen_trans_eQTLs	-	NA	rs9257809;rs9393925	2
FBLN7	129804	2	112895962	112945791	No	Yes	No	3.19375e-14	1.57848e-05	NA	1	0	1.1317e-07	0.00126421	eQTLGen_trans_eQTLs	+	NA	rs68188794;rs9393925;rs9257809	2
SLC38A11	151258	2	165752696	165812035	No	Yes	No	4.03861e-14	1.92551e-06	-0.552928	-1	0	3.684e-07	0.00336283	eQTLGen_trans_eQTLs	+	NA	rs13195401;rs68188794;rs9393925;rs9257809	2
SATB2	23314	2	200134223	200335989	No	Yes	No	9.01904e-09	0.999563	-1.16977	-1	0	1.15138e-05	4.06101e-35	GTEx/v8/Artery_Tibial:GTEx/v8/Skin_Sun_Exposed_Lower_leg:GTEx/v7/Artery_Tibial	-	NA	rs994280;rs74340199;rs78988795	1
FTCDNL1	348751	2	200625267	200715896	No	Yes	No	9.01904e-09	NA	NA	-1	10.55	1.2814e-80	0	eQTLcatalogue/BLUEPRINT_ge_monocyte:eQTLcatalogue/BrainSeq_ge_brain:eQTLcatalogue/GENCORD_ge_LCL:eQTLcatalogue/GEUVADIS_ge_LCL:eQTLcatalogue/HipSci_ge_iPSC:eQTLcatalogue/Lepik_2017_ge_blood:eQTLcatalogue/Nedelec_2016_ge_macrophage_Listeria:eQTLcatalogue/Nedelec_2016_ge_macrophage_naive:eQTLcatalogue/TwinsUK_ge_fat:eQTLcatalogue/TwinsUK_ge_LCL:PsychENCODE_eQTLs:eQTLGen_cis_eQTLs:BIOSQTL/BIOS_eQTL_…	+	NA	rs78988795;rs994280;rs74340199	1
CASP10	843	2	202047604	202094129	No	Yes	No	1.39675e-05	8.5379e-12	-0.919769	1	0	4.07816e-05	0.049	DICE/T_CD4_TH1	-	NA	rs994280	1
HIGD2A	192286	5	175815748	175816772	No	Yes	No	1.49231e-08	0.238671	0.380602	1	0	1.6588e-07	0.00163814	eQTLGen_trans_eQTLs	+	NA	rs2851447	8
HIST1H2BC	8347	6	26115101	26124154	No	Yes	No	1.39814e-07	0.00287801	0.335736	-1	1.9	4.915e-07	0.00159867	eQTLGen_cis_eQTLs	+	NA	rs13195401	2
HIST1H2AC	8334	6	26124373	26139344	No	Yes	No	3.30242e-08	0.599176	0.739679	1	1.9	9.5544e-07	0.00300208	eQTLGen_cis_eQTLs:GTEx/v8/Skin_Sun_Exposed_Lower_leg	-	NA	rs13195401	2
GPER1	2852	7	1121844	1133451	No	Yes	No	0.0123889	0.725421	0.809124	1	0	4.83798e-05	0.049	DICE/T_CD8_naive	-	NA	rs13227554	3
CHST12	55501	7	2443223	2474242	No	Yes	No	0.0254769	0.000240663	NA	1	0	3.6531e-06	0.0105774	eQTLGen_cis_eQTLs	-	NA	rs13227554	3
CLU	1191	8	27454434	27472548	No	Yes	No	4.79716e-10	NA	0.0733593	-1	0	1.7594e-10	0	eQTLGen_cis_eQTLs:BIOSQTL/BIOS_eQTL_geneLevel	+	NA	rs56223946	4
SCARA5	286133	8	27727399	27850244	No	Yes	No	3.52626e-06	0.0669918	2.52169	-1	0	2.1394e-07	0.000704533	eQTLGen_cis_eQTLs	+	NA	rs56223946	4
SH3PXD2A	9644	10	105348285	105615301	No	Yes	No	6.60798e-09	0.232738	-1.21155	-1	0	3.5162e-17	0	eQTLGen_cis_eQTLs	-	NA	rs12416331	5
TSSC4	10078	11	2421718	2425106	No	Yes	No	1.49685e-14	0.0132782	0.70148	1	0	5.5536e-14	0	eQTLGen_trans_eQTLs	+	NA	rs13195401;rs68188794;rs9393925;rs9295778;rs9257809	2
CD248	57124	11	66081958	66084515	No	Yes	No	1.49685e-14	0.541815	NA	-1	0	7.6127e-10	2.02716e-05	eQTLGen_trans_eQTLs	-	NA	rs13195401;rs68188794;rs9393925;rs9257809	2
WNT5B	81029	12	1639057	1756409	No	Yes	No	1.56926e-11	0.83534	-0.105698	1	0	9.9738e-08	0.0011284	eQTLGen_trans_eQTLs	-	NA	rs13195401;rs68188794	2
PARP2	10038	14	20811741	20826064	No	Yes	No	1.49685e-14	2.09999e-07	1.18551	1	0	1.0185e-07	0.00113872	eQTLGen_trans_eQTLs	+	NA	rs68188794;rs9393925;rs9295778;rs9257809	2
SLC7A8	23428	14	23594504	23652883	No	Yes	No	3.19375e-14	0.00016618	0.288411	-1	0	1.1126e-06	0.00890626	eQTLGen_trans_eQTLs	-	NA	rs13195401;rs68188794;rs9257809;rs9393925	2
PSMA4	5685	15	78832747	78841604	No	Yes	No	1.49685e-14	0.620424	0.678455	1	0	3.7743e-07	0.00339656	eQTLGen_trans_eQTLs	+	NA	rs9257809;rs9393925	2
EIF3D	8664	22	36906897	36925483	No	Yes	No	1.49231e-08	0.994222	-0.349167	-1	0	1.7184e-06	0.0133143	eQTLGen_trans_eQTLs	-	NA	rs2851447	8
XRCC6	2547	22	42017123	42060044	No	Yes	No	1.49685e-14	0.996856	-0.128101	1	0	1.8777e-18	0	eQTLGen_trans_eQTLs	-	NA	rs13195401;rs926300;rs68188794;rs9393925;rs9295778;rs9257809	2
RALGAPA2	57186	20	20370196	20693131	Yes	No	No	2.4777e-08	8.48776e-06	NA	-1	19.13	NA	NA	NA	NA	NA	rs117350223	10
REG4	83998	1	120336641	120354283	No	No	No	3.64703e-08	5.62415e-05	0.0466905	-1	0	8.0669e-06	0.0487672	eQTLGen_trans_eQTLs	-	NA	rs926300	2
C7orf50	84310	7	1036622	1177896	No	No	No	0.0475441	0.00139621	1.0724	-1	0	0.000810015	0.0488787	PsychENCODE_eQTLs	-	NA	rs13227554	3
ULK1	8408	12	132379196	132407712	No	No	No	1.49685e-14	0.96446	-0.338022	1	0	2.1162e-06	0.0162211	eQTLGen_trans_eQTLs	+	NA	rs9257809	2
ALOX12	239	17	6899384	6914055	No	No	No	0.0486314	6.34478e-10	-0.209571	1	0	7.0359e-06	0.0435853	eQTLGen_trans_eQTLs	+	NA	rs13227554	3
APMAP	57136	20	24943561	24973615	No	No	No	3.10928e-11	2.35566e-07	0.451092	-1	0	4.4155e-06	0.0297322	eQTLGen_trans_eQTLs	+	NA	rs13195401	2

## Sheet: T6.GWGAS
Table 6. Genes identified by genome-wide gene-based association study (GWGAS) in MAGMA.
Genes with an adjusted p-value (FDR) below 0.05 are highlighted in bold. Chr=chromosome; Start Bp=start position of one gene; Stop Bp=stop position of one gene; nSNPs=number of SNPs in the GWAS mapped to the gene; Z=Z-statistic of the gene-based test in MAGMA; P=Two sided gene-based P-value.
Gene_name	CHR	START	STOP	nSNPs	Z	P	P(FDR)
SPATS2L	2	201170604	201346986	389	6.724	8.8382e-12	8.06221e-08
HIST1H4L	6	27840926	27841289	1	6.8155	4.6954e-12	8.06221e-08
UBD	6	29523292	29527702	3	6.4587	5.2805e-11	3.21125e-07
OR2B2	6	27878963	27880174	4	6.2442	2.1305e-10	9.71721e-07
HIST1H2BN	6	27806323	27823487	24	6.068	6.4749e-10	2.02496e-06
TRIM15	6	30130993	30140473	1	6.0635	6.6596e-10	2.02496e-06
TRIM10	6	30119722	30128711	1	5.9398	1.4264e-09	3.71761e-06
TRIM39-RPP21	6	30297359	30314631	1	5.8988	1.8309e-09	4.17537e-06
OR12D3	6	29341200	29343068	2	5.7304	5.0093e-09	9.13897e-06
TRIM40	6	30103885	30116512	1	5.7402	4.7274e-09	9.13897e-06
C6orf10	6	32256303	32339684	246	5.6524	7.913e-09	1.31241e-05
BTN2A1	6	26458150	26476849	62	5.5628	1.3274e-08	2.01809e-05
ZSCAN31	6	28292470	28324048	94	5.5079	1.8159e-08	2.54841e-05
RNF39	6	30038043	30043664	1	5.4458	2.5783e-08	3.1359e-05
NRM	6	30655824	30659197	1	5.4503	2.5138e-08	3.1359e-05
C6orf136	6	30614816	30620987	1	5.4335	2.7629e-08	3.1504e-05
TRIM26	6	30152232	30181204	6	5.4011	3.3109e-08	3.55318e-05
ZKSCAN8	6	28109688	28127250	41	5.3513	4.3663e-08	4.42549e-05
ZSCAN9	6	28192664	28201260	24	5.2985	5.8376e-08	5.60532e-05
HIST1H3J	6	27858093	27860884	7	5.2404	8.0105e-08	6.18776e-05
ZKSCAN4	6	28212401	28227011	29	5.2633	7.0728e-08	6.18776e-05
ZKSCAN3	6	28317691	28336947	61	5.2606	7.1787e-08	6.18776e-05
OR11A1	6	29393281	29424848	10	5.2375	8.14e-08	6.18776e-05
PRRC2A	6	31588497	31605548	58	5.2526	7.4968e-08	6.18776e-05
BTN3A2	6	26365387	26378546	92	5.2274	8.5946e-08	6.272e-05
TUBB	6	30687978	30693203	2	5.1808	1.1048e-07	7.7523e-05
ZSCAN12	6	28346732	28367511	57	5.1628	1.2164e-07	8.21926e-05
TRIM39	6	30294256	30311506	2	5.1519	1.2896e-07	8.40267e-05
HLA-DRA	6	32407619	32412823	46	5.0926	1.7658e-07	0.000111087
SLC17A3	6	25833294	25882514	133	5.0651	2.0412e-07	0.000123206
GNL1	6	30509154	30524951	1	5.0603	2.0935e-07	0.000123206
PGBD1	6	28249314	28270326	55	5.0284	2.473e-07	0.000140992
ZFP57	6	29640169	29648887	55	5.0092	2.7322e-07	0.000146607
FLOT1	6	30695486	30710510	6	5.0098	2.7236e-07	0.000146607
PPP1R18	6	30644166	30655672	2	4.9124	4.4975e-07	0.000227923
TSHZ3	19	31765851	31840453	172	4.9142	4.4571e-07	0.000227923
TRIM27	6	28870779	28891766	51	4.8916	4.9999e-07	0.000246536
HIST1H2AJ	6	27782112	27782607	3	4.8611	5.8362e-07	0.000273014
RNF5	6	32146131	32151930	19	4.8622	5.8032e-07	0.000273014
FOXP1	3	71003844	71633140	1227	4.8344	6.6761e-07	0.000304497
ATAT1	6	30594619	30614600	3	4.8146	7.3742e-07	0.000328134
SFTA2	6	30899130	30899952	3	4.8035	7.7951e-07	0.000338604
HIST1H3C	6	26045639	26046097	3	4.7879	8.4277e-07	0.00035757
TYW5	2	200794698	200820459	44	4.7773	8.8836e-07	0.000360161
TM6SF2	19	19375173	19384200	20	4.778	8.8532e-07	0.000360161
DDR1	6	30844198	30867933	8	4.7437	1.0495e-06	0.000416241
ZSCAN16	6	28092338	28097860	9	4.7283	1.132e-06	0.000439409
HIST1H2BL	6	27775257	27775709	2	4.723	1.1621e-06	0.000441695
ABCF1	6	30539153	30564956	1	4.7085	1.2476e-06	0.000464515
OR5V1	6	29323007	29399744	122	4.6809	1.4278e-06	0.000520976
HIST1H2AL	6	27833034	27833606	2	4.6477	1.6782e-06	0.000600335
VARS2	6	30876019	30894236	8	4.6322	1.8093e-06	0.000634786
TSNARE1	8	143293441	143484601	632	4.6273	1.8524e-06	0.000637645
SSBP3	1	54691105	54879152	462	4.6163	1.9537e-06	0.000660061
HIST1H4A	6	26021907	26022278	1	4.5911	2.2051e-06	0.000731452
EGFL8	6	32132360	32136058	9	4.5795	2.3309e-06	0.000759374
AP3B2	15	83328033	83378666	111	4.574	2.3926e-06	0.0007658
C2orf69	2	200775979	200820658	84	4.5626	2.5261e-06	0.000790274
SLC12A5	20	44650356	44688784	121	4.5602	2.5557e-06	0.000790274
MSH5	6	31707725	31732622	59	4.5515	2.6635e-06	0.000796605
CUL9	6	43149913	43192325	76	4.5534	2.6392e-06	0.000796605
ZNF165	6	28048753	28057341	19	4.5472	2.7183e-06	0.000799882
MSH5-SAPCD1	6	31707797	31732628	58	4.5348	2.8832e-06	0.000824942
AGER	6	32148745	32152101	11	4.534	2.8939e-06	0.000824942
PCCB	3	135969148	136056738	121	4.5147	3.1705e-06	0.000876403
DPCR1	6	30908749	30921998	8	4.5169	3.1378e-06	0.000876403
PPP1R16B	20	37434348	37551667	277	4.5094	3.2513e-06	0.000885324
HIST1H1B	6	27834570	27835359	3	4.4663	3.9798e-06	0.00106776
YJEFN3	19	19627036	19648390	35	4.4261	4.7971e-06	0.00126838
SUGP1	19	19386827	19431653	90	4.4145	5.0632e-06	0.00131706
CTC-260F20.3	19	19627036	19646885	33	4.4118	5.1256e-06	0.00131706
PIPOX	17	27277531	27384234	169	4.397	5.4879e-06	0.00139057
PLEKHO1	1	150121373	150136916	25	4.3842	5.8203e-06	0.00145067
C10orf32-ASMT	10	104614029	104661656	136	4.3818	5.8841e-06	0.00145067
PYROXD2	10	100143322	100174941	152	4.3721	6.1539e-06	0.00149696
NDUFA13	19	19626545	19644285	32	4.3657	6.3361e-06	0.001521
GATAD2A	19	19496635	19619740	163	4.3575	6.5793e-06	0.00155887
SLC17A1	6	25783125	25832287	138	4.3444	6.9837e-06	0.00163347
CACNA1C	12	2079952	2802108	1875	4.3355	7.2708e-06	0.00167909
KCTD10	12	109886461	109915349	128	4.3098	8.1691e-06	0.00186296
HLA-A	6	29909037	29913661	10	4.2892	8.9664e-06	0.00201954
HAPLN4	19	19366450	19373605	17	4.2835	9.1971e-06	0.00204624
NOTCH4	6	32162620	32191844	117	4.2799	9.3478e-06	0.00205471
TSSK6	19	19623227	19626838	5	4.2452	1.0922e-05	0.00237215
POM121L2	6	27253682	27279949	89	4.2383	1.1259e-05	0.00241658
CILP2	19	19649057	19657468	17	4.2355	1.1402e-05	0.00241881
TRIM38	6	25963030	25987384	40	4.2318	1.159e-05	0.00243044
AS3MT	10	104629273	104661656	102	4.1984	1.3441e-05	0.00278656
SEZ6	17	27281919	27333458	59	4.1891	1.4001e-05	0.00287005
HFE	6	26087509	26098571	26	4.1665	1.5466e-05	0.00310068
RNF213	17	78234665	78372586	377	4.1679	1.5374e-05	0.00310068
SCAND3	6	28539407	28583989	93	4.1459	1.6924e-05	0.00334701
BAG6	6	31606805	31620482	37	4.1375	1.7556e-05	0.00334701
LRP1	12	57522276	57607134	108	4.1369	1.7601e-05	0.00334701
CPEB1	15	83211951	83317612	240	4.1368	1.7612e-05	0.00334701
SMG6	17	1963133	2207065	591	4.1414	1.7257e-05	0.00334701
NT5C2	10	104845940	104953056	231	4.1329	1.7909e-05	0.00336837
FAM168A	11	73111532	73309234	255	4.1254	1.8502e-05	0.00344439
CADPS	3	62384022	62861054	1714	4.1169	1.9199e-05	0.00350267
STAG1	3	136055077	136471220	570	4.1184	1.9072e-05	0.00350267
GTF2H4	6	30875961	30881883	4	4.113	1.9528e-05	0.00352741
PPT2-EGFL8	6	32121622	32139755	43	4.1056	2.0162e-05	0.00360623
ABT1	6	26597180	26600278	14	4.1027	2.0422e-05	0.00361727
UBE3B	12	109915207	109974507	150	4.0981	2.0824e-05	0.00365301
SHPRH	6	146185381	146285559	146	4.0532	2.526e-05	0.00438899
VPS45	1	150039369	150117505	94	4.0508	2.5521e-05	0.0043925
TMEM219	16	29952206	29984373	41	4.0377	2.6993e-05	0.00460243
RABEP1	17	5185558	5289129	314	4.0351	2.7284e-05	0.00460897
RP11-152F13.10	15	83208783	83224682	25	4.0251	2.8472e-05	0.00476553
VWA7	6	31733367	31745108	25	4.0218	2.8877e-05	0.00478938
SGCZ	8	13947373	15095848	207	4.0133	2.9937e-05	0.00492046
ZNF322	6	26636518	26659980	65	3.9913	3.2862e-05	0.00535299
RELT	11	73087309	73108519	38	3.9822	3.4136e-05	0.0055113
HIST1H3I	6	27839623	27840099	1	3.9691	3.6074e-05	0.00577311
BBX	3	107241783	107530171	496	3.9546	3.8325e-05	0.00608001
TAOK2	16	29984962	30003582	22	3.9514	3.8843e-05	0.00610907
ANK3	10	61786056	62493248	2089	3.9369	4.1272e-05	0.00643561
VARS	6	31745295	31763730	29	3.9237	4.3595e-05	0.00674023
NEURL1B	5	172068269	172118543	137	3.9216	4.3983e-05	0.00674307
CD40	20	44746911	44758502	23	3.914	4.5398e-05	0.00690201
PBX2	6	32152512	32157963	9	3.9107	4.6014e-05	0.00693785
HPS1	10	100175955	100206684	110	3.8895	5.0235e-05	0.00751219
PIK3C2A	11	17099277	17229530	210	3.8754	5.3231e-05	0.0078955
SRF	6	43139037	43149243	12	3.8567	5.7474e-05	0.00834272
FAM222A	12	110152033	110208312	128	3.8563	5.7556e-05	0.00834272
SRSF6	20	42086568	42092245	10	3.856	5.7618e-05	0.00834272
PPT2	6	32121218	32134011	32	3.8473	5.9708e-05	0.00857727
STK4	20	43595115	43708600	197	3.8292	6.4282e-05	0.00916219
ZSCAN23	6	28399707	28411279	28	3.8255	6.525e-05	0.00922807
LSM2	6	31765173	31774761	25	3.8152	6.8029e-05	0.00954709
GRPEL2	5	148724993	148734146	15	3.8023	7.1667e-05	0.00998086
SNAP25	20	10199478	10288066	202	3.7978	7.3005e-05	0.0100902
C10orf32	10	104613980	104624718	23	3.7954	7.3689e-05	0.0101081
PBX4	19	19672522	19729725	71	3.7775	7.9209e-05	0.0107842
BTNL2	6	32361740	32374905	34	3.7737	8.0427e-05	0.0108546
CNNM2	10	104678050	104849978	403	3.7722	8.0916e-05	0.0108546
ME1	6	83920108	84140797	436	3.7681	8.2252e-05	0.0109332
RP11-379H8.1	15	83209620	83231124	36	3.7667	8.27e-05	0.0109332
CSNK2B	6	31633013	31638120	16	3.763	8.396e-05	0.0110199
MAU2	19	19431490	19469563	69	3.7607	8.4731e-05	0.0110417
GPRC5D	12	13093709	13105081	30	3.7564	8.6184e-05	0.0111514
GMIP	19	19740285	19754476	21	3.7532	8.7309e-05	0.0112174
B3GAT1	11	134248398	134281812	123	3.7273	9.676e-05	0.0123447
MRPL37	1	54649714	54691137	91	3.7191	9.9955e-05	0.0126637
NMD3	3	160822484	160971320	306	3.7051	0.00010567	0.0132044
EPM2A	6	145822719	146057160	610	3.7062	0.00010519	0.0132044
EPHX2	8	27348296	27403081	144	3.6991	0.00010818	0.0134261
NUCB2	11	17229700	17371521	280	3.6972	0.00010898	0.013434
C2orf47	2	200820040	200873263	93	3.6933	0.0001107	0.0135544
VWA3A	16	22103859	22168287	67	3.6871	0.00011342	0.0137949
IL17B	5	148750887	148783765	92	3.6813	0.00011601	0.0139423
MAMSTR	19	49215999	49222978	17	3.681	0.00011616	0.0139423
GPSM3	6	32158543	32163300	10	3.6614	0.0001254	0.0149529
TMEM8C	9	136379708	136393734	2	3.6573	0.00012742	0.0150648
IGSF9B	11	133778459	133826880	129	3.6562	0.00012799	0.0150648
OR2J2	6	29141311	29142351	5	3.6115	0.00015224	0.0178043
PTK2B	8	27168999	27316903	396	3.6063	0.00015532	0.0179345
CHRNA2	8	27317279	27337400	81	3.6069	0.00015491	0.0179345
AGPAT1	6	32135989	32145873	18	3.5958	0.00016171	0.018555
HLA-DQA1	6	32595956	32614839	152	3.5789	0.0001725	0.0195471
RPS13	11	17095936	17099334	7	3.5793	0.00017225	0.0195471
NUP88	17	5264258	5323480	234	3.5769	0.00017383	0.0195763
ZNF638	2	71503691	71662199	454	3.5715	0.00017748	0.0196283
SPAM1	7	123565286	123611468	107	3.5743	0.00017561	0.0196283
MMAB	12	109991542	110011679	89	3.5714	0.00017752	0.0196283
DLG1	3	196769431	197026171	599	3.5621	0.00018395	0.0202168
AGXT2	5	34998206	35048198	174	3.5471	0.00019474	0.0211478
HYDIN	16	70841281	71264625	154	3.5475	0.00019444	0.0211478
C1orf86	1	2115903	2144159	45	3.5447	0.00019651	0.0212138
TRMT61B	2	29072687	29093167	31	3.5362	0.000203	0.0215544
RP11-113D6.6	11	18161733	18211042	172	3.5359	0.00020321	0.0215544
NTN5	19	49164664	49176338	27	3.5384	0.00020125	0.0215544
CACNB2	10	18429606	18830798	1455	3.5215	0.00021458	0.0226289
FAM57B	16	30035748	30064299	40	3.5182	0.00021725	0.0227788
C16orf92	16	30034655	30039057	6	3.5146	0.00022025	0.0229614
PRKCZ	1	1981909	2116834	324	3.5023	0.00023065	0.0238677
PPTC7	12	110969120	111021125	50	3.5012	0.00023156	0.0238677
BTN3A3	6	26440700	26453643	30	3.4973	0.00023497	0.0240831
SLC12A8	3	124801480	124998021	687	3.4937	0.00023818	0.0241409
DOC2A	16	30016830	30034591	30	3.4947	0.00023727	0.0241409
RFTN2	2	198432948	198540769	133	3.4857	0.00024543	0.0246623
HSPA1A	6	31783291	31785723	2	3.4836	0.00024738	0.0246623
RASIP1	19	49223844	49243978	43	3.4843	0.0002467	0.0246623
KATNBL1	15	34432875	34502297	229	3.4808	0.00024998	0.0247861
ZNF138	7	64254766	64294054	119	3.4792	0.00025145	0.024797
STAT6	12	57489191	57525922	59	3.4736	0.0002568	0.0251885
NIT1	1	161087876	161095235	7	3.4669	0.00026322	0.0256801
OR12D2	6	29364416	29365448	8	3.4649	0.00026524	0.0257396
UFC1	1	161122566	161128646	10	3.4483	0.00028208	0.0270856
HARS	5	140052758	140071609	30	3.4488	0.00028158	0.0270856
NT5DC2	3	52558386	52569070	24	3.4422	0.00028854	0.0275609
WDR55	5	140044261	140053709	17	3.4372	0.00029392	0.0279285
2002-03-01	1	220921567	220958150	102	3.4355	0.0002957	0.0279521
CSNK2B-LY6G5B-1181	6	31633879	31641323	23	3.4332	0.00029823	0.0280459
OPRD1	1	29138654	29190208	152	3.4302	0.00030161	0.0282183
NDUFA2	5	140018325	140027370	18	3.4195	0.00031367	0.0291969
CLIC1	6	31698358	31707540	12	3.4025	0.00033391	0.0309231
AC005477.1	14	72456191	72458326	10	3.3912	0.00034791	0.0320569
NOSIP	19	50058968	50093519	58	3.3787	0.00036414	0.0333838
HIST1H2AC	6	26124373	26139344	47	3.3711	0.00037439	0.0341519
ADRB2	5	148206156	148208196	9	3.3676	0.00037917	0.0344158
MEX3C	18	48700920	48744674	85	3.3598	0.00039	0.0352236
GRIN2A	16	9852376	10276611	1735	3.3573	0.0003936	0.0353736
HLA-F	6	29690552	29706305	136	3.3525	0.00040039	0.0355687
FILIP1	6	76001575	76203454	259	3.3512	0.00040236	0.0355687
RNF38	9	36336393	36487545	215	3.3531	0.00039952	0.0355687
MVK	12	110011060	110035067	64	3.3503	0.00040357	0.0355687
CYP19A1	15	51500254	51630807	324	3.3488	0.00040584	0.0355969
IK	5	140026643	140042064	20	3.3472	0.00040809	0.0356229
NCK1	3	136581050	136668665	183	3.3262	0.00044025	0.038066
BCL2L12	19	50168823	50177173	11	3.327	0.000439	0.038066
STAB1	3	52529354	52558511	47	3.3226	0.00044594	0.0382293
PLXNC1	12	94542499	94701451	542	3.3223	0.00044633	0.0382293
PTK7	6	43044006	43129457	169	3.317	0.000455	0.0382535
TRIM35	8	27142404	27168836	47	3.3171	0.00045485	0.0382535
MYO5A	15	52599480	52821247	556	3.3183	0.00045284	0.0382535
FBXL20	17	37415384	37558776	264	3.3173	0.00045443	0.0382535
DNAJA4	15	78556428	78574538	55	3.3132	0.0004611	0.0385886
DPP4	2	162848751	162931052	184	3.3085	0.00046903	0.038931
ATP2A2	12	110718561	110788898	78	3.3082	0.00046946	0.038931
TRIM36	5	114460459	114516243	129	3.2988	0.00048544	0.0400741
DMGDH	5	78293438	78531861	564	3.2955	0.00049128	0.0403348
ZNF536	19	30719197	31204445	1035	3.2945	0.00049302	0.0403348
IRF3	19	50162826	50169132	11	3.2775	0.00052372	0.0426551
SPTSSB	3	161062580	161090668	109	3.2742	0.00052979	0.0429577
DPF1	19	38701646	38720354	54	3.2682	0.00054109	0.0436798
VPS29	12	110928902	110939922	14	3.2602	0.00055661	0.0447348
LETM2	8	38243725	38267045	27	3.2523	0.00057245	0.045606
PPP1CC	12	111157485	111180744	37	3.2526	0.00057176	0.045606
SLC4A9	5	139739787	139754728	18	3.2503	0.0005764	0.0457211
HARS2	5	140071011	140078889	11	3.2461	0.00058506	0.0460779
CUX1	7	101458959	101927249	1126	3.2456	0.00058595	0.0460779
TMEM110-MUSTN1	3	52867137	52931578	121	3.2377	0.00060244	0.0469697
FUT2	19	49199228	49209207	35	3.2388	0.00060007	0.0469697
GABBR2	9	101050391	101471479	1491	3.2326	0.00061333	0.0476153
APOM	6	31620193	31625987	12	3.2278	0.0006237	0.0482152
SF3B1	2	198254508	198299815	40	3.2158	0.00065038	0.0496931
TMEM110	3	52870235	52931612	112	3.2155	0.00065099	0.0496931
ARPP19	15	52839242	52862080	62	3.2157	0.00065058	0.0496931
PIP4K2B	17	36921942	36956379	73	3.2076	0.00066917	0.0508681
C6orf15	6	31079000	31080336	17	3.1952	0.00069869	0.0527787
CYP17A1	10	104590288	104597290	19	3.1946	0.00070009	0.0527787
WHSC1L1	8	38127215	38239790	123	3.1887	0.00071466	0.0536554
FAM214A	15	52873514	53002014	238	3.1843	0.00072553	0.0542482
EMB	5	49692026	49739082	68	3.183	0.00072888	0.0542763
SPDYA	2	29005383	29073477	107	3.1771	0.00074374	0.0549344
ITIH4	3	52846991	52865495	42	3.1777	0.00074234	0.0549344
DHRS11	17	34948228	34957235	16	3.1727	0.00075513	0.0555508
SLC35G2	3	136537489	136574734	93	3.1689	0.00076509	0.0556289
TTC14	3	180319918	180335616	15	3.1688	0.00076534	0.0556289
FARS2	6	5261277	5771813	1625	3.1708	0.00076005	0.0556289
ZNF391	6	27342394	27371683	156	3.1641	0.00077777	0.0558805
AMBRA1	11	46417964	46615675	155	3.1662	0.00077226	0.0558805
RTN4RL1	17	1837971	1928639	302	3.164	0.00077799	0.0558805
MOB4	2	198380295	198418423	41	3.162	0.00078333	0.0560434
DND1	5	140050379	140053171	1	3.1609	0.0007865	0.0560504
MED1	17	37560538	37607539	74	3.1559	0.00080004	0.0567935
HS3ST6	16	1961464	1968441	30	3.1529	0.00080824	0.0571532
HID1	17	72946838	72969261	38	3.1514	0.00081247	0.0572305
RPTOR	17	78518619	78940171	1612	3.1493	0.00081844	0.0574293
CUX2	12	111471828	111788358	367	3.146	0.00082764	0.0577715
RNF111	15	59157374	59389618	454	3.1453	0.00082965	0.0577715
HLA-C	6	31236526	31239907	53	3.1432	0.00083564	0.0579674
LIN28B	6	105404923	105531207	143	3.1408	0.00084253	0.0580042
MRGPRX4	11	18194384	18195827	7	3.1418	0.00083954	0.0580042
SGIP1	1	66999066	67213982	721	3.1373	0.00085249	0.0580833
ZMAT2	5	140078265	140086248	12	3.1371	0.00085323	0.0580833
RPEL1	10	105005644	105007773	3	3.1385	0.00084894	0.0580833
SF3B14	2	24290454	24299313	40	3.134	0.00086215	0.0584724
MYO1H	12	109785708	109893328	434	3.1284	0.00087895	0.0593246
GRAP2	22	40297086	40369725	90	3.1276	0.00088122	0.0593246
CAD	2	27440258	27466811	67	3.1211	0.00090096	0.0597385
PPP1CB	2	28974506	29025806	102	3.1202	0.00090374	0.0597385
ANAPC1	2	112523848	112642267	137	3.1242	0.0008914	0.0597385
RP5-966M1.6	3	52847298	52869745	56	3.1232	0.00089451	0.0597385
TCF20	22	42556019	42739622	382	3.122	0.00089805	0.0597385
INO80E	16	30006615	30017114	23	3.1166	0.00091461	0.0602388
HIST1H2BC	6	26115101	26124154	27	3.1135	0.00092456	0.0606751
IFT81	12	110562140	110656602	104	3.1124	0.00092802	0.0606839
HSPE1-MOB4	2	198365137	198415450	48	3.1062	0.00094746	0.061296
ANKHD1	5	139781399	139929163	104	3.1069	0.00094515	0.061296
ANKHD1-EIF4EBP3	5	139781493	139929154	104	3.1069	0.00094515	0.061296
FBXO41	2	73481810	73511559	37	3.1004	0.00096614	0.0614155
2010-09-01	2	110300559	110371783	161	3.1043	0.0009536	0.0614155
LRRC4	7	127667124	127672160	8	3.1028	0.00095837	0.0614155
NAB2	12	57482677	57489259	11	3.101	0.00096428	0.0614155
CACNA1I	22	39966758	40085742	251	3.1024	0.00095972	0.0614155
TNXB	6	32008931	32083111	153	3.0978	0.00097487	0.0617553
LMAN1	18	56995055	57027194	94	3.0964	0.00097953	0.0618358
TBC1D5	3	17198654	18486309	2666	3.091	0.00099735	0.0627436
EEF1A2	20	62119366	62130505	46	3.0887	0.0010051	0.0630139
PCDHA1	5	140165876	140391929	407	3.0872	0.0010103	0.063123
SLC17A2	6	25912982	25930946	54	3.0733	0.0010584	0.0653641
FOXP4	6	41514164	41570122	129	3.0746	0.0010541	0.0653641
RAB21	12	72148654	72184699	37	3.0757	0.0010502	0.0653641
LRRC8E	19	7953390	7966901	38	3.0727	0.0010605	0.0653641
SLC17A4	6	25754927	25781419	101	3.071	0.0010668	0.0654151
HIST1H3B	6	26031817	26032288	1	3.0705	0.0010685	0.0654151
NRGN	11	124609742	124617106	11	3.0656	0.0010863	0.0662825
RPE65	1	68894505	68915642	66	3.062	0.0010993	0.0665214
ATRAID	2	27434895	27440046	13	3.0631	0.0010951	0.0665214
SPHKAP	2	228844666	229046361	628	3.0612	0.0011022	0.0665214
PCDH7	4	30722037	31148422	1150	3.0605	0.0011048	0.0665214
RELB	19	45504688	45541452	60	3.0552	0.0011247	0.0674968
HIST1H1A	6	26017260	26018040	4	3.054	0.001129	0.0675327
MYO3A	10	26223196	26501456	1108	3.0443	0.0011662	0.0689094
TCTN1	12	111051832	111087235	35	3.0432	0.0011704	0.0689094
DAPK2	15	64199235	64364232	499	3.0459	0.0011599	0.0689094
KCTD13	16	29916333	29938356	32	3.0469	0.0011562	0.0689094
COX11	17	53029263	53046146	62	3.0431	0.0011709	0.0689094
WDR26	1	224572845	224624735	69	3.0401	0.0011826	0.0693741
PLCB2	15	40570377	40600136	51	3.0391	0.0011866	0.0693857
GPN3	12	110890289	110907073	24	3.0379	0.0011913	0.0694379
FCRL5	1	157483167	157522310	71	3.0276	0.0012326	0.0716164
RP11-321N4.5	6	86267696	86324952	70	3.0181	0.0012719	0.0736652
CNIH4	1	224544552	224567161	37	3.0124	0.001296	0.0745875
INVS	9	102861538	103063282	405	3.0127	0.0012948	0.0745875
NUDT8	11	67395409	67397401	4	3.0109	0.0013024	0.0747201
NEU1	6	31825436	31830683	4	3.0072	0.0013183	0.0753952
FAM216A	12	110906169	110928190	33	3.0054	0.0013262	0.07561
SLC39A12	10	18240768	18332221	345	3.0032	0.001336	0.0759314
RAD9B	12	110939460	110969891	48	2.9997	0.0013512	0.0765568
HVCN1	12	111065646	111142755	94	2.9965	0.0013656	0.0771331
PPOX	1	161136200	161147803	19	2.9915	0.0013881	0.078162
MUSTN1	3	52867130	52869235	6	2.9871	0.0014081	0.0789641
WNT3	17	44839872	44910520	106	2.9865	0.001411	0.0789641
ISM2	14	77940740	77965210	64	2.9853	0.0014165	0.0790294
EMCN	4	101316498	101801283	1558	2.9833	0.0014257	0.0793002
ACOT8	20	44470360	44486045	40	2.9807	0.0014381	0.0797468
FGFR1	8	38268656	38326352	79	2.9775	0.001453	0.0803289
ZNF184	6	27418522	27440897	78	2.9696	0.001491	0.0812539
DDAH2	6	31694815	31698394	8	2.972	0.0014794	0.0812539
SYNCRIP	6	86318053	86353510	49	2.9707	0.0014858	0.0812539
DGKZ	11	46354455	46402104	43	2.971	0.0014841	0.0812539
MDGA2	14	47308826	48144157	2297	2.9694	0.001492	0.0812539
USP21	1	161129240	161135513	5	2.9657	0.00151	0.0813521
UBA3	3	69103881	69129559	46	2.9665	0.0015061	0.0813521
PCYOX1L	5	148737570	148749216	15	2.9645	0.0015161	0.0813521
ARPC3	12	110872630	110888227	29	2.9672	0.0015026	0.0813521
MDGA2	14	47311134	48143999	2293	2.9648	0.0015142	0.0813521
C6orf100	6	28911654	28912314	2	2.961	0.0015333	0.0819326
SLC38A2	12	46751972	46766650	22	2.9605	0.0015359	0.0819326
THUMPD2	2	39963200	40006407	106	2.955	0.0015635	0.08292
FTCDNL1	2	200625267	200715896	174	2.9553	0.0015619	0.08292
AC010336.1	19	7963689	7968427	12	2.952	0.0015785	0.0834729
PCDHA2	5	140174444	140391929	390	2.9486	0.001596	0.0839434
NXPH4	12	57610578	57620232	16	2.9485	0.0015966	0.0839434
TNFAIP8L3	15	51348795	51397473	102	2.9433	0.0016236	0.0851177
TP53I3	2	24300303	24308731	19	2.9409	0.0016363	0.0854505
PPIA	7	44836279	44864163	67	2.9394	0.001644	0.0854505
TBX6	16	30097114	30103208	7	2.9401	0.0016406	0.0854505
CDK12	17	37617764	37721160	172	2.9362	0.0016612	0.0860992
DAGLA	11	61447905	61514473	120	2.9318	0.001685	0.0867644
CORO7	16	4404543	4475706	165	2.9312	0.0016883	0.0867644
WBP2NL	22	42394729	42454460	110	2.9314	0.0016873	0.0867644
TMCO6	5	140019012	140024993	10	2.9288	0.0017011	0.0869087
DNAH2	17	7620672	7737062	233	2.9281	0.0017054	0.0869087
VAV1	19	6772725	6857377	227	2.9288	0.0017012	0.0869087
ATG13	11	46638826	46696368	43	2.9232	0.0017321	0.087855
NGFR	17	47572655	47592379	55	2.923	0.0017336	0.087855
PAPPA2	1	176432307	176814735	775	2.9183	0.0017599	0.0887121
XPO5	6	43490072	43543812	80	2.9174	0.0017651	0.0887121
ZNF398	7	148823508	148880116	155	2.918	0.0017616	0.0887121
BACH2	6	90636248	91006627	672	2.9124	0.0017932	0.0898768
BAI3	6	69345259	70099403	2014	2.9102	0.0018061	0.0902753
MTHFD2L	4	74979891	75168816	225	2.9076	0.001821	0.0907714
AMZ1	7	2719156	2815134	361	2.8998	0.0018669	0.0928058
NEURL1	10	105253736	105352309	250	2.8956	0.0018922	0.0938079
ASAP1	8	131064353	131455906	1169	2.8937	0.0019039	0.0941321
IGSF10	3	151143172	151176497	66	2.8925	0.0019109	0.0942229
BCL11A	2	60678302	60780702	155	2.8874	0.0019424	0.0955179
AFAP1L1	5	148651434	148721365	160	2.8818	0.0019772	0.0964493
C14orf159	14	91526677	91691976	354	2.882	0.0019755	0.0964493
MFAP4	17	19286755	19290553	2	2.8831	0.0019688	0.0964493
PCDHA3	5	140180783	140391929	379	2.8801	0.0019875	0.0966253
PTPN2	18	12785477	12929642	367	2.8795	0.0019914	0.0966253
ZYG11B	1	53192126	53293014	256	2.8764	0.0020109	0.0973126
BTN1A1	6	26501449	26510650	20	2.8726	0.0020353	0.0977658
DDHD2	8	38082736	38133076	39	2.872	0.0020396	0.0977658
PRTFDC1	10	25137536	25241533	341	2.8735	0.00203	0.0977658
MYRF	11	61520114	61555990	57	2.8716	0.0020417	0.0977658
GPANK1	6	31629006	31634060	26	2.87	0.0020526	0.0977745
C6orf120	6	170102233	170106401	7	2.8706	0.0020485	0.0977745
HIST1H1C	6	26055968	26056699	3	2.8645	0.0020887	0.0988609
SETD3	14	99864083	99947216	90	2.8639	0.0020922	0.0988609
PDZD9	16	21995186	22012433	13	2.8624	0.0021025	0.0988609
C17orf98	17	36991341	36997708	20	2.8629	0.0020987	0.0988609
TNNI3	19	55663137	55669141	15	2.8634	0.0020957	0.0988609
ZNF107	7	64126511	64171404	103	2.8587	0.0021267	0.0997058
CLEC17A	19	14693896	14721969	93	2.858	0.0021314	0.0997058
CLU	8	27454434	27472548	38	2.8553	0.0021499	0.100314
HS3ST3A1	17	13399006	13505244	407	2.8537	0.0021604	0.100547
ALDOA	16	30064411	30081778	9	2.849	0.0021927	0.10179
SUPT7L	2	27873679	27886676	9	2.8477	0.0022019	0.101958
COQ10B	2	198318147	198340032	14	2.8453	0.0022182	0.102194
DNPH1	6	43193367	43197222	5	2.8457	0.0022158	0.102194
NCOA5	20	44689624	44718591	52	2.8436	0.0022305	0.102502
MTFMT	15	65294845	65321977	68	2.8418	0.002243	0.102817
DMTF1	7	86781677	86825653	130	2.8398	0.0022571	0.103204
INA	10	105036920	105050108	19	2.8386	0.0022657	0.103339
ARL15	5	53179775	53606412	1264	2.8372	0.0022754	0.103522
B4GALT3	1	161141100	161147287	7	2.834	0.0022986	0.104318
CHRM4	11	46406640	46408107	1	2.8318	0.0023143	0.104769
HIST1H2BK	6	27106073	27114619	11	2.83	0.0023271	0.105088
CD244	1	160799950	160832692	89	2.8263	0.0023541	0.106045
ERP44	9	102741461	102861322	198	2.8241	0.0023706	0.106464
KIAA0101	15	64657193	64679886	34	2.8235	0.0023755	0.106464
PNMT	17	37824234	37826728	4	2.8227	0.0023809	0.106464
LRRC43	12	122652285	122688018	71	2.8211	0.0023931	0.106747
CTD-2116N17.1	15	64472547	64665980	314	2.8186	0.0024113	0.107297
BTN3A1	6	26402465	26415444	55	2.8158	0.0024329	0.107936
CSNK1G1	15	64457716	64648442	306	2.8152	0.0024375	0.107936
ABCA1	9	107543283	107690518	563	2.8128	0.0024558	0.108483
FAM228B	2	24299396	24392509	275	2.8098	0.0024786	0.108722
BTN2A2	6	26383324	26395102	38	2.809	0.0024847	0.108722
ZNF679	7	63688852	63727309	143	2.8082	0.002491	0.108722
HARBI1	11	46624411	46639459	9	2.8098	0.0024784	0.108722
TRPC4	13	38210773	38444562	743	2.8088	0.0024865	0.108722
ZC3H4	19	47567444	47617009	53	2.8073	0.002498	0.108767
AC011997.1	2	198557830	198639547	88	2.8063	0.0025054	0.10883
ALMS1	2	73612886	73837920	331	2.8038	0.0025249	0.109157
ZNHIT3	17	34842473	34855154	18	2.8043	0.0025216	0.109157
N4BP2	4	40058446	40159872	225	2.8002	0.0025537	0.109623
SNX14	6	86215214	86303874	135	2.8009	0.002548	0.109623
C10orf113	10	21414692	21435488	26	2.8008	0.0025485	0.109623
HEATR5A	14	31760994	31889788	171	2.7951	0.0025939	0.11084
WFDC12	20	43752066	43753106	4	2.7951	0.0025942	0.11084
AHSA1	14	77924213	77935817	53	2.7928	0.0026128	0.111114
TNNC2	20	44451853	44462384	27	2.7932	0.0026093	0.111114
ESRP1	8	95653302	95719694	208	2.7897	0.0026377	0.111912
KAZN	1	14925200	15444539	1583	2.7842	0.0026829	0.112941
RNPC3	1	104068313	104097861	42	2.7824	0.0026978	0.112941
E2F6	2	11584501	11606297	68	2.7826	0.0026962	0.112941
CAP2	6	17393447	17558023	380	2.7847	0.0026791	0.112941
GRID1	10	87359312	88126250	2139	2.7854	0.0026732	0.112941
MYO16	13	109248500	109860355	2246	2.7823	0.0026991	0.112941
HEBP1	12	13127798	13153207	62	2.7806	0.0027131	0.113267
AC110781.3	7	1878222	1889567	68	2.7795	0.0027221	0.113384
TBRG4	7	45139699	45151646	38	2.7753	0.0027573	0.114506
TSPAN15	10	71211229	71267425	224	2.7748	0.0027616	0.114506
CORO7-PAM16	16	4390252	4470495	176	2.7701	0.0028023	0.11593
PREB	2	27353624	27357543	8	2.7645	0.0028505	0.116647
TMEM243	7	86825478	86849903	63	2.7661	0.0028364	0.116647
SLC15A5	12	16341419	16430619	330	2.7647	0.0028491	0.116647
CAMKK2	12	121675497	121736111	161	2.7673	0.0028263	0.116647
RTN1	14	60062694	60337684	472	2.7644	0.0028516	0.116647
RBM17	10	6130950	6159420	82	2.7625	0.0028684	0.11681
KLRC3	12	10564911	10573194	5	2.7626	0.0028675	0.11681
LHCGR	2	48859428	48982880	460	2.7599	0.0028913	0.117481
SRA1	5	139916925	139937895	23	2.7576	0.0029114	0.118035
NMNAT2	1	183217372	183387737	405	2.7546	0.002938	0.118647
IZUMO1	19	49244109	49250166	24	2.7545	0.0029395	0.118647
FANCL	2	58386378	58468507	168	2.7524	0.0029578	0.118718
ZNF148	3	124944405	125094198	255	2.7514	0.0029673	0.118718
PPAPDC1B	8	38120648	38126761	6	2.7523	0.0029587	0.118718
ANAPC7	12	110810705	110841535	65	2.7514	0.0029668	0.118718
ATF2	2	175936978	176033110	192	2.7452	0.0030241	0.118922
B3GALNT1	3	160801671	160823172	39	2.7485	0.0029931	0.118922
POLR1C	6	43477440	43497323	31	2.7439	0.0030359	0.118922
VEGFA	6	43737921	43754224	48	2.7478	0.0029994	0.118922
PHF3	6	64345725	64489229	192	2.7496	0.0029838	0.118922
OR6C70	12	55862984	55863922	3	2.7439	0.0030353	0.118922
UNC119B	12	121148238	121161443	41	2.7487	0.0029918	0.118922
ADAM10	15	58887403	59042177	266	2.7437	0.0030378	0.118922
RP11-597K23.2	15	82380935	82390035	30	2.743	0.0030441	0.118922
LPAR2	19	19734477	19739739	5	2.7445	0.0030305	0.118922
PRRG2	19	50083903	50094272	27	2.7431	0.0030433	0.118922
MON1A	3	49946302	49967606	23	2.741	0.0030626	0.119389
PHLDA3	1	201434620	201438365	12	2.7338	0.0031303	0.121575
PSMB5	14	23485752	23504439	24	2.7336	0.003132	0.121575
PRRT1	6	32116136	32122150	6	2.7319	0.0031488	0.121968
HLA-DQB1	6	32627244	32636160	75	2.7301	0.0031654	0.122351
SRR	17	2206677	2228554	31	2.729	0.003176	0.122501
PPP1R1B	17	37782993	37792879	21	2.7279	0.0031869	0.122662
ZAP70	2	98330023	98356325	52	2.7265	0.0032007	0.122934
GTF2A1L	2	48844937	48960287	423	2.7247	0.0032181	0.123342
CD47	3	107762145	107809872	91	2.7169	0.0032949	0.124733
MSL2	3	135867764	135916083	46	2.7179	0.0032852	0.124733
NKG2-E	12	10564911	10588600	13	2.7193	0.0032714	0.124733
EMC4	15	34517200	34522357	20	2.7168	0.0032954	0.124733
HAGH	16	1845621	1877195	255	2.7191	0.0032726	0.124733
PPP4C	16	30087299	30096698	10	2.7187	0.0032769	0.124733
MEGF10	5	126626523	126801429	554	2.7149	0.0033146	0.124875
OBP2A	9	138437985	138441815	21	2.7153	0.0033107	0.124875
NAGA	22	42454358	42466846	22	2.7144	0.0033197	0.124875
SFMBT1	3	52937588	53080766	272	2.7128	0.0033359	0.125227
SPG21	15	65255362	65282648	77	2.7107	0.0033574	0.125517
GGNBP2	17	34900737	34946278	65	2.7111	0.0033527	0.125517
TOLLIP	11	1295601	1330884	107	2.7094	0.0033706	0.125753
SUGT1	13	53226844	53275044	121	2.7086	0.0033785	0.125791
MBNL1	3	151961617	152183569	320	2.7048	0.0034176	0.126494
ACAT2	6	160181360	160200144	70	2.7047	0.0034182	0.126494
AC006547.14	22	20135950	20138399	13	2.7055	0.0034105	0.126494
DPYD	1	97543299	98386605	1986	2.7038	0.0034272	0.126534
FBXO30	6	146114638	146135889	41	2.7018	0.0034481	0.126534
VWC2	7	49813257	49961546	295	2.7009	0.003458	0.126534
ST7	7	116593292	116870157	376	2.7008	0.003459	0.126534
OR10A7	12	55614809	55615759	1	2.7006	0.0034609	0.126534
ACTG1	17	79476997	79490873	46	2.7007	0.0034598	0.126534
KCNJ13	2	233631174	233641278	24	2.6993	0.0034743	0.12677
LRRC19	9	26993134	27005691	33	2.6961	0.0035079	0.127741
CNOT1	16	58553855	58663790	302	2.6946	0.0035236	0.127918
DCC	18	49866542	51057784	4266	2.6943	0.0035268	0.127918
NEK4	3	52744800	52804965	115	2.692	0.0035508	0.12814
CCDC112	5	114602885	114632528	53	2.6914	0.0035576	0.12814
SLC38A1	12	46576846	46663800	179	2.6912	0.00356	0.12814
LIN7B	19	49617581	49621717	15	2.6911	0.003561	0.12814
BOLL	2	198591603	198651486	61	2.6896	0.0035767	0.128451
HLA-B	6	31321649	31324965	60	2.6856	0.0036198	0.12965
AKR1E2	10	4828821	4890254	397	2.6852	0.0036243	0.12965
PFN4	2	24338241	24346347	24	2.6789	0.0036932	0.13135
ATP5G3	2	176040986	176049335	30	2.6793	0.0036891	0.13135
ARHGEF17	11	73019334	73080136	133	2.6789	0.0036934	0.13135
CYP4V2	4	187112674	187134610	76	2.6776	0.003708	0.131477
HCG27	6	31165537	31171745	74	2.6766	0.0037186	0.131477
NOXRED1	14	77860364	77889860	49	2.6767	0.0037171	0.131477
OTOL1	3	161214596	161221730	25	2.6742	0.0037452	0.132161
RAB11FIP5	2	73300510	73383849	211	2.6681	0.0038136	0.134315
PCDHA4	5	140186659	140391929	357	2.6652	0.0038469	0.135227
HNRNPA1L2	13	53191605	53217919	71	2.6634	0.0038672	0.13558
NDUFA6	22	42481529	42486959	8	2.663	0.0038718	0.13558
CCDC24	1	44457031	44462200	8	2.6612	0.0038933	0.136072
LY6H	8	144239331	144242128	6	2.6595	0.0039126	0.136485
RRAS	19	50138549	50143458	7	2.6539	0.0039781	0.138505
IMMP2L	7	110303110	111202573	1583	2.6525	0.0039955	0.138846
[truncated: 17,719 more rows]

## Sheet: T7.tissue.53
Table 7.Tissue enrichment analysis for genes differentially associated with the two disorders (performed in 53 general tissue types in GTEx using MAGMA)
[truncated: 55 more rows]

[truncated: 8 more sheets: T8.brain.13, T9. neuro-specific, T10.neuro.conditional, T11. Gene-set, T12.pathway, T13. rg, T14.predict.indice, T15.PRS.AUC]
