# Supplementary material for: Analysis of genetic differences between psychiatric disorders: exploring pathways and cell types/tissues involved and ability to differentiate the disorders by polygenic scores
Source: Transl Psychiatry. 2021 Aug 13;11:426. doi: 10.1038/s41398-021-01545-x (PMC8363629; doi:10.1038/s41398-021-01545-x)
Supplement: Supplementary file 2 — Supplementary Dataset [file 41398_2021_1545_MOESM2_ESM.zip › Supp_dataset_genetic_diff_psy/ST22_psycho.experi2019.vs.bpd2018.xlsx]

## Sheet: T1.sig_snps
Table 1.Single nucleotide polymorphisms that passed genome-wide significance (5E-08) in SNP-based analysis
a1: effect allele; a2: non-effect allele; se: standand error.
snpid	a1	a2	chr	bpos	beta	se	P
rs2965190	G	A	19	19451591	0.182032	0.0318991	1.15312e-08
rs2860494	C	T	19	19470426	0.180779	0.0317762	1.27683e-08
rs6511031	C	T	19	19471506	0.18068	0.0317764	1.30054e-08
rs2011503	C	T	19	19443986	0.180894	0.031831	1.32395e-08
rs1557723	G	A	19	19443033	0.180146	0.0318304	1.51749e-08
rs756999	G	A	19	19448200	0.180109	0.0318313	1.52937e-08
rs4239639	A	G	19	19435876	0.180098	0.0318665	1.58939e-08
rs2965195	G	A	19	19463032	0.17928	0.0317658	1.66327e-08
rs1989867	G	A	19	19447470	0.179651	0.0318315	1.66335e-08
rs8113794	G	A	19	19393653	-0.1978	0.0351129	1.76835e-08
rs17751061	T	C	19	19413092	-0.183754	0.0326534	1.82933e-08
rs80146298	T	C	19	19426317	-0.183171	0.0325991	1.92173e-08
rs76944848	T	C	19	19417512	-0.183012	0.0325949	1.96872e-08
rs57436187	T	C	19	19429915	-0.181948	0.0325303	2.22927e-08
rs34599486	C	T	7	44985971	-0.149689	0.0268641	2.51691e-08
rs113145184	C	T	19	19419984	-0.18187	0.0326495	2.5419e-08
rs112253053	A	T	19	19425145	-0.181172	0.0325398	2.58091e-08
rs2315023	T	C	19	19413393	-0.180789	0.032525	2.72177e-08
rs8100713	C	T	19	19393657	-0.193489	0.0349835	3.18638e-08
rs10412176	C	T	19	19689164	0.164736	0.0297884	3.19828e-08
rs2905422	G	A	19	19460703	0.175131	0.0317087	3.33061e-08
rs2965194	T	C	19	19460702	0.174654	0.0317045	3.61258e-08
rs4808944	C	A	19	19426613	-0.179243	0.0325736	3.74018e-08
rs56212061	T	C	19	19394640	-0.183616	0.0335213	4.31123e-08
rs1529745	G	C	19	19517325	-0.173244	0.0316557	4.43055e-08

## Sheet: T2.annotation
Table 2. Functional annotation of all candidate SNPs in the 2 genomic risk loci that are in LD (r2>=0.6) with the corresponding independent significant SNPs.
SNPs that passed the deleterious suggestive threshold of CADD (12.37) are highlighted in bold. CADD = Combined Annotation-Dependent depletion score, a marker of deleteriousness of SNP's effect on a protein product (higher scores are more deleterious); Chr=chromosome; Bp=basepair position; r2=r2 of rsID with IndSigSNP; IndSigSNPs=independent (r2 < 0.6) genome-wide significant SNPs in the same geno…
rsID	chr	pos	r2	IndSigSNP	CADD	nearestGene	func	dist	gwasP	beta	se	GenomicLocus	non_effect_allele	effect_allele	MAF	RDB	minChrState	commonChrState	posMapFilt	eqtlMapFilt	ciMapFilt
rs17751061	19	19413092	0.925401	rs2965190	33	SUGP1	exonic	0	1.82933e-08	-0.183754	0.0326534	2	C	T	0.164	5	4	4	1	1	0
rs1529745	19	19517325	0.91231	rs2965190	22.3	GATAD2A	intronic	0	4.43055e-08	-0.173244	0.0316557	2	C	G	0.1799	2b	1	1	1	1	0
rs4808970	19	19651140	0.951693	rs2965190	19.73	CILP2	exonic	0	1.71861e-07	-0.166782	0.031905	2	A	G	0.168	4	1	13	1	1	1
rs77616520	19	19652776	0.951693	rs2965190	17.63	CILP2	intronic	0	1.31438e-07	-0.168167	0.0318689	2	G	A	0.168	2b	5	13	1	1	1
rs8102502	19	19652746	0.912044	rs2965190	13.31	CILP2	intronic	0	5.90637e-08	-0.168891	0.0311515	2	T	C	0.1759	4	5	13	1	1	1
rs2965184	19	19545428	0.972264	rs2965190	12.15	GATAD2A	intronic	0	1.21678e-07	-0.168385	0.0318251	2	A	G	0.171	NA	2	5	1	1	1
rs10423874	19	19359500	0.871962	rs2965190	12.02	NCAN	intronic	0	7.24921e-08	-0.174771	0.0324558	2	C	G	0.166	7	1	14	1	1	0
rs2010506	19	19387356	0.931747	rs2965190	10.75	SUGP1	UTR3	0	9.98833e-08	-0.173041	0.0324841	2	C	T	0.167	5	3	4	1	1	1
rs111406321	19	19637437	0.979312	rs2965190	10.63	NDUFA13:YJEFN3:CTC-260F20.3	intronic	0	2.9893e-07	-0.163026	0.0318155	2	G	A	0.17	5	4	4	1	1	1
rs17684164	19	19626769	0.979312	rs2965190	10.42	TSSK6:NDUFA13	UTR5	0	2.59059e-07	-0.164346	0.0319055	2	C	T	0.17	4	1	2	1	1	1
rs138179252	19	19522477	0.95859	rs2965190	10.41	GATAD2A	intronic	0	NA	NA	NA	2	CCTCAGCTTT	C	0.169	NA	4	5	1	1	0
rs10403273	19	19372968	0.905532	rs2965190	10.23	HAPLN4:AC138430.4	ncRNA_intronic	0	9.03659e-08	-0.172917	0.0323506	2	C	G	0.171	4	1	13	1	1	0
rs55765017	19	19368264	0.918501	rs2965190	10.18	HAPLN4:AC138430.4	ncRNA_exonic	0	1.00833e-07	-0.173053	0.0324968	2	G	A	0.165	3a	4	14	1	1	1
rs72999063	19	19380596	0.925411	rs2965190	10.02	AC138430.4:TM6SF2	ncRNA_intronic	0	8.05674e-08	-0.173737	0.0323783	2	G	T	0.168	5	4	14	1	1	1
rs146758447	19	19477056	0.972246	rs2965190	9.955	MAU2	intergenic	7492	NA	NA	NA	2	A	AAAAT	0.171	NA	5	5	1	1	1
rs58074958	19	19570555	0.979312	rs2965190	9.658	GATAD2A	intronic	0	2.10883e-07	-0.165016	0.0317982	2	G	C	0.17	4	2	7	1	1	0
rs2965187	19	19522970	0.755863	rs2965190	9.223	GATAD2A	intronic	0	0.000105168	-0.111501	0.0287497	2	T	A	0.2087	6	4	5	1	1	0
rs11670761	19	19649327	0.958776	rs2965190	8.934	CILP2	intronic	0	1.81141e-07	-0.166147	0.0318429	2	G	C	0.167	2b	1	12	1	1	1
rs34599486	7	44985971	1	rs34599486	8.857	RP4-647J21.1	intergenic	12626	2.51691e-08	-0.149689	0.0268641	1	T	C	0.3072	7	14	15	0	1	1
rs11555053	19	19390185	0.931747	rs2965190	8.727	SUGP1	exonic	0	8.74841e-08	-0.173802	0.0324805	2	G	A	0.167	5	4	4	1	1	0
rs147292290	19	19564673	0.979312	rs2965190	8.679	GATAD2A	intronic	0	1.78974e-07	-0.166052	0.031811	2	A	G	0.17	7	5	5	1	1	0
rs111492783	19	19357612	0.859395	rs2965190	8.649	NCAN	intronic	0	3.40118e-07	-0.168824	0.0331045	2	A	G	0.1581	6	4	14	1	1	0
rs10412176	19	19689164	0.667309	rs2965190	7.998	PBX4	intronic	0	3.19828e-08	0.164736	0.0297884	2	T	C	0.1958	5	4	15	1	1	1
rs72999068	19	19380685	0.931747	rs2965190	7.88	AC138430.4:TM6SF2	ncRNA_intronic	0	9.43486e-08	-0.173363	0.0324815	2	A	G	0.167	5	4	14	1	1	1
rs11670882	19	19649748	0.931672	rs2965190	7.809	CILP2	intronic	0	1.29664e-07	-0.164701	0.0311974	2	G	C	0.173	1f	1	12	1	1	1
rs2965190	19	19451591	1	rs2965190	7.711	MAU2	intronic	0	1.15312e-08	0.182032	0.0318991	2	A	G	0.173	5	4	4	1	1	1
rs2074295	19	19369435	0.673254	rs2965190	7.633	HAPLN4:AC138430.4	exonic	0	9.68383e-05	-0.11118	0.0285196	2	A	G	0.2117	5	4	14	1	1	1
rs8100713	19	19393657	0.924926	rs2965190	7.576	SUGP1	intronic	0	3.18638e-08	-0.193489	0.0349835	2	T	C	0.168	7	4	5	1	1	0
rs8113794	19	19393653	0.924926	rs2965190	7.521	SUGP1	intronic	0	1.76835e-08	-0.1978	0.0351129	2	A	G	0.168	7	4	5	1	1	0
rs56395711	19	19541789	0.759678	rs2965190	7.515	GATAD2A	intronic	0	NA	NA	NA	2	T	G	0.1382	2b	4	5	1	1	1
rs77254326	19	19626781	0.979312	rs2965190	7.364	TSSK6:NDUFA13	UTR5	0	2.38284e-07	-0.164858	0.0319079	2	T	G	0.17	4	1	2	1	1	1
rs16996127	19	19627310	0.979312	rs2965190	7.317	NDUFA13:YJEFN3:CTC-260F20.3	intronic	0	1.57146e-07	-0.166738	0.0317961	2	T	G	0.17	4	1	1	1	1	1
rs57436187	19	19429915	0.938637	rs2965190	7.168	SUGP1	intronic	0	2.22927e-08	-0.181948	0.0325303	2	C	T	0.166	6	1	5	1	1	0
rs8100097	19	19393683	0.911672	rs2965190	7.139	SUGP1	intronic	0	6.80261e-08	-0.179458	0.0332556	2	G	A	0.166	6	4	5	1	1	0
rs61744761	19	19656615	0.924277	rs2965190	7.084	CILP2	exonic	0	5.13386e-07	-0.160757	0.0320154	2	C	T	0.166	5	5	14	1	1	1
rs72999030	19	19364240	0.871962	rs2965190	6.982	NCAN	intergenic	1197	8.5194e-08	-0.173728	0.0324375	2	A	T	0.166	6	5	14	1	1	1
rs45631651	19	19638743	0.972246	rs2965190	6.721	NDUFA13:YJEFN3:CTC-260F20.3	UTR3	0	2.94324e-07	-0.16313	0.0318175	2	A	G	0.171	5	3	4	1	1	1
rs2060275	19	19536208	0.972246	rs2965190	6.622	GATAD2A	intronic	0	1.22103e-07	-0.168376	0.0318272	2	G	C	0.171	5	4	5	1	1	0
rs56330647	19	19627653	0.979312	rs2965190	6.576	NDUFA13:YJEFN3:CTC-260F20.3	intronic	0	1.83068e-07	-0.165911	0.0318096	2	A	G	0.17	4	1	1	1	1	1
rs4808958	19	19571752	0.938537	rs2965190	6.554	GATAD2A	intronic	0	3.61234e-07	-0.166214	0.0326657	2	G	A	0.164	1b	2	7	1	1	1
rs7256028	19	19628240	0.979312	rs2965190	6.532	NDUFA13:YJEFN3:CTC-260F20.3	intronic	0	1.6799e-07	-0.166325	0.0317921	2	C	T	0.17	5	1	7	1	1	1
rs76790018	19	19652157	0.951693	rs2965190	6.431	CILP2	intronic	0	1.49314e-07	-0.167276	0.0318415	2	G	A	0.168	4	1	11	1	1	1
rs4808944	19	19426613	0.938637	rs2965190	6.289	SUGP1	intronic	0	3.74018e-08	-0.179243	0.0325736	2	A	C	0.166	5	4	4	1	1	0
rs2965179	19	19512755	0.979312	rs2965190	6.261	GATAD2A	intronic	0	1.34034e-07	-0.167816	0.0318241	2	G	A	0.17	NA	4	5	1	1	0
rs8100927	19	19643636	0.972428	rs2965190	6.255	NDUFA13:YJEFN3:CTC-260F20.3	intronic	0	2.43304e-07	-0.16429	0.031822	2	C	G	0.169	4	1	5	1	1	1
rs11670775	19	19649636	0.958505	rs2965190	6.233	CILP2	intronic	0	1.91658e-07	-0.165763	0.0318331	2	A	G	0.169	4	1	12	1	1	1
rs754256	19	19578591	0.979312	rs2965190	6.065	GATAD2A	intronic	0	1.98986e-07	-0.165356	0.0317975	2	G	A	0.17	NA	4	8	1	1	0
rs2060276	19	19522491	0.958776	rs2965190	6.051	GATAD2A	intronic	0	NA	NA	NA	2	T	G	0.167	NA	4	5	1	1	0
rs79370636	19	19614289	0.979312	rs2965190	6.016	GATAD2A	intronic	0	1.82932e-07	-0.165907	0.031808	2	G	A	0.17	5	4	4	1	1	1
rs80007081	19	19626734	0.979312	rs2965190	5.98	TSSK6:NDUFA13	UTR5	0	1.73963e-07	-0.166376	0.0318411	2	A	G	0.17	4	1	2	1	1	1
rs34918704	19	19620456	0.979312	rs2965190	5.929	GATAD2A	downstream	715	NA	NA	NA	2	A	ATG	0.17	NA	4	5	1	1	1
rs137895996	19	19498865	0.951474	rs2965190	5.868	GATAD2A	intronic	0	NA	NA	NA	2	T	TC	0.174	NA	2	5	1	1	0
rs11669730	19	19648713	0.958776	rs2965190	5.836	YJEFN3	upstream:downstream	322	1.74151e-07	-0.166419	0.0318505	2	G	A	0.167	4	1	12	1	1	1
rs2965201	19	19478051	0.972246	rs2965190	5.675	MAU2	intergenic	8487	1.45675e-07	0.16763	0.0318813	2	C	T	0.171	4	5	5	1	1	1
rs998732	19	19378671	0.931747	rs2965190	5.607	AC138430.4:TM6SF2	ncRNA_intronic	0	9.92935e-08	-0.173108	0.0324902	2	A	G	0.167	5	4	14	1	1	0
rs78010159	19	19615905	0.979312	rs2965190	5.272	GATAD2A	intronic	0	1.79873e-07	-0.166007	0.031808	2	C	T	0.17	3a	4	4	1	1	1
rs10406278	19	19494725	0.979312	rs2965190	5.218	GATAD2A	intergenic	1909	2.30372e-07	0.165568	0.0320063	2	A	C	0.17	7	5	5	1	1	0
rs113841472	19	19565482	0.979312	rs2965190	4.838	GATAD2A	intronic	0	1.84745e-07	-0.16611	0.0318581	2	T	G	0.17	7	5	5	1	1	0
rs74950305	19	19639448	0.979312	rs2965190	4.821	NDUFA13:YJEFN3:CTC-260F20.3	UTR3	0	3.05129e-07	-0.162923	0.0318194	2	C	T	0.17	5	1	4	1	1	1
rs4808973	19	19725456	0.667309	rs2965190	4.606	PBX4	intronic	0	6.90809e-08	0.161052	0.0298601	2	A	G	0.1958	7	2	5	1	1	0
rs76944848	19	19417512	0.925401	rs2965190	4.522	SUGP1	intronic	0	1.96872e-08	-0.183012	0.0325949	2	C	T	0.164	5	4	4	1	1	0
rs56280531	19	19585788	0.979312	rs2965190	4.492	GATAD2A	intronic	0	1.52436e-07	-0.166993	0.0318106	2	A	C	0.17	5	2	6	1	1	1
rs4808204	19	19590721	0.979312	rs2965190	4.276	GATAD2A	intronic	0	1.53808e-07	-0.166941	0.0318107	2	A	G	0.17	5	4	5	1	1	0
rs56352336	19	19352155	0.690179	rs2965190	4.224	NCAN	intronic	0	7.58679e-05	-0.132548	0.0334962	2	T	C	0.161	6	4	14	1	1	0
rs78176666	19	19636702	0.979312	rs2965190	4.176	NDUFA13:YJEFN3:CTC-260F20.3	intronic	0	2.99378e-07	-0.163016	0.0318152	2	T	C	0.17	5	4	4	1	1	1
rs2965186	19	19497195	0.979312	rs2965190	4.14	GATAD2A	intronic	0	1.90572e-07	0.165758	0.0318258	2	T	G	0.17	2b	1	1	1	1	0
rs55822665	19	19383298	0.931747	rs2965190	4.125	AC138430.4:TM6SF2	ncRNA_intronic	0	8.06699e-08	-0.17428	0.0324808	2	C	T	0.167	4	1	14	1	1	1
rs11670687	19	19621752	0.979312	rs2965190	4.093	TSSK6	intergenic	1474	1.84131e-07	-0.166212	0.0318738	2	A	G	0.17	3a	5	5	1	1	1
rs56135441	19	19371370	0.912217	rs2965190	4.086	HAPLN4:AC138430.4	ncRNA_intronic	0	8.11755e-08	-0.17409	0.0324522	2	A	T	0.166	5	5	13	1	1	0
rs2905422	19	19460703	0.979314	rs2965190	4.009	MAU2	intronic	0	3.33061e-08	0.175131	0.0317087	2	A	G	0.17	5	4	4	1	1	1
rs113980591	19	19565357	0.965582	rs2965190	3.999	GATAD2A	intronic	0	2.22788e-07	-0.164716	0.0318031	2	G	A	0.168	7	5	5	1	1	0
rs113145184	19	19419984	0.938637	rs2965190	3.954	SUGP1	intronic	0	2.5419e-08	-0.18187	0.0326495	2	T	C	0.166	6	4	4	1	1	0
rs34667451	19	19617017	0.979312	rs2965190	3.841	GATAD2A	UTR3	0	1.80434e-07	-0.165987	0.0318078	2	C	T	0.17	NA	1	4	1	1	1
rs11669558	19	19655670	0.924277	rs2965190	3.711	CILP2	exonic	0	4.89068e-07	-0.161024	0.0320091	2	C	T	0.166	5	1	14	1	1	1
rs1036215	19	19657198	0.910919	rs2965190	3.626	CILP2	UTR3	0	5.51974e-07	-0.16062	0.0320771	2	C	T	0.164	5	5	14	1	1	1
rs756999	19	19448200	1	rs2965190	3.605	MAU2	intronic	0	1.52937e-08	0.180109	0.0318313	2	A	G	0.173	5	4	4	1	1	1
rs111838568	19	19515067	0.871273	rs2965190	3.605	GATAD2A	intronic	0	NA	NA	NA	2	A	AT	0.1819	NA	5	5	1	1	0
rs2916070	19	19524105	0.979312	rs2965190	3.517	GATAD2A	intronic	0	1.73699e-07	-0.166279	0.0318207	2	G	A	0.17	1f	4	5	1	1	0
rs572821177	19	19614453	0.69932	rs2965190	3.363	GATAD2A	intronic	0	NA	NA	NA	2	CTG	C	0.2187	NA	4	4	1	1	1
rs10423147	19	19477220	0.931318	rs2965190	3.177	MAU2	intergenic	7656	NA	NA	NA	2	T	A	0.1769	5	5	5	1	1	1
rs75525243	19	19638218	0.972246	rs2965190	3.104	NDUFA13:YJEFN3:CTC-260F20.3	intronic	0	2.97647e-07	-0.163056	0.0318162	2	G	A	0.171	5	3	4	1	1	1
rs56218506	19	19515482	0.979312	rs2965190	3.037	GATAD2A	intronic	0	NA	NA	NA	2	ACT	A	0.17	NA	1	5	1	1	0
rs78883953	19	19630002	0.972246	rs2965190	3.026	NDUFA13:YJEFN3:CTC-260F20.3	intronic	0	1.82868e-07	-0.165923	0.0318106	2	G	A	0.171	7	4	4	1	1	1
rs55927782	19	19642032	0.979312	rs2965190	2.994	NDUFA13:YJEFN3:CTC-260F20.3	intronic	0	6.99793e-08	-0.171494	0.0318099	2	T	C	0.17	4	4	5	1	1	1
rs35494426	19	19520533	0.965582	rs2965190	2.936	GATAD2A	intronic	0	NA	NA	NA	2	TAGTG	T	0.168	NA	2	7	1	1	0
rs77427798	19	19652982	0.944684	rs2965190	2.913	CILP2	intronic	0	1.03854e-07	-0.169397	0.0318425	2	T	C	0.169	5	5	13	1	1	1
rs2860494	19	19470426	1	rs2965190	2.88	MAU2	downstream	862	1.27683e-08	0.180779	0.0317762	2	T	C	0.173	6	4	5	1	1	1
rs4808968	19	19644402	0.972428	rs2965190	2.875	YJEFN3:CTC-260F20.3	intronic	0	2.00678e-07	-0.165403	0.0318162	2	C	T	0.169	2b	1	5	1	1	1
rs2965178	19	19482911	0.979312	rs2965190	2.828	MAU2	intergenic	13347	1.47817e-07	0.167186	0.0318132	2	T	G	0.17	7	5	5	0	1	1
rs2905433	19	19490203	0.979312	rs2965190	2.799	GATAD2A	intergenic	6431	3.07734e-07	0.162893	0.0318235	2	T	C	0.17	7	5	15	1	1	0
rs71170689	19	19586299	0.742815	rs2965190	2.785	GATAD2A	intronic	0	NA	NA	NA	2	CT	C	0.1392	NA	1	5	1	1	1
rs4808205	19	19645493	0.952007	rs2965190	2.768	YJEFN3:CTC-260F20.3	intronic	0	2.11149e-07	-0.165101	0.031816	2	T	G	0.166	5	1	5	1	1	1
rs57260911	19	19477211	0.931318	rs2965190	2.666	MAU2	intergenic	7647	NA	NA	NA	2	T	A	0.1769	5	5	5	1	1	1
rs75667002	19	19592232	0.979312	rs2965190	2.633	GATAD2A	intronic	0	1.48484e-07	-0.167147	0.0318108	2	T	A	0.17	7	4	5	1	1	0
rs7257875	19	19372150	0.892318	rs2965190	2.561	HAPLN4:AC138430.4	ncRNA_intronic	0	8.67357e-08	-0.173264	0.0323705	2	C	T	0.169	4	1	13	1	1	0
rs113527843	19	19643343	0.972428	rs2965190	2.558	NDUFA13:YJEFN3:CTC-260F20.3	intronic	0	2.35353e-07	-0.164498	0.0318239	2	A	T	0.169	3a	1	7	1	1	1
rs7245689	19	19629530	0.979312	rs2965190	2.518	NDUFA13:YJEFN3:CTC-260F20.3	intronic	0	NA	NA	NA	2	G	A	0.17	7	4	5	1	1	1
rs6511029	19	19471419	0.986399	rs2965190	2.487	MAU2	intergenic	1855	NA	NA	NA	2	T	G	0.175	6	5	5	1	1	1
rs8110171	19	19560063	0.979312	rs2965190	2.478	GATAD2A	intronic	0	7.32706e-08	-0.172388	0.0320248	2	C	T	0.17	5	2	5	1	1	0
rs4808969	19	19647460	0.958776	rs2965190	2.472	YJEFN3	intronic	0	2.02492e-07	-0.165419	0.0318295	2	C	T	0.167	7	5	5	1	1	1
rs7250233	19	19630948	0.979312	rs2965190	2.372	NDUFA13:YJEFN3:CTC-260F20.3	intronic	0	1.82858e-07	-0.165926	0.0318112	2	C	T	0.17	7	4	4	1	1	1
rs72999016	19	19350103	0.680472	rs2965190	2.249	NCAN	intronic	0	7.8497e-05	-0.132227	0.033484	2	G	A	0.163	5	4	14	1	1	0
rs2905434	19	19491053	0.979312	rs2965190	2.139	GATAD2A	intergenic	5581	1.39816e-07	0.167548	0.03182	2	T	G	0.17	5	1	15	1	1	0
rs111762799	19	19615981	0.965251	rs2965190	2.116	GATAD2A	intronic	0	NA	NA	NA	2	T	TG	0.172	NA	4	4	1	1	1
rs17216041	19	19366643	0.918501	rs2965190	2.112	HAPLN4:AC138430.4	ncRNA_exonic	0	8.21362e-08	-0.174182	0.0324823	2	G	A	0.165	1f	5	14	1	1	1
rs35545554	19	19715613	0.667309	rs2965190	1.992	PBX4	intronic	0	2.97068e-07	0.152855	0.0298236	2	A	G	0.1958	6	5	15	1	1	1
rs34169314	19	19489128	0.958328	rs2965190	1.982	GATAD2A	intergenic	7506	NA	NA	NA	2	TTTTG	T	0.173	NA	1	15	1	1	1
rs56278919	19	19367190	0.918501	rs2965190	1.962	HAPLN4:AC138430.4	ncRNA_exonic	0	8.40128e-08	-0.17409	0.0324899	2	A	G	0.165	4	5	14	1	1	1
rs6511031	19	19471506	1	rs2965190	1.897	MAU2	intergenic	1942	1.30054e-08	0.18068	0.0317764	2	T	C	0.173	7	5	5	1	1	1
rs199883614	19	19477225	0.965251	rs2965190	1.89	MAU2	intergenic	7661	NA	NA	NA	2	T	TA	0.172	NA	5	5	1	1	1
rs4808962	19	19579557	0.979312	rs2965190	1.863	GATAD2A	intronic	0	2.83985e-07	-0.163865	0.031919	2	A	G	0.17	2b	4	8	1	1	0
rs8108777	19	19359058	0.871962	rs2965190	1.832	NCAN	intronic	0	6.27185e-08	-0.17562	0.0324568	2	C	A	0.166	7	4	14	1	1	0
rs148001625	19	19632970	0.979312	rs2965190	1.821	NDUFA13:YJEFN3:CTC-260F20.3	intronic	0	2.23511e-07	-0.166641	0.0321785	2	T	C	0.17	7	4	5	1	1	1
rs4239639	19	19435876	0.986141	rs2965190	1.774	MAU2	intronic	0	1.58939e-08	0.180098	0.0318665	2	G	A	0.173	6	4	4	1	1	0
rs10951779	7	44981418	0.720024	rs34599486	1.762	RP4-647J21.1	intergenic	17179	2.85701e-07	-0.147509	0.0287394	1	A	G	0.2465	6	13	15	0	1	1
rs8101219	19	19643715	0.972428	rs2965190	1.752	NDUFA13:YJEFN3:CTC-260F20.3	intronic	0	2.42703e-07	-0.164313	0.0318235	2	G	A	0.169	4	1	5	1	1	1
rs111834969	19	19429849	0.932171	rs2965190	1.723	SUGP1	intronic	0	NA	NA	NA	2	ATACCCCGTCTC	A	0.167	NA	1	5	1	1	0
rs4808934	19	19370917	0.892318	rs2965190	1.7	HAPLN4:AC138430.4	ncRNA_intronic	0	6.13993e-08	-0.175275	0.0323704	2	C	T	0.169	4	5	14	1	1	0
rs11085264	19	19621780	0.979312	rs2965190	1.651	TSSK6	intergenic	1446	1.88242e-07	-0.166091	0.0318757	2	A	G	0.17	2b	5	5	1	1	1
rs1064395	19	19361735	0.871962	rs2965190	1.645	NCAN	UTR3	0	6.44151e-08	-0.175047	0.0323795	2	G	A	0.166	1f	4	14	1	1	1
rs553975420	19	19540104	0.965582	rs2965190	1.611	GATAD2A	intronic	0	NA	NA	NA	2	AG	A	0.168	NA	2	5	1	1	1
rs56291054	19	19509104	0.979312	rs2965190	1.601	GATAD2A	intronic	0	1.56256e-07	-0.166915	0.0318235	2	C	G	0.17	6	5	5	1	1	0
rs113688436	19	19374512	0.738709	rs2965190	1.583	AC138430.4	ncRNA_intronic	0	NA	NA	NA	2	A	AAG	0.2127	NA	4	13	1	1	0
rs10407933	19	19364319	0.871962	rs2965190	1.542	NCAN	intergenic	1276	8.5194e-08	-0.173728	0.0324375	2	A	G	0.166	6	5	14	1	1	1
rs112539183	19	19580756	0.896267	rs2965190	1.519	GATAD2A	intronic	0	NA	NA	NA	2	G	GA	0.1759	NA	4	5	1	1	1
rs6511027	19	19391851	0.925411	rs2965190	1.487	SUGP1	intronic	0	1.34861e-07	-0.170696	0.0323772	2	C	T	0.168	1f	4	4	1	1	0
rs111444407	19	19358207	0.839068	rs2965190	1.407	NCAN	intronic	0	1.35535e-07	-0.174307	0.0330678	2	C	T	0.161	7	4	14	1	1	0
rs142175758	19	19636571	0.965582	rs2965190	1.386	NDUFA13:YJEFN3:CTC-260F20.3	intronic	0	NA	NA	NA	2	CG	C	0.168	NA	4	5	1	1	1
rs72999053	19	19375372	0.931747	rs2965190	1.384	AC138430.4:TM6SF2	ncRNA_intronic	0	1.444e-07	-0.170822	0.0324784	2	G	A	0.167	5	4	14	1	1	0
rs57738079	19	19477210	0.7719	rs2965190	1.365	MAU2	intergenic	7646	NA	NA	NA	2	T	G	0.2048	5	5	5	1	1	1
rs10401714	19	19363630	0.871962	rs2965190	1.315	NCAN	downstream	587	7.35611e-08	-0.174642	0.0324477	2	G	A	0.166	7	5	14	1	1	1
rs1985109	19	19469907	0.899849	rs2965190	1.292	MAU2	downstream	343	NA	NA	NA	2	T	G	0.1889	NA	4	5	1	1	1
rs2916072	19	19525712	0.972545	rs2965190	1.215	GATAD2A	intronic	0	1.32211e-07	-0.167876	0.0318203	2	G	A	0.169	6	4	5	1	1	0
rs564726571	19	19376215	0.816746	rs2965190	1.207	AC138430.4:TM6SF2	ncRNA_intronic	0	NA	NA	NA	2	C	T	0.1511	NA	4	14	1	1	0
rs75453386	19	19637781	0.972246	rs2965190	1.203	NDUFA13:YJEFN3:CTC-260F20.3	intronic	0	2.98088e-07	-0.163044	0.0318157	2	C	T	0.171	4	4	4	1	1	1
rs1560687	19	19562902	0.979312	rs2965190	1.179	GATAD2A	intronic	0	1.2197e-07	-0.168437	0.0318376	2	G	A	0.17	NA	2	5	1	1	0
rs4808932	19	19358819	0.871962	rs2965190	1.164	NCAN	intronic	0	6.09899e-08	-0.175453	0.0323961	2	C	T	0.166	7	4	14	1	1	0
rs2315023	19	19413393	0.938637	rs2965190	0.992	SUGP1	intronic	0	2.72177e-08	-0.180789	0.032525	2	C	T	0.166	5	4	4	1	1	0
rs11671253	19	19604206	0.979312	rs2965190	0.967	GATAD2A	intronic	0	1.81542e-07	-0.165959	0.0318093	2	C	T	0.17	5	4	4	1	1	0
rs568483577	19	19364099	0.700099	rs2965190	0.924	NCAN	intergenic	1056	NA	NA	NA	2	T	TA	0.1501	NA	5	14	1	1	1
rs11396192	19	19687040	0.635135	rs2965190	0.923	PBX4	intronic	0	NA	NA	NA	2	AT	A	0.2078	NA	5	15	1	1	1
rs11981847	7	44981698	0.972273	rs34599486	0.916	RP4-647J21.1	intergenic	16899	NA	NA	NA	1	T	G	0.3111	6	13	15	0	1	1
rs11364903	19	19482865	0.979312	rs2965190	0.904	MAU2	intergenic	13301	NA	NA	NA	2	G	GT	0.17	NA	5	5	0	1	1
rs80200208	19	19554725	0.979312	rs2965190	0.901	GATAD2A	intronic	0	1.16763e-07	-0.168715	0.0318421	2	C	T	0.17	4	3	5	1	1	0
rs12972691	19	19437500	0.986141	rs2965190	0.898	MAU2	intronic	0	NA	NA	NA	2	T	A	0.173	6	4	5	1	1	0
rs12538191	7	44980824	0.66114	rs34599486	0.887	RP4-647J21.1	intergenic	17773	1.26709e-06	0.141393	0.0291842	1	G	A	0.2316	7	7	15	0	1	1
rs2965181	19	19512317	0.979312	rs2965190	0.877	GATAD2A	intronic	0	1.27574e-07	-0.168113	0.0318258	2	C	T	0.17	NA	5	5	1	1	0
rs3031859	19	19480823	0.965582	rs2965190	0.846	MAU2	intergenic	11259	NA	NA	NA	2	ATT	A	0.168	NA	5	5	0	1	1
rs143378367	19	19634251	0.951474	rs2965190	0.82	NDUFA13:YJEFN3:CTC-260F20.3	intronic	0	NA	NA	NA	2	C	CT	0.174	NA	4	5	1	1	1
rs8103992	19	19665643	0.684333	rs2965190	0.811	PBX4	intergenic	6878	2.43625e-07	0.154108	0.0298513	2	A	C	0.1968	2b	5	15	1	1	1
rs4808206	19	19645645	0.958776	rs2965190	0.802	YJEFN3:CTC-260F20.3	intronic	0	1.98156e-07	-0.165489	0.0318184	2	C	A	0.167	5	1	5	1	1	1
rs576161729	19	19365011	0.859818	rs2965190	0.791	HAPLN4	intergenic	1438	NA	NA	NA	2	CAAAAAAA	C	0.168	NA	5	14	1	1	1
rs56159542	19	19682971	0.667309	rs2965190	0.784	PBX4	intronic	0	7.33442e-08	0.160462	0.0298102	2	T	C	0.1958	7	4	5	1	1	1
rs72999059	19	19378245	0.931747	rs2965190	0.774	AC138430.4:TM6SF2	ncRNA_intronic	0	9.88412e-08	-0.173097	0.032483	2	A	C	0.167	7	4	14	1	1	0
rs71170675	19	19470919	0.879272	rs2965190	0.77	MAU2	intergenic	1355	NA	NA	NA	2	GA	G	0.1918	NA	4	5	1	1	1
rs56212061	19	19394640	0.898907	rs2965190	0.754	SUGP1	intronic	0	4.31123e-08	-0.183616	0.0335213	2	C	T	0.16	5	4	4	1	1	0
rs56144632	19	19368310	0.918501	rs2965190	0.678	HAPLN4:AC138430.4	ncRNA_exonic	0	8.9273e-08	-0.173746	0.0324923	2	G	A	0.165	5	4	14	1	1	1
rs55762233	19	19367319	0.912217	rs2965190	0.635	HAPLN4:AC138430.4	ncRNA_exonic	0	6.72376e-08	-0.175152	0.0324451	2	C	G	0.166	4	1	14	1	1	1
rs75582668	19	19569023	0.979312	rs2965190	0.63	GATAD2A	intronic	0	2.08881e-07	-0.165072	0.031798	2	C	T	0.17	4	2	7	1	1	0
rs139291704	19	19628053	0.902978	rs2965190	0.614	NDUFA13:YJEFN3:CTC-260F20.3	intronic	0	NA	NA	NA	2	C	CT	0.175	NA	1	2	1	1	1
rs1557723	19	19443033	0.993066	rs2965190	0.601	MAU2	intronic	0	1.51749e-08	0.180146	0.0318304	2	A	G	0.172	7	4	4	1	1	1
rs111306898	19	19525957	0.833297	rs2965190	0.579	GATAD2A	intronic	0	NA	NA	NA	2	C	CTT	0.1521	NA	4	5	1	1	0
rs76095338	19	19633908	0.979312	rs2965190	0.543	NDUFA13:YJEFN3:CTC-260F20.3	intronic	0	1.85396e-07	-0.16585	0.0318122	2	G	A	0.17	5	4	5	1	1	1
rs541521385	19	19402698	0.899825	rs2965190	0.542	SUGP1	intronic	0	NA	NA	NA	2	TCACACACACACACA	T	0.172	NA	4	5	1	1	0
rs544638445	19	19580240	0.762174	rs2965190	0.538	GATAD2A	intronic	0	NA	NA	NA	2	C	CAAAAAAAA	0.1382	NA	4	5	1	1	1
rs7250942	19	19697713	0.667309	rs2965190	0.522	PBX4	intronic	0	2.08744e-07	0.154542	0.0297689	2	A	C	0.1958	7	5	15	1	1	1
rs11972012	7	44985669	0.738812	rs34599486	0.474	RP4-647J21.1	intergenic	12928	0.0277253	0.0634337	0.0288184	1	C	G	0.2475	7	14	15	0	1	1
rs8105642	19	19558468	0.979312	rs2965190	0.474	GATAD2A	intronic	0	1.21255e-07	-0.168497	0.0318424	2	G	A	0.17	4	3	7	1	1	0
rs8111093	19	19505548	0.979312	rs2965190	0.469	GATAD2A	intronic	0	9.36675e-08	-0.170831	0.0319993	2	C	T	0.17	4	2	7	1	1	0
rs56044734	19	19366927	0.912217	rs2965190	0.43	HAPLN4:AC138430.4	ncRNA_exonic	0	6.54329e-08	-0.175314	0.0324459	2	G	A	0.166	2b	5	14	1	1	1
rs34487417	19	19509701	0.972246	rs2965190	0.402	GATAD2A	intronic	0	1.57983e-07	-0.166862	0.0318257	2	C	T	0.171	7	5	5	1	1	0
rs112219496	19	19358086	0.832435	rs2965190	0.381	NCAN	intronic	0	2.46625e-07	-0.170324	0.0330069	2	G	A	0.162	6	4	14	1	1	0
rs113249403	19	19606481	0.979312	rs2965190	0.376	GATAD2A	intronic	0	NA	NA	NA	2	TA	T	0.17	NA	4	4	1	1	0
rs2074302	19	19381728	0.925411	rs2965190	0.354	AC138430.4:TM6SF2	ncRNA_intronic	0	7.13072e-08	-0.174449	0.0323782	2	G	C	0.168	5	4	14	1	1	1
rs1989867	19	19447470	1	rs2965190	0.346	MAU2	intronic	0	1.66335e-08	0.179651	0.0318315	2	A	G	0.173	5	3	4	1	1	1
rs10422893	19	19372185	0.892318	rs2965190	0.334	HAPLN4:AC138430.4	ncRNA_intronic	0	8.67735e-08	-0.173262	0.0323706	2	G	C	0.169	4	1	13	1	1	0
rs2916075	19	19530590	0.979312	rs2965190	0.323	GATAD2A	intronic	0	1.34689e-07	-0.167783	0.0318232	2	G	C	0.17	6	4	5	1	1	0
rs113899601	19	19364346	0.740405	rs2965190	0.319	NCAN	intergenic	1303	NA	NA	NA	2	C	CT	0.1859	NA	5	14	1	1	1
rs45556231	19	19654189	0.938183	rs2965190	0.304	CILP2	exonic	0	3.00791e-07	-0.163677	0.0319498	2	G	A	0.166	5	5	14	1	1	1
rs4808933	19	19363812	0.871962	rs2965190	0.276	NCAN	downstream	769	7.44822e-08	-0.174565	0.032447	2	T	A	0.166	6	5	14	1	1	1
rs4724336	7	44982303	0.724471	rs34599486	0.273	RP4-647J21.1	intergenic	16294	3.54541e-07	-0.146673	0.0288052	1	A	C	0.2455	7	13	15	0	1	1
rs2315282	19	19480538	0.979312	rs2965190	0.216	MAU2	intergenic	10974	2.28218e-07	0.164313	0.0317528	2	A	G	0.17	7	5	5	0	1	1
rs2965194	19	19460702	1	rs2965190	0.206	MAU2	intronic	0	3.61258e-08	0.174654	0.0317045	2	C	T	0.173	5	4	4	1	1	1
rs11668203	19	19531370	0.979312	rs2965190	0.201	GATAD2A	intronic	0	1.30247e-07	-0.16757	0.0317458	2	C	T	0.17	7	4	5	1	1	0
rs11085260	19	19461492	1	rs2965190	0.196	MAU2	intronic	0	NA	NA	NA	2	G	A	0.173	6	4	4	1	1	1
rs2060274	19	19543271	0.979312	rs2965190	0.195	GATAD2A	intronic	0	1.27936e-07	-0.168103	0.0318269	2	C	T	0.17	NA	5	5	1	1	1
rs2965195	19	19463032	1	rs2965190	0.194	MAU2	intronic	0	1.66327e-08	0.17928	0.0317658	2	A	G	0.173	7	4	4	1	1	1
rs2011503	19	19443986	1	rs2965190	0.176	MAU2	intronic	0	1.32395e-08	0.180894	0.031831	2	T	C	0.173	6	4	4	1	1	1
rs7252453	19	19654117	0.918297	rs2965190	0.171	CILP2	exonic	0	2.06532e-07	-0.162541	0.0312978	2	G	C	0.173	5	5	14	1	1	1
rs7250602	19	19687074	0.671961	rs2965190	0.152	PBX4	intronic	0	2.5288e-07	0.152717	0.0296218	2	T	C	0.1948	6	5	15	1	1	1
rs8101068	19	19564486	0.767662	rs2965190	0.127	GATAD2A	intronic	0	NA	NA	NA	2	A	T	0.1571	6	5	5	1	1	0
rs200962751	19	19376220	0.816746	rs2965190	0.125	AC138430.4:TM6SF2	ncRNA_intronic	0	NA	NA	NA	2	C	T	0.1511	7	4	14	1	1	0
rs34067609	19	19653524	0.944684	rs2965190	0.098	CILP2	intronic	0	NA	NA	NA	2	G	A	0.169	5	2	14	1	1	1
rs138951922	19	19630574	0.972545	rs2965190	0.094	NDUFA13:YJEFN3:CTC-260F20.3	intronic	0	NA	NA	NA	2	G	GCCTCCTCTCCCTCTGT	0.169	NA	3	4	1	1	1
rs8110250	19	19559989	0.979312	rs2965190	0.09	GATAD2A	intronic	0	1.23564e-07	-0.168388	0.0318425	2	G	A	0.17	5	2	5	1	1	0
rs80146298	19	19426317	0.925401	rs2965190	0.083	SUGP1	intronic	0	1.92173e-08	-0.183171	0.0325991	2	C	T	0.164	4	4	4	1	1	0
rs8104909	19	19704915	0.671961	rs2965190	0.079	PBX4	intronic	0	NA	NA	NA	2	T	A	0.1948	6	4	5	1	1	1
rs4808951	19	19550306	0.979312	rs2965190	0.071	GATAD2A	intronic	0	1.21588e-07	-0.168451	0.0318368	2	C	G	0.17	7	4	5	1	1	0
rs112253053	19	19425145	0.938637	rs2965190	0.058	SUGP1	intronic	0	2.58091e-08	-0.181172	0.0325398	2	T	A	0.166	6	4	4	1	1	0
rs8105888	19	19704909	0.662696	rs2965190	0.02	PBX4	intronic	0	NA	NA	NA	2	A	T	0.1968	6	4	5	1	1	1

## Sheet: T3.variant_consequence
Table 3. Functional consequences of all candidate variants in the 2 genomic risk loci
This table shows the proportion of all candidate SNPs that have corresponding functional annotation assigned by ANNOVAR.
annot	ref.count	ref.prop	count	prop	enrichment	fisher.P
intergenic	11684523	0.465859	31	0.154229	0.331064	1.19687e-20
intronic	9137749	0.36432	125	0.621891	1.70699	1.84197e-13
exonic	254736	0.0101563	8	0.039801	3.91887	0.00115257
UTR3	233824	0.0093225	6	0.0298507	3.20201	0.0119985
ncRNA_exonic	259951	0.0103642	6	0.0298507	2.88019	0.0191413
UTR5	71546	0.00285252	3	0.0149254	5.23235	0.0203758
downstream	284177	0.0113301	6	0.0298507	2.63465	0.0279639
ncRNA_intronic	2884355	0.114998	15	0.0746269	0.648938	0.0765528
upstream	266686	0.0106327	1	0.00497512	0.467908	0.729207
ncRNA_splicing	1313	5.23489e-05	0	0	0	1
splicing	2830	0.000112831	0	0	0	1

## Sheet: T4.partition.h2
Table 4.Heritability enrichment of 53 functional annotation categories for differential genetic variants.
Annotation categories with p values below Bonferroni-corrected significance (0.05/53=9.43E-04) are highlighted in bold. SNP functional annotations obtained from https://github.com/bulik/ldsc and heritability calculated using LDscore regression. Prop.h2 = SNP-based heritability; H3K9ac = histone acetylation mark of active enhancher/promoter regions; TSS = transcription start site; 3'-UTR = untrans…
Category	Prop._SNPs	Prop._h2	Prop._h2_std_error	Enrichment	Enrichment_std_error	Enrichment_p
Conserved_LindbladToh_0	0.0260625	0.343062	0.0918892	13.163	3.52572	0.000336401
Intron_UCSC.extend.500_0	0.39713	0.520585	0.0418538	1.31087	0.105391	0.00282556
Repressed_Hoffman.extend.500_0	0.719053	0.53667	0.0621575	0.746357	0.0864435	0.00287823
H3K9ac_Trynka.extend.500_0	0.230583	0.557898	0.106388	2.41951	0.461387	0.00291788
H3K27ac_Hnisz_0	0.391169	0.622667	0.0782569	1.59181	0.200059	0.00487487
DHS_Trynka.extend.500_0	0.498779	0.932001	0.158929	1.86857	0.318636	0.0080833
H3K27ac_PGC2_0	0.269477	0.626937	0.134872	2.3265	0.500495	0.0100616
H3K4me1_peaks_Trynka_0	0.171318	0.618923	0.189614	3.61271	1.10679	0.0204815
H3K9ac_peaks_Trynka_0	0.0387701	0.293042	0.112172	7.55844	2.89326	0.0212283
Promoter_UCSC.extend.500_0	0.0386271	0.166974	0.05706	4.32272	1.4772	0.02803
Enhancer_Hoffman.extend.500_0	0.153929	0.386525	0.1067	2.51106	0.693173	0.0307405
Intron_UCSC_0	0.387453	0.508646	0.0584732	1.3128	0.150917	0.0319503
Promoter_UCSC_0	0.0311637	0.200275	0.0812574	6.42653	2.60743	0.0376614
SuperEnhancer_Hnisz.extend.500_0	0.171607	0.264495	0.0433572	1.54128	0.252655	0.038697
Conserved_LindbladToh.extend.500_0	0.332514	0.554243	0.105691	1.66683	0.317854	0.0432267
TSS_Hoffman.extend.500_0	0.0348255	0.151876	0.0627101	4.36105	1.80069	0.0573099
H3K27ac_PGC2.extend.500_0	0.336034	0.553678	0.113073	1.64768	0.336493	0.0603921
SuperEnhancer_Hnisz_0	0.16842	0.258392	0.0483489	1.53421	0.287073	0.0723597
TFBS_ENCODE.extend.500_0	0.343444	0.63438	0.155606	1.84712	0.453075	0.0747999
WeakEnhancer_Hoffman.extend.500_0	0.0889585	0.243787	0.0877417	2.74046	0.986322	0.0802223
FetalDHS_Trynka.extend.500_0	0.28501	0.537009	0.153231	1.88417	0.537633	0.106825
Enhancer_Hoffman_0	0.0633203	-0.144657	0.13414	-2.28452	2.11843	0.110615
H3K4me1_Trynka.extend.500_0	0.609157	0.749813	0.0892317	1.2309	0.146484	0.128783
Coding_UCSC.extend.500_0	0.0645554	0.155138	0.0627414	2.40318	0.971899	0.149987
H3K27ac_Hnisz.extend.500_0	0.422591	0.560031	0.0955421	1.32523	0.226087	0.1644
UTR_5_UCSC.extend.500_0	0.0278058	0.101999	0.0540214	3.66826	1.94281	0.168315
H3K9ac_Trynka_0	0.126111	0.284554	0.122035	2.25638	0.967679	0.193714
DGF_ENCODE.extend.500_0	0.541501	0.732412	0.145051	1.35256	0.267869	0.200183
H3K4me1_Trynka_0	0.426568	0.645829	0.171625	1.51401	0.402338	0.204074
UTR_5_UCSC_0	0.00542453	0.0552881	0.0393243	10.1922	7.24935	0.205173
H3K4me3_Trynka_0	0.133307	0.268267	0.117893	2.01239	0.884371	0.254023
PromoterFlanking_Hoffman.extend.500_0	0.0334715	0.11077	0.0746259	3.30938	2.22954	0.297282
H3K4me3_Trynka.extend.500_0	0.255482	0.370174	0.121765	1.44893	0.476609	0.353452
Enhancer_Andersson_0	0.00433537	-0.0349893	0.043855	-8.07065	10.1156	0.366313
Coding_UCSC_0	0.0146582	0.0613022	0.0516451	4.18212	3.5233	0.367865
WeakEnhancer_Hoffman_0	0.0210925	0.0967255	0.0894322	4.58577	4.23999	0.404409
CTCF_Hoffman_0	0.0238288	-0.057162	0.100934	-2.39886	4.2358	0.42502
PromoterFlanking_Hoffman_0	0.00842726	0.0479098	0.0528467	5.6851	6.27092	0.452372
Enhancer_Andersson.extend.500_0	0.0190691	-0.0175704	0.052097	-0.921406	2.73201	0.480336
UTR_3_UCSC.extend.500_0	0.0269311	0.00149781	0.0445287	0.0556163	1.65343	0.567323
DGF_ENCODE_0	0.137594	0.0103707	0.228202	0.0753723	1.65852	0.578129
Transcribed_Hoffman.extend.500_0	0.763062	0.810024	0.0990585	1.06154	0.129817	0.634307
FetalDHS_Trynka_0	0.0847566	0.167275	0.17982	1.97359	2.1216	0.647119
DHS_Trynka_0	0.167755	0.260777	0.229805	1.55451	1.36989	0.686393
H3K4me3_peaks_Trynka_0	0.0417894	-0.00691855	0.124088	-0.165558	2.96936	0.693972
DHS_peaks_Trynka_0	0.111766	0.190253	0.218762	1.70225	1.95733	0.720294
TSS_Hoffman_0	0.0182189	0.000128253	0.060449	0.00703956	3.31793	0.764848
TFBS_ENCODE_0	0.132451	0.192587	0.215553	1.45402	1.62742	0.779983
UTR_3_UCSC_0	0.0110542	0.0192463	0.0397323	1.74108	3.59431	0.836727
Repressed_Hoffman_0	0.461222	0.436528	0.171977	0.946459	0.372873	0.885786
CTCF_Hoffman.extend.500_0	0.0710622	0.0756065	0.094905	1.06395	1.33552	0.961835
Transcribed_Hoffman_0	0.345418	0.341757	0.15144	0.989399	0.438426	0.980689
base_0	1	1	0	1	0	NA

## Sheet: T5.mapping_genes
Table 5. Genes mapped by differential genetic variants using positional, eQTL and chromotin interaction mapping strategies in FUMA.
Genes mapped by all three strategies are highlighted in bold. Strat bp=start position of one gene; End bp=End position of one gene; pLI=probability of loss of function mutation intolerance (higher scores indicate higher probability); ncRVIS=Non-coding residual variation intolerance score. The higher the score is, the more intolerant to noncoding variants the gene is; posMap SNPs=SNPs mapped to th…
Gene_name	entrezID	chr	start	end	Positional_mapping	eQTL_mapping	CI_mapping	minGwasP	pLI	ncRVIS	strand	posMapMaxCADD	eqtlMapminP	eqtlMapminQ	eqtlMapts	eqtlDirection	ciMapts	IndSigSNPs	GenomicLocus
TM6SF2	53345	19	19375173	19384200	Yes	Yes	Yes	1.15312e-08	1.93541e-05	NA	-1	10.75	1.74261e-21	9.40178e-23	eQTLcatalogue/HipSci_ge_iPSC:PsychENCODE_eQTLs:GTEx/v8/Adipose_Subcutaneous:GTEx/v8/Adipose_Visceral_Omentum:GTEx/v8/Artery_Aorta:GTEx/v8/Artery_Tibial:GTEx/v8/Brain_Cerebellar_Hemisphere:GTEx/v8/Brain_Cerebellum:GTEx/v8/Breast_Mammary_Tissue:GTEx/v8/Esophagus_Muscularis:GTEx/v8/Heart_Atrial_Appendage:GTEx/v8/Lung:GTEx/v8/Nerve_Tibial:GTEx/v8/Cells_Cultured_fibroblasts:GTEx/v8/Skin_Sun_Exposed_Lo…	-	Adult_Cortex:Fetal_Cortex	rs2965190	2
SUGP1	57794	19	19386827	19431653	Yes	Yes	Yes	1.15312e-08	0.999636	NA	-1	33	1.26971e-29	0	eQTLGen_cis_eQTLs:BIOSQTL/BIOS_eQTL_geneLevel:GTEx/v8/Heart_Atrial_Appendage:GTEx/v8/Heart_Left_Ventricle:GTEx/v8/Muscle_Skeletal:GTEx/v8/Skin_Sun_Exposed_Lower_leg:GTEx/v8/Thyroid:GTEx/v7/Heart_Left_Ventricle:GTEx/v7/Muscle_Skeletal:GTEx/v7/Thyroid:GTEx/v6/Heart_Left_Ventricle:GTEx/v6/Muscle_Skeletal	+	Promoter_anchored_loops:EP_correlation_cell_type_oneway	rs2965190	2
MAU2	23383	19	19431490	19469563	Yes	Yes	Yes	1.15312e-08	0.999718	0.0144236	1	9.955	5.8466e-85	0	eQTLcatalogue/Fairfax_2012_B-cell_CD19:eQTLcatalogue/Fairfax_2014_naive:eQTLGen_cis_eQTLs:BIOSQTL/BIOS_eQTL_geneLevel:CMC_SVA_cis:GTEx/v8/Brain_Spinal_cord_cervical_c-1:GTEx/v8/Colon_Sigmoid:GTEx/v8/Esophagus_Muscularis:GTEx/v8/Heart_Atrial_Appendage:GTEx/v8/Muscle_Skeletal:GTEx/v8/Cells_Cultured_fibroblasts:GTEx/v8/Spleen:GTEx/v7/Colon_Sigmoid:GTEx/v7/Heart_Atrial_Appendage:GTEx/v7/Muscle_Skelet…	-	Promoter_anchored_loops:EP_correlation_cell_type_oneway	rs2965190	2
GATAD2A	54815	19	19496635	19619740	Yes	Yes	Yes	1.15312e-08	0.995363	-0.496926	1	22.3	3.27e-310	0	eQTLcatalogue/Fairfax_2014_IFN24:eQTLcatalogue/HipSci_ge_iPSC:PsychENCODE_eQTLs:eQTLGen_cis_eQTLs:BIOSQTL/BIOS_eQTL_geneLevel:CMC_SVA_cis:CMC_NoSVA_cis:GTEx/v8/Whole_Blood:GTEx/v8/Cells_Cultured_fibroblasts:GTEx/v7/Whole_Blood:GTEx/v6/Whole_Blood	-	EP_correlation_cell_type_oneway:Adult_Cortex:Fetal_Cortex	rs2965190	2
TSSK6	83983	19	19623227	19626838	Yes	Yes	Yes	1.15312e-08	0.587551	-1.56843	-1	10.42	2.2343e-66	0	eQTLcatalogue/Lepik_2017_ge_blood:eQTLcatalogue/Nedelec_2016_ge_macrophage_naive:eQTLcatalogue/TwinsUK_ge_LCL:eQTLcatalogue/TwinsUK_ge_skin:PsychENCODE_eQTLs:eQTLGen_cis_eQTLs:BIOSQTL/BIOS_eQTL_geneLevel:GTEx/v8/Adipose_Subcutaneous:GTEx/v8/Adrenal_Gland:GTEx/v8/Whole_Blood:GTEx/v8/Artery_Aorta:GTEx/v8/Artery_Tibial:GTEx/v8/Brain_Amygdala:GTEx/v8/Colon_Sigmoid:GTEx/v8/Esophagus_Muscularis:GTEx/v8…	-	Adult_Cortex	rs2965190	2
NDUFA13	51079	19	19626545	19644285	Yes	Yes	Yes	1.15312e-08	0.000121027	-0.285092	1	19.73	4.3334e-82	0	eQTLcatalogue/Quach_2016_ge_monocyte_naive:eQTLGen_cis_eQTLs:BIOSQTL/BIOS_eQTL_geneLevel:GTEx/v8/Whole_Blood:GTEx/v8/Lung:GTEx/v8/Testis:GTEx/v7/Testis	+	Adult_Cortex	rs2965190	2
YJEFN3	374887	19	19627036	19648390	Yes	Yes	Yes	1.15312e-08	2.63543e-06	NA	1	19.73	2.0967e-104	0	eQTLcatalogue/HipSci_ge_iPSC:eQTLcatalogue/Lepik_2017_ge_blood:eQTLcatalogue/Nedelec_2016_ge_macrophage_naive:eQTLcatalogue/Quach_2016_ge_monocyte_LPS:eQTLcatalogue/Quach_2016_ge_monocyte_naive:eQTLcatalogue/TwinsUK_ge_blood:eQTLcatalogue/TwinsUK_ge_fat:eQTLcatalogue/TwinsUK_ge_skin:PsychENCODE_eQTLs:eQTLGen_cis_eQTLs:BIOSQTL/BIOS_eQTL_geneLevel:GTEx/v8/Adipose_Subcutaneous:GTEx/v8/Adipose_Viscer…	+	Adult_Cortex	rs2965190	2
CTC-260F20.3	NA	19	19627036	19646885	Yes	Yes	Yes	1.15312e-08	NA	NA	1	19.73	9.5266e-36	0	BIOSQTL/BIOS_eQTL_geneLevel	-	Adult_Cortex	rs2965190	2
CILP2	148113	19	19649057	19657468	Yes	Yes	Yes	1.15312e-08	0.000278936	-0.132917	1	19.73	8.85198e-27	7.52088e-21	GTEx/v8/Adipose_Subcutaneous:GTEx/v8/Adipose_Visceral_Omentum:GTEx/v8/Artery_Aorta:GTEx/v8/Artery_Coronary:GTEx/v8/Artery_Tibial:GTEx/v8/Brain_Caudate_basal_ganglia:GTEx/v8/Brain_Hippocampus:GTEx/v8/Brain_Nucleus_accumbens_basal_ganglia:GTEx/v8/Brain_Putamen_basal_ganglia:GTEx/v8/Breast_Mammary_Tissue:GTEx/v8/Esophagus_Gastroesophageal_Junction:GTEx/v8/Heart_Atrial_Appendage:GTEx/v8/Heart_Left_Ve…	-	Adult_Cortex:Fetal_Cortex:IMR90:Mesenchymal_Stem_Cell	rs2965190	2
PBX4	80714	19	19672522	19729725	Yes	Yes	Yes	3.19828e-08	0.00677213	-0.679897	-1	7.998	7.03947e-05	0.000170679	PsychENCODE_eQTLs:GTEx/v8/Brain_Cerebellum	-	EP_correlation_cell_type_oneway:Fetal_Cortex	rs2965190	2
H2AFV	94239	7	44866390	44887682	No	Yes	Yes	2.51691e-08	0.412114	NA	-1	0	0.000101118	2.5765e-10	GTEx/v8/Artery_Tibial	-	GM12878:IMR90	rs34599486	1
TMEM161A	54929	19	19229978	19249322	No	Yes	Yes	1.15312e-08	2.04659e-06	-0.270254	-1	0	1.0683e-07	4.53528e-195	GTEx/v8/Muscle_Skeletal:GTEx/v7/Muscle_Skeletal	+	Liver:Mesenchymal_Stem_Cell	rs2965190	2
MEF2BNB-MEF2B	4207	19	19256376	19302967	No	Yes	Yes	1.15312e-08	0.247288	-0.149548	-1	0	2.49528e-08	3.45463e-05	BIOSQTL/BIOS_eQTL_geneLevel	-	Promoter_anchored_loops:Adult_Cortex:Fetal_Cortex	rs2965190	2
MEF2BNB	729991	19	19287712	19303400	No	Yes	Yes	1.15312e-08	NA	0.579437	-1	0	1.6412e-12	0	eQTLGen_cis_eQTLs:BIOSQTL/BIOS_eQTL_geneLevel	-	Promoter_anchored_loops:Adult_Cortex:Fetal_Cortex	rs2965190	2
RFXANK	8625	19	19303008	19312678	No	Yes	Yes	1.15312e-08	0.000671164	0.789997	1	0	2.9483e-41	0	eQTLGen_cis_eQTLs:BIOSQTL/BIOS_eQTL_geneLevel	+	Promoter_anchored_loops:Adult_Cortex:Fetal_Cortex	rs2965190	2
GMIP	51291	19	19740285	19754476	No	Yes	Yes	1.15312e-08	7.29299e-05	-0.277164	-1	0	2.4237e-18	0	eQTLcatalogue/Fairfax_2014_IFN24:eQTLcatalogue/Fairfax_2014_LPS24:eQTLcatalogue/Fairfax_2014_naive:eQTLGen_cis_eQTLs:GTEx/v8/Whole_Blood:GTEx/v8/Artery_Aorta:GTEx/v8/Lung:GTEx/v8/Muscle_Skeletal:GTEx/v8/Nerve_Tibial:GTEx/v8/Skin_Sun_Exposed_Lower_leg:GTEx/v8/Thyroid:GTEx/v7/Whole_Blood:GTEx/v7/Lung:GTEx/v7/Nerve_Tibial:GTEx/v7/Thyroid:GTEx/v6/Whole_Blood	+	EP_correlation_cell_type_oneway	rs2965190	2
ATP13A1	57130	19	19756007	19774502	No	Yes	Yes	1.15312e-08	0.994474	NA	-1	0	1.09211e-06	9.80314e-12	BIOSQTL/BIOS_eQTL_geneLevel:GTEx/v8/Artery_Aorta:GTEx/v8/Artery_Tibial:GTEx/v8/Brain_Cerebellar_Hemisphere:GTEx/v7/Brain_Cerebellar_Hemisphere	+	EP_correlation_cell_type_oneway:Adult_Cortex:Fetal_Cortex	rs2965190	2
ZNF101	94039	19	19779605	19794318	No	Yes	Yes	1.15312e-08	5.76614e-07	-0.00197425	1	0	1.8755e-41	0	eQTLcatalogue/Fairfax_2012_B-cell_CD19:eQTLcatalogue/Fairfax_2014_naive:DICE/T_CD4_TH1_17:eQTLGen_cis_eQTLs:BIOSQTL/BIOS_eQTL_geneLevel:CMC_SVA_cis:GTEx/v8/Whole_Blood:GTEx/v8/Brain_Caudate_basal_ganglia:GTEx/v8/Brain_Cortex:GTEx/v8/Testis:GTEx/v7/Whole_Blood:GTEx/v7/Brain_Caudate_basal_ganglia:GTEx/v7/Brain_Cortex:GTEx/v7/Spleen	-	EP_links_oneway:Promoter_anchored_loops:Adult_Cortex:Fetal_Cortex	rs2965190	2
ZNF14	7561	19	19821280	19843906	No	Yes	Yes	1.15312e-08	5.71583e-16	-0.140934	-1	0	1.44969e-11	1.92228e-22	PsychENCODE_eQTLs:DICE/Monocyte_classical:eQTLGen_cis_eQTLs:CMC_SVA_cis:GTEx/v8/Artery_Tibial:GTEx/v8/Nerve_Tibial	-	EP_correlation_cell_type_oneway:Fetal_Cortex:Mesendoderm	rs2965190	2
ZNF506	440515	19	19896648	19932560	No	Yes	Yes	1.15312e-08	1.99613e-08	-0.2984	-1	0	8.89639e-07	1.81891e-43	BIOSQTL/BIOS_eQTL_geneLevel:GTEx/v8/Esophagus_Mucosa:GTEx/v8/Muscle_Skeletal:GTEx/v6/Heart_Left_Ventricle	+	EP_correlation_cell_type_oneway:GM12878:Mesenchymal_Stem_Cell:Mesendoderm:Trophoblast-like_Cell:hESC	rs2965190	2
NCAN	1463	19	19322782	19363042	Yes	No	Yes	1.66327e-08	0.154547	-1.28077	1	12.02	NA	NA	NA	NA	Adult_Cortex:Fetal_Cortex	rs2965190	2
DDX56	54606	7	44605016	44614650	No	No	Yes	2.51691e-08	3.51574e-06	-0.60494	-1	0	NA	NA	NA	NA	GM12878:IMR90:Mesenchymal_Stem_Cell	rs34599486	1
TMED4	222068	7	44617493	44621886	No	No	Yes	2.51691e-08	0.292928	0.480385	-1	0	NA	NA	NA	NA	GM12878:IMR90:Mesenchymal_Stem_Cell	rs34599486	1
OGDH	4967	7	44646171	44748665	No	No	Yes	2.51691e-08	0.993695	-0.0701961	1	0	NA	NA	NA	NA	IMR90	rs34599486	1
KCNN1	3780	19	18062102	18110889	No	No	Yes	1.66327e-08	0.9317	NA	1	0	NA	NA	NA	NA	Fetal_Cortex	rs2965190	2
CERS1	10715	19	18979361	19007536	No	No	Yes	1.15312e-08	0.045457	NA	-1	0	NA	NA	NA	NA	Promoter_anchored_loops	rs2965190	2
GDF1	2657	19	18979361	19006905	No	No	Yes	1.15312e-08	0.544924	NA	-1	0	NA	NA	NA	NA	Promoter_anchored_loops	rs2965190	2
AC002985.3	NA	19	19017822	19045206	No	No	Yes	1.66327e-08	NA	NA	-1	0	NA	NA	NA	NA	Fetal_Cortex	rs2965190	2
SUGP2	10147	19	19101697	19144832	No	No	Yes	1.15312e-08	0.999367	0.523631	-1	0	NA	NA	NA	NA	EP_correlation_cell_type_oneway:Adult_Cortex:Fetal_Cortex:Mesenchymal_Stem_Cell	rs2965190	2
ARMC6	93436	19	19144384	19170563	No	No	Yes	1.15312e-08	7.24408e-07	NA	1	0	NA	NA	NA	NA	EP_correlation_cell_type_oneway:Adult_Cortex:Fetal_Cortex:Mesenchymal_Stem_Cell	rs2965190	2
MEF2B	100271849	19	19256377	19303400	No	No	Yes	1.66327e-08	0.590447	NA	-1	0	NA	NA	NA	NA	Promoter_anchored_loops:Adult_Cortex:Fetal_Cortex	rs2965190	2
NR2C2AP	126382	19	19312225	19314233	No	No	Yes	1.32395e-08	0.527168	-0.417894	-1	0	NA	NA	NA	NA	Fetal_Cortex	rs2965190	2
ZNF253	56242	19	19976695	20005483	No	No	Yes	3.19828e-08	1.33296e-06	0.279041	1	0	NA	NA	NA	NA	Mesenchymal_Stem_Cell:Mesendoderm	rs2965190	2
ZNF93	81931	19	20011722	20046384	No	No	Yes	3.19828e-08	0.00169182	0.174729	1	0	NA	NA	NA	NA	GM12878:Mesenchymal_Stem_Cell:Mesendoderm:Trophoblast-like_Cell:hESC	rs2965190	2
AC007204.1	NA	19	20047769	20048639	No	No	Yes	3.19828e-08	NA	NA	-1	0	NA	NA	NA	NA	Left_Ventricle:Liver:Spleen:GM12878:IMR90:Mesenchymal_Stem_Cell:Mesendoderm:Trophoblast-like_Cell:hESC	rs2965190	2
ZNF90	7643	19	20188803	20237885	No	No	Yes	3.19828e-08	1.2241e-07	1.21948	1	0	NA	NA	NA	NA	IMR90:Mesenchymal_Stem_Cell:Mesendoderm:Trophoblast-like_Cell	rs2965190	2
ZNF486	90649	19	20278037	20311299	No	No	Yes	3.19828e-08	1.88053e-08	1.70573	1	0	NA	NA	NA	NA	Left_Ventricle:Mesendoderm	rs2965190	2
ZNF626	199777	19	20802867	20844402	No	No	Yes	3.19828e-08	2.34497e-07	10.771	-1	0	NA	NA	NA	NA	Mesenchymal_Stem_Cell:Trophoblast-like_Cell	rs2965190	2
ZNF430	80264	19	21203426	21242856	No	No	Yes	3.19828e-08	0.000180791	0.502387	1	0	NA	NA	NA	NA	GM12878:IMR90:Mesenchymal_Stem_Cell	rs2965190	2
ZNF714	148206	19	21264965	21308073	No	No	Yes	3.19828e-08	7.33708e-06	0.728801	1	0	NA	NA	NA	NA	Left_Ventricle:GM12878:Mesenchymal_Stem_Cell	rs2965190	2
ZNF708	7562	19	21473962	21512227	No	No	Yes	3.19828e-08	4.17756e-09	1.09522	-1	0	NA	NA	NA	NA	GM12878	rs2965190	2
ZNF738	148203	19	21541732	21562104	No	No	Yes	3.19828e-08	0.106373	NA	1	0	NA	NA	NA	NA	GM12878:Mesenchymal_Stem_Cell	rs2965190	2
ZNF493	284443	19	21579921	21610375	No	No	Yes	3.19828e-08	3.18649e-08	2.72919	1	0	NA	NA	NA	NA	GM12878:IMR90:Mesenchymal_Stem_Cell	rs2965190	2
CTD-2561J22.3	NA	19	21587961	21674068	No	No	Yes	3.19828e-08	NA	NA	1	0	NA	NA	NA	NA	GM12878:IMR90:Mesenchymal_Stem_Cell	rs2965190	2
ZNF429	353088	19	21679484	21739072	No	No	Yes	3.19828e-08	9.71214e-14	-0.12431	1	0	NA	NA	NA	NA	Mesenchymal_Stem_Cell	rs2965190	2
HAPLN4	404037	19	19366450	19373605	Yes	Yes	No	1.15312e-08	0.0326848	0.204998	-1	12.02	5.8881e-32	6.35821e-29	eQTLcatalogue/Fairfax_2014_LPS2:PsychENCODE_eQTLs:BIOSQTL/BIOS_eQTL_geneLevel:GTEx/v8/Adipose_Subcutaneous:GTEx/v8/Adipose_Visceral_Omentum:GTEx/v8/Artery_Aorta:GTEx/v8/Artery_Coronary:GTEx/v8/Artery_Tibial:GTEx/v8/Brain_Caudate_basal_ganglia:GTEx/v8/Brain_Cerebellar_Hemisphere:GTEx/v8/Brain_Cerebellum:GTEx/v8/Breast_Mammary_Tissue:GTEx/v8/Colon_Sigmoid:GTEx/v8/Colon_Transverse:GTEx/v8/Esophagus_…	-	NA	rs2965190	2
ZMIZ2	83637	7	44788180	44809477	No	Yes	No	2.51691e-08	0.99962	0.416826	1	0	3.1694e-12	0	eQTLGen_cis_eQTLs	+	NA	rs34599486	1
MYO1G	64005	7	45002261	45018697	No	Yes	No	2.51691e-08	7.64109e-07	-0.424066	-1	0	5.9094e-51	0	eQTLGen_cis_eQTLs:BIOSQTL/BIOS_eQTL_geneLevel	-	NA	rs34599486	1
CCM2	83605	7	45039074	45116068	No	Yes	No	2.51691e-08	0.483088	-0.170419	1	0	1.4462e-38	0	eQTLGen_cis_eQTLs:BIOSQTL/BIOS_eQTL_geneLevel:GTEx/v8/Whole_Blood	+	NA	rs34599486	1
NACAD	23148	7	45120037	45128513	No	Yes	No	2.51691e-08	0.365729	NA	-1	0	3.8597e-10	0	eQTLGen_cis_eQTLs:BIOSQTL/BIOS_eQTL_geneLevel:GTEx/v8/Skin_Sun_Exposed_Lower_leg	-	NA	rs34599486	1
ADCY1	107	7	45613739	45762715	No	Yes	No	2.85701e-07	0.99991	-1.78522	1	0	NA	0.049	CMC_SVA_cis	+	NA	rs34599486	1
SSBP4	170463	19	18529674	18545372	No	Yes	No	7.58679e-05	0.961659	NA	1	0	4.78198e-06	0.0239099	eQTLcatalogue/HipSci_ge_iPSC	+	NA	rs2965190	2
COMP	1311	19	18893583	18902123	No	Yes	No	3.19828e-08	NA	-0.486493	-1	0	5.51825e-06	0.0132272	GTEx/v7/Testis	+	NA	rs2965190	2
SLC25A42	284439	19	19174808	19223697	No	Yes	No	1.15312e-08	0.208308	-0.88039	1	0	4.2197e-08	0.000158489	eQTLGen_cis_eQTLs	+	NA	rs2965190	2
LPAR2	9170	19	19734477	19739739	No	Yes	No	1.15312e-08	0.33727	-0.426143	-1	4.606	3.27170000000001e-310	0	eQTLcatalogue/Alasoo_2018_ge_macrophage_naive:eQTLcatalogue/BLUEPRINT_ge_monocyte:eQTLcatalogue/BLUEPRINT_ge_neutrophil:eQTLcatalogue/Fairfax_2014_LPS24:eQTLcatalogue/Fairfax_2014_naive:eQTLcatalogue/GENCORD_ge_LCL:eQTLcatalogue/Lepik_2017_ge_blood:eQTLcatalogue/Quach_2016_ge_monocyte_naive:eQTLcatalogue/TwinsUK_ge_blood:eQTLcatalogue/TwinsUK_ge_fat:eQTLcatalogue/TwinsUK_ge_LCL:eQTLcatalogue/Twin…	+	NA	rs2965190	2
EDAR	10913	2	109510927	109605828	No	No	No	6.44151e-08	8.30571e-05	0.48118	-1	0	4.3068e-06	0.0291831	eQTLGen_trans_eQTLs	-	NA	rs2965190	2
CHN1	1123	2	175664091	175870097	No	No	No	6.44151e-08	0.837424	NA	-1	0	2.2518e-06	0.0170222	eQTLGen_trans_eQTLs	+	NA	rs2965190	2
TBRG4	9238	7	45139699	45151646	No	No	No	2.51691e-08	0.78094	-0.259398	-1	0	4.98971e-06	4.1478e-20	GTEx/v8/Thyroid:GTEx/v7/Colon_Sigmoid	+	NA	rs34599486	1
GDPD5	81544	11	75145685	75236948	No	No	No	6.44151e-08	0.0699851	NA	-1	0	3.6602e-06	0.025634	eQTLGen_trans_eQTLs	+	NA	rs2965190	2
ACSBG1	23205	15	78459810	78538030	No	No	No	6.44151e-08	0.0067003	-0.9276	-1	0	1.3355e-06	0.0105771	eQTLGen_trans_eQTLs	+	NA	rs2965190	2
HBM	3042	16	203891	216767	No	No	No	6.44151e-08	0.00684675	-0.261104	1	0	8.6891e-08	0.00102875	eQTLGen_trans_eQTLs	+	NA	rs2965190	2
CMTM2	146225	16	66613351	66622178	No	No	No	6.44151e-08	2.07069e-05	-0.582481	1	0	2.243e-06	0.0169357	eQTLGen_trans_eQTLs	+	NA	rs2965190	2
RUNDC3A	10900	17	42385781	42396039	No	No	No	6.44151e-08	0.960334	NA	1	0	3.011e-09	0.000108656	eQTLGen_trans_eQTLs	+	NA	rs2965190	2
CSF2RB	1439	22	37309670	37336491	No	No	No	6.44151e-08	0.00186665	0.300566	1	0	3.4173e-06	0.0241606	eQTLGen_trans_eQTLs	+	NA	rs2965190	2

## Sheet: T6.GWGAS
Table 6. Genes identified by genome-wide gene-based association study (GWGAS) in MAGMA.
Genes with an adjusted p-value (FDR) below 0.05 are highlighted in bold. Chr=chromosome; Start Bp=start position of one gene; Stop Bp=stop position of one gene; nSNPs=number of SNPs in the GWAS mapped to the gene; Z=Z-statistic of the gene-based test in MAGMA; P=Two sided gene-based P-value.
Gene_name	CHR	START	STOP	nSNPs	Z	P	P(FDR)
SPATS2L	2	201170604	201346986	382	4.9674	3.3934e-07	0.00124211
HAPLN4	19	19366450	19373605	16	5.1265	1.4758e-07	0.00124211
TM6SF2	19	19375173	19384200	20	4.977	3.2295e-07	0.00124211
NDUFA13	19	19626545	19644285	32	4.9705	3.3383e-07	0.00124211
CTC-260F20.3	19	19627036	19646885	33	4.9489	3.7318e-07	0.00124211
YJEFN3	19	19627036	19648390	35	4.9157	4.4238e-07	0.00124211
CILP2	19	19649057	19657468	16	4.904	4.6953e-07	0.00124211
TSSK6	19	19623227	19626838	5	4.7994	7.959e-07	0.00184231
RP11-113D6.10	11	18230685	18236109	9	4.7359	1.0905e-06	0.00224376
SUGP1	19	19386827	19431653	88	4.4151	5.0479e-06	0.00849791
GATAD2A	19	19496635	19619740	161	4.4257	4.8057e-06	0.00849791
PLEKHO1	1	150121373	150136916	25	4.2816	9.2777e-06	0.014317
TMEM258	11	61535973	61560274	31	4.2623	1.0119e-05	0.0144141
STK4	20	43595115	43708600	190	4.2374	1.1306e-05	0.0149546
GMIP	19	19740285	19754476	21	4.1941	1.37e-05	0.0169131
ATF2	2	175936978	176033110	192	4.0684	2.3668e-05	0.0243491
MYRF	11	61520114	61555990	55	4.0762	2.2887e-05	0.0243491
EEF1A2	20	62119366	62130505	50	4.074	2.311e-05	0.0243491
LHX2	9	126763949	126795580	77	4.0547	2.5101e-05	0.0244642
GRIN2A	16	9852376	10276611	1650	4.0134	2.9923e-05	0.0263864
MAU2	19	19431490	19469563	69	4.0207	2.901e-05	0.0263864
VPS45	1	150039369	150117505	92	3.9918	3.2788e-05	0.0275986
B3GAT1	11	134248398	134281812	119	3.9598	3.7503e-05	0.0301948
PBX4	19	19672522	19729725	72	3.9376	4.1145e-05	0.0317468
CADM2	3	85008132	86123579	2558	3.8881	5.0507e-05	0.0359726
SSBP2	5	80708840	81047616	624	3.8924	4.9631e-05	0.0359726
TP53I13	17	27893070	27900175	9	3.8728	5.3791e-05	0.0368927
EIF3F	11	7991798	8023409	98	3.8168	6.7595e-05	0.0447044
FADS2	11	61560452	61634826	156	3.8062	7.0573e-05	0.0450645
ADD3	10	111756126	111895323	171	3.7879	7.5964e-05	0.04689
UBE2E3	2	181831975	181941312	354	3.735	9.3856e-05	0.0544356
CADPS	3	62384022	62861054	1697	3.7267	9.7007e-05	0.0544356
VPS9D1	16	89773542	89787394	29	3.7334	9.4461e-05	0.0544356
OR5K2	3	98216448	98217496	1	3.7056	0.00010543	0.0574221
TYW5	2	200794698	200820459	44	3.6225	0.00014586	0.0648615
CUL9	6	43149913	43192325	71	3.6295	0.00014197	0.0648615
PYROXD2	10	100143322	100174941	146	3.6203	0.00014711	0.0648615
WFDC5	20	43738093	43743813	15	3.6379	0.00013743	0.0648615
RBPJL	20	43935491	43945803	18	3.625	0.00014448	0.0648615
CD40	20	44746911	44758502	23	3.637	0.00013791	0.0648615
MAPK1	22	22108789	22221970	247	3.6307	0.00014134	0.0648615
PPM1F	22	22273793	22307209	79	3.6408	0.00013589	0.0648615
ATP5G3	2	176040986	176049335	29	3.5956	0.00016184	0.0681126
C2orf69	2	200775979	200820658	84	3.5978	0.00016047	0.0681126
SLC12A5	20	44650356	44688784	114	3.5859	0.00016796	0.0691174
GLYAT	11	58407899	58499447	309	3.5794	0.00017217	0.0693097
TRIM36	5	114460459	114516243	123	3.5718	0.00017726	0.0698404
ZNF276	16	89786808	89807311	103	3.5422	0.00019842	0.0765488
FAM196B	5	169291268	169407744	284	3.5196	0.00021607	0.0800237
LPXN	11	58294344	58345693	79	3.5215	0.00021454	0.0800237
RP11-321N4.5	6	86267696	86324952	66	3.488	0.0002433	0.0854973
ZFP91-CNTF	11	58346645	58392112	70	3.4865	0.0002447	0.0854973
GIT1	17	27900487	27921072	29	3.489	0.00024243	0.0854973
MAPK10	4	86936276	87515284	1381	3.4802	0.00025053	0.0859132
KCNG2	18	77623668	77660184	98	3.4726	0.00025772	0.086772
DLGAP2	8	1449532	1656642	833	3.4497	0.00028056	0.0922976
ZFP91	11	58346584	58388515	66	3.4464	0.0002841	0.0922976
TRABD2A	2	85048774	85134132	252	3.4285	0.00030341	0.0952296
FADS1	11	61567099	61596790	33	3.432	0.00029955	0.0952296
MRPL37	1	54649714	54691137	89	3.4147	0.00031923	0.098525
MARS2	2	198570087	198573113	1	3.3854	0.00035534	0.107872
MLLT10	10	21823094	22032559	150	3.369	0.00037724	0.110885
ILF3	19	10764937	10803093	47	3.3692	0.00037698	0.110885
PREB	2	27353624	27357543	8	3.3628	0.00038581	0.111632
SSBP3	1	54691105	54879152	428	3.3507	0.00040297	0.112075
DOCK2	5	169064251	169510386	1312	3.349	0.0004055	0.112075
APOC1	19	45417504	45422606	8	3.3541	0.00039819	0.112075
ZC3H3	8	144519825	144623623	273	3.3151	0.00045807	0.124728
CAMKK2	12	121675497	121736111	160	3.311	0.00046475	0.124728
LETM2	8	38243725	38267045	26	3.2772	0.00052424	0.131188
SAA4	11	18252896	18258440	12	3.29	0.00050092	0.131188
FEN1	11	61560109	61564716	3	3.2783	0.00052209	0.131188
PAQR4	16	3019246	3023490	6	3.2873	0.00050583	0.131188
SPIRE2	16	89884587	89937727	157	3.282	0.00051545	0.131188
ZNF638	2	71503691	71662199	454	3.2598	0.00055746	0.134066
CNTF	11	58390146	58393198	5	3.2616	0.00055392	0.134066
SETD3	14	99864083	99947216	88	3.2633	0.00055067	0.134066
UBA3	3	69103881	69129559	44	3.2443	0.00058864	0.139749
DPP4	2	162848751	162931052	129	3.2322	0.00061427	0.140613
C2orf47	2	200820040	200873263	91	3.2318	0.00061506	0.140613
PACSIN2	22	43231418	43411151	505	3.2352	0.00060782	0.140613
SPHKAP	2	228844666	229046361	630	3.224	0.00063211	0.140664
CD47	3	107762145	107809872	90	3.2213	0.00063807	0.140664
SPATA2L	16	89762751	89768113	14	3.224	0.00063205	0.140664
EMCN	4	101316498	101801283	1502	3.1999	0.00068748	0.145268
FAM102A	9	130702858	130742792	85	3.1922	0.00070602	0.145268
XPNPEP1	10	111624524	111683311	85	3.2066	0.00067166	0.145268
RP11-451M19.3	10	111701029	111713649	18	3.1926	0.00070501	0.145268
ZNF516	18	74069644	74207146	373	3.1955	0.00069787	0.145268
MATN4	20	43922085	43937169	52	3.2002	0.00068661	0.145268
RP11-113D6.6	11	18161733	18211042	172	3.1854	0.00072275	0.147076
SNX14	6	86215214	86303874	132	3.1622	0.00078299	0.155908
LRRC4C	11	40135753	41481323	3344	3.1622	0.00078294	0.155908
CCDC12	3	46963216	47023500	73	3.1512	0.00081292	0.15846
DNAJB7	22	41255553	41258130	3	3.1529	0.00080817	0.15846
ZNF138	7	64254766	64294054	119	3.1408	0.00084243	0.160732
DKFZP779J2370	15	100255908	100258029	5	3.138	0.00085062	0.160732
PKMYT1	16	3018025	3030540	16	3.1433	0.00083531	0.160732
ADRB2	5	148206156	148208196	9	3.1343	0.00086142	0.161129
INO80D	2	206858445	206951027	188	3.1193	0.0009063	0.162469
SETD2	3	47057919	47205457	146	3.1173	0.00091245	0.162469
SENP6	6	76311225	76427997	256	3.1211	0.00090089	0.162469
SAA2	11	18260770	18270190	19	3.1178	0.0009109	0.162469
ITPKA	15	41785591	41795747	21	3.124	0.0008919	0.162469
OR10A7	12	55614809	55615759	1	3.114	0.00092279	0.162745
AATF	17	35306175	35414171	122	3.1014	0.00096298	0.168231
KLHL41	2	170366212	170382772	28	3.0897	0.0010018	0.17279
UGDH	4	39500375	39529931	107	3.0873	0.0010098	0.17279
WHSC1L1	8	38127215	38239790	118	3.0825	0.0010264	0.17279
KLHL26	19	18747775	18781309	93	3.0838	0.0010219	0.17279
KIF9	3	47269516	47324941	48	3.0762	0.0010484	0.173342
SYNCRIP	6	86318053	86353510	47	3.0783	0.0010408	0.173342
NBEAL2	3	47021173	47051193	42	3.0697	0.0010715	0.174053
NTN5	19	49164664	49176338	27	3.07	0.0010705	0.174053
LRRC8E	19	7953390	7966901	38	3.0614	0.0011017	0.177402
KLHL18	3	47324407	47388306	49	3.0567	0.001119	0.178635
SRF	6	43139037	43149243	11	3.0257	0.0012404	0.194485
NDUFAF1	15	41679551	41694717	21	3.0225	0.0012533	0.194485
SUMO2	17	73163408	73179078	20	3.0219	0.0012558	0.194485
NCOA5	20	44689624	44718591	49	3.0209	0.0012603	0.194485
ADK	10	75910960	76469061	732	3.0176	0.0012738	0.194621
XPNPEP3	22	41253081	41363838	73	3.0156	0.0012822	0.194621
ITIH4	3	52846991	52865495	40	3.0119	0.0012981	0.194977
CDH8	16	61681146	62070939	761	3.0102	0.0013056	0.194977
CAD	2	27440258	27466811	61	2.9617	0.0015299	0.197313
SCN7A	2	167260083	167350757	217	2.944	0.00162	0.197313
BBS5	2	170335688	170382432	111	2.9774	0.0014534	0.197313
RP11-724O16.1	2	170335990	170382432	111	2.9774	0.0014534	0.197313
COPS8	2	237993955	238009109	18	2.9556	0.0015603	0.197313
SCAP	3	47455203	47518616	51	2.971	0.001484	0.197313
RP5-966M1.6	3	52847298	52869745	54	2.9855	0.0014157	0.197313
PRICKLE2	3	64079543	64431152	1047	2.9767	0.001457	0.197313
MRPS36	5	68513587	68525956	31	2.9953	0.0013708	0.197313
RIMS1	6	72596406	73112845	1237	2.9546	0.0015653	0.197313
WTAP	6	160146617	160177351	72	2.9553	0.0015617	0.197313
VWC2	7	49813257	49961546	294	2.956	0.0015581	0.197313
ZNF107	7	64126511	64171404	99	2.9744	0.0014679	0.197313
DDHD2	8	38082736	38133076	36	2.9642	0.0015171	0.197313
FGFR1	8	38268656	38326352	74	2.9997	0.0013513	0.197313
PRKACG	9	71627469	71629039	3	2.9745	0.0014672	0.197313
SAR1A	10	71907045	71930279	75	2.9755	0.0014626	0.197313
CLEC4C	12	7882011	7904201	83	2.94	0.0016409	0.197313
HOXC4	12	54410715	54449813	55	2.9487	0.0015956	0.197313
CUL4A	13	113862552	113919399	118	2.9511	0.0015833	0.197313
AP3B2	15	83328033	83378666	109	2.9965	0.0013654	0.197313
HS3ST6	16	1961464	1968441	28	3.0008	0.0013461	0.197313
DDX19A	16	70380732	70407286	23	2.9436	0.001622	0.197313
PTPN2	18	12785477	12929642	359	2.9513	0.0015823	0.197313
ZNF14	19	19821280	19843906	56	2.9405	0.0016382	0.197313
TSHZ3	19	31765851	31840453	168	2.9623	0.0015266	0.197313
MAMSTR	19	49215999	49222978	16	2.9849	0.0014182	0.197313
TGIF2-C20orf24	20	35202956	35240787	26	2.9591	0.0015425	0.197313
WFDC12	20	43752066	43753106	4	2.9927	0.0013827	0.197313
AIRE	21	45705721	45718531	41	2.9429	0.0016256	0.197313
TRIM63	1	26377795	26394927	40	2.9257	0.0017183	0.200909
BBX	3	107241783	107530171	472	2.9243	0.0017261	0.200909
LSM1	8	38020839	38034248	19	2.9226	0.0017359	0.200909
MYO3A	10	26223196	26501456	1091	2.924	0.0017279	0.200909
MYO16	13	109248500	109860355	2202	2.929	0.0017001	0.200909
ORMDL3	17	38077294	38083854	11	2.9234	0.0017314	0.200909
NBPF3	1	21766621	21811498	122	2.9161	0.001772	0.203813
OAZ3	1	151735445	151743808	14	2.9063	0.0018289	0.205258
ST7	7	116593292	116870157	360	2.9095	0.0018103	0.205258
RCE1	11	66610306	66614017	4	2.9074	0.0018223	0.205258
RAB35	12	120532899	120555306	61	2.9116	0.0017982	0.205258
RBMXL1	1	89445139	89458643	13	2.8955	0.0018929	0.207456
PPIG	2	170440850	170497916	184	2.8997	0.0018673	0.207456
ELP6	3	47537130	47555251	20	2.8954	0.0018933	0.207456
CALCB	11	14926543	15103888	292	2.8986	0.0018745	0.207456
RPRD2	1	150335567	150449042	309	2.878	0.0020008	0.208151
MARK1	1	220701568	220837803	232	2.8845	0.00196	0.208151
AC022210.1	2	85122209	85122345	2	2.892	0.001914	0.208151
C11orf80	11	66511922	66610987	80	2.8858	0.0019519	0.208151
FAM222A	12	110152033	110208312	116	2.8904	0.001924	0.208151
LRRC57	15	42834720	42841000	9	2.8884	0.0019359	0.208151
TMEM219	16	29952206	29984373	41	2.8813	0.0019804	0.208151
AC010336.1	19	7963689	7968427	12	2.8785	0.0019976	0.208151
KRI1	19	10663761	10676713	51	2.8795	0.0019916	0.208151
ATRAID	2	27434895	27440046	12	2.8624	0.0021019	0.210625
TMEM110-MUSTN1	3	52867137	52931578	116	2.8697	0.0020545	0.210625
PPAPDC1B	8	38120648	38126761	5	2.8621	0.0021042	0.210625
AC005477.1	14	72456191	72458326	10	2.8628	0.0020996	0.210625
TGIF2	20	35201891	35222353	12	2.8665	0.0020752	0.210625
TOP3B	22	22311397	22337213	75	2.8632	0.0020968	0.210625
SLC25A17	22	41165634	41215403	50	2.8701	0.0020516	0.210625
CCNB1	5	68462837	68474072	27	2.8596	0.0021211	0.211175
NT5DC2	3	52558386	52569070	24	2.8562	0.0021436	0.211647
TBCEL	11	120894781	120961484	96	2.8555	0.0021487	0.211647
OR5B2	11	58189738	58190786	3	2.8533	0.0021636	0.211987
MUSTN1	3	52867130	52869235	6	2.8483	0.0021974	0.214166
TMEM110	3	52870235	52931612	107	2.8387	0.0022649	0.214583
FAM188B	7	30811033	30932002	419	2.837	0.0022766	0.214583
C10orf99	10	85933494	85945050	31	2.8362	0.0022828	0.214583
NKG2-E	12	10564911	10588600	13	2.8396	0.0022588	0.214583
RP11-834C11.12	12	54379629	54428672	66	2.841	0.0022486	0.214583
HLF	17	53342373	53402426	120	2.8419	0.0022422	0.214583
RASIP1	19	49223844	49243978	43	2.8392	0.0022616	0.214583
DHRS11	17	34948228	34957235	15	2.8344	0.0022955	0.214687
GABRA4	4	46920917	46996424	225	2.8192	0.0024075	0.220617
ADAM29	4	175750819	175899331	602	2.8178	0.002418	0.220617
INMT-FAM188B	7	30791753	30931696	484	2.817	0.0024237	0.220617
LRRC19	9	26993134	27005691	33	2.8214	0.0023906	0.220617
FAM168A	11	73111532	73309234	246	2.8146	0.0024423	0.220617
C12orf50	12	88373816	88427814	101	2.8188	0.0024104	0.220617
SEMG2	20	43849941	43853099	9	2.815	0.0024388	0.220617
ZCCHC14	16	87439852	87525651	301	2.8114	0.0024663	0.221704
AC011997.1	2	198557830	198639547	86	2.8053	0.0025137	0.224873
GSDMB	17	38060848	38076107	48	2.8034	0.0025283	0.225092
RFTN2	2	198432948	198540769	130	2.798	0.0025712	0.226174
RP11-10J21.3	8	142264664	142266916	7	2.7972	0.0025771	0.226174
KCNJ15	21	39529128	39679279	309	2.7993	0.0025604	0.226174
PPAP2B	1	56960419	57110974	434	2.7933	0.0026088	0.226571
WDR26	1	224572845	224624735	66	2.7853	0.0026738	0.226571
ARNTL	11	13298199	13408813	255	2.7854	0.0026728	0.226571
DAGLA	11	61447905	61514473	114	2.7908	0.0026287	0.226571
LRFN4	11	66624118	66627946	2	2.7918	0.0026208	0.226571
NPC2	14	74942895	74960880	39	2.7856	0.0026711	0.226571
VWA3A	16	22103859	22168287	64	2.7846	0.0026795	0.226571
RABEP1	17	5185558	5289129	309	2.7886	0.0026467	0.226571
CCDC109B	4	110481361	110609874	289	2.7803	0.0027155	0.227288
CTTNBP2	7	117350705	117514193	329	2.78	0.0027182	0.227288
HAGH	16	1845621	1877195	252	2.7792	0.0027248	0.227288
PTPN23	3	47422501	47454931	28	2.7749	0.0027612	0.228267
GAPDH	12	6643093	6647537	13	2.7757	0.0027538	0.228267
2002-03-01	1	220921567	220958150	100	2.7723	0.0027829	0.229039
NANOGNB	12	7917812	7926717	10	2.7625	0.0028681	0.234559
DSCR8	21	39493545	39560110	114	2.7617	0.0028753	0.234559
TDRKH	1	151742583	151763892	61	2.7547	0.0029376	0.234815
METAP1	4	99916771	99983964	160	2.754	0.002944	0.234815
THBS4	5	79287134	79379110	199	2.7559	0.0029261	0.234815
RTF1	15	41700606	41775761	105	2.7514	0.0029672	0.234815
TAOK2	16	29984962	30003582	20	2.753	0.0029529	0.234815
RAB12	18	8609443	8639379	83	2.7534	0.0029487	0.234815
KCNS1	20	43720951	43729753	13	2.7521	0.0029611	0.234815
ZNF117	7	64432154	64467062	106	2.7479	0.0029986	0.236136
CALCA	11	14988214	14993900	6	2.7468	0.0030094	0.236136
TSNARE1	8	143293441	143484601	621	2.7451	0.0030248	0.236307
NCAN	19	19322782	19363042	81	2.7438	0.0030371	0.236307
MRGPRX4	11	18194384	18195827	7	2.7421	0.0030524	0.236504
TLR3	4	186990306	187009223	56	2.7351	0.0031182	0.237625
FBXO25	8	356428	421225	253	2.7373	0.0030977	0.237625
MYO5A	15	52599480	52821247	547	2.7355	0.0031147	0.237625
FANCA	16	89803957	89883065	409	2.7386	0.0030853	0.237625
ISM2	14	77940740	77965210	63	2.7311	0.0031559	0.239512
RARRES1	3	158414681	158450485	106	2.721	0.0032546	0.24237
SOD2	6	160090089	160183561	233	2.722	0.0032445	0.24237
TYSND1	10	71897737	71906432	31	2.725	0.003215	0.24237
ZNHIT3	17	34842473	34855154	18	2.7222	0.0032426	0.24237
AP1M2	19	10683347	10697991	60	2.7205	0.003259	0.24237
GPRC5D	12	13093709	13105081	29	2.7188	0.0032758	0.242645
ATP13A1	19	19756007	19774502	44	2.7139	0.0033249	0.245301
GCLC	6	53362139	53481768	364	2.7105	0.0033593	0.246855
SLC17A3	6	25833294	25882514	132	2.7042	0.0034235	0.248865
SPATA33	16	89724210	89737680	50	2.7029	0.0034367	0.248865
FUT2	19	49199228	49209207	35	2.7044	0.0034212	0.248865
SSC5D	19	55999771	56030465	111	2.7026	0.0034404	0.248865
EZH2	7	148504475	148581413	126	2.6979	0.0034884	0.250381
DPEP1	16	89679716	89704839	76	2.6992	0.0034749	0.250381
ACOT12	5	80625824	80689998	186	2.6941	0.0035293	0.250419
HEATR5A	14	31760994	31889788	168	2.694	0.0035295	0.250419
PI3	20	43803517	43805185	15	2.6941	0.0035291	0.250419
TBRG4	7	45139699	45151646	32	2.6882	0.0035916	0.252627
HOXC6	12	54384408	54424607	53	2.686	0.0036152	0.252627
BAZ1A	14	35221937	35344853	356	2.6868	0.0036074	0.252627
CHMP1A	16	89710839	89724253	40	2.687	0.0036048	0.252627
RPS6KA2	6	166822852	167319939	1548	2.6845	0.0036314	0.252806
GFM1	3	158362067	158410364	162	2.6832	0.0036458	0.252857
FBXO30	6	146114638	146135889	24	2.6816	0.003664	0.253171
CDK7	5	68530668	68573250	97	2.6785	0.0036976	0.253655
SAAL1	11	18091482	18127638	109	2.6784	0.0036984	0.253655
FAM19A4	3	68780917	68981761	550	2.6752	0.0037343	0.254234
BLOC1S1	12	56109820	56113871	5	2.6758	0.0037276	0.254234
UBXN10	1	20512578	20522541	9	2.6715	0.0037761	0.254458
CEP68	2	65283500	65314138	87	2.6723	0.0037671	0.254458
SHPRH	6	146185381	146285559	144	2.6712	0.0037788	0.254458
SCAF11	12	46312914	46385903	75	2.6699	0.003794	0.254555
PRPF3	1	150293925	150325671	77	2.6651	0.0038482	0.256066
TRPM3	9	73143979	74061820	2606	2.6645	0.0038553	0.256066
TLDC2	20	35504524	35522638	37	2.6643	0.003858	0.256066
LXN	3	158363611	158390482	88	2.6576	0.0039346	0.256553
ELOVL2	6	10980992	11044547	100	2.6584	0.0039255	0.256553
SLC17A1	6	25783125	25832287	136	2.6611	0.0038938	0.256553
VNN2	6	133065009	133084598	78	2.6596	0.0039122	0.256553
ERV3-1	7	64451187	64467121	40	2.6605	0.0039016	0.256553
SLC44A2	19	10713133	10755235	97	2.6562	0.0039514	0.256744
PDIK1L	1	26437664	26452034	30	2.6479	0.0040491	0.258556
ZYG11B	1	53192126	53293014	257	2.6491	0.0040354	0.258556
KLHL23	2	170550998	170633499	320	2.6525	0.003995	0.258556
NLRX1	11	119037277	119054725	14	2.651	0.0040128	0.258556
HDAC7	12	48176505	48226915	155	2.6482	0.0040464	0.258556
C17orf53	17	42219274	42239844	27	2.6462	0.0040702	0.25901
SLC22A7	6	43263432	43273276	14	2.6445	0.0040908	0.25943
CEBPA	19	33790840	33793470	5	2.6432	0.0041058	0.259492
SLC5A6	2	27422455	27435826	27	2.6395	0.0041516	0.261494
FCGR3B	1	161592986	161601753	2	2.6315	0.0042499	0.266778
GOPC	6	117639374	117923691	880	2.6249	0.0043341	0.269325
MDGA2	14	47308826	48144157	2264	2.625	0.0043324	0.269325
MDGA2	14	47311134	48143999	2260	2.6256	0.0043251	0.269325
MAF	16	79619740	79634611	51	2.6203	0.004393	0.272072
ZDHHC23	3	113666748	113684248	26	2.6173	0.0044312	0.272614
GEMIN2	14	39583427	39606177	61	2.6181	0.0044211	0.272614
COA7	1	53152508	53164038	22	2.6064	0.0045756	0.275103
CNIH4	1	224544552	224567161	36	2.6086	0.004546	0.275103
FILIP1	6	76001575	76203454	251	2.6082	0.0045505	0.275103
CAAP1	9	26840683	26892802	115	2.6073	0.0045629	0.275103
PLAA	9	26904081	26947461	138	2.6114	0.0045083	0.275103
RAB21	12	72148654	72184699	37	2.6052	0.0045905	0.275103
PPP1R14A	19	38741877	38747231	18	2.6053	0.0045894	0.275103
DEFB125	20	67891	77735	8	2.6064	0.0045746	0.275103
TXNDC16	14	52897308	53019240	268	2.603	0.0046204	0.276002
KLRC4-KLRK1	12	10524952	10562745	96	2.5977	0.0046921	0.278488
SPINT2	19	38734675	38783254	142	2.5988	0.0046781	0.278488
POMZP3	7	76239303	76256578	11	2.5952	0.0047263	0.279622
PTH1R	3	46919236	46945287	44	2.5917	0.0047756	0.280745
ZNF398	7	148823508	148880116	152	2.5922	0.004768	0.280745
SPOCK1	5	136310987	136934068	1556	2.5876	0.0048321	0.283167
SEC24B	4	110354928	110462052	175	2.5865	0.0048478	0.283191
SPTBN4	19	40972148	41082370	241	2.5845	0.0048766	0.283978
C1orf86	1	2115903	2144159	45	2.579	0.0049546	0.284054
TARS2	1	150459887	150480078	51	2.58	0.0049406	0.284054
CTNS	17	3539762	3564836	80	2.5821	0.0049096	0.284054
RNF125	18	29598335	29653176	115	2.5799	0.0049417	0.284054
DNAJC5	20	62526518	62567384	131	2.5821	0.0049102	0.284054
EXTL1	1	26346375	26362955	22	2.5477	0.0054223	0.290994
TMEFF2	2	192813769	193060435	430	2.5468	0.0054355	0.290994
TWIST2	2	239756673	239795893	15	2.5585	0.0052566	0.290994
ITIH1	3	52811603	52826078	31	2.5579	0.0052655	0.290994
AFAP1	4	7760441	7941653	882	2.551	0.00537	0.290994
CENPH	5	68485375	68506184	38	2.5483	0.0054125	0.290994
TUBB2B	6	3224495	3231964	4	2.552	0.005355	0.290994
DNPH1	6	43193367	43197222	5	2.5475	0.0054242	0.290994
ME1	6	83920108	84140797	423	2.5653	0.0051545	0.290994
CHCHD3	7	132469629	132766848	472	2.5592	0.0052453	0.290994
DPM2	9	130697378	130700763	6	2.5627	0.0051933	0.290994
C10orf53	10	50887697	50918307	89	2.5656	0.00515	0.290994
PLXNC1	12	94542499	94701451	526	2.5532	0.0053377	0.290994
AC079602.1	12	121407641	121410095	4	2.558	0.0052639	0.290994
TIMM9	14	58875212	58894332	14	2.5503	0.0053809	0.290994
ANKRD34C	15	79575146	79590580	23	2.5467	0.0054373	0.290994
MTSS1L	16	70695107	70719969	52	2.5623	0.0051996	0.290994
MC1R	16	89978527	89987385	29	2.5513	0.0053657	0.290994
GGNBP2	17	34900737	34946278	70	2.5457	0.0054528	0.290994
PNPLA6	19	7598890	7626650	125	2.5655	0.005152	0.290994
LPAR2	19	19734477	19739739	5	2.5513	0.0053656	0.290994
ZNF101	19	19779605	19794318	31	2.5666	0.0051347	0.290994
MX2	21	42733870	42781317	135	2.564	0.0051737	0.290994
UFD1L	22	19437433	19466738	73	2.5555	0.0053023	0.290994
EIF4E	4	99792835	99851788	156	2.5442	0.0054759	0.291387
CDKN2C	1	51426417	51440305	12	2.5406	0.0055334	0.291464
MLF1	3	158288952	158325041	108	2.5401	0.0055403	0.291464
FOXP2	7	113726382	114333827	783	2.5403	0.0055374	0.291464
TMEM71	8	133697253	133772958	245	2.5427	0.0054993	0.291464
SIX2	2	45232300	45236569	11	2.5347	0.0056278	0.294431
DAPL1	2	159651829	159719293	210	2.5307	0.0056921	0.294431
ITIH3	3	52828784	52843025	19	2.5328	0.0056572	0.294431
C5orf49	5	7830491	7851603	64	2.5339	0.0056405	0.294431
RORB	9	77112281	77308093	411	2.5325	0.005662	0.294431
ZP2	16	21208773	21225831	39	2.531	0.0056876	0.294431
KDM3A	2	86667770	86719839	101	2.527	0.0057527	0.296737
HN1	17	73131343	73164376	45	2.5256	0.0057757	0.297096
KIAA0226L	13	46916139	47012325	140	2.523	0.0058184	0.297638
TERF2	16	69389464	69442474	86	2.5236	0.0058087	0.297638
FEZF1	7	121941448	121950745	15	2.5163	0.0059303	0.302527
ALAS1	3	52232102	52248343	14	2.5128	0.005989	0.303017
RP11-257K9.8	6	73919469	73972919	145	2.5131	0.0059836	0.303017
REPIN1	7	150065278	150071133	15	2.5133	0.0059799	0.303017
TUBB3	16	89985573	90002500	54	2.5089	0.006056	0.30526
PSG1	19	43370616	43383974	2	2.5083	0.0060663	0.30526
AKR7A3	1	19609052	19615744	25	2.5053	0.0061173	0.306163
OGDHL	10	50942689	50970425	75	2.5054	0.0061163	0.306163
CCDC125	5	68576002	68628636	103	2.5026	0.0061642	0.307678
CRTC2	1	153920145	153931101	11	2.4949	0.0062988	0.310606
C12orf71	12	27233991	27235447	10	2.4936	0.0063235	0.310606
NOXRED1	14	77860364	77889860	49	2.494	0.0063156	0.310606
SPECC1	17	19912657	20222339	621	2.4938	0.0063186	0.310606
ATG4D	19	10654571	10664094	24	2.4966	0.0062699	0.310606
ARFGAP3	22	43192508	43254112	189	2.4936	0.0063224	0.310606
RP11-432B6.3	3	159945241	160167617	307	2.4886	0.0064132	0.310889
BLOC1S5	6	8013800	8064647	178	2.489	0.0064056	0.310889
TRIM14	9	100831557	100881494	79	2.4918	0.0063549	0.310889
KLRC3	12	10564911	10573194	5	2.4897	0.0063927	0.310889
NMRAL1	16	4511681	4545764	125	2.4906	0.006376	0.310889
IFT74	9	26947037	27062928	284	2.4875	0.0064331	0.31104
KATNBL1	15	34432875	34502297	215	2.4841	0.0064946	0.313195
TLCD1	17	27051366	27054953	5	2.4825	0.0065234	0.313767
RELT	11	73087309	73108519	38	2.4797	0.0065748	0.31542
TMEM183A	1	202976514	202993976	25	2.4709	0.0067384	0.317132
BOLL	2	198591603	198651486	59	2.4704	0.0067475	0.317132
TRANK1	3	36868311	36986548	224	2.472	0.0067188	0.317132
DCBLD1	6	117774980	117891021	372	2.4726	0.0067059	0.317132
WDR73	15	85185999	85197574	27	2.4734	0.0066915	0.317132
KCTD13	16	29916333	29938356	32	2.4711	0.0067342	0.317132
NGFR	17	47572655	47592379	55	2.4743	0.0066752	0.317132
SLC25A42	19	19174808	19223697	80	2.4755	0.0066517	0.317132
VAV3	1	108113782	108507766	1142	2.4687	0.0067801	0.317858
CWC22	2	180809603	180871840	154	2.4626	0.0068976	0.318602
MXI1	10	111967363	112047123	202	2.4658	0.006836	0.318602
NUCB2	11	17229700	17371521	277	2.4626	0.0068963	0.318602
MTFMT	15	65294845	65321977	67	2.4618	0.0069116	0.318602
PQLC1	18	77662420	77711664	116	2.462	0.0069079	0.318602
TSKS	19	50243010	50266587	41	2.4616	0.0069164	0.318602
RBX1	22	41347351	41369313	16	2.4668	0.0068159	0.318602
IGFL4	19	46543006	46580376	104	2.4545	0.0070542	0.324143
METTL21A	2	208445355	208490652	62	2.4536	0.0070721	0.324161
OR5B12	11	58206593	58207646	2	2.4522	0.0070995	0.324225
UBTF	17	42282401	42298994	23	2.4517	0.0071085	0.324225
TSPAN2	1	115590632	115632121	149	2.4497	0.007148	0.325225
TCF23	2	27371872	27376378	5	2.4467	0.007209	0.325403
ZNF502	3	44754135	44765323	14	2.4482	0.0071788	0.325403
MBNL1	3	151961617	152183569	308	2.4472	0.0071993	0.325403
BAG4	8	38034051	38070819	49	2.446	0.0072222	0.325403
KIAA1143	3	44779153	44803154	24	2.4437	0.0072678	0.325872
MEX3C	18	48700920	48744674	85	2.4438	0.0072659	0.325872
ZNF501	3	44771088	44778575	11	2.4412	0.0073193	0.326024
C1QTNF8	16	1140005	1146244	21	2.4412	0.0073186	0.326024
AIPL1	17	6297013	6338519	218	2.441	0.007324	0.326024
GRIN3A	9	104331635	104500862	616	2.4391	0.0073612	0.326894
IFT80	3	159974774	160117668	162	2.4376	0.0073928	0.327512
SHISA4	1	201857808	201861434	7	2.4362	0.0074207	0.327963
KIAA0040	1	175126123	175162135	101	2.4336	0.007474	0.328868
PTK7	6	43044006	43129457	166	2.4335	0.0074767	0.328868
PIK3C2A	11	17099277	17229530	202	2.4315	0.0075176	0.329884
SMPD3	16	68392231	68482591	164	2.428	0.0075901	0.332278
PCID2	13	113831891	113863029	39	2.4261	0.0076313	0.333293
ACVR1C	2	158383279	158485517	117	2.4244	0.0076661	0.333515
DIP2C	10	320130	735683	768	2.4241	0.0076724	0.333515
KIAA1239	4	37245842	37451087	619	2.4214	0.0077314	0.334509
SPZ1	5	79615444	79617661	10	2.4215	0.0077291	0.334509
HIST1H1C	6	26055968	26056699	3	2.4175	0.0078136	0.334936
RBM17	10	6130950	6159420	75	2.4197	0.007766	0.334936
OR10A3	11	7960081	7961141	1	2.4176	0.0078106	0.334936
OR1S1	11	57982217	57983195	8	2.4182	0.0077988	0.334936
RNF223	1	1006346	1009687	7	2.4148	0.0078716	0.335867
CDC42BPB	14	103398716	103523799	253	2.415	0.0078671	0.335867
ISCA2	14	74960423	74963809	8	2.41	0.0079766	0.339236
ZNF592	15	85291866	85349659	107	2.4095	0.0079872	0.339236
AL589765.1	1	151682909	151702070	34	2.3921	0.0083769	0.341788
RIIAD1	1	151682909	151702281	34	2.3921	0.0083769	0.341788
FCRL2	1	157715523	157746922	51	2.3923	0.0083707	0.341788
STAB1	3	52529354	52558511	45	2.3941	0.0083313	0.341788
EOGT	3	69024365	69063112	114	2.4006	0.0081852	0.341788
ZPBP	7	49890017	50160925	648	2.4052	0.0080816	0.341788
CCDC171	9	15552895	16061661	1234	2.3935	0.0083438	0.341788
MELK	9	36572859	36677678	143	2.4044	0.0080999	0.341788
TSPAN15	10	71211229	71267425	218	2.4001	0.0081945	0.341788
HOXC5	12	54426637	54429142	5	2.3967	0.0082708	0.341788
CCDC64	12	120427673	120532298	186	2.3966	0.0082744	0.341788
PROZ	13	113812968	113826694	30	2.3987	0.0082261	0.341788
MRPL46	15	89002707	89010650	2	2.3953	0.0083033	0.341788
LYSMD4	15	100255902	100273766	46	2.4005	0.0081863	0.341788
SSTR5	16	1122756	1131454	45	2.3968	0.0082685	0.341788
SEMG1	20	43835638	43838413	6	2.3925	0.0083667	0.341788
APOL6	22	36044442	36064456	57	2.392	0.0083795	0.341788
POLDIP3	22	42979727	43010968	49	2.3953	0.0083028	0.341788
OR2M4	1	248402231	248403166	1	2.3883	0.0084637	0.341838
RAB1A	2	65297835	65357240	168	2.3872	0.0084882	0.341838
CREB1	2	208394461	208468155	95	2.3883	0.0084626	0.341838
GTF2IRD2	7	74210483	74267847	1	2.3899	0.0084262	0.341838
ZNF786	7	148766735	148787874	32	2.3871	0.0084915	0.341838
C21orf2	21	45748827	45759285	23	2.3885	0.0084588	0.341838
BCAS2	1	115110178	115124260	20	2.3837	0.0085708	0.342205
C2orf53	2	27359723	27362278	4	2.3827	0.008593	0.342205
ST3GAL2	16	70413338	70473140	49	2.3832	0.0085822	0.342205
NUP88	17	5264258	5323480	231	2.3853	0.008532	0.342205
PLXDC1	17	37219556	37310647	322	2.3843	0.0085563	0.342205
SBK3	19	56052023	56056909	12	2.3805	0.0086444	0.343513
ZBTB11	3	101367733	101396339	45	2.3764	0.0087416	0.344419
SORBS2	4	186506598	186877806	1444	2.3779	0.0087054	0.344419
ACAT2	6	160181360	160200144	69	2.3765	0.008738	0.344419
MFAP4	17	19286755	19290553	2	2.3772	0.0087229	0.344419
CLEC17A	19	14693896	14721969	92	2.3737	0.0088057	0.346208
CPS1	2	211342406	211543831	419	2.3721	0.0088433	0.346518
TMEM178B	7	140774032	141180180	869	2.3718	0.008851	0.346518
INO80E	16	30006615	30017114	21	2.37	0.0088939	0.347463
TMEM202	15	72690614	72700370	11	2.3656	0.0089994	0.348726
SNX29	16	12070594	12668146	2414	2.3668	0.0089702	0.348726
MIS12	17	5389605	5394134	26	2.3648	0.0090204	0.348726
DPF1	19	38701646	38720354	54	2.3652	0.0090104	0.348726
OSBPL2	20	60813580	60871268	155	2.3655	0.0090021	0.348726
KIFAP3	1	169890467	170054349	437	2.3601	0.0091357	0.351381
MSH2	2	47630108	47789450	416	2.3587	0.0091687	0.351381
CLASP2	3	33537737	33759848	290	2.358	0.0091871	0.351381
ABHD14B	3	52002526	52017425	7	2.3569	0.0092133	0.351381
ABHD14A	3	52005442	52015212	7	2.3569	0.0092133	0.351381
DLG1	3	196769431	197026171	586	2.3599	0.009139	0.351381
VIPAS39	14	77893018	77924295	57	2.3566	0.0092219	0.351381
PBRM1	3	52579368	52719933	292	2.3536	0.0092955	0.352734
SEZ6	17	27281919	27333458	54	2.3542	0.0092825	0.352734
RGR	10	86004809	86019716	54	2.3522	0.0093318	0.353387
GRPEL2	5	148724993	148734146	14	2.3511	0.00936	0.353732
PRPF38A	1	52870236	52886511	8	2.3454	0.0095042	0.355299
SPAM1	7	123565286	123611468	107	2.345	0.0095141	0.355299
HMBS	11	118955576	118964259	12	2.3455	0.0095015	0.355299
RPGRIP1	14	21756098	21819460	149	2.3452	0.0095082	0.355299
GPR137C	14	53019866	53104431	171	2.3449	0.0095166	0.355299
RPL3	22	39708887	39716394	27	2.3463	0.0094804	0.355299
MLLT3	9	20341663	20622542	418	2.3431	0.0095618	0.356268
TNFAIP3	6	138188351	138204449	27	2.3421	0.0095889	0.356561
TOP1	20	39657458	39753127	137	2.3387	0.0096755	0.35906
SSBP3-AS1	1	54703710	54704736	4	2.3333	0.0098167	0.363571
CCNJ	10	97803151	97820627	27	2.3324	0.0098396	0.363692
ADAMTS10	19	8645126	8675620	43	2.3314	0.0098665	0.36396
IPO9	1	201798269	201853422	89	2.3302	0.0098971	0.364363
HCRTR1	1	32083287	32098119	28	2.3187	0.010206	0.367627
RORC	1	151778547	151804348	56	2.3227	0.010098	0.367627
GLT8D1	3	52728505	52740048	13	2.3231	0.010087	0.367627
SLC4A9	5	139739787	139754728	18	2.3224	0.010105	0.367627
LACE1	6	108616098	108847999	311	2.3217	0.010124	0.367627
ZBTB16	11	113930315	114121398	578	2.3189	0.0102	0.367627
ATXN7L3B	12	74931551	74935223	7	2.3256	0.010019	0.367627
TRPM7	15	50844670	50979012	385	2.3181	0.010222	0.367627
RP11-597K23.2	15	82380935	82390035	30	2.3232	0.010085	0.367627
GSDMA	17	38119226	38134019	44	2.3199	0.010174	0.367627
SCAMP4	19	1905213	1926016	64	2.3183	0.010216	0.367627
AC006547.14	22	20135950	20138399	13	2.318	0.010224	0.367627
SDF2	17	26975374	26989207	10	2.3148	0.010311	0.370037
NR1I3	1	161199456	161208092	23	2.3131	0.010359	0.371041
WAC	10	28821422	28912041	153	2.3116	0.0104	0.37179
SLC6A17	1	110693108	110744824	101	2.3026	0.010649	0.376827
DENND4B	1	153901977	153919172	20	2.3056	0.010567	0.376827
ZNF148	3	124944405	125094198	249	2.3035	0.010626	0.376827
SEC23A	14	39501123	39578850	178	2.3022	0.010663	0.376827
PIPOX	17	27277531	27384234	161	2.3039	0.010613	0.376827
YPEL1	22	22051833	22090123	115	2.3035	0.010624	0.376827
CHRNA6	8	42607763	42651535	83	2.3003	0.010715	0.377944
CATSPER4	1	26517052	26529459	60	2.2979	0.010783	0.378901
VEGFA	6	43737921	43754224	48	2.2968	0.010816	0.378901
MYO6	6	76458909	76629254	264	2.2965	0.010824	0.378901
ACE	17	61554422	61599205	94	2.2967	0.010817	0.378901
GNL3	3	52715172	52728508	21	2.2927	0.010934	0.380035
SLC38A2	12	46751972	46766650	22	2.2928	0.010931	0.380035
ERO1L	14	53106634	53162618	111	2.2946	0.010879	0.380035
STARD9	15	42867857	43013179	142	2.2918	0.010959	0.380035
PGAP3	17	37827375	37853050	60	2.2922	0.010947	0.380035
ATP5L2	22	43035809	43036607	3	2.2901	0.011007	0.380986
CALU	7	128379346	128411861	79	2.2853	0.011146	0.383646
EID1	15	49170083	49172380	1	2.286	0.011128	0.383646
ZPBP2	17	38024417	38034149	31	2.2858	0.011132	0.383646
CSDE1	1	115259534	115301297	65	2.2843	0.011177	0.383999
NMB	15	85198360	85201794	11	2.2821	0.011241	0.385483
SLC39A1	1	153931575	153940188	13	2.2741	0.01148	0.38807
ZNF318	6	43274872	43337216	78	2.2743	0.011474	0.38807
BACH2	6	90636248	91006627	669	2.275	0.011453	0.38807
PGAM1	10	99185917	99193198	11	2.2734	0.0115	0.38807
GABRG3	15	27216429	27778373	1497	2.2759	0.011427	0.38807
CPEB1	15	83211951	83317612	230	2.2762	0.011418	0.38807
SENP3	17	7465192	7475287	21	2.2731	0.011509	0.38807
RRBP1	20	17594323	17662940	132	2.2726	0.011526	0.38807
OSER1	20	42825136	42839431	41	2.275	0.011454	0.38807
CSE1L	20	47662849	47713489	100	2.277	0.011392	0.38807
MIF	22	24236191	24237414	3	2.2702	0.011596	0.389718
SYT16	14	62453803	62568431	437	2.2667	0.011704	0.392635
FHOD3	18	33877677	34360018	1122	2.2657	0.011735	0.392963
CASC10	10	21781587	21786191	6	2.2645	0.011771	0.393457
DGKD	2	234263153	234380750	217	2.2612	0.011872	0.393976
MATR3	5	138609441	138667360	40	2.2583	0.011964	0.393976
OR8G5	11	124134723	124135763	8	2.258	0.011973	0.393976
GOLGA8A	15	34671269	34880704	150	2.2578	0.011978	0.393976
FAM219B	15	75192328	75199462	7	2.2583	0.011963	0.393976
C16orf96	16	4606491	4650715	79	2.2633	0.011808	0.393976
ZNF652	17	47366568	47439835	150	2.2594	0.011928	0.393976
CGB7	19	49557531	49562117	16	2.2621	0.011846	0.393976
LL22NC03-75H12.2	22	47857048	47882860	66	2.2617	0.011858	0.393976
FCRLA	1	161676762	161684142	32	2.2546	0.01208	0.395925
NFATC2IP	16	28962128	28978418	14	2.2547	0.012075	0.395925
IGSF10	3	151143172	151176497	67	2.2525	0.012147	0.397108
SOX15	17	7491496	7493488	5	2.2521	0.012159	0.397108
KCNK12	2	47743720	47798078	125	2.2485	0.012273	0.39783
AGXT2	5	34998206	35048198	171	2.2489	0.012261	0.39783
MAD1L1	7	1855429	2272878	1561	2.2473	0.01231	0.39783
KLRC2	12	10579453	10594899	6	2.248	0.012289	0.39783
SPAG5	17	26904588	26926297	13	2.2498	0.012231	0.39783
PNMT	17	37824234	37826728	4	2.2476	0.012302	0.39783
FUT1	19	49251268	49258647	17	2.2461	0.012348	0.398363
ARFIP1	4	153701089	153839615	270	2.2432	0.012441	0.400452
HCAR3	12	123199303	123201439	7	2.2428	0.012456	0.400452
TRIM59	3	160150233	160203561	95	2.2404	0.012531	0.401149
HIST1H4L	6	27840926	27841289	1	2.2383	0.0126	0.401149
ZNF282	7	148892577	148923339	98	2.2398	0.012551	0.401149
DDN	12	49388932	49393092	5	2.2411	0.012508	0.401149
DTX3	12	57998405	58003587	5	2.2375	0.012626	0.401149
SLC41A2	12	105196331	105352522	301	2.2368	0.012651	0.401149
RP11-343C2.11	16	69333585	69354614	36	2.2371	0.01264	0.401149
ZNF480	19	52800430	52829175	81	2.2385	0.012593	0.401149
PPFIA4	1	202995626	203047868	160	2.2346	0.012722	0.402119
EXOC5	14	57670518	57735726	62	2.2345	0.012725	0.402119
KIF15	3	44803209	44914868	108	2.2337	0.01275	0.402146
AQP1	7	30893010	30965131	172	2.2327	0.012784	0.402146
VAPA	18	9913999	9960018	123	2.2325	0.012791	0.402146
HSPBP1	19	55773599	55791749	33	2.2308	0.012846	0.40319
TACSTD2	1	59041099	59043166	11	2.2293	0.012899	0.403486
CHRNA2	8	27317279	27337400	80	2.2295	0.012891	0.403486
GRXCR1	4	42895284	43032675	418	2.2279	0.012944	0.40378
IER2	19	13261229	13265722	9	2.2277	0.012952	0.40378
FAM49A	2	16730727	16847599	282	2.2203	0.013198	0.40559
HSPE1	2	198364718	198368181	2	2.2204	0.013196	0.40559
SMC4	3	160117062	160152750	62	2.2203	0.013199	0.40559
SLBP	4	1694527	1714282	40	2.2188	0.013251	0.40559
JMY	5	78532012	78623038	124	2.2251	0.013036	0.40559
HBEGF	5	139712428	139726216	27	2.2232	0.013101	0.40559
CSK	15	75074398	75095539	31	2.2214	0.013163	0.40559
HMOX2	16	4524691	4560348	101	2.22	0.013209	0.40559
RP11-680G10.1	16	85391069	85393055	6	2.2234	0.013096	0.40559
PLCG1	20	39765600	39811629	61	2.2199	0.013214	0.40559
KCNB1	20	47980414	48099184	389	2.2192	0.013237	0.40559
HSPD1	2	198351305	198381461	30	2.2162	0.01334	0.405632
IL17B	5	148750887	148783765	88	2.2165	0.01333	0.405632
GPR162	12	6930711	6939136	12	2.2165	0.013329	0.405632
ACE	17	61562184	61599209	82	2.2179	0.013282	0.405632
OMA1	1	58881056	59012474	482	2.2152	0.013374	0.406
MAPK6	15	52244303	52358462	168	2.2133	0.013437	0.407244
PPAP2C	19	281040	291393	32	2.2112	0.013512	0.407517
SF3A2	19	2236520	2248678	34	2.2123	0.013474	0.407517
TOMM40	19	45393826	45406946	47	2.2116	0.013495	0.407517
RPE65	1	68894505	68915642	63	2.1883	0.014324	0.407537
ECM1	1	150480538	150486265	13	2.188	0.014334	0.407537
ASIC4	2	220378892	220403494	49	2.1955	0.014063	0.407537
NEK4	3	52744800	52804965	114	2.194	0.014117	0.407537
TMF1	3	69068978	69101484	55	2.2012	0.013862	0.407537
C3orf80	3	159943423	159945999	4	2.1977	0.013986	0.407537
LARP1B	4	128982423	129144086	253	2.1946	0.014097	0.407537
TTC29	4	147627790	147867034	526	2.1878	0.014344	0.407537
HTR1A	5	63256183	63258334	2	2.1912	0.014219	0.407537
HARS	5	140052758	140071609	30	2.1966	0.014023	0.407537
GLRA1	5	151202074	151304403	188	2.1935	0.014134	0.407537
SIMC1	5	175665365	175772994	159	2.1895	0.01428	0.407537
SNAP91	6	84262599	84419410	255	2.208	0.013624	0.407537
SKAP2	7	26706681	27034858	750	2.2035	0.013778	0.407537
AQP1	7	30893010	30963427	168	2.1978	0.013981	0.407537
TRIM35	8	27142404	27168836	42	2.2034	0.013784	0.407537
RUNX1T1	8	92967203	93115514	160	2.2058	0.013701	0.407537
SLC45A4	8	142217265	142318404	338	2.2038	0.013768	0.407537
ST8SIA6	10	17360382	17496329	658	2.1885	0.014316	0.407537
RRP12	10	99116115	99161127	165	2.1992	0.013931	0.407537
FAM196A	10	128933694	128994422	109	2.1891	0.014294	0.407537
TTC40	10	134621896	134756327	492	2.1959	0.014048	0.407537
DKK3	11	11984653	12031316	169	2.2036	0.013775	0.407537
ABCC8	11	17414432	17498449	272	2.1944	0.014105	0.407537
SLC43A1	11	57252007	57283259	45	2.2048	0.013733	0.407537
DHH	12	49483204	49488602	3	2.1857	0.014419	0.407537
AMDHD1	12	96337071	96362370	98	2.1951	0.014077	0.407537
RBM25	14	73525144	73588122	110	2.1991	0.013935	0.407537
C15orf56	15	40542865	40545170	8	2.2059	0.013694	0.407537
USP50	15	50792759	50838905	145	2.208	0.013621	0.407537
TCF12	15	57210821	57591479	831	2.1894	0.014285	0.407537
SPATA8	15	97326619	97328845	5	2.2079	0.013627	0.407537
NTHL1	16	2089816	2097867	7	2.2019	0.013835	0.407537
AARS	16	70286198	70323446	28	2.1855	0.014427	0.407537
TUBB3	16	89987800	90005169	60	2.19	0.014261	0.407537
RTN4RL1	17	1837971	1928639	298	2.1852	0.014437	0.407537
SGK494	17	26934982	26941218	4	2.1973	0.013998	0.407537
RPL19	17	37356536	37360980	4	2.2059	0.013697	0.407537
NT5C	17	73126320	73127890	4	2.1874	0.014356	0.407537
NTF4	19	49559050	49568333	19	2.1927	0.014165	0.407537
SOGA1	20	35405845	35492089	106	2.2055	0.013708	0.407537
DOPEY2	21	37529080	37666572	527	2.1853	0.014434	0.407537
KCNJ5	11	128761251	128790930	102	2.1836	0.014497	0.407987
MRM1	17	34958001	34965407	13	2.1838	0.014488	0.407987
IK	5	140026643	140042064	20	2.1819	0.014557	0.409054
JUN	1	59246465	59249785	2	2.1779	0.014706	0.410408
SF3B1	2	198254508	198299815	40	2.1777	0.014716	0.410408
TLR9	3	52255097	52265206	10	2.1789	0.014668	0.410408
NUDT18	8	21964383	21966932	5	2.178	0.014704	0.410408
EBLN1	10	22497743	22498950	4	2.1798	0.014637	0.410408
PIP5KL1	9	130683158	130693076	11	2.1763	0.014767	0.411211
SLC41A1	1	205758221	205782876	57	2.1756	0.014794	0.411344
SPG21	15	65255362	65282648	76	2.1729	0.014895	0.413532
AC091801.1	7	3179868	3214287	212	2.1711	0.014962	0.41425
LRRC10B	11	61276272	61278482	5	2.171	0.014967	0.41425
RP11-152F13.10	15	83208783	83224682	22	2.1704	0.014988	0.41425
LMAN1L	15	75105057	75118099	30	2.1698	0.015012	0.414295
MUL1	1	20825943	20834654	24	2.1677	0.015091	0.414787
TM7SF3	12	27126128	27167367	106	2.1675	0.015097	0.414787
HORMAD2	22	30476163	30573064	182	2.1679	0.015083	0.414787
TGFBRAP1	2	105880871	105946491	192	2.1646	0.015207	0.41719
NBL1	1	19967048	19984945	53	2.1621	0.015304	0.418857
NLRP10	11	7980971	7986973	16	2.1619	0.015313	0.418857
LRRFIP2	3	37094117	37225180	216	2.1596	0.015402	0.420596
SLC17A2	6	25912982	25930946	56	2.1591	0.015422	0.420596
MRPL9	1	151732119	151736040	12	2.1557	0.015552	0.421957
GATAD2B	1	153777201	153895451	179	2.1545	0.015599	0.421957
SPRED2	2	65537985	65659771	341	2.1525	0.015677	0.421957
PTGER4	5	40679600	40693837	20	2.1559	0.015545	0.421957
HARS2	5	140071011	140078889	11	2.1558	0.01555	0.421957
HEBP1	12	13127798	13153207	60	2.1534	0.015643	0.421957
LRRC43	12	122652285	122688018	69	2.1547	0.015594	0.421957
TMX4	20	7957995	8000476	95	2.1529	0.015662	0.421957
ITSN1	21	35014706	35272165	417	2.1536	0.015635	0.421957
CLDND1	3	98216756	98241910	49	2.1495	0.015798	0.422307
MRPL47	3	179306073	179322442	26	2.1494	0.015802	0.422307
DENND2A	7	140218220	140373793	284	2.1504	0.015762	0.422307
C20orf24	20	35234137	35240960	7	2.1493	0.015804	0.422307
ENTHD1	22	40139049	40289868	164	2.1497	0.015791	0.422307
RPL24	3	101399935	101405626	10	2.1473	0.015886	0.423189
ACCSL	11	44069531	44081527	21	2.1445	0.015997	0.423189
DTX4	11	58938903	58976060	60	2.1449	0.01598	0.423189
OR6X1	11	123624196	123625253	1	2.1449	0.015982	0.423189
PRMT7	16	68344877	68392466	119	2.1448	0.015984	0.423189
TCF25	16	89940000	89977792	107	2.1446	0.015992	0.423189
S1PR4	19	3172344	3180329	5	2.1456	0.015951	0.423189
PRKCZ	1	1981909	2116834	331	2.1387	0.016229	0.42328
MLH1	3	37034823	37107380	130	2.1407	0.01615	0.42328
BLOC1S5-TXNDC5	6	7881755	8064597	644	2.1405	0.016158	0.42328
FAM160B2	8	21946670	21962409	28	2.1422	0.016088	0.42328
BRMS1	11	66104804	66112596	15	2.1388	0.016226	0.42328
HNF1A	12	121416346	121440315	91	2.1393	0.016204	0.42328
BAHD1	15	40731920	40760441	27	2.1388	0.016225	0.42328
MAP2K7	19	7968728	7979363	32	2.1426	0.016072	0.42328
KLK11	19	51525472	51531295	7	2.1391	0.016213	0.42328
SUSD2	22	24577227	24585078	21	2.1397	0.01619	0.42328
TTC23	15	99676528	99791428	300	2.1375	0.016278	0.423961
GPR35	2	241544848	241570676	90	2.1368	0.016308	0.424145
MMADHC	2	150426148	150444330	35	2.1355	0.01636	0.424306
DNAH2	17	7620672	7737062	231	2.1356	0.016355	0.424306
DLEU1	13	50656307	51297372	1470	2.1339	0.016427	0.425448
SMIM4	3	52568029	52613253	94	2.1329	0.016468	0.425914
LLGL1	17	18128901	18148189	37	2.1321	0.016501	0.426172
CACNA1C	12	2079952	2802108	1841	2.1309	0.016549	0.426817
TRPC6	11	101322295	101743293	1569	2.1295	0.016605	0.427665
ISLR	15	74466012	74469213	9	2.1288	0.016634	0.427817
TMEM51	1	15479028	15546976	343	2.1254	0.016778	0.429715
PEF1	1	32095463	32110497	20	2.1248	0.016801	0.429715
LYG2	2	99858709	99871745	18	2.1237	0.016847	0.429715
ARPP19	15	52839242	52862080	62	2.1256	0.016767	0.429715
PSG6	19	43406231	43423715	2	2.1248	0.0168	0.429715
PKNOX1	21	44394620	44453691	272	2.1241	0.016832	0.429715
SPRR2G	1	153122058	153123345	4	2.1212	0.016951	0.43048
KIAA1191	5	175773064	175788971	26	2.1208	0.016969	0.43048
IL31	12	122656577	122658746	6	2.1208	0.01697	0.43048
TMUB2	17	42264338	42269099	9	2.121	0.016961	0.43048
ZNF281	1	200374068	200379184	2	2.1135	0.017278	0.430768
MDH1	2	63815743	63834331	32	2.118	0.017086	0.430768
NCKAP5	2	133429374	134326034	2076	2.1141	0.017255	0.430768
CCDC174	3	14693271	14714166	54	2.1129	0.017307	0.430768
N4BP2	4	40058446	40159872	220	2.1157	0.017186	0.430768
BAI3	6	69345259	70099403	1992	2.1156	0.01719	0.430768
PNLDC1	6	160221298	160241736	59	2.118	0.017087	0.430768
JPH1	8	75146935	75233563	127	2.1161	0.017166	0.430768
NR4A3	9	102584137	102629173	38	2.1146	0.01723	0.430768
IGF1	12	102789645	102874423	123	2.114	0.017258	0.430768
CLEC14A	14	38723308	38725574	1	2.1129	0.017303	0.430768
CORO7	16	4404543	4475706	162	2.1141	0.017255	0.430768
TRPV1	17	3468738	3500392	108	2.1148	0.017223	0.430768
MAP1S	19	17830051	17845325	60	2.1187	0.017056	0.430768
PC	11	66615704	66725847	190	2.1115	0.017363	0.431201
AP000304.12	21	34956993	35284635	518	2.1114	0.017371	0.431201
PHF7	3	52444673	52457657	11	2.1104	0.01741	0.431568
MRPL18	6	160210844	160219468	43	2.1098	0.017437	0.431568
CTNND1	11	57520715	57587018	73	2.1088	0.017479	0.431568
DBNDD1	16	90071273	90086536	51	2.1092	0.017464	0.431568
FNDC5	1	33327869	33338083	9	2.1082	0.017506	0.431659
STRA6	15	74471807	74504608	74	2.1075	0.017535	0.431799
LRRIQ4	3	169539710	169555563	35	2.1065	0.017579	0.432308
DMWD	19	46286205	46296060	20	2.1057	0.017615	0.432619
FAF1	1	50905150	51425935	601	2.1049	0.017651	0.432657
OR13D1	9	107456660	107457766	7	2.1037	0.017702	0.432657
SLC39A12	10	18240768	18332221	341	2.1044	0.017674	0.432657
OR9Q2	11	57957906	57958990	4	2.1035	0.01771	0.432657
EML4	2	42396490	42559688	441	2.1012	0.017811	0.433079
RASA2	3	141205889	141334184	147	2.1012	0.017813	0.433079
RIPPLY2	6	84562985	84567234	11	2.0994	0.017891	0.433079
ATP6V0E2	7	149570057	149577784	31	2.1	0.017865	0.433079
KMT2D	12	49412758	49453557	32	2.1004	0.017848	0.433079
RP11-176H8.1	14	31803518	31926647	182	2.0997	0.017878	0.433079
TRIP10	19	6737936	6751537	26	2.1	0.017862	0.433079
U2AF1L4	19	36233365	36236346	11	2.0987	0.01792	0.433215
TATDN2	3	10289707	10322902	89	2.0978	0.017963	0.433688
PHOSPHO2	2	170550975	170558218	9	2.0972	0.017989	0.43375
S100A7L2	1	153409534	153412425	5	2.0917	0.018231	0.434402
PIGC	1	172339329	172413230	148	2.0913	0.018249	0.434402
PHLDA3	1	201434620	201438365	9	2.0899	0.018313	0.434402
CENPO	2	25016005	25045245	68	2.0911	0.018258	0.434402
RTN4	2	55199325	55339757	397	2.0933	0.018161	0.434402
RP11-438J1.1	3	10291056	10327480	100	2.093	0.018174	0.434402
CASP6	4	110609785	110624739	24	2.0899	0.018312	0.434402
PRSS35	6	84222194	84235423	32	2.094	0.01813	0.434402
RNF20	9	104296133	104325622	58	2.0897	0.018321	0.434402
RP11-691N7.6	11	57509635	57560715	54	2.093	0.018177	0.434402
KIAA0101	15	64657193	64679886	33	2.0936	0.018149	0.434402
RP11-529K1.3	16	70333097	70400163	47	2.0938	0.01814	0.434402
ONECUT3	19	1752372	1780987	41	2.0909	0.018269	0.434402
SERTM1	13	37248049	37271976	50	2.0889	0.01836	0.43477
WDR55	5	140044261	140053709	16	2.0874	0.018427	0.4358
HMGXB3	5	149379884	149432386	123	2.0864	0.018473	0.436045
CALD1	7	134429003	134655479	575	2.0856	0.018508	0.436045
C5AR1	19	47793280	47825323	70	2.086	0.018489	0.436045
LDOC1L	22	44888452	44894178	23	2.0822	0.018661	0.439091
COQ10B	2	198318147	198340032	14	2.0812	0.018708	0.439638
OR13C9	9	107379529	107380485	4	2.0797	0.018779	0.440218
PEX12	17	33901814	33905882	8	2.0796	0.018783	0.440218
STAU1	20	47729878	47804904	133	2.0791	0.018804	0.440218
TSSK3	1	32817122	32829913	4	2.0743	0.019025	0.441004
SIPA1L2	1	232533711	232697304	422	2.0714	0.019159	0.441004
CHMP3	2	86730554	86948245	371	2.0765	0.018922	0.441004
FAM168B	2	131805449	131851033	45	2.072	0.019132	0.441004
CEP97	3	101442769	101489406	56	2.075	0.018992	0.441004
CYB5R4	6	84569362	84677143	194	2.0726	0.019103	0.441004
KANK1	9	470291	746105	1304	2.0723	0.019118	0.441004
IFFO1	12	6647541	6665239	46	2.0712	0.019171	0.441004
ARID2	12	46123448	46301823	126	2.0761	0.018945	0.441004
ACTC1	15	35080297	35088340	21	2.0758	0.018957	0.441004
CDAN1	15	43015757	43029324	25	2.0734	0.019068	0.441004
HEXA	15	72635775	72668817	44	2.0771	0.018898	0.441004
RRAS	19	50138549	50143458	7	2.0731	0.019081	0.441004
FBLN1	22	45898118	45997015	359	2.0755	0.018969	0.441004
EN2	7	155250824	155257526	31	2.0695	0.019251	0.441747
LTK	15	41795836	41806085	25	2.0699	0.019233	0.441747
HECA	6	139456249	139501939	109	2.0682	0.019312	0.442051
SHPK	17	3468738	3539543	196	2.0684	0.019299	0.442051
SFMBT1	3	52937588	53080766	268	2.0674	0.01935	0.442374
TSEN34	19	54693789	54697585	8	2.0666	0.019386	0.442651
ADIPOR1	1	202909951	202927700	47	2.061	0.019653	0.44671
GHRL	3	10327359	10334631	17	2.0604	0.01968	0.44671
JAKMIP1	4	6027926	6202318	540	2.0585	0.019773	0.44671
ZNF300	5	150273954	150284545	23	2.0614	0.019634	0.44671
FBLL1	5	167956121	167957639	7	2.0616	0.019624	0.44671
AL033381.1	6	1080164	1105181	72	2.0578	0.019805	0.44671
SVIL	10	29746267	30025710	1062	2.0581	0.01979	0.44671
SLC15A5	12	16341419	16430619	327	2.0602	0.019689	0.44671
SERPINA6	14	94770585	94789731	75	2.0584	0.019774	0.44671
OAZ2	15	64979772	64995480	20	2.0594	0.01973	0.44671
SCN9A	2	167051695	167232503	500	2.0547	0.019954	0.446806
SLC17A4	6	25754927	25781419	99	2.0548	0.019949	0.446806
OR2B2	6	27878963	27880174	4	2.0561	0.019888	0.446806
MRPS33	7	140705854	140715028	19	2.0557	0.019905	0.446806
OR10A6	11	7949180	7950209	6	2.057	0.019843	0.446806
AP000350.10	22	24204375	24237410	106	2.0547	0.019954	0.446806
PRKAA2	1	57110995	57181008	213	2.0521	0.02008	0.448542
L2HGDH	14	50704281	50779266	149	2.0525	0.02006	0.448542
LMOD1	1	201865580	201915715	113	2.051	0.020135	0.449223
HTR3C	3	183770835	183778459	22	2.0505	0.020159	0.449223
MTIF2	2	55463731	55496483	80	2.0478	0.020292	0.450021
F10	13	113777128	113803843	52	2.0481	0.020273	0.450021
ATP5S	14	50779044	50802276	55	2.0482	0.020268	0.450021
SEC11A	15	85212775	85259947	80	2.0488	0.02024	0.450021
DND1	5	140050379	140053171	1	2.0459	0.020386	0.451481
TCP1	6	160199530	160210781	27	2.0452	0.020416	0.451481
ZNF106	15	42705021	42783321	117	2.0449	0.020431	0.451481
MOGAT3	7	100838288	100844302	11	2.0419	0.020581	0.454254
ANKDD1A	15	65204101	65251042	114	2.0409	0.020631	0.454815
TMC2	20	2517253	2622430	373	2.0398	0.020683	0.455419
CORO7-PAM16	16	4390252	4470495	173	2.0388	0.020734	0.456
SNTB2	16	69221032	69342955	227	2.0346	0.020943	0.46005
SDR42E2	16	22177618	22203075	30	2.0332	0.021019	0.461173
ZHX3	20	39807088	39946312	231	2.0324	0.021055	0.461416
ZNF593	1	26496362	26498551	9	2.0304	0.021157	0.461467
DMAP1	1	44679127	44686353	9	2.0318	0.021085	0.461467
UIMC1	5	176332006	176449634	331	2.0308	0.021137	0.461467
AMN	14	103388993	103399933	19	2.031	0.021125	0.461467
ACTL6A	3	179280668	179306196	40	2.0299	0.021182	0.461469
TSKU	11	76493295	76509198	43	2.0276	0.021299	0.463472
C19orf54	19	41246761	41257458	34	2.0269	0.021337	0.463754
EPHB2	1	23037332	23241818	409	2.026	0.021383	0.464209
PCDP1	2	120302008	120419827	176	2.0238	0.021496	0.465571
ASB16	17	42247815	42256451	14	2.0239	0.021493	0.465571
RNF103-CHMP3	2	86732791	86948245	366	2.0213	0.021625	0.466362
UBE2F-SCLY	2	238875656	239008053	361	2.0197	0.021709	0.466362
SCLY	2	238969530	239008054	125	2.021	0.021642	0.466362
C7orf55-LUC7L2	7	139025105	139108198	232	2.0192	0.021734	0.466362
LUC7L2	7	139026106	139107345	226	2.02	0.021693	0.466362
ARHGAP22	10	49654077	49864310	696	2.0216	0.02161	0.466362
VCL	10	75757872	75879918	146	2.0206	0.021658	0.466362
VAC14	16	70721342	70835064	197	2.0201	0.021685	0.466362
R3HDM2	12	57643392	57824788	184	2.0167	0.021861	0.466923
HIGD1B	17	42923721	42927848	11	2.0176	0.021819	0.466923
IER3IP1	18	44681413	44702745	59	2.0168	0.021856	0.466923
CDKN2D	19	10677138	10679735	5	2.0178	0.021806	0.466923
EEF1E1-BLOC1S5	6	8015959	8102763	279	2.0157	0.021918	0.467601
PRR16	5	119799973	120023027	751	2.0146	0.021974	0.467867
C1GALT1	7	7196565	7288282	320	2.0145	0.021981	0.467867
EPS8L3	1	110292702	110306649	38	2.0122	0.022098	0.468374
TDRD5	1	179560748	179660407	260	2.0121	0.022106	0.468374
PTF1A	10	23481256	23483181	3	2.0129	0.022064	0.468374
AHSA1	14	77924213	77935817	52	2.0125	0.022081	0.468374
REV1	2	100016938	100106497	168	2.0111	0.022157	0.468918
DLX1	2	172949468	172954405	7	2.0097	0.022232	0.469968
KAT5	11	65479467	65487075	23	2.0083	0.022307	0.47048
COX5A	15	75212132	75230509	33	2.0084	0.022298	0.47048
ZMAT2	5	140078265	140086248	12	2.0068	0.022383	0.47101
AL163636.6	14	21152746	21168735	66	2.0071	0.022369	0.47101
PSMD2	3	184016497	184026842	19	2.0058	0.02244	0.471673
CAMLG	5	134074191	134087847	11	2.0044	0.022514	0.472555
TTBK1	6	43211418	43255997	100	2.004	0.022533	0.472555
SOX5	12	23682440	24103966	947	2.0025	0.022613	0.473696
C2orf49	2	105953816	105965668	29	2.001	0.022697	0.474919
P2RX4	12	121647660	121671909	78	1.9999	0.022757	0.475637
PITPNM1	11	67259239	67273734	3	1.9973	0.022898	0.47675
GOLGA8B	15	34817408	34880704	65	1.9968	0.022925	0.47675
PLEKHO2	15	65134088	65160206	69	1.9965	0.022938	0.47675
CARM1	19	10982189	11033453	69	1.9973	0.022895	0.47675
CTD-2192J16.24	19	12775642	12780211	2	1.9965	0.022939	0.47675
CTD-3193O13.9	19	7933605	7939326	11	1.9958	0.02298	0.477067
ALLC	2	3705785	3750261	158	1.9892	0.023339	0.479643
CHAC2	2	53994929	54002333	21	1.9894	0.023327	0.479643
TMSB10	2	85132749	85133795	2	1.9895	0.023322	0.479643
SH2D6	2	85645844	85664152	45	1.9885	0.023378	0.479643
AC018867.1	2	187361840	187365393	10	1.9923	0.02317	0.479643
RAD17	5	68665120	68710628	66	1.9897	0.023312	0.479643
HIST1H2BN	6	27806323	27823487	23	1.9883	0.023389	0.479643
LY6D	8	143866296	143868008	7	1.989	0.023348	0.479643
TMEM246	9	104235453	104295819	191	1.9889	0.023355	0.479643
HPS1	10	100175955	100206684	106	1.9892	0.023337	0.479643
IER3IP1	18	44661027	44702652	139	1.9912	0.023228	0.479643
CLDN8	21	31586324	31588391	3	1.9876	0.023429	0.479932
AXDND1	1	179334855	179523870	965	1.9867	0.02348	0.480445
COX7A2L	2	42560686	42652228	178	1.9854	0.023553	0.480511
AMMECR1L	2	128619204	128643496	34	1.9848	0.023586	0.480511
UBASH3B	11	122526383	122685181	470	1.9857	0.023533	0.480511
FLII	17	18148150	18162230	15	1.9847	0.023587	0.480511
LEP	7	127881337	127897681	34	1.984	0.023627	0.480577
GSDMD	8	144635377	144645232	34	1.9837	0.023646	0.480577
OR13C8	9	107331449	107332411	3	1.9824	0.02372	0.480577
ASPHD1	16	29911696	29931185	19	1.9823	0.02372	0.480577
TNNI3	19	55663137	55669141	15	1.9825	0.023709	0.480577
SNX27	1	151584541	151671567	90	1.9689	0.024484	0.481078
USP21	1	161129240	161135513	5	1.9659	0.024654	0.481078
AC109583.1	3	46927699	46930171	4	1.9791	0.023904	0.481078
RRP9	3	51967446	51975957	4	1.9665	0.024622	0.481078
EGF	4	110834040	110933422	187	1.9788	0.023921	0.481078
ANXA5	4	122589110	122618268	114	1.9723	0.02429	0.481078
MARVELD2	5	68710939	68740157	40	1.9797	0.023871	0.481078
SLC6A7	5	149569520	149602351	130	1.969	0.024474	0.481078
ZNF165	6	28048753	28057341	20	1.9666	0.024614	0.481078
ZP3	7	76026835	76071388	153	1.9748	0.024145	0.481078
UPK3B	7	76139745	76648340	532	1.9727	0.024262	0.481078
CADPS2	7	121958481	122526813	1211	1.9729	0.024253	0.481078
ZNF425	7	148799876	148823438	45	1.9721	0.0243	0.481078
SULF1	8	70378859	70573150	462	1.9693	0.02446	0.481078
CH25H	10	90965694	90967071	5	1.9808	0.023807	0.481078
NT5C2	10	104845940	104953056	220	1.966	0.024648	0.481078
ADRB1	10	115803806	115806667	2	1.9759	0.024084	0.481078
TMX2-CTNND1	11	57480077	57559058	86	1.9681	0.024529	0.481078
NUDT8	11	67395409	67397401	4	1.9699	0.024424	0.481078
NAP1L1	12	76438670	76478813	50	1.9667	0.024609	0.481078
FREM2	13	39261266	39460074	468	1.9775	0.023994	0.481078
PPP2R3C	14	35554673	35591723	134	1.979	0.023905	0.481078
C14orf159	14	91526677	91691976	345	1.9786	0.023932	0.481078
HAUS2	15	42841008	42862192	34	1.975	0.024134	0.481078
PPIB	15	64448011	64455404	15	1.9706	0.024382	0.481078
GLYR1	16	4853204	4897343	114	1.9695	0.024448	0.481078
VPS4A	16	69345259	69358949	35	1.9787	0.023928	0.481078
NIP7	16	69373333	69377014	13	1.9757	0.024097	0.481078
ARHGAP28	18	6729717	6915715	406	1.9729	0.024256	0.481078
MEP1B	18	29765032	29800367	100	1.9682	0.024522	0.481078
MCOLN1	19	7587512	7598895	15	1.9706	0.024383	0.481078
RFX1	19	14072350	14117851	22	1.9767	0.024035	0.481078
NUP62	19	50410082	50433020	67	1.9753	0.024116	0.481078
SAMHD1	20	35518632	35580246	105	1.9734	0.024224	0.481078
RGL4	22	24030323	24041363	21	1.9694	0.024452	0.481078
RPS13	11	17095936	17099334	6	1.9648	0.024719	0.481332
SAMD15	14	77843032	77857840	34	1.9652	0.024695	0.481332
CCBL2	1	89401456	89458636	97	1.964	0.024764	0.481643
SAMD3	6	130465460	130686570	944	1.9632	0.024813	0.481643
CLDN3	7	73183328	73184600	3	1.9635	0.024795	0.481643
ZCCHC11	1	52873954	53019159	190	1.9585	0.025085	0.48166
ACTA1	1	229566992	229569845	3	1.9582	0.0251	0.48166
SPEF2	5	35617946	35814713	573	1.9594	0.025033	0.48166
HIST1H2BK	6	27106073	27114619	11	1.9601	0.024991	0.48166
PPA1	10	71962586	71993667	104	1.9589	0.025064	0.48166
CACUL1	10	120433679	120514761	178	1.9621	0.024873	0.48166
ZBTB3	11	62515791	62521660	7	1.9597	0.025015	0.48166
RNASEH2C	11	65482367	65488418	15	1.959	0.025055	0.48166
OASL	12	121458095	121477045	45	1.9583	0.025097	0.48166
EARS2	16	23533335	23569052	93	1.9621	0.024877	0.48166
MAPK3	16	30125426	30134827	9	1.9602	0.024987	0.48166
MAP1LC3B	16	87417601	87438385	64	1.9564	0.025207	0.482713
SIRT2	19	39369197	39390502	38	1.9567	0.02519	0.482713
SP4	7	21467652	21554440	245	1.9557	0.025248	0.482806
FLYWCH1	16	2961938	3001209	205	1.9555	0.025264	0.482806
IL17RE	3	9944296	9958086	32	1.955	0.025292	0.482843
MTX3	5	79275584	79287082	23	1.9508	0.025541	0.486669
C15orf61	15	67813406	67819628	10	1.9507	0.025545	0.486669
FAM129B	9	130267618	130341268	214	1.949	0.025647	0.487609
ALKBH5	17	18086392	18113268	61	1.9491	0.025644	0.487609
SMARCA2	9	2015342	2193624	583	1.9477	0.025724	0.488571
PCDHA1	5	140165876	140391929	400	1.9471	0.025764	0.48883
AC003102.1	17	42325758	42327236	2	1.9463	0.025811	0.48922
RAD51AP2	2	17691851	17699706	27	1.9443	0.025929	0.489294
AP5M1	14	57735627	57756797	18	1.9442	0.025937	0.489294
RPS6KA5	14	91336799	91526980	367	1.9454	0.025864	0.489294
SYNM	15	99638420	99675798	166	1.944	0.025947	0.489294
FLJ00104	16	87731749	87739290	35	1.9453	0.025871	0.489294
GNAO1	16	56225302	56391356	408	1.942	0.026067	0.491057
DSG3	18	29027758	29058665	117	1.9414	0.026104	0.491254
SUGT1	13	53226844	53275044	116	1.9409	0.026134	0.491319
BZW2	7	16685756	16746148	158	1.9397	0.02621	0.49175
CYP17A1	10	104590288	104597290	18	1.9397	0.02621	0.49175
CELF3	1	151674880	151689290	25	1.9352	0.026483	0.491811
FANCL	2	58386378	58468507	166	1.9379	0.026315	0.491811
CCDC148	2	159027593	159313265	1030	1.9388	0.026261	0.491811
SGOL2	2	201374731	201448505	145	1.9352	0.02648	0.491811
ZDHHC4	7	6617065	6629005	28	1.9344	0.026529	0.491811
ZDHHC6	10	114190058	114206672	24	1.9349	0.026502	0.491811
SLC29A2	11	66129992	66139685	16	1.9365	0.026403	0.491811
PRKAG1	12	49396057	49412980	12	1.9367	0.026389	0.491811
RPS6KL1	14	75370657	75390099	48	1.9362	0.026423	0.491811
FOS	14	75745477	75748933	6	1.936	0.026437	0.491811
SHC4	15	49115932	49255641	328	1.9359	0.026443	0.491811
FA2H	16	74746853	74808729	202	1.9344	0.026532	0.491811
HIST1H3C	6	26045639	26046097	3	1.9319	0.026686	0.492693
IFNA1	9	21440440	21441315	2	1.9326	0.026645	0.492693
VPS36	13	52986737	53024763	67	1.932	0.026679	0.492693
SPNS3	17	4336983	4391503	275	1.9321	0.026676	0.492693
CCDC173	2	170501935	170550943	182	1.9281	0.026919	0.493117
UBE2F	2	238875469	238951236	200	1.9295	0.026832	0.493117
CCAR2	8	22462145	22479027	56	1.9289	0.026871	0.493117
VPS11	11	118938403	118952688	33	1.9304	0.026779	0.493117
HNRNPA1L2	13	53191605	53217919	69	1.9281	0.026922	0.493117
MEF2B	19	19256377	19303400	178	1.9287	0.026881	0.493117
IL4I1	19	50392911	50432796	98	1.9291	0.02686	0.493117
PAK7	20	9518036	9819689	911	1.9297	0.026819	0.493117
FBXL15	10	104178946	104182893	3	1.9276	0.02695	0.493142
SCAMP2	15	75136071	75165706	37	1.9262	0.027037	0.494246
BIN3	8	22477931	22526661	117	1.925	0.027118	0.494451
ATP5H	17	73034958	73043080	25	1.9244	0.027155	0.494451
MEF2BNB-MEF2B	19	19256376	19302967	176	1.9252	0.027101	0.494451
AP000350.4	22	24236613	24241117	22	1.9246	0.027138	0.494451
NEK8	17	27052915	27070473	16	1.9232	0.027226	0.495256
RSRC1	3	157823644	158263519	1188	1.9206	0.027389	0.496044
ANKHD1	5	139781399	139929163	101	1.9201	0.027422	0.496044
ANKHD1-EIF4EBP3	5	139781493	139929154	101	1.9201	0.027422	0.496044
C6orf120	6	170102233	170106401	5	1.9203	0.027408	0.496044
PRRX2	9	132427920	132484875	196	1.9215	0.027332	0.496044
C19orf52	19	11039409	11044211	11	1.92	0.02743	0.496044
CNKSR1	1	26503894	26516377	26	1.9176	0.027579	0.497046
AC108868.1	2	107099728	107103848	8	1.917	0.027622	0.497046
RPL14	3	40498783	40503861	9	1.9153	0.027727	0.497046
LYSMD3	5	89811428	89825401	27	1.9185	0.027525	0.497046
CRIP3	6	43267448	43276535	11	1.9157	0.027701	0.497046
C7orf55	7	139024203	139031065	19	1.9157	0.027703	0.497046
C12orf43	12	121440225	121454305	54	1.9173	0.0276	0.497046
ANG	14	21152336	21167130	68	1.9158	0.027697	0.497046
GGT6	17	4460222	4464113	10	1.9176	0.027578	0.497046
FBXL2	3	33318517	33445154	228	1.9132	0.027862	0.49754
CCDC112	5	114602885	114632528	52	1.9135	0.027844	0.49754
GPC6	13	93879095	95059655	3009	1.9137	0.027829	0.49754
TAX1BP3	17	3566196	3571976	14	1.9133	0.027854	0.49754
ADAMTS4	1	161154098	161168846	24	1.912	0.027939	0.497954
RP11-343C2.9	16	69368994	69390209	36	1.9121	0.02793	0.497954
ZNF32	10	44139307	44144304	11	1.9108	0.028018	0.498882
KMT2E	7	104654626	104754808	134	1.9103	0.028049	0.498954
OR7C1	19	14909958	14911023	6	1.9098	0.028082	0.499062
PPP2R2B	5	145967936	146464347	1002	1.9084	0.028173	0.499242
FRAT1	10	99079022	99081672	4	1.9087	0.028151	0.499242
IZUMO1	19	49244109	49250166	24	1.9089	0.028138	0.499242
CCDC88C	14	91737667	91884188	365	1.9069	0.028269	0.500464
MED29	19	39881943	39891277	25	1.9063	0.028306	0.50064
KNCN	1	47011316	47017199	13	1.9046	0.028419	0.501379
ASB3	2	53897430	54087297	547	1.905	0.02839	0.501379
ZSCAN2	15	85144217	85171027	44	1.9044	0.028429	0.501379
SLC6A1	3	11034410	11080933	149	1.9039	0.028461	0.501466
NUDCD3	7	44418720	44530479	209	1.9022	0.028575	0.502996
ZYG11A	1	53308183	53360670	105	1.9015	0.028618	0.503275
PCDHA2	5	140174444	140391929	383	1.898	0.028848	0.504935
CLTB	5	175819456	175843570	47	1.8991	0.028778	0.504935
SETX	9	135136743	135230372	327	1.8978	0.02886	0.504935
DOC2A	16	30016830	30034591	29	1.8996	0.028742	0.504935
EZH1	17	40852293	40897071	35	1.8976	0.028876	0.504935
CLPTM1	19	45457842	45496599	104	1.8976	0.028875	0.504935
FBXO16	8	28205804	28347835	191	1.8969	0.028917	0.505175
HIST1H3J	6	27858093	27860884	7	1.8961	0.028975	0.505235
IRX3	16	54317216	54320675	3	1.8964	0.028956	0.505235
EBNA1BP2	1	43629846	43736607	343	1.8928	0.029189	0.50582
SGIP1	1	66999066	67213982	717	1.8899	0.029387	0.50582
ABHD14A-ACY1	3	52009066	52023199	10	1.8933	0.029161	0.50582
ACY1	3	52009066	52023213	10	1.8933	0.029161	0.50582
PET112	4	152591656	152682175	199	1.8905	0.029344	0.50582
PSMG3	7	1606966	1610641	14	1.8913	0.029291	0.50582
CRTAC1	10	99624757	99790585	288	1.8915	0.029277	0.50582
TRAPPC6B	14	39617015	39639736	61	1.8922	0.02923	0.50582
ARF6	14	50359810	50361490	2	1.8924	0.029217	0.50582
RIN3	14	92980118	93155339	609	1.8948	0.029062	0.50582
SUPT6H	17	26989109	27029697	31	1.8898	0.029391	0.50582
AC079210.1	17	66539369	66542970	10	1.8899	0.029386	0.50582
C20orf166	20	61147660	61167971	101	1.893	0.029178	0.50582
PDE9A	21	44073746	44195619	470	1.8937	0.02913	0.50582
CKAP2	13	53029564	53050763	43	1.8888	0.029457	0.506485
APBA2	15	29129629	29410518	497	1.8876	0.02954	0.507211
CTD-2116N17.1	15	64472547	64665980	300	1.8874	0.029554	0.507211
ZDHHC18	1	27153201	27184093	44	1.8816	0.029946	0.508356
MUTYH	1	45794835	45806142	14	1.8828	0.029866	0.508356
GMCL1	2	70056774	70108528	72	1.8849	0.029723	0.508356
MTRNR2L12	3	96335981	96337000	2	1.8811	0.029976	0.508356
KCTD8	4	44175926	44450824	587	1.8842	0.029771	0.508356
H2AFY	5	134669590	134735604	76	1.8817	0.029941	0.508356
NDUFA2	5	140018325	140027370	16	1.8811	0.029978	0.508356
IGFBP1	7	45927956	45933267	16	1.8807	0.030005	0.508356
ANXA1	9	75766673	75785309	39	1.8842	0.02977	0.508356
PARPBP	12	102513956	102591298	129	1.8808	0.029999	0.508356
RP11-379H8.1	15	83209620	83231124	33	1.8848	0.02973	0.508356
DSN1	20	35380194	35402221	15	1.885	0.029714	0.508356
MCHR1	22	41074754	41078818	7	1.8824	0.029891	0.508356
CYB5R3	22	43013846	43045574	96	1.8822	0.029903	0.508356
PTPRN2	7	157331750	158380480	3334	1.8798	0.030066	0.508459
MED21	12	27175479	27219276	118	1.8801	0.030046	0.508459
CDK10	16	89747145	89762772	58	1.8793	0.030101	0.508586
FLOT2	17	27206353	27224697	23	1.8785	0.030158	0.509085
EMC4	15	34517200	34522357	18	1.877	0.030262	0.510375
KCNMB2	3	177990720	178562217	1544	1.8746	0.030424	0.512174
SLC6A3	5	1392909	1445545	154	1.8748	0.030407	0.512174
SH3RF3	2	109745804	110262207	1068	1.8721	0.030598	0.512811
EPM2A	6	145822719	146057160	578	1.8725	0.030568	0.512811
TNFRSF10C	8	22941868	22974950	108	1.8716	0.030628	0.512811
OR6M1	11	123676043	123677095	4	1.8721	0.030598	0.512811
NOC4L	12	132628993	132637013	12	1.8717	0.030626	0.512811
GRAP2	22	40297086	40369725	88	1.8727	0.030556	0.512811
PARL	3	183547173	183602721	156	1.8694	0.030786	0.514526
ACAA2	18	47309869	47340330	60	1.8696	0.03077	0.514526
MAPK8	10	49514698	49647403	258	1.8688	0.030823	0.51468
RNASE4	14	21152259	21168761	73	1.8683	0.030858	0.5148
AMPD1	1	115215719	115238239	50	1.8675	0.030919	0.515307
SULF2	20	46285092	46415360	520	1.8671	0.030944	0.515307
OR1A2	17	3100813	3101742	5	1.8653	0.031073	0.51699
TMC6	17	76106539	76128488	58	1.8647	0.031113	0.517191
KCNQ5	6	73331520	73908574	1305	1.8634	0.031202	0.517277
RIN1	11	66097713	66104311	17	1.8635	0.031194	0.517277
GGA2	16	23474863	23533316	100	1.8638	0.031174	0.517277
LIN28B	6	105404923	105531207	132	1.8628	0.031242	0.517477
GPR75	2	54080050	54087126	17	1.862	0.031304	0.518041
ITGB3	17	45331212	45421658	262	1.861	0.031373	0.518256
ITGB3	17	45331263	45421658	262	1.861	0.031373	0.518256
SUN1	7	855528	936072	265	1.8601	0.031433	0.518785
GET4	7	916189	936073	52	1.8593	0.031493	0.519312
NDFIP2	13	80055287	80130210	115	1.8585	0.03155	0.519789
ERI3	1	44686742	44820932	162	1.8574	0.031628	0.520247
UBP1	3	33429828	33482863	122	1.8573	0.031634	0.520247
FCRLB	1	161691353	161697933	33	1.8539	0.031877	0.520937
TGOLN2	2	85545147	85555548	32	1.8554	0.03177	0.520937
CDKL2	4	76503215	76555900	107	1.8558	0.031744	0.520937
ADO	10	64564516	64568238	7	1.8551	0.031793	0.520937
POU6F1	12	51580719	51611477	65	1.8539	0.031878	0.520937
INHBC	12	57828543	57844611	26	1.8536	0.031901	0.520937
CPB2	13	46627321	46679211	149	1.855	0.031796	0.520937
IFT27	22	37154246	37172300	33	1.8546	0.031825	0.520937
HYOU1	11	118914900	118927913	19	1.8514	0.032057	0.52225
SCAMP5	15	75249560	75313837	140	1.8515	0.032049	0.52225
CA7	16	66878282	66888056	13	1.8513	0.032066	0.52225
NR0B2	1	27237980	27240457	5	1.8499	0.032161	0.523203
NPB	17	79858621	79860781	2	1.8497	0.032181	0.523203
RFT1	3	53122499	53164478	91	1.8485	0.032264	0.523494
KLRC1	12	10594863	10607284	37	1.8485	0.032266	0.523494
PIP4K2C	12	57984957	57997198	10	1.8478	0.032312	0.523494
ST13	22	41220539	41253026	33	1.8481	0.032297	0.523494
DENND2C	1	115125469	115213043	167	1.8407	0.032836	0.524682
EPCAM	2	47572297	47614740	124	1.8429	0.032672	0.524682
HIST1H1B	6	27834570	27835359	3	1.8449	0.032524	0.524682
FNDC1	6	159590429	159693141	333	1.8403	0.032861	0.524682
GBF1	10	104005289	104142656	189	1.8402	0.032867	0.524682
OR52A5	11	5152922	5153872	1	1.8417	0.032759	0.524682
C11orf74	11	36616051	36694823	203	1.8404	0.032854	0.524682
CD4	12	6896024	6929974	103	1.8418	0.032752	0.524682
SMEK1	14	91923955	91976898	114	1.8462	0.032431	0.524682
CSNK1G1	15	64457716	64648442	294	1.8407	0.03283	0.524682
TBC1D21	15	74165949	74181555	31	1.8448	0.032535	0.524682
CHP2	16	23765948	23770272	5	1.8409	0.03282	0.524682
ABHD15	17	27887565	27894155	7	1.8423	0.032717	0.524682
ATXN7L3	17	42269173	42277481	7	1.8434	0.032635	0.524682
RNF126	19	647526	663277	45	1.8458	0.032462	0.524682
CEBPG	19	33864236	33873592	21	1.8414	0.032785	0.524682
RELB	19	45504688	45541452	56	1.8452	0.032506	0.524682
HIST1H3B	6	26031817	26032288	1	1.8397	0.032907	0.524868
APOE	19	45409011	45412650	6	1.8376	0.03306	0.526855
OR2M7	1	248486894	248487899	7	1.8342	0.033316	0.52718
CCDC167	6	37450696	37467698	35	1.8345	0.033292	0.52718
FAM131B	7	143050493	143059863	12	1.8323	0.033455	0.52718
COX6C	8	100885428	100906290	45	1.8354	0.03322	0.52718
MRPL13	8	121393000	121457642	87	1.835	0.033253	0.52718
C9orf171	9	135285430	135448704	456	1.8332	0.033384	0.52718
C1QL3	10	16555742	16564004	31	1.8324	0.033443	0.52718
CHAT	10	50817141	50901925	205	1.8336	0.033355	0.52718
FRAT2	10	99092255	99094458	2	1.835	0.033252	0.52718
RP11-123K3.4	12	57643392	57690267	43	1.832	0.033479	0.52718
AC126614.1	12	57810198	57810536	1	1.8332	0.033384	0.52718
FAM177A1	14	35514113	35582336	234	1.835	0.033254	0.52718
DHX33	17	5344232	5372380	79	1.8327	0.033421	0.52718
PIGS	17	26880401	26898890	12	1.8346	0.033281	0.52718
HHIPL2	1	222695602	222721445	89	1.8288	0.033715	0.530441
RP11-108K14.8	10	135204338	135233999	72	1.828	0.033772	0.530441
SERHL2	22	42949623	42970388	20	1.8281	0.033769	0.530441
CST3	20	23608534	23619110	31	1.8275	0.03381	0.530588
ZSWIM1	20	44509866	44513905	8	1.8265	0.033885	0.531315
C9orf9	9	135753414	135765588	15	1.8252	0.033986	0.532029
OR52J3	11	5067756	5068691	7	1.8252	0.033988	0.532029
POU3F3	2	105471969	105476929	6	1.824	0.034073	0.532307
UBE3C	7	156931607	157062066	374	1.824	0.034073	0.532307
EPHX3	19	15337730	15344246	2	1.8238	0.034092	0.532307
MRTO4	1	19578033	19586622	51	1.823	0.034154	0.532377
SNX21	20	44462449	44471914	25	1.8232	0.034136	0.532377
TNNC1	3	52485118	52488086	2	1.8222	0.034209	0.532786
DOCK4	7	111366166	111846466	1029	1.8211	0.0343	0.533754
TSPAN1	1	46640745	46651630	10	1.8192	0.034444	0.534199
ELMOD3	2	85581517	85618875	77	1.8194	0.034429	0.534199
ZKSCAN8	6	28109688	28127250	43	1.8199	0.034385	0.534199
XYLT1	16	17195626	17564738	1109	1.8192	0.03444	0.534199
WDR16	17	9479944	9546776	74	1.8183	0.034507	0.534729
EIF4A1	17	7476024	7482323	18	1.8173	0.034582	0.534781
ACTG1	17	79476997	79490873	53	1.8174	0.034577	0.534781
TPD52L2	20	62496596	62522898	59	1.8171	0.034597	0.534781
TUBGCP3	13	113139325	113242481	241	1.8141	0.034829	0.53747
PSEN1	14	73603126	73690399	159	1.8142	0.03482	0.53747
RBM8A	1	145507598	145513536	2	1.8134	0.034884	0.537621
SLC38A1	12	46576846	46663800	172	1.812	0.034994	0.537621
SPPL3	12	121200313	121342174	403	1.8128	0.034932	0.537621
IPO5	13	98605912	98676551	96	1.8131	0.034906	0.537621
RP11-343C2.7	16	69369179	69385633	33	1.8117	0.035013	0.537621
SCPEP1	17	55055466	55084129	55	1.8121	0.034983	0.537621
S1PR2	19	10334520	10341948	14	1.8113	0.03505	0.537743
ZNF628	19	55987699	55995854	25	1.8109	0.035081	0.537773
SPCS1	3	52738971	52742182	5	1.8096	0.035178	0.538461
C3orf79	3	153202284	153220486	66	1.8095	0.035184	0.538461
PIP5K1A	1	151170425	151222012	64	1.8087	0.03525	0.538579
ITGAE	17	3617922	3704537	226	1.8083	0.035279	0.538579
RBL1	20	35624752	35724398	111	1.8087	0.035246	0.538579
CKS1B	1	154947129	154951725	2	1.8071	0.035375	0.538926
ZNF695	1	247108849	247171395	188	1.8075	0.035343	0.538926
FOXP1	3	71003844	71633140	1195	1.8069	0.035389	0.538926
FHL5	6	97010424	97064512	134	1.8053	0.035512	0.540354
WDR63	1	85464830	85598821	345	1.8029	0.035705	0.540762
NUP133	1	229577045	229644103	124	1.8038	0.035632	0.540762
KLHL24	3	183353356	183402265	159	1.8039	0.035622	0.540762
PTGDR2	11	60618413	60623444	25	1.8028	0.035713	0.540762
NUSAP1	15	41624892	41673248	67	1.8028	0.035714	0.540762
SNAP23	15	42783431	42837547	69	1.804	0.035617	0.540762
FAM136A	2	70523107	70529222	13	1.8018	0.035789	0.541013
C22orf23	22	38339528	38349676	10	1.802	0.035772	0.541013
PANK3	5	167975500	168006605	37	1.8004	0.035902	0.541268
TWISTNB	7	19735085	19748710	35	1.8003	0.035903	0.541268
CDKN1C	11	2904443	2907111	1	1.7997	0.035952	0.541268
PPP1R32	11	61248592	61258403	13	1.7998	0.035949	0.541268
RAB31	18	9708162	9862548	555	1.8009	0.035856	0.541268
C2orf15	2	99757948	99939204	323	1.7985	0.036052	0.542332
CXCL5	4	74861359	74864496	4	1.7979	0.036098	0.542583
EPC2	2	149402009	149545130	283	1.7972	0.036149	0.542909
GPN2	1	27202624	27216788	17	1.7947	0.036352	0.543905
C1orf210	1	43747554	43751288	6	1.7953	0.036307	0.543905
LRRC31	3	169556967	169587718	73	1.7956	0.036283	0.543905
FGG	4	155525286	155534119	6	1.7928	0.036506	0.543905
MLLT4	6	168227602	168372703	325	1.7937	0.036427	0.543905
ESRP1	8	95653302	95719694	209	1.7945	0.036363	0.543905
CCDC153	11	119060347	119067479	11	1.7938	0.036422	0.543905
DACT1	14	59100685	59115039	27	1.7933	0.036464	0.543905
SALL1	16	51169886	51185278	15	1.7927	0.036509	0.543905
TNNC2	20	44451853	44462384	26	1.7946	0.036362	0.543905
ADRB3	8	37820516	37824483	4	1.7907	0.036672	0.54467
SHANK2	11	70313961	70963623	1671	1.7911	0.036641	0.54467
AP3D1	19	2100988	2164464	218	1.7906	0.036678	0.54467
RIBC2	22	45809572	45828376	48	1.7908	0.036662	0.54467
EPM2AIP1	3	37027357	37034795	8	1.7881	0.036884	0.54468
NXPE3	3	101498046	101547073	77	1.7877	0.036914	0.54468
PCDHA3	5	140180783	140391929	372	1.7893	0.036781	0.54468
C10orf32-ASMT	10	104614029	104661656	132	1.7896	0.036758	0.54468
BTBD1	15	83685174	83736106	112	1.789	0.03681	0.54468
SLC7A6	16	68298433	68335722	53	1.7889	0.036817	0.54468
ERBB2	17	37844167	37886679	38	1.7884	0.03686	0.54468
KRTAP4-9	17	39261584	39262740	3	1.788	0.036888	0.54468
TAF9	5	68646811	68665840	22	1.7844	0.03718	0.545562
AC121757.1	12	52709128	52709790	3	1.785	0.037127	0.545562
LRP1	12	57522276	57607134	101	1.7856	0.037084	0.545562
TPP2	13	103249353	103331521	266	1.7855	0.037092	0.545562
SLC35F4	14	58030640	58448912	1496	1.7849	0.037136	0.545562
AC069368.3	15	65134082	65223118	225	1.7861	0.037041	0.545562
TSC2	16	2097466	2138716	63	1.7847	0.037157	0.545562
DDX59	1	200593024	200639097	128	1.7773	0.037762	0.546397
STARD7	2	96850597	96874563	23	1.7775	0.037744	0.546397
NR4A2	2	157180944	157198860	13	1.783	0.037295	0.546397
SLC25A31	4	128651533	128695448	41	1.7783	0.037675	0.546397
KIF13B	8	28924796	29120641	372	1.7815	0.037412	0.546397
NAALADL1	11	64812290	64826021	13	1.7802	0.037525	0.546397
CHKA	11	67820326	67888911	81	1.7823	0.03735	0.546397
SPRYD3	12	53458388	53473204	27	1.7796	0.037574	0.546397
LECT1	13	53277399	53313947	82	1.782	0.037377	0.546397
ADAMTS17	15	100511794	100882210	1688	1.7772	0.037768	0.546397
AC135048.1	16	30996808	30997533	2	1.7779	0.037709	0.546397
ACSF2	17	48503519	48552206	109	1.7772	0.037764	0.546397
CDC34	19	531714	542097	46	1.781	0.037455	0.546397
PRKACA	19	14202500	14228896	16	1.7784	0.037669	0.546397
JUND	19	18390563	18392432	2	1.7772	0.037768	0.546397
PPIL2	22	22006559	22054304	152	1.7794	0.037588	0.546397
BCR	22	23521891	23660224	360	1.7795	0.037579	0.546397
FAM83F	22	40390953	40439533	65	1.7814	0.03742	0.546397
WNT5B	12	1639057	1756409	378	1.7768	0.0378	0.546433
YARS	1	33240840	33283754	64	1.771	0.038281	0.546657
ATF6	1	161736084	161933860	521	1.7686	0.038483	0.546657
C1orf198	1	230972865	231005335	98	1.7733	0.038086	0.546657
WDPCP	2	63348518	64054977	1331	1.7684	0.038498	0.546657
SLC12A8	3	124801480	124998021	679	1.7689	0.038458	0.546657
UBA6	4	68478370	68566897	215	1.7728	0.038132	0.546657
PCDHA4	5	140186659	140391929	351	1.7719	0.038208	0.546657
ELOVL5	6	53132196	53213947	201	1.7728	0.038134	0.546657
TRAF3IP2	6	111877657	111927481	133	1.7703	0.038336	0.546657
ASIC3	7	150745379	150749843	7	1.7718	0.038214	0.546657
MTG1	10	135207598	135234811	67	1.7692	0.038428	0.546657
MED19	11	57471186	57479693	9	1.7727	0.038136	0.546657
COX8A	11	63742079	63744015	1	1.7723	0.038175	0.546657
RAB38	11	87846410	87908635	234	1.7714	0.038244	0.546657
RHNO1	12	2985424	2998626	28	1.772	0.038196	0.546657
FAM71C	12	100041531	100043824	7	1.7692	0.038429	0.546657
AL137002.1	13	113755563	113756608	1	1.7742	0.038019	0.546657
IQCH	15	67547138	67794598	366	1.7755	0.037907	0.546657
MAPK8IP3	16	1756184	1820318	108	1.7735	0.038071	0.546657
SLC9A3R2	16	2075357	2089027	30	1.776	0.037863	0.546657
IL32	16	3115298	3131908	54	1.7723	0.038174	0.546657
ATP1B2	17	7549945	7561086	32	1.7699	0.038376	0.546657
RPTOR	17	78518619	78940171	1597	1.7682	0.038512	0.546657
QTRT1	19	10812106	10824113	22	1.7681	0.038524	0.546657
TMED10	14	75598173	75643334	62	1.7671	0.038604	0.547373
TIA1	2	70436576	70475792	66	1.7649	0.038793	0.549212
SLC5A8	12	101549271	101604185	141	1.7652	0.038767	0.549212
CD84	1	160510885	160549306	99	1.7644	0.038832	0.549301
SPON2	4	1160720	1202750	80	1.7638	0.038881	0.549301
NFKB2	10	104153867	104162281	10	1.7634	0.038918	0.549301
AD000671.6	19	36230153	36236333	19	1.7634	0.038916	0.549301
PTK2	8	141667999	142012315	479	1.7627	0.038977	0.549715
AMPD2	1	110158726	110174673	33	1.7617	0.039062	0.550137
E2F6	2	11584501	11606297	67	1.7613	0.039096	0.550137
PSMB5	14	23485752	23504439	24	1.7614	0.039083	0.550137
GTF2I	7	74071994	74175026	74	1.76	0.0392	0.550612
RP11-867G23.8	11	66115421	66132275	29	1.7598	0.039219	0.550612
KIAA0100	17	26941458	26972472	20	1.7602	0.039188	0.550612
NIT1	1	161087876	161095235	7	1.7584	0.039336	0.550809
DPCD	10	103330317	103369425	66	1.7588	0.039305	0.550809
GPATCH8	17	42472652	42580798	140	1.7592	0.039273	0.550809
UCKL1	20	62571186	62587769	27	1.7583	0.039352	0.550809
SCN3A	2	165944032	166060577	249	1.7566	0.039496	0.550945
ATP5I	4	666225	668127	4	1.7554	0.039594	0.550945
BHMT	5	78407602	78428108	50	1.7548	0.039645	0.550945
AKR1C3	10	5077546	5149878	342	1.7555	0.039591	0.550945
TMX2	11	57480072	57508445	31	1.7557	0.039569	0.550945
POLR2G	11	62529016	62534182	4	1.7552	0.039616	0.550945
KRTAP4-11	17	39273433	39274606	6	1.7546	0.039665	0.550945
KRTAP4-12	17	39279343	39280419	3	1.7568	0.039473	0.550945
CTD-2369P2.10	19	10416103	10426685	34	1.7543	0.039689	0.550945
FDX1L	19	10416103	10426691	34	1.7543	0.039689	0.550945
ZNF90	19	20188803	20237885	94	1.755	0.039629	0.550945
GALM	2	38893052	38968379	185	1.7535	0.039759	0.551091
SNAPC1	14	62229075	62263146	122	1.7537	0.039744	0.551091
DNAJC5B	8	66933795	67012751	207	1.7531	0.039796	0.551191
KCNS3	2	18059114	18542882	1728	1.7516	0.039922	0.55211
ROS1	6	117609463	117747018	393	1.7516	0.039922	0.55211
BAP1	3	52435029	52444366	4	1.751	0.03997	0.552362
GPR171	3	150915619	150920988	9	1.7503	0.04003	0.552366
RPL23A	17	27046411	27051377	3	1.7505	0.040017	0.552366
PSMD4	1	151227179	151239955	15	1.7473	0.040293	0.552586
CREB3L4	1	153940010	153946839	11	1.7462	0.040384	0.552586
PEAR1	1	156863490	156886226	71	1.747	0.040322	0.552586
LYPD1	2	133402426	133429152	56	1.7471	0.040314	0.552586
KPNA4	3	160212783	160283376	110	1.746	0.040404	0.552586
CAP2	6	17393447	17558023	379	1.7463	0.040379	0.552586
ZNF485	10	44101855	44113351	43	1.749	0.040147	0.552586
WSCD2	12	108523248	108644314	310	1.748	0.040232	0.552586
NUPL1	13	25875662	25923938	33	1.7473	0.040291	0.552586
AL391152.1	14	57671888	57673291	4	1.7487	0.040175	0.552586
MPI	15	75182346	75191798	12	1.7492	0.040129	0.552586
ZZEF1	17	3907739	4046314	432	1.7475	0.040275	0.552586
NOS3	7	150688083	150711676	49	1.7445	0.040534	0.553546
CFL1	11	65590493	65629497	67	1.7449	0.040505	0.553546
ZC3H15	2	187350883	187374090	45	1.7441	0.040571	0.553643
EIF5B	2	99953816	100017789	120	1.7432	0.040647	0.553647
OPN1SW	7	128412545	128415844	10	1.7431	0.040661	0.553647
RAMP2	17	40910465	40915059	5	1.7437	0.040603	0.553647
CHDH	3	53846362	53880417	96	1.7424	0.040717	0.554003
ANKRD16	10	5903580	5931869	115	1.7416	0.040792	0.554615
FBLN2	3	13573824	13679922	380	1.7409	0.040847	0.554807
C5orf30	5	102594403	102614361	39	1.7407	0.040866	0.554807
VPS72	1	151142463	151167797	18	1.7387	0.041044	0.556001
RSPH3	6	159393903	159421219	156	1.7392	0.041004	0.556001
MRGPRX3	11	18142502	18160027	34	1.7387	0.041044	0.556001
WDFY4	10	49892921	50191001	954	1.7377	0.041136	0.55684
C1orf185	1	51567906	51613752	60	1.7335	0.041503	0.557326
COG2	1	230778235	230829728	154	1.7343	0.041436	0.557326
SEMA3G	3	52467069	52479101	14	1.734	0.041457	0.557326
RP11-894J14.5	3	53003135	53133469	291	1.7353	0.041345	0.557326
KIAA1109	4	123073488	123283913	272	1.7345	0.041415	0.557326
THSD1	13	52951305	52980629	65	1.7347	0.0414	0.557326
NME3	16	1820287	1821731	1	1.7337	0.041488	0.557326
PPP4C	16	30087299	30096698	10	1.7363	0.041256	0.557326
MYO15A	17	18012020	18083116	125	1.7337	0.041487	0.557326
TIAF1	17	27400537	27418537	38	1.7367	0.041219	0.557326
ZSWIM3	20	44486256	44507761	72	1.7356	0.041321	0.557326
RTN4RL2	11	57228022	57245007	15	1.7331	0.041536	0.557365
MINOS1-NBL1	1	19923473	19984549	157	1.7322	0.04162	0.557566
PCYOX1	2	70484518	70508323	41	1.7299	0.041822	0.557566
PAIP2B	2	71409869	71454213	151	1.7309	0.041734	0.557566
SLC34A2	4	25656923	25680370	38	1.73	0.041819	0.557566
SLIT3	5	168088745	168728133	2154	1.7302	0.0418	0.557566
CDK5	7	150750899	150755617	9	1.7313	0.041703	0.557566
ARMC7	17	73106047	73126360	46	1.7319	0.041649	0.557566
APOC4	19	45445495	45452820	23	1.7306	0.041763	0.557566
APOC4-APOC2	19	45445495	45452822	23	1.7306	0.041763	0.557566
MAML2	11	95709762	96076344	1112	1.7295	0.041858	0.557645
OR10K1	1	158435272	158436344	3	1.7279	0.042003	0.557971
ZSCAN16	6	28092338	28097860	9	1.7287	0.041931	0.557971
GNG3	11	62475130	62476673	1	1.7283	0.041971	0.557971
ARIH1	15	72766667	72879692	112	1.728	0.041998	0.557971
TTC33	5	40714577	40756077	86	1.7273	0.042054	0.558248
DDX20	1	112297867	112310638	42	1.7265	0.042126	0.558403
AP3M1	10	75881524	75910821	50	1.7268	0.042106	0.558403
PAIP2	5	138677276	138705406	22	1.7261	0.042161	0.558467
TCTE3	6	170140210	170151655	30	1.7247	0.042288	0.559561
SLC7A6OS	16	68318406	68344849	44	1.7246	0.042304	0.559561
CCDC177	14	70037483	70038032	1	1.7236	0.042393	0.560203
DGCR8	22	20067755	20099400	93	1.7233	0.042413	0.560203
C5orf22	5	31532373	31555165	62	1.7217	0.042566	0.561313
FAM76B	11	95502106	95523573	65	1.7217	0.04256	0.561313
ZNF609	15	64752941	64978264	366	1.7214	0.042588	0.561313
CAPG	2	85621871	85645555	88	1.7209	0.042631	0.56148
OR1E1	17	3300398	3301704	3	1.7201	0.042704	0.562042
NCK1	3	136581050	136668665	176	1.7193	0.042778	0.562616
HSPE1-MOB4	2	198365137	198415450	44	1.7171	0.042977	0.563973
FRS2	12	69864129	69973562	252	1.7177	0.042928	0.563973
ZADH2	18	72907063	72921303	28	1.7171	0.042985	0.563973
TYROBP	19	36395303	36399197	10	1.7169	0.043003	0.563973
CCL20	2	228678558	228682272	3	1.7162	0.04306	0.564026
CORO1A	16	30194148	30200397	5	1.7161	0.043068	0.564026
PPP6R1	19	55741148	55770363	51	1.7156	0.043117	0.564269
SPRR2B	1	153042700	153113927	163	1.7148	0.043194	0.564479
TRIM13	13	50570024	50594617	42	1.7149	0.043177	0.564479
RNASE1	14	21269387	21271437	1	1.7142	0.04325	0.564812
RPAP1	15	41809374	41836467	67	1.7137	0.043296	0.565014
OR10K2	1	158389718	158390656	2	1.7117	0.043472	0.565644
GLI2	2	121493199	121750229	583	1.7116	0.043487	0.565644
FASTKD1	2	170386259	170430385	107	1.7115	0.043497	0.565644
CDIP1	16	4560676	4588829	61	1.7126	0.04339	0.565644
DNAH9	17	11501748	11873065	837	1.7121	0.04344	0.565644
NFKBIA	14	35870717	35873955	10	1.711	0.043536	0.565754
TMEM125	1	43735665	43739673	5	1.7101	0.043624	0.565795
PLCL1	2	198669426	199437305	1301	1.7093	0.043696	0.565795
OR52A1	11	5172239	5207612	138	1.7097	0.04366	0.565795
FAM111B	11	58874658	58894883	25	1.7087	0.043753	0.565795
B4GALNT3	12	569530	672675	405	1.7088	0.043741	0.565795
PROCA1	17	27030215	27038872	9	1.7094	0.043688	0.565795
NDRG3	20	35280169	35374481	78	1.7099	0.043641	0.565795
ANP32E	1	150190717	150208504	22	1.7045	0.044142	0.566877
NDUFB5	3	179322478	179345435	26	1.7046	0.044136	0.566877
INVS	9	102861538	103063282	404	1.7073	0.043879	0.566877
CAMSAP1	9	138700333	138799074	135	1.7057	0.044036	0.566877
NADSYN1	11	71164155	71235153	212	1.7063	0.043973	0.566877
RP11-315O6.2	11	102337986	102369532	106	1.7051	0.044091	0.566877
IFI27L1	14	94547628	94570192	106	1.7039	0.044204	0.566877
FAHD1	16	1876968	1890208	113	1.704	0.044186	0.566877
SLC25A52	18	29339525	29340843	2	1.7043	0.044164	0.566877
KMT2B	19	36208921	36229779	41	1.7052	0.044078	0.566877
CTSA	20	44518783	44527459	17	1.705	0.044093	0.566877
ARFGEF2	20	47538427	47653230	231	1.7045	0.04414	0.566877
HTR6	1	19991780	20006055	31	1.7021	0.044368	0.56783
PKHD1	6	51480098	51952423	1425	1.7018	0.044401	0.56783
CRH	8	67088620	67090960	2	1.7021	0.044371	0.56783
FAM24B	10	124608594	124639157	23	1.7027	0.044313	0.56783
ELOVL3	10	103986085	103989346	4	1.7014	0.044434	0.56786
SPRR1B	1	153003678	153005376	12	1.6989	0.044671	0.568925
KCNN2	5	113696642	113832337	285	1.6999	0.044576	0.568925
SORCS1	10	108333421	108924292	1381	1.6997	0.044597	0.568925
DISP2	15	40650436	40663257	30	1.6989	0.044665	0.568925
ASF1B	19	14230321	14247768	24	1.6989	0.044665	0.568925
HNMT	2	138721590	138773930	88	1.6985	0.044708	0.569005
NFIA	1	61330931	61928465	1326	1.6958	0.044959	0.569614
TEDDM1	1	182367252	182369751	7	1.6933	0.045199	0.569614
NMNAT2	1	183217372	183387737	397	1.6971	0.044842	0.569614
TMCC2	1	205197304	205242471	116	1.6928	0.045248	0.569614
DRC1	2	26624784	26679579	105	1.6928	0.045245	0.569614
NCAPH	2	97001525	97039583	29	1.6929	0.045238	0.569614
ESPNL	2	239008798	239041928	153	1.6963	0.044913	0.569614
NFKB1	4	103422486	103538459	201	1.6946	0.045076	0.569614
UBR2	6	42531800	42661242	185	1.6957	0.044972	0.569614
RLN2	9	5299868	5304969	6	1.6937	0.045163	0.569614
POLL	10	103338639	103348027	16	1.6961	0.044937	0.569614
CEP57	11	95523129	95565857	126	1.6935	0.045176	0.569614
COQ10A	12	56660642	56664750	5	1.6952	0.045023	0.569614
CDK17	12	96672039	96794338	256	1.6951	0.045031	0.569614
CABIN1	22	24407642	24574596	232	1.6966	0.044885	0.569614
DMC1	22	38914954	38966291	66	1.6941	0.045125	0.569614
TP53I3	2	24300303	24308731	18	1.6917	0.045347	0.569699
MTBP	8	121457640	121554373	215	1.6918	0.045341	0.569699
UROS	10	127477146	127511817	70	1.6918	0.045339	0.569699
NPFFR2	4	72897521	73013784	266	1.6909	0.045426	0.569918
AXL	19	41725108	41767671	84	1.6912	0.045399	0.569918
OR10Q1	11	57995354	57996390	3	1.6892	0.045591	0.571226
DDX23	12	49223547	49246625	33	1.6892	0.045592	0.571226
HDAC5	17	42154114	42201070	71	1.6887	0.045641	0.571454
PAX7	1	18957500	19075360	304	1.687	0.045798	0.571662
DTX2	7	76090993	76135312	15	1.6869	0.045812	0.571662
USP47	11	11862970	11980870	200	1.6874	0.045762	0.571662
IFLTD1	12	25562241	25801513	761	1.6872	0.045787	0.571662
RPS19	19	42363988	42376994	24	1.6875	0.045758	0.571662
GK5	3	141882414	141944449	132	1.6861	0.045884	0.572175
VPS8	3	184529931	184770402	401	1.6853	0.045965	0.572414
MYO18A	17	27400528	27507430	194	1.6854	0.045957	0.572414
CPLX1	4	778745	819986	161	1.6846	0.046032	0.572863
C10orf113	10	21414692	21435488	25	1.6843	0.046064	0.572877
KCNQ3	8	133133108	133493200	1120	1.6837	0.046123	0.573225
IQGAP3	1	156495197	156542396	75	1.6816	0.046323	0.574629
AGFG1	2	228336868	228425930	260	1.6815	0.046329	0.574629
CRYBB3	22	25595817	25603330	29	1.6822	0.046269	0.574629
VNN3	6	133043926	133055904	43	1.6801	0.046464	0.575917
NGF	1	115828539	115880857	168	1.6778	0.046693	0.576057
HIST1H2AL	6	27833034	27833606	2	1.6784	0.046632	0.576057
OR4C13	11	49973943	49974971	4	1.6781	0.046664	0.576057
SLC28A1	15	85427885	85518876	385	1.6791	0.04657	0.576057
C16orf62	16	19566562	19718115	429	1.6781	0.046662	0.576057
WFDC1	16	84328252	84363450	204	1.6791	0.046566	0.576057
KCNH6	17	61600695	61626338	47	1.6796	0.046517	0.576057
C6orf1	6	34214157	34217247	9	1.6764	0.046826	0.576162
SUFU	10	104263744	104393292	250	1.6769	0.046783	0.576162
ZDHHC5	11	57435219	57468659	48	1.6772	0.04675	0.576162
VASN	16	4421849	4433529	24	1.6766	0.046809	0.576162
GNRH1	8	25276776	25282170	5	1.6761	0.046863	0.576234
KCNJ1	11	128706210	128737268	75	1.6757	0.046901	0.576319
NAT16	7	100813774	100823557	42	1.6743	0.047041	0.577273
CCSER2	10	86088342	86278273	513	1.6745	0.047019	0.577273
MESP1	15	90291892	90294541	6	1.6736	0.047101	0.577627
SLC35G2	3	136537489	136574734	88	1.6723	0.047237	0.578528
AC110781.3	7	1878222	1889567	66	1.6725	0.047218	0.578528
HDAC1	1	32757687	32799236	15	1.663	0.048157	0.579493
FAM129A	1	184759858	184943682	349	1.6673	0.047728	0.579493
RBKS	2	28004231	28113965	164	1.6624	0.04822	0.579493
USP34	2	61414598	61697904	552	1.6592	0.048542	0.579493
ZAP70	2	98330023	98356325	50	1.6632	0.048137	0.579493
TBC1D8	2	101624079	101869328	546	1.6587	0.048589	0.579493
COBLL1	2	165510134	165700189	504	1.6652	0.047939	0.579493
KAT2B	3	20081515	20195896	453	1.6605	0.048411	0.579493
TCAIM	3	44379611	44450943	125	1.6587	0.048586	0.579493
ROPN1B	3	125687987	125702297	21	1.6641	0.048047	0.579493
GNRHR	4	68605046	68620078	29	1.6578	0.048677	0.579493
IL21	4	123533783	123542224	17	1.6636	0.048093	0.579493
HSPA4L	4	128702976	128761888	35	1.6638	0.048073	0.579493
CARTPT	5	71014990	71016875	3	1.6632	0.048139	0.579493
PCDHA5	5	140201222	140391929	329	1.6676	0.047698	0.579493
SLC25A2	5	140682196	140683612	5	1.6679	0.047672	0.579493
NACAD	7	45120037	45128513	24	1.6645	0.04801	0.579493
ABHD11	7	73150424	73153197	6	1.668	0.04766	0.579493
BET1	7	93592074	93633694	56	1.6604	0.048422	0.579493
KCNS2	8	99439250	99445076	3	1.6626	0.048196	0.579493
KIF27	9	86451613	86536342	122	1.6604	0.048413	0.579493
OR13C5	9	107360650	107361788	7	1.6593	0.048526	0.579493
PTGES2	9	130882972	130890741	3	1.6604	0.048413	0.579493
PGBD3	10	50723151	50747086	66	1.6637	0.048083	0.579493
SERGEF	11	17809595	18034709	396	1.6635	0.048106	0.579493
PRH2	12	11081835	11084940	2	1.6656	0.047894	0.579493
ATF7IP	12	14518610	14651697	291	1.6577	0.048687	0.579493
ZBTB42	14	105266933	105271049	7	1.6686	0.047597	0.579493
MEIOB	16	1883984	1934295	318	1.6674	0.047721	0.579493
COG7	16	23399814	23464501	85	1.6625	0.048205	0.579493
UBFD1	16	23568392	23585710	47	1.6689	0.047564	0.579493
CLN3	16	28477974	28503333	13	1.6623	0.048227	0.579493
LAT	16	28996147	29002104	6	1.6574	0.048724	0.579493
IL34	16	70613798	70694585	205	1.6658	0.04788	0.579493
CLEC10A	17	6977856	6983626	16	1.668	0.047658	0.579493
AKAP10	17	19807615	19881656	87	1.6625	0.048206	0.579493
GPR179	17	36481413	36499730	19	1.658	0.048659	0.579493
CNDP2	18	72163051	72188366	95	1.6632	0.048141	0.579493
ZFP36	19	39897453	39900052	2	1.6692	0.047539	0.579493
LYPD4	19	42341148	42348760	10	1.6604	0.048413	0.579493
CTD-2587H24.4	19	55666125	55672039	19	1.6574	0.048716	0.579493
SPINT4	20	44350990	44354469	3	1.6595	0.048511	0.579493
ACOT8	20	44470360	44486045	39	1.6582	0.048636	0.579493
LIPI	21	15481134	15583166	331	1.6699	0.047472	0.579493
KRTAP10-6	21	46011149	46012386	1	1.6612	0.048341	0.579493
PLCB2	15	40570377	40600136	53	1.6563	0.048827	0.579973
BTBD2	19	1985447	2034880	155	1.6566	0.048799	0.579973
AC099344.1	2	11603927	11606274	8	1.6554	0.048917	0.580583
ATG5	6	106632351	106773666	340	1.6552	0.048941	0.580583
DNAH6	2	84743579	85046713	690	1.6543	0.04903	0.580894
B4GALNT1	12	58017193	58027138	16	1.6545	0.049015	0.580894
SPRR1A	1	152956557	152958289	7	1.6537	0.049093	0.581027
RNF213	17	78234665	78372586	368	1.6536	0.049104	0.581027
RCOR2	11	63678693	63684316	5	1.6531	0.049152	0.581224
LYG1	2	99900701	99921205	25	1.6505	0.04942	0.582704
TBX18	6	85397069	85474237	144	1.6504	0.049432	0.582704
EXOSC1	10	99195899	99205774	21	1.6511	0.049363	0.582704
NAA40	11	63706431	63724800	32	1.6502	0.049447	0.582704
MRI1	19	13875346	13885096	17	1.6512	0.049346	0.582704
UQCR10	22	30163358	30166402	5	1.6501	0.049466	0.582704
TJP1	15	29991571	30261068	583	1.6491	0.049563	0.583476
LY6E	8	144099399	144105249	10	1.6485	0.049629	0.583882
EXOSC10	1	11126675	11159938	83	1.6469	0.049787	0.584913
PRSS46	3	46761073	46777919	61	1.6464	0.049841	0.584913
CD248	11	66081958	66084515	4	1.6467	0.049815	0.584913
TOMM20L	14	58862634	58875419	7	1.6464	0.049843	0.584913
WDR93	15	90234028	90286869	164	1.6451	0.04997	0.584921
G6PC	17	41052814	41065386	25	1.6457	0.049911	0.584921
HEXDC	17	80376194	80400521	46	1.6453	0.049957	0.584921
TRMT6	20	5917881	5931182	53	1.6459	0.049892	0.584921
ITPRIPL1	2	96991069	96994091	4	1.6427	0.050226	0.585576
GPR160	3	169755717	169803191	90	1.6425	0.050239	0.585576
PLEKHG4B	5	140373	190085	167	1.6427	0.050224	0.585576
SRSF12	6	89805678	89827800	58	1.6424	0.050258	0.585576
IFNA6	9	21349834	21351377	4	1.6428	0.050215	0.585576
TNFAIP8L3	15	51348795	51397473	102	1.643	0.050195	0.585576
MBTPS1	16	84087368	84150511	257	1.6426	0.05023	0.585576
CTIF	18	46065417	46389588	999	1.6422	0.050279	0.585576
DLST	14	75348594	75370448	48	1.6415	0.050344	0.585965
AL354808.2	13	20268547	20269240	2	1.6401	0.050494	0.586102
C14orf182	14	50448430	50474238	87	1.64	0.050503	0.586102
CLN3	16	28477983	28506896	17	1.6399	0.050514	0.586102
GDPD3	16	30116131	30125177	15	1.6402	0.050481	0.586102
RNF138	18	29671818	29711524	77	1.6405	0.050452	0.586102
PRPF40A	2	153508107	153574511	135	1.6361	0.050914	0.5862
RPL37A	2	217362912	217443903	179	1.6359	0.050934	0.5862
SLC6A20	3	45796942	45838027	89	1.6368	0.050837	0.5862
PTCRA	6	42883727	42893573	22	1.6376	0.050749	0.5862
CACNB2	10	18429606	18830798	1441	1.6365	0.050872	0.5862
STK33	11	8413418	8615836	552	1.6362	0.050896	0.5862
RAG2	11	36597124	36619829	44	1.6372	0.050795	0.5862
MARK2	11	63606400	63678491	101	1.6382	0.050689	0.5862
PICALM	11	85668727	85780924	309	1.6375	0.050766	0.5862
KRT81	12	52679697	52685318	11	1.6391	0.050593	0.5862
CNPY2	12	56703626	56710120	7	1.6366	0.050853	0.5862
TBC1D4	13	75858808	76056250	464	1.6386	0.050652	0.5862
ATP8B3	19	1782074	1812275	77	1.6385	0.050654	0.5862
APH1A	1	150237804	150241980	2	1.6347	0.051056	0.586618
DDX46	5	134094469	134190823	91	1.6345	0.051081	0.586618
ETS2	21	40177231	40196879	40	1.6343	0.051097	0.586618
CDC45	22	19466982	19508135	111	1.6347	0.05106	0.586618
DAOA	13	106118216	106143383	119	1.6338	0.051148	0.586839
FCHO1	19	17858527	17899377	144	1.6334	0.051194	0.587003
PRB1	12	11504757	11548500	64	1.6325	0.051285	0.587683
SYNJ2	6	158402888	158520208	371	1.6309	0.051452	0.589232
FST	5	52776239	52782964	11	1.6304	0.051504	0.589463
SIKE1	1	115312100	115323306	3	1.6298	0.051567	0.589819
ZNF596	8	182137	197342	33	1.6292	0.051632	0.590198
ZHX1	8	124260696	124287781	10	1.6283	0.051732	0.590977
MIB2	1	1550795	1565990	2	1.6265	0.051927	0.591017
SNRPG	2	70508494	70520903	19	1.6268	0.051887	0.591017
SLC7A11	4	139085251	139163503	187	1.6265	0.051917	0.591017
NDUFAF6	8	95907995	96128683	606	1.627	0.051868	0.591017
NOLC1	10	103911933	103923627	12	1.6279	0.051776	0.591017
ERG	21	39751949	40033704	862	1.627	0.051873	0.591017
RP9	7	33134409	33149013	36	1.6261	0.05196	0.591029
SRM	1	11114641	11120081	7	1.6249	0.052087	0.591109
REG4	1	120336641	120354283	47	1.6257	0.052003	0.591109
ERLEC1	2	54014181	54045956	72	1.6222	0.052382	0.591109
SLC41A3	3	125725198	125820404	315	1.6241	0.052176	0.591109
NRG2	5	139226364	139422884	328	1.6222	0.052377	0.591109
HILPDA	7	128095903	128098472	6	1.6234	0.052255	0.591109
FAM86C1	11	71498556	71512282	48	1.6227	0.052328	0.591109
B3GNT6	11	76745385	76753096	23	1.6224	0.052358	0.591109
NOX4	11	89057524	89322779	429	1.6231	0.052289	0.591109
EEF2K	16	22217603	22298554	124	1.6231	0.052283	0.591109
C16orf92	16	30034655	30039057	5	1.623	0.052299	0.591109
DYM	18	46570039	46987717	945	1.6228	0.052319	0.591109
CECR2	22	17840837	18037850	697	1.6242	0.052166	0.591109
KIAA1522	1	33207486	33240571	48	1.6209	0.05252	0.591362
GPR1	2	207040040	207082771	107	1.6209	0.052518	0.591362
FAM84B	8	127564687	127570638	3	1.6211	0.052496	0.591362
C10orf91	10	134257831	134262912	15	1.6204	0.052568	0.591362
PNN	14	39644387	39652422	18	1.6204	0.052571	0.591362
HDHD2	18	44633774	44676891	135	1.6202	0.052596	0.591362
FOXO6	1	41827594	41849262	55	1.6192	0.052698	0.59179
PFN4	2	24338241	24346347	23	1.6192	0.052698	0.59179
C1orf170	1	910579	917497	7	1.6166	0.052987	0.591884
KIT	4	55524085	55606881	178	1.6166	0.052984	0.591884
ADCYAP1R1	7	31092076	31151089	143	1.6164	0.053004	0.591884
ZNF680	7	63980262	64023484	131	1.6177	0.052863	0.591884
TAS2R60	7	143140546	143141502	2	1.6162	0.053026	0.591884
ERCC6-PGBD3	10	50723247	50747584	67	1.6169	0.052952	0.591884
C10orf32	10	104613980	104624718	23	1.6164	0.053002	0.591884
FAM111A	11	58910221	58922512	15	1.6165	0.052997	0.591884
CBL	11	119076752	119178859	121	1.6188	0.052743	0.591884
TNFSF14	19	6663148	6670599	24	1.6176	0.052874	0.591884
DLGAP3	1	35331037	35395186	89	1.6136	0.053308	0.592409
MXD1	2	70124820	70170077	69	1.6139	0.053275	0.592409
ZNF445	3	44481262	44519162	53	1.6152	0.053136	0.592409
ZNF141	4	331603	378653	119	1.6145	0.053212	0.592409
HIPK3	11	33278218	33378569	153	1.615	0.053151	0.592409
CIRH1A	16	69165194	69265033	171	1.6145	0.053211	0.592409
STAT3	17	40465342	40540586	121	1.6134	0.053329	0.592409
LDLRAD4	18	13217497	13652754	1096	1.6137	0.053298	0.592409
MTRR	5	7851299	7906138	234	1.6128	0.053394	0.592421
OR56B3P	11	6149840	6150706	1	1.613	0.053374	0.592421
KRTAP11-1	21	32252966	32253874	2	1.6122	0.053459	0.592787
TTC14	3	180319918	180335616	15	1.6115	0.053541	0.593341
IKZF3	17	37921198	38020441	213	1.6104	0.053659	0.594293
SAC3D1	11	64808373	64812300	10	1.6095	0.053755	0.595
LRIG2	1	113615831	113674882	67	1.6032	0.054448	0.595809
OR10J1	1	159409512	159410600	5	1.603	0.054468	0.595809
ANGEL2	1	213165524	213189168	30	1.6021	0.054567	0.595809
MRPL33	2	27994584	28210954	291	1.6006	0.054729	0.595809
MAP2	2	210288782	210598842	647	1.6011	0.05468	0.595809
C4orf22	4	81256874	81884910	1076	1.6046	0.054296	0.595809
TIGD4	4	153690506	153700916	21	1.6016	0.054619	0.595809
MYOT	5	137203480	137223540	17	1.606	0.054141	0.595809
PCDHA6	5	140207563	140391929	325	1.6045	0.054301	0.595809
TBC1D9B	5	179289066	179334859	72	1.6044	0.054312	0.595809
SRCRB4D	7	76018651	76039012	73	1.6025	0.054518	0.595809
AGBL3	7	134671259	134832715	301	1.6022	0.05456	0.595809
ADAMTSL1	9	18473892	18910948	1627	1.6008	0.05471	0.595809
IFNA13	9	21367371	21368075	1	1.6083	0.053885	0.595809
PHPT1	9	139743176	139745488	4	1.6061	0.054123	0.595809
SFXN4	10	120900279	120925179	66	1.6026	0.054507	0.595809
PDDC1	11	767220	777488	25	1.6072	0.054005	0.595809
CTSW	11	65647280	65651212	7	1.6007	0.054727	0.595809
NAALAD2	11	89864683	89926062	236	1.6015	0.054631	0.595809
ST14	11	130029457	130080271	139	1.6018	0.054602	0.595809
RBM26	13	79885962	79980612	228	1.6061	0.054131	0.595809
MLH3	14	75480467	75518235	46	1.602	0.054583	0.595809
ACYP1	14	75519924	75536186	19	1.6049	0.05426	0.595809
NEK9	14	75548822	75594047	61	1.608	0.05392	0.595809
SKOR2	18	44746293	44775554	67	1.6025	0.054527	0.595809
CATSPERG	19	38826415	38861589	108	1.6079	0.053929	0.595809
IFNAR2	21	34602206	34637980	102	1.6016	0.054619	0.595809
RRP7A	22	42905974	42915808	36	1.6046	0.054293	0.595809
CREB5	7	28338940	28865511	1584	1.6001	0.054788	0.596101
SLC2A8	9	130159421	130170703	23	1.5995	0.054852	0.596447
TMEM161A	19	19229978	19249322	43	1.5987	0.054939	0.597042
ALG14	1	95439963	95538501	244	1.5936	0.055509	0.598319
EFR3B	2	25264999	25378243	226	1.5918	0.05571	0.598319
ACTR1B	2	98272431	98280570	14	1.5962	0.055217	0.598319
AC110615.1	4	76871883	76878526	14	1.593	0.055581	0.598319
RANBP17	5	170288874	170727019	730	1.5947	0.055389	0.598319
PPP3R2	9	104353897	104357283	8	1.596	0.055249	0.598319
OLFM1	9	137967268	138013025	191	1.5936	0.055513	0.598319
SKIDA1	10	21802407	21814611	8	1.5916	0.055735	0.598319
FAM170B	10	50339199	50342053	14	1.5924	0.055649	0.598319
KLRB1	12	9747147	9760482	46	1.5943	0.055432	0.598319
HSPB8	12	119616447	119658936	100	1.5921	0.055681	0.598319
LACC1	13	44453420	44468068	49	1.5931	0.055571	0.598319
CCNB1IP1	14	20779527	20801471	60	1.5969	0.055138	0.598319
HIF1A	14	62162231	62214976	77	1.5943	0.055437	0.598319
NUBP2	16	1832902	1839192	25	1.5924	0.055649	0.598319
LGALS9	17	25956824	25976586	45	1.5941	0.055459	0.598319
ATP8B1	18	55313658	55470333	444	1.5934	0.055531	0.598319
C19orf38	19	10947251	10980466	45	1.5953	0.055325	0.598319
FCGBP	19	40353963	40440533	136	1.5929	0.055595	0.598319
TGM3	20	2276647	2321724	113	1.5958	0.055271	0.598319
KRTAP19-8	21	32410478	32410795	1	1.5931	0.055571	0.598319
KCNC4	1	110753965	110825722	203	1.5872	0.056233	0.599278
MIA3	1	222791428	222841354	112	1.5887	0.056062	0.599278
GPR75-ASB3	2	53759810	54087170	1007	1.589	0.056032	0.599278
GPRC5A	12	13043716	13070871	75	1.5882	0.056124	0.599278
POC1B	12	89813495	89919801	241	1.5875	0.056202	0.599278
DAPK2	15	64199235	64364232	488	1.5876	0.056186	0.599278
RBPMS2	15	65032091	65067786	77	1.5873	0.056225	0.599278
APOC2	19	45449243	45452822	15	1.588	0.056146	0.599278
DNAAF3	19	55670031	55678090	28	1.5871	0.056245	0.599278
FERMT1	20	6055492	6104191	228	1.5884	0.056094	0.599278
MACROD2	20	13976015	16033842	5731	1.589	0.056029	0.599278
SLPI	20	43880880	43883205	9	1.5888	0.056056	0.599278
GNAS	20	57414773	57486247	165	1.5883	0.056112	0.599278
PXDNL	8	52232138	52722005	1481	1.5862	0.056343	0.599826
RAD51AP1	12	4647950	4669214	29	1.5857	0.056407	0.599826
SLC48A1	12	48147699	48176536	84	1.5855	0.056426	0.599826
ZNF407	18	72265106	72777627	830	1.5859	0.05638	0.599826
TBL1XR1	3	176737143	176915261	400	1.585	0.056484	0.600098
CTSF	11	66330934	66336312	14	1.5847	0.056519	0.600125
SDF4	1	1152288	1167411	80	1.5622	0.05912	0.600211
AIM1L	1	26648350	26680621	89	1.5831	0.056702	0.600211
PARS2	1	55222571	55230187	27	1.5782	0.057257	0.600211
SERBP1	1	67873493	67896098	23	1.5732	0.057838	0.600211
SYDE2	1	85622556	85666729	112	1.569	0.058322	0.600211
GSTM5	1	110254864	110318050	140	1.565	0.058786	0.600211
ITGA10	1	145524891	145543868	17	1.5633	0.058994	0.600211
C1orf54	1	150240600	150253327	15	1.5762	0.057494	0.600211
RNASEL	1	182542769	182558391	28	1.5686	0.058366	0.600211
URB2	1	229761981	229795946	62	1.5627	0.059056	0.600211
VSNL1	2	17720393	17838285	379	1.5653	0.058755	0.600211
TDRD15	2	21346789	21366144	21	1.5764	0.057471	0.600211
DLX2	2	172964167	172967628	4	1.5824	0.056783	0.600211
KIAA1715	2	176788620	176867567	168	1.5811	0.056928	0.600211
KCTD18	2	201353675	201384507	65	1.5788	0.057196	0.600211
CNOT10	3	32726637	32815367	305	1.5802	0.057031	0.600211
CRYBG3	3	97540884	97594132	60	1.5728	0.057879	0.600211
PTPLB	3	123209667	123304032	217	1.5656	0.058724	0.600211
TRH	3	129693148	129696781	9	1.5784	0.057233	0.600211
ART3	4	76932337	77033955	493	1.5626	0.059072	0.600211
PLAC8	4	84011201	84058228	69	1.5711	0.058077	0.600211
SMARCAD1	4	95128762	95212443	161	1.567	0.058562	0.600211
ARHGEF38	4	106473777	106629250	361	1.5686	0.05837	0.600211
GRIA2	4	158125334	158287227	229	1.5694	0.058276	0.600211
MFAP3L	4	170907748	170954182	104	1.5653	0.058753	0.600211
PARP8	5	49961733	50142356	271	1.5643	0.058876	0.600211
GPBP1	5	56469775	56560506	130	1.577	0.057393	0.600211
POLR3G	5	89767565	89810370	81	1.5772	0.057377	0.600211
RHOBTB3	5	95049226	95160087	208	1.579	0.057163	0.600211
PCDHA7	5	140213969	140391929	315	1.5645	0.05885	0.600211
PCYOX1L	5	148737570	148749216	14	1.5718	0.058	0.600211
TIGD6	5	149372681	149380730	12	1.5772	0.057374	0.600211
POM121L2	6	27253682	27279949	86	1.5796	0.057103	0.600211
PXT1	6	36358328	36410666	153	1.5812	0.05692	0.600211
KPNA5	6	117002350	117063029	84	1.5656	0.058723	0.600211
HSF2	6	122720691	122754264	64	1.5756	0.057564	0.600211
BBS9	7	33168856	33645680	1254	1.5622	0.059115	0.600211
TAC1	7	97361220	97369784	23	1.5628	0.059053	0.600211
RARRES2	7	150035408	150038763	9	1.5742	0.057725	0.600211
PURG	8	30853321	30891231	50	1.5701	0.058196	0.600211
TP53INP1	8	95938200	95961639	49	1.5731	0.057851	0.600211
EFR3A	8	132916335	133025889	248	1.5786	0.057213	0.600211
RFX3	9	3218297	3526004	594	1.5644	0.058859	0.600211
INSL4	9	5231419	5235304	6	1.566	0.058673	0.600211
FRMPD2	10	49364601	49482941	161	1.5827	0.056747	0.600211
ERCC6	10	50663414	50747584	162	1.5788	0.057185	0.600211
AS3MT	10	104629273	104661656	99	1.5693	0.058293	0.600211
WDR11	10	122610687	122669036	193	1.5722	0.057957	0.600211
APBB1	11	6416355	6440644	45	1.5821	0.056813	0.600211
NAT10	11	34127149	34169217	77	1.567	0.058557	0.600211
CABP4	11	67219877	67226699	9	1.5675	0.058496	0.600211
MFRP	11	119209652	119217368	14	1.5628	0.059049	0.600211
C1QTNF5	11	119209652	119217383	14	1.5628	0.059049	0.600211
MFRP	11	119209652	119217383	14	1.5628	0.059049	0.600211
CLMP	11	122943035	123065989	466	1.5836	0.056643	0.600211
CACNB3	12	49207577	49222724	22	1.5831	0.056698	0.600211
MUCL1	12	55224303	55252177	106	1.5757	0.057542	0.600211
APOF	12	56754353	56756607	2	1.5657	0.058714	0.600211
ARHGEF25	12	58003963	58013162	18	1.5681	0.058435	0.600211
CLLU1OS	12	92813870	92821924	17	1.5731	0.057851	0.600211
PRKD1	14	30045687	30661104	1346	1.5785	0.057227	0.600211
STON2	14	81727000	81902809	448	1.5655	0.058735	0.600211
CCNK	14	99947506	100001381	82	1.5814	0.056891	0.600211
CHP1	15	41523037	41574043	106	1.5753	0.057596	0.600211
SPPL2A	15	50999506	51058005	173	1.5656	0.058719	0.600211
ABHD17C	15	80972025	81047962	231	1.5746	0.057674	0.600211
APOBR	16	28505970	28510291	7	1.5698	0.058227	0.600211
ATXN2L	16	28834356	28848558	25	1.5666	0.058606	0.600211
DEF8	16	90014333	90034468	75	1.5718	0.058001	0.600211
GAS8	16	90086037	90111383	56	1.5688	0.058347	0.600211
ALDOC	17	26900133	26904282	1	1.5811	0.056925	0.600211
RFFL	17	33333009	33416338	65	1.5765	0.057458	0.600211
KRT13	17	39657233	39661957	12	1.5628	0.059051	0.600211
WFIKKN2	17	48912011	48919709	22	1.5818	0.056846	0.600211
KCTD2	17	73028670	73061984	101	1.5657	0.058705	0.600211
NUP85	17	73201754	73231853	41	1.5728	0.057883	0.600211
PCYT2	17	79858841	79869340	5	1.571	0.058097	0.600211
C18orf42	18	5145284	5197502	165	1.5711	0.058085	0.600211
MEF2BNB	19	19287712	19303400	56	1.5806	0.056988	0.600211
ZC3H4	19	47567444	47617009	51	1.5776	0.057327	0.600211
GOLPH3L	1	150618701	150669630	104	1.5612	0.059239	0.60076
RNASEH2B	13	51483814	51544592	93	1.5613	0.05923	0.60076
OTUD7B	1	149909705	149982625	60	1.5609	0.059272	0.600766
SF3B14	2	24290454	24299313	40	1.5597	0.059412	0.601526
NDUFAB1	16	23592323	23607677	43	1.5599	0.059392	0.601526
C1orf115	1	220863187	220872499	34	1.5593	0.059467	0.601663
ALMS1	2	73612886	73837920	327	1.559	0.059496	0.601663
ADAT3	19	1905377	1913444	32	1.5588	0.059523	0.601663
SLC30A2	1	26363743	26372624	15	1.5574	0.059693	0.60297
OR8B2	11	124252291	124253258	1	1.557	0.059737	0.60297
ASCC2	22	30184597	30234271	126	1.5569	0.05975	0.60297
S100PBP	1	33282368	33324476	54	1.5566	0.059788	0.603025
TLE3	15	70340129	70390515	108	1.5548	0.060002	0.604854
ANAPC4	4	25378835	25420120	142	1.5541	0.060085	0.605186
ABCF2	7	150904923	150924316	65	1.5538	0.060113	0.605186
PRLHR	10	120352916	120355160	9	1.5537	0.060133	0.605186
GSTM2	1	110210644	110252171	51	1.5534	0.060168	0.60521
KDR	4	55944644	55991756	109	1.5523	0.060298	0.605226
GMPR	6	16238811	16295780	133	1.5521	0.060322	0.605226
ARC	8	143692405	143696833	14	1.5528	0.060234	0.605226
BTG1	12	92536286	92539673	9	1.552	0.060333	0.605226
HERPUD1	16	56965960	56977798	29	1.5523	0.0603	0.605226
OR4A15	11	55135360	55136394	3	1.5513	0.06042	0.605703
LRRC10	12	70002351	70004942	4	1.551	0.060446	0.605703
PTPRCAP	11	67202981	67205538	3	1.5503	0.060533	0.605919
ABR	17	906758	1132315	735	1.5505	0.06051	0.605919
RP11-342M21.2	15	67435072	67439277	9	1.55	0.060571	0.605972
DNAI1	9	34457412	34520982	102	1.5488	0.06071	0.606959
ANK3	10	61786056	62493248	2033	1.5484	0.060768	0.606959
KCNRG	13	50589390	50595058	12	1.5486	0.060742	0.606959
WDR65	1	43637820	43720029	277	1.5472	0.060911	0.607404
HIST1H2BA	6	25727137	25727573	4	1.5472	0.060905	0.607404
CCDC85B	11	65657875	65659105	2	1.5476	0.060856	0.607404
ZNF595	4	53179	88099	40	1.5465	0.06099	0.607865
LCE5A	1	152483320	152484653	4	1.5453	0.061138	0.607975
AC016757.3	2	239133193	239140318	35	1.545	0.061175	0.607975
TAX1BP1	7	27778950	27884183	202	1.5448	0.061198	0.607975
OR4C15	11	55321783	55322895	10	1.5451	0.061164	0.607975
CCT2	12	69979114	69995350	52	1.5454	0.06113	0.607975
AC020907.1	19	35596873	35598141	6	1.5453	0.061135	0.607975
ARL6	3	97483365	97519953	44	1.5435	0.061352	0.608458
OR12D3	6	29341200	29343068	1	1.5433	0.061382	0.608458
UBE2J1	6	90036344	90062567	41	1.5433	0.061381	0.608458
CYB5D2	17	4046462	4090605	116	1.5434	0.061363	0.608458
C19orf77	19	3474405	3480540	14	1.543	0.061411	0.608458
RNF115	1	145611036	145696218	92	1.541	0.061663	0.608715
UFC1	1	161122566	161128646	10	1.5412	0.06164	0.608715
KIAA1211L	2	99410309	99552722	342	1.5416	0.061583	0.608715
SREK1	5	65435799	65479443	58	1.5409	0.061667	0.608715
SH2B1	16	28857921	28885526	42	1.5416	0.06158	0.608715
IGFL2	19	46646363	46664556	31	1.5421	0.061519	0.608715
SEC23B	20	18488137	18542059	148	1.5423	0.061506	0.608715
SERPINB7	18	61420169	61472604	187	1.5405	0.061725	0.608963
TXNDC5	6	7881483	8026646	510	1.5389	0.061914	0.609529
PM20D2	6	89855769	89875284	45	1.539	0.0619	0.609529
GAPVD1	9	128024073	128129486	126	1.5395	0.061844	0.609529
AP000721.4	11	63742092	63755818	23	1.5393	0.061869	0.609529
PTP4A2	1	32372022	32410457	42	1.5295	0.063066	0.610206
DDAH1	1	85784164	86043933	681	1.5285	0.063193	0.610206
CNN3	1	95362507	95392834	112	1.5349	0.062407	0.610206
SPRR2D	1	153012201	153014407	8	1.5356	0.062324	0.610206
AL160286.1	1	179443716	179457805	116	1.5319	0.062771	0.610206
LEMD1	1	205350506	205425082	181	1.5328	0.062666	0.610206
TAF1A	1	222731244	222763275	70	1.5325	0.062702	0.610206
RP4-559A3.7	1	226074396	226111978	102	1.5342	0.062486	0.610206
AL590483.1	1	244227632	244231211	4	1.5377	0.062056	0.610206
DHX57	2	39024871	39103075	142	1.5332	0.062608	0.610206
GPR55	2	231772033	231825781	153	1.5308	0.062911	0.610206
GLYCTK	3	52321105	52329272	15	1.5322	0.062731	0.610206
DTWD2	5	118173017	118324240	244	1.531	0.062887	0.610206
REEP2	5	137774706	137782658	21	1.5292	0.063111	0.610206
PCDHA12	5	140255058	140391929	257	1.5353	0.06235	0.610206
PCDHA13	5	140261793	140391929	252	1.5294	0.063087	0.610206
PAK1IP1	6	10694928	10710015	7	1.5301	0.062991	0.610206
BTN2A1	6	26458150	26476849	59	1.5307	0.062926	0.610206
SNX3	6	108532426	108582464	85	1.5362	0.062242	0.610206
MAFA	8	144501352	144512576	51	1.5297	0.063046	0.610206
KDM4C	9	6720863	7175648	1856	1.5312	0.062856	0.610206
C9orf85	9	74526426	74600970	78	1.5304	0.062961	0.610206
HEMGN	9	100689073	100707138	26	1.5318	0.062782	0.610206
MAMDC4	9	139745395	139755249	7	1.5362	0.062242	0.610206
OSBPL5	11	3108346	3187969	365	1.5284	0.063202	0.610206
CAPRIN1	11	34073230	34122703	115	1.5322	0.062734	0.610206
TBX10	11	67398774	67407031	27	1.5313	0.062853	0.610206
SLC6A15	12	85253492	85307394	66	1.5325	0.0627	0.610206
CYB5B	16	69458428	69500169	129	1.5357	0.062309	0.610206
C17orf107	17	4802713	4806227	7	1.5348	0.062415	0.610206
SLC25A11	17	4840425	4843546	3	1.5335	0.062582	0.610206
FAM20A	17	66531254	66597530	143	1.5301	0.062996	0.610206
ROCK1	18	18526867	18691812	87	1.535	0.06239	0.610206
C19orf45	19	7557862	7573336	55	1.5303	0.062974	0.610206
AC011475.1	19	10751715	10752093	1	1.5361	0.062262	0.610206
SPEF1	20	3758151	3762095	5	1.5288	0.063161	0.610206
PABPC1L	20	43538703	43587676	88	1.5307	0.062916	0.610206
IFT122	3	129158968	129239198	148	1.5269	0.063393	0.610854
TMEM60	7	77423045	77427897	13	1.5258	0.063526	0.610854
C7orf49	7	134777115	134855547	189	1.527	0.063381	0.610854
TAF6L	11	62538775	62554814	26	1.5258	0.063533	0.610854
KRT86	12	52643084	52702947	207	1.526	0.063504	0.610854
USF2	19	35759881	35770724	32	1.5258	0.063525	0.610854
ARVCF	22	19957419	20004331	176	1.5262	0.063479	0.610854
INPP5J	22	31518717	31530682	19	1.5261	0.06349	0.610854
KCTD1	18	24034874	24237365	541	1.5254	0.063577	0.610959
MFAP2	1	17300997	17307330	13	1.5227	0.063913	0.611018
LRRC8D	1	90286573	90402170	152	1.5236	0.063801	0.611018
ATP11B	3	182511288	182639423	225	1.5228	0.063904	0.611018
PDGFRA	4	55095264	55164414	125	1.523	0.06388	0.611018
PPIP5K2	5	102455853	102548500	96	1.5239	0.063767	0.611018
AP1S1	7	100797678	100804877	26	1.523	0.063883	0.611018
SF3B2	11	65818200	65836779	26	1.5238	0.063785	0.611018
ARHGEF17	11	73019334	73080136	132	1.5239	0.063772	0.611018
RNF222	17	8294022	8301144	23	1.5234	0.06383	0.611018
CALR	19	13049392	13055303	5	1.5228	0.063907	0.611018
PCDHA8	5	140220907	140391929	309	1.522	0.064	0.611218
NAB2	12	57482677	57489259	10	1.5222	0.063977	0.611218
TUFM	16	28853732	28857729	7	1.5214	0.064081	0.611418
PDPR	16	70147529	70195203	5	1.5213	0.064087	0.611418
TTC22	1	55245385	55266940	64	1.5198	0.064281	0.611694
SERPINE1	7	100770370	100782547	35	1.5202	0.064234	0.611694
MSANTD3-TMEFF1	9	103204553	103339918	284	1.52	0.064256	0.611694
TMEFF1	9	103204560	103339918	284	1.52	0.064256	0.611694
KLRK1	12	10524952	10544473	49	1.5204	0.064206	0.611694
FRY	13	32605437	32870794	687	1.5195	0.064323	0.611779
AC138517.1	5	138852108	138852506	1	1.5191	0.064374	0.61195
BEST3	12	70037140	70093256	246	1.5179	0.064521	0.613032
SPTBN2	11	66452719	66496697	29	1.5175	0.064571	0.613193
BNIP3L	8	26240414	26363152	462	1.5171	0.064622	0.613362
HORMAD1	1	150670536	150693364	53	1.5166	0.064689	0.61337
DERL2	17	5374571	5390131	41	1.5167	0.064673	0.61337
GPD1L	3	32147181	32210205	228	1.5153	0.064846	0.614228
UQCRQ	5	132202252	132203723	3	1.5152	0.064857	0.614228
SYT10	12	33527173	33592754	199	1.5151	0.064879	0.614228
KLC4	6	43008515	43042837	75	1.5148	0.064916	0.614264
CYP4B1	1	47223510	47285085	115	1.5141	0.064998	0.614718
SLC44A5	1	75667816	76076801	913	1.5131	0.065129	0.614718
SLAMF6	1	160454820	160493052	84	1.5131	0.06513	0.614718
AC005841.1	12	2958397	2966213	16	1.5132	0.065117	0.614718
PTPN11	12	112856155	112947717	48	1.5136	0.065063	0.614718
PRRX1	1	170631869	170708560	118	1.5123	0.065231	0.615358
TXNDC9	2	99935445	99957165	42	1.512	0.065266	0.615375
FCRL5	1	157483167	157522310	70	1.5104	0.065474	0.615383
PAPPA2	1	176432307	176814735	746	1.5099	0.065528	0.615383
TIMD4	5	156346293	156390266	67	1.5107	0.065429	0.615383
ALDH8A1	6	135238528	135271260	50	1.5097	0.065566	0.615383
C9orf3	9	97488983	97849441	667	1.5098	0.065548	0.615383
ATP6V0C	16	2563871	2570219	1	1.5103	0.065478	0.615383
ATP6C	16	2563966	2577956	1	1.5103	0.065478	0.615383
EXOC3L2	19	45715879	45737469	82	1.5098	0.065544	0.615383
SPATC1L	21	47581062	47604390	144	1.5102	0.065493	0.615383
SNX16	8	82711816	82755101	137	1.5088	0.065679	0.615977
TLN1	9	35696945	35732392	38	1.5084	0.065729	0.615977
SEPHS1	10	13359424	13390297	101	1.5086	0.065698	0.615977
SNRNP27	2	70120692	70132707	17	1.5076	0.065829	0.616299
GSK3B	3	119540170	119813264	370	1.5076	0.06583	0.616299
PANK4	1	2439972	2458039	33	1.5043	0.066253	0.616411
PLA2G2C	1	20487746	20503917	51	1.5032	0.066395	0.616411
IFT57	3	107879659	107941417	318	1.5072	0.06588	0.616411
PHC3	3	169804520	169899537	112	1.5065	0.065968	0.616411
B4GALT7	5	177027101	177037348	29	1.5022	0.066517	0.616411
HLA-DPB1	6	33043703	33054978	2	1.5045	0.06623	0.616411
TREML1	6	41117080	41122075	5	1.5023	0.066508	0.616411
ICA1	7	8152814	8302317	560	1.5023	0.066515	0.616411
IFNA10	9	21206180	21207142	3	1.505	0.066166	0.616411
SIDT2	11	117049449	117068160	50	1.5059	0.066047	0.616411
CDK2	12	56360553	56366568	7	1.5061	0.066019	0.616411
KIAA1033	12	105501102	105562912	142	1.5062	0.066007	0.616411
APPL2	12	105567074	105630016	203	1.5032	0.066389	0.616411
MMAB	12	109991542	110011679	87	1.5023	0.066507	0.616411
RSAD1	17	48556161	48563336	11	1.5025	0.066484	0.616411
SMCHD1	18	2655737	2805015	518	1.5045	0.06623	0.616411
NLRP7	19	55434877	55477680	151	1.5056	0.066086	0.616411
PTPRH	19	55692616	55720874	100	1.5021	0.066541	0.616411
ZIK1	19	58089824	58105145	25	1.5026	0.066474	0.616411
[truncated: 16,521 more rows]

## Sheet: T7.tissue.53
Table 7.Tissue enrichment analysis for genes differentially associated with the two disorders (performed in 53 general tissue types in GTEx using MAGMA)
Tissues with an adjusted p-value below 0.05 (FDR) are highlighted in bold.
Name	Coefficient	Coefficient_std_error	Coefficient_P_value	P(FDR)
Brain_Frontal_Cortex_(BA9)	2.62429e-08	7.00389e-09	8.95147e-05	0.00474
Brain_Hippocampus	2.35552e-08	7.46845e-09	0.000805353	0.0177
Brain_Cortex	2.1973e-08	7.11352e-09	0.00100446	0.0177
Brain_Anterior_cingulate_cortex_(BA24)	2.05633e-08	7.08109e-09	0.0018423	0.0244
Brain_Cerebellum	1.90592e-08	7.11442e-09	0.00369264	0.0335
Brain_Substantia_nigra	1.92211e-08	7.39769e-09	0.00468492	0.0335
Brain_Amygdala	1.93158e-08	7.49764e-09	0.00499394	0.0335
Brain_Cerebellar_Hemisphere	1.88999e-08	7.3464e-09	0.00504578	0.0335
Brain_Caudate_(basal_ganglia)	1.75511e-08	7.31757e-09	0.00823153	0.0485
Brain_Hypothalamus	1.67634e-08	7.24221e-09	0.0103151	0.0546
Brain_Putamen_(basal_ganglia)	1.55189e-08	7.16392e-09	0.0151455	0.0728
Brain_Spinal_cord_(cervical_c-1)	1.498e-08	7.45084e-09	0.0221882	0.0925
Brain_Nucleus_accumbens_(basal_ganglia)	1.37422e-08	6.86746e-09	0.0226931	0.0925
Testis	1.21834e-08	7.31892e-09	0.0479919	0.182
Ovary	6.14417e-09	8.19921e-09	0.22682	0.802
Spleen	6.02129e-09	9.39328e-09	0.260755	0.865
Whole_Blood	4.90343e-09	9.6261e-09	0.30524	0.871
Esophagus_Muscularis	4.27441e-09	8.58967e-09	0.309375	0.871
Small_Intestine_Terminal_Ileum	3.69675e-09	8.81242e-09	0.337428	0.871
Esophagus_Mucosa	3.60961e-09	8.64419e-09	0.338128	0.871
Prostate	2.86034e-09	8.58235e-09	0.369461	0.871
Cells_EBV-transformed_lymphocytes	2.89698e-09	9.08606e-09	0.374925	0.871
Heart_Atrial_Appendage	2.56936e-09	8.28843e-09	0.378283	0.871
Colon_Transverse	2.75076e-09	1.04229e-08	0.395923	0.875
Heart_Left_Ventricle	-1.47904e-11	9.24628e-09	0.500638	0.995
Colon_Sigmoid	-6.49239e-10	8.48142e-09	0.530509	0.995
Liver	-9.64443e-10	8.71632e-09	0.544052	0.995
Kidney_Cortex	-1.17955e-09	8.10137e-09	0.557881	0.995
Stomach	-1.94484e-09	8.11157e-09	0.594742	0.995
Pancreas	-2.57488e-09	7.56703e-09	0.633176	0.995
Esophagus_Gastroesophageal_Junction	-3.92625e-09	8.59567e-09	0.676082	0.995
Artery_Tibial	-3.60534e-09	7.56676e-09	0.683131	0.995
Thyroid	-4.6614e-09	8.4143e-09	0.710206	0.995
Lung	-4.83994e-09	8.28751e-09	0.720391	0.995
Muscle_Skeletal	-4.92045e-09	8.26966e-09	0.724079	0.995
Nerve_Tibial	-4.69862e-09	7.65156e-09	0.730417	0.995
Skin_Sun_Exposed_(Lower_leg)	-5.74278e-09	9.33106e-09	0.730871	0.995
Fallopian_Tube	-7.20934e-09	8.8752e-09	0.791691	0.995
Breast_Mammary_Tissue	-6.36676e-09	7.67532e-09	0.796592	0.995
Bladder	-6.91771e-09	7.58318e-09	0.81918	0.995
Uterus	-7.5131e-09	8.17053e-09	0.821093	0.995
Cervix_Endocervix	-7.69651e-09	8.0884e-09	0.829337	0.995
Adrenal_Gland	-8.62635e-09	8.56519e-09	0.843066	0.995
Skin_Not_Sun_Exposed_(Suprapubic)	-9.24116e-09	9.04526e-09	0.846529	0.995
Pituitary	-9.76077e-09	8.63983e-09	0.870707	0.995
Minor_Salivary_Gland	-1.15017e-08	8.56475e-09	0.910349	0.995
Artery_Aorta	-1.23165e-08	8.13905e-09	0.934893	0.995
Vagina	-1.51797e-08	8.83284e-09	0.957152	0.995
Adipose_Subcutaneous	-1.39973e-08	7.57027e-09	0.96777	0.995
Artery_Coronary	-1.48339e-08	7.68321e-09	0.973239	0.995
Cervix_Ectocervix	-1.77815e-08	9.19262e-09	0.973463	0.995
Adipose_Visceral_(Omentum)	-1.67241e-08	8.20765e-09	0.979206	0.995
Cells_Transformed_fibroblasts	-2.09297e-08	8.16644e-09	0.99481	0.995

## Sheet: T8.brain.13
Table 8. Tissue enrichment analysis within 13 GTEx brain regions
Regions with an adjusted p-value (FDR) below 0.05 are highlighted in bold. This is a competitive analysis comapring each brain regions against others. For example, for the first row, the results are computed for cortex versus other brain regions instead of cortex versus other tissues in GTEx (as in the last table).
Name	Coefficient	Coefficient_std_error	Coefficient_P_value	P(FDR)
Brain_Cortex	2.93672e-08	7.98429e-09	0.000117477	0.00152
Brain_Cerebellar_Hemisphere	2.64523e-08	8.27159e-09	0.000691985	0.0045
Brain_Frontal_Cortex_(BA9)	2.09278e-08	6.9057e-09	0.00122071	0.00529
Brain_Anterior_cingulate_cortex_(BA24)	1.86421e-08	7.0044e-09	0.00388984	0.0126
Brain_Cerebellum	1.96291e-08	8.63481e-09	0.0115054	0.0299
Brain_Hippocampus	1.85228e-09	7.7283e-09	0.405291	0.877
Brain_Putamen_(basal_ganglia)	-1.4835e-10	7.54482e-09	0.507844	0.943
Brain_Caudate_(basal_ganglia)	-4.56153e-09	7.10487e-09	0.739573	0.954
Brain_Substantia_nigra	-5.37226e-09	7.80212e-09	0.754451	0.954
Brain_Nucleus_accumbens_(basal_ganglia)	-8.35021e-09	7.44134e-09	0.869098	0.954
Brain_Spinal_cord_(cervical_c-1)	-9.91424e-09	8.24717e-09	0.885345	0.954
Brain_Amygdala	-9.3439e-09	6.86367e-09	0.913299	0.954
Brain_Hypothalamus	-1.24705e-08	7.40881e-09	0.953832	0.954

## Sheet: T9. neuro-specific
Table 9. Cell-type enrichment analysis for genes differentially associated with the two disorders (performed in 166 cell types using MAGMA)
Cell types with an adjusted p-value (false discovery rate) within one dataset below 0.05 are highlighted in bold.
Dataset	brain_region	Cell_type	Cell type_Full name	NGENES	BETA	BETA_STD	SE	P	P(FDR) per dataset	P(FDR) across all datasets
Allen_Human_LGN_level1	Lateral Geniculate Nucleus	GABAergic	GABAergic neurons	17411	0.02584	0.055431	0.011305	0.011142	0.033426	0.372974
Linnarsson_GSE101601_Human_Temporal_cortex	Temporal cortex	GABA_1	GABAergic neurons	17241	0.39949	0.037169	0.15245	0.0043958	0.0431602	0.372974
Linnarsson_GSE101601_Human_Temporal_cortex	Temporal cortex	GABA_4	GABAergic neurons	17241	0.36398	0.051048	0.15064	0.0078473	0.0431602	0.372974
GSE104276_Human_Prefrontal_cortex_all_ages	Prefrontal cortex	GABAergic_neurons	GABAergic neurons	17356	0.036973	0.058227	0.016551	0.012751	0.076506	0.372974
GSE104276_Human_Prefrontal_cortex_all_ages	Prefrontal cortex	Neurons	Neurons	17356	0.027778	0.049551	0.016088	0.042128	0.126384	0.483813
Allen_Human_LGN_level2	Lateral Geniculate Nucleus	LGN_Inh_CTXN3	GABAergic neurons	17411	0.015527	0.034719	0.008602	0.035544	0.149392	0.483813
Allen_Human_LGN_level2	Lateral Geniculate Nucleus	LGN_Inh_LAMP5	GABAergic neurons	17411	0.012095	0.026468	0.0067856	0.037348	0.149392	0.483813
Allen_Human_LGN_level2	Lateral Geniculate Nucleus	LGN_Inh_NTRK1	GABAergic neurons	17411	0.017913	0.041634	0.0080973	0.013481	0.149392	0.372974
GSE67835_Human_Cortex_woFetal	Cortex	neurons	neurons	16724	0.015836	0.030286	0.0081367	0.02582	0.18074	0.483813
Linnarsson_GSE76381_Human_Midbrain	Midbrain	NbML5	mediolateral neuroblasts	14836	0.1707	0.044387	0.070761	0.0079311	0.198277	0.372974
GSE67835_Human_Cortex	Cortex	fetal_quiescent	fetal_quiescent	16724	0.015118	0.023811	0.0088449	0.043718	0.27688	0.483813
GSE67835_Human_Cortex	Cortex	neurons	neurons	16724	0.012846	0.024568	0.0083302	0.061529	0.27688	0.537569
Linnarsson_GSE76381_Human_Midbrain	Midbrain	DA0	dopaminergic neurons	14836	0.092312	0.022039	0.076501	0.11379	0.416036	0.743744
Linnarsson_GSE76381_Human_Midbrain	Midbrain	DA2	dopaminergic neurons	14836	0.069649	0.020137	0.056966	0.11074	0.416036	0.743744
Linnarsson_GSE76381_Human_Midbrain	Midbrain	Gaba	GABAergic neurons	14836	0.094597	0.023769	0.054579	0.04154	0.416036	0.483813
Linnarsson_GSE76381_Human_Midbrain	Midbrain	NbGaba	GABAergic neurons neuroblasts	14836	0.075006	0.020763	0.046489	0.053338	0.416036	0.507278
Linnarsson_GSE76381_Human_Midbrain	Midbrain	NbM	medial neuroblast	14836	0.10238	0.02973	0.07881	0.096971	0.416036	0.743744
Linnarsson_GSE76381_Human_Midbrain	Midbrain	Sert	serotonergic neurons	14836	0.038706	0.016335	0.032451	0.11649	0.416036	0.743744
Linnarsson_GSE76381_Human_Midbrain	Midbrain	DA1	dopaminergic neurons	14836	0.049975	0.01704	0.047828	0.14805	0.427833	0.776427
Linnarsson_GSE76381_Human_Midbrain	Midbrain	OMTN	oculomotor and trochlear nucleus	14836	0.064024	0.024003	0.062807	0.15402	0.427833	0.776427
Linnarsson_GSE101601_Human_Temporal_cortex	Temporal cortex	GABA_5	GABAergic neurons	17241	0.25255	0.025719	0.22483	0.13066	0.479087	0.774627
Linnarsson_GSE76381_Human_Midbrain	Midbrain	NProg	neuronal progenitor	14836	0.064121	0.016651	0.086151	0.22836	0.519	0.896329
Linnarsson_GSE76381_Human_Midbrain	Midbrain	RN	red nucleus	14836	0.048955	0.013832	0.065241	0.22652	0.519	0.896329
Allen_Human_MTG_level1	Middle Temporal Gyrus	GABAergic	GABAergic neurons	17411	0.01098	0.021569	0.015862	0.2444	0.64787	0.896329
Allen_Human_MTG_level1	Middle Temporal Gyrus	Glutamatergic	glutamatergic neurons	17411	-0.0047329	-0.010499	0.012468	0.64787	0.64787	0.937273
Allen_Human_MTG_level1	Middle Temporal Gyrus	Non.neuronal	Non.neuronal	17411	-0.0025056	-0.0035166	0.010502	0.59428	0.64787	0.937273
Linnarsson_GSE101601_Human_Temporal_cortex	Temporal cortex	GABA_2	GABAergic neurons	17241	-0.14016	-0.015799	0.19642	0.76224	0.76224	0.937273
Linnarsson_GSE101601_Human_Temporal_cortex	Temporal cortex	GABA_3	GABAergic neurons	17241	-0.10279	-0.011149	0.20609	0.69102	0.76224	0.937273
Linnarsson_GSE101601_Human_Temporal_cortex	Temporal cortex	Glut_1	glutamatergic neurons	17241	-0.10439	-0.014691	0.21779	0.68414	0.76224	0.937273
Linnarsson_GSE101601_Human_Temporal_cortex	Temporal cortex	Glut_2	glutamatergic neurons	17241	-0.0035397	-0.00076235	0.13525	0.51044	0.76224	0.937273
Linnarsson_GSE101601_Human_Temporal_cortex	Temporal cortex	Glut_3	glutamatergic neurons	17241	-0.11318	-0.017578	0.18398	0.73078	0.76224	0.937273
Linnarsson_GSE101601_Human_Temporal_cortex	Temporal cortex	Glut_4	glutamatergic neurons	17241	-0.038426	-0.0078957	0.13464	0.61233	0.76224	0.937273
Linnarsson_GSE101601_Human_Temporal_cortex	Temporal cortex	Glut_5	glutamatergic neurons	17241	-0.055581	-0.0063801	0.24101	0.59119	0.76224	0.937273
Linnarsson_GSE101601_Human_Temporal_cortex	Temporal cortex	Glut_6	glutamatergic neurons	17241	-0.017685	-0.0027402	0.10208	0.56877	0.76224	0.937273
Linnarsson_GSE76381_Human_Midbrain	Midbrain	NbML1	mediolateral neuroblasts	14836	0.024769	0.0076873	0.072809	0.36686	0.764292	0.937273
Linnarsson_GSE76381_Human_Midbrain	Midbrain	OPC	oligodendrocyte precursor cells	14836	0.012125	0.0039589	0.052574	0.40881	0.786173	0.937273
GSE104276_Human_Prefrontal_cortex_all_ages	Prefrontal cortex	OPC	oligodendrocyte precursor cells	17356	0.0042387	0.0075782	0.017103	0.40213	0.80426	0.937273
Allen_Human_MTG_level2	Middle Temporal Gyrus	Exc_L5.6_THEMIS_CRABP1	glutamatergic neurons	17411	0.013252	0.030845	0.0082595	0.054321	0.82509	0.507278
Allen_Human_MTG_level2	Middle Temporal Gyrus	Inh_L1.2_LAMP5_DBP	GABAergic neurons	17411	0.017248	0.03619	0.0081343	0.016993	0.82509	0.402977
Allen_Human_MTG_level2	Middle Temporal Gyrus	Inh_L1.4_VIP_OPRM1	GABAergic neurons	17411	0.016405	0.032397	0.010264	0.055006	0.82509	0.507278
Allen_Human_MTG_level2	Middle Temporal Gyrus	Inh_L2.4_PVALB_WFDC2	GABAergic neurons	17411	0.01795	0.039114	0.010485	0.043457	0.82509	0.483813
Allen_Human_MTG_level2	Middle Temporal Gyrus	Inh_L2.4_SST_FRZB	GABAergic neurons	17411	0.01808	0.037516	0.010549	0.043278	0.82509	0.483813
DroNc_Human_Hippocampus	Hippocampus	END	endothelial cell	17018	0.0081986	0.00064636	0.10274	0.4682	0.825115	0.937273
DroNc_Human_Hippocampus	Hippocampus	exCA1	pyramidal neurons (Hip CA)	17018	-0.10661	-0.010159	0.18757	0.7151	0.825115	0.937273
DroNc_Human_Hippocampus	Hippocampus	exCA3	pyramidal neurons (Hip CA)	17018	-0.02168	-0.0016783	0.19707	0.5438	0.825115	0.937273
DroNc_Human_Hippocampus	Hippocampus	exDG	granule neurons (Hip dentate gyrus)	17018	-0.092423	-0.0072971	0.19278	0.68418	0.825115	0.937273
DroNc_Human_Hippocampus	Hippocampus	exPFC1	glutamatergic neurons (prefrontal cortex)	17018	0.1651	0.013468	0.22366	0.23021	0.825115	0.896329
DroNc_Human_Hippocampus	Hippocampus	exPFC2	glutamatergic neurons (prefrontal cortex)	17018	0.1008	0.013825	0.14925	0.24973	0.825115	0.896329
DroNc_Human_Hippocampus	Hippocampus	GABA1	GABAergic interneurons	17018	0.031916	0.0023874	0.214	0.44072	0.825115	0.937273
DroNc_Human_Hippocampus	Hippocampus	GABA2	GABAergic interneurons	17018	-0.079208	-0.0058152	0.21502	0.6437	0.825115	0.937273
DroNc_Human_Hippocampus	Hippocampus	MG	microglia	17018	0.24953	0.0083224	0.27517	0.18226	0.825115	0.817707
DroNc_Human_Hippocampus	Hippocampus	NSC	neuronal stem cells	17018	0.016176	0.0013598	0.10191	0.43695	0.825115	0.937273
DroNc_Human_Hippocampus	Hippocampus	ODC1	oligodendrocytes	17018	-0.041299	-0.0014812	0.26424	0.5621	0.825115	0.937273
DroNc_Human_Hippocampus	Hippocampus	ODC2	oligodendrocytes	17018	-0.031055	-0.0013158	0.22205	0.55561	0.825115	0.937273
DroNc_Human_Hippocampus	Hippocampus	OPC	oligodendrocyte precursor cells	17018	0.36295	0.012372	0.33482	0.13919	0.825115	0.776427
GSE67835_Human_Cortex_woFetal	Cortex	astrocytes	Astrocytes	16724	-0.00099586	-0.0016698	0.0079871	0.54961	0.843374	0.937273
GSE67835_Human_Cortex_woFetal	Cortex	hybrid	hybrid	16724	0.0051855	0.0097947	0.011427	0.32499	0.843374	0.937273
GSE67835_Human_Cortex_woFetal	Cortex	oligodendrocytes	oligodendrocytes	16724	-0.0022063	-0.0037648	0.0084992	0.60241	0.843374	0.937273
GSE67835_Human_Cortex_woFetal	Cortex	OPC	oligodendrocyte precursor cells	16724	0.0022315	0.0036339	0.0088842	0.40084	0.843374	0.937273
GSE67835_Human_Cortex_woFetal	Cortex	endothelial	endothelial cell	16724	-0.0073392	-0.010968	0.0081916	0.81485	0.88437	0.97313
GSE67835_Human_Cortex_woFetal	Cortex	microglia	microglia	16724	-0.0092828	-0.01175	0.0077538	0.88437	0.88437	0.977573
GSE104276_Human_Prefrontal_cortex_all_ages	Prefrontal cortex	Astrocytes	Astrocytes	17356	-0.013652	-0.026543	0.01093	0.89418	0.89418	0.977573
GSE104276_Human_Prefrontal_cortex_all_ages	Prefrontal cortex	Microglia	microglia	17356	-0.0054661	-0.0098789	0.0085433	0.73885	0.89418	0.937273
GSE104276_Human_Prefrontal_cortex_all_ages	Prefrontal cortex	Stem_cells	stem cells	17356	-0.0083212	-0.016018	0.012182	0.75272	0.89418	0.937273
GSE67835_Human_Cortex	Cortex	astrocytes	Astrocytes	16724	-0.0023779	-0.0039873	0.0076034	0.62276	0.895024	0.937273
GSE67835_Human_Cortex	Cortex	fetal_replicating	fetal_replicating	16724	0.0019799	0.0030423	0.0086094	0.40906	0.895024	0.937273
GSE67835_Human_Cortex	Cortex	hybrid	hybrid	16724	-0.00094014	-0.0017758	0.011203	0.53344	0.895024	0.937273
GSE67835_Human_Cortex	Cortex	oligodendrocytes	oligodendrocytes	16724	-0.0041764	-0.0071264	0.0081361	0.69613	0.895024	0.937273
GSE67835_Human_Cortex	Cortex	OPC	oligodendrocyte precursor cells	16724	-0.00020261	-0.00032995	0.0085822	0.50942	0.895024	0.937273
DroNc_Human_Hippocampus	Hippocampus	ASC2	Astrocytes	17018	-0.24412	-0.010628	0.24583	0.83964	0.899614	0.975233
Allen_Human_MTG_level2	Middle Temporal Gyrus	Astro_L1.2_FGFR3_GFAP	Astrocytes	17411	-0.0013651	-0.0021248	0.0061162	0.58831	0.90481	0.937273
Allen_Human_MTG_level2	Middle Temporal Gyrus	Astro_L1.6_FGFR3_SLC14A1	Astrocytes	17411	0.0028258	0.0049554	0.0056816	0.30947	0.90481	0.937273
Allen_Human_MTG_level2	Middle Temporal Gyrus	Endo_L2.6_NOSTRIN	endothelial cell	17411	-0.0023772	-0.003319	0.0059534	0.65516	0.90481	0.937273
Allen_Human_MTG_level2	Middle Temporal Gyrus	Exc_L2_LAMP5_LTK	glutamatergic neurons	17411	0.0048471	0.010418	0.0097787	0.31006	0.90481	0.937273
Allen_Human_MTG_level2	Middle Temporal Gyrus	Exc_L2.3_LINC00507_FREM3	glutamatergic neurons	17411	-0.0053755	-0.012432	0.010251	0.69999	0.90481	0.937273
Allen_Human_MTG_level2	Middle Temporal Gyrus	Exc_L2.4_LINC00507_GLP2R	glutamatergic neurons	17411	0.0044388	0.0097486	0.010375	0.33438	0.90481	0.937273
Allen_Human_MTG_level2	Middle Temporal Gyrus	Exc_L3.4_RORB_CARM1P1	glutamatergic neurons	17411	-0.0049326	-0.011525	0.0097378	0.69376	0.90481	0.937273
Allen_Human_MTG_level2	Middle Temporal Gyrus	Exc_L3.5_RORB_COL22A1	glutamatergic neurons	17411	-0.0028152	-0.0059142	0.0096793	0.61442	0.90481	0.937273
Allen_Human_MTG_level2	Middle Temporal Gyrus	Exc_L3.5_RORB_ESR1	glutamatergic neurons	17411	-0.0035159	-0.0075311	0.010606	0.62987	0.90481	0.937273
Allen_Human_MTG_level2	Middle Temporal Gyrus	Exc_L3.5_RORB_TWIST2	glutamatergic neurons	17411	-0.0057438	-0.01228	0.010032	0.71652	0.90481	0.937273
Allen_Human_MTG_level2	Middle Temporal Gyrus	Exc_L4.5_FEZF2_SCN4B	glutamatergic neurons	17411	-0.0027441	-0.0065989	0.0081197	0.6323	0.90481	0.937273
Allen_Human_MTG_level2	Middle Temporal Gyrus	Exc_L4.6_FEZF2_IL26	glutamatergic neurons	17411	-0.0038375	-0.0085362	0.0095279	0.65644	0.90481	0.937273
Allen_Human_MTG_level2	Middle Temporal Gyrus	Exc_L4.6_RORB_C1R	glutamatergic neurons	17411	-0.0047984	-0.010643	0.010172	0.68144	0.90481	0.937273
Allen_Human_MTG_level2	Middle Temporal Gyrus	Exc_L4.6_RORB_SEMA3E	glutamatergic neurons	17411	-0.0077325	-0.016979	0.011322	0.75268	0.90481	0.937273
Allen_Human_MTG_level2	Middle Temporal Gyrus	Exc_L5.6_FEZF2_EFTUD1P1	glutamatergic neurons	17411	-0.0030257	-0.0070986	0.0092183	0.62863	0.90481	0.937273
Allen_Human_MTG_level2	Middle Temporal Gyrus	Exc_L5.6_RORB_TTC12	glutamatergic neurons	17411	-0.0010757	-0.0025119	0.0096827	0.54423	0.90481	0.937273
Allen_Human_MTG_level2	Middle Temporal Gyrus	Exc_L5.6_SLC17A7_IL15	glutamatergic neurons	17411	-0.00048862	-0.0011134	0.0092088	0.52116	0.90481	0.937273
Allen_Human_MTG_level2	Middle Temporal Gyrus	Exc_L5.6_THEMIS_C1QL3	glutamatergic neurons	17411	-0.0045548	-0.010707	0.0099049	0.67718	0.90481	0.937273
Allen_Human_MTG_level2	Middle Temporal Gyrus	Exc_L5.6_THEMIS_DCSTAMP	glutamatergic neurons	17411	0.0096345	0.022951	0.0077643	0.10734	0.90481	0.743744
Allen_Human_MTG_level2	Middle Temporal Gyrus	Exc_L5.6_THEMIS_FGF10	glutamatergic neurons	17411	0.0083614	0.019746	0.0082137	0.15435	0.90481	0.776427
Allen_Human_MTG_level2	Middle Temporal Gyrus	Exc_L6_FEZF2_OR2T8	glutamatergic neurons	17411	-0.0038306	-0.0092482	0.0076446	0.69184	0.90481	0.937273
Allen_Human_MTG_level2	Middle Temporal Gyrus	Exc_L6_FEZF2_SCUBE1	glutamatergic neurons	17411	-0.0053524	-0.012423	0.008267	0.74132	0.90481	0.937273
Allen_Human_MTG_level2	Middle Temporal Gyrus	Inh_L1_SST_CHRNA4	GABAergic neurons	17411	-0.00037963	-0.00076027	0.0095502	0.51585	0.90481	0.937273
Allen_Human_MTG_level2	Middle Temporal Gyrus	Inh_L1_SST_NMBR	GABAergic neurons	17411	0.0014845	0.002993	0.010617	0.4444	0.90481	0.937273
Allen_Human_MTG_level2	Middle Temporal Gyrus	Inh_L1.2_GAD1_MC4R	GABAergic neurons	17411	-0.0030263	-0.0058788	0.01002	0.61868	0.90481	0.937273
Allen_Human_MTG_level2	Middle Temporal Gyrus	Inh_L1.2_PAX6_CDH12	GABAergic neurons	17411	0.0092256	0.018949	0.010017	0.17853	0.90481	0.817707
Allen_Human_MTG_level2	Middle Temporal Gyrus	Inh_L1.2_PAX6_TNFAIP8L3	GABAergic neurons	17411	0.0042619	0.0097035	0.0077676	0.29161	0.90481	0.937273
Allen_Human_MTG_level2	Middle Temporal Gyrus	Inh_L1.2_VIP_LBH	GABAergic neurons	17411	0.002292	0.0049198	0.010659	0.41487	0.90481	0.937273
Allen_Human_MTG_level2	Middle Temporal Gyrus	Inh_L1.2_VIP_PCDH20	GABAergic neurons	17411	0.0084729	0.01686	0.010344	0.20636	0.90481	0.878353
Allen_Human_MTG_level2	Middle Temporal Gyrus	Inh_L1.2_VIP_TSPAN12	GABAergic neurons	17411	0.0012428	0.00253	0.0096806	0.44892	0.90481	0.937273
Allen_Human_MTG_level2	Middle Temporal Gyrus	Inh_L1.3_PAX6_SYT6	GABAergic neurons	17411	0.013114	0.029306	0.0096106	0.086215	0.90481	0.715584
Allen_Human_MTG_level2	Middle Temporal Gyrus	Inh_L1.3_SST_CALB1	GABAergic neurons	17411	0.005132	0.0096412	0.011783	0.33158	0.90481	0.937273
Allen_Human_MTG_level2	Middle Temporal Gyrus	Inh_L1.3_VIP_CCDC184	GABAergic neurons	17411	0.01074	0.022653	0.010318	0.14896	0.90481	0.776427
Allen_Human_MTG_level2	Middle Temporal Gyrus	Inh_L1.3_VIP_CHRM2	GABAergic neurons	17411	-0.0057798	-0.011374	0.011154	0.69783	0.90481	0.937273
Allen_Human_MTG_level2	Middle Temporal Gyrus	Inh_L1.3_VIP_GGH	GABAergic neurons	17411	0.0003933	0.00075665	0.010123	0.4845	0.90481	0.937273
Allen_Human_MTG_level2	Middle Temporal Gyrus	Inh_L1.4_LAMP5_LCP2	GABAergic neurons	17411	0.011581	0.024071	0.010069	0.12506	0.90481	0.768887
Allen_Human_MTG_level2	Middle Temporal Gyrus	Inh_L1.4_VIP_CHRNA6	GABAergic neurons	17411	-0.0015605	-0.0032433	0.009134	0.56783	0.90481	0.937273
Allen_Human_MTG_level2	Middle Temporal Gyrus	Inh_L1.4_VIP_PENK	GABAergic neurons	17411	-0.00062803	-0.0013615	0.0084557	0.5296	0.90481	0.937273
Allen_Human_MTG_level2	Middle Temporal Gyrus	Inh_L2.3_VIP_CASC6	GABAergic neurons	17411	0.0018317	0.0040774	0.0098402	0.42617	0.90481	0.937273
Allen_Human_MTG_level2	Middle Temporal Gyrus	Inh_L2.4_VIP_SPAG17	GABAergic neurons	17411	0.0048014	0.0096181	0.0096241	0.30893	0.90481	0.937273
Allen_Human_MTG_level2	Middle Temporal Gyrus	Inh_L2.5_PVALB_SCUBE3	GABAergic neurons	17411	0.00717	0.01513	0.0084455	0.19795	0.90481	0.864729
Allen_Human_MTG_level2	Middle Temporal Gyrus	Inh_L2.5_VIP_SERPINF1	GABAergic neurons	17411	0.0058906	0.011626	0.0098998	0.27592	0.90481	0.937273
Allen_Human_MTG_level2	Middle Temporal Gyrus	Inh_L2.5_VIP_TYR	GABAergic neurons	17411	0.0072823	0.014678	0.0099844	0.2329	0.90481	0.896329
Allen_Human_MTG_level2	Middle Temporal Gyrus	Inh_L2.6_LAMP5_CA1	GABAergic neurons	17411	-0.0029142	-0.0061951	0.010254	0.61188	0.90481	0.937273
Allen_Human_MTG_level2	Middle Temporal Gyrus	Inh_L2.6_VIP_QPCT	GABAergic neurons	17411	-0.0065239	-0.013307	0.0092349	0.76004	0.90481	0.937273
Allen_Human_MTG_level2	Middle Temporal Gyrus	Inh_L3.5_SST_ADGRG6	GABAergic neurons	17411	0.0036242	0.0072672	0.011087	0.37188	0.90481	0.937273
Allen_Human_MTG_level2	Middle Temporal Gyrus	Inh_L3.6_SST_HPGD	GABAergic neurons	17411	-0.0063233	-0.013769	0.010759	0.72163	0.90481	0.937273
Allen_Human_MTG_level2	Middle Temporal Gyrus	Inh_L4.5_PVALB_MEPE	GABAergic neurons	17411	0.0089534	0.020192	0.0094494	0.1717	0.90481	0.814349
Allen_Human_MTG_level2	Middle Temporal Gyrus	Inh_L4.5_SST_STK32A	GABAergic neurons	17411	-0.0051511	-0.0098823	0.010419	0.68949	0.90481	0.937273
Allen_Human_MTG_level2	Middle Temporal Gyrus	Inh_L4.6_PVALB_SULF1	GABAergic neurons	17411	0.013771	0.028916	0.011075	0.10688	0.90481	0.743744
Allen_Human_MTG_level2	Middle Temporal Gyrus	Inh_L4.6_SST_B3GAT2	GABAergic neurons	17411	-0.0072741	-0.014501	0.011702	0.73289	0.90481	0.937273
Allen_Human_MTG_level2	Middle Temporal Gyrus	Inh_L5.6_GAD1_GLP1R	GABAergic neurons	17411	0.0034841	0.0076635	0.0091396	0.35153	0.90481	0.937273
Allen_Human_MTG_level2	Middle Temporal Gyrus	Inh_L5.6_PVALB_LGR5	GABAergic neurons	17411	0.009044	0.01894	0.0094878	0.17025	0.90481	0.814349
Allen_Human_MTG_level2	Middle Temporal Gyrus	Inh_L5.6_SST_MIR548F2	GABAergic neurons	17411	-0.0042401	-0.0093599	0.010327	0.6593	0.90481	0.937273
Allen_Human_MTG_level2	Middle Temporal Gyrus	Inh_L5.6_SST_NPM1P10	GABAergic neurons	17411	0.0076574	0.01609	0.011274	0.2485	0.90481	0.896329
Allen_Human_MTG_level2	Middle Temporal Gyrus	Micro_L1.3_TYROBP	microglia	17411	-0.0022862	-0.0029911	0.0064102	0.63932	0.90481	0.937273
Allen_Human_MTG_level2	Middle Temporal Gyrus	Oligo_L1.6_OPALIN	oligodendrocyte	17411	-0.00016391	-0.00024373	0.0063075	0.51037	0.90481	0.937273
Allen_Human_MTG_level2	Middle Temporal Gyrus	OPC_L1.6_PDGFRA	oligodendrocyte precursor cells	17411	0.0051232	0.0081896	0.0077311	0.25378	0.90481	0.896329
Allen_Human_MTG_level2	Middle Temporal Gyrus	Exc_L3.5_RORB_FILIP1L	glutamatergic neurons	17411	-0.0087604	-0.019518	0.010399	0.80022	0.909341	0.962583
Allen_Human_MTG_level2	Middle Temporal Gyrus	Exc_L4.5_RORB_FOLH1B	glutamatergic neurons	17411	-0.008223	-0.019381	0.0099032	0.79682	0.909341	0.962583
Allen_Human_MTG_level2	Middle Temporal Gyrus	Inh_L5.6_SST_TH	GABAergic neurons	17411	-0.007521	-0.01657	0.0089372	0.79997	0.909341	0.962583
GSE67835_Human_Cortex	Cortex	endothelial	endothelial cell	16724	-0.0090194	-0.013479	0.008026	0.86944	0.90963	0.977573
GSE67835_Human_Cortex	Cortex	microglia	microglia	16724	-0.010218	-0.012933	0.0076333	0.90963	0.90963	0.977573
Allen_Human_LGN_level1	Lateral Geniculate Nucleus	Glutamatergic	glutamatergic neurons	17411	-0.013776	-0.032963	0.010082	0.91409	0.91409	0.977573
Allen_Human_LGN_level1	Lateral Geniculate Nucleus	Non.Neuronal	Non.Neuronal	17411	-0.0059066	-0.0090164	0.0088489	0.74777	0.91409	0.937273
DroNc_Human_Hippocampus	Hippocampus	ASC1	Astrocytes	17018	-0.39712	-0.016144	0.27463	0.9259	0.9259	0.977573
Allen_Human_MTG_level2	Middle Temporal Gyrus	Inh_L2.4_VIP_CBLN1	GABAergic neurons	17411	-0.0098666	-0.019088	0.010341	0.82998	0.929082	0.975233
Allen_Human_LGN_level2	Lateral Geniculate Nucleus	Astro_CPAMD8	Astrocytes	17411	-0.0096666	-0.015585	0.0067618	0.92357	0.9622	0.977573
Allen_Human_LGN_level2	Lateral Geniculate Nucleus	Astro_LGR6	Astrocytes	17411	-0.0035171	-0.0062269	0.006189	0.71508	0.9622	0.937273
Allen_Human_LGN_level2	Lateral Geniculate Nucleus	LGN_Exc_BTNL9	glutamatergic neurons	17411	-0.0052409	-0.012624	0.0081049	0.74106	0.9622	0.937273
Allen_Human_LGN_level2	Lateral Geniculate Nucleus	LGN_Exc_PRKCG_BCHE	glutamatergic neurons	17411	-0.0076375	-0.018247	0.0080325	0.82915	0.9622	0.975233
Allen_Human_LGN_level2	Lateral Geniculate Nucleus	LGN_Exc_PRKCG_GRB14	glutamatergic neurons	17411	-0.013769	-0.03264	0.0077488	0.9622	0.9622	0.98602
Allen_Human_LGN_level2	Lateral Geniculate Nucleus	LGN_Inh_TRPC4	GABAergic neurons	17411	0.0010549	0.0023336	0.0094645	0.45563	0.9622	0.937273
Allen_Human_LGN_level2	Lateral Geniculate Nucleus	Micro_C1QB	microglia	17411	-0.0034132	-0.0043898	0.0069574	0.68814	0.9622	0.937273
Allen_Human_LGN_level2	Lateral Geniculate Nucleus	Oligo_MAG	oligodendrocyte	17411	-0.0016353	-0.002844	0.0061912	0.60416	0.9622	0.937273
Allen_Human_LGN_level2	Lateral Geniculate Nucleus	OPC_PDGFRA	oligodendrocyte precursor cells	17411	0.0032215	0.0052773	0.0075856	0.33553	0.9622	0.937273
Linnarsson_GSE76381_Human_Midbrain	Midbrain	Mgl	microglia	14836	-0.016381	-0.0050435	0.036764	0.67204	0.975365	0.937273
Linnarsson_GSE76381_Human_Midbrain	Midbrain	Peric	pericytes	14836	-0.057355	-0.019748	0.037611	0.93635	0.975365	0.977573
Linnarsson_GSE76381_Human_Midbrain	Midbrain	ProgBP	progenitor basal plate	14836	-0.092387	-0.028168	0.06862	0.91089	0.975365	0.977573
Linnarsson_GSE76381_Human_Midbrain	Midbrain	ProgFPL	progenitor lateral floorplate	14836	-0.02819	-0.011431	0.046606	0.72736	0.975365	0.937273
Linnarsson_GSE76381_Human_Midbrain	Midbrain	ProgFPM	progenitor medial floorplate	14836	-0.059356	-0.018732	0.0569	0.85156	0.975365	0.977573
Linnarsson_GSE76381_Human_Midbrain	Midbrain	ProgM	progenitor midline	14836	-0.029784	-0.009923	0.062794	0.68236	0.975365	0.937273
Linnarsson_GSE76381_Human_Midbrain	Midbrain	Rgl1	radial glia-like cells	14836	-0.015422	-0.0052216	0.057829	0.60514	0.975365	0.937273
Linnarsson_GSE76381_Human_Midbrain	Midbrain	Rgl2a	radial glia-like cells	14836	-0.078914	-0.029061	0.052623	0.93313	0.975365	0.977573
Linnarsson_GSE76381_Human_Midbrain	Midbrain	Rgl2b	radial glia-like cells	14836	-0.068621	-0.019211	0.068969	0.84011	0.975365	0.975233
Linnarsson_GSE76381_Human_Midbrain	Midbrain	Rgl2c	radial glia-like cells	14836	-0.058405	-0.020305	0.05027	0.87733	0.975365	0.977573
Linnarsson_GSE76381_Human_Midbrain	Midbrain	Rgl3	radial glia-like cells	14836	-0.05502	-0.020877	0.04293	0.9	0.975365	0.977573
Allen_Human_MTG_level2	Middle Temporal Gyrus	Exc_L4.5_RORB_DAPK2	glutamatergic neurons	17411	-0.01438	-0.031184	0.010766	0.90917	0.982971	0.977573
Allen_Human_MTG_level2	Middle Temporal Gyrus	Exc_L5.6_FEZF2_ABO	glutamatergic neurons	17411	-0.012282	-0.028319	0.0093811	0.90477	0.982971	0.977573
Allen_Human_MTG_level2	Middle Temporal Gyrus	Inh_L3.6_SST_NPY	GABAergic neurons	17411	-0.010789	-0.024012	0.0077725	0.91744	0.982971	0.977573
Allen_Human_MTG_level2	Middle Temporal Gyrus	Inh_L1.2_SST_BAGE2	GABAergic neurons	17411	-0.02352	-0.044764	0.011208	0.98207	0.98766	0.98871
Allen_Human_MTG_level2	Middle Temporal Gyrus	Inh_L1.3_VIP_ADAMTSL1	GABAergic neurons	17411	-0.017395	-0.036054	0.010835	0.94579	0.98766	0.981257
Allen_Human_MTG_level2	Middle Temporal Gyrus	Inh_L3.6_VIP_HS3ST3A1	GABAergic neurons	17411	-0.024013	-0.04923	0.010688	0.98766	0.98766	0.98871
Allen_Human_MTG_level2	Middle Temporal Gyrus	Inh_L4.6_SST_GXYLT2	GABAergic neurons	17411	-0.01871	-0.040483	0.0099641	0.96978	0.98766	0.987629
Allen_Human_MTG_level2	Middle Temporal Gyrus	Inh_L5.6_SST_KLHDC8A	GABAergic neurons	17411	-0.017505	-0.038022	0.0098474	0.96226	0.98766	0.98602
Linnarsson_GSE76381_Human_Midbrain	Midbrain	Endo	endothelial cell	14836	-0.07203	-0.027258	0.031582	0.98871	0.98871	0.98871

## Sheet: T10. Gene-set
Table 10. Gene Ontology(GO) enrichment analysis for significant genes in GWGAS
Gene sets with a q value below 0.05 are highlighted in bold.
GO set	GO_ID	p-value	q-value	term_category	term_level	members_input_overlap_geneids	members_input_overlap	size	effective_size
sequence-specific DNA binding	GO:0043565	0.00487039	0.033228	m	5	745; 1386; 9355; 23635; 80714; 54815	LHX2; SSBP2; PBX4; GATAD2A; MYRF; ATF2	1134	1125
translation factor activity, RNA binding	GO:0008135	0.00738399	0.033228	m	5	1917; 8665	EEF1A2; EIF3F	91	89
positive regulation of cell death	GO:0010942	0.00255521	0.12265	b	5	1386; 1917; 2903; 6789; 51079	NDUFA13; EEF1A2; GRIN2A; STK4; ATF2	671	671

[truncated: 4 more sheets: T11.pathway, T12. rg, T13.predict.indice, T14.PRS.AUC]
