# Supplementary material for: Analysis of genetic differences between psychiatric disorders: exploring pathways and cell types/tissues involved and ability to differentiate the disorders by polygenic scores
Source: Transl Psychiatry. 2021 Aug 13;11:426. doi: 10.1038/s41398-021-01545-x (PMC8363629; doi:10.1038/s41398-021-01545-x)
Supplement: Supplementary file 2 — Supplementary Dataset [file 41398_2021_1545_MOESM2_ESM.zip › Supp_dataset_genetic_diff_psy/ST23_psycho.experi2019.vs.mdd2018.xlsx]

## Sheet: T1.sig.snps
Table 1.Single nucleotide polymorphisms that passed genome-wide suggestive threshold (5E-06) in SNP-based analysis
a1: effect allele; a2: non-effect allele; se: standand error.
snpid	a1	a2	chr	bpos	beta	se	pval
rs1941335	G	A	18	26304708	-0.129763	0.0240101	6.49813e-08
rs10994278	C	T	10	62009219	0.164534	0.0306737	8.13941e-08
rs193296	A	G	18	26330927	0.127848	0.0239679	9.59984e-08
rs12967108	C	T	18	26330918	0.127842	0.0239682	9.61613e-08
rs1692490	T	G	18	26331648	0.127783	0.0239654	9.71482e-08
rs11876474	C	T	18	26328401	-0.127812	0.0239768	9.78625e-08
rs61233796	A	G	18	26326168	-0.127784	0.0239772	9.85387e-08
rs356905	T	G	18	26331832	0.127569	0.0239653	1.02025e-07
rs356925	A	C	18	26327608	0.127422	0.0239665	1.05687e-07
rs356836	A	G	18	26320835	0.127395	0.0239648	1.06116e-07
rs356924	T	C	18	26326235	0.127134	0.0239671	1.12961e-07
rs356832	G	T	18	26323644	0.12713	0.0239671	1.13074e-07
rs356831	T	C	18	26323792	0.127122	0.0239665	1.13185e-07
rs356829	A	C	18	26323962	0.127098	0.023967	1.13883e-07
rs356830	G	A	18	26323802	0.126877	0.0239667	1.1973e-07
rs549656827	A	G	5	35349428	-0.666903	0.12613	1.24058e-07
rs59522353	T	C	18	26299264	-0.126461	0.0239705	1.3224e-07
rs58217410	C	G	18	26312015	-0.126365	0.0239697	1.3504e-07
rs59203469	G	T	18	26270657	-0.12631	0.0239792	1.38319e-07
rs356901	G	A	18	26287956	0.126164	0.0239704	1.41475e-07
rs1390691	T	C	18	26297408	-0.126064	0.0239628	1.43424e-07
rs1692481	C	T	18	26281870	0.126056	0.0239734	1.45513e-07
rs356838	G	A	18	26317449	0.126385	0.0240406	1.46325e-07
rs1785803	T	G	18	26283711	0.125972	0.0239731	1.4824e-07
rs9954774	A	T	18	26298782	-0.12585	0.0239701	1.51879e-07
rs10994279	G	A	10	62009405	0.160556	0.0305881	1.52965e-07
rs356875	A	C	18	26299636	0.125187	0.0239629	1.74903e-07
rs7233387	T	C	18	26297819	-0.125202	0.0239763	1.77102e-07
rs924139	A	G	18	26309235	0.125207	0.0240015	1.82206e-07
rs356903	C	T	18	26284807	0.124905	0.0239656	1.86983e-07
rs356862	A	C	18	26289767	0.124842	0.0239686	1.90329e-07
rs356874	T	C	18	26298232	0.124561	0.0239597	2.00594e-07
rs9952451	G	A	18	26298880	-0.124356	0.0240076	2.22057e-07
rs75977988	T	C	5	35254609	-0.333465	0.0645611	2.40307e-07
rs173340	C	T	18	26299242	0.123931	0.0239962	2.40926e-07
rs77136391	T	A	5	35254744	-0.331193	0.0646214	2.97333e-07
rs356863	T	G	18	26290478	0.12264	0.0239987	3.21674e-07
rs55833320	C	T	5	35252513	-0.327528	0.0646013	3.97831e-07
rs78127368	C	T	5	35292926	-0.30708	0.0607232	4.25813e-07
rs139501030	A	T	5	35248929	-0.396228	0.0784746	4.43822e-07
rs142485569	G	A	10	62010325	0.140044	0.0278448	4.91918e-07
rs79152843	C	T	5	35282382	-0.305193	0.0607531	5.0741e-07
rs149006186	A	G	5	35278455	-0.305528	0.060837	5.11139e-07
rs75636119	A	T	5	35313041	-0.305284	0.0608695	5.29283e-07
rs34215985	G	C	4	42047778	0.129457	0.0260597	6.77417e-07
rs140712641	C	T	5	35302128	-0.301352	0.0608075	7.20166e-07
rs13432319	A	G	2	192960857	0.148883	0.0308806	1.42662e-06
rs1959411	C	G	14	41983733	0.100207	0.020981	1.78746e-06
rs13406558	G	A	2	192960864	0.147617	0.030911	1.79222e-06
rs6922507	T	A	6	146250155	0.0964528	0.0205228	2.6042e-06
rs4075694	C	G	6	146251108	0.0964481	0.0205236	2.60958e-06
rs12879771	G	A	14	25167511	0.097746	0.0208004	2.61132e-06
rs3923579	G	C	6	146230232	0.0963797	0.0205223	2.64865e-06
rs4280983	C	G	6	146280790	0.0964051	0.0205305	2.65695e-06
rs4435956	C	G	6	146232403	0.0963547	0.0205232	2.66725e-06
rs150598298	A	G	5	35241252	-0.368944	0.0786216	2.69679e-06
rs3924498	T	A	6	146233338	0.0962421	0.0205223	2.73694e-06
rs9403756	C	G	6	146257761	0.0961857	0.020523	2.77591e-06
rs3924499	T	A	6	146232978	0.096132	0.0205222	2.80933e-06
rs4391282	T	A	6	146276780	0.0958562	0.020524	3.00537e-06
rs9386141	A	T	6	146268623	0.0955587	0.0205193	3.20812e-06
rs35617247	G	C	4	42047692	0.121201	0.0260293	3.21878e-06
rs9497427	A	T	6	146238302	0.0955312	0.0205191	3.22842e-06
rs4861020	C	G	4	42094872	0.119983	0.0260413	4.07725e-06
rs10938172	G	C	4	42060714	0.119415	0.0260276	4.47521e-06
rs2581453	G	C	4	42003835	0.116419	0.0253842	4.5124e-06
rs75787165	T	C	8	13961340	0.17546	0.0382639	4.52884e-06
rs16914619	G	A	10	61960135	0.147586	0.0322365	4.68913e-06
rs7074185	A	C	10	61971486	0.147107	0.0321645	4.79458e-06
rs73187078	T	C	3	184476686	0.313817	0.068664	4.86968e-06
rs112532581	T	C	15	100829862	0.146242	0.0320061	4.89579e-06
rs9485019	G	C	6	146046381	0.0931948	0.0204081	4.95802e-06
rs78173462	G	C	10	61958545	0.147214	0.0322445	4.98182e-06

## Sheet: T2.risk.loci
Table 2. Functional annotation of all candidate SNPs in the 11 genomic risk loci that are in LD (r2>=0.6) with the corresponding independent significant SNPs.
SNPs that passed the deleterious suggestive threshold of CADD (12.37) are highlighted in bold. CADD = Combined Annotation-Dependent depletion score, a marker of deleteriousness of SNP's effect on a protein product (higher scores are more deleterious); Chr=chromosome; Bp=basepair position; r2=r2 of rsID with IndSigSNP; IndSigSNPs=independent (r2 < 0.6) genome-wide significant SNPs in the same geno…
uniqID	rsID	chr	pos	non_effect_allele	effect_allele	MAF	nearestGene	CADD	gwasP	beta	se	r2	IndSigSNP	GenomicLocus	dist	func	RDB	minChrState	commonChrState	posMapFilt	eqtlMapFilt	ciMapFilt
6:146348736:G:GT	rs35193967	6	146348736	G	GT	0.4185	GRM1	21.6	NA	NA	NA	0.85866	rs6922507	5	45	upstream	NA	1	14	1	1	0
14:42076070:C:CCCG	rs547189484	14	42076070	CCCG	C	0.4811	LRFN5	21.5	NA	NA	NA	0.685149	rs1959411	9	702	upstream	NA	1	10	1	1	0
2:192949895:C:T	rs13393294	2	192949895	T	C	0.1093	TMEFF2	19.87	5.53099e-06	0.135006	0.0297136	0.900052	rs13432319	1	0	intronic	5	5	15	1	0	0
18:26345969:C:T	rs73406273	18	26345969	C	T	0.1988	RP11-510D21.1	19.55	5.18396e-05	-0.103109	0.0254769	0.798122	rs1941335	11	19062	intergenic	3a	5	15	0	1	1
18:26338764:C:T	rs356915	18	26338764	T	C	0.2008	RP11-510D21.1	19.16	6.25319e-05	0.102101	0.0255059	0.786813	rs1941335	11	26267	intergenic	6	5	15	0	1	0
18:26312015:C:G	rs58217410	18	26312015	G	C	0.2356	RP11-510D21.1	18.97	1.3504e-07	-0.126365	0.0239697	1	rs1941335	11	53016	intergenic	6	5	15	0	1	0
18:26345782:A:G	rs16945291	18	26345782	G	A	0.1988	RP11-510D21.1	17.74	5.93363e-05	-0.10229	0.0254741	0.798122	rs1941335	11	19249	intergenic	7	5	15	0	1	1
18:26292945:A:T	rs356867	18	26292945	T	A	0.2396	ARIH2P1	16.72	0.000412332	0.0846316	0.023961	0.967147	rs1941335	11	59772	intergenic	5	5	15	0	1	0
2:192917363:C:CA	rs146355378	2	192917363	C	CA	0.08946	TMEFF2	15.68	NA	NA	NA	0.722311	rs13432319	1	0	intronic	NA	5	15	1	0	0
6:146013592:A:G	rs9497395	6	146013592	A	G	0.4215	EPM2A	15.46	0.000649938	0.0695968	0.0204104	0.820004	rs6922507	5	0	intronic	6	5	15	1	1	0
4:41992677:C:G	rs2581434	4	41992677	C	G	0.1849	SLC30A9	15.43	2.23809e-05	0.117782	0.0277806	0.821111	rs34215985	3	0	exonic	4	1	1	1	1	0
6:146111423:C:T	rs6902913	6	146111423	C	T	0.4254	FBXO30	15.19	0.000842504	0.0680734	0.0203908	0.829725	rs6922507	5	3214	intergenic	5	1	15	1	1	0
14:42088506:A:T	rs8007172	14	42088506	T	A	0.4702	LRFN5	15.01	5.21997e-05	-0.0815073	0.0201474	0.651625	rs1959411	9	0	intronic	5	5	15	1	1	0
6:145887990:C:G	rs439035	6	145887990	G	C	0.4205	EPM2A	14.95	0.00098001	-0.0674442	0.0204612	0.808556	rs6922507	5	0	intronic	7	5	15	1	1	0
6:146336532:C:T	rs2748482	6	146336532	T	C	0.4294	GRM1	14.95	0.00116559	-0.0661201	0.0203624	0.902425	rs6922507	5	12249	intergenic	NA	5	15	0	1	0
6:145832792:A:G	rs411468	6	145832792	A	G	0.4672	EPM2A	14.92	NA	NA	NA	0.648529	rs6922507	5	0	intronic	7	5	15	1	1	0
18:26287956:A:G	rs356901	18	26287956	A	G	0.2376	ARIH2P1	14.56	1.41475e-07	0.126164	0.0239704	0.977781	rs1941335	11	54783	intergenic	7	5	15	0	1	0
6:146268623:A:T	rs9386141	6	146268623	T	A	0.4105	SHPRH	14.44	3.20812e-06	0.0955587	0.0205193	0.986603	rs6922507	5	0	intronic	5	4	4	1	1	1
2:192938431:C:T	rs58354071	2	192938431	T	C	0.09642	TMEFF2	14.18	0.000152798	0.116622	0.0307996	0.769394	rs13432319	1	0	intronic	5	5	15	1	0	0
6:146015357:A:G	rs9403739	6	146015357	A	G	0.4225	EPM2A	14.09	0.000585306	0.0701765	0.02041	0.816623	rs6922507	5	0	intronic	6	5	15	1	1	0
6:145810849:A:C	rs399516	6	145810849	C	A	0.4404	RP1-28C20.1	13.94	0.0172215	-0.0486931	0.0204426	0.729296	rs6922507	5	0	ncRNA_exonic	5	7	15	0	1	0
6:146207465:A:G	rs1062068	6	146207465	A	G	0.4076	RP11-545I5.3:SHPRH	13.93	0.00015746	-0.0775548	0.0205226	1	rs6922507	5	0	ncRNA_exonic	4	4	5	1	1	0
18:26294605:C:G	rs356871	18	26294605	C	G	0.2396	ARIH2P1	13.9	0.000416293	0.0845788	0.0239632	0.967147	rs1941335	11	61432	intergenic	5	5	15	0	1	1
2:192912013:C:T	rs13415649	2	192912013	T	C	0.08946	TMEFF2	13.59	0.0022422	0.0983156	0.03217	0.722311	rs13432319	1	0	intronic	6	5	15	1	0	0
4:42035194:A:T	rs55835604	4	42035194	T	A	0.2237	SLC30A9	13.42	1.94431e-05	0.106202	0.0248647	0.894623	rs34215985	3	0	intronic	6	4	5	1	1	0
6:145822565:C:T	rs387376	6	145822565	T	C	0.4066	EPM2A	13.39	0.0022183	-0.0630185	0.0205988	0.839686	rs6922507	5	153	downstream	6	5	15	1	1	0
2:192950064:A:G	rs13405350	2	192950064	A	G	0.1093	TMEFF2	13.38	6.06598e-06	0.134451	0.029719	0.900052	rs13432319	1	0	intronic	6	5	15	1	0	1
6:146335560:A:T	rs2748483	6	146335560	A	T	0.4294	GRM1	13.27	0.00115297	-0.0661879	0.0203639	0.902425	rs6922507	5	13221	intergenic	5	5	15	0	1	1
6:145829093:A:T	rs379164	6	145829093	A	T	0.4662	EPM2A	13.18	0.0252645	-0.0452776	0.0202373	0.643334	rs6922507	5	0	intronic	5	5	15	1	1	0
6:146406248:C:T	rs2144477	6	146406248	C	T	0.4344	GRM1	13.02	0.00199306	-0.0631605	0.0204319	0.88249	rs6922507	5	0	intronic	NA	5	15	1	1	0
6:145957052:C:T	rs6570703	6	145957052	C	T	0.4225	EPM2A	12.98	0.000708811	-0.0692478	0.0204503	0.816623	rs6922507	5	0	intronic	6	5	15	1	1	0
10:62009405:A:G	rs10994279	10	62009405	A	G	0.1113	ANK3	12.96	1.52965e-07	0.160556	0.0305881	0.917233	rs10994278	7	0	intronic	7	5	15	1	0	0
6:146056476:C:G	rs2235482	6	146056476	C	G	0.4105	EPM2A	12.86	NA	NA	NA	0.864651	rs6922507	5	0	exonic	4	1	1	1	1	0
6:146056681:C:T	rs111332144	6	146056681	C	T	0.4831	EPM2A	12.83	0.0119505	0.0508089	0.0202136	0.633881	rs6922507	5	0	UTR5	2a	1	1	1	1	0
5:35252513:C:T	rs55833320	5	35252513	T	C	0.02982	PRLR	12.76	3.97831e-07	-0.327528	0.0646013	1	rs75977988	4	21718	intergenic	5	5	15	0	1	0
18:26429682:A:ACACAGGAATACCCAGATT	rs146135010	18	26429682	ACACAGGAATACCCAGATT	A	0.2147	RP11-510D21.2	12.73	NA	NA	NA	0.698773	rs1941335	11	24891	intergenic	NA	9	15	0	0	0
6:146207657:A:C	rs2256998	6	146207657	A	C	0.4076	RP11-545I5.3:SHPRH	12.6	0.000143296	-0.0780366	0.020523	1	rs6922507	5	0	ncRNA_exonic	4	4	5	1	1	0
4:41978482:G:GT	rs5857823	4	41978482	GT	G	0.2247	DCAF4L1	12.52	NA	NA	NA	0.849121	rs34215985	3	5230	intergenic	NA	5	15	1	1	1
6:146205304:A:G	rs34541797	6	146205304	A	G	0.326	RP11-545I5.3:SHPRH	12.43	NA	NA	NA	0.690768	rs6922507	5	0	ncRNA_exonic	7	4	5	1	1	0
6:146347299:C:T	rs2814863	6	146347299	T	C	0.4294	GRM1	12.39	0.00115313	-0.0661835	0.0203627	0.902425	rs6922507	5	1482	intergenic	NA	13	14	1	1	0
2:192912497:C:T	rs4330061	2	192912497	T	C	0.08946	TMEFF2	12.32	0.00185377	0.100135	0.0321696	0.722311	rs13432319	1	0	intronic	5	5	15	1	0	0
6:146140281:C:T	rs10872580	6	146140281	T	C	0.4135	RP11-545I5.3	12.29	0.00076116	-0.0691519	0.0205409	0.87757	rs6922507	5	0	ncRNA_intronic	7	5	15	1	1	0
18:26350007:C:CT	rs74499182	18	26350007	CT	C	0.1988	RP11-510D21.1	12.26	NA	NA	NA	0.798122	rs1941335	11	15024	intergenic	NA	5	15	0	1	0
6:146374026:A:G	rs932522	6	146374026	G	A	0.4294	GRM1	12.22	0.00122139	-0.0660788	0.0204336	0.902425	rs6922507	5	0	intronic	NA	5	15	1	1	0
6:145900924:G:T	rs12208812	6	145900924	T	G	0.4016	EPM2A	12.08	0.00223118	-0.0631225	0.0206445	0.877461	rs6922507	5	0	intronic	7	5	15	1	1	0
6:145877554:C:T	rs9399555	6	145877554	T	C	0.4205	EPM2A	12.05	0.00100481	-0.0673264	0.0204691	0.808556	rs6922507	5	0	intronic	5	5	15	1	1	1
6:146402386:G:T	rs9403767	6	146402386	G	T	0.4264	GRM1	11.92	0.000907678	-0.068085	0.0205218	0.854706	rs6922507	5	0	intronic	7	5	15	1	1	0
2:192883611:A:ATCTTAT	rs71962470	2	192883611	ATCTTAT	A	0.09046	AC098617.1:TMEFF2	11.88	NA	NA	NA	0.712648	rs13432319	1	0	ncRNA_intronic	NA	5	15	1	0	0
6:145816419:C:T	rs388728	6	145816419	T	C	0.4672	RP1-28C20.1	11.58	0.0233139	-0.045908	0.0202394	0.648529	rs6922507	5	3190	intergenic	5	9	15	1	1	0
14:41999887:A:AT	rs36116628	14	41999887	AT	A	0.4533	CTD-2298J14.1	11.55	NA	NA	NA	0.912855	rs1959411	9	24977	intergenic	NA	5	15	0	1	0
6:146062934:T:TTGTG	rs138333566	6	146062934	T	TTGTG	0.4225	RP3-466P17.1	11.52	NA	NA	NA	0.816623	rs6922507	5	4579	intergenic	NA	5	15	1	1	0
4:42055045:A:AC	rs35167312	4	42055045	AC	A	0.2107	SLC30A9	11.5	NA	NA	NA	0.951846	rs34215985	3	0	intronic	NA	4	5	1	1	0
6:146357655:A:G	rs9403763	6	146357655	A	G	0.4294	GRM1	11.48	0.00130727	-0.0655745	0.0204004	0.902425	rs6922507	5	0	intronic	7	9	15	1	1	0
6:146082282:A:G	rs9373473	6	146082282	G	A	0.4533	RP3-466P17.1	11.47	0.00260347	0.0609141	0.0202302	0.730571	rs6922507	5	23927	intergenic	7	5	15	0	1	0
6:145983582:C:CA	rs144681481	6	145983582	CA	C	0.4225	EPM2A	11.44	NA	NA	NA	0.816623	rs6922507	5	0	intronic	NA	5	15	1	1	0
2:192908584:A:G	rs4306668	2	192908584	A	G	0.08946	AC098617.1:TMEFF2	11.36	0.00262105	0.096847	0.0321857	0.722311	rs13432319	1	0	ncRNA_exonic	5	4	15	1	0	0
6:145868081:A:T	rs416243	6	145868081	A	T	0.4622	EPM2A	11.29	0.0260962	-0.045098	0.0202708	0.681911	rs6922507	5	0	intronic	6	5	15	1	1	0
6:146005942:A:AATT	rs57771381	6	146005942	AATT	A	0.4105	EPM2A	11.17	NA	NA	NA	0.864651	rs6922507	5	0	intronic	NA	4	15	1	1	0
18:26331832:G:T	rs356905	18	26331832	G	T	0.2376	RP11-510D21.1	11.06	1.02025e-07	0.127569	0.0239653	0.988899	rs1941335	11	33199	intergenic	6	5	15	0	1	0
6:145971115:C:T	rs857880	6	145971115	T	C	0.4225	EPM2A	11.04	0.000793706	0.068603	0.0204481	0.816623	rs6922507	5	0	intronic	NA	5	15	1	1	0
6:146285204:A:C	rs10223507	6	146285204	C	A	0.4105	SHPRH	11.03	0.00016601	0.0775745	0.0205997	0.986603	rs6922507	5	0	UTR5	2b	1	1	1	1	0
6:145791222:A:G	rs9390326	6	145791222	A	G	0.4811	RNU1-33P	10.96	0.00788316	0.0537205	0.0202182	0.628157	rs6922507	5	6686	intergenic	6	5	15	0	1	0
6:145931459:C:G	rs9403734	6	145931459	C	G	0.4026	EPM2A	10.86	0.00184018	-0.0643037	0.020644	0.881474	rs6922507	5	0	intronic	7	5	15	1	1	0
6:145831685:C:T	rs414646	6	145831685	T	C	0.4672	EPM2A	10.72	0.0272254	-0.0446894	0.0202373	0.648529	rs6922507	5	0	intronic	6	5	15	1	1	0
6:146157061:C:CTTTA	rs10631315	6	146157061	C	CTTTA	0.4125	RP11-545I5.3	10.67	NA	NA	NA	0.881883	rs6922507	5	0	ncRNA_intronic	NA	5	15	0	1	0
6:145859144:A:G	rs7755887	6	145859144	G	A	0.4016	EPM2A	10.6	0.00220262	-0.0632265	0.0206524	0.869538	rs6922507	5	0	intronic	7	5	15	1	1	0
6:146355605:C:T	rs9376976	6	146355605	T	C	0.4294	GRM1	10.46	0.00125315	-0.0656995	0.0203625	0.902425	rs6922507	5	0	intronic	7	13	15	1	1	0
18:26334629:A:C	rs356907	18	26334629	C	A	0.2356	RP11-510D21.1	10.42	NA	NA	NA	0.977571	rs1941335	11	30402	intergenic	6	15	15	0	1	0
6:146056801:A:G	rs2072911	6	146056801	G	A	0.4235	EPM2A:RP3-466P17.1	10.39	0.000829711	0.0683609	0.0204509	0.813299	rs6922507	5	0	ncRNA_exonic	NA	1	1	1	1	0
6:145823432:C:T	rs1883407	6	145823432	T	C	0.4801	EPM2A	10.31	0.00926544	-0.0525172	0.0201826	0.622862	rs6922507	5	0	intronic	7	7	15	1	1	0
6:146332421:C:T	rs2748485	6	146332421	T	C	0.4294	GRM1	10.27	0.00143838	-0.0648957	0.0203637	0.902425	rs6922507	5	16360	intergenic	NA	5	15	0	1	0
6:146205307:A:ACT	rs35696519	6	146205307	A	ACT	0.326	RP11-545I5.3:SHPRH	10.16	NA	NA	NA	0.690768	rs6922507	5	0	ncRNA_exonic	NA	4	5	1	1	0
6:146021255:A:T	rs6932863	6	146021255	A	T	0.4105	EPM2A	10.12	6.78689e-06	0.0925071	0.0205559	0.864651	rs6922507	5	0	intronic	7	5	15	1	1	0
6:146205973:G:T	rs11760	6	146205973	G	T	0.4066	RP11-545I5.3:SHPRH	10.11	0.000162202	-0.0774062	0.0205234	0.995514	rs6922507	5	0	ncRNA_exonic	NA	4	5	1	1	0
6:146059487:A:G	rs1337841	6	146059487	A	G	0.4225	RP3-466P17.1	9.963	0.000679407	0.0693568	0.0204125	0.816623	rs6922507	5	1132	intergenic	7	5	15	1	1	0
6:145838620:A:T	rs425717	6	145838620	A	T	0.4672	EPM2A	9.727	0.0255983	-0.0451741	0.020237	0.648529	rs6922507	5	0	intronic	6	14	15	1	1	0
6:146411440:A:G	rs12194437	6	146411440	A	G	0.4364	GRM1	9.706	0.00195106	-0.063285	0.0204304	0.875314	rs6922507	5	0	intronic	5	5	15	1	1	0
10:62009219:C:T	rs10994278	10	62009219	T	C	0.1034	ANK3	9.601	8.13941e-08	0.164534	0.0306737	1	rs10994278	7	0	intronic	6	5	15	1	0	0
6:145815145:C:G	rs384453	6	145815145	G	C	0.4672	RP1-28C20.1	9.575	0.0235426	-0.0458336	0.02024	0.648529	rs6922507	5	1916	intergenic	7	8	15	1	1	0
18:26402095:A:G	rs9635991	18	26402095	A	G	0.2137	RP11-510D21.2	9.528	4.29181e-05	-0.10029	0.0245137	0.704028	rs1941335	11	2520	intergenic	7	9	15	0	1	0
6:145898911:C:T	rs9376951	6	145898911	C	T	0.3231	EPM2A	9.47	0.0153177	-0.0532787	0.0219726	0.658909	rs6922507	5	0	intronic	7	5	15	1	1	0
4:42097298:A:G	rs62303874	4	42097298	G	A	0.2475	SLC30A9	9.391	NA	NA	NA	0.774615	rs34215985	3	4823	intergenic	6	5	15	1	1	0
6:146140751:C:T	rs9386132	6	146140751	T	C	0.4105	RP11-545I5.3	9.389	0.00080219	-0.0688582	0.0205422	0.890098	rs6922507	5	0	ncRNA_intronic	6	5	15	1	1	0
6:146343280:A:C	rs2224120	6	146343280	A	C	0.4294	GRM1	9.27	0.00118841	-0.066008	0.0203625	0.902425	rs6922507	5	5501	intergenic	NA	14	15	1	1	0
18:26299242:C:T	rs173340	18	26299242	T	C	0.2396	RP11-510D21.1	9.26	2.40926e-07	0.123931	0.0239962	0.967147	rs1941335	11	65789	intergenic	3a	5	15	0	1	0
10:61962441:C:G	rs10994252	10	61962441	G	C	0.08549	ANK3	9.217	5.10107e-06	0.146979	0.0322282	0.783713	rs10994278	7	0	intronic	7	4	15	1	0	0
6:145997317:A:G	rs1070520	6	145997317	G	A	0.4105	EPM2A	9.216	NA	NA	NA	0.864651	rs6922507	5	0	intronic	NA	5	15	1	1	0
6:145814628:A:T	rs366673	6	145814628	T	A	0.4066	RP1-28C20.1	9.093	0.00239381	-0.0625536	0.0206009	0.839686	rs6922507	5	1399	intergenic	6	9	15	1	1	0
6:146056848:C:T	rs2235481	6	146056848	T	C	0.329	EPM2A:RP3-466P17.1	9.091	0.00745322	0.058233	0.0217621	0.631364	rs6922507	5	0	ncRNA_exonic	NA	1	1	1	1	0
6:146010239:A:G	rs1337839	6	146010239	A	G	0.4225	EPM2A	9.082	0.00053678	0.0706543	0.0204103	0.816623	rs6922507	5	0	intronic	6	5	15	1	1	0
6:145865917:C:T	rs427128	6	145865917	T	C	0.4016	EPM2A	9.034	0.00244807	-0.062569	0.020652	0.877461	rs6922507	5	0	intronic	3a	5	15	1	1	1
6:145998627:C:T	rs1070516	6	145998627	T	C	0.4225	EPM2A	8.973	0.000630204	0.0701673	0.0205271	0.816623	rs6922507	5	0	intronic	6	5	15	1	1	0
6:145852409:C:T	rs412350	6	145852409	T	C	0.4016	EPM2A	8.968	0.00403757	-0.0595031	0.0206952	0.869538	rs6922507	5	0	intronic	3a	2	15	1	1	1
6:146309117:C:T	rs2777478	6	146309117	T	C	0.4294	SHPRH	8.876	0.0014497	-0.065007	0.0204131	0.902425	rs6922507	5	23557	intergenic	7	14	15	0	1	0
18:26380134:A:G	rs1487016	18	26380134	A	G	0.2137	RP11-510D21.1	8.851	5.70287e-05	-0.0985362	0.0244824	0.704028	rs1941335	11	10909	intergenic	NA	5	15	0	1	0
6:146308518:A:T	rs1330939	6	146308518	T	A	0.4314	SHPRH	8.844	0.00120056	-0.0661237	0.0204165	0.886808	rs6922507	5	22958	intergenic	6	14	15	0	1	0
6:145845558:A:T	rs421268	6	145845558	A	T	0.4622	EPM2A	8.827	0.0225762	-0.0462312	0.0202721	0.676302	rs6922507	5	0	intronic	6	5	15	1	1	0
6:146072421:G:GT	rs143228804	6	146072421	GT	G	0.4254	RP3-466P17.1	8.794	NA	NA	NA	0.829725	rs6922507	5	14066	intergenic	NA	5	15	0	1	0
6:145969214:G:T	rs857883	6	145969214	G	T	0.4225	EPM2A	8.774	0.000659805	0.0696626	0.0204544	0.816623	rs6922507	5	0	intronic	NA	5	15	1	1	0
6:145961201:C:T	rs6570705	6	145961201	C	T	0.4225	EPM2A	8.77	0.000679052	-0.0694941	0.0204521	0.816623	rs6922507	5	0	intronic	6	5	15	1	1	0
18:26360979:C:T	rs16945355	18	26360979	T	C	0.2048	RP11-510D21.1	8.753	9.72769e-05	-0.097759	0.0250839	0.762706	rs1941335	11	4052	intergenic	7	5	15	0	1	0
4:42097299:C:G	rs62303875	4	42097299	G	C	0.2475	SLC30A9	8.67	NA	NA	NA	0.774615	rs34215985	3	4824	intergenic	6	5	15	1	1	0
6:146193228:A:G	rs2485632	6	146193228	A	G	0.4095	RP11-545I5.3:SHPRH	8.623	0.000689689	-0.0697245	0.0205456	0.894472	rs6922507	5	0	ncRNA_intronic	6	5	15	1	1	0
18:26326235:C:T	rs356924	18	26326235	C	T	0.2376	RP11-510D21.1	8.487	1.12961e-07	0.127134	0.0239671	0.988899	rs1941335	11	38796	intergenic	5	5	15	0	1	0
6:145912311:A:C	rs9403733	6	145912311	A	C	0.4016	EPM2A	8.437	0.00216036	-0.0633419	0.020651	0.877461	rs6922507	5	0	intronic	6	14	15	1	1	0
18:26335829:A:G	rs356908	18	26335829	A	G	0.1998	RP11-510D21.1	8.422	4.59081e-05	0.103827	0.0254758	0.781519	rs1941335	11	29202	intergenic	6	5	15	0	1	0
6:146285205:C:T	rs10223508	6	146285205	C	T	0.4105	SHPRH	8.316	0.000163418	0.0775992	0.0205848	0.986603	rs6922507	5	0	UTR5	2b	1	1	1	1	0
6:145911730:C:T	rs9399558	6	145911730	T	C	0.4016	EPM2A	8.297	0.00234315	-0.0628282	0.0206475	0.877461	rs6922507	5	0	intronic	6	14	15	1	1	0
2:192889288:G:T	rs13394837	2	192889288	G	T	0.09245	AC098617.1:TMEFF2	8.295	0.00192003	0.100391	0.0323597	0.695908	rs13432319	1	0	ncRNA_intronic	7	5	15	1	1	0
2:192918492:A:G	rs6434533	2	192918492	A	G	0.09145	TMEFF2	8.268	0.00155351	-0.101779	0.0321627	0.705039	rs13432319	1	0	intronic	7	5	15	1	0	0
2:192920371:C:T	rs4853657	2	192920371	C	T	0.09642	TMEFF2	8.169	0.000874221	0.105646	0.0317431	0.733324	rs13432319	1	0	intronic	6	5	15	1	0	0
4:42097297:C:T	rs62303873	4	42097297	T	C	0.2475	SLC30A9	8.102	NA	NA	NA	0.774615	rs34215985	3	4822	intergenic	6	5	15	1	1	0
6:145967818:C:T	rs1292336	6	145967818	T	C	0.4245	EPM2A	8.032	0.00064737	0.0697993	0.0204633	0.809221	rs6922507	5	0	intronic	NA	5	15	1	1	0
6:146147295:C:T	rs9399567	6	146147295	C	T	0.4135	RP11-545I5.3	8	0.000776182	-0.0690467	0.0205426	0.87757	rs6922507	5	0	ncRNA_intronic	5	5	15	0	1	0
18:26376267:C:T	rs12962789	18	26376267	T	C	0.2137	RP11-510D21.1	7.968	5.92559e-05	-0.0982844	0.0244747	0.704028	rs1941335	11	7042	intergenic	7	5	15	0	1	0
6:146020494:C:T	rs2328704	6	146020494	T	C	0.4503	EPM2A	7.956	0.00171812	0.0634656	0.0202437	0.717556	rs6922507	5	0	intronic	5	2	15	1	1	1
4:42047692:C:G	rs35617247	4	42047692	C	G	0.2107	SLC30A9	7.939	3.21878e-06	0.121201	0.0260293	0.951846	rs34215985	3	0	intronic	7	5	5	1	1	0
6:145845171:C:T	rs403345	6	145845171	T	C	0.3231	EPM2A	7.85	0.0135728	-0.0542707	0.0219864	0.658909	rs6922507	5	0	intronic	7	5	15	1	1	0
18:26316237:A:T	rs80293810	18	26316237	T	A	0.2356	RP11-510D21.1	7.838	NA	NA	NA	1	rs1941335	11	48794	intergenic	5	2	15	0	1	1
6:145815949:A:G	rs367693	6	145815949	G	A	0.3221	RP1-28C20.1	7.807	0.0141007	-0.053949	0.0219779	0.656663	rs6922507	5	2720	intergenic	6	8	15	1	1	0
6:145937739:C:T	rs12211884	6	145937739	T	C	0.4215	EPM2A	7.744	0.0010874	-0.0668454	0.0204615	0.812569	rs6922507	5	0	intronic	7	5	15	1	1	0
4:42032614:G:T	rs79388448	4	42032614	G	T	0.2018	SLC30A9	7.699	NA	NA	NA	0.793882	rs34215985	3	0	intronic	6	4	5	1	1	0
6:146349650:C:T	rs854145	6	146349650	C	T	0.4294	GRM1	7.685	0.00312071	-0.0601502	0.0203513	0.902425	rs6922507	5	0	intronic	NA	1	13	1	1	0
6:145855281:A:T	rs368848	6	145855281	A	T	0.4642	EPM2A	7.65	0.025357	-0.0453268	0.0202721	0.671033	rs6922507	5	0	intronic	6	5	15	1	1	0
6:146245428:A:AGT	rs5880660	6	146245428	A	AGT	0.4105	SHPRH	7.628	NA	NA	NA	0.986603	rs6922507	5	0	intronic	NA	4	4	1	1	0
2:192918680:C:T	rs6725160	2	192918680	C	T	0.08946	TMEFF2	7.6	0.00141661	0.102791	0.0322104	0.722311	rs13432319	1	0	intronic	6	5	15	1	0	0
6:145838535:A:G	rs408723	6	145838535	A	G	0.4672	EPM2A	7.599	0.0259228	-0.0450752	0.020237	0.648529	rs6922507	5	0	intronic	6	14	15	1	1	0
6:146066039:C:T	rs7753273	6	146066039	C	T	0.333	RP3-466P17.1	7.564	0.00779554	0.057795	0.0217209	0.636117	rs6922507	5	7684	intergenic	3a	5	15	1	1	1
6:146068797:A:G	rs9485021	6	146068797	A	G	0.4264	RP3-466P17.1	7.549	0.000934938	0.0676005	0.0204268	0.826379	rs6922507	5	10442	intergenic	5	5	15	0	1	0
6:146031301:A:T	rs55788554	6	146031301	A	T	0.4821	EPM2A	7.538	NA	NA	NA	0.635433	rs6922507	5	0	intronic	7	5	15	1	1	0
6:145886963:C:T	rs409553	6	145886963	C	T	0.4205	EPM2A	7.444	0.000955924	-0.0675908	0.0204623	0.808556	rs6922507	5	0	intronic	NA	5	15	1	1	0
6:145809983:C:T	rs406868	6	145809983	C	T	0.3221	RP1-28C20.1	7.348	0.017205	-0.0523725	0.021984	0.656663	rs6922507	5	782	downstream	6	9	15	0	1	0
6:145847162:C:T	rs452770	6	145847162	T	C	0.4622	EPM2A	7.327	0.0242288	-0.0456842	0.0202727	0.676302	rs6922507	5	0	intronic	7	5	15	1	1	0
6:146316791:C:G	rs854147	6	146316791	G	C	0.4274	SHPRH	7.318	NA	NA	NA	0.892583	rs6922507	5	31231	intergenic	7	14	15	0	1	0
6:146422524:A:G	rs11155451	6	146422524	A	G	0.4364	GRM1	7.294	0.00305492	-0.0605361	0.0204365	0.875314	rs6922507	5	0	intronic	7	14	15	1	1	0
6:145868996:C:T	rs447818	6	145868996	C	T	0.4622	EPM2A	7.286	0.0282514	-0.0444642	0.0202683	0.681911	rs6922507	5	0	intronic	NA	5	15	1	1	1
6:145880828:A:T	rs442409	6	145880828	T	A	0.4344	EPM2A	7.278	NA	NA	NA	0.753207	rs6922507	5	0	intronic	5	5	15	1	0	0
6:145912226:G:T	rs9376953	6	145912226	G	T	0.4016	EPM2A	7.233	0.00223262	-0.0631304	0.0206484	0.877461	rs6922507	5	0	intronic	7	14	15	1	1	0
6:146242676:G:GT	rs11326222	6	146242676	G	GT	0.4105	SHPRH	7.231	NA	NA	NA	0.977544	rs6922507	5	0	intronic	NA	4	4	1	1	0
6:145792387:A:C	rs9497316	6	145792387	C	A	0.4811	RNU1-33P	7.186	0.00781331	0.0537782	0.0202171	0.628157	rs6922507	5	7851	intergenic	6	5	15	0	1	0
6:146409733:A:G	rs1412081	6	146409733	A	G	0.4364	GRM1	7.168	0.00181264	-0.0637315	0.0204312	0.875314	rs6922507	5	0	intronic	NA	5	15	1	1	0
4:42047205:A:G	rs76521975	4	42047205	G	A	0.2107	SLC30A9	7.149	NA	NA	NA	0.951846	rs34215985	3	0	intronic	7	5	5	1	1	0
6:146126419:C:T	rs9373475	6	146126419	C	T	0.4105	FBXO30	7.149	0.000880768	-0.0682827	0.0205295	0.890098	rs6922507	5	0	exonic	7	4	4	1	1	0
6:145895797:G:T	rs9322028	6	145895797	G	T	0.4016	EPM2A	7.145	0.00239335	-0.0626804	0.0206423	0.877461	rs6922507	5	0	intronic	7	5	15	1	1	0
18:26389307:A:G	rs12962306	18	26389307	A	G	0.2127	RP11-510D21.2	7.13	5.04536e-05	-0.0992544	0.024486	0.698215	rs1941335	11	15308	intergenic	5	8	15	0	1	0
6:145821146:C:CT	rs562900432	6	145821146	C	CT	0.4463	EPM2A	7.106	NA	NA	NA	0.600366	rs6922507	5	1572	intergenic	NA	5	15	1	0	0
6:145964151:A:G	rs4896832	6	145964151	G	A	0.4225	EPM2A	7.025	0.000784478	-0.0686759	0.0204501	0.816623	rs6922507	5	0	intronic	6	5	15	1	1	0
6:145821088:C:CT	rs5880643	6	145821088	CT	C	0.4066	EPM2A	7.02	NA	NA	NA	0.839686	rs6922507	5	1630	intergenic	NA	5	15	1	1	0
6:146364453:A:G	rs7766463	6	146364453	A	G	0.4304	GRM1	6.985	0.00134527	-0.0654268	0.0204067	0.898405	rs6922507	5	0	intronic	6	9	15	1	1	0
4:42070499:A:T	rs10012287	4	42070499	T	A	0.2107	SLC30A9	6.974	9.03247e-06	0.115141	0.0259377	0.951846	rs34215985	3	0	intronic	6	4	5	1	1	0
4:42091044:C:CTTTG	rs71664392	4	42091044	CTTTG	C	0.2117	SLC30A9	6.929	NA	NA	NA	0.94631	rs34215985	3	0	UTR3	NA	4	5	1	1	0
18:26360227:A:G	rs1685058	18	26360227	A	G	0.1978	RP11-510D21.1	6.884	5.53442e-05	0.103095	0.0255702	0.773162	rs1941335	11	4804	intergenic	NA	5	15	0	1	0
4:41978107:A:T	rs2581459	4	41978107	A	T	0.2406	DCAF4L1	6.866	9.93849e-05	0.0940829	0.0241729	0.780904	rs34215985	3	5605	intergenic	5	5	15	1	1	0
18:26431690:A:G	rs12605241	18	26431690	A	G	0.2147	RP11-510D21.2	6.841	7.59021e-05	-0.0966404	0.0244227	0.698773	rs1941335	11	26899	intergenic	6	14	15	0	0	0
4:42047778:C:G	rs34215985	4	42047778	C	G	0.2197	SLC30A9	6.835	6.77417e-07	0.129457	0.0260597	1	rs34215985	3	0	intronic	6	5	5	1	1	0
6:146244128:A:G	rs4566902	6	146244128	A	G	0.4076	SHPRH	6.825	0.000138494	0.0782133	0.0205239	1	rs6922507	5	0	intronic	7	4	4	1	1	0
6:146264071:C:T	rs6912351	6	146264071	T	C	0.325	SHPRH	6.81	0.0116502	0.0553446	0.0219398	0.688433	rs6922507	5	0	intronic	6	4	4	1	1	0
6:145874643:C:T	rs408443	6	145874643	T	C	0.4016	EPM2A	6.789	0.00224461	-0.0631116	0.0206531	0.877461	rs6922507	5	0	intronic	7	5	15	1	1	0
6:146151230:A:T	rs6570723	6	146151230	A	T	0.4125	RP11-545I5.3	6.777	0.000724276	-0.0694428	0.0205439	0.881883	rs6922507	5	0	ncRNA_intronic	3a	5	15	0	1	0
6:145781114:A:T	rs9484995	6	145781114	T	A	0.4841	RNU1-33P	6.773	0.000608794	0.0693439	0.0202307	0.620363	rs6922507	5	3259	intergenic	6	5	15	0	1	0
6:146368443:A:AGCATTTGTG	rs57147297	6	146368443	AGCATTTGTG	A	0.4294	GRM1	6.677	NA	NA	NA	0.902425	rs6922507	5	0	intronic	NA	7	15	1	1	0
6:146338826:C:T	rs1331636	6	146338826	T	C	0.4294	GRM1	6.641	0.00119084	-0.0661201	0.0204007	0.902425	rs6922507	5	9955	intergenic	NA	2	15	1	1	0
6:145967807:A:G	rs1292337	6	145967807	A	G	0.4225	EPM2A	6.568	0.000590116	0.0703975	0.0204875	0.816623	rs6922507	5	0	intronic	7	5	15	1	1	0
6:146204289:C:T	rs2254283	6	146204289	T	C	0.4076	RP11-545I5.3:SHPRH	6.554	0.000155375	-0.0776271	0.0205237	1	rs6922507	5	0	ncRNA_intronic	6	4	5	1	1	0
6:146230232:C:G	rs3923579	6	146230232	C	G	0.4076	SHPRH	6.549	2.64865e-06	0.0963797	0.0205223	1	rs6922507	5	0	UTR3	7	4	4	1	1	0
4:42032615:G:T	rs77315759	4	42032615	G	T	0.2018	SLC30A9	6.531	NA	NA	NA	0.793882	rs34215985	3	0	intronic	6	4	5	1	1	0
6:146368041:A:G	rs9403765	6	146368041	A	G	0.4294	GRM1	6.513	0.00127074	-0.0657436	0.0204014	0.902425	rs6922507	5	0	intronic	7	7	15	1	1	0
6:146006654:A:G	rs702320	6	146006654	G	A	0.4105	EPM2A	6.496	0.000772586	0.069247	0.0205943	0.864651	rs6922507	5	0	intronic	NA	4	15	1	1	0
6:145841365:C:T	rs386823	6	145841365	C	T	0.4672	EPM2A	6.461	0.0261143	-0.0450174	0.020237	0.648529	rs6922507	5	0	intronic	6	14	15	1	1	0
2:192911387:A:G	rs10180253	2	192911387	G	A	0.08946	TMEFF2	6.46	0.00237153	0.0978408	0.0321922	0.722311	rs13432319	1	0	intronic	6	5	15	1	0	0
6:146266172:C:T	rs9791313	6	146266172	T	C	0.4105	SHPRH	6.428	0.000191404	0.0766826	0.0205578	0.986603	rs6922507	5	0	intronic	6	4	4	1	1	0
6:145893332:C:T	rs6923074	6	145893332	T	C	0.4016	EPM2A	6.36	0.00190273	-0.0640939	0.0206421	0.877461	rs6922507	5	0	intronic	7	5	15	1	1	0
6:145843208:C:T	rs399089	6	145843208	T	C	0.4672	EPM2A	6.342	0.0204647	-0.0469286	0.0202478	0.648529	rs6922507	5	0	intronic	7	5	15	1	1	0
18:26326168:A:G	rs61233796	18	26326168	G	A	0.2356	RP11-510D21.1	6.326	9.85387e-08	-0.127784	0.0239772	1	rs1941335	11	38863	intergenic	5	5	15	0	1	0
6:146327759:C:T	rs2748491	6	146327759	T	C	0.4294	GRM1	6.321	0.0012732	-0.0657329	0.0204016	0.902425	rs6922507	5	21022	intergenic	6	9	15	0	1	0
14:41953160:A:T	rs9323049	14	41953160	T	A	0.4105	CTD-2298J14.1	6.297	0.000996601	0.0686648	0.0208613	0.812441	rs1959411	9	71704	intergenic	6	9	15	0	1	0
6:145834594:A:C	rs421690	6	145834594	A	C	0.4672	EPM2A	6.295	0.0254466	-0.0452236	0.0202383	0.648529	rs6922507	5	0	intronic	NA	5	15	1	1	0
6:145904764:A:G	rs4335004	6	145904764	G	A	0.4016	EPM2A	6.29	0.00218905	-0.0632438	0.0206456	0.877461	rs6922507	5	0	intronic	5	7	15	1	1	0
18:26421058:C:T	rs34145147	18	26421058	C	T	0.2147	RP11-510D21.2	6.286	5.01601e-05	-0.0992068	0.024466	0.698773	rs1941335	11	16267	intergenic	7	14	15	0	0	0
14:41954873:A:T	rs1953703	14	41954873	A	T	0.4145	CTD-2298J14.1	6.226	0.00144945	0.0666847	0.0209396	0.796839	rs1959411	9	69991	intergenic	6	9	15	0	1	0
6:145881215:A:G	rs435671	6	145881215	A	G	0.4016	EPM2A	6.222	0.00220987	-0.0632005	0.0206506	0.877461	rs6922507	5	0	intronic	5	7	15	1	1	0
10:61958983:A:G	rs16914616	10	61958983	G	A	0.08549	ANK3	6.216	5.07409e-06	0.147073	0.0322408	0.783713	rs10994278	7	0	intronic	5	4	15	1	0	0
18:26330718:C:T	rs2453833	18	26330718	T	C	0.2376	RP11-510D21.1	6.17	NA	NA	NA	0.988899	rs1941335	11	34313	intergenic	7	9	15	0	1	0
6:146278959:C:T	rs4896851	6	146278959	T	C	0.4751	SHPRH	6.169	0.00229614	0.0615489	0.0201867	0.755014	rs6922507	5	0	intronic	7	5	5	1	1	0
14:42076507:G:GA	rs34250486	14	42076507	G	GA	0.4781	LRFN5	6.163	NA	NA	NA	0.693167	rs1959411	9	265	upstream	NA	1	10	1	1	0
6:146089356:A:G	rs6906258	6	146089356	A	G	0.4135	FBXO30	6.145	0.00106138	0.0672164	0.0205321	0.87757	rs6922507	5	25281	intergenic	5	15	15	0	1	0
6:146008793:C:T	rs702324	6	146008793	T	C	0.4105	EPM2A	6.073	0.000654468	0.0700381	0.0205512	0.864651	rs6922507	5	0	intronic	NA	5	15	1	1	0
6:146054695:G:T	rs9497403	6	146054695	T	G	0.329	EPM2A	6.059	0.00693168	0.0587599	0.0217621	0.631364	rs6922507	5	0	intronic	7	5	15	1	1	1
6:146075224:C:T	rs4896844	6	146075224	T	C	0.4135	RP3-466P17.1	6.04	0.000954511	0.0678341	0.0205334	0.87757	rs6922507	5	16869	intergenic	7	5	15	0	1	0
6:146329235:A:G	rs2777483	6	146329235	A	G	0.4294	GRM1	6.003	0.00103068	-0.0668787	0.0203773	0.902425	rs6922507	5	19546	intergenic	6	9	15	0	1	0
6:145796167:C:T	rs9399549	6	145796167	T	C	0.4811	RNU1-33P	6.002	0.00761065	0.0539491	0.0202142	0.628157	rs6922507	5	11631	intergenic	7	5	15	0	1	0
6:146356106:C:T	rs7761033	6	146356106	C	T	0.4294	GRM1	5.992	0.00123109	-0.0658005	0.0203617	0.902425	rs6922507	5	0	intronic	7	13	15	1	1	0
6:146250155:A:T	rs6922507	6	146250155	A	T	0.4076	SHPRH	5.961	2.6042e-06	0.0964528	0.0205228	1	rs6922507	5	0	intronic	5	4	5	1	1	0
6:146162239:C:T	rs9403749	6	146162239	T	C	0.4095	RP11-545I5.3	5.96	0.00071569	-0.0695272	0.0205489	0.894472	rs6922507	5	0	ncRNA_intronic	5	5	15	0	1	0
6:146205604:A:G	rs1133832	6	146205604	A	G	0.4105	RP11-545I5.3:SHPRH	5.959	0.000170965	-0.0771239	0.0205201	0.986603	rs6922507	5	0	ncRNA_exonic	7	4	5	1	1	0
6:146415608:A:G	rs10457794	6	146415608	A	G	0.4364	GRM1	5.947	0.0019996	-0.0631335	0.0204296	0.875314	rs6922507	5	0	intronic	6	7	15	1	1	0
6:146066814:A:G	rs2064185	6	146066814	G	A	0.4145	RP3-466P17.1	5.929	0.00106778	0.0671831	0.0205325	0.8738	rs6922507	5	8459	intergenic	NA	5	15	1	1	1
18:26262494:A:G	rs9955561	18	26262494	A	G	0.2087	ARIH2P1	5.929	9.03173e-05	-0.0987558	0.0252235	0.702271	rs1941335	11	29321	intergenic	5	5	15	0	1	0
6:146255079:A:C	rs4360151	6	146255079	A	C	0.4105	SHPRH	5.855	0.000176426	0.0769571	0.0205187	0.986603	rs6922507	5	0	intronic	6	4	4	1	1	0
4:42031472:A:T	rs3827591	4	42031472	T	A	0.2684	SLC30A9:ATP1B1P1	5.847	0.000812331	0.0779586	0.0232812	0.706782	rs34215985	3	0	ncRNA_exonic	5	4	4	1	1	0
18:26353350:A:C	rs1684987	18	26353350	A	C	0.1998	RP11-510D21.1	5.794	4.86615e-05	0.103585	0.0255011	0.782235	rs1941335	11	11681	intergenic	7	5	15	0	1	0
6:145829956:C:T	rs403956	6	145829956	T	C	0.3221	EPM2A	5.79	0.0131837	-0.0544718	0.0219754	0.656663	rs6922507	5	0	intronic	NA	5	15	1	1	0
6:145838983:G:T	rs406979	6	145838983	G	T	0.4801	EPM2A	5.787	0.0094479	-0.0523759	0.0201802	0.622862	rs6922507	5	0	intronic	7	9	15	1	1	0
6:146075672:A:C	rs1011597	6	146075672	A	C	0.4254	RP3-466P17.1	5.787	0.000962253	0.067308	0.0203881	0.829725	rs6922507	5	17317	intergenic	NA	5	15	0	1	0
18:26351836:A:T	rs975933	18	26351836	T	A	0.1988	RP11-510D21.1	5.776	5.18746e-05	-0.103107	0.0254774	0.798122	rs1941335	11	13195	intergenic	5	2	15	0	1	0
6:146384950:C:G	rs9322045	6	146384950	C	G	0.4324	GRM1	5.772	0.00135533	-0.0654594	0.0204305	0.891085	rs6922507	5	0	intronic	7	14	15	1	1	0
6:146406458:A:C	rs9403768	6	146406458	A	C	0.4364	GRM1	5.767	0.0018544	-0.0635929	0.0204307	0.875314	rs6922507	5	0	intronic	7	5	15	1	1	0
6:146417832:A:G	rs1125462	6	146417832	A	G	0.4682	GRM1	5.764	0.00512492	-0.0566596	0.0202423	0.77371	rs6922507	5	0	intronic	7	14	15	1	1	0
6:145812332:C:T	rs453609	6	145812332	T	C	0.4672	RP1-28C20.1	5.763	0.0257436	-0.0451548	0.0202482	0.648529	rs6922507	5	0	ncRNA_intronic	4	7	15	0	1	0
4:42032613:G:T	rs79229288	4	42032613	G	T	0.2018	SLC30A9	5.759	NA	NA	NA	0.793882	rs34215985	3	0	intronic	6	4	5	1	1	0
6:145943737:A:T	rs9376954	6	145943737	T	A	0.4215	EPM2A	5.743	0.000729387	-0.0691101	0.0204571	0.812569	rs6922507	5	0	intronic	7	5	15	1	1	0
6:145842848:A:G	rs441982	6	145842848	A	G	0.3221	EPM2A	5.737	0.0154748	-0.0532236	0.0219835	0.656663	rs6922507	5	0	intronic	7	5	15	1	1	0
6:146284560:A:G	rs4243478	6	146284560	A	G	0.4394	SHPRH	5.717	0.000674771	0.0690209	0.0203025	0.872601	rs6922507	5	0	intronic	4	1	1	1	1	0
6:145855290:C:T	rs374000	6	145855290	C	T	0.4642	EPM2A	5.708	0.0250599	-0.0454192	0.0202721	0.671033	rs6922507	5	0	intronic	7	5	15	1	1	0
4:42073999:T:TTGTC	rs79806029	4	42073999	T	TTGTC	0.2485	SLC30A9	5.696	NA	NA	NA	0.795517	rs34215985	3	0	intronic	NA	4	5	1	1	0
6:146230454:C:T	rs3924502	6	146230454	C	T	0.4076	SHPRH	5.671	NA	NA	NA	1	rs6922507	5	0	UTR3	6	4	4	1	1	0
4:41953081:C:CTT	rs60727055	4	41953081	C	CTT	0.2664	TMEM33	5.669	NA	NA	NA	0.70869	rs34215985	3	0	intronic	NA	4	4	1	1	0
6:146159029:C:T	rs7742333	6	146159029	C	T	0.4125	RP11-545I5.3	5.654	0.000780278	-0.0690366	0.0205485	0.881883	rs6922507	5	0	ncRNA_intronic	5	5	15	0	1	0
4:42069331:C:CA	4:42069331:C:CA	4	42069331	CA	C	0.2107	SLC30A9	5.646	NA	NA	NA	0.951846	rs34215985	3	0	intronic	NA	4	5	1	1	0
6:145844085:A:C	rs419854	6	145844085	A	C	0.4672	EPM2A	5.644	0.0310615	-0.0436582	0.020247	0.648529	rs6922507	5	0	intronic	5	5	15	1	1	0
6:146089307:C:G	rs6906402	6	146089307	C	G	0.4135	FBXO30	5.635	8.05555e-06	0.0916721	0.0205372	0.87757	rs6922507	5	25330	intergenic	5	15	15	0	1	0
6:146025662:C:T	rs6930154	6	146025662	C	T	0.4205	EPM2A	5.63	0.000609433	0.0702264	0.0204898	0.808556	rs6922507	5	0	intronic	3a	5	15	1	1	1
18:26357669:C:T	rs63375	18	26357669	C	T	0.2008	RP11-510D21.1	5.622	5.71533e-05	0.102488	0.0254675	0.786813	rs1941335	11	7362	intergenic	NA	7	15	0	1	0
6:146183324:A:G	rs2265916	6	146183324	A	G	0.4125	RP11-545I5.3	5.579	0.000885603	-0.0683411	0.0205565	0.881883	rs6922507	5	0	ncRNA_intronic	7	5	15	1	1	0
18:26417423:A:C	rs34541544	18	26417423	C	A	0.2147	RP11-510D21.2	5.572	5.90098e-05	-0.098272	0.0244656	0.698773	rs1941335	11	12632	intergenic	4	7	15	0	0	1
6:146088443:G:T	rs6570718	6	146088443	T	G	0.4135	FBXO30	5.555	0.000910691	0.0681206	0.0205383	0.87757	rs6922507	5	26194	intergenic	5	15	15	0	1	0
6:145847655:G:T	rs450076	6	145847655	G	T	0.4811	EPM2A	5.523	0.0137917	-0.0497241	0.0201914	0.626495	rs6922507	5	0	intronic	6	5	15	1	1	0
6:145802833:A:G	rs365515	6	145802833	A	G	0.4811	RP1-28C20.1	5.504	0.0088717	-0.0529096	0.020218	0.628157	rs6922507	5	7932	intergenic	NA	5	15	0	1	0
6:146350264:C:T	rs2073287	6	146350264	T	C	0.4294	GRM1	5.49	0.00338708	-0.0596295	0.0203498	0.902425	rs6922507	5	0	intronic	NA	1	13	1	1	0
6:145814992:A:G	rs385185	6	145814992	A	G	0.4672	RP1-28C20.1	5.488	0.0234969	-0.0458493	0.0202402	0.648529	rs6922507	5	1763	intergenic	7	9	15	1	1	0
6:145860618:A:C	rs373704	6	145860618	C	A	0.4821	EPM2A	5.482	0.0157631	-0.0487409	0.0201879	0.630168	rs6922507	5	0	intronic	NA	5	15	1	1	0
6:146066161:A:G	rs7753770	6	146066161	G	A	0.4145	RP3-466P17.1	5.475	0.00108836	0.0670758	0.0205336	0.8738	rs6922507	5	7806	intergenic	6	5	15	1	1	1
4:42021002:C:CA	rs33970836	4	42021002	C	CA	0.2247	SLC30A9	5.462	NA	NA	NA	0.878678	rs34215985	3	0	intronic	NA	4	5	1	1	0
6:145893684:A:C	rs2092296	6	145893684	A	C	0.4016	EPM2A	5.448	0.00200418	-0.0637766	0.0206423	0.877461	rs6922507	5	0	intronic	6	5	15	1	1	0
6:146415665:A:G	rs10457795	6	146415665	A	G	0.4364	GRM1	5.422	0.00191991	-0.0633801	0.0204297	0.875314	rs6922507	5	0	intronic	6	7	15	1	1	0
18:26317449:A:G	rs356838	18	26317449	A	G	0.2376	RP11-510D21.1	5.399	1.46325e-07	0.126385	0.0240406	0.988899	rs1941335	11	47582	intergenic	5	5	15	0	1	0
6:146069789:A:G	rs1577916	6	146069789	G	A	0.4145	RP3-466P17.1	5.392	0.00105144	0.0672578	0.020528	0.8738	rs6922507	5	11434	intergenic	6	5	15	0	1	0
15:100820979:A:G	rs80023715	15	100820979	G	A	0.1093	ADAMTS17	5.377	5.39665e-06	0.14615	0.0321297	0.978817	rs112532581	10	0	intronic	5	4	15	1	1	0
6:146012755:C:G	rs9390344	6	146012755	C	G	0.4503	EPM2A	5.365	3.73311e-05	0.0834697	0.0202429	0.717556	rs6922507	5	0	intronic	6	5	15	1	1	0
6:145824278:A:C	rs1912023	6	145824278	C	A	0.4066	EPM2A	5.358	0.00223494	-0.0629721	0.0205987	0.839686	rs6922507	5	0	intronic	NA	5	15	1	1	0
6:146046381:C:G	rs9485019	6	146046381	C	G	0.4225	EPM2A	5.315	4.95802e-06	0.0931948	0.0204081	0.816623	rs6922507	5	0	intronic	7	5	15	1	1	0
6:145991029:C:T	rs702306	6	145991029	T	C	0.4095	EPM2A	5.306	0.000661987	0.069974	0.0205512	0.860589	rs6922507	5	0	intronic	NA	2	15	1	1	1
6:145856896:A:G	rs390252	6	145856896	A	G	0.4622	EPM2A	5.298	0.0253268	-0.0453363	0.0202722	0.676302	rs6922507	5	0	intronic	NA	1	15	1	1	0
6:145846017:A:C	rs384519	6	145846017	C	A	0.4632	EPM2A	5.293	0.0238424	-0.0458118	0.0202738	0.672896	rs6922507	5	0	intronic	7	5	15	1	1	0
6:146048737:C:T	rs9376961	6	146048737	T	C	0.4225	EPM2A	5.272	0.000723268	0.068988	0.020407	0.816623	rs6922507	5	0	intronic	7	5	15	1	1	0
6:145859602:A:C	rs367643	6	145859602	A	C	0.4622	EPM2A	5.264	0.0459134	-0.0405431	0.0203102	0.676302	rs6922507	5	0	intronic	NA	5	15	1	1	0
6:146015451:C:T	rs4896838	6	146015451	T	C	0.4105	EPM2A	5.237	0.000653648	0.0700661	0.0205574	0.864651	rs6922507	5	0	intronic	7	5	15	1	1	0
6:145804822:A:G	rs413880	6	145804822	G	A	0.4811	RP1-28C20.1	5.167	0.00968378	-0.0523001	0.0202171	0.628157	rs6922507	5	5943	intergenic	2b	1	15	0	1	0
6:145945778:C:T	rs9399559	6	145945778	C	T	0.4215	EPM2A	5.158	0.000780298	-0.0687213	0.0204546	0.812569	rs6922507	5	0	intronic	7	5	15	1	1	0
6:145841593:A:G	rs432086	6	145841593	A	G	0.4672	EPM2A	5.142	0.0316304	-0.0435107	0.0202465	0.648529	rs6922507	5	0	intronic	4	14	15	1	1	0
6:146399297:C:T	rs11755334	6	146399297	T	C	0.4304	GRM1	5.139	0.00121386	-0.0661146	0.0204335	0.898405	rs6922507	5	0	intronic	5	5	15	1	1	1
6:146345024:A:G	rs2777476	6	146345024	A	G	0.4304	GRM1	5.134	0.001256	-0.0656865	0.0203626	0.898405	rs6922507	5	3757	intergenic	NA	9	15	1	1	0
6:145879005:C:G	rs370654	6	145879005	C	G	0.4026	EPM2A	5.112	0.00228761	-0.0629873	0.0206508	0.872973	rs6922507	5	0	intronic	6	5	15	1	1	0
6:146203724:C:T	rs2254257	6	146203724	C	T	0.4076	RP11-545I5.3:SHPRH	5.112	0.000170318	-0.0771541	0.020523	1	rs6922507	5	0	ncRNA_intronic	5	4	5	1	1	1
18:26336904:A:G	rs356910	18	26336904	G	A	0.1998	RP11-510D21.1	5.103	4.75665e-05	0.103591	0.0254694	0.781519	rs1941335	11	28127	intergenic	7	5	15	0	1	0
6:145990797:C:T	rs702304	6	145990797	T	C	0.4105	EPM2A	5.102	0.000698709	0.0696704	0.0205512	0.864651	rs6922507	5	0	intronic	NA	2	15	1	1	1
6:145869366:A:G	rs387965	6	145869366	A	G	0.4622	EPM2A	5.085	0.0278169	-0.044587	0.0202681	0.681911	rs6922507	5	0	intronic	5	5	15	1	1	1
6:146069112:A:G	rs1569540	6	146069112	A	G	0.4264	RP3-466P17.1	5.076	0.000976204	0.0672244	0.0203877	0.826379	rs6922507	5	10757	intergenic	NA	5	15	0	1	0
6:146142487:C:T	rs9485024	6	146142487	C	T	0.4135	RP11-545I5.3	5.073	0.000797981	-0.0688823	0.0205405	0.87757	rs6922507	5	0	ncRNA_intronic	6	5	15	1	1	0
6:145855622:C:T	rs386344	6	145855622	T	C	0.4622	EPM2A	5.058	0.026266	-0.0450481	0.0202714	0.676302	rs6922507	5	0	intronic	6	5	15	1	1	0
6:145949844:C:T	rs9376956	6	145949844	T	C	0.4225	EPM2A	5.042	0.000722048	-0.0691392	0.0204489	0.816623	rs6922507	5	0	intronic	7	4	15	1	1	0
6:146293594:C:T	rs2814878	6	146293594	C	T	0.4294	SHPRH	5.024	0.00196708	-0.0633365	0.0204631	0.902425	rs6922507	5	8034	intergenic	NA	9	15	1	1	0
6:145955305:C:T	rs9497380	6	145955305	T	C	0.4225	EPM2A	5.011	0.000752824	-0.068905	0.0204491	0.816623	rs6922507	5	0	intronic	4	5	15	1	1	1
6:146072114:C:T	rs1890171	6	146072114	T	C	0.4135	RP3-466P17.1	4.989	0.000926125	0.0680083	0.0205335	0.87757	rs6922507	5	13759	intergenic	7	5	15	0	1	0
4:42047784:A:C	rs34374074	4	42047784	C	A	0.2107	SLC30A9	4.967	NA	NA	NA	0.951846	rs34215985	3	0	intronic	6	5	5	1	1	0
18:26360230:A:G	rs1692498	18	26360230	A	G	0.1978	RP11-510D21.1	4.962	4.48743e-05	0.104445	0.0255941	0.773162	rs1941335	11	4801	intergenic	NA	5	15	0	1	0
6:145899826:A:G	rs6913727	6	145899826	A	G	0.4016	EPM2A	4.95	0.0020727	-0.0635699	0.0206422	0.877461	rs6922507	5	0	intronic	5	5	15	1	1	0
6:146136415:C:G	rs62435775	6	146136415	G	C	0.333	RP11-545I5.3	4.928	0.00784298	-0.0577646	0.0217262	0.636117	rs6922507	5	0	ncRNA_exonic	4	1	1	1	1	0
6:146190077:C:G	rs2485631	6	146190077	G	C	0.332	RP11-545I5.3:SHPRH	4.904	0.00600768	-0.0597193	0.021737	0.64686	rs6922507	5	0	ncRNA_intronic	5	5	15	1	1	0
4:41992346:G:GTGA	rs71650956	4	41992346	GTGA	G	0.1849	SLC30A9	4.898	NA	NA	NA	0.821111	rs34215985	3	142	upstream	NA	1	1	1	1	0
14:41969803:C:G	rs1959414	14	41969803	C	G	0.4344	CTD-2298J14.1	4.897	2.16353e-05	0.0873743	0.0205717	0.996163	rs1959411	9	55061	intergenic	7	9	15	0	1	0
6:145912888:A:G	rs9497357	6	145912888	G	A	0.4016	EPM2A	4.885	0.00224532	-0.0630913	0.0206471	0.877461	rs6922507	5	0	intronic	6	7	15	1	1	0
6:145904401:A:T	rs6570692	6	145904401	T	A	0.4016	EPM2A	4.88	0.00208291	-0.0635434	0.0206434	0.877461	rs6922507	5	0	intronic	6	5	15	1	1	0
4:42076044:A:T	rs11946119	4	42076044	T	A	0.2107	SLC30A9	4.86	9.07762e-06	0.115076	0.0259295	0.951846	rs34215985	3	0	intronic	7	4	5	1	1	0
18:26261735:A:G	rs8094777	18	26261735	A	G	0.2087	ARIH2P1	4.848	0.000110599	-0.0976719	0.0252638	0.702271	rs1941335	11	28562	intergenic	6	5	15	0	1	0
6:145967877:A:C	rs1292335	6	145967877	A	C	0.4861	EPM2A	4.839	0.0117589	0.0508307	0.0201765	0.617578	rs6922507	5	0	intronic	NA	5	15	1	1	0
6:146074941:A:G	rs6928007	6	146074941	G	A	0.4254	RP3-466P17.1	4.83	0.00101473	0.0670018	0.0203875	0.829725	rs6922507	5	16586	intergenic	6	5	15	0	1	0
6:145823642:A:G	rs370653	6	145823642	G	A	0.4672	EPM2A	4.823	0.0242553	-0.045596	0.0202374	0.648529	rs6922507	5	0	intronic	4	7	15	1	1	0
6:145795685:A:G	rs9390327	6	145795685	G	A	0.4811	RNU1-33P	4.819	0.00749766	0.054051	0.0202144	0.628157	rs6922507	5	11149	intergenic	7	5	15	0	1	0
14:41985546:C:T	rs146731393	14	41985546	C	T	0.4324	CTD-2298J14.1	4.815	NA	NA	NA	0.988524	rs1959411	9	39318	intergenic	5	1	15	0	1	0
5:35146358:A:T	rs113178809	5	35146358	T	A	0.0159	PRLR	4.791	0.000184775	-0.33569	0.0897813	0.610078	rs139501030	4	0	intronic	5	5	15	1	1	0
2:192915238:G:T	rs2884023	2	192915238	T	G	0.08946	TMEFF2	4.785	0.00194979	0.0997056	0.0321862	0.722311	rs13432319	1	0	intronic	6	5	15	1	0	0
6:145821284:C:T	rs391820	6	145821284	C	T	0.4801	EPM2A	4.76	0.00926821	-0.0525151	0.0201826	0.622862	rs6922507	5	1434	intergenic	6	5	15	1	1	0
15:100841528:T:TTA	rs140913683	15	100841528	T	TTA	0.1103	ADAMTS17	4.749	NA	NA	NA	0.664834	rs112532581	10	0	intronic	NA	5	15	1	0	0
6:146025731:C:T	rs9485018	6	146025731	T	C	0.4225	EPM2A	4.736	0.000924585	0.0677275	0.0204459	0.816623	rs6922507	5	0	intronic	3a	5	15	1	1	1
6:146250959:A:G	rs4075695	6	146250959	A	G	0.4394	SHPRH	4.736	0.000605945	0.0696252	0.0203052	0.872601	rs6922507	5	0	intronic	NA	4	5	1	1	0
6:146046283:G:GAACA	rs77390748	6	146046283	G	GAACA	0.4225	EPM2A	4.717	NA	NA	NA	0.816623	rs6922507	5	0	intronic	NA	5	15	1	1	0
6:145935510:C:T	rs4895678	6	145935510	C	T	0.4861	EPM2A	4.712	0.0156057	-0.0488211	0.0201906	0.617578	rs6922507	5	0	intronic	7	5	15	1	1	0
6:146118983:A:T	rs9390356	6	146118983	T	A	0.4105	FBXO30	4.711	0.000861631	-0.0684154	0.0205316	0.890098	rs6922507	5	0	UTR3	6	4	5	1	1	0
6:145873664:A:T	rs9399553	6	145873664	A	T	0.4016	EPM2A	4.706	0.0022973	-0.0629582	0.0206499	0.877461	rs6922507	5	0	intronic	6	5	15	1	1	0
18:26419069:C:G	rs35758030	18	26419069	G	C	0.2147	RP11-510D21.2	4.7	6.33168e-05	-0.0978664	0.024466	0.698773	rs1941335	11	14278	intergenic	6	9	15	0	0	0
4:42032616:G:T	rs76510460	4	42032616	G	T	0.2018	SLC30A9	4.677	NA	NA	NA	0.793882	rs34215985	3	0	intronic	6	4	5	1	1	0
6:146108396:A:C	rs9390354	6	146108396	A	C	0.4254	FBXO30	4.67	0.0008508	0.0682743	0.0204677	0.829725	rs6922507	5	6241	intergenic	7	5	15	1	1	0
6:145844309:C:T	rs451108	6	145844309	T	C	0.4066	EPM2A	4.666	0.00300168	-0.0611468	0.020605	0.839686	rs6922507	5	0	intronic	5	5	15	1	1	0
6:145949404:A:T	rs9376955	6	145949404	T	A	0.4503	EPM2A	4.666	0.00164351	-0.0637386	0.0202469	0.717556	rs6922507	5	0	intronic	7	4	15	1	1	0
6:145930423:A:T	rs7772286	6	145930423	T	A	0.4483	EPM2A	4.64	0.00216696	-0.0621205	0.0202588	0.709892	rs6922507	5	0	intronic	7	5	15	1	1	0
6:145840073:A:C	rs424263	6	145840073	A	C	0.4672	EPM2A	4.632	NA	NA	NA	0.648529	rs6922507	5	0	intronic	7	14	15	1	1	0
2:192902405:A:T	rs4853656	2	192902405	A	T	0.08946	AC098617.1:TMEFF2	4.595	0.00296497	0.0962142	0.0323807	0.722311	rs13432319	1	0	ncRNA_intronic	7	4	15	1	0	0
6:146003401:C:T	rs702313	6	146003401	C	T	0.4861	EPM2A	4.595	0.0136209	0.0497761	0.0201759	0.617578	rs6922507	5	0	intronic	NA	4	15	1	1	0
18:26260191:C:T	rs77628356	18	26260191	C	T	0.2087	ARIH2P1	4.585	9.22445e-05	-0.0991341	0.0253531	0.702271	rs1941335	11	27018	intergenic	7	5	15	0	1	0
6:146286620:A:G	rs56181683	6	146286620	A	G	0.4314	SHPRH	4.577	0.001424	0.0651605	0.0204281	0.895067	rs6922507	5	1060	intergenic	5	1	15	1	1	0
18:26337195:A:G	rs356912	18	26337195	A	G	0.1998	RP11-510D21.1	4.575	4.57061e-05	0.1039	0.0254872	0.781519	rs1941335	11	27836	intergenic	7	5	15	0	1	0
6:145927384:A:G	rs7773939	6	145927384	A	G	0.4205	EPM2A	4.573	0.00108131	-0.0668764	0.0204611	0.808556	rs6922507	5	0	intronic	7	5	15	1	1	0
18:26330918:C:T	rs12967108	18	26330918	T	C	0.2376	RP11-510D21.1	4.566	9.61613e-08	0.127842	0.0239682	0.988899	rs1941335	11	34113	intergenic	7	9	15	0	1	0
6:145906683:A:G	rs9322029	6	145906683	A	G	0.4016	EPM2A	4.558	0.00196858	-0.0638893	0.0206432	0.877461	rs6922507	5	0	intronic	7	5	15	1	1	0
6:146304603:A:G	rs2777475	6	146304603	G	A	0.493	SHPRH	4.558	0.0106637	-0.0514671	0.0201553	0.661232	rs6922507	5	19043	intergenic	7	14	15	0	1	0
6:146309983:A:T	rs2777480	6	146309983	T	A	0.4602	SHPRH	4.552	0.00385156	-0.0584765	0.0202336	0.792546	rs6922507	5	24423	intergenic	7	9	15	0	1	0
6:145925616:A:C	rs952406	6	145925616	C	A	0.4205	EPM2A	4.533	0.000847303	-0.0682804	0.0204625	0.80776	rs6922507	5	0	intronic	5	5	15	1	1	0
6:146412415:C:T	rs10457792	6	146412415	T	C	0.4364	GRM1	4.532	0.0017416	-0.0639712	0.020431	0.875314	rs6922507	5	0	intronic	6	5	15	1	1	0
2:192959761:G:GA	rs79661305	2	192959761	GA	G	0.1054	TMEFF2	4.527	NA	NA	NA	0.958983	rs13432319	1	0	intronic	NA	5	15	1	0	0
14:41985545:A:T	rs149995422	14	41985545	T	A	0.4344	CTD-2298J14.1	4.498	NA	NA	NA	0.980927	rs1959411	9	39319	intergenic	5	1	15	0	1	0
6:146022531:C:T	rs1415744	6	146022531	T	C	0.4225	EPM2A	4.494	0.00060315	0.070011	0.0204102	0.816623	rs6922507	5	0	intronic	5	1	15	1	1	0
6:146331382:A:G	rs1854900	6	146331382	G	A	0.4294	GRM1	4.49	0.00119929	-0.0659598	0.0203639	0.902425	rs6922507	5	17399	intergenic	6	9	15	0	1	0
6:146295042:C:T	rs2748503	6	146295042	T	C	0.492	SHPRH	4.47	0.0119204	-0.0506657	0.0201495	0.665293	rs6922507	5	9482	intergenic	NA	14	15	1	1	0
6:145859601:A:T	rs380433	6	145859601	A	T	0.4622	EPM2A	4.467	0.0459134	-0.0405431	0.0203102	0.676302	rs6922507	5	0	intronic	5	5	15	1	1	0
6:146007166:A:G	rs702322	6	146007166	G	A	0.329	EPM2A	4.458	0.00543496	0.0604948	0.0217603	0.631364	rs6922507	5	0	intronic	NA	4	15	1	1	1
6:145840174:A:G	rs419575	6	145840174	A	G	0.4672	EPM2A	4.454	0.025657	-0.0451572	0.0202375	0.648529	rs6922507	5	0	intronic	5	14	15	1	1	0
4:42036099:C:CAAAAATTTGAGAAAACACAGTAATAG	rs138301745	4	42036099	C	CAAAAATTTGAGAAAACACAGTAATAG	0.2157	SLC30A9	4.451	NA	NA	NA	0.935198	rs34215985	3	0	intronic	NA	4	5	1	1	0
6:146248177:C:T	rs9497431	6	146248177	T	C	0.4076	SHPRH	4.426	0.000136372	0.078287	0.0205227	1	rs6922507	5	0	intronic	6	4	5	1	1	0
18:26385896:C:T	rs7238342	18	26385896	T	C	0.2137	RP11-510D21.1	4.424	5.24254e-05	-0.0989961	0.0244765	0.704028	rs1941335	11	16671	intergenic	7	5	15	0	1	0
6:145851005:C:T	rs385134	6	145851005	C	T	0.4622	EPM2A	4.418	0.0260403	-0.045118	0.0202722	0.676302	rs6922507	5	0	intronic	4	5	15	1	1	1
4:42047543:C:T	rs112763813	4	42047543	C	T	0.2107	SLC30A9	4.395	NA	NA	NA	0.951846	rs34215985	3	0	intronic	7	5	5	1	1	0
6:145927048:C:T	rs4896824	6	145927048	C	T	0.4205	EPM2A	4.387	0.000979347	-0.0674539	0.0204629	0.808556	rs6922507	5	0	intronic	6	5	15	1	1	0
6:146205233:C:T	rs2250387	6	146205233	C	T	0.4076	RP11-545I5.3:SHPRH	4.383	0.000159032	-0.0775099	0.0205241	1	rs6922507	5	0	ncRNA_exonic	7	4	5	1	1	0
6:146005873:G:T	rs702318	6	146005873	G	T	0.4105	EPM2A	4.375	0.000755472	0.0692347	0.0205529	0.864651	rs6922507	5	0	intronic	NA	4	15	1	1	0
18:26419032:A:G	rs11872319	18	26419032	A	G	0.2147	RP11-510D21.2	4.355	5.11053e-05	-0.0990977	0.0244655	0.698773	rs1941335	11	14241	intergenic	6	9	15	0	0	0
6:145831400:C:T	rs413916	6	145831400	T	C	0.4682	EPM2A	4.346	0.0244095	-0.0455569	0.0202419	0.646805	rs6922507	5	0	intronic	7	5	15	1	1	0
14:42021170:C:CCTTT	rs149029933	14	42021170	CCTTT	C	0.4354	CTD-2298J14.1	4.333	NA	NA	NA	0.984674	rs1959411	9	3694	intergenic	NA	1	15	0	1	0
6:145953338:A:T	rs4896827	6	145953338	T	A	0.4225	EPM2A	4.319	NA	NA	NA	0.816623	rs6922507	5	0	intronic	5	5	15	1	1	1
6:146069701:C:G	rs2142983	6	146069701	G	C	0.4264	RP3-466P17.1	4.317	8.32696e-06	0.0908608	0.0203879	0.826379	rs6922507	5	11346	intergenic	7	5	15	0	1	0
6:146424631:C:T	rs11155452	6	146424631	C	T	0.4364	GRM1	4.282	0.0019	-0.0634471	0.020431	0.875314	rs6922507	5	0	intronic	4	7	15	1	1	1
6:146245151:A:G	rs6570732	6	146245151	G	A	0.325	SHPRH	4.274	0.0115935	0.0553901	0.0219429	0.688433	rs6922507	5	0	intronic	6	4	4	1	1	0
6:145871735:A:G	rs408768	6	145871735	A	G	0.4622	EPM2A	4.271	0.0271011	-0.0447927	0.0202677	0.681911	rs6922507	5	0	intronic	6	5	15	1	1	0
6:146232804:C:T	rs6926076	6	146232804	C	T	0.4076	SHPRH	4.266	0.000172917	0.0772196	0.0205611	1	rs6922507	5	0	intronic	7	4	4	1	1	0
6:146347402:A:G	rs863820	6	146347402	A	G	0.4294	GRM1	4.266	0.00116451	-0.0661255	0.0203624	0.902425	rs6922507	5	1379	intergenic	NA	13	14	1	1	0
18:26450246:C:G	rs36042878	18	26450246	G	C	0.2187	RP11-510D21.2	4.254	9.79064e-05	-0.094751	0.0243218	0.690599	rs1941335	11	45455	intergenic	7	15	15	0	0	0
4:42085654:A:T	rs10805097	4	42085654	T	A	0.2107	SLC30A9	4.244	1.0078e-05	0.114498	0.0259309	0.951846	rs34215985	3	0	intronic	6	4	5	1	1	0
4:42086082:A:T	rs10938176	4	42086082	A	T	0.2107	SLC30A9	4.238	1.13623e-05	0.113797	0.0259249	0.951846	rs34215985	3	0	intronic	2b	5	5	1	1	1
6:146244743:A:G	rs6923545	6	146244743	A	G	0.4076	SHPRH	4.236	0.00014581	0.0779475	0.0205228	1	rs6922507	5	0	intronic	7	4	4	1	1	0
14:41952641:T:TC	rs11377549	14	41952641	TC	T	0.4095	CTD-2298J14.1	4.204	NA	NA	NA	0.809364	rs1959411	9	72223	intergenic	NA	9	15	0	1	0
4:42009620:T:TAGCCGG	rs11278023	4	42009620	T	TAGCCGG	0.2237	SLC30A9	4.194	NA	NA	NA	0.894623	rs34215985	3	0	intronic	NA	4	5	1	1	0
6:145892350:A:C	rs1280276	6	145892350	A	C	0.4016	EPM2A	4.189	0.00191994	-0.0640615	0.0206494	0.877461	rs6922507	5	0	intronic	NA	5	15	1	1	0
4:42014067:T:TAAAG	rs146739975	4	42014067	T	TAAAG	0.2237	SLC30A9	4.186	NA	NA	NA	0.894623	rs34215985	3	0	intronic	NA	4	5	1	1	0
18:26452613:A:G	rs12604910	18	26452613	G	A	0.2256	RP11-510D21.2	4.171	0.0003801	-0.0850224	0.0239262	0.656137	rs1941335	11	47822	intergenic	7	5	15	0	1	0
6:146194831:A:G	rs1986729	6	146194831	G	A	0.4085	RP11-545I5.3:SHPRH	4.163	NA	NA	NA	0.88987	rs6922507	5	0	ncRNA_intronic	NA	5	15	1	1	0
6:146023144:A:G	rs6901888	6	146023144	A	G	0.4105	EPM2A	4.157	0.000726992	0.0694506	0.0205524	0.864651	rs6922507	5	0	intronic	7	4	15	1	1	0
6:146363519:A:T	rs9386145	6	146363519	A	T	0.4294	GRM1	4.157	0.00121673	-0.0658697	0.020362	0.902425	rs6922507	5	0	intronic	6	9	15	1	1	0
6:146341033:A:G	rs854146	6	146341033	A	G	0.4294	GRM1	4.152	0.00126742	-0.0657583	0.0204012	0.902425	rs6922507	5	7748	intergenic	NA	14	15	1	1	0
6:145907167:C:T	rs9373464	6	145907167	T	C	0.4016	EPM2A	4.144	0.00209887	-0.0635018	0.0206451	0.877461	rs6922507	5	0	intronic	6	5	15	1	1	0
6:145827281:A:G	rs419850	6	145827281	A	G	0.4712	EPM2A	4.139	0.0263015	-0.0449622	0.0202375	0.633309	rs6922507	5	0	intronic	5	5	15	1	1	0
18:26349387:C:G	rs242513	18	26349387	G	C	0.2008	RP11-510D21.1	4.135	0.0328981	0.0544949	0.0255446	0.786813	rs1941335	11	15644	intergenic	4	5	15	0	1	0
6:146158994:C:T	rs7762562	6	146158994	T	C	0.4125	RP11-545I5.3	4.132	0.000641992	-0.0701362	0.0205484	0.881883	rs6922507	5	0	ncRNA_intronic	5	5	15	0	1	0
5:35221534:A:C	rs79062239	5	35221534	A	C	0.0159	PRLR	4.126	2.07635e-05	-0.330952	0.0777517	0.821662	rs139501030	4	0	intronic	7	5	15	1	1	0
6:145817130:C:T	rs11155426	6	145817130	T	C	0.4066	RP1-28C20.1	4.126	0.00241225	-0.0625045	0.0206004	0.839686	rs6922507	5	3901	intergenic	6	9	15	1	1	0
14:25167511:A:G	rs12879771	14	25167511	A	G	0.3996	RP11-104E19.1	4.107	2.61132e-06	0.097746	0.0208004	1	rs12879771	8	40530	intergenic	7	5	15	0	1	0
6:145846679:A:C	rs374464	6	145846679	A	C	0.4811	EPM2A	4.1	0.0134288	-0.0499167	0.0201913	0.626495	rs6922507	5	0	intronic	7	5	15	1	1	0
6:145843691:A:C	rs392014	6	145843691	A	C	0.4801	EPM2A	4.098	0.011904	-0.050775	0.0201891	0.622862	rs6922507	5	0	intronic	7	5	15	1	1	0
6:145893134:C:T	rs6900040	6	145893134	C	T	0.4016	EPM2A	4.098	0.00196761	-0.0638889	0.0206421	0.877461	rs6922507	5	0	intronic	7	5	15	1	1	0
6:145827016:C:T	rs429306	6	145827016	T	C	0.4672	EPM2A	4.085	0.023142	-0.045961	0.0202375	0.648529	rs6922507	5	0	intronic	6	5	15	1	1	0
6:145985858:A:T	rs4634475	6	145985858	T	A	0.4225	EPM2A	4.076	NA	NA	NA	0.816623	rs6922507	5	0	intronic	6	5	15	1	1	0
6:145987963:C:T	rs62438257	6	145987963	C	T	0.4225	EPM2A	4.073	NA	NA	NA	0.816623	rs6922507	5	0	intronic	6	5	15	1	1	0
6:145847127:C:T	rs436066	6	145847127	C	T	0.4811	EPM2A	4.064	0.0131163	-0.0500839	0.0201903	0.626495	rs6922507	5	0	intronic	6	5	15	1	1	0
6:146436550:C:T	rs7767660	6	146436550	T	C	0.4394	GRM1	4.062	0.00233625	-0.0623135	0.0204724	0.864378	rs6922507	5	0	intronic	7	14	15	1	1	0
6:146231470:A:C	rs9403755	6	146231470	C	A	0.4076	SHPRH	4.055	0.000180041	0.0770142	0.0205618	1	rs6922507	5	0	UTR3	7	4	4	1	1	0
6:146304229:C:T	rs2777474	6	146304229	T	C	0.4314	SHPRH	4.041	NA	NA	NA	0.886808	rs6922507	5	18669	intergenic	7	14	15	0	1	0
14:41986644:C:T	rs11847380	14	41986644	C	T	0.4354	CTD-2298J14.1	4.006	NA	NA	NA	0.977117	rs1959411	9	38220	intergenic	6	1	15	0	1	0
6:146386932:A:G	rs9390377	6	146386932	G	A	0.4294	GRM1	3.979	0.00121428	-0.0661075	0.0204319	0.902425	rs6922507	5	0	intronic	7	5	15	1	1	1
6:146353414:A:C	rs866473	6	146353414	A	C	0.4314	GRM1	3.968	0.00127897	-0.0656981	0.020399	0.894402	rs6922507	5	0	intronic	NA	1	14	1	1	0
6:145853603:C:T	rs396681	6	145853603	T	C	0.4662	EPM2A	3.958	0.0227961	-0.0462403	0.020309	0.664286	rs6922507	5	0	intronic	2b	1	15	1	1	1
6:146208120:G:T	rs2243665	6	146208120	T	G	0.4076	SHPRH	3.953	0.000143296	-0.0780366	0.020523	1	rs6922507	5	0	intronic	6	4	5	1	1	1
6:146320766:A:G	rs2183764	6	146320766	A	G	0.4294	GRM1	3.953	0.00136438	-0.0653333	0.0204034	0.902425	rs6922507	5	28015	intergenic	6	9	15	0	1	0
6:146301494:A:G	rs2777473	6	146301494	G	A	0.4612	SHPRH	3.943	0.003841	-0.0584889	0.0202319	0.796731	rs6922507	5	15934	intergenic	5	14	15	0	1	0
6:145885592:A:G	rs446031	6	145885592	G	A	0.4205	EPM2A	3.942	0.00112686	-0.0666422	0.0204626	0.808556	rs6922507	5	0	intronic	NA	5	15	1	1	0
6:146075085:A:G	rs6570713	6	146075085	G	A	0.4135	RP3-466P17.1	3.939	0.00110344	0.0669798	0.0205288	0.87757	rs6922507	5	16730	intergenic	7	5	15	0	1	0
6:146055190:T:TA	rs139319208	6	146055190	TA	T	0.4821	EPM2A	3.925	NA	NA	NA	0.635433	rs6922507	5	0	intronic	NA	1	2	1	1	0
6:146008274:A:G	rs702323	6	146008274	A	G	0.4225	EPM2A	3.921	0.000596206	0.0700736	0.0204098	0.816623	rs6922507	5	0	intronic	NA	5	15	1	1	0
4:41982707:A:C	rs2660338	4	41982707	C	A	0.1551	DCAF4L1	3.904	NA	NA	NA	0.647	rs34215985	3	1005	intergenic	NA	5	15	1	1	0
6:145840022:C:T	rs374478	6	145840022	C	T	0.4066	EPM2A	3.9	0.00247393	-0.0623394	0.0205978	0.839686	rs6922507	5	0	intronic	6	14	15	1	1	0
6:145799144:C:T	rs621382	6	145799144	T	C	0.4046	RP1-28C20.1	3.891	0.00223591	-0.06307	0.0206316	0.831927	rs6922507	5	11621	intergenic	6	5	15	0	1	0
6:145925952:C:T	rs952405	6	145925952	T	C	0.4215	EPM2A	3.889	0.000997948	-0.0673459	0.020463	0.812569	rs6922507	5	0	intronic	6	5	15	1	1	0
6:145855465:C:T	rs385729	6	145855465	T	C	0.4016	EPM2A	3.883	0.00226882	-0.0630449	0.020653	0.869538	rs6922507	5	0	intronic	6	5	15	1	1	0
15:100809358:A:G	rs12439714	15	100809358	G	A	0.1243	ADAMTS17	3.882	1.45352e-05	0.131671	0.0303695	0.845227	rs112532581	10	0	intronic	7	4	15	1	1	0
8:13963420:C:T	rs57716995	8	13963420	T	C	0.08748	SGCZ	3.876	1.14868e-05	0.150905	0.0343973	0.673327	rs75787165	6	0	intronic	6	9	15	1	0	0
6:146400394:A:G	rs9322047	6	146400394	G	A	0.4304	GRM1	3.868	0.00114522	-0.0664827	0.0204425	0.898405	rs6922507	5	0	intronic	6	5	15	1	1	1
6:145828987:A:G	rs367612	6	145828987	A	G	0.4801	EPM2A	3.866	0.00942302	-0.0523989	0.0201821	0.622862	rs6922507	5	0	intronic	NA	5	15	1	1	0
6:145837815:G:T	rs422540	6	145837815	G	T	0.4672	EPM2A	3.86	0.0262612	-0.044981	0.0202405	0.648529	rs6922507	5	0	intronic	6	15	15	1	1	0
6:146062861:A:G	rs4895682	6	146062861	G	A	0.4105	RP3-466P17.1	3.857	0.0007569	0.069361	0.0205936	0.864651	rs6922507	5	4506	intergenic	7	5	15	1	1	0
6:146332058:C:CT	rs35585221	6	146332058	CT	C	0.4235	GRM1	3.834	NA	NA	NA	0.795438	rs6922507	5	16723	intergenic	NA	5	15	0	0	0
6:145791967:C:T	rs9497315	6	145791967	C	T	0.3201	RNU1-33P	3.828	0.00867454	0.0577859	0.0220169	0.652229	rs6922507	5	7431	intergenic	7	5	15	0	1	0
6:145982786:G:T	rs2179323	6	145982786	T	G	0.4225	EPM2A	3.828	0.000633051	0.0698724	0.0204482	0.816623	rs6922507	5	0	intronic	NA	5	15	1	1	1
6:146281346:G:GCAATGGT	rs66504657	6	146281346	G	GCAATGGT	0.4105	SHPRH	3.817	NA	NA	NA	0.986603	rs6922507	5	0	intronic	NA	1	5	1	1	0
6:146154543:A:G	rs1970306	6	146154543	A	G	0.331	RP11-545I5.3	3.812	0.00627572	-0.059409	0.0217375	0.644561	rs6922507	5	0	ncRNA_intronic	NA	5	15	0	1	0
6:146304258:A:G	rs2482304	6	146304258	A	G	0.4314	SHPRH	3.808	NA	NA	NA	0.886808	rs6922507	5	18698	intergenic	7	14	15	0	1	0
14:41988325:C:T	rs147918420	14	41988325	T	C	0.496	CTD-2298J14.1	3.806	NA	NA	NA	0.752315	rs1959411	9	36539	intergenic	7	1	15	0	1	0
18:26323962:A:C	rs356829	18	26323962	C	A	0.2376	RP11-510D21.1	3.796	1.13883e-07	0.127098	0.023967	0.988899	rs1941335	11	41069	intergenic	5	5	15	0	1	0
10:61960135:A:G	rs16914619	10	61960135	A	G	0.08549	ANK3	3.773	4.68913e-06	0.147586	0.0322365	0.783713	rs10994278	7	0	intronic	5	4	15	1	0	1
6:145954854:C:T	rs7772717	6	145954854	T	C	0.4105	EPM2A	3.769	0.000873324	-0.0684199	0.0205561	0.864651	rs6922507	5	0	intronic	7	5	15	1	1	1
6:146220409:A:C	rs2247666	6	146220409	C	A	0.4076	SHPRH	3.751	0.000186101	-0.0767023	0.0205241	1	rs6922507	5	0	intronic	7	4	5	1	1	0
6:146005010:C:T	rs702317	6	146005010	C	T	0.4105	EPM2A	3.741	0.000814527	0.0687985	0.0205503	0.864651	rs6922507	5	0	intronic	NA	4	15	1	1	0
6:145826304:C:T	rs7452635	6	145826304	T	C	0.4801	EPM2A	3.738	NA	NA	NA	0.622862	rs6922507	5	0	intronic	7	5	15	1	1	0
6:145899257:A:C	rs7746330	6	145899257	A	C	0.4016	EPM2A	3.738	0.00218443	-0.0632512	0.0206437	0.877461	rs6922507	5	0	intronic	5	1	15	1	1	0
6:146207502:G:GT	rs11421576	6	146207502	G	GT	0.4105	RP11-545I5.3:SHPRH	3.731	NA	NA	NA	0.986603	rs6922507	5	0	ncRNA_exonic	NA	4	5	1	1	0
4:41996185:A:AAAG	rs76634924	4	41996185	AAAG	A	0.1849	SLC30A9	3.721	NA	NA	NA	0.821111	rs34215985	3	0	intronic	NA	5	5	1	1	0
18:26342278:C:T	rs356919	18	26342278	T	C	0.2008	RP11-510D21.1	3.715	5.41225e-05	0.102786	0.0254605	0.786813	rs1941335	11	22753	intergenic	6	7	15	0	1	0
18:26299636:A:C	rs356875	18	26299636	C	A	0.2396	RP11-510D21.1	3.712	1.74903e-07	0.125187	0.0239629	0.967147	rs1941335	11	65395	intergenic	6	5	15	0	1	1
6:146077249:A:G	rs1415747	6	146077249	G	A	0.4135	RP3-466P17.1	3.701	0.00101856	0.0674602	0.0205336	0.87757	rs6922507	5	18894	intergenic	5	2	15	0	1	1
6:145864260:C:T	rs450921	6	145864260	C	T	0.4016	EPM2A	3.681	0.00233009	-0.0628761	0.0206519	0.877461	rs6922507	5	0	intronic	NA	5	15	1	1	0
6:146183335:C:T	rs2265475	6	146183335	C	T	0.332	RP11-545I5.3	3.681	0.00715864	-0.0585089	0.0217556	0.64686	rs6922507	5	0	ncRNA_intronic	7	5	15	1	1	0
2:192942885:G:T	rs13419057	2	192942885	T	G	0.1093	TMEFF2	3.679	6.98194e-06	0.13374	0.0297582	0.900052	rs13432319	1	0	intronic	5	5	15	1	0	0
4:42086475:A:T	rs28478506	4	42086475	T	A	0.2107	SLC30A9	3.656	NA	NA	NA	0.951846	rs34215985	3	0	intronic	6	5	5	1	1	0
6:146284621:C:T	rs4896852	6	146284621	T	C	0.4076	SHPRH	3.656	0.000173985	0.0772417	0.0205754	1	rs6922507	5	0	intronic	4	1	1	1	1	0
6:145852437:C:G	rs449377	6	145852437	G	C	0.4622	EPM2A	3.655	0.0295308	-0.0441177	0.0202716	0.676302	rs6922507	5	0	intronic	4	2	15	1	1	0
6:146170686:C:CT	rs561724406	6	146170686	C	CT	0.3976	RP11-545I5.3	3.655	NA	NA	NA	0.795786	rs6922507	5	0	ncRNA_intronic	NA	5	15	0	0	0
18:26352965:C:T	rs1684986	18	26352965	C	T	0.1988	RP11-510D21.1	3.648	0.000140712	0.0969502	0.0254669	0.777685	rs1941335	11	12066	intergenic	5	5	15	0	1	0
6:145816227:A:G	rs372378	6	145816227	A	G	0.4672	RP1-28C20.1	3.634	0.0238673	-0.0457261	0.0202394	0.648529	rs6922507	5	2998	intergenic	5	8	15	1	1	0
2:192912874:C:G	rs2884022	2	192912874	G	C	0.09145	TMEFF2	3.617	0.00178206	0.100475	0.0321588	0.705039	rs13432319	1	0	intronic	5	5	15	1	0	0
6:146136125:G:T	rs13214277	6	146136125	G	T	0.4105	RP11-545I5.3	3.614	0.000709169	-0.0695583	0.0205428	0.890098	rs6922507	5	0	ncRNA_exonic	2b	1	1	1	1	0
6:145913443:A:G	rs10457787	6	145913443	G	A	0.4006	EPM2A	3.611	NA	NA	NA	0.873487	rs6922507	5	0	intronic	6	14	15	1	1	0
6:146238302:A:T	rs9497427	6	146238302	T	A	0.4105	SHPRH	3.61	3.22842e-06	0.0955312	0.0205191	0.986603	rs6922507	5	0	UTR3	6	4	5	1	1	0
6:146312540:C:G	rs2474355	6	146312540	C	G	0.4294	SHPRH	3.602	0.00126659	-0.0657938	0.020411	0.902425	rs6922507	5	26980	intergenic	6	14	15	0	1	0
6:146334162:A:G	rs2777484	6	146334162	A	G	0.4294	GRM1	3.595	0.00124254	-0.0658773	0.0204022	0.902425	rs6922507	5	14619	intergenic	6	5	15	0	1	0
6:146218339:A:T	rs2265467	6	146218339	T	A	0.4404	SHPRH	3.591	0.000731564	-0.0686205	0.0203171	0.869469	rs6922507	5	0	intronic	6	5	5	1	1	0
6:145916697:A:G	rs4263604	6	145916697	A	G	0.4006	EPM2A	3.59	0.00220297	-0.0634089	0.0207123	0.87298	rs6922507	5	0	intronic	6	14	15	1	1	0
6:146097181:A:G	rs6570719	6	146097181	A	G	0.4254	FBXO30	3.583	0.000945658	0.0676924	0.0204743	0.829725	rs6922507	5	17456	intergenic	6	5	15	0	1	0
4:42086023:C:G	rs10805099	4	42086023	C	G	0.2107	SLC30A9	3.573	1.12641e-05	0.113844	0.0259245	0.951846	rs34215985	3	0	intronic	4	5	5	1	1	1
6:145819718:A:G	rs400968	6	145819718	A	G	0.4801	EPM2A	3.569	0.00925	-0.0525295	0.0201829	0.622862	rs6922507	5	3000	intergenic	3a	7	15	1	1	0
6:146212338:C:T	rs2265477	6	146212338	T	C	0.4394	SHPRH	3.564	0.000667529	-0.0690423	0.0202912	0.872601	rs6922507	5	0	intronic	5	4	5	1	1	1
6:146161731:A:AG	rs58642273	6	146161731	AG	A	0.4105	RP11-545I5.3	3.554	NA	NA	NA	0.890098	rs6922507	5	0	ncRNA_intronic	NA	5	15	0	1	0
6:145823844:A:G	rs391524	6	145823844	A	G	0.4672	EPM2A	3.553	0.0243778	-0.0455568	0.0202374	0.648529	rs6922507	5	0	intronic	2b	5	15	1	1	0
6:146218346:A:C	rs2265468	6	146218346	A	C	0.4085	SHPRH	3.548	0.000174228	-0.0771523	0.0205535	0.995529	rs6922507	5	0	intronic	6	5	5	1	1	0
6:145826667:C:CAATATTATTCAGT	rs149632475	6	145826667	CAATATTATTCAGT	C	0.4672	EPM2A	3.545	NA	NA	NA	0.648529	rs6922507	5	0	intronic	NA	5	15	1	1	0
4:42006113:C:G	rs2660328	4	42006113	C	G	0.2237	SLC30A9	3.535	1.13696e-05	0.109101	0.024856	0.894623	rs34215985	3	0	intronic	7	4	5	1	1	0
6:145827532:A:G	rs411641	6	145827532	G	A	0.4682	EPM2A	3.528	0.0247061	-0.0454525	0.0202374	0.646805	rs6922507	5	0	intronic	4	5	15	1	1	0
6:146417653:C:T	rs1125461	6	146417653	C	T	0.4384	GRM1	3.526	0.00191591	-0.0633913	0.0204292	0.867524	rs6922507	5	0	intronic	5	14	15	1	1	0
6:145854150:A:T	rs373321	6	145854150	T	A	0.4622	EPM2A	3.51	0.0258565	-0.0451749	0.0202727	0.676302	rs6922507	5	0	intronic	6	2	15	1	1	0
6:145871354:A:C	rs407721	6	145871354	A	C	0.4622	EPM2A	3.506	0.0282686	-0.0444579	0.0202677	0.681911	rs6922507	5	0	intronic	7	5	15	1	1	0
18:26281870:C:T	rs1692481	18	26281870	T	C	0.2376	ARIH2P1	3.502	1.45513e-07	0.126056	0.0239734	0.977781	rs1941335	11	48697	intergenic	NA	5	15	0	1	0
18:26341528:C:T	rs356917	18	26341528	T	C	0.2008	RP11-510D21.1	3.498	4.78003e-05	0.103562	0.0254695	0.786813	rs1941335	11	23503	intergenic	5	5	15	0	1	0
4:41977902:A:AT	rs59783997	4	41977902	AT	A	0.2227	DCAF4L1	3.466	NA	NA	NA	0.858908	rs34215985	3	5810	intergenic	NA	5	15	1	1	0
8:13958463:A:G	rs7007117	8	13958463	G	A	0.08549	SGCZ	3.465	7.66032e-05	0.137803	0.0348445	0.698161	rs75787165	6	0	intronic	5	9	15	1	0	0
6:145965673:G:T	rs4896833	6	145965673	T	G	0.4225	EPM2A	3.449	0.000723391	-0.0691359	0.0204511	0.816623	rs6922507	5	0	intronic	6	5	15	1	1	0
6:145898761:C:T	rs11155432	6	145898761	T	C	0.4016	EPM2A	3.447	0.00200427	-0.0637766	0.0206424	0.877461	rs6922507	5	0	intronic	6	5	15	1	1	0
18:26293743:T:TA	rs5823618	18	26293743	T	TA	0.2575	ARIH2P1	3.444	NA	NA	NA	0.843962	rs1941335	11	60570	intergenic	NA	5	15	0	0	0
6:145824601:A:C	rs7382786	6	145824601	A	C	0.4742	EPM2A	3.435	NA	NA	NA	0.630351	rs6922507	5	0	intronic	7	5	15	1	1	0
6:145980033:G:T	rs857875	6	145980033	T	G	0.4225	EPM2A	3.432	0.000624516	0.0699463	0.0204477	0.816623	rs6922507	5	0	intronic	NA	5	15	1	1	0
14:42052115:C:T	rs4356390	14	42052115	C	T	0.4831	CTD-2298J14.2	3.432	NA	NA	NA	0.718352	rs1959411	9	4948	intergenic	6	5	15	0	1	0
18:26351258:A:G	rs356822	18	26351258	G	A	0.2008	RP11-510D21.1	3.432	5.86704e-05	0.102313	0.025463	0.786813	rs1941335	11	13773	intergenic	7	1	15	0	1	0
6:146141213:C:T	rs9386133	6	146141213	T	C	0.4135	RP11-545I5.3	3.43	0.000768334	-0.0690984	0.0205408	0.87757	rs6922507	5	0	ncRNA_intronic	5	5	15	1	1	0
6:146057474:A:AT	rs148729245	6	146057474	AT	A	0.4841	RP3-466P17.1	3.423	NA	NA	NA	0.629105	rs6922507	5	0	ncRNA_exonic	NA	1	1	1	1	0
6:146362945:G:T	rs9399572	6	146362945	T	G	0.4294	GRM1	3.42	0.00125517	-0.0656919	0.020363	0.902425	rs6922507	5	0	intronic	7	9	15	1	1	0
4:42035595:C:G	rs17838947	4	42035595	G	C	0.1899	SLC30A9	3.414	3.72884e-05	0.10707	0.0259648	0.731062	rs34215985	3	0	intronic	6	4	5	1	1	0
6:146217570:C:T	rs2247317	6	146217570	C	T	0.4394	SHPRH	3.41	0.000652299	-0.0691645	0.0202895	0.872601	rs6922507	5	0	intronic	6	4	5	1	1	0
6:146308932:C:T	rs2814873	6	146308932	T	C	0.4294	SHPRH	3.409	0.00140081	-0.0652097	0.0204132	0.902425	rs6922507	5	23372	intergenic	NA	14	15	0	1	0
6:145987312:A:G	rs62438256	6	145987312	G	A	0.4095	EPM2A	3.397	NA	NA	NA	0.86002	rs6922507	5	0	intronic	6	5	15	1	1	0
6:145913821:A:G	rs9322030	6	145913821	G	A	0.4016	EPM2A	3.376	NA	NA	NA	0.877461	rs6922507	5	0	intronic	7	14	15	1	1	0
6:145874104:A:G	rs430248	6	145874104	A	G	0.4622	EPM2A	3.372	0.0300933	-0.0439641	0.0202706	0.681911	rs6922507	5	0	intronic	6	1	15	1	1	0
6:145918881:C:T	rs11759979	6	145918881	C	T	0.4016	EPM2A	3.372	0.00156928	-0.0653924	0.0206836	0.877461	rs6922507	5	0	intronic	7	9	15	1	1	0
6:146406294:A:G	rs1474871	6	146406294	G	A	0.4364	GRM1	3.372	0.00189259	-0.0634698	0.0204307	0.875314	rs6922507	5	0	intronic	7	5	15	1	1	0
6:145967086:A:G	rs1292339	6	145967086	G	A	0.4493	EPM2A	3.371	0.00156783	0.0640217	0.0202483	0.713704	rs6922507	5	0	intronic	NA	5	15	1	1	0
6:146161733:A:AC	rs58517649	6	146161733	AC	A	0.4105	RP11-545I5.3	3.365	NA	NA	NA	0.890098	rs6922507	5	0	ncRNA_intronic	NA	5	15	0	1	0
6:145847005:C:G	rs416987	6	145847005	G	C	0.4622	EPM2A	3.364	0.0243546	-0.0456438	0.0202727	0.676302	rs6922507	5	0	intronic	7	5	15	1	1	0
6:145820185:A:G	rs395948	6	145820185	G	A	0.4672	EPM2A	3.346	0.0243431	-0.0455685	0.0202377	0.648529	rs6922507	5	2533	intergenic	7	7	15	1	1	0
6:146112348:C:T	rs6931553	6	146112348	T	C	0.4105	FBXO30	3.345	0.000957194	0.0678182	0.0205335	0.890098	rs6922507	5	2289	intergenic	4	4	9	1	1	0
6:146359188:A:G	rs7739418	6	146359188	G	A	0.4324	GRM1	3.344	0.0012533	-0.0656931	0.0203607	0.891085	rs6922507	5	0	intronic	7	9	15	1	1	0
6:146201041:A:C	rs2253887	6	146201041	A	C	0.4095	RP11-545I5.3:SHPRH	3.331	NA	NA	NA	0.894472	rs6922507	5	0	ncRNA_intronic	6	4	5	1	1	0
6:146041087:G:GT	rs11430307	6	146041087	GT	G	0.4105	EPM2A	3.327	NA	NA	NA	0.864651	rs6922507	5	0	intronic	NA	5	15	1	1	0
6:145886971:C:T	rs371186	6	145886971	T	C	0.4205	EPM2A	3.324	0.000956624	-0.0675866	0.0204623	0.808556	rs6922507	5	0	intronic	NA	5	15	1	1	0
4:42087514:C:T	rs9990477	4	42087514	T	C	0.2147	SLC30A9	3.32	NA	NA	NA	0.929952	rs34215985	3	0	intronic	7	4	5	1	1	0
8:13951308:C:T	rs60953291	8	13951308	T	C	0.08748	SGCZ	3.319	1.79929e-05	0.147996	0.0345104	0.680724	rs75787165	6	0	intronic	7	9	15	1	0	0
18:26353352:C:T	rs1613651	18	26353352	T	C	0.1998	RP11-510D21.1	3.311	7.55198e-05	0.101246	0.0255787	0.782235	rs1941335	11	11679	intergenic	7	5	15	0	1	0
6:146167762:A:G	rs9403750	6	146167762	G	A	0.4125	RP11-545I5.3	3.307	0.000727328	-0.0694249	0.0205456	0.881883	rs6922507	5	0	ncRNA_intronic	6	5	15	0	1	0
4:42023943:A:T	rs9992419	4	42023943	A	T	0.3062	SLC30A9	3.302	NA	NA	NA	0.624123	rs34215985	3	0	intronic	6	4	5	1	1	0
2:192945095:C:T	rs13426470	2	192945095	T	C	0.1093	TMEFF2	3.299	7.38136e-06	0.133343	0.0297481	0.900052	rs13432319	1	0	intronic	5	5	15	1	0	0
6:145836632:C:T	rs377130	6	145836632	C	T	0.4672	EPM2A	3.293	0.0255524	-0.0451878	0.0202368	0.648529	rs6922507	5	0	intronic	7	5	15	1	1	0
6:145817271:C:T	rs398812	6	145817271	T	C	0.4682	RP1-28C20.1	3.291	NA	NA	NA	0.645198	rs6922507	5	4042	intergenic	6	9	15	1	1	0
6:146250947:C:T	rs4075696	6	146250947	T	C	0.4394	SHPRH	3.283	0.000626299	0.0694274	0.0203006	0.872601	rs6922507	5	0	intronic	NA	4	5	1	1	0
6:145921136:A:T	rs10457788	6	145921136	T	A	0.4026	EPM2A	3.272	0.002644	-0.0622022	0.0206902	0.881474	rs6922507	5	0	intronic	7	9	15	1	1	0
6:145987646:A:G	rs199887070	6	145987646	G	A	0.4513	EPM2A	3.264	NA	NA	NA	0.721449	rs6922507	5	0	intronic	6	5	15	1	1	0
6:146011632:A:G	rs9399562	6	146011632	A	G	0.4245	EPM2A	3.254	NA	NA	NA	0.809221	rs6922507	5	0	intronic	7	5	15	1	1	0
6:145813140:C:T	rs430561	6	145813140	C	T	0.4672	RP1-28C20.1	3.252	0.0270926	-0.0447798	0.0202607	0.636366	rs6922507	5	0	ncRNA_exonic	5	9	15	1	1	0
6:145882309:G:T	rs367065	6	145882309	T	G	0.4016	EPM2A	3.249	NA	NA	NA	0.877461	rs6922507	5	0	intronic	6	7	15	1	1	0
4:42041692:A:T	rs36083353	4	42041692	A	T	0.2485	SLC30A9	3.247	3.0948e-05	0.100656	0.0241592	0.795517	rs34215985	3	0	intronic	7	4	4	1	1	0
6:145962922:C:T	rs6570706	6	145962922	T	C	0.4225	EPM2A	3.247	0.000678173	-0.0694944	0.02045	0.816623	rs6922507	5	0	intronic	6	5	15	1	1	0
6:145865941:A:G	rs382910	6	145865941	G	A	0.4622	EPM2A	3.246	0.0295413	-0.0441074	0.0202682	0.681911	rs6922507	5	0	intronic	4	5	15	1	1	1
4:42023941:G:T	rs9992418	4	42023941	G	T	0.3062	SLC30A9	3.244	NA	NA	NA	0.624123	rs34215985	3	0	intronic	6	4	5	1	1	0
6:146219049:C:T	rs2265469	6	146219049	T	C	0.4076	SHPRH	3.241	0.000153247	-0.0776895	0.0205216	1	rs6922507	5	0	intronic	5	4	8	1	1	0
6:145915077:A:C	rs7765675	6	145915077	A	C	0.4016	EPM2A	3.226	0.00233519	-0.0628477	0.020647	0.877461	rs6922507	5	0	intronic	6	14	15	1	1	0
2:192903777:C:G	rs6743150	2	192903777	C	G	0.08946	AC098617.1:TMEFF2	3.21	0.00257455	0.097214	0.0322494	0.722311	rs13432319	1	0	ncRNA_intronic	6	5	15	1	0	0
6:146337087:C:T	rs1331637	6	146337087	T	C	0.4294	GRM1	3.199	0.00118592	-0.0660198	0.0203624	0.902425	rs6922507	5	11694	intergenic	NA	5	15	0	1	0
6:146113299:C:T	rs6937661	6	146113299	T	C	0.4105	FBXO30	3.198	0.000943557	0.0679093	0.020536	0.890098	rs6922507	5	1338	intergenic	7	4	5	1	1	0
6:146446355:C:T	rs7772486	6	146446355	C	T	0.4692	GRM1	3.195	0.00814595	-0.0543275	0.0205323	0.742552	rs6922507	5	0	intronic	7	9	15	1	1	0
6:146062142:A:G	rs10214925	6	146062142	A	G	0.4105	RP3-466P17.1	3.178	0.000612799	0.0704046	0.0205508	0.864651	rs6922507	5	3787	intergenic	6	5	15	1	1	0
4:42087232:C:G	rs7699756	4	42087232	C	G	0.2107	SLC30A9	3.175	8.8554e-06	0.115271	0.0259422	0.951846	rs34215985	3	0	intronic	7	4	5	1	1	0
14:41972609:A:T	rs10083520	14	41972609	T	A	0.4443	CTD-2298J14.1	3.155	2.18601e-05	0.0872343	0.0205499	0.958786	rs1959411	9	52255	intergenic	6	9	15	0	1	0
6:145846873:A:G	rs434298	6	145846873	G	A	0.4622	EPM2A	3.153	0.0248677	-0.0454865	0.0202752	0.676302	rs6922507	5	0	intronic	7	5	15	1	1	0
6:145881586:C:G	rs392612	6	145881586	G	C	0.4016	EPM2A	3.141	0.0022024	-0.063222	0.0206508	0.877461	rs6922507	5	0	intronic	7	7	15	1	1	0
6:145897622:A:T	rs9403725	6	145897622	T	A	0.3231	EPM2A	3.137	0.0152818	-0.0532979	0.0219728	0.658909	rs6922507	5	0	intronic	6	5	15	1	1	0
6:145831535:A:G	rs401888	6	145831535	A	G	0.4672	EPM2A	3.134	0.0251355	-0.0453199	0.0202383	0.648529	rs6922507	5	0	intronic	7	5	15	1	1	0
6:146320341:A:C	rs2777482	6	146320341	A	C	0.4294	GRM1	3.127	0.00134463	-0.0654172	0.0204028	0.902425	rs6922507	5	28440	intergenic	6	9	15	0	1	0
6:145806123:C:T	rs439017	6	145806123	T	C	0.4811	RP1-28C20.1	3.124	NA	NA	NA	0.628157	rs6922507	5	4642	intergenic	6	5	15	0	1	0
6:146171299:A:C	rs7740785	6	146171299	C	A	0.4414	RP11-545I5.3	3.118	0.00258385	-0.0611803	0.0203031	0.770011	rs6922507	5	0	ncRNA_intronic	4	5	15	0	1	0
6:145889035:C:T	rs379040	6	145889035	T	C	0.4016	EPM2A	3.097	0.00197294	-0.0638763	0.0206434	0.877461	rs6922507	5	0	intronic	NA	5	15	1	1	0
6:146325685:C:T	rs1854901	6	146325685	T	C	0.4294	GRM1	3.084	0.00123823	-0.0658987	0.0204026	0.902425	rs6922507	5	23096	intergenic	7	14	15	0	1	0
6:146003897:C:T	rs697056	6	146003897	C	T	0.4105	EPM2A	3.071	0.00083727	0.0686378	0.0205492	0.864651	rs6922507	5	0	intronic	NA	4	5	1	1	0
6:146028767:C:T	rs2223411	6	146028767	T	C	0.329	EPM2A	3.071	0.00647325	0.0592468	0.0217596	0.631364	rs6922507	5	0	intronic	NA	5	15	1	1	0
6:145907233:C:T	rs9403730	6	145907233	C	T	0.4016	EPM2A	3.064	0.00203497	-0.0636862	0.0206433	0.877461	rs6922507	5	0	intronic	6	5	15	1	1	0
6:146010527:A:T	rs9390343	6	146010527	T	A	0.4503	EPM2A	3.064	NA	NA	NA	0.717556	rs6922507	5	0	intronic	7	5	15	1	1	0
6:145813770:C:T	rs906774	6	145813770	T	C	0.4672	RP1-28C20.1	3.062	0.0242963	-0.0455943	0.0202424	0.648529	rs6922507	5	541	upstream	7	9	15	1	1	0
6:146086192:A:G	rs2206141	6	146086192	A	G	0.4135	RP3-466P17.1	3.044	0.000877725	0.0683322	0.0205384	0.87757	rs6922507	5	27837	intergenic	7	15	15	0	1	0
6:146058315:A:T	rs1055212	6	146058315	A	T	0.4105	RP3-466P17.1	3.043	5.43112e-06	0.0934527	0.0205508	0.864651	rs6922507	5	0	ncRNA_exonic	3a	1	15	1	1	0
6:145823205:A:G	rs1883406	6	145823205	A	G	0.4672	EPM2A	3.036	0.0245784	-0.0454944	0.020238	0.648529	rs6922507	5	0	intronic	7	7	15	1	1	0
6:146233338:A:T	rs3924498	6	146233338	A	T	0.4076	SHPRH	3.023	2.73694e-06	0.0962421	0.0205223	1	rs6922507	5	0	intronic	7	4	4	1	1	0
6:146413758:A:G	rs6913797	6	146413758	A	G	0.4404	GRM1	3.007	0.00219023	-0.0625792	0.0204297	0.860526	rs6922507	5	0	intronic	7	5	15	1	1	0
6:145841024:C:T	rs371744	6	145841024	C	T	0.4801	EPM2A	3.001	0.00931949	-0.0524714	0.0201805	0.622862	rs6922507	5	0	intronic	7	14	15	1	1	0
6:146032148:A:C	rs57700188	6	146032148	C	A	0.4225	EPM2A	2.987	0.000986953	0.0673512	0.0204453	0.816623	rs6922507	5	0	intronic	7	5	15	1	1	0
6:146315035:G:T	rs864390	6	146315035	G	T	0.4324	SHPRH	2.981	0.00127469	-0.0657396	0.0204058	0.891085	rs6922507	5	29475	intergenic	NA	7	15	0	1	1
6:146223776:G:GA	rs5880657	6	146223776	G	GA	0.4076	SHPRH	2.98	NA	NA	NA	1	rs6922507	5	0	intronic	NA	4	5	1	1	0
6:146100676:A:G	rs6915718	6	146100676	A	G	0.4145	FBXO30	2.977	0.000931899	0.0679726	0.0205335	0.8738	rs6922507	5	13961	intergenic	7	5	15	0	1	0
4:42057408:A:AT	rs5857830	4	42057408	AT	A	0.2107	SLC30A9	2.951	NA	NA	NA	0.951846	rs34215985	3	0	intronic	NA	4	5	1	1	0
6:146042558:C:T	rs1337840	6	146042558	T	C	0.4503	EPM2A	2.948	0.00206292	0.0623631	0.0202411	0.717556	rs6922507	5	0	intronic	7	5	15	1	1	0
6:146310234:C:T	rs2814872	6	146310234	T	C	0.4284	SHPRH	2.946	0.00137228	-0.0653333	0.020414	0.898151	rs6922507	5	24674	intergenic	NA	14	15	0	1	0
4:42087790:C:G	rs4861159	4	42087790	G	C	0.2107	SLC30A9	2.945	9.51473e-06	0.11487	0.0259423	0.951846	rs34215985	3	0	intronic	5	4	5	1	1	0
18:26328401:C:T	rs11876474	18	26328401	T	C	0.2356	RP11-510D21.1	2.943	9.78625e-08	-0.127812	0.0239768	1	rs1941335	11	36630	intergenic	6	5	15	0	1	1
6:146186611:A:G	rs2249386	6	146186611	G	A	0.4085	RP11-545I5.3:SHPRH	2.942	0.000767889	-0.0691197	0.0205462	0.890323	rs6922507	5	0	ncRNA_intronic	3a	2	15	1	1	1
6:145998705:A:G	rs1070517	6	145998705	A	G	0.4105	EPM2A	2.937	0.000695618	0.0696979	0.020552	0.864651	rs6922507	5	0	intronic	NA	5	15	1	1	0
6:145976675:C:T	rs864148	6	145976675	T	C	0.4105	EPM2A	2.929	0.000884826	0.0683281	0.020551	0.864651	rs6922507	5	0	intronic	NA	5	15	1	1	0
4:42077204:C:T	rs6856182	4	42077204	C	T	0.2107	SLC30A9	2.924	NA	NA	NA	0.951846	rs34215985	3	0	intronic	7	4	5	1	1	0
4:41988385:T:TAC	rs71687503	4	41988385	T	TAC	0.2435	DCAF4L1	2.917	NA	NA	NA	0.805844	rs34215985	3	0	UTR3	NA	5	15	1	1	0
6:145822992:A:G	rs380883	6	145822992	A	G	0.4672	EPM2A	2.916	0.0243552	-0.0455642	0.0202375	0.648529	rs6922507	5	0	intronic	7	5	15	1	1	0
18:26355900:A:G	rs356817	18	26355900	G	A	0.2008	RP11-510D21.1	2.906	5.53342e-05	0.102699	0.0254719	0.786813	rs1941335	11	9131	intergenic	NA	5	15	0	1	0
6:146416087:G:T	rs10457796	6	146416087	T	G	0.4384	GRM1	2.904	0.00194617	-0.0633161	0.0204356	0.867524	rs6922507	5	0	intronic	6	14	15	1	1	0
4:42023908:C:T	rs58697851	4	42023908	C	T	0.2237	SLC30A9	2.888	NA	NA	NA	0.894623	rs34215985	3	0	intronic	7	4	5	1	1	0
6:145932576:C:T	rs951143	6	145932576	C	T	0.4811	EPM2A	2.885	0.0143109	-0.0494567	0.0201916	0.63171	rs6922507	5	0	intronic	NA	5	15	1	1	0
6:145849205:A:C	rs441575	6	145849205	A	C	0.4622	EPM2A	2.884	0.0239043	-0.0457891	0.0202726	0.676302	rs6922507	5	0	intronic	5	5	15	1	1	0
6:145889992:C:T	rs418701	6	145889992	C	T	0.4016	EPM2A	2.881	0.0019684	-0.0638867	0.0206422	0.877461	rs6922507	5	0	intronic	NA	7	15	1	1	0
14:41963471:G:T	rs79771623	14	41963471	G	T	0.4105	CTD-2298J14.1	2.877	NA	NA	NA	0.812441	rs1959411	9	61393	intergenic	7	9	15	0	1	0
6:146036832:A:C	rs735536	6	146036832	A	C	0.4215	EPM2A	2.874	0.000731794	0.069053	0.0204457	0.811799	rs6922507	5	0	intronic	NA	4	15	1	1	0
6:145804001:C:CT	rs550639623	6	145804001	C	CT	0.4394	RP1-28C20.1	2.873	NA	NA	NA	0.706145	rs6922507	5	6764	intergenic	NA	7	15	0	1	0
5:35302128:C:T	rs140712641	5	35302128	T	C	0.03181	PRLR	2.867	7.20166e-07	-0.301352	0.0608075	0.933536	rs75977988	4	71333	intergenic	5	9	15	0	1	0
8:13952139:C:T	rs6999123	8	13952139	T	C	0.08946	SGCZ	2.867	1.78113e-05	0.147736	0.0344318	0.664	rs75787165	6	0	intronic	7	9	15	1	0	0
6:145831408:A:G	rs401331	6	145831408	A	G	0.4076	EPM2A	2.851	0.00227007	-0.0628912	0.0206037	0.836016	rs6922507	5	0	intronic	7	5	15	1	1	0
6:145959481:C:T	rs4896831	6	145959481	T	C	0.4503	EPM2A	2.848	0.00201079	-0.0625334	0.0202463	0.717556	rs6922507	5	0	intronic	6	5	15	1	1	0
6:145862228:C:T	rs585292	6	145862228	T	C	0.4622	EPM2A	2.826	0.0259232	-0.0451514	0.0202713	0.681911	rs6922507	5	0	intronic	NA	5	15	1	1	1
14:42072408:C:G	rs17781288	14	42072408	C	G	0.4871	CTD-2298J14.2	2.826	1.91131e-05	-0.0859513	0.0201055	0.720725	rs1959411	9	0	ncRNA_intronic	5	1	14	1	1	0
6:146199922:A:G	rs2253768	6	146199922	A	G	0.4076	RP11-545I5.3:SHPRH	2.821	0.000713572	-0.0695255	0.0205435	0.886215	rs6922507	5	0	ncRNA_intronic	4	2	5	1	1	1
4:42024142:A:G	rs62302132	4	42024142	G	A	0.2396	SLC30A9	2.816	NA	NA	NA	0.823225	rs34215985	3	0	intronic	7	4	5	1	1	0
6:145834151:A:G	rs425731	6	145834151	A	G	0.4672	EPM2A	2.803	0.0254114	-0.0452336	0.0202379	0.648529	rs6922507	5	0	intronic	7	5	15	1	1	0
6:146291231:C:CT	rs35553005	6	146291231	C	CT	0.4314	SHPRH	2.801	NA	NA	NA	0.894402	rs6922507	5	5671	intergenic	NA	14	15	1	1	0
4:42041930:C:CAGAT	rs71276530	4	42041930	CAGAT	C	0.2107	SLC30A9	2.792	NA	NA	NA	0.951846	rs34215985	3	0	intronic	NA	4	4	1	1	0
6:145834070:C:T	rs76635693	6	145834070	T	C	0.4066	EPM2A	2.79	NA	NA	NA	0.839686	rs6922507	5	0	intronic	7	5	15	1	1	0
5:35267743:A:G	rs58282071	5	35267743	A	G	0.04672	PRLR	2.785	1.90449e-05	-0.220304	0.0515235	0.615357	rs75977988	4	36948	intergenic	3a	5	15	0	1	0
4:42004168:A:AT	rs35901104	4	42004168	AT	A	0.2376	SLC30A9	2.77	NA	NA	NA	0.816843	rs34215985	3	0	intronic	NA	4	5	1	1	0
18:26312777:A:AT	rs5823622	18	26312777	AT	A	0.2256	RP11-510D21.1	2.769	NA	NA	NA	0.651518	rs1941335	11	52254	intergenic	NA	5	15	0	0	0
6:146204470:A:G	rs2254288	6	146204470	G	A	0.4105	RP11-545I5.3:SHPRH	2.768	0.00017393	-0.0770404	0.0205214	0.986603	rs6922507	5	0	ncRNA_exonic	5	4	5	1	1	0
6:146006117:C:T	rs702319	6	146006117	T	C	0.4105	EPM2A	2.763	0.00064502	0.0701199	0.0205513	0.864651	rs6922507	5	0	intronic	NA	4	15	1	1	0
8:13951870:A:C	rs12675419	8	13951870	A	C	0.08648	SGCZ	2.751	1.02175e-05	0.152512	0.0345636	0.657526	rs75787165	6	0	intronic	6	9	15	1	0	0
6:146346654:A:AT	rs67323466	6	146346654	A	AT	0.4294	GRM1	2.745	NA	NA	NA	0.902425	rs6922507	5	2127	intergenic	NA	13	14	1	1	0
18:26319445:C:T	rs931600	18	26319445	T	C	0.1998	RP11-510D21.1	2.742	3.07531e-05	-0.106564	0.0255682	0.802741	rs1941335	11	45586	intergenic	NA	5	15	0	1	0
6:146180974:A:T	rs6930181	6	146180974	A	T	0.4732	RP11-545I5.3	2.737	0.0167476	-0.048348	0.0202107	0.680962	rs6922507	5	0	ncRNA_intronic	7	5	15	1	1	0
6:146152324:A:AT	rs35303823	6	146152324	A	AT	0.4135	RP11-545I5.3	2.725	NA	NA	NA	0.87757	rs6922507	5	0	ncRNA_intronic	NA	5	15	0	1	0
4:42028739:T:TTTC	rs200338604	4	42028739	T	TTTC	0.2237	SLC30A9	2.721	NA	NA	NA	0.894623	rs34215985	3	0	intronic	NA	4	5	1	1	0
6:145789768:C:CA	rs11408974	6	145789768	CA	C	0.4046	RNU1-33P	2.718	NA	NA	NA	0.831927	rs6922507	5	5232	intergenic	NA	5	15	0	1	0
18:26351187:A:T	rs187175	18	26351187	A	T	0.2008	RP11-510D21.1	2.714	0.0406956	0.052113	0.025463	0.786813	rs1941335	11	13844	intergenic	7	5	15	0	1	0
6:145844588:C:T	rs365658	6	145844588	C	T	0.4672	EPM2A	2.706	0.0315182	-0.04354	0.0202468	0.648529	rs6922507	5	0	intronic	7	5	15	1	1	0
6:145814532:A:T	rs366308	6	145814532	T	A	0.4672	RP1-28C20.1	2.7	0.0239173	-0.0457146	0.0202415	0.648529	rs6922507	5	1303	intergenic	7	9	15	1	1	0
6:146029070:C:T	rs2206142	6	146029070	C	T	0.329	EPM2A	2.699	0.00656366	0.0591427	0.021758	0.631364	rs6922507	5	0	intronic	6	4	15	1	1	0
6:146238731:G:GA	rs5880659	6	146238731	GA	G	0.4076	SHPRH	2.684	NA	NA	NA	1	rs6922507	5	0	UTR3	NA	4	5	1	1	0
18:26270657:G:T	rs59203469	18	26270657	T	G	0.2376	ARIH2P1	2.682	1.38319e-07	-0.12631	0.0239792	0.977781	rs1941335	11	37484	intergenic	7	5	15	0	1	0
6:146023040:C:T	rs9376958	6	146023040	C	T	0.4324	EPM2A	2.68	0.000702675	0.0693062	0.0204532	0.7789	rs6922507	5	0	intronic	6	4	15	1	1	0
14:41944264:C:CTT	rs564701931	14	41944264	CTT	C	0.4592	CTD-2298J14.1	2.68	NA	NA	NA	0.640969	rs1959411	9	80600	intergenic	NA	9	15	0	0	0
6:146345046:A:C	rs2814864	6	146345046	A	C	0.4901	GRM1	2.679	0.0127237	-0.0501383	0.0201245	0.66109	rs6922507	5	3735	intergenic	NA	9	15	1	1	0
6:145913438:C:T	rs6918809	6	145913438	C	T	0.4006	EPM2A	2.677	NA	NA	NA	0.873487	rs6922507	5	0	intronic	6	14	15	1	1	0
6:146442467:C:T	rs10872584	6	146442467	T	C	0.4394	GRM1	2.676	0.00376003	-0.0596044	0.0205701	0.864378	rs6922507	5	0	intronic	6	14	15	1	1	0
14:41953302:A:T	rs1959416	14	41953302	T	A	0.4105	CTD-2298J14.1	2.668	0.00113722	0.0678832	0.0208603	0.812441	rs1959411	9	71562	intergenic	7	9	15	0	1	0
6:145859853:G:T	rs370112	6	145859853	T	G	0.4016	EPM2A	2.665	0.00224666	-0.0631059	0.0206531	0.869538	rs6922507	5	0	intronic	NA	5	15	1	1	0
6:145840368:A:G	rs375692	6	145840368	A	G	0.4801	EPM2A	2.644	0.0102579	-0.0518076	0.0201821	0.622862	rs6922507	5	0	intronic	7	14	15	1	1	0
6:145826344:C:T	rs4383831	6	145826344	C	T	0.4672	EPM2A	2.64	NA	NA	NA	0.648529	rs6922507	5	0	intronic	6	5	15	1	1	0
14:42067027:G:GTTCCCGCCATTTA	rs149500951	14	42067027	G	GTTCCCGCCATTTA	0.4821	CTD-2298J14.2	2.638	NA	NA	NA	0.707132	rs1959411	9	0	ncRNA_intronic	NA	1	15	1	1	1
6:146344563:C:T	rs2328712	6	146344563	T	C	0.4324	GRM1	2.636	0.00129496	-0.065503	0.0203609	0.891085	rs6922507	5	4218	intergenic	7	9	15	1	1	0
6:146415368:C:T	rs13204280	6	146415368	T	C	0.4394	GRM1	2.636	0.00199036	-0.0631587	0.0204287	0.864378	rs6922507	5	0	intronic	5	7	15	1	1	1
6:145896823:A:T	rs9390336	6	145896823	A	T	0.4016	EPM2A	2.634	0.00200383	-0.0637777	0.0206423	0.877461	rs6922507	5	0	intronic	7	5	15	1	1	0
8:13952174:C:T	rs6999144	8	13952174	T	C	0.08946	SGCZ	2.626	1.93747e-05	0.147116	0.0344375	0.664	rs75787165	6	0	intronic	6	9	15	1	0	0
6:145809134:A:G	rs437978	6	145809134	A	G	0.4404	RP1-28C20.1	2.625	0.0164545	-0.0490442	0.0204464	0.729296	rs6922507	5	1631	intergenic	6	9	15	0	1	0
2:192905094:C:T	rs4241288	2	192905094	T	C	0.08946	AC098617.1:TMEFF2	2.617	0.00250032	0.097494	0.0322475	0.722311	rs13432319	1	0	ncRNA_intronic	6	5	15	1	0	0
6:146280649:C:CT	rs35307637	6	146280649	C	CT	0.4076	SHPRH	2.61	NA	NA	NA	1	rs6922507	5	0	intronic	NA	1	5	1	1	0
4:42076592:C:G	rs13111696	4	42076592	C	G	0.2107	SLC30A9	2.606	9.43563e-06	0.114861	0.0259296	0.951846	rs34215985	3	0	intronic	5	4	5	1	1	0
6:145890990:C:CAT	6:145890990:C:CAT	6	145890990	C	CAT	0.3986	EPM2A	2.598	NA	NA	NA	0.856115	rs6922507	5	0	intronic	NA	5	15	1	1	0
3:184476686:C:T	rs73187078	3	184476686	C	T	0.02187	RP11-329B9.1	2.595	4.86968e-06	0.313817	0.068664	1	rs73187078	2	0	ncRNA_intronic	5	5	5	0	1	0
6:146171454:C:CAGAGAGAG	rs201817989	6	146171454	CAGAGAGAG	C	0.4006	RP11-545I5.3	2.563	NA	NA	NA	0.697567	rs6922507	5	0	ncRNA_intronic	NA	5	15	0	1	1
6:145913419:A:T	rs12201226	6	145913419	A	T	0.3231	EPM2A	2.556	NA	NA	NA	0.658909	rs6922507	5	0	intronic	7	14	15	1	1	0
6:146365738:A:G	rs6909827	6	146365738	A	G	0.4324	GRM1	2.556	0.00132437	-0.0654927	0.0203986	0.891085	rs6922507	5	0	intronic	7	9	15	1	1	0
6:146282061:A:G	rs9399571	6	146282061	A	G	0.4076	SHPRH	2.552	0.000146105	0.0779837	0.020535	1	rs6922507	5	0	intronic	7	2	5	1	1	0
6:146221753:A:G	rs2265919	6	146221753	A	G	0.4076	SHPRH	2.544	0.000142499	-0.0780864	0.0205286	1	rs6922507	5	0	intronic	6	4	5	1	1	1
6:146243581:C:T	rs6917482	6	146243581	C	T	0.4076	SHPRH	2.541	0.000138608	0.0782087	0.0205238	1	rs6922507	5	0	intronic	6	4	4	1	1	0
14:41944914:A:AT	rs35838991	14	41944914	AT	A	0.4583	CTD-2298J14.1	2.541	NA	NA	NA	0.644286	rs1959411	9	79950	intergenic	NA	9	15	0	1	0
6:146182092:A:G	rs2265474	6	146182092	G	A	0.4095	RP11-545I5.3	2.534	0.000746947	-0.0692735	0.0205453	0.894472	rs6922507	5	0	ncRNA_intronic	5	5	15	1	1	0
10:62006875:A:G	rs10994276	10	62006875	G	A	0.08748	ANK3	2.526	8.759e-06	0.144001	0.0323907	0.783066	rs10994278	7	0	intronic	7	5	15	1	0	0
6:146235626:A:G	rs9390365	6	146235626	A	G	0.4076	SHPRH	2.524	0.000158316	0.0775257	0.0205222	1	rs6922507	5	0	intronic	5	4	4	1	1	0
4:41980037:C:T	rs17445410	4	41980037	C	T	0.2445	DCAF4L1	2.522	NA	NA	NA	0.80157	rs34215985	3	3675	intergenic	4	5	15	1	1	0
18:26320835:A:G	rs356836	18	26320835	G	A	0.2376	RP11-510D21.1	2.518	1.06116e-07	0.127395	0.0239648	0.988899	rs1941335	11	44196	intergenic	5	5	15	0	1	0
2:192919691:G:T	rs4308083	2	192919691	T	G	0.09145	TMEFF2	2.517	0.00184833	0.100275	0.0322058	0.741055	rs13432319	1	0	intronic	7	5	15	1	0	0
6:146364194:A:G	rs9373483	6	146364194	A	G	0.4294	GRM1	2.517	0.00123765	-0.0657705	0.020362	0.902425	rs6922507	5	0	intronic	5	9	15	1	1	0
6:145886367:C:CT	rs11383985	6	145886367	C	CT	0.4016	EPM2A	2.512	NA	NA	NA	0.877461	rs6922507	5	0	intronic	NA	5	15	1	1	0
2:192909922:C:T	rs73041685	2	192909922	C	T	0.08847	TMEFF2	2.51	0.00321508	0.0951279	0.0322862	0.713006	rs13432319	1	0	intronic	7	4	15	1	0	0
6:146103768:A:C	rs9403746	6	146103768	C	A	0.4254	FBXO30	2.501	0.000931543	0.0675076	0.0203924	0.829725	rs6922507	5	10869	intergenic	7	5	15	0	1	0
6:145816726:G:T	rs7757387	6	145816726	G	T	0.4672	RP1-28C20.1	2.495	0.0263193	-0.0451968	0.0203454	0.648529	rs6922507	5	3497	intergenic	5	9	15	1	1	0
6:146036829:C:T	rs735535	6	146036829	C	T	0.4215	EPM2A	2.484	0.000748797	0.0689237	0.0204457	0.811799	rs6922507	5	0	intronic	NA	4	15	1	1	0
18:26352949:A:G	rs356824	18	26352949	G	A	0.1988	RP11-510D21.1	2.484	4.26474e-05	0.104368	0.0255013	0.777685	rs1941335	11	12082	intergenic	5	5	15	0	1	0
6:146383412:A:G	rs12207644	6	146383412	A	G	0.4294	GRM1	2.471	0.00121097	-0.0661229	0.0204317	0.902425	rs6922507	5	0	intronic	6	9	15	1	1	0
6:146145508:A:G	rs9386134	6	146145508	G	A	0.4105	RP11-545I5.3	2.467	0.00081088	-0.0687963	0.020542	0.890098	rs6922507	5	0	ncRNA_intronic	7	5	15	1	1	0
6:146199445:C:T	rs2253654	6	146199445	T	C	0.4095	RP11-545I5.3:SHPRH	2.465	0.000772456	-0.0690752	0.0205429	0.894472	rs6922507	5	0	ncRNA_intronic	5	2	15	1	1	1
5:35248929:A:T	rs139501030	5	35248929	T	A	0.0169	PRLR	2.464	4.43822e-07	-0.396228	0.0784746	1	rs139501030	4	18134	intergenic	5	5	15	0	1	0
6:145846729:G:T	rs454370	6	145846729	T	G	0.4622	EPM2A	2.464	0.0236444	-0.0458735	0.0202724	0.676302	rs6922507	5	0	intronic	7	5	15	1	1	0
6:146255794:A:G	rs6926657	6	146255794	G	A	0.4076	SHPRH	2.464	0.000133775	0.0783886	0.0205238	1	rs6922507	5	0	intronic	6	4	4	1	1	0
6:145908265:A:G	rs9390338	6	145908265	A	G	0.4016	EPM2A	2.461	0.00201499	-0.0637485	0.0206438	0.877461	rs6922507	5	0	intronic	7	5	15	1	1	0
6:146323928:A:G	rs2492856	6	146323928	A	G	0.4324	GRM1	2.46	0.000865311	-0.0680727	0.0204361	0.891085	rs6922507	5	24853	intergenic	6	14	15	0	1	0
14:41988327:A:G	rs200770540	14	41988327	G	A	0.4881	CTD-2298J14.1	2.459	NA	NA	NA	0.73838	rs1959411	9	36537	intergenic	7	1	15	0	1	0
6:146000044:C:T	rs702309	6	146000044	T	C	0.4105	EPM2A	2.455	0.000667711	0.0699463	0.0205573	0.864651	rs6922507	5	0	intronic	NA	5	15	1	1	0
6:145886261:C:T	rs453834	6	145886261	T	C	0.4205	EPM2A	2.454	0.00109346	-0.0666908	0.0204241	0.808556	rs6922507	5	0	intronic	NA	5	15	1	1	0
6:145812371:G:T	rs375873	6	145812371	G	T	0.4672	RP1-28C20.1	2.43	0.0235186	-0.0458595	0.0202479	0.648529	rs6922507	5	0	ncRNA_intronic	3a	7	15	0	1	0
6:145849118:C:T	rs442254	6	145849118	T	C	0.4622	EPM2A	2.43	0.0258738	-0.0451693	0.0202726	0.676302	rs6922507	5	0	intronic	5	5	15	1	1	0
6:146003510:A:G	rs702314	6	146003510	G	A	0.4225	EPM2A	2.422	0.000721462	0.0690179	0.0204117	0.816623	rs6922507	5	0	intronic	NA	4	15	1	1	0
6:145935572:C:T	rs12208019	6	145935572	T	C	0.4026	EPM2A	2.417	0.00221396	-0.0631908	0.0206511	0.881474	rs6922507	5	0	intronic	6	5	15	1	1	0
6:146381445:A:G	rs2144478	6	146381445	A	G	0.4324	GRM1	2.416	0.00129455	-0.0657285	0.0204304	0.891085	rs6922507	5	0	intronic	NA	9	15	1	1	0
6:146083938:A:T	rs6570716	6	146083938	A	T	0.4135	RP3-466P17.1	2.406	8.39592e-06	0.0915051	0.0205406	0.87757	rs6922507	5	25583	intergenic	7	5	15	0	1	0
10:62007351:G:T	rs78843521	10	62007351	T	G	0.08748	ANK3	2.404	1.28556e-05	0.141435	0.0324203	0.783066	rs10994278	7	0	intronic	6	5	15	1	1	0
6:145824583:C:T	rs55985655	6	145824583	C	T	0.4006	EPM2A	2.396	NA	NA	NA	0.865622	rs6922507	5	0	intronic	7	5	15	1	1	0
6:146051271:C:T	rs9497401	6	146051271	T	C	0.4105	EPM2A	2.381	0.000764493	0.0691634	0.0205517	0.864651	rs6922507	5	0	intronic	5	4	15	1	1	0
6:145918320:A:G	rs6917199	6	145918320	G	A	0.4016	EPM2A	2.378	0.00219488	-0.0632988	0.0206689	0.877461	rs6922507	5	0	intronic	7	14	15	1	1	0
6:146096603:C:G	rs13437042	6	146096603	C	G	0.4254	FBXO30	2.369	6.63514e-06	0.0918755	0.0203938	0.829725	rs6922507	5	18034	intergenic	6	5	15	0	1	0
14:42095232:A:T	rs8015100	14	42095232	A	T	0.4811	LRFN5	2.366	1.44616e-05	-0.087235	0.0201154	0.682137	rs1959411	9	0	intronic	7	14	15	1	1	0
6:145952283:A:G	rs6941429	6	145952283	G	A	0.4105	EPM2A	2.361	0.000765387	-0.0691704	0.0205557	0.864651	rs6922507	5	0	intronic	4	5	15	1	1	1
2:192914362:A:C	rs10497721	2	192914362	C	A	0.08847	TMEFF2	2.359	0.00220841	0.099952	0.0326569	0.713006	rs13432319	1	0	intronic	4	5	15	1	0	0
6:146107116:T:TTA	rs141942838	6	146107116	TTA	T	0.4503	FBXO30	2.357	NA	NA	NA	0.731268	rs6922507	5	7521	intergenic	NA	4	5	1	0	0
8:13951373:C:T	rs59064758	8	13951373	T	C	0.08847	SGCZ	2.349	1.94595e-05	0.147402	0.0345122	0.672276	rs75787165	6	0	intronic	7	9	15	1	0	0
6:145883540:C:G	rs6915094	6	145883540	C	G	0.4016	EPM2A	2.345	0.00218296	-0.0632847	0.0206533	0.877461	rs6922507	5	0	intronic	6	5	15	1	1	0
4:42031176:C:G	rs876911	4	42031176	C	G	0.2237	SLC30A9	2.332	1.56374e-05	0.107331	0.0248481	0.894623	rs34215985	3	0	intronic	5	4	4	1	1	0
6:146364507:A:T	rs7766595	6	146364507	A	T	0.4294	GRM1	2.318	0.00123107	-0.0659257	0.0204004	0.902425	rs6922507	5	0	intronic	6	9	15	1	1	0
14:41968432:G:GA	rs35913509	14	41968432	GA	G	0.4095	CTD-2298J14.1	2.31	NA	NA	NA	0.816514	rs1959411	9	56432	intergenic	NA	7	15	0	1	0
6:146334030:A:C	rs2814867	6	146334030	C	A	0.4334	GRM1	2.299	0.00148654	-0.0648841	0.0204211	0.889298	rs6922507	5	14751	intergenic	NA	5	15	0	1	0
6:146321829:A:T	rs2748496	6	146321829	T	A	0.4294	GRM1	2.295	0.0013746	-0.0652865	0.0204025	0.902425	rs6922507	5	26952	intergenic	7	9	15	0	1	0
6:146053498:A:G	rs2328707	6	146053498	G	A	0.4105	EPM2A	2.283	0.000850633	0.0686966	0.0205939	0.864651	rs6922507	5	0	intronic	6	5	15	1	1	0
4:42024133:A:T	rs62302131	4	42024133	T	A	0.2406	SLC30A9	2.261	NA	NA	NA	0.818836	rs34215985	3	0	intronic	6	4	5	1	1	0
15:100821087:C:G	rs74791673	15	100821087	G	C	0.1093	ADAMTS17	2.26	5.43104e-06	0.14598	0.0321018	0.978817	rs112532581	10	0	intronic	5	4	15	1	1	0
6:146219533:A:T	rs2247571	6	146219533	T	A	0.4761	SHPRH	2.241	0.00225103	-0.0616334	0.020175	0.751714	rs6922507	5	0	intronic	5	4	5	1	1	0
6:146217769:C:T	rs2247429	6	146217769	T	C	0.4076	SHPRH	2.239	0.000147779	-0.0778771	0.0205222	1	rs6922507	5	0	intronic	6	4	5	1	1	0
6:145999359:A:G	rs1070518	6	145999359	A	G	0.329	EPM2A	2.237	0.00506988	0.060983	0.0217597	0.631364	rs6922507	5	0	intronic	7	5	15	1	1	0
6:145874873:A:G	rs436156	6	145874873	A	G	0.4016	EPM2A	2.218	0.00223545	-0.0631386	0.0206536	0.877461	rs6922507	5	0	intronic	7	5	15	1	1	0
4:42050609:C:CTG	rs71650960	4	42050609	CTG	C	0.2247	SLC30A9	2.216	NA	NA	NA	0.877993	rs34215985	3	0	intronic	NA	4	5	1	1	1
6:146355581:G:T	rs9376975	6	146355581	T	G	0.4294	GRM1	2.212	0.00123622	-0.0659002	0.0204001	0.902425	rs6922507	5	0	intronic	7	1	15	1	1	0
6:146174415:C:T	rs7757293	6	146174415	C	T	0.3708	RP11-545I5.3	2.21	NA	NA	NA	0.719409	rs6922507	5	0	ncRNA_intronic	7	5	15	0	0	0
6:145830594:C:G	rs451699	6	145830594	C	G	0.4066	EPM2A	2.207	0.002345	-0.0626724	0.0205979	0.839686	rs6922507	5	0	intronic	5	5	15	1	1	0
6:146343214:A:G	rs2224121	6	146343214	G	A	0.4294	GRM1	2.192	0.00116143	-0.0661429	0.020363	0.902425	rs6922507	5	5567	intergenic	NA	14	15	1	1	0
18:26350894:G:T	rs356820	18	26350894	G	T	0.2008	RP11-510D21.1	2.192	5.86704e-05	0.102313	0.025463	0.786813	rs1941335	11	14137	intergenic	7	5	15	0	1	0
14:41991380:C:T	rs862474	14	41991380	T	C	0.4543	CTD-2298J14.1	2.188	NA	NA	NA	0.9167	rs1959411	9	33484	intergenic	4	2	15	0	1	0
4:42027445:A:T	rs4241695	4	42027445	T	A	0.2237	SLC30A9	2.167	1.77665e-05	0.106626	0.0248473	0.894623	rs34215985	3	0	intronic	7	4	5	1	1	0
18:26417499:C:T	rs35866686	18	26417499	C	T	0.2147	RP11-510D21.2	2.162	6.66463e-05	-0.0975678	0.0244656	0.698773	rs1941335	11	12708	intergenic	5	7	15	0	0	0
6:145999648:C:G	rs1070519	6	145999648	G	C	0.4105	EPM2A	2.149	5.43887e-06	0.0934461	0.0205507	0.864651	rs6922507	5	0	intronic	7	5	15	1	1	0
5:35313041:A:T	rs75636119	5	35313041	T	A	0.03181	PRLR	2.131	5.29283e-07	-0.305284	0.0608695	0.933536	rs75977988	4	82246	intergenic	6	5	15	0	1	0
6:145795187:C:T	rs9403706	6	145795187	C	T	0.4811	RNU1-33P	2.113	0.00749766	0.054051	0.0202144	0.628157	rs6922507	5	10651	intergenic	7	5	15	0	1	0
14:41988149:A:G	rs148630036	14	41988149	A	G	0.4553	CTD-2298J14.1	2.111	NA	NA	NA	0.906207	rs1959411	9	36715	intergenic	7	1	15	0	1	0
6:146071695:C:G	rs2142981	6	146071695	G	C	0.4135	RP3-466P17.1	2.101	9.11366e-06	0.091089	0.0205285	0.87757	rs6922507	5	13340	intergenic	6	5	15	0	1	0
6:146112942:C:T	rs9390355	6	146112942	C	T	0.4254	FBXO30	2.094	0.000914064	0.0676172	0.0203929	0.829725	rs6922507	5	1695	intergenic	5	4	5	1	1	0
6:146341690:G:GT	rs34676651	6	146341690	GT	G	0.4284	GRM1	2.09	NA	NA	NA	0.898151	rs6922507	5	7091	intergenic	NA	14	15	1	1	0
6:146332784:G:T	rs2207785	6	146332784	T	G	0.4294	GRM1	2.085	0.0012378	-0.0657769	0.0203642	0.902425	rs6922507	5	15997	intergenic	NA	5	15	0	1	0
6:145976230:A:C	rs857877	6	145976230	A	C	0.4225	EPM2A	2.084	0.000690673	0.0693835	0.0204475	0.816623	rs6922507	5	0	intronic	6	5	15	1	1	0
6:146317164:A:C	6:146317164:A:C	6	146317164	A	C	0.4294	SHPRH	2.079	NA	NA	NA	0.902425	rs6922507	5	31604	intergenic	7	14	15	0	1	0
6:146151283:C:T	rs6570724	6	146151283	T	C	0.4125	RP11-545I5.3	2.064	0.000734416	-0.0693624	0.0205433	0.881883	rs6922507	5	0	ncRNA_intronic	3a	5	15	0	1	1
6:145783360:A:G	rs1509213	6	145783360	G	A	0.4046	RNU1-33P	2.06	0.00170973	0.0647172	0.0206335	0.831927	rs6922507	5	1013	intergenic	6	5	15	0	1	0
6:145818373:A:G	rs12663204	6	145818373	G	A	0.4672	EPM2A	2.058	0.0258446	-0.0451581	0.0202635	0.648529	rs6922507	5	4345	intergenic	5	9	15	1	1	0
6:145806701:C:T	rs397311	6	145806701	T	C	0.4543	RP1-28C20.1	2.049	0.00641908	-0.0554189	0.020333	0.702535	rs6922507	5	4064	intergenic	5	7	15	0	1	0
18:26309235:A:G	rs924139	18	26309235	G	A	0.2376	RP11-510D21.1	2.047	1.82206e-07	0.125207	0.0240015	0.988899	rs1941335	11	55796	intergenic	NA	7	15	0	1	0
4:42091491:C:G	rs10938178	4	42091491	G	C	0.2495	SLC30A9	2.043	3.85325e-05	0.0995921	0.0241957	0.791374	rs34215985	3	0	UTR3	7	4	5	1	1	0
6:145818378:A:G	rs12663205	6	145818378	G	A	0.4672	EPM2A	2.042	0.0193753	-0.0473222	0.0202385	0.648529	rs6922507	5	4340	intergenic	5	9	15	1	1	0
6:145864164:G:GGATTACA	rs67553524	6	145864164	GGATTACA	G	0.4622	EPM2A	2.041	NA	NA	NA	0.681911	rs6922507	5	0	intronic	NA	5	15	1	1	0
6:145834220:C:T	rs377143	6	145834220	C	T	0.4801	EPM2A	2.04	0.00904733	-0.0526785	0.0201813	0.622862	rs6922507	5	0	intronic	7	5	15	1	1	0
6:145913310:C:T	rs6941549	6	145913310	T	C	0.4016	EPM2A	2.036	NA	NA	NA	0.877461	rs6922507	5	0	intronic	6	14	15	1	1	0
6:146398660:C:T	rs1331644	6	146398660	T	C	0.4344	GRM1	2.032	0.00118272	-0.0662667	0.0204337	0.883168	rs6922507	5	0	intronic	NA	5	15	1	1	0
6:145893765:A:G	rs2092297	6	145893765	A	G	0.4016	EPM2A	2.027	0.00181239	-0.0643906	0.0206422	0.877461	rs6922507	5	0	intronic	7	5	15	1	1	0
15:100824201:C:T	rs113027899	15	100824201	C	T	0.1083	ADAMTS17	2.021	6.41065e-06	0.144728	0.0320735	0.989318	rs112532581	10	0	intronic	7	4	15	1	1	0
6:146224563:C:CAG	rs67601702	6	146224563	C	CAG	0.4105	SHPRH	2.018	NA	NA	NA	0.986603	rs6922507	5	0	UTR3	NA	4	5	1	1	0
14:42143231:A:G	rs67505447	14	42143231	A	G	0.4722	LRFN5	2.016	NA	NA	NA	0.658002	rs1959411	9	0	intronic	6	5	15	1	1	0
6:146317160:A:G	rs9390369	6	146317160	G	A	0.4294	SHPRH	2.007	NA	NA	NA	0.902425	rs6922507	5	31600	intergenic	7	14	15	0	1	0
6:145984695:C:T	rs1737185	6	145984695	T	C	0.4841	EPM2A	2.005	NA	NA	NA	0.629105	rs6922507	5	0	intronic	NA	5	15	1	1	0
2:192960857:A:G	rs13432319	2	192960857	G	A	0.1074	TMEFF2	2.003	1.42662e-06	0.148883	0.0308806	1	rs13432319	1	0	intronic	5	5	15	1	0	0
6:146199296:A:G	rs2253648	6	146199296	G	A	0.4414	RP11-545I5.3:SHPRH	2.003	0.00260798	-0.0611183	0.0203016	0.770011	rs6922507	5	0	ncRNA_intronic	6	5	15	1	1	0
18:26299264:C:T	rs59522353	18	26299264	C	T	0.2376	RP11-510D21.1	2	1.3224e-07	-0.126461	0.0239705	0.977781	rs1941335	11	65767	intergenic	3a	5	15	0	1	0
6:145896181:A:G	rs4896821	6	145896181	G	A	0.4205	EPM2A	1.996	0.00103922	-0.0671084	0.0204618	0.808556	rs6922507	5	0	intronic	7	5	9	1	1	0
6:145850482:C:T	rs414222	6	145850482	C	T	0.4622	EPM2A	1.985	0.0252684	-0.0453526	0.0202714	0.676302	rs6922507	5	0	intronic	6	5	15	1	1	0
6:146254100:T:TC	rs55757353	6	146254100	TC	T	0.4185	SHPRH	1.98	NA	NA	NA	0.951961	rs6922507	5	0	intronic	NA	4	4	1	1	0
14:41986053:C:G	rs138360780	14	41986053	G	C	0.4334	CTD-2298J14.1	1.977	NA	NA	NA	1	rs1959411	9	38811	intergenic	7	1	15	0	1	0
6:146177746:C:T	rs9399568	6	146177746	T	C	0.4732	RP11-545I5.3	1.975	0.0260231	-0.0450705	0.0202485	0.680962	rs6922507	5	0	ncRNA_intronic	6	5	15	1	1	0
18:26355787:A:T	rs356814	18	26355787	T	A	0.2008	RP11-510D21.1	1.974	0.0353793	0.0535924	0.0254718	0.786813	rs1941335	11	9244	intergenic	6	5	15	0	1	0
6:146154219:C:CT	rs34337202	6	146154219	CT	C	0.4125	RP11-545I5.3	1.971	NA	NA	NA	0.881883	rs6922507	5	0	ncRNA_intronic	NA	5	15	0	1	0
6:145905254:A:G	rs6902404	6	145905254	G	A	0.4215	EPM2A	1.964	0.000943391	-0.0675437	0.0204252	0.805268	rs6922507	5	0	intronic	5	5	15	1	1	0
6:146003790:C:G	rs697055	6	146003790	G	C	0.4095	EPM2A	1.945	6.20424e-06	0.0930707	0.020594	0.860589	rs6922507	5	0	intronic	7	4	5	1	1	0
6:145905261:A:G	rs6902410	6	145905261	G	A	0.4026	EPM2A	1.935	0.00190649	-0.0640858	0.0206434	0.873494	rs6922507	5	0	intronic	5	5	15	1	1	0
14:41959784:C:G	rs7140726	14	41959784	G	C	0.4105	CTD-2298J14.1	1.929	0.000938993	0.0688777	0.0208203	0.812441	rs1959411	9	65080	intergenic	5	9	15	0	1	0
6:145824619:A:C	rs11155428	6	145824619	C	A	0.4632	EPM2A	1.926	NA	NA	NA	0.650252	rs6922507	5	0	intronic	6	5	15	1	1	0
6:145906028:A:G	rs6918814	6	145906028	G	A	0.4344	EPM2A	1.926	0.0136722	-0.0504819	0.0204731	0.770191	rs6922507	5	0	intronic	7	5	15	1	1	0
6:146061670:C:G	rs6923678	6	146061670	G	C	0.4105	RP3-466P17.1	1.915	5.55197e-06	0.0933591	0.0205511	0.864651	rs6922507	5	3315	intergenic	7	5	15	1	1	0
14:41970268:A:ACTGAG	rs34953702	14	41970268	A	ACTGAG	0.4563	CTD-2298J14.1	1.912	NA	NA	NA	0.909724	rs1959411	9	54596	intergenic	NA	9	15	0	1	0
6:145852689:C:T	rs388394	6	145852689	C	T	0.4622	EPM2A	1.911	0.0273324	-0.0447338	0.0202714	0.676302	rs6922507	5	0	intronic	5	2	15	1	1	0
6:145814889:C:G	rs384806	6	145814889	C	G	0.4672	RP1-28C20.1	1.902	0.0229454	-0.0460334	0.0202403	0.648529	rs6922507	5	1660	intergenic	6	9	15	1	1	0
6:146159460:C:T	rs6570726	6	146159460	T	C	0.4851	RP11-545I5.3	1.902	0.0166154	-0.0483151	0.0201724	0.643021	rs6922507	5	0	ncRNA_intronic	5	5	15	0	1	1
6:145806126:A:AAT	rs71745741	6	145806126	AAT	A	0.4811	RP1-28C20.1	1.901	NA	NA	NA	0.628157	rs6922507	5	4639	intergenic	NA	5	15	0	1	0
6:145985003:C:T	rs200975771	6	145985003	T	C	0.4354	EPM2A	1.901	NA	NA	NA	0.777921	rs6922507	5	0	intronic	7	5	15	1	0	0
6:146106819:C:T	rs2328709	6	146106819	T	C	0.4135	FBXO30	1.897	0.000919728	0.068056	0.0205359	0.87757	rs6922507	5	7818	intergenic	4	4	15	1	1	1
6:145894957:C:T	rs4896820	6	145894957	T	C	0.4205	EPM2A	1.896	0.00107994	-0.0669169	0.0204712	0.808556	rs6922507	5	0	intronic	7	5	15	1	1	0
10:61964752:C:T	rs10994253	10	61964752	T	C	0.08648	ANK3	1.895	5.16759e-06	0.146654	0.0321761	0.794047	rs10994278	7	0	intronic	5	4	15	1	0	0
6:145818427:A:G	rs12663211	6	145818427	G	A	0.4672	EPM2A	1.89	0.0240056	-0.0456818	0.0202397	0.648529	rs6922507	5	4291	intergenic	5	7	15	1	1	0
4:42027122:C:CA	rs5857829	4	42027122	C	CA	0.2237	SLC30A9	1.885	NA	NA	NA	0.894623	rs34215985	3	0	intronic	NA	4	5	1	1	0
6:146207563:A:G	rs1062067	6	146207563	A	G	0.4076	RP11-545I5.3:SHPRH	1.885	0.000148984	-0.0778386	0.020523	1	rs6922507	5	0	ncRNA_exonic	NA	4	5	1	1	0
6:146220758:C:G	rs2265472	6	146220758	G	C	0.4076	SHPRH	1.875	0.000160721	-0.0774608	0.0205254	1	rs6922507	5	0	intronic	5	4	5	1	1	0
6:145886356:T:TG	rs11383986	6	145886356	T	TG	0.4006	EPM2A	1.874	NA	NA	NA	0.87298	rs6922507	5	0	intronic	NA	5	15	1	1	0
6:146397798:C:T	rs6914813	6	146397798	T	C	0.4304	GRM1	1.84	0.0012842	-0.0657871	0.020434	0.898405	rs6922507	5	0	intronic	7	5	15	1	1	0
5:35292926:C:T	rs78127368	5	35292926	T	C	0.0328	PRLR	1.837	4.25813e-07	-0.30708	0.0607232	0.903325	rs75977988	4	62131	intergenic	6	9	15	0	1	0
6:145907937:A:G	rs9403731	6	145907937	G	A	0.4016	EPM2A	1.828	0.00196028	-0.06392	0.0206448	0.877461	rs6922507	5	0	intronic	7	5	15	1	1	0
4:41907742:G:T	rs7670668	4	41907742	T	G	0.2624	RP11-457P14.5	1.826	NA	NA	NA	0.675868	rs34215985	3	11145	intergenic	7	5	15	0	1	0
5:35241252:A:G	rs150598298	5	35241252	G	A	0.0159	PRLR	1.826	2.69679e-06	-0.368944	0.0786216	0.821662	rs139501030	4	10457	intergenic	5	5	15	0	1	0
6:145955687:C:G	rs9399561	6	145955687	G	C	0.4105	EPM2A	1.817	0.000843565	-0.0686049	0.0205521	0.864651	rs6922507	5	0	intronic	5	1	15	1	1	1
2:192906926:C:CA	rs35728678	2	192906926	C	CA	0.1014	AC098617.1:TMEFF2	1.814	NA	NA	NA	0.687459	rs13432319	1	0	ncRNA_intronic	NA	5	15	1	0	0
6:145868200:A:G	rs404229	6	145868200	G	A	0.4811	EPM2A	1.804	0.0155423	-0.0488419	0.0201868	0.63171	rs6922507	5	0	intronic	5	5	15	1	1	0
6:146014168:C:T	rs4896837	6	146014168	C	T	0.4105	EPM2A	1.804	0.000695265	0.0696995	0.0205516	0.864651	rs6922507	5	0	intronic	6	5	15	1	1	0
18:26323802:A:G	rs356830	18	26323802	A	G	0.2366	RP11-510D21.1	1.797	1.1973e-07	0.126877	0.0239667	0.983295	rs1941335	11	41229	intergenic	7	5	15	0	1	0
6:146123536:A:G	rs7739735	6	146123536	G	A	0.4254	FBXO30	1.788	0.000756918	-0.0686801	0.0203914	0.829725	rs6922507	5	0	intronic	5	4	4	1	1	0
18:26356657:A:G	rs356819	18	26356657	A	G	0.2008	RP11-510D21.1	1.786	5.47818e-05	0.102734	0.0254656	0.786813	rs1941335	11	8374	intergenic	NA	7	15	0	1	0
6:145841515:C:T	rs398060	6	145841515	T	C	0.4801	EPM2A	1.776	0.0112594	-0.0511714	0.0201896	0.622862	rs6922507	5	0	intronic	3a	14	15	1	1	0
6:146339989:A:T	rs1929523	6	146339989	T	A	0.4294	GRM1	1.768	0.00117026	-0.0660972	0.0203625	0.902425	rs6922507	5	8792	intergenic	7	14	15	1	1	0
6:146386018:G:T	rs1546966	6	146386018	G	T	0.4881	GRM1	1.765	0.011541	-0.050893	0.0201487	0.643128	rs6922507	5	0	intronic	NA	14	15	1	1	0
14:41977424:C:CT	rs35616722	14	41977424	C	CT	0.4135	CTD-2298J14.1	1.763	NA	NA	NA	0.83601	rs1959411	9	47440	intergenic	NA	5	15	0	1	0
4:42106865:C:CAG	rs10559424	4	42106865	CAG	C	0.1441	BEND4	1.761	NA	NA	NA	0.604084	rs34215985	3	6089	intergenic	NA	5	15	1	1	0
6:146324846:T:TA	rs61238158	6	146324846	T	TA	0.4294	GRM1	1.752	NA	NA	NA	0.902425	rs6922507	5	23935	intergenic	NA	14	15	0	1	0
6:145892931:C:T	rs6899702	6	145892931	C	T	0.4016	EPM2A	1.744	0.00213373	-0.0633913	0.0206422	0.877461	rs6922507	5	0	intronic	6	5	15	1	1	0
6:145876347:A:G	rs436498	6	145876347	G	A	0.4016	EPM2A	1.741	0.00218629	-0.0632784	0.0206543	0.877461	rs6922507	5	0	intronic	6	5	15	1	1	0
6:146014963:A:C	rs9497396	6	146014963	C	A	0.4225	EPM2A	1.741	0.000684258	0.0693083	0.0204099	0.816623	rs6922507	5	0	intronic	7	5	15	1	1	0
6:146220250:A:G	rs2265471	6	146220250	G	A	0.4076	SHPRH	1.741	0.000168044	-0.0772269	0.020524	1	rs6922507	5	0	intronic	7	4	5	1	1	0
6:145900560:G:T	rs10872577	6	145900560	G	T	0.4016	EPM2A	1.733	0.00197398	-0.0638694	0.0206422	0.877461	rs6922507	5	0	intronic	7	5	15	1	1	0
6:145954090:A:G	rs6570701	6	145954090	A	G	0.4225	EPM2A	1.732	0.000735601	-0.0690341	0.0204488	0.816623	rs6922507	5	0	intronic	5	5	15	1	1	1
6:146031039:G:T	rs55810423	6	146031039	T	G	0.4225	EPM2A	1.73	0.000676423	0.0694929	0.0204453	0.816623	rs6922507	5	0	intronic	6	5	15	1	1	0
6:145801861:C:T	rs373527	6	145801861	C	T	0.4811	RP1-28C20.1	1.728	0.00781836	-0.0537723	0.0202166	0.628157	rs6922507	5	8904	intergenic	NA	5	15	0	1	0
6:146234197:A:G	rs9497425	6	146234197	G	A	0.4105	SHPRH	1.723	0.000172976	0.0772068	0.0205582	0.986603	rs6922507	5	0	intronic	6	4	4	1	1	0
6:145827278:A:G	rs419847	6	145827278	A	G	0.4712	EPM2A	1.72	0.0263722	-0.0449421	0.0202379	0.633309	rs6922507	5	0	intronic	5	5	15	1	1	0
15:100818776:C:G	rs75163085	15	100818776	C	G	0.1093	ADAMTS17	1.707	1.01261e-05	0.14234	0.0322441	0.978817	rs112532581	10	0	intronic	5	4	15	1	1	0
6:146400439:A:G	rs9322048	6	146400439	A	G	0.4374	GRM1	1.703	0.00113455	-0.0665305	0.0204405	0.872874	rs6922507	5	0	intronic	7	5	15	1	1	1
6:145929737:G:GA	rs36123126	6	145929737	GA	G	0.4006	EPM2A	1.7	NA	NA	NA	0.87298	rs6922507	5	0	intronic	NA	5	15	1	1	0
6:146049053:A:G	rs9386128	6	146049053	G	A	0.4225	EPM2A	1.7	0.000770549	0.0686352	0.0204079	0.816623	rs6922507	5	0	intronic	4	5	15	1	1	0
18:26352964:G:T	rs1684985	18	26352964	T	G	0.1988	RP11-510D21.1	1.699	NA	NA	NA	0.777685	rs1941335	11	12067	intergenic	5	5	15	0	1	0
4:41988712:G:GTC	rs371026183	4	41988712	GTC	G	0.2445	DCAF4L1	1.692	NA	NA	NA	0.802884	rs34215985	3	235	downstream	NA	5	15	1	1	0
6:145955605:C:T	rs9373467	6	145955605	C	T	0.3231	EPM2A	1.691	0.00690022	-0.0588411	0.0217799	0.615258	rs6922507	5	0	intronic	3a	1	15	1	1	1
6:145815559:C:T	rs442435	6	145815559	C	T	0.4672	RP1-28C20.1	1.69	0.0233834	-0.0458854	0.0202396	0.648529	rs6922507	5	2330	intergenic	6	8	15	1	1	0
6:146063095:C:T	rs4896842	6	146063095	C	T	0.4105	RP3-466P17.1	1.686	0.000726058	0.0695981	0.0205939	0.864651	rs6922507	5	4740	intergenic	7	5	15	1	1	0
6:145975330:A:AT	rs55978408	6	145975330	AT	A	0.4583	EPM2A	1.662	NA	NA	NA	0.693597	rs6922507	5	0	intronic	NA	5	15	1	0	0
6:146072662:C:T	rs7752286	6	146072662	C	T	0.4135	RP3-466P17.1	1.659	0.0010409	0.0673188	0.0205288	0.87757	rs6922507	5	14307	intergenic	7	5	15	0	1	0
6:146315002:C:T	rs2748499	6	146315002	T	C	0.4294	SHPRH	1.659	0.00129715	-0.0656413	0.020407	0.902425	rs6922507	5	29442	intergenic	NA	7	15	0	1	1
6:145886469:A:G	rs426371	6	145886469	G	A	0.3231	EPM2A	1.657	0.0158619	-0.0530085	0.0219763	0.658909	rs6922507	5	0	intronic	NA	5	15	1	1	0
14:41989222:A:G	14:41989222:A:G	14	41989222	G	A	0.01093	CTD-2298J14.1	1.651	NA	NA	NA	0.9167	rs1959411	9	35642	intergenic	7	1	15	0	0	0
6:145989428:C:T	rs6570708	6	145989428	C	T	0.4105	EPM2A	1.642	0.00070674	0.0696048	0.0205509	0.864651	rs6922507	5	0	intronic	6	4	15	1	1	0
6:146001475:C:CT	rs11404126	6	146001475	CT	C	0.4394	EPM2A	1.641	NA	NA	NA	0.764521	rs6922507	5	0	intronic	NA	5	15	1	1	0
6:146415403:A:G	rs10457793	6	146415403	A	G	0.4364	GRM1	1.64	0.00193841	-0.0633221	0.0204297	0.875314	rs6922507	5	0	intronic	5	7	15	1	1	1
6:145859097:C:T	rs7755586	6	145859097	C	T	0.4016	EPM2A	1.633	0.00236376	-0.0629073	0.0206914	0.869538	rs6922507	5	0	intronic	7	5	15	1	1	0
14:41980031:A:AAC	rs142497516	14	41980031	AAC	A	0.4602	CTD-2298J14.1	1.626	NA	NA	NA	0.888603	rs1959411	9	44833	intergenic	NA	5	15	0	1	0
14:41985098:A:AG	rs61640884	14	41985098	AG	A	0.4334	CTD-2298J14.1	1.623	NA	NA	NA	1	rs1959411	9	39766	intergenic	NA	1	15	0	1	0
6:146387901:A:G	rs6570735	6	146387901	G	A	0.4324	GRM1	1.621	NA	NA	NA	0.891085	rs6922507	5	0	intronic	5	5	15	1	1	1
4:41982818:C:G	rs62303798	4	41982818	G	C	0.2237	DCAF4L1	1.618	2.02004e-05	0.108511	0.0254562	0.894623	rs34215985	3	894	upstream	6	5	15	1	1	0
6:146304030:C:T	rs2814876	6	146304030	C	T	0.4284	SHPRH	1.618	0.0011535	-0.0663712	0.0204211	0.898151	rs6922507	5	18470	intergenic	NA	14	15	0	1	0
6:145900283:T:TATA	rs148102041	6	145900283	T	TATA	0.3996	EPM2A	1.612	NA	NA	NA	0.868046	rs6922507	5	0	intronic	NA	5	15	1	1	0
6:145856709:A:G	rs369214	6	145856709	G	A	0.4622	EPM2A	1.592	0.025406	-0.0453133	0.0202728	0.676302	rs6922507	5	0	intronic	7	1	15	1	1	0
6:145889458:C:CT	rs35034106	6	145889458	CT	C	0.4115	EPM2A	1.592	NA	NA	NA	0.815449	rs6922507	5	0	intronic	NA	5	15	1	1	0
18:26421670:C:T	rs12232558	18	26421670	C	T	0.2147	RP11-510D21.2	1.591	NA	NA	NA	0.698773	rs1941335	11	16879	intergenic	6	9	15	0	0	0
6:146436357:T:TAC	rs72575035	6	146436357	TAC	T	0.3608	GRM1	1.583	NA	NA	NA	0.610216	rs6922507	5	0	intronic	NA	14	15	1	0	0
6:145913093:G:T	rs13202312	6	145913093	T	G	0.4016	EPM2A	1.577	0.00263828	-0.0620846	0.0206466	0.877461	rs6922507	5	0	intronic	7	14	15	1	1	0
18:26304708:A:G	rs1941335	18	26304708	A	G	0.2356	RP11-510D21.1	1.576	6.49813e-08	-0.129763	0.0240101	1	rs1941335	11	60323	intergenic	7	5	15	0	1	0
6:146114023:A:C	rs4895684	6	146114023	A	C	0.4254	FBXO30	1.569	0.000854949	0.0679995	0.0203935	0.829725	rs6922507	5	614	downstream	7	4	5	1	1	0
6:146253026:C:CT	rs55660510	6	146253026	C	CT	0.4085	SHPRH	1.566	NA	NA	NA	0.977467	rs6922507	5	0	intronic	NA	4	5	1	1	0
18:26331648:G:T	rs1692490	18	26331648	G	T	0.2376	RP11-510D21.1	1.56	9.71482e-08	0.127783	0.0239654	0.988899	rs1941335	11	33383	intergenic	6	5	15	0	1	0
14:41961803:C:T	rs12879634	14	41961803	T	C	0.4155	CTD-2298J14.1	1.559	NA	NA	NA	0.79944	rs1959411	9	63061	intergenic	7	9	15	0	1	0
6:145828073:C:G	rs376991	6	145828073	G	C	0.4672	EPM2A	1.558	0.0282314	-0.0444335	0.0202517	0.648529	rs6922507	5	0	intronic	5	5	15	1	1	0
18:26297408:C:T	rs1390691	18	26297408	C	T	0.2376	ARIH2P1	1.555	1.43424e-07	-0.126064	0.0239628	0.977781	rs1941335	11	64235	intergenic	7	5	15	0	1	0
15:100837272:A:G	rs73484191	15	100837272	G	A	0.1123	ADAMTS17	1.551	9.38482e-06	0.141308	0.0318917	0.950398	rs112532581	10	0	intronic	7	4	15	1	1	0
6:146251108:C:G	rs4075694	6	146251108	G	C	0.4076	SHPRH	1.55	2.60958e-06	0.0964481	0.0205236	1	rs6922507	5	0	intronic	5	4	5	1	1	0
18:26282870:G:GTA	rs79687370	18	26282870	GTA	G	0.2376	ARIH2P1	1.538	NA	NA	NA	0.977781	rs1941335	11	49697	intergenic	NA	5	15	0	1	0
18:26335098:C:CGTGT	rs376261070	18	26335098	CGTGT	C	0.2018	RP11-510D21.1	1.522	NA	NA	NA	0.769709	rs1941335	11	29933	intergenic	NA	15	15	0	0	0
2:192960864:A:G	rs13406558	2	192960864	A	G	0.1064	TMEFF2	1.518	1.79222e-06	0.147617	0.030911	0.989696	rs13432319	1	0	intronic	5	5	15	1	0	0
18:26369741:A:ATCTG	rs150589780	18	26369741	ATCTG	A	0.2137	RP11-510D21.1	1.516	NA	NA	NA	0.704028	rs1941335	11	516	downstream	NA	1	15	0	1	0
6:146232978:A:T	rs3924499	6	146232978	A	T	0.4066	SHPRH	1.503	2.80933e-06	0.096132	0.0205222	0.995501	rs6922507	5	0	intronic	7	4	4	1	1	0
6:146291302:G:T	rs9322042	6	146291302	T	G	0.4324	SHPRH	1.499	0.00105097	-0.0669138	0.0204223	0.891085	rs6922507	5	5742	intergenic	6	14	15	1	1	0
6:146296798:A:G	rs2474356	6	146296798	G	A	0.4294	SHPRH	1.497	0.00131847	-0.0655904	0.0204209	0.902425	rs6922507	5	11238	intergenic	NA	5	15	0	1	0
6:146393625:A:G	rs9322046	6	146393625	A	G	0.4324	GRM1	1.488	0.00133651	-0.0655389	0.0204297	0.891085	rs6922507	5	0	intronic	6	5	15	1	1	0
4:42009582:C:G	rs2660321	4	42009582	C	G	0.2237	SLC30A9	1.487	1.21438e-05	0.108878	0.0248864	0.894623	rs34215985	3	0	intronic	7	4	5	1	1	0
6:146219164:A:G	rs2265918	6	146219164	A	G	0.4076	SHPRH	1.487	0.000148826	-0.0778429	0.0205227	1	rs6922507	5	0	intronic	5	4	8	1	1	0
6:146318609:A:AAGGG	rs111487747	6	146318609	A	AAGGG	0.3917	GRM1	1.487	NA	NA	NA	0.799542	rs6922507	5	30172	intergenic	NA	9	15	0	1	0
6:146060757:G:T	rs11965018	6	146060757	G	T	0.4225	RP3-466P17.1	1.48	0.000660611	0.0695284	0.020417	0.816623	rs6922507	5	2402	intergenic	6	5	15	1	1	0
6:146216184:C:T	rs2247206	6	146216184	C	T	0.4105	SHPRH	1.48	0.000162842	-0.0773704	0.0205193	0.986603	rs6922507	5	0	intronic	6	4	5	1	1	0
6:146410608:A:G	rs6938972	6	146410608	G	A	0.4364	GRM1	1.48	0.00187384	-0.0635311	0.0204311	0.875314	rs6922507	5	0	intronic	6	5	15	1	1	0
6:145920732:A:G	rs6570699	6	145920732	G	A	0.4851	EPM2A	1.475	0.016117	-0.0485822	0.02019	0.613878	rs6922507	5	0	intronic	6	9	15	1	1	0
6:145975455:C:T	rs719030	6	145975455	C	T	0.329	EPM2A	1.473	0.0054218	0.0605983	0.0217913	0.631364	rs6922507	5	0	intronic	NA	5	15	1	1	0
6:145873252:C:T	rs373778	6	145873252	C	T	0.4811	EPM2A	1.47	0.0162512	-0.0485131	0.0201867	0.63171	rs6922507	5	0	intronic	7	5	15	1	1	0
6:146076433:A:G	rs1011596	6	146076433	G	A	0.4254	RP3-466P17.1	1.468	0.00105632	0.0669023	0.0204277	0.829725	rs6922507	5	18078	intergenic	NA	5	15	0	1	0
18:26317127:A:C	rs356839	18	26317127	A	C	0.2018	RP11-510D21.1	1.468	4.98762e-05	0.103981	0.025635	0.791419	rs1941335	11	47904	intergenic	5	5	15	0	1	1
4:42022782:C:G	rs2063105	4	42022782	G	C	0.2237	SLC30A9	1.464	1.71015e-05	0.106837	0.0248474	0.894623	rs34215985	3	0	intronic	5	4	5	1	1	0
6:145803055:T:TA	rs5880642	6	145803055	TA	T	0.4046	RP1-28C20.1	1.453	NA	NA	NA	0.831927	rs6922507	5	7710	intergenic	NA	5	15	0	1	0
4:42061778:T:TA	rs34831673	4	42061778	TA	T	0.2107	SLC30A9	1.448	NA	NA	NA	0.951846	rs34215985	3	0	intronic	NA	4	5	1	1	0
6:145858893:C:G	rs7755253	6	145858893	C	G	0.4016	EPM2A	1.447	0.00223633	-0.0631317	0.0206521	0.869538	rs6922507	5	0	intronic	6	5	15	1	1	0
6:145807010:A:G	rs403584	6	145807010	G	A	0.4811	RP1-28C20.1	1.434	0.0099285	-0.0521241	0.0202164	0.628157	rs6922507	5	3755	intergenic	6	14	15	0	1	0
6:145853662:C:G	rs441364	6	145853662	G	C	0.4841	EPM2A	1.433	0.014993	-0.04912	0.0201928	0.620363	rs6922507	5	0	intronic	3a	1	15	1	1	1
6:146431869:C:T	rs1331639	6	146431869	C	T	0.4394	GRM1	1.427	0.00217503	-0.0627134	0.0204596	0.864378	rs6922507	5	0	intronic	NA	5	15	1	1	0
18:26329749:G:T	rs356927	18	26329749	G	T	0.2376	RP11-510D21.1	1.424	NA	NA	NA	0.988899	rs1941335	11	35282	intergenic	6	15	15	0	1	0
6:146199881:A:T	rs2253764	6	146199881	T	A	0.4125	RP11-545I5.3:SHPRH	1.421	0.000751743	-0.0692209	0.0205405	0.881883	rs6922507	5	0	ncRNA_intronic	4	2	5	1	1	1
15:100824556:C:T	rs77717196	15	100824556	C	T	0.1312	ADAMTS17	1.413	4.67717e-05	0.121595	0.0298671	0.777768	rs112532581	10	0	intronic	4	4	15	1	1	1
6:146054442:T:TA	rs67187505	6	146054442	T	TA	0.4225	EPM2A	1.41	NA	NA	NA	0.816623	rs6922507	5	0	intronic	NA	5	15	1	1	0
14:41987154:C:G	rs11629395	14	41987154	G	C	0.4602	CTD-2298J14.1	1.41	NA	NA	NA	0.896276	rs1959411	9	37710	intergenic	NA	1	15	0	1	0
6:146154883:T:TTTTTG	rs575386482	6	146154883	TTTTTG	T	0.02187	RP11-545I5.3	1.408	NA	NA	NA	0.631364	rs6922507	5	0	ncRNA_intronic	NA	5	15	0	0	0
6:146260753:C:T	rs9497434	6	146260753	C	T	0.4076	SHPRH	1.406	0.000168103	0.0773662	0.0205615	1	rs6922507	5	0	intronic	7	4	5	1	1	0
6:146083860:C:G	rs6570715	6	146083860	C	G	0.4254	RP3-466P17.1	1.405	8.58763e-06	0.0911086	0.0204739	0.829725	rs6922507	5	25505	intergenic	7	5	15	0	1	0
6:146116113:C:G	rs2050027	6	146116113	C	G	0.4254	FBXO30	1.399	6.1526e-06	0.0921866	0.0203904	0.829725	rs6922507	5	0	UTR3	7	5	5	1	1	0
4:42131701:C:T	rs13142175	4	42131701	C	T	0.2535	BEND4	1.389	NA	NA	NA	0.604724	rs34215985	3	0	intronic	6	5	15	1	1	0
6:145864021:A:C	rs640544	6	145864021	C	A	0.4622	EPM2A	1.371	0.0261895	-0.0450705	0.0202711	0.681911	rs6922507	5	0	intronic	7	5	15	1	1	0
6:145936591:C:T	rs9403735	6	145936591	C	T	0.4046	EPM2A	1.369	0.00291401	-0.0614666	0.0206495	0.873036	rs6922507	5	0	intronic	6	5	15	1	1	0
6:145968288:A:G	rs1292334	6	145968288	G	A	0.4225	EPM2A	1.363	0.000696479	0.06934	0.0204485	0.816623	rs6922507	5	0	intronic	NA	5	15	1	1	0
18:26354995:A:T	rs356827	18	26354995	T	A	0.2008	RP11-510D21.1	1.359	0.033742	0.0541423	0.025501	0.786813	rs1941335	11	10036	intergenic	6	5	15	0	1	0
4:42074909:C:G	rs9291210	4	42074909	G	C	0.2107	SLC30A9	1.354	1.03765e-05	0.114333	0.0259307	0.951846	rs34215985	3	0	intronic	7	4	5	1	1	0
6:145862949:A:G	rs376257	6	145862949	G	A	0.4016	EPM2A	1.346	0.00171178	-0.0647692	0.0206524	0.877461	rs6922507	5	0	intronic	NA	5	15	1	1	0
14:42102855:C:G	rs1950831	14	42102855	C	G	0.4702	LRFN5	1.342	4.26722e-05	-0.0824707	0.0201516	0.651625	rs1959411	9	0	intronic	7	7	15	1	1	0
6:146216379:A:G	rs2247211	6	146216379	G	A	0.4105	SHPRH	1.341	0.000160756	-0.0774405	0.0205204	0.986603	rs6922507	5	0	intronic	7	4	5	1	1	0
6:146003770:A:G	rs697054	6	146003770	A	G	0.4095	EPM2A	1.337	0.000594509	0.0706071	0.0205605	0.860589	rs6922507	5	0	intronic	NA	4	5	1	1	0
6:145854598:A:T	rs374728	6	145854598	T	A	0.4622	EPM2A	1.336	0.0258962	-0.0451633	0.0202729	0.676302	rs6922507	5	0	intronic	6	1	15	1	1	0
6:145918095:A:ATCTCGGC	rs11281714	6	145918095	A	ATCTCGGC	0.4016	EPM2A	1.329	NA	NA	NA	0.877461	rs6922507	5	0	intronic	NA	14	15	1	1	0
6:146314852:A:C	rs2748500	6	146314852	C	A	0.4612	SHPRH	1.328	0.00390083	-0.0583813	0.0202286	0.796731	rs6922507	5	29292	intergenic	NA	7	15	0	1	1
4:42094872:C:G	rs4861020	4	42094872	G	C	0.2107	SLC30A9	1.327	4.07725e-06	0.119983	0.0260413	0.951846	rs34215985	3	2397	intergenic	7	5	15	1	1	0
6:145854450:A:T	rs455001	6	145854450	A	T	0.3221	EPM2A	1.326	0.0165932	-0.0526504	0.0219779	0.656663	rs6922507	5	0	intronic	7	1	15	1	1	0
6:146002029:C:T	rs702310	6	146002029	C	T	0.4235	EPM2A	1.326	NA	NA	NA	0.812523	rs6922507	5	0	intronic	7	5	15	1	1	0
6:145866334:T:TG	rs11341930	6	145866334	TG	T	0.4016	EPM2A	1.319	NA	NA	NA	0.877461	rs6922507	5	0	intronic	NA	5	15	1	1	0
6:146142609:C:T	rs9497419	6	146142609	T	C	0.4135	RP11-545I5.3	1.317	0.000889444	-0.0682566	0.0205385	0.87757	rs6922507	5	0	ncRNA_intronic	5	5	15	1	1	0
14:41990456:C:T	rs4387522	14	41990456	C	T	0.4771	CTD-2298J14.1	1.306	NA	NA	NA	0.814503	rs1959411	9	34408	intergenic	7	5	15	0	1	0
6:145894021:C:T	rs2103633	6	145894021	C	T	0.4016	EPM2A	1.304	0.00199956	-0.0637927	0.0206429	0.877461	rs6922507	5	0	intronic	6	5	15	1	1	0
6:145966012:C:G	rs10872579	6	145966012	C	G	0.4225	EPM2A	1.298	0.000739478	-0.0690346	0.0204577	0.816623	rs6922507	5	0	intronic	7	5	15	1	1	0
6:145976322:G:GA	rs5880651	6	145976322	G	GA	0.4284	EPM2A	1.297	NA	NA	NA	0.790009	rs6922507	5	0	intronic	NA	5	15	1	1	0
6:145865176:C:G	rs110289	6	145865176	C	G	0.4622	EPM2A	1.293	0.0275954	-0.0446481	0.020267	0.681911	rs6922507	5	0	intronic	4	5	15	1	1	1
6:146323883:A:G	rs2474353	6	146323883	G	A	0.4294	GRM1	1.288	0.00122464	-0.0659654	0.0204033	0.902425	rs6922507	5	24898	intergenic	NA	14	15	0	1	0
6:146325930:G:T	rs1960885	6	146325930	G	T	0.4294	GRM1	1.287	0.00113996	-0.0663817	0.0204032	0.902425	rs6922507	5	22851	intergenic	7	14	15	0	1	0
6:145931552:A:G	rs6570700	6	145931552	A	G	0.4215	EPM2A	1.281	0.00103535	-0.0670069	0.0204243	0.812569	rs6922507	5	0	intronic	5	5	15	1	1	0
4:42009837:C:CTT	rs10561561	4	42009837	C	CTT	0.2237	SLC30A9	1.279	NA	NA	NA	0.894623	rs34215985	3	0	intronic	NA	4	5	1	1	0
6:145933390:G:T	rs870491	6	145933390	T	G	0.4205	EPM2A	1.278	0.00100887	-0.0671533	0.0204235	0.808556	rs6922507	5	0	intronic	6	5	15	1	1	0
6:146332163:A:T	rs2748486	6	146332163	A	T	0.4294	GRM1	1.272	0.00133782	-0.0655884	0.0204469	0.902425	rs6922507	5	16618	intergenic	7	5	15	0	1	0
6:146236956:T:TTTAC	rs138489931	6	146236956	T	TTTAC	0.4871	SHPRH	1.271	NA	NA	NA	0.715338	rs6922507	5	0	intronic	NA	4	5	1	1	0
8:13952795:C:G	rs7013460	8	13952795	G	C	0.08946	SGCZ	1.267	1.95706e-05	0.14705	0.03444	0.664	rs75787165	6	0	intronic	6	9	15	1	0	0
6:146199686:C:T	rs2253757	6	146199686	C	T	0.332	RP11-545I5.3:SHPRH	1.264	0.00614874	-0.0596567	0.0217746	0.64686	rs6922507	5	0	ncRNA_intronic	7	1	5	1	1	0
6:146317886:A:AC	rs35278194	6	146317886	AC	A	0.4294	GRM1	1.262	NA	NA	NA	0.902425	rs6922507	5	30895	intergenic	NA	14	15	0	1	0
8:13956948:A:G	rs6997103	8	13956948	G	A	0.0835	SGCZ	1.259	1.68026e-05	0.150894	0.035062	0.684067	rs75787165	6	0	intronic	6	9	15	1	0	0
14:41990435:A:G	rs4284550	14	41990435	G	A	0.4771	CTD-2298J14.1	1.254	NA	NA	NA	0.814503	rs1959411	9	34429	intergenic	7	5	15	0	1	0
6:146310036:G:T	rs2777481	6	146310036	G	T	0.4284	SHPRH	1.248	0.00133993	-0.0654735	0.020414	0.898151	rs6922507	5	24476	intergenic	6	9	15	0	1	0
6:145989300:T:TA	rs149978232	6	145989300	TA	T	0.4911	EPM2A	1.243	NA	NA	NA	0.607297	rs6922507	5	0	intronic	NA	5	15	1	0	0
6:146333653:C:T	rs2748484	6	146333653	C	T	0.4294	GRM1	1.242	0.00120724	-0.0659202	0.0203636	0.902425	rs6922507	5	15128	intergenic	NA	5	15	0	1	0
6:146081906:G:T	rs9399565	6	146081906	G	T	0.4254	RP3-466P17.1	1.237	0.000912742	0.0676181	0.0203907	0.829725	rs6922507	5	23551	intergenic	5	5	15	0	1	0
6:146316640:C:T	rs1101586	6	146316640	C	T	0.4294	SHPRH	1.236	NA	NA	NA	0.902425	rs6922507	5	31080	intergenic	7	14	15	0	1	0
6:146387111:C:T	rs6930975	6	146387111	C	T	0.4324	GRM1	1.236	0.00130542	-0.0656789	0.0204303	0.891085	rs6922507	5	0	intronic	6	5	15	1	1	1
6:146401429:A:T	rs9373485	6	146401429	A	T	0.4334	GRM1	1.233	0.00118229	-0.0662679	0.0204334	0.887118	rs6922507	5	0	intronic	6	5	15	1	1	0
18:26426397:A:G	rs1996530	18	26426397	G	A	0.2147	RP11-510D21.2	1.228	6.39276e-05	-0.0977946	0.024462	0.698773	rs1941335	11	21606	intergenic	7	5	15	0	0	0
4:42043803:C:G	rs4485831	4	42043803	C	G	0.2485	SLC30A9	1.223	4.03922e-05	0.0989973	0.024115	0.795517	rs34215985	3	0	intronic	7	4	4	1	1	0
14:42008931:T:TTA	rs377706652	14	42008931	TTA	T	0.4374	CTD-2298J14.1	1.22	NA	NA	NA	0.984776	rs1959411	9	15933	intergenic	NA	5	15	0	1	0
6:146398407:C:G	rs1331645	6	146398407	C	G	0.4334	GRM1	1.219	0.00132781	-0.0655853	0.0204322	0.887118	rs6922507	5	0	intronic	6	5	15	1	1	0
6:145884751:C:T	rs365869	6	145884751	C	T	0.4016	EPM2A	1.216	0.00224246	-0.0631144	0.020652	0.877461	rs6922507	5	0	intronic	NA	5	15	1	1	0
6:146276780:A:T	rs4391282	6	146276780	A	T	0.4115	SHPRH	1.205	3.00537e-06	0.0958562	0.020524	0.982169	rs6922507	5	0	intronic	6	3	5	1	1	0
6:146129347:A:G	rs9390357	6	146129347	A	G	0.4254	FBXO30	1.197	0.00106012	-0.0668867	0.0204292	0.829725	rs6922507	5	0	intronic	5	4	5	1	1	0
18:26453455:A:C	rs7239689	18	26453455	C	A	0.2227	RP11-510D21.2	1.188	NA	NA	NA	0.670683	rs1941335	11	48664	intergenic	6	5	15	0	1	0
6:145851244:C:T	rs415590	6	145851244	T	C	0.4622	EPM2A	1.186	0.0283609	-0.0444449	0.0202736	0.676302	rs6922507	5	0	intronic	5	7	15	1	1	1
6:145882289:C:CT	rs11326955	6	145882289	CT	C	0.4016	EPM2A	1.185	NA	NA	NA	0.877461	rs6922507	5	0	intronic	NA	7	15	1	1	0
6:146037105:C:T	rs2092262	6	146037105	C	T	0.4503	EPM2A	1.177	0.00210559	0.0622345	0.0202394	0.717556	rs6922507	5	0	intronic	NA	4	15	1	1	0
6:145784805:A:C	rs867056	6	145784805	A	C	0.3211	RNU1-33P	1.174	0.00929504	0.0572504	0.0220109	0.654436	rs6922507	5	269	upstream	NA	5	15	0	1	0
6:146312258:A:G	rs2748501	6	146312258	G	A	0.4354	SHPRH	1.153	0.00056041	-0.0701191	0.0203239	0.879943	rs6922507	5	26698	intergenic	NA	14	15	0	1	0
6:145894762:C:T	rs9373463	6	145894762	C	T	0.4016	EPM2A	1.15	0.00193706	-0.0639915	0.0206443	0.877461	rs6922507	5	0	intronic	6	5	15	1	1	0
4:41999050:C:CAAATAAATAAAT	rs71650957	4	41999050	CAAATAAATAAAT	C	0.2038	SLC30A9	1.149	NA	NA	NA	0.862164	rs34215985	3	0	intronic	NA	5	5	1	0	0
6:145987225:C:G	rs62438255	6	145987225	G	C	0.4254	EPM2A	1.149	NA	NA	NA	0.812551	rs6922507	5	0	intronic	6	5	15	1	1	0
4:42036125:C:G	rs73810499	4	42036125	C	G	0.2177	SLC30A9	1.147	NA	NA	NA	0.924933	rs34215985	3	0	intronic	7	4	5	1	1	0
6:146057409:C:CT	rs373518041	6	146057409	CT	C	0.4682	RP3-466P17.1	1.143	NA	NA	NA	0.664698	rs6922507	5	0	ncRNA_exonic	NA	1	1	1	1	0
6:145898475:G:GA	rs34119873	6	145898475	GA	G	0.4026	EPM2A	1.136	NA	NA	NA	0.864513	rs6922507	5	0	intronic	NA	5	15	1	1	0
6:145911204:C:G	rs6570694	6	145911204	C	G	0.4016	EPM2A	1.135	0.00210803	-0.0634747	0.020645	0.877461	rs6922507	5	0	intronic	7	14	15	1	1	0
14:41989222:C:G	14:41989222:C:G	14	41989222	C	G	0.4543	CTD-2298J14.1	1.13	NA	NA	NA	0.9167	rs1959411	9	35642	NA	NA	1	15	0	1	0
4:42008703:C:CAAAA	rs61627323	4	42008703	C	CAAAA	0.1819	SLC30A9	1.129	NA	NA	NA	0.655765	rs34215985	3	0	intronic	NA	4	5	1	1	0
6:145879606:A:G	rs414600	6	145879606	G	A	0.4016	EPM2A	1.127	0.00216542	-0.0633303	0.020652	0.877461	rs6922507	5	0	intronic	6	5	15	1	1	0
6:146180364:C:T	rs9376968	6	146180364	T	C	0.4125	RP11-545I5.3	1.127	0.000788069	-0.0689641	0.0205437	0.881883	rs6922507	5	0	ncRNA_intronic	6	5	15	1	1	0
14:41990411:A:G	rs4284549	14	41990411	G	A	0.4732	CTD-2298J14.1	1.123	NA	NA	NA	0.827302	rs1959411	9	34453	intergenic	6	5	15	0	1	0
6:145950112:C:G	rs11155438	6	145950112	C	G	0.4105	EPM2A	1.12	0.000860484	-0.0684871	0.0205509	0.864651	rs6922507	5	0	intronic	5	4	15	1	1	0
6:146259505:C:T	rs9376971	6	146259505	C	T	0.4076	SHPRH	1.12	0.000157514	0.0777035	0.0205624	1	rs6922507	5	0	intronic	7	4	4	1	1	0
6:146363123:A:C	rs9373482	6	146363123	A	C	0.4294	GRM1	1.117	0.00124924	-0.0657156	0.0203618	0.902425	rs6922507	5	0	intronic	7	9	15	1	1	0
6:146041522:C:T	rs4896841	6	146041522	T	C	0.4105	EPM2A	1.114	0.000791298	0.068961	0.0205497	0.864651	rs6922507	5	0	intronic	6	4	15	1	1	0
6:145901686:G:T	rs9403726	6	145901686	G	T	0.4016	EPM2A	1.112	0.00202947	-0.0637253	0.0206506	0.877461	rs6922507	5	0	intronic	NA	5	15	1	1	0
4:42049795:A:G	rs112110911	4	42049795	A	G	0.2107	SLC30A9	1.107	NA	NA	NA	0.951846	rs34215985	3	0	intronic	6	4	5	1	1	0
14:41995775:C:G	rs862478	14	41995775	G	C	0.4543	CTD-2298J14.1	1.096	1.69899e-05	0.0901032	0.0209485	0.9167	rs1959411	9	29089	intergenic	7	5	15	0	1	0
6:146186073:A:ACACACT	rs200773052	6	146186073	ACACACT	A	0.3748	RP11-545I5.3:SHPRH	1.094	NA	NA	NA	0.779244	rs6922507	5	0	ncRNA_intronic	NA	2	15	1	1	0
10:61971486:A:C	rs7074185	10	61971486	C	A	0.08648	ANK3	1.089	4.79458e-06	0.147107	0.0321645	0.794047	rs10994278	7	0	intronic	7	4	15	1	0	0
6:145829709:T:TA	rs34094987	6	145829709	TA	T	0.4672	EPM2A	1.086	NA	NA	NA	0.648529	rs6922507	5	0	intronic	NA	5	9	1	1	0
6:145812809:A:G	rs369458	6	145812809	A	G	0.4672	RP1-28C20.1	1.085	0.0259918	-0.0450765	0.020247	0.648529	rs6922507	5	0	ncRNA_intronic	7	9	15	1	1	0
4:42073692:C:CAA	rs200662901	4	42073692	C	CAA	0.2107	SLC30A9	1.083	NA	NA	NA	0.951846	rs34215985	3	0	intronic	NA	4	5	1	1	0
8:13959433:G:T	rs55674347	8	13959433	G	T	0.08549	SGCZ	1.082	3.40973e-05	0.145156	0.035026	0.698161	rs75787165	6	0	intronic	5	9	15	1	0	0
6:146196181:G:T	rs2253307	6	146196181	T	G	0.4095	RP11-545I5.3:SHPRH	1.08	0.000592271	-0.0705746	0.020545	0.894472	rs6922507	5	0	ncRNA_intronic	6	5	15	1	1	0
6:146322484:A:G	rs2144476	6	146322484	G	A	0.4612	GRM1	1.075	0.00393488	-0.0582896	0.020216	0.796731	rs6922507	5	26297	intergenic	NA	9	15	0	1	0
6:145915100:A:C	rs7765687	6	145915100	A	C	0.4016	EPM2A	1.065	0.00208936	-0.0635332	0.0206462	0.877461	rs6922507	5	0	intronic	6	14	15	1	1	0
14:42010053:A:G	rs35583725	14	42010053	G	A	0.4324	CTD-2298J14.1	1.052	NA	NA	NA	0.996163	rs1959411	9	14811	intergenic	7	5	15	0	1	0
18:26341581:C:T	rs356918	18	26341581	C	T	0.2008	RP11-510D21.1	1.05	4.80915e-05	0.103525	0.0254693	0.786813	rs1941335	11	23450	intergenic	5	5	15	0	1	0
4:42094638:G:GGTTT	rs71873944	4	42094638	G	GGTTT	0.2485	SLC30A9	1.048	NA	NA	NA	0.795517	rs34215985	3	2163	intergenic	NA	5	15	1	1	0
4:42024119:A:AT	rs375248714	4	42024119	AT	A	0.2306	SLC30A9	1.044	NA	NA	NA	0.860347	rs34215985	3	0	intronic	NA	4	5	1	1	0
6:145911677:C:T	rs9386125	6	145911677	C	T	0.4016	EPM2A	1.039	0.00206793	-0.0635915	0.0206446	0.877461	rs6922507	5	0	intronic	6	14	15	1	1	0
4:42046403:C:CA	rs71650959	4	42046403	C	CA	0.2634	SLC30A9	1.036	NA	NA	NA	0.734484	rs34215985	3	0	intronic	NA	4	5	1	1	0
4:42032612:G:T	rs77086909	4	42032612	G	T	0.2018	SLC30A9	1.032	NA	NA	NA	0.793882	rs34215985	3	0	intronic	6	4	5	1	1	0
6:146037822:A:G	rs1004752	6	146037822	G	A	0.4225	EPM2A	1.03	0.000744124	0.0688315	0.0204079	0.816623	rs6922507	5	0	intronic	7	4	15	1	1	0
6:146265340:A:C	rs9497435	6	146265340	C	A	0.4105	SHPRH	1.023	0.000192599	0.0766511	0.020558	0.986603	rs6922507	5	0	intronic	6	4	4	1	1	0
6:146385286:C:G	rs12198065	6	146385286	G	C	0.4294	GRM1	1.021	0.00123509	-0.0660078	0.0204317	0.902425	rs6922507	5	0	intronic	6	14	15	1	1	0
14:42010597:C:T	rs12586231	14	42010597	C	T	0.4423	CTD-2298J14.1	1.021	NA	NA	NA	0.958463	rs1959411	9	14267	intergenic	5	5	15	0	1	0
18:26329735:T:TTAAAA	rs200804160	18	26329735	TTAAAA	T	0.2197	RP11-510D21.1	1.02	NA	NA	NA	0.913823	rs1941335	11	35296	intergenic	NA	15	15	0	1	0
6:145918635:C:G	rs6570698	6	145918635	C	G	0.4205	EPM2A	1.013	NA	NA	NA	0.808556	rs6922507	5	0	intronic	7	14	15	1	1	0
4:42134457:A:ATTAT	4:42134457:A:ATTAT	4	42134457	A	ATTAT	0.2535	BEND4	1.011	NA	NA	NA	0.602606	rs34215985	3	0	intronic	NA	4	15	1	1	0
18:26268514:C:CA	rs555481900	18	26268514	C	CA	0.2416	ARIH2P1	1.005	NA	NA	NA	0.956446	rs1941335	11	35341	intergenic	NA	5	15	0	0	0
6:145866333:C:G	rs12524077	6	145866333	G	C	0.4622	EPM2A	1.003	NA	NA	NA	0.681911	rs6922507	5	0	intronic	6	5	15	1	1	0
6:146038465:A:C	rs9373471	6	146038465	A	C	0.4235	EPM2A	1.002	0.000729789	0.0690712	0.0204465	0.813299	rs6922507	5	0	intronic	7	5	15	1	1	0
6:145828026:C:T	rs9390329	6	145828026	T	C	0.4801	EPM2A	1.001	0.00949938	-0.0523413	0.0201814	0.622862	rs6922507	5	0	intronic	5	5	15	1	1	0
6:146006695:A:G	rs702321	6	146006695	A	G	0.4225	EPM2A	1	0.000707947	0.0691192	0.0204103	0.816623	rs6922507	5	0	intronic	NA	4	15	1	1	0
14:41944514:C:G	rs10143646	14	41944514	G	C	0.4573	CTD-2298J14.1	0.993	0.00596176	0.0563047	0.0204754	0.647615	rs1959411	9	80350	intergenic	6	9	15	0	1	0
6:146248863:C:T	rs7753092	6	146248863	C	T	0.4076	SHPRH	0.991	0.000150735	0.077778	0.0205227	1	rs6922507	5	0	intronic	6	4	5	1	1	0
4:41988709:A:AG	4:41988709:A:AG	4	41988709	AG	A	0.2445	DCAF4L1	0.989	NA	NA	NA	0.802884	rs34215985	3	232	downstream	NA	5	15	1	1	0
6:146305810:A:G	rs2814875	6	146305810	G	A	0.4284	SHPRH	0.989	0.00117998	-0.0662381	0.0204207	0.898151	rs6922507	5	20250	intergenic	NA	14	15	0	1	0
6:146439276:C:CT	rs568486685	6	146439276	C	CT	0.3837	GRM1	0.987	NA	NA	NA	0.71365	rs6922507	5	0	intronic	NA	9	15	1	0	0
4:42036458:C:CG	rs35602091	4	42036458	C	CG	0.2545	SLC30A9	0.984	NA	NA	NA	0.763334	rs34215985	3	0	intronic	NA	4	5	1	1	0
6:146420092:A:AT	rs34523465	6	146420092	AT	A	0.4364	GRM1	0.982	NA	NA	NA	0.875314	rs6922507	5	0	intronic	NA	14	15	1	1	0
4:41979845:C:G	rs2660341	4	41979845	G	C	0.2247	DCAF4L1	0.981	1.24287e-05	0.109122	0.0249711	0.889621	rs34215985	3	3867	intergenic	4	5	15	1	1	0
6:146321074:T:TG	rs59078817	6	146321074	T	TG	0.4294	GRM1	0.981	NA	NA	NA	0.902425	rs6922507	5	27707	intergenic	NA	9	15	0	1	0
18:26355815:C:G	rs356816	18	26355815	C	G	0.2008	RP11-510D21.1	0.981	0.0345306	0.0539063	0.0255019	0.786813	rs1941335	11	9216	intergenic	7	5	15	0	1	0
6:146219583:A:ATT	rs58041025	6	146219583	ATT	A	0.325	SHPRH	0.975	NA	NA	NA	0.688433	rs6922507	5	0	intronic	NA	4	5	1	1	0
18:26356400:A:AT	rs11297202	18	26356400	A	AT	0.2008	RP11-510D21.1	0.964	NA	NA	NA	0.786813	rs1941335	11	8631	intergenic	NA	5	15	0	1	0
10:62004800:A:G	rs7912644	10	62004800	A	G	0.08748	ANK3	0.958	NA	NA	NA	0.783066	rs10994278	7	0	intronic	7	5	15	1	0	0
6:145826052:T:TA	rs577347317	6	145826052	T	TA	0.4632	EPM2A	0.956	NA	NA	NA	0.653422	rs6922507	5	0	intronic	NA	5	15	1	0	0
6:146319386:A:C	rs75288066	6	146319386	C	A	0.4254	GRM1	0.953	NA	NA	NA	0.885581	rs6922507	5	29395	intergenic	6	9	15	0	1	0
6:146232403:C:G	rs4435956	6	146232403	G	C	0.4076	SHPRH	0.952	2.66725e-06	0.0963547	0.0205232	1	rs6922507	5	0	intronic	7	4	4	1	1	0
4:42037791:G:GCGTGAGCCAC	rs112000800	4	42037791	GCGTGAGCCAC	G	0.2107	SLC30A9	0.95	NA	NA	NA	0.951846	rs34215985	3	0	intronic	NA	4	5	1	1	0
6:145791424:C:CATAA	rs143290094	6	145791424	C	CATAA	0.4811	RNU1-33P	0.941	NA	NA	NA	0.628157	rs6922507	5	6888	intergenic	NA	5	15	0	1	0
4:41988709:A:AGGT	4:41988709:A:AGGT	4	41988709	A	AGGT	0.01988	DCAF4L1	0.939	NA	NA	NA	0.802884	rs34215985	3	232	NA	NA	5	15	1	0	0
2:192926196:A:G	rs77048326	2	192926196	A	G	0.09742	TMEFF2	0.937	7.7806e-05	0.123241	0.031192	0.761488	rs13432319	1	0	intronic	7	5	15	1	0	0
6:145801020:A:G	rs398408	6	145801020	G	A	0.4046	RP1-28C20.1	0.932	0.00196075	-0.0638789	0.0206319	0.831927	rs6922507	5	9745	intergenic	7	5	15	0	1	0
6:146077107:A:G	rs1415746	6	146077107	A	G	0.4135	RP3-466P17.1	0.922	0.00100163	0.0675574	0.0205337	0.87757	rs6922507	5	18752	intergenic	5	2	15	0	1	1
6:146261271:C:T	rs9403757	6	146261271	C	T	0.4076	SHPRH	0.922	0.000164303	0.0774871	0.0205624	1	rs6922507	5	0	intronic	6	4	5	1	1	0
6:145943512:C:T	rs1935616	6	145943512	C	T	0.4215	EPM2A	0.921	0.000768107	-0.0688121	0.0204552	0.812569	rs6922507	5	0	intronic	NA	5	15	1	1	0
6:146305491:A:G	rs2777477	6	146305491	A	G	0.4314	SHPRH	0.92	0.00114725	-0.0663898	0.0204171	0.886808	rs6922507	5	19931	intergenic	7	9	15	0	1	0
2:192943951:G:T	rs73043786	2	192943951	G	T	0.1093	TMEFF2	0.915	7.41029e-06	0.133399	0.0297664	0.900052	rs13432319	1	0	intronic	6	5	15	1	0	0
10:61961519:C:G	rs150008861	10	61961519	G	C	0.08549	ANK3	0.915	5.16944e-06	0.147099	0.0322742	0.783713	rs10994278	7	0	intronic	6	4	15	1	0	0
6:146113654:A:T	rs4895683	6	146113654	T	A	0.4254	FBXO30	0.914	7.30451e-06	0.0914427	0.0203903	0.829725	rs6922507	5	983	downstream	7	4	5	1	1	0
6:145874388:A:G	rs406343	6	145874388	A	G	0.4622	EPM2A	0.907	0.0286047	-0.044367	0.0202691	0.681911	rs6922507	5	0	intronic	6	5	15	1	1	0
6:145923145:C:T	rs7762536	6	145923145	T	C	0.4215	EPM2A	0.907	0.00101364	-0.0672543	0.0204625	0.812569	rs6922507	5	0	intronic	6	5	15	1	1	0
6:146396699:G:T	rs10872583	6	146396699	T	G	0.4344	GRM1	0.907	0.00146732	-0.0649953	0.0204319	0.884605	rs6922507	5	0	intronic	6	5	15	1	1	0
6:146308874:C:T	rs865913	6	146308874	C	T	0.4294	SHPRH	0.906	0.00138393	-0.0652823	0.0204136	0.902425	rs6922507	5	23314	intergenic	NA	14	15	0	1	0
6:145820894:A:G	rs451349	6	145820894	A	G	0.4672	EPM2A	0.903	0.0241823	-0.0456255	0.02024	0.648529	rs6922507	5	1824	intergenic	7	5	15	1	1	0
5:35254744:A:T	rs77136391	5	35254744	A	T	0.02982	PRLR	0.902	2.97333e-07	-0.331193	0.0646214	1	rs75977988	4	23949	intergenic	5	9	15	0	1	0
6:146018881:A:G	rs7756778	6	146018881	A	G	0.4423	EPM2A	0.897	0.00660024	0.0553197	0.0203653	0.758543	rs6922507	5	0	intronic	5	5	15	1	1	0
6:145888398:A:G	rs411785	6	145888398	G	A	0.4016	EPM2A	0.895	0.00221191	-0.0631736	0.0206437	0.877461	rs6922507	5	0	intronic	NA	5	15	1	1	0
15:100815404:C:G	rs75961511	15	100815404	G	C	0.1123	ADAMTS17	0.891	8.45841e-06	0.137698	0.0309207	0.948356	rs112532581	10	0	intronic	5	4	15	1	1	0
14:42018514:T:TA	rs35933656	14	42018514	T	TA	0.4433	CTD-2298J14.1	0.889	NA	NA	NA	0.95488	rs1959411	9	6350	intergenic	NA	5	15	0	1	0
6:146280790:C:G	rs4280983	6	146280790	G	C	0.4076	SHPRH	0.887	2.65695e-06	0.0964051	0.0205305	1	rs6922507	5	0	intronic	5	1	5	1	1	0
6:145850264:A:AG	rs34461265	6	145850264	AG	A	0.3221	EPM2A	0.883	NA	NA	NA	0.656663	rs6922507	5	0	intronic	NA	5	15	1	1	1
6:146363638:C:G	rs9390372	6	146363638	G	C	0.4294	GRM1	0.881	0.00122959	-0.0658106	0.0203627	0.902425	rs6922507	5	0	intronic	7	9	15	1	1	0
18:26420350:A:G	rs11873255	18	26420350	A	G	0.2147	RP11-510D21.2	0.881	6.81592e-05	-0.0974212	0.0244616	0.698773	rs1941335	11	15559	intergenic	5	9	15	0	0	0
18:26330037:A:G	rs356929	18	26330037	G	A	0.2376	RP11-510D21.1	0.878	NA	NA	NA	0.988899	rs1941335	11	34994	intergenic	7	15	15	0	1	0
18:26359965:A:G	rs1685059	18	26359965	A	G	0.2008	RP11-510D21.1	0.878	5.52772e-05	0.102745	0.0254817	0.786813	rs1941335	11	5066	intergenic	NA	5	15	0	1	0
6:146329681:G:T	rs2748490	6	146329681	G	T	0.4324	GRM1	0.871	0.00134123	-0.0653056	0.0203634	0.891085	rs6922507	5	19100	intergenic	NA	9	15	0	1	0
18:26284807:C:T	rs356903	18	26284807	T	C	0.2396	ARIH2P1	0.871	1.86983e-07	0.124905	0.0239656	0.967147	rs1941335	11	51634	intergenic	7	5	15	0	1	0
6:145809214:C:CT	rs71028350	6	145809214	CT	C	0.4404	RP1-28C20.1	0.869	NA	NA	NA	0.729296	rs6922507	5	1551	intergenic	NA	9	15	0	1	0
4:42007664:C:G	rs2581447	4	42007664	C	G	0.2237	SLC30A9	0.868	6.1456e-06	0.11256	0.0248953	0.894623	rs34215985	3	0	intronic	5	2	5	1	1	1
6:145812622:A:G	rs368744	6	145812622	A	G	0.4672	RP1-28C20.1	0.865	0.0232171	-0.0459635	0.0202496	0.648529	rs6922507	5	0	ncRNA_intronic	7	9	15	0	1	0
6:145781741:A:C	rs1355146	6	145781741	A	C	0.4801	RNU1-33P	0.86	0.00832875	0.0533524	0.0202212	0.622862	rs6922507	5	2632	intergenic	6	5	15	0	1	0
15:100832657:A:G	rs113544161	15	100832657	G	A	0.1113	ADAMTS17	0.86	7.71743e-06	0.143379	0.0320551	0.959119	rs112532581	10	0	intronic	5	4	15	1	1	0
6:145970793:A:C	rs857881	6	145970793	C	A	0.4105	EPM2A	0.859	0.000765703	0.0691746	0.0205577	0.864651	rs6922507	5	0	intronic	NA	5	15	1	1	0
6:145907007:C:T	rs9403729	6	145907007	C	T	0.4016	EPM2A	0.853	0.00223704	-0.0631263	0.020651	0.877461	rs6922507	5	0	intronic	7	5	15	1	1	0
6:146023050:A:C	rs6901864	6	146023050	C	A	0.4195	EPM2A	0.852	0.000655228	0.0701939	0.0205989	0.81935	rs6922507	5	0	intronic	7	4	15	1	1	0
6:145784340:C:CT	rs5880641	6	145784340	C	CT	0.4046	RNU1-33P	0.844	NA	NA	NA	0.814034	rs6922507	5	33	downstream	NA	5	15	0	1	0
6:146225271:A:C	rs9497424	6	146225271	C	A	0.4105	SHPRH	0.843	0.000162193	0.0773901	0.0205191	0.986603	rs6922507	5	0	UTR3	5	4	5	1	1	0
6:145888329:G:T	rs383841	6	145888329	T	G	0.4016	EPM2A	0.837	0.00205073	-0.0636576	0.0206494	0.877461	rs6922507	5	0	intronic	6	5	15	1	1	0
6:145974043:A:C	rs857879	6	145974043	C	A	0.4225	EPM2A	0.833	0.00062938	0.0699038	0.0204479	0.816623	rs6922507	5	0	intronic	NA	5	15	1	1	0
6:146175808:C:G	rs62435810	6	146175808	C	G	0.4125	RP11-545I5.3	0.833	NA	NA	NA	0.881883	rs6922507	5	0	ncRNA_exonic	7	5	15	1	1	0
18:26341092:A:ATTG	rs3053132	18	26341092	ATTG	A	0.2008	RP11-510D21.1	0.832	NA	NA	NA	0.786813	rs1941335	11	23939	intergenic	NA	5	15	0	1	0
6:145898454:C:T	rs6925594	6	145898454	T	C	0.4016	EPM2A	0.829	0.00199773	-0.0637961	0.0206422	0.877461	rs6922507	5	0	intronic	7	5	15	1	1	0
6:146332150:A:G	rs2748487	6	146332150	G	A	0.4304	GRM1	0.829	0.00131798	-0.0656698	0.0204449	0.898405	rs6922507	5	16631	intergenic	NA	5	15	0	1	0
6:146398873:A:T	rs1331643	6	146398873	T	A	0.4622	GRM1	0.825	0.00396301	-0.0583209	0.0202426	0.793239	rs6922507	5	0	intronic	7	5	15	1	1	0
6:146054430:G:T	rs9390349	6	146054430	T	G	0.4225	EPM2A	0.818	0.000639021	0.0698148	0.0204466	0.816623	rs6922507	5	0	intronic	3a	5	15	1	1	0
6:146377717:A:C	rs2892453	6	146377717	C	A	0.4324	GRM1	0.817	0.00115484	-0.0664215	0.0204386	0.891085	rs6922507	5	0	intronic	5	7	15	1	1	1
4:42099008:C:CA	rs5857831	4	42099008	CA	C	0.2843	SLC30A9	0.815	NA	NA	NA	0.670263	rs34215985	3	6533	intergenic	NA	5	15	1	1	0
6:146213706:C:T	rs2244308	6	146213706	C	T	0.4105	SHPRH	0.815	0.0001977	-0.0763714	0.0205193	0.986603	rs6922507	5	0	intronic	6	4	5	1	1	0
6:145921017:C:T	rs6914304	6	145921017	T	C	0.4215	EPM2A	0.813	0.000962574	-0.0675534	0.020463	0.812569	rs6922507	5	0	intronic	6	9	15	1	1	0
6:145848243:C:T	rs441477	6	145848243	C	T	0.4811	EPM2A	0.809	0.0136073	-0.0498183	0.0201901	0.626495	rs6922507	5	0	intronic	7	5	15	1	1	0
18:26329950:C:G	rs356928	18	26329950	G	C	0.2376	RP11-510D21.1	0.805	NA	NA	NA	0.988899	rs1941335	11	35081	intergenic	7	15	15	0	1	0
6:145828080:A:T	rs9376945	6	145828080	T	A	0.4066	EPM2A	0.803	0.00277289	-0.0616608	0.0206095	0.839686	rs6922507	5	0	intronic	6	5	15	1	1	0
4:42085628:A:T	rs10805096	4	42085628	T	A	0.2107	SLC30A9	0.798	NA	NA	NA	0.951846	rs34215985	3	0	intronic	6	4	5	1	1	0
18:26351616:G:T	rs168561	18	26351616	T	G	0.2008	RP11-510D21.1	0.798	5.9289e-05	0.102262	0.0254661	0.786813	rs1941335	11	13415	intergenic	6	2	15	0	1	0
2:192910554:A:C	rs4429414	2	192910554	A	C	0.09046	TMEFF2	0.796	0.0040017	-0.0929333	0.0322906	0.695788	rs13432319	1	0	intronic	7	4	15	1	0	0
6:146309178:A:C	rs2777479	6	146309178	C	A	0.4294	SHPRH	0.793	0.00148417	-0.0648681	0.0204131	0.902425	rs6922507	5	23618	intergenic	6	14	15	0	1	0
6:145781850:C:T	rs973855	6	145781850	C	T	0.4811	RNU1-33P	0.791	0.00707809	0.0544551	0.0202199	0.628157	rs6922507	5	2523	intergenic	7	5	15	0	1	0
6:146038958:G:T	rs11155440	6	146038958	G	T	0.4115	EPM2A	0.783	NA	NA	NA	0.860321	rs6922507	5	0	intronic	7	5	15	1	1	0
6:146277827:C:T	rs7747576	6	146277827	C	T	0.4076	SHPRH	0.781	0.000142675	0.0780804	0.0205287	1	rs6922507	5	0	intronic	6	5	5	1	1	0
18:26332758:C:T	rs356906	18	26332758	T	C	0.2018	RP11-510D21.1	0.78	3.38056e-05	0.105934	0.0255496	0.791419	rs1941335	11	32273	intergenic	7	5	15	0	1	0
6:146183635:A:G	rs2246334	6	146183635	G	A	0.4125	RP11-545I5.3	0.779	0.000841768	-0.0685922	0.0205447	0.881883	rs6922507	5	0	ncRNA_intronic	6	5	15	1	1	0
14:41992119:C:CT	14:41992119:C:CT	14	41992119	CT	C	0.4881	CTD-2298J14.1	0.772	NA	NA	NA	0.638854	rs1959411	9	32745	intergenic	NA	5	15	0	0	0
6:146417304:C:T	rs1412080	6	146417304	T	C	0.4394	GRM1	0.767	0.0019343	-0.0633309	0.0204284	0.864378	rs6922507	5	0	intronic	NA	9	15	1	1	0
14:42084030:A:T	rs1950838	14	42084030	A	T	0.4702	LRFN5	0.767	5.05147e-05	-0.0816519	0.0201449	0.651625	rs1959411	9	0	intronic	6	5	15	1	1	0
6:145912016:C:T	rs9373466	6	145912016	T	C	0.4016	EPM2A	0.766	0.00211737	-0.0634509	0.0206461	0.877461	rs6922507	5	0	intronic	7	14	15	1	1	0
14:42139406:C:CTG	rs199613410	14	42139406	C	CTG	0.4712	LRFN5	0.762	NA	NA	NA	0.660426	rs1959411	9	0	intronic	NA	5	15	1	1	0
10:61958545:C:G	rs78173462	10	61958545	C	G	0.08549	ANK3	0.759	4.98182e-06	0.147214	0.0322445	0.783713	rs10994278	7	0	intronic	2b	4	15	1	0	1
10:62010325:A:G	rs142485569	10	62010325	A	G	0.169	ANK3	0.759	4.91918e-07	0.140044	0.0278448	1	rs142485569	7	0	intronic	7	5	15	1	1	0
6:145827771:A:G	rs421032	6	145827771	A	G	0.4801	EPM2A	0.757	0.00915593	-0.0525954	0.020181	0.622862	rs6922507	5	0	intronic	5	5	15	1	1	0
14:41992119:C:CTT	14:41992119:C:CTT	14	41992119	C	CTT	0.175	CTD-2298J14.1	0.752	NA	NA	NA	0.638854	rs1959411	9	32745	NA	NA	5	15	0	0	0
6:145780835:C:CATACT	rs72106903	6	145780835	C	CATACT	0.4831	RNU1-33P	0.75	NA	NA	NA	0.623507	rs6922507	5	3538	intergenic	NA	5	15	0	1	0
6:145993454:C:G	rs702307	6	145993454	C	G	0.4105	EPM2A	0.738	5.47493e-06	0.093425	0.0205523	0.864651	rs6922507	5	0	intronic	7	4	15	1	1	0
6:146310979:C:G	rs854148	6	146310979	G	C	0.4294	SHPRH	0.732	0.00135447	-0.0654021	0.0204115	0.902425	rs6922507	5	25419	intergenic	7	9	15	0	1	0
3:184398996:C:G	rs73183625	3	184398996	G	C	0.01889	EIF2B5	0.73	0.0021538	0.234249	0.0763485	0.679727	rs73187078	2	0	intronic	5	5	15	1	1	1
6:146410529:G:T	rs6934467	6	146410529	G	T	0.4364	GRM1	0.727	0.00207439	-0.0629143	0.0204309	0.875314	rs6922507	5	0	intronic	6	5	15	1	1	0
6:146044748:C:T	rs9390348	6	146044748	C	T	0.4225	EPM2A	0.724	0.000781312	0.0689283	0.0205185	0.816623	rs6922507	5	0	intronic	6	5	15	1	1	0
10:61961913:C:G	rs10994251	10	61961913	C	G	0.08549	ANK3	0.719	5.09116e-06	0.147015	0.032233	0.783713	rs10994278	7	0	intronic	6	4	15	1	0	0
6:146347769:T:TA	rs5880662	6	146347769	T	TA	0.4155	GRM1	0.718	NA	NA	NA	0.851031	rs6922507	5	1012	intergenic	NA	13	14	1	1	0
6:145969716:G:T	rs857882	6	145969716	T	G	0.4225	EPM2A	0.714	0.000695516	0.0693471	0.0204483	0.816623	rs6922507	5	0	intronic	NA	5	15	1	1	0
4:42117873:T:TA	rs11384359	4	42117873	T	TA	0.2555	BEND4	0.713	NA	NA	NA	0.679315	rs34215985	3	0	UTR3	NA	4	15	1	1	0
8:14003889:A:G	rs78541926	8	14003889	A	G	0.06163	SGCZ	0.709	5.8625e-06	0.176533	0.0389588	0.847725	rs75787165	6	0	intronic	5	9	15	1	0	0
4:42017088:A:AAC	rs71988191	4	42017088	AAC	A	0.1551	SLC30A9	0.704	NA	NA	NA	0.647	rs34215985	3	0	intronic	NA	4	5	1	1	0
2:192919263:A:C	rs2356754	2	192919263	A	C	0.08946	TMEFF2	0.702	0.0014477	0.102594	0.032212	0.722311	rs13432319	1	0	intronic	7	5	15	1	0	0
18:26351112:C:G	rs356821	18	26351112	G	C	0.2008	RP11-510D21.1	0.699	0.0322493	0.054699	0.0255447	0.786813	rs1941335	11	13919	intergenic	6	5	15	0	1	0
6:146388320:C:T	rs6570736	6	146388320	C	T	0.4294	GRM1	0.698	0.00118063	-0.0662713	0.0204319	0.902425	rs6922507	5	0	intronic	5	5	15	1	1	0
14:42021300:A:AAAAAC	14:42021300:A:AAAAAC	14	42021300	A	AAAAAC	0.01093	CTD-2298J14.1	0.697	NA	NA	NA	0.988536	rs1959411	9	3564	intergenic	NA	1	15	0	0	0
18:26330927:A:G	rs193296	18	26330927	G	A	0.2376	RP11-510D21.1	0.696	9.59984e-08	0.127848	0.0239679	0.988899	rs1941335	11	34104	intergenic	5	9	15	0	1	0
5:35282382:C:T	rs79152843	5	35282382	T	C	0.03181	PRLR	0.688	5.0741e-07	-0.305193	0.0607531	0.933536	rs75977988	4	51587	intergenic	5	5	15	0	1	1
6:146427250:A:G	rs1331640	6	146427250	G	A	0.4364	GRM1	0.686	0.0019877	-0.0631879	0.0204355	0.875314	rs6922507	5	0	intronic	NA	14	15	1	1	0
6:145879442:A:T	rs400329	6	145879442	A	T	0.4016	EPM2A	0.683	0.00204544	-0.0636783	0.0206509	0.877461	rs6922507	5	0	intronic	6	5	15	1	1	0
18:26337534:C:T	rs356913	18	26337534	C	T	0.2008	RP11-510D21.1	0.683	4.93489e-05	0.103414	0.0254798	0.786813	rs1941335	11	27497	intergenic	6	5	15	0	1	0
4:42085692:C:CTT	rs35348075	4	42085692	CTT	C	0.2107	SLC30A9	0.682	NA	NA	NA	0.951846	rs34215985	3	0	intronic	NA	4	5	1	1	0
6:145840340:A:G	rs409725	6	145840340	G	A	0.4672	EPM2A	0.676	0.0269716	-0.0447647	0.0202378	0.648529	rs6922507	5	0	intronic	6	14	15	1	1	0
6:146039587:C:T	rs6919750	6	146039587	C	T	0.4145	EPM2A	0.673	NA	NA	NA	0.848036	rs6922507	5	0	intronic	7	5	15	1	1	0
6:145887425:C:T	rs372904	6	145887425	T	C	0.4016	EPM2A	0.67	0.00197364	-0.0638741	0.0206434	0.877461	rs6922507	5	0	intronic	NA	5	15	1	1	0
18:26394563:A:G	rs16945433	18	26394563	A	G	0.2137	RP11-510D21.2	0.67	5.61722e-05	-0.0986107	0.0244792	0.704028	rs1941335	11	10052	intergenic	5	7	15	0	1	0
6:146373061:A:G	rs10872582	6	146373061	G	A	0.4324	GRM1	0.669	0.00122678	-0.0660323	0.0204271	0.891085	rs6922507	5	0	intronic	7	5	15	1	1	0
6:146363180:A:G	rs9390371	6	146363180	A	G	0.4324	GRM1	0.668	0.00132774	-0.0653547	0.0203603	0.891085	rs6922507	5	0	intronic	5	9	15	1	1	0
2:192948057:A:T	rs2356759	2	192948057	A	T	0.1431	TMEFF2	0.667	0.0328778	-0.0585698	0.0274515	0.663538	rs13432319	1	0	intronic	5	5	15	1	0	0
4:42005792:T:TC	rs11457005	4	42005792	TC	T	0.2237	SLC30A9	0.667	NA	NA	NA	0.894623	rs34215985	3	0	intronic	NA	4	5	1	1	0
6:145875423:A:T	rs437147	6	145875423	A	T	0.4016	EPM2A	0.663	0.00223105	-0.0631505	0.0206535	0.877461	rs6922507	5	0	intronic	6	5	15	1	1	0
14:41990417:C:T	rs4432185	14	41990417	T	C	0.4742	CTD-2298J14.1	0.663	NA	NA	NA	0.823488	rs1959411	9	34447	intergenic	7	5	15	0	1	0
6:146161432:A:C	rs7753833	6	146161432	C	A	0.4085	RP11-545I5.3	0.659	NA	NA	NA	0.864946	rs6922507	5	0	ncRNA_intronic	6	5	15	0	1	0
4:41980940:C:CAA	rs35408806	4	41980940	CAA	C	0.2485	DCAF4L1	0.654	NA	NA	NA	0.784754	rs34215985	3	2772	intergenic	NA	5	15	1	1	0
6:146191395:A:AT	rs533119826	6	146191395	AT	A	0.4334	RP11-545I5.3:SHPRH	0.647	NA	NA	NA	0.620503	rs6922507	5	0	ncRNA_intronic	NA	5	15	1	1	0
6:146190955:C:CT	rs529606233	6	146190955	C	CT	0.3976	RP11-545I5.3:SHPRH	0.644	NA	NA	NA	0.850648	rs6922507	5	0	ncRNA_intronic	NA	5	15	1	1	0
6:145962193:G:T	rs9403737	6	145962193	G	T	0.4225	EPM2A	0.643	0.000791223	-0.0686257	0.0204496	0.816623	rs6922507	5	0	intronic	7	5	15	1	1	0
18:26290478:G:T	rs356863	18	26290478	G	T	0.2396	ARIH2P1	0.642	3.21674e-07	0.12264	0.0239987	0.967147	rs1941335	11	57305	intergenic	7	5	15	0	1	0
6:145883257:A:C	rs412623	6	145883257	C	A	0.4225	EPM2A	0.641	NA	NA	NA	0.80846	rs6922507	5	0	intronic	6	5	15	1	0	0
6:146403618:C:T	rs6908063	6	146403618	T	C	0.4364	GRM1	0.641	0.00195878	-0.0632556	0.0204287	0.875314	rs6922507	5	0	intronic	7	5	15	1	1	0
6:146319417:C:T	rs2748497	6	146319417	C	T	0.4294	GRM1	0.636	0.00132425	-0.065661	0.0204509	0.878381	rs6922507	5	29364	intergenic	NA	9	15	0	1	0
6:145864122:C:T	rs636894	6	145864122	T	C	0.4622	EPM2A	0.63	0.0278671	-0.0445737	0.0202686	0.681911	rs6922507	5	0	intronic	6	5	15	1	1	0
6:146296926:A:G	rs2492855	6	146296926	A	G	0.4324	SHPRH	0.63	0.00132973	-0.0655399	0.0204207	0.891085	rs6922507	5	11366	intergenic	6	5	15	0	1	0
14:41990466:C:G	rs4412898	14	41990466	C	G	0.4771	CTD-2298J14.1	0.624	NA	NA	NA	0.814503	rs1959411	9	34398	intergenic	7	5	15	0	1	0
6:145989807:C:T	rs697053	6	145989807	T	C	0.4105	EPM2A	0.621	0.000660463	0.070002	0.0205556	0.864651	rs6922507	5	0	intronic	NA	4	15	1	1	0
6:146176926:C:T	rs9403752	6	146176926	C	T	0.4722	RP11-545I5.3	0.617	NA	NA	NA	0.675643	rs6922507	5	0	ncRNA_intronic	7	5	15	1	1	0
15:100829862:C:T	rs112532581	15	100829862	C	T	0.1074	ADAMTS17	0.615	4.89579e-06	0.146242	0.0320061	1	rs112532581	10	0	intronic	7	5	15	1	1	0
18:26288354:C:CATT	rs35608233	18	26288354	CATT	C	0.2396	ARIH2P1	0.614	NA	NA	NA	0.966868	rs1941335	11	55181	intergenic	NA	5	15	0	0	0
6:146315509:A:G	rs2814869	6	146315509	G	A	0.4294	SHPRH	0.61	0.00140965	-0.0651539	0.0204073	0.902425	rs6922507	5	29949	intergenic	NA	7	15	0	1	0
6:146279098:G:T	rs7753696	6	146279098	G	T	0.4076	SHPRH	0.606	0.000156304	0.0776165	0.0205289	1	rs6922507	5	0	intronic	6	5	5	1	1	0
6:146001520:T:TTTA	rs375288565	6	146001520	TTTA	T	0.4384	EPM2A	0.605	NA	NA	NA	0.757124	rs6922507	5	0	intronic	NA	5	15	1	1	0
6:146140725:C:T	rs11155442	6	146140725	T	C	0.4135	RP11-545I5.3	0.605	0.000788725	-0.0689538	0.020542	0.87757	rs6922507	5	0	ncRNA_intronic	7	5	15	1	1	0
6:146383492:T:TA	rs34723957	6	146383492	TA	T	0.4294	GRM1	0.6	NA	NA	NA	0.902425	rs6922507	5	0	intronic	NA	9	15	1	1	0
6:146179955:C:T	rs1832362	6	146179955	C	T	0.4125	RP11-545I5.3	0.596	0.000770478	-0.0690922	0.0205437	0.881883	rs6922507	5	0	ncRNA_intronic	6	5	15	1	1	0
6:146316553:C:G	rs1101587	6	146316553	C	G	0.4294	SHPRH	0.596	NA	NA	NA	0.902425	rs6922507	5	30993	intergenic	7	14	15	0	1	0
6:146319388:A:C	rs79248977	6	146319388	C	A	0.4254	GRM1	0.592	NA	NA	NA	0.885581	rs6922507	5	29393	intergenic	6	9	15	0	1	0
18:26298782:A:T	rs9954774	18	26298782	T	A	0.2376	ARIH2P1	0.592	1.51879e-07	-0.12585	0.0239701	0.977781	rs1941335	11	65609	intergenic	5	5	15	0	1	0
6:146241711:A:AT	rs60811688	6	146241711	AT	A	0.4076	SHPRH	0.59	NA	NA	NA	1	rs6922507	5	0	intronic	NA	4	4	1	1	0
5:35248545:C:G	rs16873193	5	35248545	G	C	0.04771	PRLR	0.587	3.21884e-05	-0.213926	0.0514566	0.61788	rs75977988	4	17750	intergenic	7	5	15	0	1	0
6:146236960:C:T	rs200507654	6	146236960	T	C	0.493	SHPRH	0.585	NA	NA	NA	0.705086	rs6922507	5	0	intronic	6	4	5	1	0	0
6:146424353:C:G	rs7739371	6	146424353	C	G	0.4394	GRM1	0.581	0.00203653	-0.0630223	0.0204296	0.864378	rs6922507	5	0	intronic	6	14	15	1	1	0
15:100817846:A:G	rs12440650	15	100817846	G	A	0.1203	ADAMTS17	0.574	2.64425e-05	0.132031	0.0314201	0.876051	rs112532581	10	0	intronic	5	4	15	1	1	0
6:146146820:G:T	rs12190966	6	146146820	T	G	0.4135	RP11-545I5.3	0.571	0.000908849	-0.0681329	0.0205385	0.87757	rs6922507	5	0	ncRNA_intronic	6	5	15	0	1	0
6:145787638:A:G	rs9800828	6	145787638	A	G	0.4046	RNU1-33P	0.566	NA	NA	NA	0.831927	rs6922507	5	3102	intergenic	6	5	15	0	1	0
6:146130055:A:G	rs9376965	6	146130055	G	A	0.332	FBXO30	0.565	0.00712932	-0.058467	0.0217289	0.639602	rs6922507	5	0	intronic	7	4	5	1	1	0
4:42002251:G:GA	rs11404931	4	42002251	GA	G	0.1849	SLC30A9	0.564	NA	NA	NA	0.821111	rs34215985	3	0	intronic	NA	4	5	1	1	0
6:146312274:G:T	rs2814871	6	146312274	G	T	0.4324	SHPRH	0.564	0.00129083	-0.0656791	0.0204098	0.891085	rs6922507	5	26714	intergenic	NA	14	15	0	1	0
6:146032688:C:G	rs62433835	6	146032688	C	G	0.4503	EPM2A	0.56	5.06046e-05	0.0820255	0.0202391	0.717556	rs6922507	5	0	intronic	3a	5	15	1	1	1
6:146145678:C:T	rs9390358	6	146145678	C	T	0.4135	RP11-545I5.3	0.56	0.000799145	-0.0688783	0.0205417	0.87757	rs6922507	5	0	ncRNA_intronic	7	5	15	1	1	1
6:146305895:C:T	rs2814874	6	146305895	C	T	0.4284	SHPRH	0.559	0.00119612	-0.0661599	0.020421	0.898151	rs6922507	5	20335	intergenic	NA	14	15	0	1	0
6:145835917:G:T	rs401561	6	145835917	G	T	0.4066	EPM2A	0.556	0.00219573	-0.0630776	0.0205975	0.839686	rs6922507	5	0	intronic	6	5	15	1	1	0
14:42021300:A:AAAAACAAAACAAAAC	14:42021300:A:AAAAACAAAACAAAAC	14	42021300	A	AAAAACAAAACAAAAC	0.4304	CTD-2298J14.1	0.553	NA	NA	NA	0.988536	rs1959411	9	3564	NA	NA	1	15	0	1	0
6:145842362:C:T	rs397418	6	145842362	C	T	0.4672	EPM2A	0.551	0.0311405	-0.0436359	0.0202461	0.648529	rs6922507	5	0	intronic	6	7	15	1	1	0
18:26323792:C:T	rs356831	18	26323792	C	T	0.2376	RP11-510D21.1	0.551	1.13185e-07	0.127122	0.0239665	0.988899	rs1941335	11	41239	intergenic	7	5	15	0	1	0
6:146050761:A:AC	rs145215538	6	146050761	A	AC	0.4225	EPM2A	0.544	NA	NA	NA	0.816623	rs6922507	5	0	intronic	NA	4	15	1	1	0
10:61960201:C:T	rs77392577	10	61960201	C	T	0.08549	ANK3	0.541	5.11705e-06	0.147179	0.0322765	0.783713	rs10994278	7	0	intronic	5	4	15	1	0	1
4:42047601:T:TAA	rs148110515	4	42047601	T	TAA	0.2058	SLC30A9	0.54	NA	NA	NA	0.925418	rs34215985	3	0	intronic	NA	5	5	1	1	0
6:146162829:C:T	rs7745696	6	146162829	T	C	0.4125	RP11-545I5.3	0.54	0.00072285	-0.0694642	0.0205469	0.881883	rs6922507	5	0	ncRNA_intronic	3a	5	15	0	1	1
6:145880808:C:CTT	rs201917957	6	145880808	CTT	C	0.4344	EPM2A	0.533	NA	NA	NA	0.753207	rs6922507	5	0	intronic	NA	5	15	1	0	0
6:146139741:C:G	rs9373476	6	146139741	C	G	0.4135	RP11-545I5.3	0.53	0.000765336	-0.069124	0.0205418	0.87757	rs6922507	5	0	ncRNA_intronic	7	5	15	1	1	1
18:26297819:C:T	rs7233387	18	26297819	C	T	0.2366	ARIH2P1	0.53	1.77102e-07	-0.125202	0.0239763	0.983295	rs1941335	11	64646	intergenic	7	5	15	0	1	0
6:146292727:G:T	rs11155448	6	146292727	T	G	0.4324	SHPRH	0.529	NA	NA	NA	0.891085	rs6922507	5	7167	intergenic	7	14	15	1	1	0
6:145834745:C:T	rs378937	6	145834745	C	T	0.4195	EPM2A	0.528	0.000728512	-0.0691442	0.0204652	0.797398	rs6922507	5	0	intronic	7	5	15	1	1	0
6:145857411:T:TTG	rs573617358	6	145857411	TTG	T	0.4016	EPM2A	0.526	NA	NA	NA	0.869538	rs6922507	5	0	intronic	NA	5	15	1	1	0
6:146319387:C:T	rs9485039	6	146319387	C	T	0.4254	GRM1	0.524	NA	NA	NA	0.885581	rs6922507	5	29394	intergenic	6	9	15	0	1	0
6:145883484:C:T	rs443628	6	145883484	T	C	0.4026	EPM2A	0.521	0.00224273	-0.0631151	0.0206525	0.872973	rs6922507	5	0	intronic	7	5	15	1	1	0
6:145869010:A:G	rs386678	6	145869010	A	G	0.4821	EPM2A	0.52	0.0144979	-0.0493487	0.0201861	0.630168	rs6922507	5	0	intronic	NA	5	15	1	1	1
6:145897575:C:CA	rs66601885	6	145897575	C	CA	0.4205	EPM2A	0.518	NA	NA	NA	0.808556	rs6922507	5	0	intronic	NA	5	15	1	1	0
6:145787449:C:G	rs77685159	6	145787449	G	C	0.4046	RNU1-33P	0.513	NA	NA	NA	0.831927	rs6922507	5	2913	intergenic	6	5	15	0	1	0
6:145840079:T:TGAGA	rs113264279	6	145840079	TGAGA	T	0.4672	EPM2A	0.511	NA	NA	NA	0.648529	rs6922507	5	0	intronic	NA	14	15	1	1	0
6:146322284:C:T	rs2180192	6	146322284	T	C	0.4294	GRM1	0.507	0.00127909	-0.0657144	0.0204042	0.902425	rs6922507	5	26497	intergenic	NA	9	15	0	1	0
6:145885907:G:GGT	rs66475504	6	145885907	GGT	G	0.4205	EPM2A	0.503	NA	NA	NA	0.808556	rs6922507	5	0	intronic	NA	5	15	1	1	0
6:145859795:C:G	rs444564	6	145859795	G	C	0.4811	EPM2A	0.499	0.0151606	-0.0490277	0.0201883	0.626495	rs6922507	5	0	intronic	6	5	15	1	1	0
2:192893189:C:T	rs9646819	2	192893189	C	T	0.09046	AC098617.1:TMEFF2	0.495	0.00185092	0.100405	0.0322518	0.712648	rs13432319	1	0	ncRNA_intronic	7	5	15	1	0	0
6:146121608:A:G	rs9386131	6	146121608	G	A	0.4254	FBXO30	0.495	0.000797604	-0.0683846	0.0203912	0.829725	rs6922507	5	0	intronic	7	4	5	1	1	0
6:145906090:A:T	rs1935612	6	145906090	T	A	0.4016	EPM2A	0.491	0.00209844	-0.0635033	0.0206452	0.877461	rs6922507	5	0	intronic	6	5	15	1	1	0
18:26289767:A:C	rs356862	18	26289767	C	A	0.2376	ARIH2P1	0.489	1.90329e-07	0.124842	0.0239686	0.977781	rs1941335	11	56594	intergenic	7	5	15	0	1	0
4:42000489:G:T	rs2660333	4	42000489	T	G	0.2237	SLC30A9	0.487	NA	NA	NA	0.793691	rs34215985	3	0	intronic	NA	4	5	1	1	0
6:145936987:C:CA	rs138546765	6	145936987	CA	C	0.4026	EPM2A	0.487	NA	NA	NA	0.881474	rs6922507	5	0	intronic	NA	5	15	1	1	0
6:146230905:G:GA	rs36104794	6	146230905	G	GA	0.4076	SHPRH	0.485	NA	NA	NA	1	rs6922507	5	0	UTR3	NA	4	4	1	1	0
6:146053535:A:AAC	rs202225064	6	146053535	A	AAC	0.4503	EPM2A	0.484	NA	NA	NA	0.716292	rs6922507	5	0	intronic	NA	5	15	1	1	0
6:146039433:C:G	rs6935783	6	146039433	C	G	0.4105	EPM2A	0.48	NA	NA	NA	0.864651	rs6922507	5	0	intronic	7	5	15	1	1	0
14:41990958:G:T	rs3985189	14	41990958	T	G	0.4543	CTD-2298J14.1	0.479	NA	NA	NA	0.9167	rs1959411	9	33906	intergenic	NA	5	15	0	1	0
6:146145888:A:AAAATGATTTC	rs113265458	6	146145888	A	AAAATGATTTC	0.4135	RP11-545I5.3	0.476	NA	NA	NA	0.87757	rs6922507	5	0	ncRNA_intronic	NA	5	15	1	1	0
18:26374288:A:C	rs12607834	18	26374288	C	A	0.2137	RP11-510D21.1	0.474	6.57259e-05	-0.0976925	0.0244767	0.704028	rs1941335	11	5063	intergenic	5	5	15	0	1	0
14:42094469:C:CTGGA	rs5808147	14	42094469	C	CTGGA	0.4702	LRFN5	0.473	NA	NA	NA	0.651625	rs1959411	9	0	intronic	NA	9	15	1	1	0
6:146083967:A:G	rs6570717	6	146083967	A	G	0.4135	RP3-466P17.1	0.469	0.00108336	0.0672341	0.0205739	0.87757	rs6922507	5	25612	intergenic	7	5	15	0	1	0
6:146389250:A:ATT	rs566194949	6	146389250	A	ATT	0.4165	GRM1	0.469	NA	NA	NA	0.851995	rs6922507	5	0	intronic	NA	5	15	1	1	0
14:41967509:C:CT	14:41967509:C:CT	14	41967509	C	CT	0.04573	CTD-2298J14.1	0.465	NA	NA	NA	0.650437	rs1959411	9	57355	intergenic	NA	9	15	0	0	0
6:145864212:C:T	rs419991	6	145864212	C	T	0.4622	EPM2A	0.464	0.025743	-0.045211	0.0202734	0.681911	rs6922507	5	0	intronic	NA	5	15	1	1	0
18:26335606:A:G	rs72479851	18	26335606	G	A	0.1978	RP11-510D21.1	0.463	4.03252e-05	-0.104657	0.0254913	0.792952	rs1941335	11	29425	intergenic	7	5	15	0	1	0
4:42090008:A:AT	rs11362415	4	42090008	A	AT	0.2147	SLC30A9	0.461	NA	NA	NA	0.929618	rs34215985	3	0	UTR3	NA	4	5	1	1	0
18:26298232:C:T	rs356874	18	26298232	C	T	0.2396	ARIH2P1	0.461	2.00594e-07	0.124561	0.0239597	0.967147	rs1941335	11	65059	intergenic	7	5	15	0	1	0
6:145817184:C:T	rs447992	6	145817184	C	T	0.4066	RP1-28C20.1	0.458	0.00231398	-0.0627606	0.0205998	0.839686	rs6922507	5	3955	intergenic	6	9	15	1	1	0
6:146118225:A:G	rs12199362	6	146118225	A	G	0.4105	FBXO30	0.455	0.00075647	-0.0691754	0.0205375	0.890098	rs6922507	5	0	UTR3	6	4	5	1	1	0
6:146144377:A:G	rs6921073	6	146144377	G	A	0.4135	RP11-545I5.3	0.455	0.000783892	-0.0689835	0.0205405	0.87757	rs6922507	5	0	ncRNA_intronic	5	5	15	1	1	1
14:41967509:C:CTT	14:41967509:C:CTT	14	41967509	CTT	C	0.4602	CTD-2298J14.1	0.453	NA	NA	NA	0.650437	rs1959411	9	57355	NA	NA	9	15	0	0	0
6:145911286:A:C	rs6570695	6	145911286	C	A	0.4016	EPM2A	0.45	0.00210146	-0.0634925	0.0206446	0.877461	rs6922507	5	0	intronic	6	14	15	1	1	0
6:145787307:C:CA	rs201248621	6	145787307	C	CA	0.4374	RNU1-33P	0.449	NA	NA	NA	0.695508	rs6922507	5	2771	intergenic	NA	5	15	0	1	0
6:145819506:C:T	rs430003	6	145819506	C	T	0.4672	EPM2A	0.448	0.023602	-0.0458093	0.0202378	0.648529	rs6922507	5	3212	intergenic	5	5	15	1	1	0
18:26303379:A:AG	rs60174131	18	26303379	AG	A	0.1998	RP11-510D21.1	0.448	NA	NA	NA	0.802741	rs1941335	11	61652	intergenic	NA	5	15	0	1	0
6:145857403:T:TTTTG	rs555250585	6	145857403	TTTTG	T	0.4016	EPM2A	0.447	NA	NA	NA	0.869538	rs6922507	5	0	intronic	NA	5	15	1	1	0
6:145893603:C:T	rs2092295	6	145893603	C	T	0.4016	EPM2A	0.442	0.00196761	-0.0638889	0.0206421	0.877461	rs6922507	5	0	intronic	7	5	15	1	1	0
6:145843979:C:CTTTTTT	6:145843979:C:CTTTTTT	6	145843979	C	CTTTTTT	0.4066	EPM2A	0.441	NA	NA	NA	0.839686	rs6922507	5	0	intronic	NA	5	15	1	1	0
6:145871897:G:T	rs405622	6	145871897	G	T	0.4811	EPM2A	0.439	0.0171645	-0.0481073	0.0201863	0.63171	rs6922507	5	0	intronic	6	5	15	1	1	0
6:146292661:C:T	rs12663031	6	146292661	C	T	0.4294	SHPRH	0.434	NA	NA	NA	0.902425	rs6922507	5	7101	intergenic	7	14	15	1	1	0
5:35254609:C:T	rs75977988	5	35254609	C	T	0.02982	PRLR	0.433	2.40307e-07	-0.333465	0.0645611	1	rs75977988	4	23814	intergenic	7	9	15	0	1	0
6:146201743:C:T	rs2814879	6	146201743	T	C	0.4125	RP11-545I5.3:SHPRH	0.431	0.000778431	-0.0690247	0.0205409	0.881883	rs6922507	5	0	ncRNA_intronic	5	4	5	1	1	1
6:145883230:C:CA	rs570740289	6	145883230	C	CA	0.4026	EPM2A	0.422	NA	NA	NA	0.872973	rs6922507	5	0	intronic	NA	5	15	1	1	0
14:41967285:A:T	rs1465154	14	41967285	A	T	0.4085	CTD-2298J14.1	0.418	NA	NA	NA	0.812948	rs1959411	9	57579	intergenic	5	9	15	0	1	0
6:145938545:C:T	rs11155435	6	145938545	T	C	0.4026	EPM2A	0.409	0.00227223	-0.0630223	0.0206486	0.881474	rs6922507	5	0	intronic	7	5	15	1	1	0
6:145854188:C:T	rs440477	6	145854188	C	T	0.4016	EPM2A	0.399	0.00230851	-0.0629421	0.0206545	0.869538	rs6922507	5	0	intronic	6	2	15	1	1	0
6:146255330:A:G	rs6910790	6	146255330	G	A	0.4076	SHPRH	0.398	0.000144652	0.0779923	0.0205239	1	rs6922507	5	0	intronic	7	4	4	1	1	0
6:146092046:T:TA	rs34906260	6	146092046	TA	T	0.4384	FBXO30	0.396	NA	NA	NA	0.601222	rs6922507	5	22591	intergenic	NA	14	15	0	1	0
4:42087513:A:T	rs7682975	4	42087513	A	T	0.2107	SLC30A9	0.393	NA	NA	NA	0.951846	rs34215985	3	0	intronic	7	4	5	1	1	0
6:146302684:C:G	rs112756950	6	146302684	C	G	0.4314	SHPRH	0.392	NA	NA	NA	0.886808	rs6922507	5	17124	intergenic	7	14	15	0	1	0
4:42003835:C:G	rs2581453	4	42003835	C	G	0.2237	SLC30A9	0.391	4.5124e-06	0.116419	0.0253842	0.894623	rs34215985	3	0	intronic	7	4	5	1	1	0
6:145872665:C:T	rs455109	6	145872665	C	T	0.4811	EPM2A	0.379	0.0154428	-0.0488885	0.0201867	0.63171	rs6922507	5	0	intronic	6	5	15	1	1	0
18:26346677:A:C	rs73406275	18	26346677	C	A	0.1988	RP11-510D21.1	0.379	5.18117e-05	-0.103114	0.0254772	0.798122	rs1941335	11	18354	intergenic	5	5	15	0	1	0
6:146173779:C:CAG	rs201026581	6	146173779	CAG	C	0.4135	RP11-545I5.3	0.372	NA	NA	NA	0.87757	rs6922507	5	0	ncRNA_intronic	NA	5	15	0	1	0
2:192902342:A:G	rs4853655	2	192902342	A	G	0.08847	AC098617.1:TMEFF2	0.37	NA	NA	NA	0.713006	rs13432319	1	0	ncRNA_intronic	7	4	15	1	0	0
6:145836873:A:C	rs405206	6	145836873	C	A	0.4066	EPM2A	0.37	0.00240303	-0.0625202	0.0205978	0.839686	rs6922507	5	0	intronic	6	5	15	1	1	0
6:145849400:A:G	rs436212	6	145849400	G	A	0.4622	EPM2A	0.37	0.0256057	-0.045252	0.0202729	0.676302	rs6922507	5	0	intronic	6	5	15	1	1	0
6:146360582:A:G	rs9403764	6	146360582	G	A	0.4294	GRM1	0.369	0.00128482	-0.0656771	0.0204007	0.902425	rs6922507	5	0	intronic	7	9	15	1	1	0
6:145787146:C:G	rs201831274	6	145787146	C	G	0.4811	RNU1-33P	0.368	NA	NA	NA	0.628157	rs6922507	5	2610	intergenic	7	5	15	0	1	0
6:145866784:C:T	rs365747	6	145866784	C	T	0.4016	EPM2A	0.368	0.00232116	-0.0628997	0.0206518	0.877461	rs6922507	5	0	intronic	7	5	15	1	1	0
6:145887556:C:T	rs414297	6	145887556	C	T	0.4026	EPM2A	0.366	0.00197657	-0.063865	0.0206434	0.872973	rs6922507	5	0	intronic	NA	5	15	1	1	0
14:42119470:A:AC	rs10654457	14	42119470	A	AC	0.4821	LRFN5	0.366	NA	NA	NA	0.679705	rs1959411	9	0	intronic	NA	5	15	1	1	0
4:41980120:C:G	rs2581460	4	41980120	C	G	0.2445	DCAF4L1	0.364	7.34057e-05	0.0974207	0.0245704	0.80157	rs34215985	3	3592	intergenic	5	5	15	1	1	0
6:146298239:A:G	rs2748502	6	146298239	A	G	0.4324	SHPRH	0.364	0.00126472	-0.0658309	0.0204199	0.891085	rs6922507	5	12679	intergenic	NA	14	15	0	1	0
6:146195321:C:T	rs2253194	6	146195321	T	C	0.4095	RP11-545I5.3:SHPRH	0.358	0.000644577	-0.0701036	0.0205454	0.894472	rs6922507	5	0	ncRNA_intronic	6	5	15	1	1	0
6:145848832:A:C	rs418662	6	145848832	A	C	0.4811	EPM2A	0.353	0.0125414	-0.0504058	0.0201903	0.626495	rs6922507	5	0	intronic	5	5	15	1	1	1
18:26327608:A:C	rs356925	18	26327608	C	A	0.2376	RP11-510D21.1	0.352	1.05687e-07	0.127422	0.0239665	0.988899	rs1941335	11	37423	intergenic	7	5	15	0	1	0
6:145808320:C:T	rs448939	6	145808320	T	C	0.4533	RP1-28C20.1	0.347	0.00445498	-0.0578044	0.020325	0.697388	rs6922507	5	2445	intergenic	6	9	15	0	1	0
6:145785248:A:C	rs1396648	6	145785248	C	A	0.4811	RNU1-33P	0.345	0.00755851	0.0540055	0.0202179	0.628157	rs6922507	5	712	upstream	5	5	15	0	1	0
6:145921117:G:T	rs1935615	6	145921117	G	T	0.4861	EPM2A	0.344	0.0160799	-0.0485992	0.02019	0.617578	rs6922507	5	0	intronic	7	9	15	1	1	0
18:26399450:A:G	rs1603444	18	26399450	A	G	0.2137	RP11-510D21.2	0.342	4.96601e-05	-0.099305	0.0244761	0.704028	rs1941335	11	5165	intergenic	NA	15	15	0	0	0
6:145843866:A:G	rs446242	6	145843866	A	G	0.4682	EPM2A	0.34	0.0305431	-0.0437925	0.0202464	0.645198	rs6922507	5	0	intronic	4	5	15	1	1	0
6:146200774:C:T	rs2253880	6	146200774	T	C	0.4125	RP11-545I5.3:SHPRH	0.338	0.000766843	-0.0691067	0.02054	0.881883	rs6922507	5	0	ncRNA_intronic	6	5	5	1	1	0
6:145910841:C:T	rs6570693	6	145910841	C	T	0.4016	EPM2A	0.336	0.00210035	-0.0634958	0.0206446	0.877461	rs6922507	5	0	intronic	7	14	15	1	1	0
6:146063451:C:T	rs4896843	6	146063451	T	C	0.4115	RP3-466P17.1	0.336	0.000689384	0.0697436	0.0205505	0.8609	rs6922507	5	5096	intergenic	7	5	15	1	1	0
18:26445232:C:T	rs4800888	18	26445232	C	T	0.2256	RP11-510D21.2	0.333	0.00042995	-0.084287	0.0239385	0.656137	rs1941335	11	40441	intergenic	6	7	15	0	1	0
6:145911587:A:AG	rs71028363	6	145911587	AG	A	0.3241	EPM2A	0.324	NA	NA	NA	0.661174	rs6922507	5	0	intronic	NA	14	15	1	1	0
18:26282629:C:G	rs1785802	18	26282629	C	G	0.2396	ARIH2P1	0.319	0.000300252	0.0867747	0.0240035	0.967147	rs1941335	11	49456	intergenic	7	5	15	0	1	0
6:145943326:C:T	rs1935617	6	145943326	C	T	0.4821	EPM2A	0.316	0.0131409	-0.0500532	0.0201833	0.635433	rs6922507	5	0	intronic	NA	5	15	1	1	0
6:145947080:C:T	rs1045820	6	145947080	C	T	0.4215	EPM2A	0.316	0.000756146	-0.0688941	0.0204533	0.812569	rs6922507	5	0	UTR3	NA	4	15	1	1	0
6:145819370:A:C	rs425999	6	145819370	C	A	0.4066	EPM2A	0.314	0.00238209	-0.0625751	0.0205979	0.839686	rs6922507	5	3348	intergenic	5	5	15	1	1	0
6:146060718:C:T	rs9497406	6	146060718	T	C	0.4105	RP3-466P17.1	0.314	0.000845304	0.0686214	0.0205606	0.864651	rs6922507	5	2363	intergenic	7	5	15	1	1	0
6:146238032:C:T	rs4316025	6	146238032	C	T	0.4394	SHPRH	0.314	0.000690112	0.0688538	0.0202901	0.872601	rs6922507	5	0	intronic	7	4	5	1	1	0
14:42008648:C:CATATATATTT	rs373482921	14	42008648	C	CATATATATTT	0.493	CTD-2298J14.1	0.314	NA	NA	NA	0.806048	rs1959411	9	16216	intergenic	NA	5	15	0	0	0
18:26354414:C:T	rs356826	18	26354414	T	C	0.2008	RP11-510D21.1	0.314	6.51315e-05	0.101851	0.0255047	0.786813	rs1941335	11	10617	intergenic	6	5	15	0	1	0
6:145883183:A:G	rs441290	6	145883183	A	G	0.4205	EPM2A	0.311	0.00100456	-0.0673252	0.0204683	0.808556	rs6922507	5	0	intronic	7	5	15	1	1	0
18:26323644:G:T	rs356832	18	26323644	T	G	0.2366	RP11-510D21.1	0.308	1.13074e-07	0.12713	0.0239671	0.983295	rs1941335	11	41387	intergenic	7	5	15	0	1	0
14:42139343:C:CTG	rs10597849	14	42139343	CTG	C	0.4722	LRFN5	0.305	NA	NA	NA	0.658002	rs1959411	9	0	intronic	NA	5	15	1	1	0
6:145806936:C:T	rs422099	6	145806936	C	T	0.4046	RP1-28C20.1	0.304	0.00279665	-0.0616713	0.020631	0.831927	rs6922507	5	3829	intergenic	7	14	15	0	1	0
6:146215556:G:GT	rs575225904	6	146215556	G	GT	0.4056	SHPRH	0.3	NA	NA	NA	0.734535	rs6922507	5	0	intronic	NA	4	5	1	0	0
6:146076749:C:T	rs1883365	6	146076749	C	T	0.4254	RP3-466P17.1	0.299	0.00100823	0.0670445	0.0203893	0.829725	rs6922507	5	18394	intergenic	NA	5	15	0	1	0
6:146012061:C:T	rs2142978	6	146012061	T	C	0.329	EPM2A	0.298	0.00531935	0.0606438	0.0217593	0.631364	rs6922507	5	0	intronic	NA	5	15	1	1	0
6:145863065:A:C	rs450973	6	145863065	C	A	0.4811	EPM2A	0.296	0.0141755	-0.0495108	0.0201856	0.63171	rs6922507	5	0	intronic	NA	5	15	1	1	0
18:26367591:C:G	rs7231358	18	26367591	C	G	0.2127	RP11-510D21.1	0.296	7.40661e-05	-0.0972209	0.0245332	0.69945	rs1941335	11	0	ncRNA_intronic	5	5	15	0	1	0
6:146138707:A:G	rs10447449	6	146138707	A	G	0.4135	RP11-545I5.3	0.29	0.000747872	-0.0692547	0.0205418	0.87757	rs6922507	5	0	ncRNA_intronic	6	5	15	1	1	0
6:146212285:A:G	rs2265917	6	146212285	A	G	0.4076	SHPRH	0.289	0.00014419	-0.0780061	0.0205232	1	rs6922507	5	0	intronic	5	4	5	1	1	0
6:146299763:C:G	rs2814877	6	146299763	C	G	0.4294	SHPRH	0.289	0.00134577	-0.0654609	0.020418	0.902425	rs6922507	5	14203	intergenic	5	14	15	0	1	0
6:146171025:A:ATT	rs377667944	6	146171025	ATT	A	0.4294	RP11-545I5.3	0.28	NA	NA	NA	0.820183	rs6922507	5	0	ncRNA_intronic	NA	5	15	0	1	1
6:145896118:A:G	rs12205752	6	145896118	A	G	0.4016	EPM2A	0.274	0.00197367	-0.0638709	0.0206424	0.877461	rs6922507	5	0	intronic	7	5	9	1	1	0
6:145812678:G:T	rs447247	6	145812678	G	T	0.4672	RP1-28C20.1	0.273	0.0260787	-0.0450511	0.0202473	0.648529	rs6922507	5	0	ncRNA_intronic	7	9	15	0	1	0
6:145883801:A:G	rs6919684	6	145883801	A	G	0.4205	EPM2A	0.268	0.00093661	-0.0677349	0.0204705	0.808556	rs6922507	5	0	intronic	6	5	15	1	1	0
6:145781916:C:T	rs973856	6	145781916	C	T	0.4543	RNU1-33P	0.265	0.00480952	0.0574415	0.0203728	0.702535	rs6922507	5	2457	intergenic	7	5	15	0	1	0
6:145934273:C:T	rs2096201	6	145934273	C	T	0.4016	EPM2A	0.26	0.00173178	-0.0648141	0.0206892	0.877461	rs6922507	5	0	intronic	6	5	15	1	1	0
6:145935006:A:C	rs4398765	6	145935006	C	A	0.3231	EPM2A	0.26	0.0155015	-0.053185	0.0219732	0.658909	rs6922507	5	0	intronic	7	5	15	1	1	0
6:145827039:C:T	rs428659	6	145827039	T	C	0.4672	EPM2A	0.259	0.023142	-0.045961	0.0202375	0.648529	rs6922507	5	0	intronic	NA	5	15	1	1	0
6:146208937:G:T	rs2814880	6	146208937	T	G	0.4076	SHPRH	0.259	0.000200944	-0.0763045	0.020524	1	rs6922507	5	0	intronic	6	4	5	1	1	0
6:146030548:A:G	rs9403741	6	146030548	G	A	0.4225	EPM2A	0.258	0.000738881	0.0688697	0.0204075	0.816623	rs6922507	5	0	intronic	5	5	15	1	1	0
14:41983733:C:G	rs1959411	14	41983733	G	C	0.4334	CTD-2298J14.1	0.258	1.78746e-06	0.100207	0.020981	1	rs1959411	9	41131	intergenic	5	5	15	0	1	0
6:145897507:G:GC	rs66947489	6	145897507	GC	G	0.4006	EPM2A	0.257	NA	NA	NA	0.87298	rs6922507	5	0	intronic	NA	5	15	1	1	0
6:146182515:C:G	rs2246132	6	146182515	C	G	0.333	RP11-545I5.3	0.245	0.0064974	-0.0591585	0.021737	0.641903	rs6922507	5	0	ncRNA_intronic	6	5	15	1	1	0
18:26298880:A:G	rs9952451	18	26298880	A	G	0.2376	ARIH2P1	0.241	2.22057e-07	-0.124356	0.0240076	0.977781	rs1941335	11	65707	intergenic	5	5	15	0	1	0
10:61985276:C:T	rs16914633	10	61985276	C	T	0.08648	ANK3	0.24	5.14492e-06	0.146594	0.0321563	0.794047	rs10994278	7	0	intronic	7	5	15	1	0	0
18:26341915:G:T	rs7227864	18	26341915	G	T	0.1988	RP11-510D21.1	0.239	4.32594e-05	-0.104196	0.0254799	0.798122	rs1941335	11	23116	intergenic	7	2	15	0	1	0
6:145878716:G:T	rs446362	6	145878716	G	T	0.4006	EPM2A	0.236	0.00215765	-0.0633519	0.0206518	0.873487	rs6922507	5	0	intronic	5	5	15	1	1	0
6:146446024:C:G	rs9373486	6	146446024	G	C	0.4394	GRM1	0.236	0.00361017	-0.059876	0.0205734	0.864378	rs6922507	5	0	intronic	7	9	15	1	1	0
6:146313726:G:T	rs2814870	6	146313726	G	T	0.4294	SHPRH	0.235	0.00137745	-0.0652923	0.0204081	0.902425	rs6922507	5	28166	intergenic	NA	9	15	0	1	0
6:145861275:A:G	rs366621	6	145861275	A	G	0.4612	EPM2A	0.232	0.0360646	-0.0425196	0.0202842	0.676711	rs6922507	5	0	intronic	NA	7	15	1	1	1
6:145897097:A:G	rs9376950	6	145897097	G	A	0.4016	EPM2A	0.229	0.00222946	-0.063127	0.0206444	0.877461	rs6922507	5	0	intronic	6	5	15	1	1	0
8:13955335:A:T	rs73215903	8	13955335	T	A	0.08748	SGCZ	0.229	2.16198e-05	0.146673	0.0345319	0.649055	rs75787165	6	0	intronic	6	9	15	1	0	0
14:41961664:C:G	rs10141704	14	41961664	C	G	0.4105	CTD-2298J14.1	0.229	NA	NA	NA	0.812441	rs1959411	9	63200	intergenic	6	9	15	0	1	0
6:146078907:C:T	rs9399564	6	146078907	C	T	0.4254	RP3-466P17.1	0.228	0.000981429	0.0672023	0.0203903	0.829725	rs6922507	5	20552	intergenic	7	5	15	0	1	0
6:146201024:A:G	rs2253886	6	146201024	G	A	0.4095	RP11-545I5.3:SHPRH	0.228	0.000808516	-0.0688176	0.0205434	0.894472	rs6922507	5	0	ncRNA_intronic	7	4	5	1	1	0
6:145820781:A:G	rs452552	6	145820781	G	A	0.4672	EPM2A	0.227	0.0246634	-0.0454658	0.0202373	0.648529	rs6922507	5	1937	intergenic	6	5	15	1	1	0
6:146423334:C:T	rs9403770	6	146423334	C	T	0.4364	GRM1	0.225	0.00192723	-0.0633602	0.0204307	0.875314	rs6922507	5	0	intronic	7	14	15	1	1	0
6:146071839:C:G	rs1890170	6	146071839	G	C	0.332	RP3-466P17.1	0.216	0.00145042	0.069168	0.0217207	0.639602	rs6922507	5	13484	intergenic	7	5	15	0	1	0
15:100815368:A:C	rs55680282	15	100815368	A	C	0.1223	ADAMTS17	0.212	2.45665e-05	0.127516	0.0302261	0.859122	rs112532581	10	0	intronic	5	4	15	1	1	0
6:146158300:A:T	rs9386136	6	146158300	A	T	0.331	RP11-545I5.3	0.211	0.00637097	-0.0592978	0.0217363	0.644561	rs6922507	5	0	ncRNA_intronic	6	5	15	0	1	0
6:145817272:A:T	rs383762	6	145817272	A	T	0.4682	RP1-28C20.1	0.209	NA	NA	NA	0.645198	rs6922507	5	4043	intergenic	6	9	15	1	1	0
15:100814884:C:G	rs7164227	15	100814884	G	C	0.1123	ADAMTS17	0.208	7.89127e-06	0.138155	0.0309202	0.948356	rs112532581	10	0	intronic	5	5	15	1	1	0
6:145973840:A:G	rs702305	6	145973840	A	G	0.4225	EPM2A	0.203	0.000601232	0.070195	0.0204587	0.816623	rs6922507	5	0	intronic	NA	5	15	1	1	0
6:146370524:A:C	rs13198450	6	146370524	C	A	0.4294	GRM1	0.203	0.00123162	-0.0659255	0.0204012	0.902425	rs6922507	5	0	intronic	6	5	15	1	1	0
6:146267873:A:G	rs6924159	6	146267873	A	G	0.4076	SHPRH	0.196	0.000151432	0.0777548	0.0205228	1	rs6922507	5	0	intronic	6	4	5	1	1	0
6:145880630:A:C	rs426874	6	145880630	A	C	0.4205	EPM2A	0.193	0.00110747	-0.066746	0.0204636	0.808556	rs6922507	5	0	intronic	7	5	15	1	1	0
6:146323795:A:T	rs2474354	6	146323795	T	A	0.4612	GRM1	0.19	0.00411327	-0.0580524	0.0202319	0.796731	rs6922507	5	24986	intergenic	6	14	15	0	1	0
6:146152426:C:T	rs6917135	6	146152426	T	C	0.4125	RP11-545I5.3	0.189	0.000752846	-0.0692212	0.020543	0.881883	rs6922507	5	0	ncRNA_intronic	6	5	15	0	1	0
6:146403255:A:T	rs9399573	6	146403255	A	T	0.4364	GRM1	0.188	0.00196897	-0.0632251	0.020429	0.875314	rs6922507	5	0	intronic	6	5	15	1	1	0
6:145855226:A:AT	rs77859852	6	145855226	AT	A	0.4642	EPM2A	0.187	NA	NA	NA	0.671033	rs6922507	5	0	intronic	NA	5	15	1	1	0
6:146044747:G:T	rs9390347	6	146044747	G	T	0.4225	EPM2A	0.183	0.00094505	0.0678418	0.0205184	0.816623	rs6922507	5	0	intronic	6	5	15	1	1	0
10:62006261:C:T	rs16914644	10	62006261	T	C	0.08748	ANK3	0.183	9.84856e-06	0.142039	0.032132	0.783066	rs10994278	7	0	intronic	5	5	15	1	0	1
6:146095739:A:G	rs2328708	6	146095739	G	A	0.4254	FBXO30	0.181	0.00106405	0.0668726	0.0204315	0.829725	rs6922507	5	18898	intergenic	6	9	15	0	1	0
6:146242942:C:T	rs9399569	6	146242942	C	T	0.4105	SHPRH	0.166	0.000158717	0.07765	0.0205585	0.986603	rs6922507	5	0	intronic	7	4	4	1	1	0
6:146369608:C:T	rs9322044	6	146369608	T	C	0.4304	GRM1	0.166	0.00130497	-0.0655862	0.0204008	0.898405	rs6922507	5	0	intronic	7	9	15	1	1	0
6:146375906:C:T	rs7755440	6	146375906	T	C	0.4294	GRM1	0.166	0.00121515	-0.0661045	0.0204323	0.902425	rs6922507	5	0	intronic	7	5	15	1	1	0
4:42050538:G:GC	rs66954586	4	42050538	G	GC	0.2485	SLC30A9	0.164	NA	NA	NA	0.795517	rs34215985	3	0	intronic	NA	4	5	1	1	1
10:62006898:C:T	rs10994277	10	62006898	C	T	0.08648	ANK3	0.16	8.71624e-06	0.144041	0.0323921	0.794047	rs10994278	7	0	intronic	6	5	15	1	0	0
6:146184999:C:T	rs2249147	6	146184999	T	C	0.4125	RP11-545I5.3	0.158	0.000774826	-0.0690609	0.0205439	0.881883	rs6922507	5	0	ncRNA_intronic	7	2	15	1	1	0
6:145836353:A:C	rs399169	6	145836353	C	A	0.4672	EPM2A	0.157	0.0252266	-0.0452889	0.0202371	0.648529	rs6922507	5	0	intronic	7	5	15	1	1	0
6:146412695:A:G	rs6570738	6	146412695	G	A	0.4394	GRM1	0.153	0.00185207	-0.0635956	0.0204292	0.864378	rs6922507	5	0	intronic	7	5	15	1	1	0
6:145784606:G:T	rs1509214	6	145784606	T	G	0.4046	RNU1-33P	0.15	0.0019273	0.0639835	0.0206318	0.831927	rs6922507	5	70	upstream	6	5	15	0	1	0
6:146257761:C:G	rs9403756	6	146257761	G	C	0.4085	SHPRH	0.15	2.77591e-06	0.0961857	0.020523	0.995501	rs6922507	5	0	intronic	7	4	5	1	1	0
6:146394655:A:G	rs969694	6	146394655	A	G	0.4344	GRM1	0.147	0.00147635	-0.0649573	0.0204314	0.884605	rs6922507	5	0	intronic	NA	5	15	1	1	0
6:145916625:G:GATTT	rs10639767	6	145916625	G	GATTT	0.4016	EPM2A	0.144	NA	NA	NA	0.877461	rs6922507	5	0	intronic	NA	14	15	1	1	0
6:146004444:A:T	rs702315	6	146004444	T	A	0.4225	EPM2A	0.144	NA	NA	NA	0.816623	rs6922507	5	0	intronic	7	4	15	1	1	0
6:145816180:C:G	rs396492	6	145816180	C	G	0.4672	RP1-28C20.1	0.141	0.0221364	-0.0463077	0.0202392	0.648529	rs6922507	5	2951	intergenic	6	8	15	1	1	0
6:145857791:C:T	rs373313	6	145857791	T	C	0.4622	EPM2A	0.141	0.0254962	-0.0452815	0.0202711	0.676302	rs6922507	5	0	intronic	6	5	15	1	1	0
6:146281367:C:T	rs7746618	6	146281367	T	C	0.325	SHPRH	0.136	0.0111074	0.0557571	0.0219577	0.688433	rs6922507	5	0	intronic	5	1	5	1	1	0
6:145922777:A:G	rs6903252	6	145922777	A	G	0.4493	EPM2A	0.135	0.00231534	-0.0617202	0.0202595	0.713704	rs6922507	5	0	intronic	5	5	15	1	1	0
14:41969119:C:T	rs8008886	14	41969119	T	C	0.3956	CTD-2298J14.1	0.132	NA	NA	NA	0.790867	rs1959411	9	55745	intergenic	6	9	15	0	1	0
6:145832633:C:T	rs454614	6	145832633	C	T	0.4672	EPM2A	0.131	0.0259531	-0.0450847	0.0202454	0.648529	rs6922507	5	0	intronic	NA	5	15	1	1	0
6:146060193:G:T	rs9403742	6	146060193	G	T	0.4523	RP3-466P17.1	0.131	0.00171317	0.0650048	0.0207291	0.712952	rs6922507	5	1838	intergenic	NA	5	15	1	1	0
6:146360880:G:T	rs854144	6	146360880	T	G	0.4881	GRM1	0.115	0.0126817	-0.0501624	0.0201247	0.643128	rs6922507	5	0	intronic	NA	9	15	1	1	0
6:146260010:A:G	rs4314514	6	146260010	A	G	0.4076	SHPRH	0.114	0.000161038	0.0775901	0.0205624	1	rs6922507	5	0	intronic	7	4	4	1	1	0
6:145869145:A:C	rs448258	6	145869145	C	A	0.4016	EPM2A	0.112	0.00236289	-0.0628254	0.0206638	0.877461	rs6922507	5	0	intronic	5	5	15	1	1	1
6:146011064:C:T	rs9376957	6	146011064	C	T	0.4225	EPM2A	0.112	0.00067467	0.0693887	0.0204104	0.816623	rs6922507	5	0	intronic	7	5	15	1	1	0
6:145862482:G:GTA	rs142787247	6	145862482	G	GTA	0.3588	EPM2A	0.102	NA	NA	NA	0.698741	rs6922507	5	0	intronic	NA	5	15	1	1	0
6:145933775:A:AT	rs35949482	6	145933775	AT	A	0.4016	EPM2A	0.1	NA	NA	NA	0.877461	rs6922507	5	0	intronic	NA	5	15	1	1	1
6:146341339:T:TG	rs36000482	6	146341339	TG	T	0.4294	GRM1	0.093	NA	NA	NA	0.902425	rs6922507	5	7442	intergenic	NA	14	15	1	1	0
18:26337761:C:G	rs356914	18	26337761	C	G	0.2008	RP11-510D21.1	0.093	0.0366089	0.0532324	0.0254688	0.786813	rs1941335	11	27270	intergenic	5	5	15	0	1	0
6:146002097:C:T	rs702311	6	146002097	T	C	0.4672	EPM2A	0.091	NA	NA	NA	0.662236	rs6922507	5	0	intronic	NA	5	15	1	1	0
6:145800010:A:G	rs9403707	6	145800010	A	G	0.4811	RP1-28C20.1	0.082	0.0092514	-0.0526235	0.0202194	0.628157	rs6922507	5	10755	intergenic	7	5	15	0	1	0
6:145894949:A:G	rs6912079	6	145894949	G	A	0.4016	EPM2A	0.082	0.00207628	-0.063603	0.0206564	0.877461	rs6922507	5	0	intronic	7	5	15	1	1	0
6:145843759:C:T	rs407887	6	145843759	C	T	0.4066	EPM2A	0.081	0.00321162	-0.0607192	0.0206057	0.839686	rs6922507	5	0	intronic	5	5	15	1	1	0
6:146031104:A:G	rs9497398	6	146031104	A	G	0.4105	EPM2A	0.081	0.000797429	0.0691885	0.0206306	0.864651	rs6922507	5	0	intronic	6	5	15	1	1	0
6:145892322:C:CTG	rs34836710	6	145892322	CTG	C	0.4016	EPM2A	0.075	NA	NA	NA	0.877461	rs6922507	5	0	intronic	NA	5	15	1	1	0
6:146194332:A:T	rs2265915	6	146194332	A	T	0.4095	RP11-545I5.3:SHPRH	0.073	NA	NA	NA	0.894472	rs6922507	5	0	ncRNA_intronic	6	5	15	1	1	0
6:146241472:A:C	rs9376970	6	146241472	A	C	0.4076	SHPRH	0.073	0.00015005	0.0778008	0.0205226	1	rs6922507	5	0	intronic	7	4	4	1	1	0
5:35278455:A:G	rs149006186	5	35278455	G	A	0.03181	PRLR	0.071	5.11139e-07	-0.305528	0.060837	0.933536	rs75977988	4	47660	intergenic	6	9	15	0	1	0
15:100825690:C:T	rs75338491	15	100825690	C	T	0.1113	ADAMTS17	0.07	8.10136e-05	0.122275	0.0310234	0.959119	rs112532581	10	0	intronic	5	4	15	1	1	0
6:145978225:C:CT	rs5880652	6	145978225	C	CT	0.4155	EPM2A	0.069	NA	NA	NA	0.768571	rs6922507	5	0	intronic	NA	5	15	1	0	0
6:146302687:C:T	rs112243801	6	146302687	T	C	0.4314	SHPRH	0.063	NA	NA	NA	0.886808	rs6922507	5	17127	intergenic	7	14	15	0	1	0
6:146018517:A:G	rs4455694	6	146018517	A	G	0.4105	EPM2A	0.062	0.000677607	0.0698455	0.020552	0.864651	rs6922507	5	0	intronic	6	5	15	1	1	0
18:26283711:G:T	rs1785803	18	26283711	G	T	0.2376	ARIH2P1	0.062	1.4824e-07	0.125972	0.0239731	0.977781	rs1941335	11	50538	intergenic	6	5	15	0	1	0
4:42063689:C:T	rs4604086	4	42063689	C	T	0.2107	SLC30A9	0.059	NA	NA	NA	0.951846	rs34215985	3	0	intronic	6	4	5	1	1	0
18:26311230:C:T	rs356843	18	26311230	T	C	0.2018	RP11-510D21.1	0.058	5.27335e-05	0.103475	0.0255925	0.791419	rs1941335	11	53801	intergenic	NA	5	15	0	1	0
6:145892402:C:T	rs1280275	6	145892402	C	T	0.4016	EPM2A	0.057	0.00196701	-0.063891	0.0206422	0.877461	rs6922507	5	0	intronic	NA	5	15	1	1	0
6:145953675:A:T	rs4896829	6	145953675	T	A	0.4523	EPM2A	0.056	0.00251312	-0.0612006	0.0202533	0.710359	rs6922507	5	0	intronic	3a	5	15	1	1	0
6:145982344:C:T	rs1292333	6	145982344	C	T	0.4225	EPM2A	0.056	0.0006393	0.0698167	0.0204479	0.816623	rs6922507	5	0	intronic	NA	5	15	1	1	1
6:146023609:A:G	rs991507	6	146023609	G	A	0.4105	EPM2A	0.055	0.000747899	0.0693048	0.0205568	0.864651	rs6922507	5	0	intronic	NA	5	15	1	1	0
6:145883873:G:T	rs6899900	6	145883873	T	G	0.4205	EPM2A	0.052	0.000986254	-0.0674304	0.0204681	0.808556	rs6922507	5	0	intronic	7	5	15	1	1	0
6:145839793:A:G	rs409121	6	145839793	G	A	0.4672	EPM2A	0.048	0.0257357	-0.0451387	0.02024	0.648529	rs6922507	5	0	intronic	6	14	15	1	1	0
6:145857592:C:T	rs434318	6	145857592	C	T	0.4016	EPM2A	0.044	0.0022225	-0.063172	0.0206528	0.869538	rs6922507	5	0	intronic	NA	5	15	1	1	0
6:145821837:C:G	rs406799	6	145821837	G	C	0.4672	EPM2A	0.041	0.0243878	-0.0455536	0.0202374	0.648529	rs6922507	5	881	downstream	7	5	15	1	1	0
6:146123818:A:G	rs7744014	6	146123818	G	A	0.4254	FBXO30	0.041	0.000806543	-0.0683219	0.0203913	0.829725	rs6922507	5	0	intronic	5	4	5	1	1	0
6:145934841:C:T	rs4332001	6	145934841	T	C	0.4195	EPM2A	0.039	0.00113205	-0.0666299	0.0204671	0.803761	rs6922507	5	0	intronic	6	5	15	1	1	0
6:146352690:A:G	rs9322043	6	146352690	A	G	0.4294	GRM1	0.039	0.00131097	-0.0655588	0.0204006	0.902425	rs6922507	5	0	intronic	6	1	14	1	1	0
6:146339414:A:C	rs2814866	6	146339414	C	A	0.4324	GRM1	0.038	0.00129724	-0.0654936	0.0203612	0.891085	rs6922507	5	9367	intergenic	NA	7	15	1	1	0
4:42060714:C:G	rs10938172	4	42060714	C	G	0.2107	SLC30A9	0.036	4.47521e-06	0.119415	0.0260276	0.951846	rs34215985	3	0	intronic	7	4	5	1	1	0
8:13961340:C:T	rs75787165	8	13961340	C	T	0.06262	SGCZ	0.036	4.52884e-06	0.17546	0.0382639	1	rs75787165	6	0	intronic	7	1	15	1	0	0
14:42036322:A:T	rs55810038	14	42036322	A	T	0.4841	CTD-2298J14.1	0.035	2.23561e-05	-0.0857371	0.0202212	0.72106	rs1959411	9	11063	intergenic	6	9	15	0	1	0
6:145967471:A:C	rs1292338	6	145967471	A	C	0.4225	EPM2A	0.033	0.000626622	0.0700661	0.0204882	0.816623	rs6922507	5	0	intronic	NA	5	15	1	1	0
6:146081369:A:G	rs6933161	6	146081369	G	A	0.4254	RP3-466P17.1	0.032	0.000940257	0.0674426	0.0203888	0.829725	rs6922507	5	23014	intergenic	7	5	15	0	1	0
6:145907831:A:G	rs11155433	6	145907831	G	A	0.4016	EPM2A	0.028	0.00227066	-0.0630252	0.0206482	0.877461	rs6922507	5	0	intronic	7	5	15	1	1	0
6:146019689:G:T	rs4896839	6	146019689	T	G	0.4105	EPM2A	0.026	0.000709003	0.0696061	0.0205566	0.864651	rs6922507	5	0	intronic	6	5	15	1	1	0
6:146093780:C:G	rs7770862	6	146093780	G	C	0.4135	FBXO30	0.021	8.11856e-06	0.0918223	0.0205786	0.87757	rs6922507	5	20857	intergenic	7	9	15	0	1	0
6:146319166:C:G	rs2748498	6	146319166	C	G	0.4294	GRM1	0.021	0.00129298	-0.0656515	0.0204043	0.902425	rs6922507	5	29615	intergenic	6	9	15	0	1	0
6:146444201:C:T	rs7751915	6	146444201	C	T	0.4404	GRM1	0.019	0.00448806	-0.0584594	0.0205723	0.860526	rs6922507	5	0	intronic	7	9	15	1	1	0
6:146029687:A:G	rs2092263	6	146029687	G	A	0.4225	EPM2A	0.014	0.00078259	0.0685456	0.0204073	0.816623	rs6922507	5	0	intronic	NA	4	15	1	1	0
6:145899975:A:C	rs6914203	6	145899975	C	A	0.4016	EPM2A	0.013	0.00201749	-0.0637397	0.0206435	0.877461	rs6922507	5	0	intronic	7	5	15	1	1	0
6:145953339:A:C	rs4896828	6	145953339	A	C	0.4225	EPM2A	0.013	0.000884799	-0.0686455	0.0206465	0.816623	rs6922507	5	0	intronic	5	5	15	1	1	1
6:145805874:A:G	rs399502	6	145805874	A	G	0.3201	RP1-28C20.1	0.007	0.0119864	-0.0553035	0.022011	0.652229	rs6922507	5	4891	intergenic	7	5	15	0	1	0
6:145883264:G:T	rs440696	6	145883264	G	T	0.4205	EPM2A	0.007	NA	NA	NA	0.808556	rs6922507	5	0	intronic	NA	5	15	1	1	0
6:145916617:A:T	rs4495284	6	145916617	T	A	0.4016	EPM2A	0.003	NA	NA	NA	0.877461	rs6922507	5	0	intronic	7	14	15	1	1	0
4:42021002:CA:CAA	rs548479645	4	42021002	CA	CAA	0.02783	SLC30A9	NA	NA	NA	NA	0.878678	rs34215985	3	0	intronic	NA	4	5	1	0	0
6:145826382:TA:TAA	rs35126192	6	145826382	TA	TAA	0.3807	EPM2A	NA	NA	NA	NA	0.742582	rs6922507	5	0	intronic	NA	5	15	1	0	0
6:145886357:T:TG	rs68033769	6	145886357	T	TG	0.4016	EPM2A	NA	NA	NA	NA	0.877461	rs6922507	5	0	intronic	NA	5	15	1	1	0
6:145886360:T:TGC	rs60984177	6	145886360	T	TGC	0.4016	EPM2A	NA	NA	NA	NA	0.877461	rs6922507	5	0	intronic	NA	5	15	1	1	0
6:145886361:T:TG	rs10676086	6	145886361	T	TG	0.4016	EPM2A	NA	NA	NA	NA	0.877461	rs6922507	5	0	intronic	NA	5	15	1	1	0
6:145964979:GA:GAA	rs571998008	6	145964979	GAA	GA	0.4264	EPM2A	NA	NA	NA	NA	0.808492	rs6922507	5	0	intronic	NA	5	15	1	0	0
6:146154883:TTTTTG:TTTTTGTTTTG	rs573176531	6	146154883	TTTTTG	TTTTTGTTTTG	0.329	RP11-545I5.3	NA	NA	NA	NA	0.631364	rs6922507	5	0	ncRNA_intronic	NA	5	15	0	0	0

## Sheet: T3.function.consequence
Table 3. Functional consequences of all candidate variants in the 11 genomic risk loci
This table shows the proportion of all candidate SNPs that have corresponding functional annotation assigned by ANNOVAR.
annot	ref.count	ref.prop	count	prop	enrichment	fisher.P
intronic	9137749	0.36432	750	0.573833	1.57508	2.99415e-53
intergenic	11684523	0.465859	406	0.310635	0.666801	3.85371e-30
ncRNA_intronic	2884355	0.114998	88	0.0673298	0.585484	9.11105e-09
exonic	254736	0.0101563	3	0.00229533	0.226002	0.00201992
ncRNA_exonic	259951	0.0103642	22	0.0168324	1.6241	0.0278211
downstream	284177	0.0113301	9	0.006886	0.607764	0.149201
UTR3	233824	0.0093225	17	0.0130069	1.39521	0.191346
upstream	266686	0.0106327	9	0.006886	0.647625	0.223622
UTR5	71546	0.00285252	3	0.00229533	0.804669	1
ncRNA_splicing	1313	5.23489e-05	0	0	0	1
splicing	2830	0.000112831	0	0	0	1

## Sheet: T4.partition.h2
Table 4.Heritability enrichment of 53 functional annotation categories for differential genetic variants.
Annotation categories with p values below Bonferroni-corrected significance (0.05/53=9.43E-04) are highlighted in bold. SNP functional annotations obtained from https://github.com/bulik/ldsc and heritability calculated using LDscore regression. Prop.h2 = SNP-based heritability; H3K9ac = histone acetylation mark of active enhancher/promoter regions; TSS = transcription start site; 3'-UTR = untrans…
Category	Prop._SNPs	Prop._h2	Prop._h2_std_error	Enrichment	Enrichment_std_error	Enrichment_p
Conserved_LindbladToh_0	0.0260625	0.610523	0.26594	23.4254	10.2039	0.0106117
Transcribed_Hoffman.extend.500_0	0.763062	1.24561	0.279338	1.63239	0.366076	0.0584158
UTR_3_UCSC.extend.500_0	0.0269311	-0.173053	0.126742	-6.42575	4.70614	0.0924801
Intron_UCSC.extend.500_0	0.39713	0.619155	0.147314	1.55907	0.370947	0.100664
PromoterFlanking_Hoffman_0	0.00842726	0.225909	0.149415	26.807	17.73	0.126657
Intron_UCSC_0	0.387453	0.627725	0.174397	1.62013	0.450112	0.130519
FetalDHS_Trynka.extend.500_0	0.28501	0.876994	0.42354	3.07706	1.48605	0.147408
Enhancer_Andersson_0	0.00433537	-0.15808	0.12412	-36.4628	28.6296	0.174985
TSS_Hoffman.extend.500_0	0.0348255	0.262473	0.181142	7.53678	5.20142	0.185039
DHS_Trynka.extend.500_0	0.498779	1.08641	0.438049	2.17814	0.878242	0.187094
TSS_Hoffman_0	0.0182189	0.237932	0.179243	13.0596	9.83829	0.195485
Repressed_Hoffman_0	0.461222	-0.128562	0.497932	-0.278743	1.07959	0.210365
H3K4me3_peaks_Trynka_0	0.0417894	0.414457	0.311389	9.91774	7.45138	0.22773
SuperEnhancer_Hnisz_0	0.16842	0.0277018	0.125404	0.16448	0.74459	0.228648
H3K4me1_peaks_Trynka_0	0.171318	0.774408	0.512383	4.52029	2.99083	0.230206
DGF_ENCODE.extend.500_0	0.541501	1.02461	0.401584	1.89216	0.741613	0.236148
UTR_5_UCSC.extend.500_0	0.0278058	0.177715	0.147849	6.39128	5.3172	0.29134
H3K9ac_peaks_Trynka_0	0.0387701	0.337279	0.317946	8.69944	8.2008	0.344672
Enhancer_Hoffman.extend.500_0	0.153929	0.426055	0.295476	2.76787	1.91956	0.353937
Promoter_UCSC_0	0.0311637	0.195017	0.182051	6.2578	5.84177	0.363853
H3K9ac_Trynka.extend.500_0	0.230583	0.497568	0.313007	2.15787	1.35745	0.372116
H3K27ac_Hnisz.extend.500_0	0.422591	0.646456	0.266473	1.52975	0.63057	0.399041
H3K4me3_Trynka.extend.500_0	0.255482	0.454612	0.280282	1.77943	1.09707	0.467824
SuperEnhancer_Hnisz.extend.500_0	0.171607	0.0874274	0.120834	0.509464	0.704135	0.471712
H3K27ac_PGC2.extend.500_0	0.336034	0.124637	0.310967	0.370904	0.925403	0.483724
H3K27ac_Hnisz_0	0.391169	0.544332	0.221981	1.39155	0.567481	0.485545
WeakEnhancer_Hoffman_0	0.0210925	0.186104	0.238707	8.82322	11.3171	0.489278
UTR_5_UCSC_0	0.00542453	-0.0493551	0.0830504	-9.09851	15.3102	0.505897
Enhancer_Hoffman_0	0.0633203	-0.139287	0.331138	-2.19973	5.22957	0.534729
DGF_ENCODE_0	0.137594	0.505944	0.645709	3.67709	4.69287	0.557534
TFBS_ENCODE_0	0.132451	-0.157578	0.508645	-1.18971	3.84026	0.56149
H3K4me1_Trynka_0	0.426568	0.679268	0.443116	1.5924	1.03879	0.564182
Repressed_Hoffman.extend.500_0	0.719053	0.618234	0.184529	0.859789	0.256627	0.579904
FetalDHS_Trynka_0	0.0847566	-0.156616	0.439987	-1.84784	5.19119	0.587004
WeakEnhancer_Hoffman.extend.500_0	0.0889585	0.207741	0.235583	2.33526	2.64824	0.614498
CTCF_Hoffman.extend.500_0	0.0710622	-0.0438637	0.250864	-0.617258	3.5302	0.640695
H3K9ac_Trynka_0	0.126111	0.267717	0.312643	2.12287	2.47911	0.65012
DHS_Trynka_0	0.167755	0.428338	0.617257	2.55335	3.67952	0.666071
H3K27ac_PGC2_0	0.269477	0.112343	0.37898	0.416894	1.40635	0.676357
Coding_UCSC_0	0.0146582	-0.0464372	0.149133	-3.16801	10.1741	0.678489
TFBS_ENCODE.extend.500_0	0.343444	0.175882	0.421632	0.512112	1.22766	0.687814
H3K4me1_Trynka.extend.500_0	0.609157	0.712555	0.266351	1.16974	0.437246	0.701025
H3K4me3_Trynka_0	0.133307	0.0231809	0.30287	0.173891	2.27197	0.715032
UTR_3_UCSC_0	0.0110542	-0.0218058	0.110718	-1.97262	10.0159	0.763854
Conserved_LindbladToh.extend.500_0	0.332514	0.269686	0.247875	0.811052	0.745457	0.798834
Promoter_UCSC.extend.500_0	0.0386271	0.0609097	0.112581	1.57687	2.91455	0.844394
Coding_UCSC.extend.500_0	0.0645554	0.0990073	0.178474	1.53368	2.76466	0.84636
Transcribed_Hoffman_0	0.345418	0.269208	0.402953	0.779369	1.16657	0.849998
PromoterFlanking_Hoffman.extend.500_0	0.0334715	0.0636546	0.207436	1.90176	6.19739	0.883517
DHS_peaks_Trynka_0	0.111766	0.0542687	0.572212	0.485557	5.11974	0.91997
CTCF_Hoffman_0	0.0238288	0.0484151	0.251494	2.03179	10.5542	0.921853
Enhancer_Andersson.extend.500_0	0.0190691	0.0300164	0.144657	1.57408	7.58595	0.939601
base_0	1	1	2.39996e-07	1	2.39996e-07	NA

## Sheet: T5.map.genes
Table 5. Genes mapped by differential genetic variants using positional, eQTL and chromotin interaction mapping strategies in FUMA.
Genes mapped by all three strategies are highlighted in bold. Strat bp=start position of one gene; End bp=End position of one gene; pLI=probability of loss of function mutation intolerance (higher scores indicate higher probability); ncRVIS=Non-coding residual variation intolerance score. The higher the score is, the more intolerant to noncoding variants the gene is; posMap SNPs=SNPs mapped to th…
ensg	symbol	chr	start	end	strand	type	entrezID	HUGO	pLI	ncRVIS	Positional map	eQTL map	CI map	posMapSNPs	posMapMaxCADD	eqtlMapSNPs	eqtlMapminP	eqtlMapminQ	eqtlMapts	eqtlDirection	ciMap	ciMapts	minGwasP	IndSigSNPs	GenomicLocus
ENSG00000144339	TMEFF2	2	192813769	193060435	-1	protein_coding	23671	TMEFF2	0.386319	-1.76421	Yes	Yes	Yes	34	19.87	1	6.30632e-05	5.84236e-15	GTEx/v8/Heart_Left_Ventricle	-	Yes	Left_Ventricle:IMR90:Mesenchymal_Stem_Cell:Mesendoderm:hESC	1.42662e-06	rs13432319	1
ENSG00000014824	SLC30A9	4	41992489	42092474	1	protein_coding	10463	SLC30A9	0.00142349	-0.907697	Yes	Yes	Yes	93	15.43	95	5.9679e-14	0	eQTLcatalogue/HipSci_ge_iPSC:eQTLcatalogue/Schwartzentruber_2018_ge_sensory_neuron:eQTLcatalogue/TwinsUK_ge_LCL:PsychENCODE_eQTLs:eQTLGen_cis_eQTLs:BIOSQTL/BIOS_eQTL_geneLevel:CMC_SVA_cis:CMC_NoSVA_cis:GTEx/v8/Adipose_Subcutaneous:GTEx/v8/Brain_Amygdala:GTEx/v8/Brain_Anterior_cingulate_cortex_BA24:GTEx/v8/Brain_Caudate_basal_ganglia:GTEx/v8/Brain_Cerebellum:GTEx/v8/Brain_Cortex:GTEx/v8/Brain_Hypo…	-	Yes	Mesenchymal_Stem_Cell:Mesendoderm:hESC	6.77417e-07	rs34215985	3
ENSG00000188848	BEND4	4	42112955	42154895	-1	protein_coding	389206	BEND4	0.986765	1.71725	Yes	Yes	Yes	4	1.761	93	2.0059e-13	0	eQTLcatalogue/Fairfax_2012_B-cell_CD19:eQTLcatalogue/GENCORD_ge_T-cell:PsychENCODE_eQTLs:DICE/T_CD8_naive:eQTLGen_cis_eQTLs:CMC_SVA_cis:GTEx/v8/Adipose_Subcutaneous:GTEx/v8/Adipose_Visceral_Omentum:GTEx/v8/Brain_Hippocampus:GTEx/v8/Breast_Mammary_Tissue:GTEx/v7/Adipose_Subcutaneous	-	Yes	IMR90:Mesenchymal_Stem_Cell:Mesendoderm:Trophoblast-like_Cell:hESC	6.77417e-07	rs34215985	3
ENSG00000113494	PRLR	5	35048861	35230794	-1	protein_coding	5618	PRLR	0.916128	-0.644219	Yes	Yes	Yes	2	4.791	12	1.0175e-11	0	eQTLGen_cis_eQTLs:GTEx/v8/Adrenal_Gland	+	Yes	Mesenchymal_Stem_Cell:Mesendoderm:hESC	2.40307e-07	rs139501030;rs75977988	4
ENSG00000112425	EPM2A	6	145822719	146057160	-1	protein_coding	7957	EPM2A	3.58971e-05	0.516124	Yes	Yes	Yes	481	15.46	886	2.7198e-210	0	eQTLcatalogue/BLUEPRINT_ge_T-cell:eQTLcatalogue/Lepik_2017_ge_blood:eQTLcatalogue/TwinsUK_ge_skin:DICE/T_CD4_naive:DICE/T_CD4_naive_activated:DICE/T_CD8_naive:DICE/T_CD4_TFH:DICE/T_CD4_TH1:DICE/T_CD4_TH17:DICE/T_CD4_TH1_17:DICE/T_CD4_TH2:DICE/T_CD4_memory_TREG:DICE/T_CD4_naive_TREG:eQTLGen_cis_eQTLs:BIOSQTL/BIOS_eQTL_geneLevel:GTEx/v8/Whole_Blood:GTEx/v8/Colon_Sigmoid:GTEx/v8/Esophagus_Gastroesop…	+	Yes	Promoter_anchored_loops:Liver:IMR90:Mesenchymal_Stem_Cell:Trophoblast-like_Cell:hESC	2.6042e-06	rs6922507	5
ENSG00000118496	FBXO30	6	146114638	146135889	-1	protein_coding	84085	FBXO30	0.98734	0.32515	Yes	Yes	Yes	32	15.19	856	2.516e-10	0	eQTLcatalogue/Nedelec_2016_ge_macrophage_Salmonella:eQTLGen_cis_eQTLs:GTEx/v8/Cells_Cultured_fibroblasts:GTEx/v8/Skin_Sun_Exposed_Lower_leg:GTEx/v8/Testis:GTEx/v7/Cells_Transformed_fibroblasts:GTEx/v7/Skin_Sun_Exposed_Lower_leg:GTEx/v6/Cells_Transformed_fibroblasts:GTEx/v6/Testis	+	Yes	Promoter_anchored_loops:IMR90:Mesenchymal_Stem_Cell:Mesendoderm:Trophoblast-like_Cell:hESC	2.6042e-06	rs6922507	5
ENSG00000146414	SHPRH	6	146185381	146285559	-1	protein_coding	257218	SHPRH	0.491308	-0.613553	Yes	Yes	Yes	131	14.44	882	6.5406e-54	0	eQTLcatalogue/BLUEPRINT_ge_neutrophil:eQTLcatalogue/BrainSeq_ge_brain:eQTLcatalogue/Kasela_2017_T-cell_CD8:eQTLGen_cis_eQTLs:GTEx/v8/Brain_Cerebellum:GTEx/v8/Brain_Cortex:GTEx/v8/Brain_Nucleus_accumbens_basal_ganglia:GTEx/v8/Esophagus_Muscularis:GTEx/v8/Heart_Left_Ventricle:GTEx/v8/Muscle_Skeletal:GTEx/v7/Muscle_Skeletal:GTEx/v6/Heart_Left_Ventricle	-	Yes	IMR90:Mesenchymal_Stem_Cell:Mesendoderm:Neural_Progenitor_Cell:Trophoblast-like_Cell:hESC	2.6042e-06	rs6922507	5
ENSG00000152822	GRM1	6	146348782	146758734	1	protein_coding	2911	GRM1	0.989965	-0.267245	Yes	Yes	Yes	101	21.6	25	0.000507296	0.033442	PsychENCODE_eQTLs	-	Yes	Left_Ventricle:Liver:IMR90:Mesenchymal_Stem_Cell:Mesendoderm:Neural_Progenitor_Cell:Trophoblast-like_Cell:hESC	3.20812e-06	rs6922507	5
ENSG00000151150	ANK3	10	61786056	62493248	-1	protein_coding	288	ANK3	1	0.303348	Yes	Yes	Yes	18	12.96	2	3.7983e-07	3.36374e-16	eQTLGen_cis_eQTLs:GTEx/v8/Adipose_Subcutaneous:GTEx/v8/Thyroid	-	Yes	IMR90:Mesenchymal_Stem_Cell:Mesendoderm	8.13941e-08	rs10994278;rs142485569	7
ENSG00000140471	LINS	15	101099574	101143435	-1	protein_coding	55180	LINS	3.25524e-05	5.21706	No	Yes	Yes	0	0	14	5.3573e-26	0	eQTLGen_cis_eQTLs	-	Yes	Mesenchymal_Stem_Cell:hESC	4.89579e-06	rs112532581	10
ENSG00000170558	CDH2	18	25530930	25757410	-1	protein_coding	1000	CDH2	0.897441	-0.139326	No	Yes	Yes	0	0	103	9.51909e-10	4.71566e-06	eQTLGen_cis_eQTLs:GTEx/v8/Artery_Aorta:GTEx/v7/Artery_Aorta	+	Yes	Mesenchymal_Stem_Cell:Mesendoderm:Neural_Progenitor_Cell:Trophoblast-like_Cell:hESC	6.49813e-08	rs1941335	11
ENSG00000115415	STAT1	2	191829084	191885686	-1	protein_coding	6772	STAT1	0.999994	-0.650494	No	No	Yes	0	0	0	NA	NA	NA	NA	Yes	Mesenchymal_Stem_Cell	6.06598e-06	rs13432319	1
ENSG00000138378	STAT4	2	191894302	192016322	-1	protein_coding	6775	STAT4	0.988868	-0.393433	No	No	Yes	0	0	0	NA	NA	NA	NA	Yes	GM12878:IMR90:Mesenchymal_Stem_Cell:Mesendoderm:hESC	6.06598e-06	rs13432319	1
ENSG00000173559	NABP1	2	192542794	192561385	1	protein_coding	64859	NABP1	0.014257	-0.147388	No	No	Yes	0	0	0	NA	NA	NA	NA	Yes	Mesendoderm	6.06598e-06	rs13432319	1
ENSG00000168497	SDPR	2	192699028	192711981	-1	protein_coding	8436	SDPR	0.000704633	-0.634204	No	No	Yes	0	0	0	NA	NA	NA	NA	Yes	IMR90:Mesenchymal_Stem_Cell:Mesendoderm:hESC	6.06598e-06	rs13432319	1
ENSG00000182580	EPHB3	3	184279572	184300197	1	protein_coding	2049	EPHB3	0.95654	0.217538	No	No	Yes	0	0	0	NA	NA	NA	NA	Yes	IMR90:Mesenchymal_Stem_Cell	0.0021538	rs73187078	2
ENSG00000154277	UCHL1	4	41258430	41270472	1	protein_coding	7345	UCHL1	0.97267	0.402517	No	No	Yes	0	0	0	NA	NA	NA	NA	Yes	IMR90:Mesenchymal_Stem_Cell:Trophoblast-like_Cell	6.1456e-06	rs34215985	3
ENSG00000177752	YIPF7	4	44624086	44680573	-1	protein_coding	285525	YIPF7	2.38128e-05	-0.154663	No	No	Yes	0	0	0	NA	NA	NA	NA	Yes	IMR90:Mesenchymal_Stem_Cell:hESC	6.1456e-06	rs34215985	3
ENSG00000151806	GUF1	4	44680444	44702943	1	protein_coding	60558	GUF1	2.3678e-11	0.593355	No	No	Yes	0	0	0	NA	NA	NA	NA	Yes	IMR90:Mesenchymal_Stem_Cell:hESC	6.1456e-06	rs34215985	3
ENSG00000113492	AGXT2	5	34998206	35048198	-1	protein_coding	64902	AGXT2	4.66555e-15	-0.226406	No	No	Yes	0	0	0	NA	NA	NA	NA	Yes	Aorta:Mesenchymal_Stem_Cell:Mesendoderm:hESC	5.0741e-07	rs75977988	4
ENSG00000152582	SPEF2	5	35617946	35814713	1	protein_coding	79925	SPEF2	2.02916e-16	-0.435075	No	No	Yes	0	0	0	NA	NA	NA	NA	Yes	IMR90:Mesenchymal_Stem_Cell:Mesendoderm:hESC	5.0741e-07	rs75977988	4
ENSG00000168685	IL7R	5	35852797	35879705	1	protein_coding	3575	IL7R	3.72072e-06	1.76705	No	No	Yes	0	0	0	NA	NA	NA	NA	Yes	IMR90:Mesenchymal_Stem_Cell:Mesendoderm:Trophoblast-like_Cell:hESC	5.0741e-07	rs75977988	4
ENSG00000168671	UGT3A2	5	36035119	36071460	-1	protein_coding	167127	UGT3A2	2.94297e-10	1.24228	No	No	Yes	0	0	0	NA	NA	NA	NA	Yes	IMR90	5.0741e-07	rs75977988	4
ENSG00000164188	RANBP3L	5	36248536	36302216	-1	protein_coding	202151	RANBP3L	1.13183e-10	-0.568991	No	No	Yes	0	0	0	NA	NA	NA	NA	Yes	IMR90	5.0741e-07	rs75977988	4
ENSG00000079215	SLC1A3	5	36606457	36688436	1	protein_coding	6507	SLC1A3	0.43252	0.306137	No	No	Yes	0	0	0	NA	NA	NA	NA	Yes	Mesenchymal_Stem_Cell	5.0741e-07	rs75977988	4
ENSG00000164318	EGFLAM	5	38258511	38465123	1	protein_coding	133584	EGFLAM	9.38439e-10	0.34374	No	No	Yes	0	0	0	NA	NA	NA	NA	Yes	IMR90	5.0741e-07	rs75977988	4
ENSG00000146416	AIG1	6	143381633	143661441	1	protein_coding	51390	AIG1	1.90322e-05	NA	No	No	Yes	0	0	0	NA	NA	NA	NA	Yes	Left_Ventricle	0.000142499	rs6922507	5
ENSG00000001036	FUCA2	6	143815948	143832827	-1	protein_coding	2519	FUCA2	0.000365584	0.179337	No	No	Yes	0	0	0	NA	NA	NA	NA	Yes	Mesenchymal_Stem_Cell:hESC	3.20812e-06	rs6922507	5
ENSG00000118495	PLAGL1	6	144261437	144385735	-1	protein_coding	5325	PLAGL1	0.881694	-0.293562	No	No	Yes	0	0	0	NA	NA	NA	NA	Yes	Mesenchymal_Stem_Cell:Mesendoderm:hESC	0.000633051	rs6922507	5
ENSG00000135604	STX11	6	144471663	144509507	1	protein_coding	8676	STX11	0.0200261	NA	No	No	Yes	0	0	0	NA	NA	NA	NA	Yes	Left_Ventricle:GM12878:IMR90:Mesenchymal_Stem_Cell:Mesendoderm:Trophoblast-like_Cell:hESC	0.000142499	rs6922507	5
ENSG00000152818	UTRN	6	144606837	145174170	1	protein_coding	7402	UTRN	2.96803e-09	-0.121019	No	No	Yes	0	0	0	NA	NA	NA	NA	Yes	IMR90:Mesenchymal_Stem_Cell:Mesendoderm:Trophoblast-like_Cell	3.20812e-06	rs6922507	5
ENSG00000118508	RAB32	6	146864829	146876101	1	protein_coding	10981	RAB32	0.00877092	NA	No	No	Yes	0	0	0	NA	NA	NA	NA	Yes	Left_Ventricle:IMR90:Mesenchymal_Stem_Cell:Mesendoderm:Neural_Progenitor_Cell:Trophoblast-like_Cell:hESC	3.20812e-06	rs6922507	5
ENSG00000118492	ADGB	6	146920101	147136598	1	protein_coding	79747	ADGB	NA	NA	No	No	Yes	0	0	0	NA	NA	NA	NA	Yes	Aorta:Left_Ventricle:Liver:Psoas:GM12878:IMR90:Mesenchymal_Stem_Cell:Mesendoderm:Neural_Progenitor_Cell:Trophoblast-like_Cell:hESC	3.20812e-06	rs6922507	5
ENSG00000164506	STXBP5	6	147525561	147706866	1	protein_coding	134957	STXBP5	0.999992	NA	No	No	Yes	0	0	0	NA	NA	NA	NA	Yes	Mesenchymal_Stem_Cell:Mesendoderm:hESC	3.20812e-06	rs6922507	5
ENSG00000072401	UBE2D1	10	60094735	60130513	1	protein_coding	7321	UBE2D1	0.908885	-1.14023	No	No	Yes	0	0	0	NA	NA	NA	NA	Yes	Mesenchymal_Stem_Cell	4.98182e-06	rs10994278	7
ENSG00000122870	BICC1	10	60272900	60591195	1	protein_coding	80114	BICC1	0.571303	-0.692871	No	No	Yes	0	0	0	NA	NA	NA	NA	Yes	Mesendoderm	4.98182e-06	rs10994278	7
ENSG00000165443	PHYHIPL	10	60936350	61007534	1	protein_coding	84457	PHYHIPL	0.40288	-0.645677	No	No	Yes	0	0	0	NA	NA	NA	NA	Yes	IMR90	4.98182e-06	rs10994278	7
ENSG00000148541	FAM13C	10	61005890	61122939	-1	protein_coding	220965	FAM13C	0.000441696	-0.915199	No	No	Yes	0	0	0	NA	NA	NA	NA	Yes	IMR90:Mesenchymal_Stem_Cell	4.98182e-06	rs10994278	7
ENSG00000108091	CCDC6	10	61548521	61666414	-1	protein_coding	8030	CCDC6	0.9678	-0.866998	No	No	Yes	0	0	0	NA	NA	NA	NA	Yes	IMR90:Mesenchymal_Stem_Cell:Trophoblast-like_Cell	4.98182e-06	rs10994278	7
ENSG00000170312	CDK1	10	62538089	62554610	1	protein_coding	983	CDK1	0.970572	-0.363031	No	No	Yes	0	0	0	NA	NA	NA	NA	Yes	IMR90:Mesenchymal_Stem_Cell:Mesendoderm:Trophoblast-like_Cell:hESC	4.68913e-06	rs10994278	7
ENSG00000150347	ARID5B	10	63661059	63856703	1	protein_coding	84159	ARID5B	0.99989	-1.13936	No	No	Yes	0	0	0	NA	NA	NA	NA	Yes	Mesenchymal_Stem_Cell:Mesendoderm	4.98182e-06	rs10994278	7
ENSG00000182400	TRAPPC6B	14	39617015	39639736	-1	protein_coding	122553	TRAPPC6B	0.0219803	1.00547	No	No	Yes	0	0	0	NA	NA	NA	NA	Yes	Mesenchymal_Stem_Cell	NA	rs1959411	9
ENSG00000150527	CTAGE5	14	39734488	39856156	1	protein_coding	4253	CTAGE5	0.00187637	-0.846451	No	No	Yes	0	0	0	NA	NA	NA	NA	Yes	IMR90	NA	rs1959411	9
ENSG00000165355	FBXO33	14	39866873	39901704	-1	protein_coding	254170	FBXO33	0.986077	0.500595	No	No	Yes	0	0	0	NA	NA	NA	NA	Yes	IMR90:Mesenchymal_Stem_Cell:Mesendoderm:Trophoblast-like_Cell	NA	rs1959411	9
ENSG00000183475	ASB7	15	101142739	101191910	1	protein_coding	140460	ASB7	0.993244	-1.80768	No	No	Yes	0	0	0	NA	NA	NA	NA	Yes	Mesenchymal_Stem_Cell:hESC	4.67717e-05	rs112532581	10
ENSG00000182854	OR4F15	15	102358366	102359350	1	protein_coding	390649	OR4F15	0.205471	-0.12578	No	No	Yes	0	0	0	NA	NA	NA	NA	Yes	Mesenchymal_Stem_Cell	4.67717e-05	rs112532581	10
ENSG00000134762	DSC3	18	28569974	28622781	-1	protein_coding	1825	DSC3	5.45072e-20	1.61006	No	No	Yes	0	0	0	NA	NA	NA	NA	Yes	Mesenchymal_Stem_Cell	9.78625e-08	rs1941335	11
ENSG00000109133	TMEM33	4	41937137	41962589	1	protein_coding	55161	TMEM33	0.229169	2.28018	Yes	Yes	No	1	5.669	85	6.4346e-31	0	eQTLcatalogue/Fairfax_2014_IFN24:eQTLcatalogue/Fairfax_2014_LPS2:eQTLcatalogue/Fairfax_2014_naive:PsychENCODE_eQTLs:eQTLGen_cis_eQTLs:BIOSQTL/BIOS_eQTL_geneLevel:CMC_SVA_cis	+	No	NA	6.77417e-07	rs34215985	3
ENSG00000182308	DCAF4L1	4	41983713	41988476	1	protein_coding	285429	DCAF4L1	0.851426	0.913125	Yes	Yes	No	16	15.43	66	1.49159e-06	0.000129339	PsychENCODE_eQTLs:CMC_SVA_cis:GTEx/v8/Brain_Caudate_basal_ganglia:GTEx/v8/Colon_Transverse:GTEx/v8/Esophagus_Muscularis:GTEx/v8/Heart_Left_Ventricle:GTEx/v8/Thyroid:GTEx/v7/Esophagus_Muscularis	-	No	NA	6.77417e-07	rs34215985	3
ENSG00000165379	LRFN5	14	42076773	42373752	1	protein_coding	145581	LRFN5	0.712325	0.122069	Yes	Yes	No	13	21.5	59	1.96144e-32	9.65498e-27	eQTLcatalogue/HipSci_ge_iPSC:PsychENCODE_eQTLs:CMC_SVA_cis:CMC_NoSVA_cis:GTEx/v8/Adipose_Subcutaneous:GTEx/v8/Artery_Aorta:GTEx/v8/Artery_Tibial:GTEx/v8/Brain_Cerebellar_Hemisphere:GTEx/v8/Brain_Cerebellum:GTEx/v8/Esophagus_Muscularis:GTEx/v8/Cells_Cultured_fibroblasts:GTEx/v8/Skin_Not_Sun_Exposed_Suprapubic:GTEx/v8/Skin_Sun_Exposed_Lower_leg:GTEx/v8/Spleen:GTEx/v8/Thyroid:GTEx/v7/Adipose_Subcuta…	-	No	NA	1.78746e-06	rs1959411	9
ENSG00000145198	VWA5B2	3	183948217	183960117	1	protein_coding	90113	VWA5B2	0.354624	NA	No	Yes	No	0	0	1	4.76013e-06	0.0238006	eQTLcatalogue/CEDAR_platelet	-	No	NA	4.86968e-06	rs73187078	2
ENSG00000177383	MAGEF1	3	184428156	184429836	-1	protein_coding	64110	MAGEF1	0.0340315	-0.62249	No	Yes	No	0	0	2	3.12152e-07	0.00156076	eQTLcatalogue/Kasela_2017_T-cell_CD4	-	No	NA	4.86968e-06	rs73187078	2
ENSG00000124406	ATP8A1	4	42410390	42659122	-1	protein_coding	10396	ATP8A1	0.999804	-1.25418	No	Yes	No	0	0	5	NA	0.049	CMC_SVA_cis	+	No	NA	2.23809e-05	rs34215985	3
ENSG00000113456	RAD1	5	34905369	34919094	-1	protein_coding	5810	RAD1	0.000186646	-2.02393	No	Yes	No	0	0	7	5.88074e-06	0.000675403	PsychENCODE_eQTLs	+	No	NA	2.40307e-07	rs139501030;rs75977988	4
ENSG00000072422	RHOBTB1	10	62629196	62761198	-1	protein_coding	9886	RHOBTB1	0.00183823	-0.452042	No	Yes	No	0	0	1	6.88684e-05	2.16032e-09	GTEx/v8/Skin_Not_Sun_Exposed_Suprapubic	-	No	NA	4.91918e-07	rs142485569	7
ENSG00000205978	NYNRIN	14	24867992	24888494	1	protein_coding	57523	NYNRIN	0.000549672	1.7202	No	Yes	No	0	0	1	1.303e-05	0.0364116	eQTLGen_cis_eQTLs	-	No	NA	2.61132e-06	rs12879771	8
ENSG00000100448	CTSG	14	25042728	25045466	-1	protein_coding	1511	CTSG	0.202073	0.435366	No	Yes	No	0	0	1	2.1004e-82	0	eQTLcatalogue/Fairfax_2014_naive:eQTLGen_cis_eQTLs:BIOSQTL/BIOS_eQTL_geneLevel	-	No	NA	2.61132e-06	rs12879771	8
ENSG00000100453	GZMB	14	25100160	25103473	-1	protein_coding	3002	GZMB	1.78751e-06	0.621671	No	Yes	No	0	0	1	8.3405e-76	0	eQTLGen_cis_eQTLs	+	No	NA	2.61132e-06	rs12879771	8
ENSG00000145191	EIF2B5	3	183852826	184402546	1	protein_coding	8893	EIF2B5	0.996712	-0.0227675	Yes	No	No	1	0.73	0	NA	NA	NA	NA	No	NA	0.0021538	rs73187078	2
ENSG00000185053	SGCZ	8	13947373	15095848	-1	protein_coding	137868	SGCZ	0.00198582	0.145185	Yes	No	No	13	3.876	0	NA	NA	NA	NA	No	NA	4.52884e-06	rs75787165	6
ENSG00000140470	ADAMTS17	15	100511794	100882210	-1	protein_coding	170691	ADAMTS17	3.82853e-11	6.42371	Yes	No	No	15	5.377	0	NA	NA	NA	NA	No	NA	4.89579e-06	rs112532581	10

## Sheet: T6.gwgas
Table 6. Genes identified by genome-wide gene-based association study (GWGAS) in MAGMA.
Genes with an adjusted p-value (FDR) below 0.05 are highlighted in bold. Chr=chromosome; Start Bp=start position of one gene; Stop Bp=stop position of one gene; nSNPs=number of SNPs in the GWAS mapped to the gene; Z=Z-statistic of the gene-based test in MAGMA; P=Two sided gene-based P-value.
Gene name	Gene ID	CHR	START	STOP	NSNPS	NPARAM	N	ZSTAT	P	P(FDR)
FAM168A	ENSG00000054965	11	73111532	73309234	267	17	65974	4.0223	2.8821e-05	0.245
SHPRH	ENSG00000146414	6	146185381	146285559	148	9	65974	3.9876	3.3377e-05	0.245
SPAM1	ENSG00000106304	7	123565286	123611468	117	19	65974	3.947	3.9567e-05	0.245
ADRB2	ENSG00000169252	5	148206156	148208196	10	3	65974	3.8056	7.0742e-05	0.328
POC1B	ENSG00000139323	12	89813495	89919801	257	17	65974	3.6184	0.00014823	0.366
CENPO	ENSG00000138092	2	25016005	25045245	69	14	65974	3.6163	0.0001494	0.366
SLC12A5	ENSG00000124140	20	44650356	44688784	122	16	65974	3.6093	0.00015349	0.366
AGXT2	ENSG00000113492	5	34998206	35048198	175	20	65974	3.5563	0.00018803	0.366
RELT	ENSG00000054967	11	73087309	73108519	41	7	65974	3.5534	0.00019016	0.366
HTR5A	ENSG00000157219	7	154862034	154877459	53	8	65974	3.5333	0.00020519	0.366
SERBP1	ENSG00000142864	1	67873493	67896098	24	7	65974	3.5187	0.00021681	0.366
SLBP	ENSG00000163950	4	1694527	1714282	47	10	65974	3.4306	0.00030113	0.418
TMEFF2	ENSG00000144339	2	192813769	193060435	467	59	65974	3.4208	0.00031224	0.418
ACE	ENSG00000159640	17	61554422	61599205	97	10	65974	3.3798	0.00036275	0.418
RNF213	ENSG00000173821	17	78234665	78372586	391	47	65974	3.3784	0.00036456	0.418
UBA3	ENSG00000144744	3	69103881	69129559	45	8	65974	3.3758	0.00036807	0.418
SPATS2L	ENSG00000196141	2	201170604	201346986	395	45	65974	3.3651	0.00038252	0.418
EPHX2	ENSG00000120915	8	27348296	27403081	145	10	65974	3.333	0.00042964	0.444
SGCZ	ENSG00000185053	8	13947373	15095848	5946	182	65974	3.3029	0.00047843	0.465
APOC1	ENSG00000130208	19	45417504	45422606	9	4	65974	3.254	0.00056892	0.465
TRIM36	ENSG00000152503	5	114460459	114516243	133	18	65974	3.246	0.00058511	0.465
GPRC5D	ENSG00000111291	12	13093709	13105081	31	9	65974	3.2435	0.00059042	0.465
ACE	ENSG00000264813	17	61562184	61599209	85	9	65974	3.2382	0.00060148	0.465
PTRHD1	ENSG00000184924	2	25012603	25016251	10	4	65974	3.2172	0.00064728	0.465
METAP1	ENSG00000164024	4	99916771	99983964	164	13	65974	3.213	0.00065674	0.465
SF3B14	ENSG00000115128	2	24290454	24299313	42	8	65974	3.1831	0.0007286	0.465
EPHB2	ENSG00000133216	1	23037332	23241818	431	57	65974	3.1774	0.0007431	0.465
CALCB	ENSG00000175868	11	14926543	15103888	307	11	65974	3.1667	0.00077096	0.465
IL12RB2	ENSG00000081985	1	67773047	67862583	243	23	65974	3.1616	0.0007844	0.465
TP53I3	ENSG00000115129	2	24300303	24308731	19	5	65974	3.1528	0.00080851	0.465
ZDHHC4	ENSG00000136247	7	6617065	6629005	30	5	65974	3.1525	0.00080945	0.465
ZAP70	ENSG00000115085	2	98330023	98356325	53	10	65974	3.1496	0.00081735	0.465
EPM2A	ENSG00000112425	6	145822719	146057160	616	14	65974	3.1463	0.00082672	0.465
MYRF	ENSG00000124920	11	61520114	61555990	59	12	65974	3.1318	0.00086873	0.475
HTR5A-AS1	ENSG00000220575	7	154858777	154863267	16	4	65974	3.1189	0.00090763	0.477
FILIP1	ENSG00000118407	6	76001575	76203454	271	15	65974	3.1063	0.00094721	0.477
ATF2	ENSG00000115966	2	175936978	176033110	200	16	65974	3.1052	0.00095088	0.477
U2AF1L4	ENSG00000161265	19	36233365	36236346	11	5	65974	3.0897	0.0010018	0.489
ARHGEF1	ENSG00000076928	19	42387228	42434302	32	8	65974	3.0473	0.0011546	0.548
AD000671.6	ENSG00000267120	19	36230153	36236333	20	7	65974	3.0225	0.0012533	0.58
SLC6A17	ENSG00000197106	1	110693108	110744824	107	15	65974	3.0133	0.001292	0.584
DAGLA	ENSG00000134780	11	61447905	61514473	126	19	65974	2.9961	0.0013671	0.605
FBXL15	ENSG00000107872	10	104178946	104182893	3	2	65974	2.9774	0.0014536	0.605
CCDC167	ENSG00000198937	6	37450696	37467698	36	10	65974	2.9713	0.0014827	0.605
DNAH2	ENSG00000183914	17	7620672	7737062	239	33	65974	2.9683	0.0014971	0.605
NIT1	ENSG00000158793	1	161087876	161095235	8	4	65974	2.9539	0.0015691	0.605
PPP2R2B	ENSG00000156475	5	145967936	146464347	1081	68	65974	2.9483	0.0015978	0.605
GAS8	ENSG00000141013	16	90086037	90111383	63	10	65974	2.9369	0.0016574	0.605
TSHZ3	ENSG00000121297	19	31765851	31840453	177	36	65974	2.9309	0.0016897	0.605
GHRL	ENSG00000157017	3	10327359	10334631	17	6	65974	2.926	0.0017168	0.605
NFKB2	ENSG00000077150	10	104153867	104162281	12	6	65974	2.9229	0.0017341	0.605
FAM228B	ENSG00000219626	2	24299396	24392509	280	21	65974	2.9096	0.0018096	0.605
CCNJ	ENSG00000107443	10	97803151	97820627	29	10	65974	2.9044	0.0018399	0.605
CRTAC1	ENSG00000095713	10	99624757	99790585	304	38	65974	2.9043	0.0018403	0.605
MBTPS1	ENSG00000140943	16	84087368	84150511	263	25	65974	2.9003	0.0018639	0.605
TMEM8C	ENSG00000187616	9	136379708	136393734	33	9	65974	2.8999	0.0018665	0.605
MRPS36	ENSG00000134056	5	68513587	68525956	33	5	65974	2.8969	0.0018842	0.605
DDX23	ENSG00000174243	12	49223547	49246625	35	7	65974	2.8856	0.0019533	0.605
PTPRN2	ENSG00000155093	7	157331750	158380480	3522	241	65974	2.8768	0.0020089	0.605
CD40	ENSG00000101017	20	44746911	44758502	23	9	65974	2.8677	0.0020673	0.605
CACNB3	ENSG00000167535	12	49207577	49222724	26	12	65974	2.8652	0.002084	0.605
FNDC5	ENSG00000160097	1	33327869	33338083	10	3	65974	2.8608	0.0021132	0.605
ISM2	ENSG00000100593	14	77940740	77965210	64	11	65974	2.8479	0.0022004	0.605
KCNJ4	ENSG00000168135	22	38822332	38851205	81	18	65974	2.8475	0.0022029	0.605
RPE65	ENSG00000116745	1	68894505	68915642	65	12	65974	2.84	0.0022557	0.605
TH	ENSG00000180176	11	2185159	2193107	19	5	65974	2.839	0.0022631	0.605
ASB5	ENSG00000164122	4	177134824	177198722	230	29	65974	2.8381	0.0022693	0.605
PFN4	ENSG00000176732	2	24338241	24346347	24	4	65974	2.8356	0.0022872	0.605
GAPVD1	ENSG00000165219	9	128024073	128129486	138	12	65974	2.8348	0.0022925	0.605
NXPE3	ENSG00000144815	3	101498046	101547073	82	11	65974	2.8236	0.0023743	0.605
ZBTB11	ENSG00000066422	3	101367733	101396339	49	9	65974	2.8226	0.0023815	0.605
PKMYT1	ENSG00000127564	16	3018025	3030540	18	6	65974	2.8132	0.0024526	0.605
KATNBL1	ENSG00000134152	15	34432875	34502297	231	16	65974	2.8047	0.0025184	0.605
KLRC3	ENSG00000205810	12	10564911	10573194	5	3	65974	2.8042	0.002522	0.605
SEZ6	ENSG00000063015	17	27281919	27333458	60	11	65974	2.7961	0.0025859	0.605
SCAI	ENSG00000173611	9	127704887	127905785	308	18	65974	2.7946	0.0025984	0.605
NOX3	ENSG00000074771	6	155716504	155777037	184	48	65974	2.7902	0.0026339	0.605
NMNAT2	ENSG00000157064	1	183217372	183387737	411	28	65974	2.7879	0.0026525	0.605
RP1-32I10.10	ENSG00000220702	22	44761431	44762164	6	3	65974	2.7846	0.0026796	0.605
ENTHD1	ENSG00000176177	22	40139049	40289868	188	18	65974	2.7813	0.0027068	0.605
OR2M4	ENSG00000171180	1	248402231	248403166	1	1	65974	2.7725	0.0027814	0.605
MGMT	ENSG00000170430	10	131265448	131566271	1190	58	65974	2.7714	0.0027906	0.605
UFC1	ENSG00000143222	1	161122566	161128646	11	4	65974	2.769	0.0028113	0.605
KLRC4-KLRK1	ENSG00000255819	12	10524952	10562745	99	9	65974	2.7627	0.0028659	0.605
IFT27	ENSG00000100360	22	37154246	37172300	38	5	65974	2.7616	0.0028756	0.605
HPS1	ENSG00000107521	10	100175955	100206684	111	17	65974	2.7551	0.0029338	0.605
CHRNB4	ENSG00000117971	15	78916461	79020096	229	29	65974	2.7493	0.0029858	0.605
2020-03-02	ENSG00000117791	1	220921567	220958150	102	9	65974	2.745	0.0030253	0.605
TIPRL	ENSG00000143155	1	168148171	168169950	61	7	65974	2.7412	0.0030611	0.605
ESRP1	ENSG00000104413	8	95653302	95719694	212	14	65974	2.7411	0.0030622	0.605
BBX	ENSG00000114439	3	107241783	107530171	507	30	65974	2.7402	0.0030702	0.605
CUX2	ENSG00000111249	12	111471828	111788358	401	33	65974	2.7394	0.0030773	0.605
ATP5L2	ENSG00000249222	22	43035809	43036607	3	1	65974	2.734	0.0031287	0.605
FBXO41	ENSG00000163013	2	73481810	73511559	40	14	65974	2.7333	0.0031351	0.605
CEP57	ENSG00000166037	11	95523129	95565857	135	13	65974	2.7187	0.0032772	0.605
NCOA5	ENSG00000124160	20	44689624	44718591	53	10	65974	2.717	0.0032938	0.605
PREB	ENSG00000138073	2	27353624	27357543	8	3	65974	2.7169	0.0032949	0.605
PRKACG	ENSG00000165059	9	71627469	71629039	3	2	65974	2.7147	0.0033165	0.605
CYP19A1	ENSG00000137869	15	51500254	51630807	325	27	65974	2.7146	0.0033181	0.605
RP11-507M3.1	ENSG00000266118	2	24347236	24413305	213	25	65974	2.7132	0.0033314	0.605
SETD3	ENSG00000183576	14	99864083	99947216	96	7	65974	2.7118	0.0033462	0.605
NKG2-E	ENSG00000255641	12	10564911	10588600	13	4	65974	2.7083	0.0033814	0.605
ZSCAN9	ENSG00000137185	6	28192664	28201260	26	7	65974	2.7076	0.0033889	0.605
CCL16	ENSG00000161573	17	34303529	34308532	16	4	65974	2.705	0.0034155	0.605
ZKSCAN8	ENSG00000198315	6	28109688	28127250	43	6	65974	2.7046	0.0034198	0.605
SCAMP4	ENSG00000227500	19	1905213	1926016	58	8	65974	2.7008	0.003459	0.606
SCN2A	ENSG00000136531	2	166095912	166248818	401	31	65974	2.6856	0.0036203	0.618
NCL	ENSG00000115053	2	232318242	232348352	79	11	65974	2.6754	0.0037322	0.618
BACE2	ENSG00000182240	21	42539728	42654445	343	62	65974	2.6751	0.0037348	0.618
LRP1	ENSG00000123384	12	57522276	57607134	113	19	65974	2.6738	0.0037496	0.618
SLC7A11	ENSG00000151012	4	139085251	139163503	199	22	65974	2.6736	0.0037517	0.618
LMAN1	ENSG00000074695	18	56995055	57027194	97	12	65974	2.6719	0.0037716	0.618
KMT2B	ENSG00000272333	19	36208921	36229779	42	11	65974	2.6644	0.0038561	0.618
ZNF853	ENSG00000236609	7	6655248	6663921	25	7	65974	2.664	0.0038613	0.618
SSBP3	ENSG00000157216	1	54691105	54879152	483	77	65974	2.6558	0.0039556	0.618
S100PBP	ENSG00000116497	1	33282368	33324476	57	10	65974	2.6532	0.0039872	0.618
ATP5G3	ENSG00000154518	2	176040986	176049335	31	6	65974	2.6523	0.0039976	0.618
CCT8L2	ENSG00000198445	22	17071667	17073700	2	1	65974	2.6518	0.0040038	0.618
PCLO	ENSG00000186472	7	82383329	82792246	1125	51	65974	2.6485	0.0040421	0.618
HEXA	ENSG00000213614	15	72635775	72668817	56	7	65974	2.6457	0.0040755	0.618
ATRAID	ENSG00000138085	2	27434895	27440046	15	5	65974	2.645	0.0040842	0.618
PAQR4	ENSG00000162073	16	3019246	3023490	6	3	65974	2.6412	0.0041306	0.618
ARHGEF17	ENSG00000110237	11	73019334	73080136	139	11	65974	2.6411	0.004132	0.618
CCNB1	ENSG00000134057	5	68462837	68474072	28	4	65974	2.6314	0.0042521	0.618
MPO	ENSG00000005381	17	56347217	56358296	16	8	65974	2.628	0.0042938	0.618
TNNC2	ENSG00000101470	20	44451853	44462384	27	6	65974	2.6269	0.0043087	0.618
DGKD	ENSG00000077044	2	234263153	234380750	226	26	65974	2.6249	0.0043342	0.618
MCF2L2	ENSG00000053524	3	182895831	183146566	615	57	65974	2.617	0.0044352	0.618
CEP97	ENSG00000182504	3	101442769	101489406	58	10	65974	2.6099	0.0045282	0.618
FAM76B	ENSG00000077458	11	95502106	95523573	67	9	65974	2.6074	0.0045621	0.618
ANKRD34C	ENSG00000235711	15	79575146	79590580	25	5	65974	2.6046	0.0045985	0.618
ACOT8	ENSG00000101473	20	44470360	44486045	40	12	65974	2.6007	0.0046522	0.618
ZP2	ENSG00000103310	16	21208773	21225831	41	11	65974	2.5948	0.0047327	0.618
MAML2	ENSG00000184384	11	95709762	96076344	1179	128	65974	2.5944	0.0047383	0.618
SSC5D	ENSG00000179954	19	55999771	56030465	120	21	65974	2.5939	0.004745	0.618
TMEM256-PLSCR3	ENSG00000187838	17	7293046	7307416	32	8	65974	2.593	0.0047577	0.618
C17orf61-PLSCR3	ENSG00000262481	17	7293053	7307416	32	8	65974	2.593	0.0047577	0.618
DLG1	ENSG00000075711	3	196769431	197026171	618	26	65974	2.5927	0.004761	0.618
OPRD1	ENSG00000116329	1	29138654	29190208	158	20	65974	2.5886	0.0048189	0.618
LECT1	ENSG00000136110	13	53277399	53313947	87	11	65974	2.5884	0.0048205	0.618
ANK3	ENSG00000151150	10	61786056	62493248	2129	87	65974	2.5833	0.004893	0.618
SCGB3A2	ENSG00000164265	5	147250245	147261754	45	7	65974	2.5823	0.0049068	0.618
MTFMT	ENSG00000103707	15	65294845	65321977	73	12	65974	2.5793	0.0049495	0.618
ZNF398	ENSG00000197024	7	148823508	148880116	159	12	65974	2.5792	0.0049518	0.618
EMR2	ENSG00000127507	19	14843205	14889353	177	22	65974	2.5778	0.0049715	0.618
TMEM258	ENSG00000134825	11	61535973	61560274	34	8	65974	2.5735	0.0050339	0.618
OR10A7	ENSG00000179919	12	55614809	55615759	1	1	65974	2.5727	0.0050456	0.618
RAB12	ENSG00000206418	18	8609443	8639379	86	9	65974	2.571	0.0050704	0.618
SUGT1	ENSG00000165416	13	53226844	53275044	123	7	65974	2.5709	0.0050712	0.618
ZNF148	ENSG00000163848	3	124944405	125094198	262	11	65974	2.5686	0.0051055	0.618
NME3	ENSG00000103024	16	1820287	1821731	1	1	65974	2.5684	0.0051079	0.618
SNAP25	ENSG00000132639	20	10199478	10288066	210	35	65974	2.5683	0.0051106	0.618
PMS2	ENSG00000122512	7	6012870	6048756	115	22	65974	2.5593	0.0052443	0.618
NEURL1B	ENSG00000214357	5	172068269	172118543	142	24	65974	2.5584	0.0052584	0.618
HIST1H3J	ENSG00000197153	6	27858093	27860884	7	2	65974	2.5559	0.0052963	0.618
SDF2	ENSG00000132581	17	26975374	26989207	12	7	65974	2.5526	0.0053459	0.618
VPS36	ENSG00000136100	13	52986737	53024763	80	8	65974	2.5444	0.005473	0.618
RP11-113D6.6	ENSG00000255470	11	18161733	18211042	180	10	65974	2.5429	0.0054963	0.618
TMEM129	ENSG00000168936	4	1717679	1723085	24	6	65974	2.5408	0.0055296	0.618
ZNF282	ENSG00000170265	7	148892577	148923339	101	15	65974	2.5397	0.0055473	0.618
CENPH	ENSG00000153044	5	68485375	68506184	40	5	65974	2.5383	0.0055694	0.618
CADPS	ENSG00000163618	3	62384022	62861054	1763	105	65974	2.5375	0.0055818	0.618
EXOC5	ENSG00000070367	14	57670518	57735726	76	10	65974	2.5367	0.0055954	0.618
PNPLA1	ENSG00000180316	6	36210980	36276372	184	40	65974	2.5234	0.0058115	0.618
HNRNPA1L2	ENSG00000139675	13	53191605	53217919	71	4	65974	2.5203	0.0058624	0.618
PSKH2	ENSG00000147613	8	87060602	87100850	82	14	65974	2.5199	0.0058698	0.618
THSD1	ENSG00000136114	13	52951305	52980629	72	5	65974	2.5182	0.0058979	0.618
BDNF	ENSG00000176697	11	27676440	27743605	101	16	65974	2.515	0.0059509	0.618
IGFBP1	ENSG00000146678	7	45927956	45933267	16	5	65974	2.5132	0.0059829	0.618
MXD1	ENSG00000059728	2	70124820	70170077	75	5	65974	2.5128	0.0059883	0.618
CDK7	ENSG00000134058	5	68530668	68573250	104	11	65974	2.5121	0.0060001	0.618
TMEM68	ENSG00000167904	8	56608983	56685966	177	19	65974	2.5114	0.0060134	0.618
MMP20	ENSG00000137674	11	102447566	102496063	221	21	65974	2.5099	0.0060381	0.618
ZNF786	ENSG00000197362	7	148766735	148787874	44	9	65974	2.5097	0.0060412	0.618
SRSF6	ENSG00000124193	20	42086568	42092245	10	4	65974	2.5095	0.0060459	0.618
DCTN6	ENSG00000104671	8	30013813	30041156	46	7	65974	2.5094	0.0060477	0.618
IGFLR1	ENSG00000126246	19	36230058	36233354	9	4	65974	2.507	0.0060875	0.618
SLC34A2	ENSG00000157765	4	25656923	25680370	43	13	65974	2.5064	0.006099	0.618
CALCA	ENSG00000110680	11	14988214	14993900	6	3	65974	2.5058	0.006109	0.618
A2M	ENSG00000175899	12	9220260	9268825	114	8	65974	2.5033	0.0061523	0.618
CAD	ENSG00000084774	2	27440258	27466811	72	11	65974	2.5022	0.0061716	0.618
HEATR4	ENSG00000187105	14	73945189	74025651	113	24	65974	2.5015	0.0061839	0.618
LMO4	ENSG00000143013	1	87794151	87814606	41	12	65974	2.4988	0.0062302	0.618
LIN7C	ENSG00000148943	11	27516123	27528320	15	4	65974	2.4985	0.0062367	0.618
NGFR	ENSG00000064300	17	47572655	47592379	55	17	65974	2.4957	0.0062849	0.618
KIAA1522	ENSG00000162522	1	33207486	33240571	52	14	65974	2.4957	0.0062851	0.618
YARS	ENSG00000134684	1	33240840	33283754	65	8	65974	2.4948	0.0063019	0.618
CDK5	ENSG00000164885	7	150750899	150755617	9	3	65974	2.4915	0.006361	0.618
TMEM229A	ENSG00000234224	7	123670973	123673523	2	1	65974	2.4905	0.0063783	0.618
PTPN2	ENSG00000175354	18	12785477	12929642	373	37	65974	2.4899	0.0063895	0.618
SLC38A2	ENSG00000134294	12	46751972	46766650	25	5	65974	2.4853	0.0064715	0.618
PDP1	ENSG00000164951	8	94870035	94938294	161	14	65974	2.4842	0.0064916	0.618
FAM19A4	ENSG00000163377	3	68780917	68981761	567	25	65974	2.4842	0.0064922	0.618
SLC39A12	ENSG00000148482	10	18240768	18332221	350	39	65974	2.4813	0.006545	0.618
SPOCK1	ENSG00000152377	5	136310987	136934068	1628	95	65974	2.4782	0.0066021	0.618
NOXRED1	ENSG00000165555	14	77860364	77889860	49	7	65974	2.4773	0.006619	0.618
ZFP2	ENSG00000198939	5	178322895	178360213	155	16	65974	2.4748	0.0066664	0.618
SPEF2	ENSG00000152582	5	35617946	35814713	592	30	65974	2.4734	0.0066911	0.618
LHX2	ENSG00000106689	9	126763949	126795580	83	11	65974	2.4733	0.0066934	0.618
ACY3	ENSG00000132744	11	67410026	67418130	26	4	65974	2.4712	0.0067327	0.618
LHX6	ENSG00000106852	9	124964856	124991905	42	13	65974	2.4688	0.0067778	0.618
NBPF3	ENSG00000142794	1	21766621	21811498	125	12	65974	2.4688	0.0067789	0.618
TIMM9	ENSG00000100575	14	58875212	58894332	17	3	65974	2.4679	0.0067946	0.618
PPRC1	ENSG00000148840	10	103892787	103910082	19	8	65974	2.4677	0.0067984	0.618
DIRC3	ENSG00000231672	2	218148742	218621316	1302	65	65974	2.4666	0.0068203	0.618
ZNF18	ENSG00000154957	17	11880756	11900827	37	7	65974	2.461	0.0069281	0.625
PPP6C	ENSG00000119414	9	127908852	127952218	85	9	65974	2.4579	0.0069867	0.627
TMEM202	ENSG00000187806	15	72690614	72700370	14	3	65974	2.4506	0.0071315	0.631
TMEM131	ENSG00000075568	2	98372799	98612388	463	21	65974	2.4491	0.0071612	0.631
GBF1	ENSG00000107862	10	104005289	104142656	194	24	65974	2.448	0.0071831	0.631
CHEK2	ENSG00000183765	22	29083731	29138410	134	22	65974	2.4446	0.0072513	0.631
TMF1	ENSG00000144747	3	69068978	69101484	59	9	65974	2.444	0.0072636	0.631
ELOVL3	ENSG00000119915	10	103986085	103989346	4	1	65974	2.4405	0.0073343	0.631
ZNF165	ENSG00000197279	6	28048753	28057341	20	4	65974	2.4404	0.0073363	0.631
CYB5R3	ENSG00000100243	22	43013846	43045574	96	14	65974	2.4403	0.0073376	0.631
ATP13A4	ENSG00000127249	3	193119866	193310900	446	46	65974	2.4387	0.0073701	0.631
PPP1R10	ENSG00000204569	6	30568177	30586389	3	1	65974	2.4373	0.0073988	0.631
TNFRSF18	ENSG00000186891	1	1138888	1142071	6	2	65974	2.4369	0.0074066	0.631
APPL1	ENSG00000157500	3	57261765	57307496	64	10	65974	2.434	0.0074664	0.632
LYPD1	ENSG00000150551	2	133402426	133429152	58	4	65974	2.4279	0.0075922	0.632
TP53INP1	ENSG00000164938	8	95938200	95961639	50	7	65974	2.4278	0.0075963	0.632
RNF170	ENSG00000120925	8	42704780	42752433	66	10	65974	2.4257	0.0076394	0.632
AZI2	ENSG00000163512	3	28356494	28390618	32	6	65974	2.4251	0.0076522	0.632
C14orf105	ENSG00000100557	14	57936019	57960585	34	7	65974	2.4228	0.0077001	0.632
KIAA0556	ENSG00000047578	16	27561454	27791690	295	15	65974	2.4224	0.0077094	0.632
ERI3	ENSG00000117419	1	44686742	44820932	199	21	65974	2.4211	0.0077358	0.632
NXPH4	ENSG00000182379	12	57610578	57620232	16	5	65974	2.4194	0.0077741	0.632
PRR9	ENSG00000203783	1	153190060	153191793	4	1	65974	2.4171	0.0078223	0.632
MPV17	ENSG00000115204	2	27532360	27548547	22	9	65974	2.4164	0.0078371	0.632
SLC6A13	ENSG00000010379	12	329789	372039	137	23	65974	2.4158	0.0078508	0.632
RABEPK	ENSG00000136933	9	127962821	127996437	64	10	65974	2.4137	0.0078955	0.632
PFDN2	ENSG00000143256	1	161070346	161087901	33	7	65974	2.4136	0.0078973	0.632
RP11-598P20.5	ENSG00000254673	8	42873567	42932477	80	10	65974	2.4099	0.0079782	0.634
RTN4RL1	ENSG00000185924	17	1837971	1928639	309	39	65974	2.4094	0.0079901	0.634
CCDC12	ENSG00000160799	3	46963216	47023500	76	10	65974	2.4066	0.0080515	0.636
KIAA0226L	ENSG00000102445	13	46916139	47012325	173	13	65974	2.4016	0.0081613	0.641
HSPB6	ENSG00000004776	19	36245469	36248980	3	2	65974	2.4008	0.0081799	0.641
LRRC71	ENSG00000160838	1	156890442	156902886	31	5	65974	2.3943	0.0083266	0.649
RPL24	ENSG00000114391	3	101399935	101405626	11	5	65974	2.3921	0.0083758	0.649
HOOK3	ENSG00000168172	8	42752075	42885682	227	12	65974	2.3907	0.0084077	0.649
SLC30A3	ENSG00000115194	2	27476552	27498685	36	7	65974	2.3896	0.0084339	0.649
SLC6A15	ENSG00000072041	12	85253492	85307394	78	14	65974	2.3885	0.0084583	0.649
PRELID2	ENSG00000186314	5	144851362	145214932	836	33	65974	2.3861	0.0085151	0.651
AC079612.1	ENSG00000196758	2	240499995	240507788	43	10	65974	2.3833	0.0085788	0.653
ZC3H3	ENSG00000014164	8	144519825	144623623	276	28	65974	2.3785	0.0086912	0.658
RNF130	ENSG00000113269	5	179338651	179499118	385	34	65974	2.3762	0.0087469	0.658
LDB1	ENSG00000198728	10	103867317	103880210	22	9	65974	2.376	0.0087513	0.658
KIAA1462	ENSG00000165757	10	30301729	30404423	194	30	65974	2.3732	0.0088185	0.661
RAB21	ENSG00000080371	12	72148654	72184699	43	7	65974	2.369	0.0089181	0.664
TBC1D8	ENSG00000204634	2	101624079	101869328	571	37	65974	2.3668	0.0089722	0.664
MEX3C	ENSG00000176624	18	48700920	48744674	91	9	65974	2.3651	0.0090132	0.664
RBM17	ENSG00000134453	10	6130950	6159420	84	19	65974	2.3651	0.0090134	0.664
CCDC177	ENSG00000255994	14	70037483	70038032	1	1	65974	2.3641	0.0090358	0.664
ZNF135	ENSG00000176293	19	58570607	58597677	69	9	65974	2.3624	0.0090776	0.664
BTLA	ENSG00000186265	3	112182815	112218408	45	6	65974	2.3556	0.0092454	0.674
C3orf79	ENSG00000237787	3	153202284	153220486	66	8	65974	2.3527	0.00932	0.676
MSANTD3	ENSG00000066697	9	103189438	103213511	60	5	65974	2.3513	0.0093544	0.676
ZSCAN16	ENSG00000196812	6	28092338	28097860	9	2	65974	2.3465	0.0094756	0.68
GOPC	ENSG00000047932	6	117639374	117923691	942	56	65974	2.3462	0.0094823	0.68
RP11-315D16.2	ENSG00000260007	15	68486139	68522056	56	6	65974	2.3449	0.0095172	0.68
DMWD	ENSG00000185800	19	46286205	46296060	20	7	65974	2.3392	0.0096623	0.686
AIPL1	ENSG00000129221	17	6297013	6338519	225	43	65974	2.3384	0.0096834	0.686
EOGT	ENSG00000163378	3	69024365	69063112	118	12	65974	2.335	0.0097712	0.687
MAP2K4	ENSG00000065559	17	11924141	12047147	198	22	65974	2.3339	0.0098012	0.687
SPATA8	ENSG00000185594	15	97326619	97328845	5	3	65974	2.3321	0.0098464	0.687
TBCEL	ENSG00000154114	11	120894781	120961484	103	11	65974	2.328	0.0099559	0.687
NLGN2	ENSG00000169992	17	7308193	7323179	32	14	65974	2.324	0.010062	0.687
OR52J3	ENSG00000205495	11	5067756	5068691	7	2	65974	2.3212	0.010138	0.687
KREMEN2	ENSG00000131650	16	3013945	3018384	12	2	65974	2.3209	0.010146	0.687
THAP1	ENSG00000131931	8	42691817	42698468	7	2	65974	2.318	0.010224	0.687
CEP164	ENSG00000110274	11	117185273	117283984	238	29	65974	2.3161	0.010278	0.687
CLN6	ENSG00000128973	15	68499330	68549549	83	7	65974	2.3159	0.010281	0.687
SNRNP27	ENSG00000124380	2	70120692	70132707	17	4	65974	2.3147	0.010314	0.687
HIPK3	ENSG00000110422	11	33278218	33378569	188	21	65974	2.3146	0.010318	0.687
SLC26A1	ENSG00000145217	4	972861	987228	35	11	65974	2.313	0.010362	0.687
SPG21	ENSG00000090487	15	65255362	65282648	80	11	65974	2.3129	0.010364	0.687
SLC41A3	ENSG00000114544	3	125725198	125820404	333	18	65974	2.3126	0.010372	0.687
TAGLN2	ENSG00000158710	1	159887897	159895522	17	6	65974	2.3119	0.010391	0.687
GALNT4	ENSG00000257594	12	89913185	89920039	13	4	65974	2.3105	0.010431	0.687
POC1B-GALNT4	ENSG00000259075	12	89913185	89920039	13	4	65974	2.3105	0.010431	0.687
ASB14	ENSG00000239388	3	57302375	57326710	35	7	65974	2.3089	0.010474	0.687
B4GALNT3	ENSG00000139044	12	569530	672675	417	68	65974	2.3084	0.010488	0.687
FAT4	ENSG00000196159	4	126237554	126414087	465	39	65974	2.3083	0.010491	0.687
CDH18	ENSG00000145526	5	19473060	20575982	2671	99	65974	2.3072	0.010522	0.687
GTF3C1	ENSG00000077235	16	27470876	27561234	114	12	65974	2.3031	0.010637	0.687
ARMC3	ENSG00000165309	10	23216953	23326518	259	22	65974	2.3029	0.010641	0.687
HAS2	ENSG00000170961	8	122624356	122653630	71	8	65974	2.3013	0.010687	0.687
MRPL37	ENSG00000116221	1	54649714	54691137	94	20	65974	2.2995	0.010737	0.687
GPCPD1	ENSG00000125772	20	5525085	5591672	166	21	65974	2.2988	0.010758	0.687
VIPAS39	ENSG00000151445	14	77893018	77924295	59	10	65974	2.298	0.010782	0.687
ALDOB	ENSG00000136872	9	104182860	104198105	47	9	65974	2.2968	0.010816	0.687
AHSA1	ENSG00000100591	14	77924213	77935817	53	8	65974	2.2964	0.010828	0.687
TACC3	ENSG00000013810	4	1723227	1746898	136	14	65974	2.2924	0.010942	0.691
MAFA	ENSG00000182759	8	144501352	144512576	48	10	65974	2.2856	0.011139	0.699
SAR1A	ENSG00000079332	10	71907045	71930279	81	12	65974	2.2856	0.01114	0.699
TSC22D2	ENSG00000196428	3	150126122	150184218	139	17	65974	2.285	0.011158	0.7
RP11-257K9.8	ENSG00000243501	6	73919469	73972919	160	23	65974	2.283	0.011215	0.7
MLF2	ENSG00000089693	12	6857170	6876641	50	9	65974	2.2747	0.011461	0.706
2020-03-01	ENSG00000186205	1	220960101	220987735	91	23	65974	2.2742	0.011476	0.706
SAMD15	ENSG00000100583	14	77843032	77857840	34	5	65974	2.2734	0.0115	0.706
TMEM245	ENSG00000106771	9	111777432	111882225	375	27	65974	2.2719	0.011545	0.706
CLDN3	ENSG00000165215	7	73183328	73184600	3	1	65974	2.2713	0.011565	0.706
PIAS1	ENSG00000033800	15	68346517	68483096	164	22	65974	2.2705	0.011588	0.706
AL355531.2	ENSG00000268421	10	131308884	131309525	4	2	65974	2.2696	0.011617	0.706
EDDM3A	ENSG00000181562	14	21214051	21216539	16	4	65974	2.2695	0.01162	0.706
MPHOSPH9	ENSG00000051825	12	123636867	123728561	226	11	65974	2.2673	0.011685	0.708
ZNF138	ENSG00000197008	7	64254766	64294054	124	11	65974	2.267	0.011694	0.708
KPNA5	ENSG00000196911	6	117002350	117063029	86	11	65974	2.2624	0.011835	0.708
MPV17L	ENSG00000156968	16	15489611	15507125	51	13	65974	2.2617	0.011859	0.708
BAI3	ENSG00000135298	6	69345259	70099403	2031	71	65974	2.2591	0.011939	0.708
LAMP3	ENSG00000078081	3	182840001	182881627	164	20	65974	2.2591	0.01194	0.708
AL356215.1	ENSG00000269766	11	35150091	35150215	1	1	65974	2.2569	0.012008	0.708
IMPG1	ENSG00000112706	6	76630832	76782395	294	34	65974	2.2563	0.012027	0.708
HIST1H3B	ENSG00000124693	6	26031817	26032288	1	1	65974	2.2561	0.012033	0.708
OR6C68	ENSG00000205327	12	55886147	55887100	4	2	65974	2.2556	0.012046	0.708
FBXW4	ENSG00000107829	10	103370423	103455052	102	12	65974	2.2527	0.01214	0.709
GABRG3	ENSG00000182256	15	27216429	27778373	1584	156	65974	2.2524	0.012148	0.709
SCN9A	ENSG00000169432	2	167051695	167232503	540	43	65974	2.2522	0.012155	0.71
FKBP1B	ENSG00000119782	2	24272571	24286551	25	6	65974	2.2496	0.012237	0.71
LXN	ENSG00000079257	3	158363611	158390482	89	7	65974	2.245	0.012383	0.718
SPATA12	ENSG00000186451	3	57094469	57109460	40	8	65974	2.2418	0.012488	0.718
CLEC4E	ENSG00000166523	12	8685901	8693559	12	2	65974	2.2382	0.012605	0.718
KAT5	ENSG00000172977	11	65479467	65487075	23	6	65974	2.2379	0.012614	0.718
ZSWIM1	ENSG00000168612	20	44509866	44513905	8	3	65974	2.2378	0.012616	0.718
ALLC	ENSG00000151360	2	3705785	3750261	161	20	65974	2.2375	0.012628	0.718
FNTA	ENSG00000168522	8	42889337	42940931	73	10	65974	2.237	0.012642	0.718
TBC1D14	ENSG00000132405	4	6910969	7034845	446	24	65974	2.2356	0.01269	0.718
MRGPRX4	ENSG00000179817	11	18194384	18195827	8	2	65974	2.2345	0.012726	0.718
CKAP2	ENSG00000136108	13	53029564	53050763	51	7	65974	2.2334	0.01276	0.718
NCR1	ENSG00000189430	19	55417508	55427508	35	8	65974	2.2321	0.012804	0.718
PHACTR4	ENSG00000204138	1	28696114	28826881	362	11	65974	2.2311	0.012837	0.718
CMTR1	ENSG00000137200	6	37400995	37450603	61	13	65974	2.2265	0.012992	0.723
MANEA	ENSG00000172469	6	96025419	96057333	110	12	65974	2.2254	0.013026	0.723
LRRC4C	ENSG00000148948	11	40135753	41481323	3528	182	65974	2.225	0.013041	0.723
RNASEH2C	ENSG00000172922	11	65482367	65488418	15	5	65974	2.2215	0.01316	0.73
ANAPC1	ENSG00000153107	2	112523848	112642267	147	13	65974	2.2192	0.013236	0.73
ANKRD61	ENSG00000157999	7	6071007	6076017	14	5	65974	2.2171	0.013309	0.731
CLMP	ENSG00000166250	11	122943035	123065989	483	46	65974	2.2162	0.01334	0.731
PIK3C2A	ENSG00000011405	11	17099277	17229530	217	21	65974	2.2149	0.013384	0.734
LL22NC03-75H12.2	ENSG00000218357	22	47857048	47882860	73	11	65974	2.2105	0.013534	0.737
C16orf96	ENSG00000205832	16	4606491	4650715	86	13	65974	2.2079	0.013626	0.739
CHRNA2	ENSG00000120903	8	27317279	27337400	81	15	65974	2.2055	0.01371	0.739
PPOX	ENSG00000143224	1	161136200	161147803	20	6	65974	2.2046	0.013742	0.739
TECTB	ENSG00000119913	10	114043493	114064793	61	18	65974	2.2044	0.013748	0.739
RP11-113D6.10	ENSG00000189332	11	18230685	18236109	9	3	65974	2.2037	0.013772	0.739
SEPHS1	ENSG00000086475	10	13359424	13390297	106	13	65974	2.2024	0.01382	0.739
HEATR5A	ENSG00000129493	14	31760994	31889788	182	17	65974	2.202	0.013834	0.739
ZSWIM3	ENSG00000132801	20	44486256	44507761	73	9	65974	2.2015	0.01385	0.74
VEGFA	ENSG00000112715	6	43737921	43754224	50	13	65974	2.1981	0.013971	0.74
NPDC1	ENSG00000107281	9	139933922	139940655	10	4	65974	2.1977	0.013984	0.74
TNFRSF14	ENSG00000157873	1	2487078	2496821	21	4	65974	2.1958	0.014054	0.74
CEACAM6	ENSG00000086548	19	42254885	42276113	48	9	65974	2.1943	0.014105	0.74
NBEAL2	ENSG00000160796	3	47021173	47051193	44	7	65974	2.1939	0.014121	0.74
FCGBP	ENSG00000090920	19	40353963	40440533	148	25	65974	2.1933	0.014144	0.74
NUDT8	ENSG00000167799	11	67395409	67397401	4	2	65974	2.1927	0.014163	0.743
CALML4	ENSG00000129007	15	68483043	68498417	16	3	65974	2.1887	0.014308	0.745
MDFIC	ENSG00000135272	7	114562209	114659256	147	30	65974	2.187	0.01437	0.745
ZCWPW2	ENSG00000206559	3	28390637	28579613	266	17	65974	2.1861	0.014403	0.745
ZC3H4	ENSG00000130749	19	47567444	47617009	63	10	65974	2.1849	0.014449	0.745
POMK	ENSG00000185900	8	42948658	42978577	41	8	65974	2.1825	0.014536	0.745
RPL23A	ENSG00000198242	17	27046411	27051377	4	2	65974	2.1816	0.014568	0.745
OR5K2	ENSG00000231861	3	98216448	98217496	2	1	65974	2.1811	0.014588	0.745
NUDCD3	ENSG00000015676	7	44418720	44530479	219	10	65974	2.1808	0.014599	0.745
TMEM192	ENSG00000170088	4	165995574	166129701	446	30	65974	2.18	0.014627	0.745
EVPLL	ENSG00000214860	17	18280976	18292961	16	2	65974	2.1784	0.014688	0.748
MTHFD2L	ENSG00000163738	4	74979891	75168816	253	19	65974	2.1754	0.014802	0.749
C5AR1	ENSG00000197405	19	47793280	47825323	96	11	65974	2.1748	0.014822	0.749
ALDH8A1	ENSG00000118514	6	135238528	135271260	52	7	65974	2.1738	0.01486	0.75
COQ10A	ENSG00000135469	12	56660642	56664750	5	3	65974	2.1723	0.014917	0.75
RP11-481A20.11	ENSG00000255098	8	11870545	11873043	2	1	65974	2.1696	0.01502	0.753
NR2C1	ENSG00000120798	12	95414005	95467479	128	22	65974	2.165	0.015193	0.757
GFM1	ENSG00000168827	3	158362067	158410364	165	9	65974	2.1647	0.015206	0.757
ARHGAP23	ENSG00000225485	17	36584662	36668628	240	34	65974	2.1639	0.015237	0.757
PHYHIP	ENSG00000168490	8	22077222	22089854	37	13	65974	2.1622	0.0153	0.758
BLOC1S5	ENSG00000188428	6	8013800	8064647	179	15	65974	2.1612	0.01534	0.758
CLDN1	ENSG00000163347	3	190023490	190040264	82	19	65974	2.1588	0.015433	0.761
AC011475.1	ENSG00000226104	19	10751715	10752093	1	1	65974	2.1581	0.015459	0.761
MMP27	ENSG00000137675	11	102562218	102576537	72	12	65974	2.1565	0.015521	0.761
MTX3	ENSG00000177034	5	79275584	79287082	24	5	65974	2.1548	0.015589	0.761
LEPROTL1	ENSG00000104660	8	29952914	30034724	157	16	65974	2.1541	0.015616	0.761
PDZD8	ENSG00000165650	10	119040000	119134978	228	16	65974	2.1495	0.015797	0.761
RASSF7	ENSG00000099849	11	560404	564021	11	4	65974	2.1493	0.015807	0.761
PYROXD2	ENSG00000119943	10	100143322	100174941	152	9	65974	2.1489	0.015821	0.761
SORD	ENSG00000140263	15	45315302	45369383	75	9	65974	2.1478	0.015864	0.761
KLRC2	ENSG00000205809	12	10579453	10594899	7	2	65974	2.1464	0.015919	0.761
IGSF10	ENSG00000152580	3	151143172	151176497	75	13	65974	2.1464	0.01592	0.761
FAM220A	ENSG00000178397	7	6369040	6388612	65	15	65974	2.146	0.015935	0.761
N4BP2	ENSG00000078177	4	40058446	40159872	227	27	65974	2.1458	0.015945	0.761
MKNK2	ENSG00000099875	19	2037470	2051243	28	7	65974	2.1456	0.015954	0.762
ITSN2	ENSG00000198399	2	24425733	24583583	315	18	65974	2.1449	0.015979	0.762
GRAMD2	ENSG00000175318	15	72452148	72490126	49	9	65974	2.1409	0.016142	0.765
TAOK1	ENSG00000160551	17	27717482	27878922	275	16	65974	2.1387	0.016229	0.767
TP53I13	ENSG00000167543	17	27893070	27900175	10	4	65974	2.1374	0.016283	0.767
DNAH12	ENSG00000174844	3	57327727	57530071	670	24	65974	2.134	0.016422	0.767
RBM25	ENSG00000119707	14	73525144	73588122	113	19	65974	2.1336	0.016436	0.767
GRPEL2	ENSG00000164284	5	148724993	148734146	15	5	65974	2.1334	0.016447	0.767
HID1	ENSG00000167861	17	72946838	72969261	40	10	65974	2.1333	0.01645	0.767
TLE2	ENSG00000065717	19	2997636	3047633	156	29	65974	2.1314	0.016529	0.767
DEFB135	ENSG00000205883	8	11839830	11842099	10	3	65974	2.131	0.016544	0.767
GGT1	ENSG00000100031	22	24979718	25024972	63	7	65974	2.1293	0.016614	0.767
ALDOC	ENSG00000109107	17	26900133	26904282	2	1	65974	2.1278	0.016676	0.767
ZYG11B	ENSG00000162378	1	53192126	53293014	263	15	65974	2.1256	0.01677	0.767
NLRX1	ENSG00000160703	11	119037277	119054725	15	5	65974	2.1249	0.016797	0.767
SETD2	ENSG00000181555	3	47057919	47205457	176	15	65974	2.1238	0.016844	0.767
SLC6A20	ENSG00000163817	3	45796942	45838027	89	27	65974	2.1233	0.016864	0.767
CCDC28A	ENSG00000024862	6	139094657	139114456	62	9	65974	2.123	0.016879	0.767
ABRA	ENSG00000174429	8	107771711	107782473	22	6	65974	2.122	0.016921	0.767
RP13-512J5.1	ENSG00000255767	2	3579574	3595547	57	12	65974	2.1214	0.016945	0.767
SNX21	ENSG00000124104	20	44462449	44471914	25	7	65974	2.1209	0.016967	0.767
MSANTD3-TMEFF1	ENSG00000251349	9	103204553	103339918	299	18	65974	2.1197	0.017016	0.767
TMEFF1	ENSG00000241697	9	103204560	103339918	299	18	65974	2.1197	0.017016	0.767
SLC1A2	ENSG00000110436	11	35272753	35441610	523	38	65974	2.1174	0.017112	0.767
CLDN8	ENSG00000156284	21	31586324	31588391	4	2	65974	2.117	0.01713	0.767
WFDC1	ENSG00000103175	16	84328252	84363450	212	47	65974	2.1168	0.017139	0.767
PSD	ENSG00000059915	10	104162376	104181296	23	9	65974	2.1165	0.017153	0.768
GMCL1	ENSG00000087338	2	70056774	70108528	81	8	65974	2.1153	0.017203	0.768
NAV3	ENSG00000067798	12	78224685	78606790	1202	80	65974	2.1139	0.01726	0.77
MAF	ENSG00000178573	16	79619740	79634611	56	18	65974	2.1097	0.017442	0.77
SHANK2	ENSG00000162105	11	70313961	70963623	1761	147	65974	2.1094	0.017456	0.77
ASIC3	ENSG00000213199	7	150745379	150749843	8	5	65974	2.1093	0.017461	0.77
TMPRSS3	ENSG00000160183	21	43791999	43816955	113	31	65974	2.1089	0.017475	0.77
ASB7	ENSG00000183475	15	101142739	101191910	121	18	65974	2.1082	0.017508	0.77
ERCC1	ENSG00000012061	19	45910591	45982086	201	32	65974	2.1026	0.017752	0.775
HSPB8	ENSG00000152137	12	119616447	119658936	103	21	65974	2.0983	0.01794	0.775
RPL14	ENSG00000188846	3	40498783	40503861	10	4	65974	2.0964	0.018023	0.775
AL031663.1	ENSG00000268111	20	44095910	44107452	36	7	65974	2.0957	0.018056	0.775
MMP7	ENSG00000137673	11	102391239	102401484	26	5	65974	2.0954	0.018066	0.775
TRIP10	ENSG00000125733	19	6737936	6751537	30	8	65974	2.095	0.018083	0.775
AKR1C3	ENSG00000196139	10	5077546	5149878	354	39	65974	2.095	0.018084	0.775
IL32	ENSG00000008517	16	3115298	3131908	55	8	65974	2.0943	0.018116	0.775
OR6C70	ENSG00000184954	12	55862984	55863922	3	2	65974	2.0939	0.018134	0.775
RIBC2	ENSG00000128408	22	45809572	45828376	52	6	65974	2.092	0.01822	0.775
DMAP1	ENSG00000178028	1	44679127	44686353	10	4	65974	2.0915	0.018242	0.775
C12orf65	ENSG00000130921	12	123717463	123742506	73	8	65974	2.0911	0.018259	0.775
SMCR8	ENSG00000176994	17	18218624	18226517	35	6	65974	2.0907	0.018278	0.775
POLR2D	ENSG00000144231	2	128603840	128615731	37	7	65974	2.0893	0.018343	0.775
MTMR2	ENSG00000087053	11	95566046	95658479	222	23	65974	2.0886	0.018372	0.775
NT5C2	ENSG00000076685	10	104845940	104953056	233	19	65974	2.0879	0.018404	0.775
ALDH3B2	ENSG00000132746	11	67429633	67448671	49	5	65974	2.0876	0.018417	0.775
WBSCR17	ENSG00000185274	7	70597155	71178585	2022	133	65974	2.086	0.01849	0.775
SLC5A6	ENSG00000138074	2	27422455	27435826	33	8	65974	2.086	0.018491	0.775
LPAR2	ENSG00000064547	19	19734477	19739739	5	2	65974	2.0848	0.018542	0.775
ZBTB17	ENSG00000116809	1	16268364	16302627	49	11	65974	2.0846	0.018553	0.775
FAM118A	ENSG00000100376	22	45704849	45737836	80	12	65974	2.0834	0.018608	0.775
LINGO2	ENSG00000174482	9	27948076	28670283	2360	181	65974	2.083	0.018623	0.775
ABHD11	ENSG00000106077	7	73150424	73153197	6	3	65974	2.0827	0.018639	0.775
VPS13D	ENSG00000048707	1	12290124	12572099	476	23	65974	2.081	0.018718	0.777
LTV1	ENSG00000135521	6	144164481	144184949	40	8	65974	2.0802	0.018753	0.778
PBX1	ENSG00000185630	1	164524821	164868533	856	101	65974	2.0791	0.018805	0.778
NOLC1	ENSG00000166197	10	103911933	103923627	12	3	65974	2.078	0.018853	0.779
NUP62	ENSG00000213024	19	50410082	50433020	70	13	65974	2.075	0.018991	0.779
HOPX	ENSG00000171476	4	57514155	57548065	126	22	65974	2.0723	0.019121	0.779
CCDC81	ENSG00000149201	11	86085778	86134151	167	28	65974	2.0715	0.019156	0.779
C14orf37	ENSG00000139971	14	58466453	58764857	659	51	65974	2.0712	0.019169	0.779
ARIH1	ENSG00000166233	15	72766667	72879692	125	18	65974	2.0702	0.019217	0.779
DPCD	ENSG00000166171	10	103330317	103369425	67	8	65974	2.0683	0.019306	0.779
CYP4V2	ENSG00000145476	4	187112674	187134610	79	12	65974	2.0668	0.019379	0.779
HEBP1	ENSG00000013583	12	13127798	13153207	65	10	65974	2.0661	0.019409	0.779
MPC2	ENSG00000143158	1	167885967	167906278	24	5	65974	2.0651	0.019456	0.779
SBK3	ENSG00000231274	19	56052023	56056909	13	5	65974	2.063	0.019555	0.779
DCAF6	ENSG00000143164	1	167905021	168045081	182	13	65974	2.0626	0.019575	0.779
TMEM125	ENSG00000179178	1	43735665	43739673	8	5	65974	2.0619	0.01961	0.779
SH3BP4	ENSG00000130147	2	235860617	235964358	287	35	65974	2.0617	0.01962	0.779
NUP93	ENSG00000102900	16	56764017	56878797	245	31	65974	2.0616	0.019624	0.779
OXCT1	ENSG00000083720	5	41730167	41870621	172	15	65974	2.0598	0.019709	0.779
KBTBD13	ENSG00000234438	15	65369154	65372276	10	3	65974	2.0597	0.019715	0.779
ACVRL1	ENSG00000139567	12	52300692	52317145	50	13	65974	2.0592	0.019738	0.779
ZNF652	ENSG00000198740	17	47366568	47439835	156	15	65974	2.0591	0.019743	0.779
CYBRD1	ENSG00000071967	2	172378757	172414643	115	20	65974	2.0589	0.01975	0.779
NDUFA11	ENSG00000174886	19	5891287	5904017	46	10	65974	2.0585	0.019773	0.779
MIEF2	ENSG00000177427	17	18163848	18169866	10	4	65974	2.0577	0.019811	0.779
GRID1	ENSG00000182771	10	87359312	88126250	2164	139	65974	2.0571	0.019837	0.779
ZNF189	ENSG00000136870	9	104161155	104172942	42	5	65974	2.0533	0.020021	0.784
UBR5	ENSG00000104517	8	103265240	103425069	417	31	65974	2.0531	0.02003	0.784
UGGT2	ENSG00000102595	13	96453834	96705736	446	23	65974	2.0524	0.020066	0.786
LACRT	ENSG00000135413	12	55024595	55028679	1	1	65974	2.045	0.020427	0.794
SLC12A3	ENSG00000070915	16	56899119	56949762	208	25	65974	2.0449	0.020433	0.794
2020-09-11	ENSG00000138758	4	77870856	77961537	234	20	65974	2.0431	0.020519	0.795
LYPD4	ENSG00000183103	19	42341148	42348760	13	2	65974	2.0427	0.020542	0.795
MCOLN1	ENSG00000090674	19	7587512	7598895	17	7	65974	2.0396	0.020693	0.798
HIST1H4L	ENSG00000198558	6	27840926	27841289	1	1	65974	2.0388	0.020737	0.798
PLXDC1	ENSG00000161381	17	37219556	37310647	333	31	65974	2.0379	0.020781	0.798
DUSP1	ENSG00000120129	5	172195093	172198198	7	2	65974	2.0371	0.020819	0.798
CNDP2	ENSG00000133313	18	72163051	72188366	101	17	65974	2.0354	0.020903	0.798
CTC-326K19.6	ENSG00000269179	19	50412758	50461648	129	25	65974	2.0327	0.021041	0.798
PYROXD1	ENSG00000121350	12	21590549	21623300	199	10	65974	2.0324	0.021058	0.798
BLOC1S1	ENSG00000135441	12	56109820	56113871	5	3	65974	2.0312	0.021118	0.798
UBE2E2	ENSG00000182247	3	23244511	23633284	1223	27	65974	2.0308	0.021137	0.798
ACTA1	ENSG00000143632	1	229566992	229569845	3	1	65974	2.0295	0.021206	0.798
FGF11	ENSG00000161958	17	7341592	7348256	10	3	65974	2.0284	0.021262	0.798
SYT9	ENSG00000170743	11	7260009	7490273	883	80	65974	2.0272	0.021323	0.798
ZNF541	ENSG00000118156	19	48023942	48059113	35	8	65974	2.0261	0.021375	0.798
C5orf46	ENSG00000178776	5	147260289	147286101	80	12	65974	2.0254	0.021414	0.798
RP11-321N4.5	ENSG00000271793	6	86267696	86324952	72	17	65974	2.0247	0.021451	0.798
RNASEH1	ENSG00000171865	2	3592383	3606206	48	11	65974	2.0243	0.021468	0.798
GFOD1	ENSG00000145990	6	13358062	13487894	308	28	65974	2.024	0.021485	0.798
SGTB	ENSG00000197860	5	64961755	65018862	89	14	65974	2.0226	0.021555	0.798
NOMO3	ENSG00000103226	16	16326352	16388668	3	1	65974	2.0215	0.021615	0.798
SLC35G6	ENSG00000259224	17	7384721	7386383	7	2	65974	2.0202	0.021681	0.798
RANBP17	ENSG00000204764	5	170288874	170727019	785	19	65974	2.0201	0.021685	0.798
FAM3B	ENSG00000183844	21	42676139	42729358	164	26	65974	2.0195	0.021718	0.798
CD300LD	ENSG00000204345	17	72575504	72588422	30	6	65974	2.0186	0.021765	0.798
FCRLB	ENSG00000162746	1	161691353	161697933	34	9	65974	2.0165	0.021874	0.798
FBLN1	ENSG00000077942	22	45898118	45997015	364	51	65974	2.0159	0.021908	0.798
TRNAU1AP	ENSG00000180098	1	28879597	28905051	43	8	65974	2.0152	0.02194	0.798
ZNF425	ENSG00000204947	7	148799876	148823438	55	7	65974	2.0147	0.021968	0.798
CAMKK2	ENSG00000110931	12	121675497	121736111	167	29	65974	2.0138	0.022014	0.798
STK33	ENSG00000130413	11	8413418	8615836	577	25	65974	2.0132	0.022047	0.798
TMEM86B	ENSG00000180089	19	55738007	55741647	13	4	65974	2.0132	0.022047	0.798
GPR179	ENSG00000188888	17	36481413	36499730	27	7	65974	2.0129	0.022063	0.798
AP3M1	ENSG00000185009	10	75881524	75910821	54	7	65974	2.0119	0.022115	0.798
SENP6	ENSG00000112701	6	76311225	76427997	272	19	65974	2.0105	0.02219	0.798
TNFAIP8L3	ENSG00000183578	15	51348795	51397473	104	14	65974	2.009	0.022266	0.798
ZNF638	ENSG00000075292	2	71503691	71662199	469	28	65974	2.0085	0.022294	0.798
FBXO30	ENSG00000118496	6	146114638	146135889	41	8	65974	2.0075	0.022347	0.798
ROBO3	ENSG00000154134	11	124735282	124751366	40	13	65974	2.0051	0.022475	0.798
ZMYM2	ENSG00000121741	13	20532810	20665968	246	19	65974	2.0033	0.02257	0.798
ADCY3	ENSG00000138031	2	25042038	25142708	357	22	65974	2.0025	0.022616	0.798
SENP8	ENSG00000166192	15	72406599	72433311	38	6	65974	2.0023	0.022625	0.798
IKZF5	ENSG00000095574	10	124750322	124768333	46	10	65974	2.0013	0.02268	0.798
CMTM6	ENSG00000091317	3	32522804	32544900	45	11	65974	2.0011	0.022691	0.798
MYL6B	ENSG00000196465	12	56546040	56553431	5	2	65974	2.0009	0.022704	0.798
ZKSCAN4	ENSG00000187626	6	28212401	28227011	29	8	65974	2.0003	0.022735	0.798
TULP4	ENSG00000130338	6	158733692	158932860	622	28	65974	1.9992	0.022793	0.798
DPY19L4	ENSG00000156162	8	95731931	95806064	225	22	65974	1.9982	0.02285	0.798
DNAJC14	ENSG00000135392	12	56214744	56224608	18	10	65974	1.9978	0.022868	0.798
HBS1L	ENSG00000112339	6	135281516	135424194	300	14	65974	1.9977	0.022876	0.798
ZNF619	ENSG00000177873	3	40518604	40531727	17	4	65974	1.9958	0.022977	0.798
SNX14	ENSG00000135317	6	86215214	86303874	137	21	65974	1.9958	0.022979	0.798
RHOBTB2	ENSG00000008853	8	22844930	22877712	72	16	65974	1.9952	0.02301	0.798
TNFSF14	ENSG00000125735	19	6663148	6670599	24	9	65974	1.9936	0.023099	0.798
ROPN1B	ENSG00000114547	3	125687987	125702297	27	10	65974	1.9925	0.02316	0.798
EPC2	ENSG00000135999	2	149402009	149545130	306	13	65974	1.9919	0.023192	0.798
TRMT61B	ENSG00000171103	2	29072687	29093167	31	6	65974	1.9912	0.023228	0.798
DAPK2	ENSG00000035664	15	64199235	64364232	503	31	65974	1.987	0.02346	0.798
DNAAF1	ENSG00000154099	16	84178865	84212373	158	28	65974	1.9865	0.023486	0.798
GADL1	ENSG00000144644	3	30767692	30936257	513	36	65974	1.9861	0.023513	0.798
NPC1L1	ENSG00000015520	7	44552134	44580914	58	10	65974	1.9857	0.023533	0.798
PPAP2C	ENSG00000141934	19	281040	291393	29	8	65974	1.9848	0.023584	0.798
GNAO1	ENSG00000087258	16	56225302	56391356	435	53	65974	1.9847	0.023591	0.798
SERTM1	ENSG00000180440	13	37248049	37271976	54	11	65974	1.9846	0.023594	0.798
TMEM247	ENSG00000187600	2	46656329	46711564	171	15	65974	1.9841	0.02362	0.798
EVA1A	ENSG00000115363	2	75696428	75796848	257	31	65974	1.984	0.023628	0.798
R3HCC1L	ENSG00000166024	10	99894387	100004654	177	17	65974	1.9839	0.023632	0.798
POLR2G	ENSG00000168002	11	62529016	62534182	4	2	65974	1.9831	0.023677	0.798
RNLS	ENSG00000184719	10	90033621	90344287	693	40	65974	1.9826	0.023705	0.798
FRRS1L	ENSG00000260230	9	111892573	111929571	141	23	65974	1.9824	0.023715	0.798
RPS19	ENSG00000105372	19	42363988	42376994	25	2	65974	1.982	0.023741	0.798
KLRG1	ENSG00000139187	12	9102640	9163356	137	11	65974	1.9815	0.023769	0.798
ARHGEF11	ENSG00000132694	1	156904632	157015162	231	20	65974	1.9811	0.02379	0.798
LSP1	ENSG00000269099	13	25591541	25591675	1	1	65974	1.9809	0.023804	0.798
ZNF32	ENSG00000169740	10	44139307	44144304	15	3	65974	1.98	0.023852	0.798
EDN3	ENSG00000124205	20	57875482	57901047	58	16	65974	1.9781	0.023957	0.798
CRTC1	ENSG00000105662	19	18794487	18893004	249	34	65974	1.9778	0.023975	0.798
CPLX4	ENSG00000166569	18	56942388	56985881	161	19	65974	1.977	0.024018	0.798
C9orf139	ENSG00000180539	9	139921916	139931234	19	3	65974	1.9769	0.024028	0.798
FAM228A	ENSG00000186453	2	24397938	24423718	74	12	65974	1.9762	0.024065	0.798
OR2B2	ENSG00000168131	6	27878963	27880174	4	2	65974	1.9756	0.024103	0.798
RABEP1	ENSG00000029725	17	5185558	5289129	333	25	65974	1.9744	0.024165	0.798
TYSND1	ENSG00000156521	10	71897737	71906432	35	8	65974	1.9741	0.024186	0.798
CAAP1	ENSG00000120159	9	26840683	26892802	121	20	65974	1.9738	0.0242	0.798
COX6C	ENSG00000164919	8	100885428	100906290	46	6	65974	1.9738	0.024202	0.798
PAK7	ENSG00000101349	20	9518036	9819689	940	85	65974	1.9731	0.024242	0.798
IRX3	ENSG00000177508	16	54317216	54320675	3	2	65974	1.9721	0.0243	0.8
C5orf60	ENSG00000204661	5	179068545	179072047	5	3	65974	1.9679	0.024542	0.805
MICALCL	ENSG00000133808	11	12297627	12380691	355	30	65974	1.9673	0.024572	0.805
C14orf159	ENSG00000133943	14	91526677	91691976	369	48	65974	1.9661	0.024642	0.805
NEO1	ENSG00000067141	15	73344051	73597547	541	22	65974	1.9652	0.024698	0.805
NUP133	ENSG00000069248	1	229577045	229644103	133	6	65974	1.9648	0.024718	0.805
RP11-1021N1.1	ENSG00000261130	16	15489611	15609205	235	34	65974	1.9645	0.024734	0.805
GPR108	ENSG00000125734	19	6729925	6737614	29	9	65974	1.9612	0.024926	0.81
ADAT3	ENSG00000213638	19	1905377	1913444	30	5	65974	1.9608	0.02495	0.81
DDI2	ENSG00000197312	1	15943995	15995539	106	6	65974	1.9573	0.025157	0.81
DECR2	ENSG00000242612	16	451826	462487	18	3	65974	1.9568	0.025183	0.81
ZNF326	ENSG00000162664	1	90460671	90501090	62	14	65974	1.9545	0.025319	0.81
AC010327.2	ENSG00000269808	19	55738587	55741647	10	4	65974	1.9545	0.02532	0.81
PBX4	ENSG00000105717	19	19672522	19729725	77	12	65974	1.9528	0.025422	0.81
IGF1	ENSG00000017427	12	102789645	102874423	137	22	65974	1.9526	0.025435	0.81
EMC9	ENSG00000100908	14	24608174	24610797	3	1	65974	1.9516	0.025494	0.81
SEPP1	ENSG00000250722	5	42799982	42887494	237	27	65974	1.9486	0.025671	0.81
RNF223	ENSG00000237330	1	1006346	1009687	6	2	65974	1.9478	0.025722	0.81
C17orf97	ENSG00000187624	17	260118	273510	38	8	65974	1.9475	0.025735	0.81
CDHR3	ENSG00000128536	7	105517242	105676877	552	80	65974	1.9471	0.025762	0.81
C15orf56	ENSG00000176753	15	40542865	40545170	9	2	65974	1.9465	0.025795	0.81
SMNDC1	ENSG00000119953	10	112050488	112064709	27	7	65974	1.9461	0.025824	0.81
SYNPO	ENSG00000171992	5	149980642	150038782	124	18	65974	1.946	0.025825	0.81
NMRAL1	ENSG00000153406	16	4511681	4545764	130	9	65974	1.9458	0.025842	0.81
TFPI2	ENSG00000105825	7	93514709	93520303	17	2	65974	1.9448	0.025901	0.81
RFX8	ENSG00000196460	2	102013823	102091165	303	15	65974	1.9443	0.025928	0.81
KHDC1	ENSG00000135314	6	73951037	74020088	232	18	65974	1.9432	0.025994	0.81
ZNF646	ENSG00000167395	16	31085743	31095517	15	4	65974	1.9431	0.026004	0.81
MBNL1	ENSG00000152601	3	151961617	152183569	326	25	65974	1.9429	0.026012	0.81
FPGT	ENSG00000254685	1	74663896	74699770	90	7	65974	1.9425	0.026037	0.81
TSC1	ENSG00000165699	9	135766735	135820020	107	16	65974	1.9417	0.026084	0.81
POLR3G	ENSG00000113356	5	89767565	89810370	85	15	65974	1.9407	0.026147	0.81
EPB41	ENSG00000159023	1	29213603	29446553	377	23	65974	1.9404	0.026164	0.81
SF3B2	ENSG00000087365	11	65818200	65836779	27	5	65974	1.9403	0.026169	0.81
PLAA	ENSG00000137055	9	26904081	26947461	142	16	65974	1.9402	0.026181	0.81
EEF1A2	ENSG00000101210	20	62119366	62130505	44	12	65974	1.9402	0.026181	0.81
EBNA1BP2	ENSG00000117395	1	43629846	43736607	378	31	65974	1.94	0.026192	0.81
PIPOX	ENSG00000179761	17	27277531	27384234	174	36	65974	1.9392	0.026238	0.81
OR1K1	ENSG00000165204	9	125562370	125563395	3	2	65974	1.9385	0.026281	0.811
VASP	ENSG00000125753	19	46009837	46030241	52	12	65974	1.9366	0.026395	0.812
PCK1	ENSG00000124253	20	56136136	56141513	23	7	65974	1.9365	0.026403	0.812
ERLEC1	ENSG00000068912	2	54014181	54045956	72	14	65974	1.9324	0.026656	0.816
HESX1	ENSG00000163666	3	57231944	57260549	40	9	65974	1.93	0.026804	0.816
RPS13	ENSG00000110700	11	17095936	17099334	7	3	65974	1.9291	0.026856	0.816
MYO5A	ENSG00000197535	15	52599480	52821247	560	16	65974	1.9291	0.026858	0.816
CILP2	ENSG00000160161	19	19649057	19657468	18	2	65974	1.9289	0.026873	0.816
QSER1	ENSG00000060749	11	32914724	33014862	153	12	65974	1.9274	0.026965	0.816
TJP2	ENSG00000119139	9	71736209	71870124	455	41	65974	1.9272	0.026979	0.816
PPTC7	ENSG00000196850	12	110969120	111021125	106	10	65974	1.9266	0.027017	0.816
EPO	ENSG00000130427	7	100318423	100321323	6	3	65974	1.926	0.027051	0.816
GJC1	ENSG00000182963	17	42875816	42908184	51	11	65974	1.9258	0.027068	0.816
EN2	ENSG00000164778	7	155250824	155257526	31	10	65974	1.9244	0.02715	0.816
IDUA	ENSG00000127415	4	980785	998316	69	16	65974	1.9244	0.027154	0.816
TSPAN1	ENSG00000117472	1	46640745	46651630	10	3	65974	1.9224	0.02728	0.816
TMEM67	ENSG00000164953	8	94767072	94831462	46	11	65974	1.9219	0.02731	0.816
TPRG1L	ENSG00000158109	1	3541566	3546691	11	4	65974	1.9216	0.027329	0.816
NEGR1	ENSG00000172260	1	71861623	72748417	1702	90	65974	1.9208	0.027381	0.816
FBXL19	ENSG00000099364	16	30934376	30960104	24	3	65974	1.9204	0.027404	0.816
NRCAM	ENSG00000091129	7	107788068	108097161	1051	47	65974	1.9187	0.027514	0.816
B4GALT3	ENSG00000158850	1	161141100	161147287	8	4	65974	1.9183	0.027539	0.816
RP11-322E11.6	ENSG00000267140	18	33023835	33077904	87	16	65974	1.9171	0.027612	0.816
RP11-315O6.2	ENSG00000255482	11	102337986	102369532	111	16	65974	1.9168	0.027632	0.816
S1PR2	ENSG00000267534	19	10334520	10341948	14	4	65974	1.9159	0.027688	0.816
SLFN5	ENSG00000166750	17	33570055	33600674	92	14	65974	1.9157	0.027702	0.816
VAV1	ENSG00000141968	19	6772725	6857377	268	40	65974	1.9155	0.027713	0.816
SH2B2	ENSG00000160999	7	101928405	101962178	74	19	65974	1.915	0.027744	0.816
PPP6R1	ENSG00000105063	19	55741148	55770363	53	16	65974	1.9145	0.027775	0.816
MFSD2B	ENSG00000205639	2	24232951	24286191	123	23	65974	1.9145	0.027777	0.816
SGIP1	ENSG00000118473	1	66999066	67213982	730	27	65974	1.9143	0.027792	0.816
H3F3A	ENSG00000163041	1	226249552	226259702	13	6	65974	1.9139	0.027817	0.816
ATP6V0D2	ENSG00000147614	8	86999552	87166457	431	28	65974	1.9105	0.028033	0.82
KBTBD12	ENSG00000187715	3	127634075	127706514	171	23	65974	1.9098	0.028077	0.821
BOK	ENSG00000176720	2	242498136	242513546	43	14	65974	1.9097	0.028085	0.821
OR4C12	ENSG00000221954	11	50003009	50004071	2	1	65974	1.908	0.028199	0.821
BLM	ENSG00000197299	15	91260558	91358859	284	21	65974	1.9074	0.028233	0.821
LDOC1L	ENSG00000188636	22	44888452	44894178	23	2	65974	1.9057	0.028341	0.823
HMGN3	ENSG00000118418	6	79910962	79944406	79	11	65974	1.9048	0.028401	0.824
GRAP2	ENSG00000100351	22	40297086	40369725	97	23	65974	1.9037	0.028475	0.826
LEP	ENSG00000174697	7	127881337	127897681	35	8	65974	1.9017	0.028605	0.827
SCRT2	ENSG00000215397	20	642240	656823	32	12	65974	1.9009	0.028656	0.828
MEDAG	ENSG00000102802	13	31480328	31499709	49	13	65974	1.9005	0.028685	0.828
KCTD6	ENSG00000168301	3	58477841	58488087	17	6	65974	1.8977	0.028871	0.832
OR56B4	ENSG00000180919	11	6128914	6130065	2	1	65974	1.8953	0.029026	0.834
ASGR2	ENSG00000161944	17	7004641	7019019	80	14	65974	1.8906	0.02934	0.84
EYA3	ENSG00000158161	1	28296855	28415207	244	25	65974	1.8905	0.029344	0.84
PLAC8	ENSG00000145287	4	84011201	84058228	83	17	65974	1.8889	0.029455	0.84
FLRT3	ENSG00000125848	20	14303634	14318262	31	10	65974	1.8889	0.029455	0.84
ADAMTS17	ENSG00000140470	15	100511794	100882210	1773	122	65974	1.8878	0.029529	0.84
MTRNR2L5	ENSG00000249860	10	57358750	57360488	4	2	65974	1.8877	0.029536	0.84
CTSA	ENSG00000064601	20	44518783	44527459	17	4	65974	1.8872	0.029568	0.841
RTN1	ENSG00000139970	14	60062694	60337684	500	30	65974	1.8862	0.029631	0.841
PACSIN2	ENSG00000100266	22	43231418	43411151	524	16	65974	1.8858	0.029658	0.841
HIST1H2BN	ENSG00000233822	6	27806323	27823487	26	5	65974	1.8834	0.029825	0.841
FRMPD2	ENSG00000170324	10	49364601	49482941	167	16	65974	1.8832	0.029835	0.841
ADRA2A	ENSG00000150594	10	112836790	112840658	6	3	65974	1.8828	0.029866	0.841
SLC27A2	ENSG00000140284	15	50474393	50528592	202	21	65974	1.8828	0.029866	0.841
ST6GALNAC5	ENSG00000117069	1	77333126	77531396	443	39	65974	1.8812	0.029973	0.841
OR2M7	ENSG00000177186	1	248486894	248487899	7	2	65974	1.8809	0.029995	0.841
DEDD	ENSG00000158796	1	161090764	161102478	12	4	65974	1.8801	0.030046	0.841
C17orf77	ENSG00000182352	17	72580818	72590348	27	5	65974	1.8782	0.030175	0.841
ARHGEF3	ENSG00000163947	3	56761446	57113357	1009	86	65974	1.8781	0.030185	0.841
CBX5	ENSG00000094916	12	54624724	54673886	37	7	65974	1.8774	0.030232	0.841
FHOD3	ENSG00000134775	18	33877677	34360018	1164	95	65974	1.8773	0.030236	0.841
LPXN	ENSG00000110031	11	58294344	58345693	84	13	65974	1.877	0.03026	0.841
SLCO1C1	ENSG00000139155	12	20848289	20906320	218	24	65974	1.8767	0.030277	0.841
HSPA5	ENSG00000044574	9	127997132	128003609	5	2	65974	1.8764	0.030299	0.841
DEFB134	ENSG00000205882	8	11850692	11853821	14	4	65974	1.8753	0.030375	0.841
NDUFS8	ENSG00000110717	11	67798084	67804111	13	5	65974	1.8748	0.030408	0.841
ATXN7L3B	ENSG00000253719	12	74931551	74935223	7	3	65974	1.874	0.030464	0.841
TMED3	ENSG00000166557	15	79603404	79704334	378	23	65974	1.8733	0.030515	0.841
KLHL18	ENSG00000114648	3	47324407	47388306	57	14	65974	1.8724	0.030574	0.841
SLC17A3	ENSG00000124564	6	25833294	25882514	133	16	65974	1.8709	0.030683	0.841
AMMECR1L	ENSG00000144233	2	128619204	128643496	36	7	65974	1.8705	0.030707	0.841
MAPK10	ENSG00000109339	4	86936276	87515284	1482	57	65974	1.8695	0.030777	0.841
ACVR2A	ENSG00000121989	2	148602086	148688393	100	12	65974	1.8694	0.030783	0.841
HIGD1B	ENSG00000131097	17	42923721	42927848	12	5	65974	1.869	0.030811	0.841
HSD17B14	ENSG00000087076	19	49316274	49339935	49	9	65974	1.8689	0.030817	0.841
TGS1	ENSG00000137574	8	56685701	56738007	137	11	65974	1.8683	0.030859	0.841
SLC35G3	ENSG00000164729	17	33519539	33521412	2	1	65974	1.865	0.031094	0.841
WFDC3	ENSG00000124116	20	44376583	44420571	158	15	65974	1.8644	0.031131	0.841
C14orf2	ENSG00000156411	14	104378625	104394606	59	7	65974	1.8638	0.031175	0.841
SLC12A8	ENSG00000221955	3	124801480	124998021	695	75	65974	1.8636	0.031187	0.841
RAB40B	ENSG00000141542	17	80612849	80656604	157	31	65974	1.8631	0.031227	0.841
PRSS36	ENSG00000178226	16	31150246	31161415	10	5	65974	1.8628	0.031247	0.841
OR5P3	ENSG00000182334	11	7846584	7847519	4	2	65974	1.8625	0.031265	0.841
AMER3	ENSG00000178171	2	131513008	131525707	11	4	65974	1.8624	0.031276	0.841
A4GALT	ENSG00000128274	22	43088127	43117304	146	21	65974	1.8619	0.031307	0.841
MYPOP	ENSG00000176182	19	46393278	46405862	39	8	65974	1.8611	0.031366	0.841
TRIM35	ENSG00000104228	8	27142404	27168836	47	9	65974	1.8605	0.031409	0.841
AL033381.1	ENSG00000176515	6	1080164	1105181	78	12	65974	1.8595	0.031476	0.841
MMRN1	ENSG00000138722	4	90800683	90875780	183	20	65974	1.8592	0.031501	0.841
ADRB1	ENSG00000043591	10	115803806	115806667	2	1	65974	1.8581	0.031576	0.841
ZNF107	ENSG00000196247	7	64126511	64171404	109	14	65974	1.8575	0.031623	0.841
PGAM1	ENSG00000171314	10	99185917	99193198	11	5	65974	1.8567	0.031676	0.841
FAM102A	ENSG00000167106	9	130702858	130742792	89	8	65974	1.8563	0.031704	0.841
CD300C	ENSG00000167850	17	72537247	72542282	16	4	65974	1.856	0.031727	0.841
TRIQK	ENSG00000205133	8	93895758	94029901	249	33	65974	1.855	0.031795	0.841
SOWAHB	ENSG00000186212	4	77816082	77819002	7	3	65974	1.8547	0.031823	0.841
SHMT1	ENSG00000176974	17	18231187	18266856	85	10	65974	1.8544	0.03184	0.841
ARHGAP11A	ENSG00000198826	15	32907345	32932150	27	7	65974	1.8541	0.031864	0.843
C14orf142	ENSG00000170270	14	93669239	93673439	3	1	65974	1.8524	0.031984	0.843
OR7E24	ENSG00000237521	19	9361606	9362820	6	3	65974	1.8524	0.031986	0.843
RWDD1	ENSG00000111832	6	116892530	116918838	62	11	65974	1.8511	0.032078	0.844
EEF1E1-BLOC1S5	ENSG00000265818	6	8015959	8102763	284	24	65974	1.8489	0.032233	0.844
ARFGAP3	ENSG00000242247	22	43192508	43254112	199	14	65974	1.8487	0.032251	0.844
SLC15A5	ENSG00000188991	12	16341419	16430619	337	17	65974	1.8483	0.03228	0.844
GMIP	ENSG00000089639	19	19740285	19754476	24	8	65974	1.8479	0.032311	0.844
RNF41	ENSG00000181852	12	56598285	56615717	18	8	65974	1.8476	0.032328	0.844
C6orf120	ENSG00000185127	6	170102233	170106401	7	3	65974	1.8463	0.032421	0.845
CMC1	ENSG00000187118	3	28283075	28366633	148	18	65974	1.8451	0.032514	0.847
ZNF333	ENSG00000160961	19	14800613	14844558	153	22	65974	1.8405	0.032851	0.853
MRPL48	ENSG00000175581	11	73498361	73576178	255	18	65974	1.8391	0.032948	0.853
PDCL3	ENSG00000115539	2	101179152	101193197	39	7	65974	1.8363	0.033155	0.853
AL391152.1	ENSG00000212928	14	57671888	57673291	4	1	65974	1.8355	0.033213	0.853
EMC4	ENSG00000128463	15	34517200	34522357	20	6	65974	1.8352	0.03324	0.853
FUT7	ENSG00000180549	9	139924626	139927462	8	2	65974	1.8344	0.0333	0.853
TOP3A	ENSG00000177302	17	18174742	18218321	76	8	65974	1.8343	0.033303	0.853
MYO9A	ENSG00000066933	15	72114632	72410918	438	20	65974	1.8341	0.033318	0.853
USP21	ENSG00000143258	1	161129240	161135513	5	3	65974	1.8341	0.033323	0.853
SLC34A3	ENSG00000198569	9	140125209	140131006	14	5	65974	1.8337	0.033351	0.853
SLC24A3	ENSG00000185052	20	19193290	19703581	1541	108	65974	1.8335	0.033368	0.853
DCC	ENSG00000187323	18	49866542	51057784	4353	114	65974	1.8322	0.033462	0.853
DPM2	ENSG00000136908	9	130697378	130700763	6	1	65974	1.832	0.033477	0.853
ENTPD3	ENSG00000168032	3	40428647	40470110	83	5	65974	1.8319	0.03348	0.853
ARL5A	ENSG00000162980	2	152645498	152685006	82	14	65974	1.8312	0.033535	0.853
C19orf55	ENSG00000167595	19	36249044	36261930	35	10	65974	1.8302	0.033606	0.853
MRGPRX1	ENSG00000170255	11	18955360	18961054	17	3	65974	1.8299	0.033636	0.853
FAM91A1	ENSG00000176853	8	124780696	124827692	104	13	65974	1.8298	0.033643	0.853
TSPAN18	ENSG00000157570	11	44748015	44953972	653	72	65974	1.8293	0.033681	0.853
RP11-468E2.6	ENSG00000259371	14	24590560	24601038	19	2	65974	1.8291	0.033695	0.853
ALDH9A1	ENSG00000143149	1	165631453	165668100	136	15	65974	1.8289	0.033708	0.853
GTF3C5	ENSG00000148308	9	135906076	135933890	50	6	65974	1.8282	0.033759	0.853
PRICKLE2	ENSG00000163637	3	64079543	64431152	1082	91	65974	1.8278	0.033793	0.853
NUP88	ENSG00000108559	17	5264258	5323480	245	11	65974	1.8266	0.033882	0.853
TPRX1	ENSG00000178928	19	48304500	48322308	66	11	65974	1.8248	0.034018	0.853
CEP68	ENSG00000011523	2	65283500	65314138	90	15	65974	1.8242	0.034059	0.853
NMNAT3	ENSG00000163864	3	139279022	139396859	230	35	65974	1.8242	0.034062	0.853
AL137002.1	ENSG00000268130	13	113755563	113756608	2	1	65974	1.8239	0.034085	0.853
MINOS1	ENSG00000173436	1	19923477	19956314	73	13	65974	1.822	0.034227	0.853
PDYN	ENSG00000101327	20	1959403	1974732	40	8	65974	1.8216	0.034257	0.853
NIPSNAP3A	ENSG00000136783	9	107509969	107522403	34	10	65974	1.8208	0.034319	0.853
KLF12	ENSG00000118922	13	74260226	74708394	1285	115	65974	1.8197	0.034404	0.853
C21orf140	ENSG00000222018	21	35772615	35773370	2	1	65974	1.8186	0.034486	0.853
NAALADL1	ENSG00000168060	11	64812290	64826021	15	5	65974	1.8186	0.03449	0.853
RAB6A	ENSG00000175582	11	73386683	73472182	208	23	65974	1.8178	0.034547	0.853
RP3-468K18.5	ENSG00000257065	6	144128229	144165754	102	13	65974	1.8166	0.034642	0.853
SLC25A52	ENSG00000141437	18	29339525	29340843	2	1	65974	1.8158	0.0347	0.853
ZNF99	ENSG00000213973	19	22939007	22966909	131	8	65974	1.8157	0.03471	0.853
CYP2C9	ENSG00000138109	10	96698415	96749147	167	18	65974	1.8152	0.034743	0.853
KRCC1	ENSG00000172086	2	88326724	88355248	45	7	65974	1.8138	0.03485	0.853
STRA6	ENSG00000137868	15	74471807	74504608	78	12	65974	1.8134	0.034886	0.853
PNLIP	ENSG00000175535	10	118305443	118327367	28	4	65974	1.8125	0.034953	0.853
CNTN5	ENSG00000149972	11	98891683	100229616	5283	218	65974	1.8119	0.035001	0.853
SERHL2	ENSG00000183569	22	42949623	42970388	22	5	65974	1.8118	0.035008	0.853
CCDC152	ENSG00000198865	5	42756903	42802462	129	15	65974	1.8107	0.03509	0.853
COA4	ENSG00000181924	11	73583712	73588033	9	4	65974	1.8096	0.035177	0.853
LRRC3B	ENSG00000179796	3	26664297	26752267	211	30	65974	1.8085	0.035264	0.853
HIC1	ENSG00000177374	17	1957448	1962981	9	5	65974	1.8082	0.035284	0.853
GALNT2	ENSG00000143641	1	230193536	230417870	818	64	65974	1.8082	0.035288	0.853
AL163636.6	ENSG00000259171	14	21152746	21168735	66	14	65974	1.8071	0.035371	0.853
C1orf210	ENSG00000253313	1	43747554	43751288	6	3	65974	1.807	0.03538	0.853
ARF4	ENSG00000168374	3	57557090	57583947	70	10	65974	1.8061	0.035453	0.853
DCST1	ENSG00000163357	1	155006300	155023406	25	6	65974	1.8059	0.035466	0.853
CD58	ENSG00000116815	1	117057157	117113661	54	9	65974	1.8058	0.035476	0.853
PTGER3	ENSG00000050628	1	71318036	71513491	573	43	65974	1.8047	0.035559	0.853
RTN2	ENSG00000125744	19	45988547	46000319	34	7	65974	1.8046	0.035568	0.853
SLC26A2	ENSG00000155850	5	149340300	149373018	43	7	65974	1.8042	0.035603	0.853
C15orf43	ENSG00000167014	15	45248900	45271427	58	5	65974	1.8037	0.035642	0.853
ADK	ENSG00000156110	10	75910960	76469061	833	28	65974	1.8032	0.035682	0.853
SIL1	ENSG00000120725	5	138282409	138629246	439	25	65974	1.8025	0.035733	0.853
OR13D1	ENSG00000179055	9	107456660	107457766	7	2	65974	1.8023	0.035752	0.853
ZNF596	ENSG00000172748	8	182137	197342	34	7	65974	1.802	0.035772	0.853
RAB30	ENSG00000137502	11	82684175	82782965	196	25	65974	1.8018	0.035792	0.853
NEURL2	ENSG00000124257	20	44517264	44519926	4	2	65974	1.8011	0.035841	0.853
ALG5	ENSG00000120697	13	37523912	37574398	91	13	65974	1.8008	0.035863	0.853
KLRC1	ENSG00000134545	12	10594863	10607284	38	6	65974	1.8007	0.035875	0.853
LIN37	ENSG00000267796	19	36239262	36245420	11	4	65974	1.7995	0.035967	0.853
ZNF66	ENSG00000160229	19	20959110	20991922	232	14	65974	1.7994	0.035981	0.853
CHRAC1	ENSG00000104472	8	141521397	141527236	10	4	65974	1.7986	0.036039	0.853
RAMP3	ENSG00000122679	7	45197390	45225901	199	11	65974	1.7981	0.036083	0.853
MED21	ENSG00000152944	12	27175479	27219276	124	18	65974	1.7976	0.036118	0.853
MFI2	ENSG00000163975	3	196715492	196756687	101	25	65974	1.7973	0.036148	0.853
PARP6	ENSG00000137817	15	72533522	72565340	62	10	65974	1.7971	0.036156	0.853
TNFAIP8	ENSG00000145779	5	118604387	118735383	448	37	65974	1.7968	0.036186	0.853
VWA3A	ENSG00000175267	16	22103859	22168287	77	17	65974	1.7964	0.036212	0.853
KLRK1	ENSG00000213809	12	10524952	10544473	50	5	65974	1.7945	0.036364	0.856
ANAPC4	ENSG00000053900	4	25378835	25420120	144	12	65974	1.7939	0.036412	0.856
TATDN3	ENSG00000203705	1	212965170	212989968	105	8	65974	1.7928	0.0365	0.856
ABCB10	ENSG00000135776	1	229652329	229694442	70	9	65974	1.7916	0.036595	0.856
C17orf74	ENSG00000184560	17	7328934	7330887	2	1	65974	1.7913	0.036623	0.856
ITGAX	ENSG00000140678	16	31366455	31394318	40	12	65974	1.7913	0.036625	0.856
HIST1H2BK	ENSG00000197903	6	27106073	27114619	11	4	65974	1.7899	0.036739	0.857
PPP1R8	ENSG00000117751	1	28157289	28178187	21	4	65974	1.7893	0.036785	0.858
CD83	ENSG00000112149	6	14117872	14137149	54	12	65974	1.7886	0.036843	0.858
RAB23	ENSG00000112210	6	57053607	57087078	30	8	65974	1.7881	0.036878	0.858
KIF9	ENSG00000088727	3	47269516	47324941	70	12	65974	1.7875	0.036931	0.858
UBE3B	ENSG00000151148	12	109915207	109974507	154	20	65974	1.7868	0.036989	0.858
TDRD9	ENSG00000156414	14	104394799	104519004	412	19	65974	1.786	0.037046	0.858
MLF1	ENSG00000178053	3	158288952	158325041	109	13	65974	1.785	0.037128	0.859
C6orf15	ENSG00000204542	6	31079000	31080336	17	5	65974	1.7837	0.037235	0.86
C16orf3	ENSG00000221819	16	90095316	90096309	7	3	65974	1.7835	0.037257	0.862
TMEM144	ENSG00000164124	4	159122756	159176563	74	16	65974	1.782	0.037375	0.862
SBK2	ENSG00000187550	19	56041100	56048456	24	9	65974	1.7816	0.037404	0.862
ZNHIT6	ENSG00000117174	1	86115106	86174116	121	20	65974	1.7799	0.037549	0.863
AC022819.2	ENSG00000268730	15	99859300	99859828	1	1	65974	1.779	0.037619	0.863
PLEKHO2	ENSG00000241839	15	65134088	65160206	75	10	65974	1.7779	0.03771	0.863
AC002398.9	ENSG00000188223	19	36236579	36245420	16	5	65974	1.7776	0.037737	0.863
M6PR	ENSG00000003056	12	9092959	9102551	20	6	65974	1.7769	0.037795	0.863
CD47	ENSG00000196776	3	107762145	107809872	92	17	65974	1.7767	0.037805	0.863
H1F0	ENSG00000189060	22	38201114	38203442	4	2	65974	1.7746	0.037979	0.863
TMPO	ENSG00000120802	12	98909290	98944157	91	16	65974	1.7744	0.037995	0.863
OR7D2	ENSG00000188000	19	9296279	9299493	7	4	65974	1.7744	0.037997	0.863
SPAG16	ENSG00000144451	2	214149113	215275225	3083	86	65974	1.7736	0.038063	0.863
POP7	ENSG00000172336	7	100303676	100305118	3	1	65974	1.7736	0.038068	0.863
INS-IGF2	ENSG00000129965	11	2153768	2182439	71	16	65974	1.7727	0.03814	0.863
CCDC68	ENSG00000166510	18	52568740	52626739	122	16	65974	1.7726	0.038146	0.863
TCF23	ENSG00000163792	2	27371872	27376378	5	2	65974	1.7726	0.038152	0.863
PDHX	ENSG00000110435	11	34937376	35042138	399	18	65974	1.7719	0.038202	0.863
VMAC	ENSG00000187650	19	5904869	5910864	24	5	65974	1.7705	0.038324	0.863
C12orf50	ENSG00000165805	12	88373816	88427814	108	8	65974	1.7699	0.038368	0.863
APRT	ENSG00000198931	16	88875747	88878352	8	4	65974	1.7681	0.038519	0.863
NIPBL	ENSG00000164190	5	36876861	37066515	218	26	65974	1.7679	0.038536	0.863
HMGXB3	ENSG00000113716	5	149379884	149432386	134	12	65974	1.7677	0.038552	0.863
FOXP1	ENSG00000114861	3	71003844	71633140	1275	115	65974	1.7677	0.038554	0.863
RAB1A	ENSG00000138069	2	65297835	65357240	172	19	65974	1.7673	0.038586	0.863
CLDND1	ENSG00000080822	3	98216756	98241910	50	11	65974	1.7671	0.038608	0.863
VSTM2B	ENSG00000187135	19	30017406	30055386	172	25	65974	1.7658	0.038714	0.863
AMY2B	ENSG00000240038	1	104096437	104122156	30	12	65974	1.7645	0.038823	0.863
ACOT6	ENSG00000205669	14	74077649	74086592	22	7	65974	1.7642	0.038853	0.863
NCOA1	ENSG00000084676	2	24714783	24993571	595	28	65974	1.764	0.038866	0.863
HNRNPH1	ENSG00000169045	5	179041179	179061785	50	10	65974	1.7637	0.03889	0.863
FEN1	ENSG00000168496	11	61560109	61564716	3	2	65974	1.7636	0.038903	0.863
WFDC2	ENSG00000101443	20	44098346	44110172	41	9	65974	1.763	0.038946	0.863
KLF17	ENSG00000171872	1	44584522	44600812	46	11	65974	1.7622	0.039015	0.863
C17orf70	ENSG00000185504	17	79506911	79520987	42	8	65974	1.7618	0.039055	0.863
TEAD1	ENSG00000187079	11	12695969	12966298	473	51	65974	1.7614	0.039085	0.863
CD27	ENSG00000139193	12	6554033	6560884	18	9	65974	1.7607	0.039145	0.863
SYNCRIP	ENSG00000135316	6	86318053	86353510	53	11	65974	1.7607	0.039147	0.863
FAM109A	ENSG00000198324	12	111798455	111806925	13	4	65974	1.7603	0.039177	0.863
SOCS6	ENSG00000170677	18	67956137	67997436	133	22	65974	1.7603	0.03918	0.863
GIT1	ENSG00000108262	17	27900487	27921072	33	10	65974	1.7585	0.039334	0.863
SLC6A2	ENSG00000103546	16	55689516	55740104	171	35	65974	1.7574	0.039429	0.863
DEFB131	ENSG00000186146	4	9446260	9452240	20	3	65974	1.7573	0.039437	0.863
DIRAS1	ENSG00000176490	19	2714565	2721416	13	2	65974	1.7566	0.039494	0.863
CABS1	ENSG00000145309	4	71200683	71202833	5	2	65974	1.7565	0.039499	0.863
GLI1	ENSG00000111087	12	57853918	57866045	30	5	65974	1.7551	0.03962	0.863
ZNF14	ENSG00000105708	19	19821280	19843906	59	11	65974	1.7542	0.039701	0.863
AIM2	ENSG00000163568	1	159032274	159116886	151	22	65974	1.7526	0.039836	0.863
RCC2	ENSG00000179051	1	17733256	17766220	68	11	65974	1.7522	0.039866	0.863
NANOS1	ENSG00000188613	10	120789228	120793854	3	2	65974	1.7515	0.039931	0.863
TRIM60	ENSG00000176979	4	165953105	165962896	13	4	65974	1.7514	0.039938	0.863
OR10S1	ENSG00000196248	11	123847368	123848488	5	2	65974	1.7505	0.040014	0.863
SLC9A3	ENSG00000066230	5	473425	524447	228	35	65974	1.7494	0.040115	0.863
LYST	ENSG00000143669	1	235824341	236046940	269	14	65974	1.7475	0.040272	0.863
PPP1CB	ENSG00000213639	2	28974506	29025806	102	11	65974	1.7472	0.040303	0.863
TEN1	ENSG00000257949	17	73975301	73996667	57	13	65974	1.7459	0.040417	0.863
SCNN1D	ENSG00000162572	1	1215816	1227409	15	4	65974	1.7458	0.040427	0.863
OR4P4	ENSG00000181927	11	55405834	55406772	1	1	65974	1.7451	0.040483	0.863
RBMXL1	ENSG00000213516	1	89445139	89458643	14	7	65974	1.7436	0.040611	0.863
VPRBP	ENSG00000145041	3	51433298	51534010	121	15	65974	1.7433	0.040638	0.863
OR52A5	ENSG00000171944	11	5152922	5153872	1	1	65974	1.7433	0.040641	0.863
2020-09-08	ENSG00000164402	5	132086509	132142933	86	8	65974	1.7431	0.040654	0.863
BAZ1A	ENSG00000198604	14	35221937	35344853	368	24	65974	1.7431	0.040655	0.863
MMP9	ENSG00000100985	20	44637547	44645200	22	6	65974	1.742	0.040756	0.863
POM121L12	ENSG00000221900	7	53103349	53104617	9	2	65974	1.7414	0.040805	0.863
CHD3	ENSG00000170004	17	7788124	7816078	40	12	65974	1.7411	0.040831	0.863
RNF103-CHMP3	ENSG00000249884	2	86732791	86948245	420	33	65974	1.7411	0.040833	0.863
COX6B1	ENSG00000126267	19	36139125	36149763	26	7	65974	1.7396	0.040962	0.863
GRHL3	ENSG00000158055	1	24645812	24690972	90	20	65974	1.7393	0.040995	0.863
TMEM45B	ENSG00000151715	11	129685714	129729898	124	18	65974	1.739	0.04102	0.863
IGFL4	ENSG00000204869	19	46543006	46580376	114	15	65974	1.7388	0.041031	0.863
DCBLD1	ENSG00000164465	6	117774980	117891021	388	30	65974	1.7379	0.041112	0.863
OR1A2	ENSG00000172150	17	3100813	3101742	5	2	65974	1.7376	0.041139	0.863
EGFLAM	ENSG00000164318	5	38258511	38465123	603	50	65974	1.7375	0.041147	0.863
RP11-1407O15.2	ENSG00000174093	17	36337717	36421858	12	3	65974	1.7371	0.041184	0.863
CHRNB1	ENSG00000170175	17	7348380	7361026	30	6	65974	1.7366	0.041225	0.863
ACOT12	ENSG00000172497	5	80625824	80689998	197	36	65974	1.7363	0.041258	0.863
DCAF11	ENSG00000100897	14	24583404	24594451	18	4	65974	1.736	0.041282	0.863
RNASE4	ENSG00000258818	14	21152259	21168761	73	13	65974	1.7343	0.041431	0.863
PSMB5	ENSG00000100804	14	23485752	23504439	25	6	65974	1.7341	0.04145	0.863
CDIPT	ENSG00000103502	16	29869678	29875057	5	3	65974	1.7334	0.041511	0.863
ANG	ENSG00000214274	14	21152336	21167130	68	12	65974	1.7324	0.041605	0.863
AC069368.3	ENSG00000249240	15	65134082	65223118	243	23	65974	1.7318	0.041651	0.863
EFTUD2	ENSG00000108883	17	42927311	42977030	143	18	65974	1.7316	0.041672	0.863
RP11-248J23.6	ENSG00000269948	10	97709725	97744785	100	18	65974	1.7316	0.041674	0.863
FITM1	ENSG00000139914	14	24600484	24602058	1	1	65974	1.7315	0.041682	0.863
IL4I1	ENSG00000104951	19	50392911	50432796	107	22	65974	1.7313	0.041703	0.863
TMEM253	ENSG00000232070	14	21567096	21571883	11	4	65974	1.7308	0.041747	0.863
B4GALNT1	ENSG00000135454	12	58017193	58027138	22	5	65974	1.7304	0.041779	0.863
NME4	ENSG00000103202	16	446725	460367	28	5	65974	1.7297	0.041841	0.863
C6orf195	ENSG00000164385	6	2622147	2634837	43	9	65974	1.7294	0.041871	0.863
CLSTN2	ENSG00000158258	3	139654027	140296239	1802	142	65974	1.7289	0.04191	0.863
RARRES1	ENSG00000118849	3	158414681	158450485	109	15	65974	1.7284	0.041954	0.863
RGPD2	ENSG00000185304	2	88055474	88285309	6	3	65974	1.7283	0.041965	0.863
NDUFA13	ENSG00000186010	19	19626545	19644285	38	5	65974	1.7276	0.042029	0.863
KIF5B	ENSG00000170759	10	32297938	32345359	88	10	65974	1.7275	0.042035	0.863
SLC7A7	ENSG00000155465	14	23242431	23299029	242	38	65974	1.7271	0.042071	0.863
SDR16C5	ENSG00000170786	8	57212569	57233335	40	10	65974	1.7271	0.042076	0.863
AVPR1B	ENSG00000198049	1	206223976	206231639	10	3	65974	1.7268	0.042098	0.863
ZUFSP	ENSG00000153975	6	116956781	116989957	68	10	65974	1.7267	0.042107	0.863
ADRA1B	ENSG00000170214	5	159343790	159399551	150	19	65974	1.7265	0.042125	0.863
C14orf93	ENSG00000100802	14	23456110	23479375	28	6	65974	1.7263	0.042145	0.863
HVCN1	ENSG00000122986	12	111065646	111142755	146	13	65974	1.7256	0.042211	0.863
KDM3A	ENSG00000115548	2	86667770	86719839	109	16	65974	1.7247	0.042295	0.863
FAM222A	ENSG00000139438	12	110152033	110208312	138	23	65974	1.7244	0.042318	0.863
PLXNC1	ENSG00000136040	12	94542499	94701451	554	63	65974	1.7244	0.042321	0.863
SMTN	ENSG00000183963	22	31460091	31500743	139	19	65974	1.7242	0.042334	0.863
SUPT6H	ENSG00000109111	17	26989109	27029697	34	9	65974	1.7225	0.042485	0.865
CHMP3	ENSG00000115561	2	86730554	86948245	425	31	65974	1.7223	0.04251	0.865
TBX10	ENSG00000167800	11	67398774	67407031	29	5	65974	1.7221	0.042529	0.865
PDZD9	ENSG00000155714	16	21995186	22012433	13	5	65974	1.7218	0.042555	0.865
AC024592.12	ENSG00000267740	19	5866182	5903798	165	21	65974	1.7212	0.042606	0.865
COMP	ENSG00000105664	19	18893583	18902123	14	6	65974	1.7198	0.042736	0.865
FUT5	ENSG00000130383	19	5865837	5903798	168	21	65974	1.7193	0.042779	0.865
OVOL1	ENSG00000172818	11	65554493	65564690	18	5	65974	1.7193	0.042782	0.865
P2RX4	ENSG00000135124	12	121647660	121671909	88	12	65974	1.7182	0.042878	0.865
PSTPIP2	ENSG00000152229	18	43563502	43652238	234	19	65974	1.7168	0.043011	0.865
INO80C	ENSG00000153391	18	33032194	33077955	76	15	65974	1.7166	0.043024	0.865
PPM1N	ENSG00000213889	19	45992035	46005768	40	8	65974	1.7166	0.04303	0.865
CAMSAP1	ENSG00000130559	9	138700333	138799074	140	18	65974	1.716	0.043085	0.865
CCDC125	ENSG00000183323	5	68576002	68628636	111	11	65974	1.7147	0.043205	0.865
CTB-133G6.1	ENSG00000263264	19	7413848	7448271	125	11	65974	1.7145	0.043215	0.865
C12orf71	ENSG00000214700	12	27233991	27235447	10	4	65974	1.7144	0.043227	0.865
PRRX2	ENSG00000167157	9	132427920	132484875	205	28	65974	1.7142	0.043246	0.865
NOMO2	ENSG00000185164	16	18511182	18573533	1	1	65974	1.7133	0.043332	0.865
LINS	ENSG00000140471	15	101099574	101143435	203	18	65974	1.7129	0.043361	0.865
HMBS	ENSG00000256269	11	118955576	118964259	12	2	65974	1.7128	0.043372	0.865
C9orf89	ENSG00000165233	9	95858500	95875565	49	9	65974	1.7098	0.04365	0.865
ABCC6	ENSG00000091262	16	16242785	16317379	239	32	65974	1.7097	0.043656	0.865
HOXC4	ENSG00000198353	12	54410715	54449813	60	9	65974	1.7097	0.043663	0.865
KCNMA1	ENSG00000156113	10	78629359	79398353	2049	157	65974	1.7094	0.043691	0.865
MLLT10	ENSG00000078403	10	21823094	22032559	176	29	65974	1.7094	0.043693	0.865
RASL12	ENSG00000103710	15	65345679	65369028	46	9	65974	1.7091	0.043717	0.865
GGPS1	ENSG00000152904	1	235490665	235507847	35	7	65974	1.709	0.043722	0.865
PCCB	ENSG00000114054	3	135969148	136056738	125	18	65974	1.7082	0.043798	0.865
AC136604.1	ENSG00000228259	5	179078298	179079445	2	1	65974	1.7081	0.04381	0.865
SPEN	ENSG00000065526	1	16174359	16266955	133	17	65974	1.708	0.043815	0.865
SHC2	ENSG00000129946	19	416583	460996	69	14	65974	1.708	0.043819	0.865
RP11-67H2.1	ENSG00000253207	8	114612539	114629187	31	8	65974	1.7075	0.043866	0.865
ERG	ENSG00000157554	21	39751949	40033704	900	92	65974	1.7069	0.043917	0.865
AC099344.1	ENSG00000269074	2	11603927	11606274	8	3	65974	1.7057	0.044028	0.865
SPACA7	ENSG00000153498	13	113030633	113089003	215	23	65974	1.7055	0.044049	0.865
CUX1	ENSG00000257923	7	101458959	101927249	1146	64	65974	1.7045	0.044146	0.866
AC008271.1	ENSG00000231031	2	15830906	15884463	187	24	65974	1.7037	0.044219	0.867
FCRL5	ENSG00000143297	1	157483167	157522310	76	9	65974	1.7028	0.044307	0.867
FREM2	ENSG00000150893	13	39261266	39460074	493	57	65974	1.702	0.04438	0.867
TPGS1	ENSG00000141933	19	507299	519654	6	2	65974	1.7019	0.044386	0.867
MED29	ENSG00000063322	19	39881943	39891277	25	5	65974	1.7014	0.044433	0.867
FRY	ENSG00000073910	13	32605437	32870794	710	67	65974	1.701	0.044468	0.867
PKM	ENSG00000067225	15	72491370	72524164	50	11	65974	1.6994	0.044625	0.867
TEX26	ENSG00000175664	13	31506840	31549639	136	19	65974	1.6993	0.044628	0.867
LRRC19	ENSG00000184434	9	26993134	27005691	34	10	65974	1.6987	0.044688	0.867
IL18RAP	ENSG00000115607	2	103035149	103069025	135	14	65974	1.6984	0.04472	0.867
CTC-260F20.3	ENSG00000258674	19	19627036	19646885	39	5	65974	1.6976	0.044796	0.867
TMEM211	ENSG00000206069	22	25331077	25342662	19	5	65974	1.6974	0.044815	0.867
LRRTM2	ENSG00000146006	5	138204612	138211057	7	2	65974	1.6972	0.044831	0.867
AP5M1	ENSG00000053770	14	57735627	57756797	22	6	65974	1.6971	0.044839	0.867
EYS	ENSG00000188107	6	64429876	66417118	5652	132	65974	1.6956	0.044977	0.868
ZC2HC1A	ENSG00000104427	8	79578282	79632000	121	13	65974	1.6956	0.044977	0.868
ELP6	ENSG00000163832	3	47537130	47555251	24	8	65974	1.6953	0.045006	0.868
SNRPD3	ENSG00000100028	22	24951471	25005947	105	17	65974	1.6936	0.045175	0.868
CENPW	ENSG00000203760	6	126661320	126670021	11	5	65974	1.6932	0.045211	0.868
PCNP	ENSG00000081154	3	101292939	101313281	51	10	65974	1.6924	0.045285	0.868
UPK3A	ENSG00000100373	22	45680863	45691755	36	7	65974	1.6919	0.045333	0.868
ENTPD2	ENSG00000054179	9	139942550	139948497	16	6	65974	1.6919	0.045334	0.868
DCST2	ENSG00000163354	1	154990996	155006257	26	7	65974	1.6915	0.045371	0.868
ASB13	ENSG00000196372	10	5680830	5708558	140	36	65974	1.6914	0.045377	0.868
C10orf113	ENSG00000204683	10	21414692	21435488	30	8	65974	1.6913	0.04539	0.868
CANT1	ENSG00000171302	17	76987799	77005949	66	13	65974	1.6911	0.045409	0.868
NUF2	ENSG00000143228	1	163236366	163325554	405	31	65974	1.6891	0.045598	0.868
METTL21A	ENSG00000144401	2	208445355	208490652	64	8	65974	1.6884	0.045667	0.868
IL19	ENSG00000142224	1	206972215	207016324	114	19	65974	1.6877	0.045736	0.868
VN1R1	ENSG00000178201	19	57966542	57967854	2	1	65974	1.6875	0.04575	0.868
CCDC112	ENSG00000164221	5	114602885	114632528	55	10	65974	1.687	0.045801	0.868
OR4S2	ENSG00000174982	11	55418380	55419315	1	1	65974	1.6868	0.045819	0.868
ZSCAN5A	ENSG00000131848	19	56732681	56879752	433	67	65974	1.6861	0.045887	0.868
NADSYN1	ENSG00000172890	11	71164155	71235153	220	14	65974	1.686	0.045899	0.868
RP11-89N17.1	ENSG00000173862	7	33765593	33768068	5	2	65974	1.6857	0.045932	0.868
ZNF296	ENSG00000170684	19	45574758	45579846	4	2	65974	1.6852	0.045971	0.868
CNTNAP2	ENSG00000174469	7	145813453	148118090	7796	306	65974	1.685	0.045991	0.868
SMC1B	ENSG00000077935	22	45739944	45809500	171	11	65974	1.6847	0.046024	0.868
KIF25	ENSG00000125337	6	168396921	168445769	141	26	65974	1.6837	0.04612	0.868
MDP1	ENSG00000213920	14	24683143	24685276	2	1	65974	1.6835	0.046135	0.868
SYT4	ENSG00000132872	18	40847843	40857615	9	3	65974	1.6834	0.046151	0.868
NPAS4	ENSG00000174576	11	66188475	66194178	5	2	65974	1.6833	0.046156	0.868
CSTF1	ENSG00000101138	20	54967427	54979518	28	9	65974	1.6827	0.046219	0.868
NFATC1	ENSG00000131196	18	77155856	77289325	536	39	65974	1.682	0.046286	0.868
KIAA1033	ENSG00000136051	12	105501102	105562912	146	17	65974	1.6813	0.04635	0.868
C9orf3	ENSG00000148120	9	97488983	97849441	764	27	65974	1.6811	0.046369	0.868
H2AFY	ENSG00000113648	5	134669590	134735604	83	12	65974	1.6805	0.046427	0.868
ARHGAP28	ENSG00000088756	18	6729717	6915715	468	54	65974	1.6802	0.046458	0.868
KDELC2	ENSG00000178202	11	108342832	108369159	40	7	65974	1.6792	0.046557	0.868
ZNF724P	ENSG00000196081	19	23404401	23433192	67	6	65974	1.6778	0.046691	0.868
PDE9A	ENSG00000160191	21	44073746	44195619	496	50	65974	1.6774	0.046732	0.868
B3GALNT2	ENSG00000162885	1	235613238	235667781	124	13	65974	1.6773	0.046744	0.868
STX4	ENSG00000103496	16	31044210	31054296	18	4	65974	1.6764	0.046832	0.868
EIF2AK1	ENSG00000086232	7	6061881	6098861	149	19	65974	1.6764	0.046833	0.868
C1orf227	ENSG00000185523	1	213003483	213020991	68	11	65974	1.6763	0.04684	0.868
TSPAN11	ENSG00000110900	12	31079362	31149534	265	38	65974	1.6763	0.046842	0.868
RCC1	ENSG00000180198	1	28832455	28865812	68	9	65974	1.6761	0.046857	0.868
PYHIN1	ENSG00000163564	1	158900586	158946844	91	13	65974	1.6752	0.046945	0.868
YJEFN3	ENSG00000250067	19	19627036	19648390	41	5	65974	1.6742	0.047049	0.869
MESDC2	ENSG00000117899	15	81239667	81282219	107	9	65974	1.6733	0.047137	0.869
ATP2A2	ENSG00000174437	12	110718561	110788898	150	13	65974	1.673	0.047167	0.869
ANO4	ENSG00000151572	12	101111304	101522419	1216	95	65974	1.6723	0.047228	0.869
FOSB	ENSG00000125740	19	45971253	45978437	20	5	65974	1.6722	0.047238	0.869
RAB11FIP3	ENSG00000090565	16	475619	573011	215	19	65974	1.6715	0.047312	0.87
POLL	ENSG00000166169	10	103338639	103348027	16	2	65974	1.6708	0.047382	0.871
RPH3AL	ENSG00000181031	17	62293	236045	566	91	65974	1.6696	0.047501	0.872
PIP4K2B	ENSG00000141720	17	36921942	36956379	72	15	65974	1.6678	0.047678	0.873
ACAN	ENSG00000157766	15	89346674	89418585	230	40	65974	1.6677	0.047689	0.873
NT5DC2	ENSG00000168268	3	52558386	52569070	25	4	65974	1.6674	0.04772	0.873
CNNM2	ENSG00000148842	10	104678050	104849978	407	22	65974	1.6655	0.047908	0.873
STAG1	ENSG00000118007	3	136055077	136471220	599	26	65974	1.6643	0.048022	0.873
RAP2B	ENSG00000181467	3	152880029	152886265	8	4	65974	1.6642	0.048037	0.873
CYP7A1	ENSG00000167910	8	59402737	59412795	27	7	65974	1.6642	0.048037	0.873
CD84	ENSG00000066294	1	160510885	160549306	116	15	65974	1.6632	0.048136	0.873
NDUFAF6	ENSG00000156170	8	95907995	96128683	630	31	65974	1.663	0.048154	0.873
CD244	ENSG00000122223	1	160799950	160832692	96	8	65974	1.663	0.048157	0.873
AP000350.4	ENSG00000218537	22	24236613	24241117	24	7	65974	1.6629	0.04817	0.873
TNFAIP3	ENSG00000118503	6	138188351	138204449	31	6	65974	1.6628	0.048181	0.873
MXI1	ENSG00000119950	10	111967363	112047123	206	21	65974	1.6624	0.048213	0.873
PTPLA	ENSG00000165996	10	17631958	17659376	97	17	65974	1.6609	0.048369	0.875
SMTNL2	ENSG00000188176	17	4487294	4511614	99	23	65974	1.6603	0.048428	0.875
ZNF248	ENSG00000198105	10	38091751	38147034	179	12	65974	1.6598	0.048475	0.876
LLGL1	ENSG00000131899	17	18128901	18148189	38	6	65974	1.6585	0.048612	0.876
SPRR2D	ENSG00000163216	1	153012201	153014407	8	2	65974	1.6575	0.048705	0.876
BACE1	ENSG00000186318	11	117156402	117186975	65	17	65974	1.6569	0.04877	0.876
OR10G9	ENSG00000236981	11	123893720	123894655	5	2	65974	1.6568	0.048785	0.876
PCDH12	ENSG00000113555	5	141323150	141349304	54	13	65974	1.6565	0.048808	0.876
HMOX2	ENSG00000103415	16	4524691	4560348	105	9	65974	1.6563	0.048828	0.876
AKR1E2	ENSG00000165568	10	4828821	4890254	400	37	65974	1.6559	0.048869	0.876
MEX3D	ENSG00000181588	19	1554668	1568057	1	1	65974	1.6555	0.048908	0.876
GFAP	ENSG00000131095	17	42982376	42994305	42	12	65974	1.6555	0.048916	0.876
GOSR2	ENSG00000108433	17	45000483	45105003	319	17	65974	1.655	0.048964	0.876
OSGEP	ENSG00000092094	14	20914570	20923264	38	5	65974	1.6545	0.049012	0.876
CAB39	ENSG00000135932	2	231577560	231685790	176	20	65974	1.6534	0.049128	0.876
ANPEP	ENSG00000166825	15	90328120	90358633	113	14	65974	1.6525	0.049217	0.876
FCHO2	ENSG00000157107	5	72251808	72386349	208	15	65974	1.6524	0.049229	0.876
PARP10	ENSG00000178685	8	145051321	145086940	53	4	65974	1.6524	0.049229	0.876
KCNMB2	ENSG00000197584	3	177990720	178562217	1616	94	65974	1.652	0.049262	0.876
SCNM1	ENSG00000163156	1	151129140	151142773	9	4	65974	1.6512	0.049347	0.876
FA2H	ENSG00000103089	16	74746853	74808729	211	35	65974	1.6505	0.049418	0.876
C3orf55	ENSG00000174899	3	157261035	157395538	447	36	65974	1.6502	0.049456	0.876
KIAA0586	ENSG00000100578	14	58894103	59015216	117	30	65974	1.65	0.049471	0.876
PRSS53	ENSG00000151006	16	31094746	31100949	12	3	65974	1.6498	0.049488	0.876
KIAA1549L	ENSG00000110427	11	33563618	33695648	297	30	65974	1.6491	0.049561	0.877
SYCN	ENSG00000179751	19	39693471	39694906	1	1	65974	1.6485	0.049627	0.877
CHODL	ENSG00000154645	21	19273580	19639690	1080	95	65974	1.6478	0.049698	0.877
BTN2A1	ENSG00000112763	6	26458150	26476849	62	12	65974	1.6472	0.04976	0.877
PPA1	ENSG00000180817	10	71962586	71993667	114	16	65974	1.6471	0.049769	0.877
VCL	ENSG00000035403	10	75757872	75879918	182	25	65974	1.6467	0.049809	0.877
NEK2	ENSG00000117650	1	211836114	211848960	31	8	65974	1.6463	0.049851	0.877
PIP4K2A	ENSG00000150867	10	22823778	23003484	518	27	65974	1.6456	0.049919	0.877
OR51A7	ENSG00000176895	11	4928600	4929538	4	2	65974	1.6448	0.050008	0.877
TNP1	ENSG00000118245	2	217724181	217724787	1	1	65974	1.6447	0.050015	0.877
CTD-2260A17.2	ENSG00000247121	5	96149731	96271513	513	25	65974	1.6435	0.05014	0.878
SPRR1B	ENSG00000169469	1	153003678	153005376	12	1	65974	1.6423	0.050259	0.88
TACSTD2	ENSG00000184292	1	59041099	59043166	11	3	65974	1.6416	0.050336	0.88
RP11-156P1.2	ENSG00000262633	17	45000499	45124520	326	18	65974	1.6406	0.05044	0.881
TIGD4	ENSG00000169989	4	153690506	153700916	22	5	65974	1.638	0.050712	0.885
TMEM175	ENSG00000127419	4	926175	952444	68	15	65974	1.6374	0.050774	0.885
NUP155	ENSG00000113569	5	37288239	37371283	120	11	65974	1.6366	0.050852	0.885
CGNL1	ENSG00000128849	15	57668165	57842925	703	74	65974	1.6365	0.050869	0.885
RPP25L	ENSG00000164967	9	34610483	34612101	2	1	65974	1.6355	0.050969	0.885
LTA4H	ENSG00000111144	12	96394606	96437298	121	15	65974	1.6353	0.050989	0.885
TLDC2	ENSG00000101342	20	35504524	35522638	39	10	65974	1.6349	0.051032	0.885
TSSK6	ENSG00000178093	19	19623227	19626838	5	2	65974	1.634	0.051126	0.885
AC110615.1	ENSG00000268788	4	76871883	76878526	14	5	65974	1.634	0.051133	0.885
KRBA1	ENSG00000133619	7	149411872	149431664	54	6	65974	1.6313	0.051419	0.885
CADM1	ENSG00000182985	11	115039938	115375675	570	52	65974	1.6312	0.051428	0.885
OR5B12	ENSG00000172362	11	58206593	58207646	2	1	65974	1.6311	0.051438	0.885
UBAP1L	ENSG00000246922	15	65385338	65407535	15	6	65974	1.631	0.051443	0.885
TMC6	ENSG00000141524	17	76106539	76128488	64	20	65974	1.6306	0.051491	0.885
SAMD3	ENSG00000164483	6	130465460	130686570	991	30	65974	1.6301	0.051544	0.885
ZNF532	ENSG00000074657	18	56529832	56653712	300	23	65974	1.63	0.051552	0.885
ACTR1B	ENSG00000115073	2	98272431	98280570	15	4	65974	1.6299	0.051563	0.885
FOXP2	ENSG00000128573	7	113726382	114333827	846	46	65974	1.6283	0.051734	0.885
COL3A1	ENSG00000168542	2	189839046	189877472	77	11	65974	1.6275	0.051814	0.885
FAM84B	ENSG00000168672	8	127564687	127570638	4	2	65974	1.6273	0.051833	0.885
MMAB	ENSG00000139428	12	109991542	110011679	91	14	65974	1.6273	0.051835	0.885
USO1	ENSG00000138768	4	76649777	76735382	187	13	65974	1.6272	0.051843	0.885
TMIE	ENSG00000181585	3	46742823	46752376	24	7	65974	1.6263	0.051948	0.885
CNIH3	ENSG00000143786	1	224622362	224928251	786	40	65974	1.6262	0.051951	0.885
CLDN6	ENSG00000184697	16	3064713	3070072	14	5	65974	1.6262	0.051954	0.885
ASB3	ENSG00000270898	2	53897430	54087297	559	27	65974	1.626	0.051979	0.885
CHTF8	ENSG00000263203	16	69152757	69154331	3	2	65974	1.6253	0.052051	0.885
MYO3A	ENSG00000095777	10	26223196	26501456	1128	24	65974	1.6245	0.052132	0.885
ZNF623	ENSG00000183309	8	144718183	144735900	46	7	65974	1.6243	0.052155	0.885
HAPLN4	ENSG00000187664	19	19366450	19373605	17	3	65974	1.6242	0.052166	0.885
CTD-3193O13.9	ENSG00000183248	19	7933605	7939326	11	4	65974	1.6234	0.052254	0.885
ATP5G1	ENSG00000159199	17	46970127	46973233	7	2	65974	1.6232	0.052274	0.885
BTN3A2	ENSG00000186470	6	26365387	26378546	92	9	65974	1.6228	0.052312	0.885
LHX3	ENSG00000107187	9	139088096	139096955	18	5	65974	1.6228	0.052318	0.885
ACCSL	ENSG00000205126	11	44069531	44081527	22	8	65974	1.6225	0.052348	0.885
TADA1	ENSG00000152382	1	166825747	166845564	62	7	65974	1.6218	0.052419	0.885
MAD1L1	ENSG00000002822	7	1855429	2272878	1645	33	65974	1.6215	0.052458	0.885
CCNI2	ENSG00000205089	5	132083137	132089856	6	2	65974	1.6206	0.052556	0.885
APMAP	ENSG00000101474	20	24943561	24973615	88	9	65974	1.6203	0.052585	0.885
VPS29	ENSG00000111237	12	110928902	110939922	22	5	65974	1.6194	0.052686	0.885
DBF4B	ENSG00000161692	17	42785976	42829632	76	17	65974	1.6191	0.05271	0.885
AL591025.1	ENSG00000214239	6	159047471	159049322	4	2	65974	1.6185	0.052781	0.885
INSRR	ENSG00000027644	1	156809855	156828810	20	8	65974	1.6183	0.052794	0.885
SGTA	ENSG00000104969	19	2754712	2783369	57	3	65974	1.6183	0.052797	0.885
RAD9B	ENSG00000151164	12	110939460	110969891	70	10	65974	1.6165	0.052998	0.885
CSF1R	ENSG00000182578	5	149432854	149492935	175	34	65974	1.6163	0.053017	0.885
PTK2	ENSG00000169398	8	141667999	142012315	523	13	65974	1.616	0.053051	0.885
CCNA1	ENSG00000133101	13	37005967	37017019	19	4	65974	1.6159	0.053053	0.885
BLOC1S5-TXNDC5	ENSG00000259040	6	7881755	8064597	659	52	65974	1.6151	0.053142	0.885
ATP8B3	ENSG00000130270	19	1782074	1812275	49	11	65974	1.6147	0.053187	0.885
APPL2	ENSG00000136044	12	105567074	105630016	208	22	65974	1.6146	0.053197	0.885
ZSCAN10	ENSG00000130182	16	3138891	3149318	28	7	65974	1.6137	0.053296	0.885
SMARCA2	ENSG00000080503	9	2015342	2193624	632	83	65974	1.6136	0.053308	0.885
MAPK8IP3	ENSG00000138834	16	1756184	1820318	113	15	65974	1.6131	0.05336	0.885
KRT84	ENSG00000161849	12	52771596	52779436	57	4	65974	1.6124	0.053433	0.885
HOXB5	ENSG00000120075	17	46668619	46671323	8	4	65974	1.6123	0.05345	0.885
NUCB2	ENSG00000070081	11	17229700	17371521	285	18	65974	1.6116	0.05352	0.885
TMEM183A	ENSG00000163444	1	202976514	202993976	27	6	65974	1.6115	0.053531	0.885
SALL1	ENSG00000103449	16	51169886	51185278	18	7	65974	1.6112	0.053565	0.885
AC109583.1	ENSG00000268537	3	46927699	46930171	4	2	65974	1.6108	0.053611	0.885
ARFIP1	ENSG00000164144	4	153701089	153839615	289	18	65974	1.6107	0.053626	0.885
KIF7	ENSG00000166813	15	90152020	90198682	96	12	65974	1.6094	0.053763	0.885
SMCO2	ENSG00000165935	12	27619743	27655118	179	12	65974	1.6093	0.053772	0.885
ACTL6A	ENSG00000136518	3	179280668	179306196	40	6	65974	1.6092	0.053786	0.885
CTB-186H2.3	ENSG00000266956	17	34310692	34317306	20	3	65974	1.6087	0.053842	0.885
SPINK2	ENSG00000128040	4	57676026	57687908	47	12	65974	1.6086	0.053849	0.885
NXPE2	ENSG00000204361	11	114549108	114579362	101	17	65974	1.6078	0.053936	0.886
GPN3	ENSG00000111231	12	110890289	110907073	36	7	65974	1.6066	0.054072	0.887
GMPR	ENSG00000137198	6	16238811	16295780	144	23	65974	1.6059	0.054143	0.887
RDM1	ENSG00000187456	17	34245070	34257777	28	3	65974	1.6059	0.054148	0.887
SULT2A1	ENSG00000105398	19	48373723	48389654	59	9	65974	1.6053	0.054217	0.888
GPR148	ENSG00000173302	2	131486643	131487909	3	1	65974	1.6044	0.054318	0.888
RUFY4	ENSG00000188282	2	218899683	218955304	135	16	65974	1.6041	0.054343	0.888
MRPL18	ENSG00000112110	6	160210844	160219468	44	6	65974	1.604	0.054354	0.888
SNCA	ENSG00000145335	4	90645250	90759466	362	24	65974	1.6037	0.054393	0.888
PSENEN	ENSG00000205155	19	36236015	36237911	4	2	65974	1.6021	0.054565	0.888
ORMDL3	ENSG00000172057	17	38077294	38083854	11	5	65974	1.602	0.054575	0.888
ORC5	ENSG00000164815	7	103766788	103848495	226	19	65974	1.6014	0.054639	0.888
CRYBG3	ENSG00000233280	3	97540884	97594132	66	8	65974	1.5995	0.05485	0.888
LPO	ENSG00000167419	17	56295909	56345879	73	16	65974	1.5993	0.054873	0.888
SNAPC1	ENSG00000023608	14	62229075	62263146	143	14	65974	1.5991	0.054902	0.888
CGB	ENSG00000104827	19	49526126	49527590	1	1	65974	1.599	0.054907	0.888
TAF1B	ENSG00000115750	2	9983483	10074545	408	19	65974	1.5987	0.054948	0.888
FEM1B	ENSG00000169018	15	68570141	68588203	28	6	65974	1.5984	0.054978	0.888
NRDE2	ENSG00000119720	14	90742580	90798481	129	18	65974	1.5979	0.055037	0.888
HECA	ENSG00000112406	6	139456249	139501939	110	11	65974	1.5974	0.055091	0.888
C16orf52	ENSG00000185716	16	22018959	22098855	70	12	65974	1.5969	0.05514	0.888
TTC23	ENSG00000103852	15	99676528	99791428	312	26	65974	1.5967	0.055172	0.888
SPRED2	ENSG00000198369	2	65537985	65659771	351	24	65974	1.5966	0.055173	0.888
SLC18A2	ENSG00000165646	10	119000604	119038941	102	21	65974	1.5965	0.055184	0.888
MATR3	ENSG00000015479	5	138609441	138667360	46	6	65974	1.5961	0.055231	0.888
C2orf53	ENSG00000186143	2	27359723	27362278	5	2	65974	1.5958	0.055261	0.888
DYNC1I1	ENSG00000158560	7	95401866	95739634	811	71	65974	1.5956	0.055294	0.888
IL17RD	ENSG00000144730	3	57124010	57204334	204	24	65974	1.5955	0.055297	0.888
DNAI2	ENSG00000171595	17	72270386	72311023	145	20	65974	1.5938	0.055496	0.888
DPH1	ENSG00000108963	17	1933404	1946724	36	12	65974	1.5932	0.055554	0.888
FAM183A	ENSG00000186973	1	43610824	43622067	43	8	65974	1.5931	0.055564	0.888
C12orf49	ENSG00000111412	12	117153593	117175875	61	14	65974	1.5929	0.055589	0.888
HIST1H2AB	ENSG00000137259	6	26033320	26033796	2	1	65974	1.5926	0.055623	0.888
SHC4	ENSG00000185634	15	49115932	49255641	347	45	65974	1.5922	0.055667	0.888
TCTN1	ENSG00000204852	12	111051832	111087235	62	10	65974	1.5921	0.055686	0.888
TMEM51	ENSG00000171729	1	15479028	15546976	348	27	65974	1.5918	0.055718	0.888
NGF	ENSG00000134259	1	115828539	115880857	175	33	65974	1.5902	0.055899	0.89
NFE2L3	ENSG00000050344	7	26191860	26226745	82	13	65974	1.5897	0.055952	0.891
ISLR	ENSG00000129009	15	74466012	74469213	9	2	65974	1.5891	0.056023	0.891
RSPH4A	ENSG00000111834	6	116937642	116954148	48	11	65974	1.5885	0.05609	0.891
ARL15	ENSG00000185305	5	53179775	53606412	1292	86	65974	1.5865	0.056315	0.893
ZNF654	ENSG00000175105	3	88188254	88193815	9	2	65974	1.5859	0.056377	0.893
EMC10	ENSG00000161671	19	50979657	50986608	17	7	65974	1.5857	0.056404	0.893
OIT3	ENSG00000138315	10	74653339	74692791	35	6	65974	1.5854	0.056439	0.893
CCDC158	ENSG00000163749	4	77234154	77343021	185	19	65974	1.5848	0.056507	0.893
TEDDM1	ENSG00000203730	1	182367252	182369751	7	2	65974	1.5845	0.056536	0.893
MRPL47	ENSG00000136522	3	179306073	179322442	26	4	65974	1.5844	0.056554	0.893
DNAJA4	ENSG00000140403	15	78556428	78574538	56	13	65974	1.583	0.056707	0.893
NCK1	ENSG00000158092	3	136581050	136668665	192	9	65974	1.5826	0.056758	0.893
ITGA11	ENSG00000137809	15	68594050	68724501	474	54	65974	1.5825	0.056771	0.893
SPDYA	ENSG00000163806	2	29005383	29073477	107	11	65974	1.5823	0.056791	0.893
LRRC18	ENSG00000165383	10	50117528	50143242	139	22	65974	1.5816	0.056871	0.893
C1QTNF3	ENSG00000082196	5	34019553	34043937	73	8	65974	1.5815	0.056882	0.893
FLII	ENSG00000177731	17	18148150	18162230	16	4	65974	1.5814	0.056899	0.893
AL354993.1	ENSG00000227164	20	52105495	52106164	1	1	65974	1.5797	0.057086	0.895
RP11-196G11.1	ENSG00000255439	16	31094760	31106277	21	5	65974	1.5789	0.057181	0.895
SNX13	ENSG00000071189	7	17830385	17980124	309	19	65974	1.5788	0.057189	0.895
WNK1	ENSG00000060237	12	861759	1020618	325	24	65974	1.5784	0.057238	0.895
NKAPL	ENSG00000189134	6	28227098	28228736	6	3	65974	1.5776	0.057325	0.895
CNGA1	ENSG00000198515	4	47937994	48018689	261	15	65974	1.5774	0.057347	0.895
FAM216A	ENSG00000204856	12	110906169	110928190	53	9	65974	1.5774	0.057355	0.896
GRIN2A	ENSG00000183454	16	9852376	10276611	1760	53	65974	1.5763	0.057473	0.896
CRYBG3	ENSG00000080200	3	97595819	97663810	86	9	65974	1.5755	0.057569	0.896
KRT13	ENSG00000171401	17	39657233	39661957	13	4	65974	1.5751	0.057622	0.896
ZNF454	ENSG00000178187	5	178368192	178393434	78	14	65974	1.5747	0.057664	0.896
SLC17A1	ENSG00000124568	6	25783125	25832287	138	15	65974	1.5733	0.057825	0.896
PITPNM2	ENSG00000090975	12	123468027	123634562	165	21	65974	1.5733	0.05783	0.896
FOXE3	ENSG00000186790	1	47881744	47883723	2	1	65974	1.573	0.057857	0.896
C14orf180	ENSG00000184601	14	105046021	105056852	24	4	65974	1.5716	0.058018	0.896
ZC2HC1B	ENSG00000118491	6	144185573	144259483	156	26	65974	1.5714	0.05804	0.896
HSPA13	ENSG00000155304	21	15743436	15755805	46	10	65974	1.5711	0.058085	0.896
KCNH6	ENSG00000173826	17	61600695	61626338	49	11	65974	1.571	0.058087	0.896
RNASEL	ENSG00000135828	1	182542769	182558391	31	11	65974	1.5705	0.058153	0.896
E2F6	ENSG00000169016	2	11584501	11606297	69	6	65974	1.5696	0.058259	0.896
ZFYVE1	ENSG00000165861	14	73436159	73493920	230	21	65974	1.5695	0.05826	0.896
POLR2A	ENSG00000181222	17	7387685	7417933	118	9	65974	1.5686	0.058367	0.896
CNTD2	ENSG00000105219	19	40728115	40732597	8	4	65974	1.5686	0.058367	0.896
TTC19	ENSG00000011295	17	15902694	15948329	98	8	65974	1.5686	0.058369	0.896
SLC22A18AS	ENSG00000254827	11	2909010	2924970	44	14	65974	1.5685	0.058385	0.896
MAGEL2	ENSG00000254585	15	23888691	23891175	3	1	65974	1.568	0.058438	0.896
BMP6	ENSG00000153162	6	7727030	7881655	509	56	65974	1.5675	0.058501	0.896
STAC3	ENSG00000185482	12	57637236	57644976	8	3	65974	1.5672	0.058534	0.896
RTN4R	ENSG00000040608	22	20228938	20270769	48	10	65974	1.567	0.05856	0.896
NEK8	ENSG00000160602	17	27052915	27070473	20	6	65974	1.567	0.058562	0.896
RP11-15E18.4	ENSG00000267772	17	58641908	58663984	9	6	65974	1.5668	0.058585	0.896
MESP1	ENSG00000166823	15	90291892	90294541	6	3	65974	1.5667	0.05859	0.896
NR1H4	ENSG00000012504	12	100867486	100958191	153	21	65974	1.5632	0.059005	0.9
CDK5RAP3	ENSG00000108465	17	46045176	46059140	39	7	65974	1.5629	0.059038	0.9
LIN9	ENSG00000183814	1	226418850	226497570	122	19	65974	1.5624	0.059094	0.901
RP11-176H8.1	ENSG00000203546	14	31803518	31926647	195	17	65974	1.5617	0.059177	0.901
AL138815.2	ENSG00000268344	13	26452422	26452679	1	1	65974	1.5614	0.059216	0.901
VIMP	ENSG00000131871	15	101811022	101817705	13	6	65974	1.5603	0.059349	0.901
NSMCE4A	ENSG00000107672	10	123716603	123734732	67	8	65974	1.5592	0.059477	0.901
SEC61G	ENSG00000132432	7	54819943	54827667	21	5	65974	1.5591	0.059485	0.901
RNF208	ENSG00000212864	9	140114707	140116033	1	1	65974	1.5584	0.059572	0.901
MRPL55	ENSG00000162910	1	228294380	228297013	1	1	65974	1.5583	0.059576	0.901
ASTN2	ENSG00000148219	9	119187504	120177348	2911	159	65974	1.5573	0.059697	0.901
MEOX1	ENSG00000005102	17	41717756	41739322	66	11	65974	1.557	0.059741	0.901
FEZF2	ENSG00000153266	3	62355356	62359999	3	2	65974	1.5569	0.059749	0.901
B3GALT6	ENSG00000176022	1	1167629	1170421	7	2	65974	1.5566	0.059778	0.901
C1D	ENSG00000197223	2	68268262	68338080	85	19	65974	1.5561	0.059844	0.901
C8orf48	ENSG00000164743	8	13424352	13425796	2	1	65974	1.5559	0.059869	0.901
B3GNT2	ENSG00000170340	2	62423248	62451866	42	10	65974	1.5557	0.059892	0.901
RP11-41O4.1	ENSG00000266258	18	68002675	68019695	48	10	65974	1.5554	0.059931	0.901
AGBL1	ENSG00000166748	15	86685227	87572283	3431	151	65974	1.5552	0.059951	0.901
CPNE8	ENSG00000139117	12	39040624	39301232	606	27	65974	1.5548	0.059997	0.901
FAM160B2	ENSG00000158863	8	21946670	21962409	41	9	65974	1.5546	0.060025	0.901
ME3	ENSG00000151376	11	86152150	86383678	865	55	65974	1.5541	0.060084	0.901
FADS1	ENSG00000149485	11	61567099	61596790	34	4	65974	1.5536	0.060144	0.901
CD79A	ENSG00000105369	19	42381190	42385439	4	2	65974	1.5534	0.060159	0.901
EML1	ENSG00000066629	14	100204030	100408397	578	45	65974	1.5532	0.060193	0.901
PP13439	ENSG00000183657	3	171509580	171527714	64	9	65974	1.5529	0.060228	0.901
SLC30A1	ENSG00000170385	1	211744910	211752084	12	4	65974	1.5514	0.060399	0.901
SREK1	ENSG00000153914	5	65435799	65479443	68	11	65974	1.5514	0.060406	0.901
TRAPPC13	ENSG00000113597	5	64920543	64962060	117	10	65974	1.5512	0.060422	0.901
RP4-576H24.4	ENSG00000260861	20	1520790	1600655	121	22	65974	1.5504	0.060519	0.901
FRAT1	ENSG00000165879	10	99079022	99081672	4	2	65974	1.5504	0.06052	0.901
KLHL26	ENSG00000167487	19	18747775	18781309	97	17	65974	1.5501	0.060561	0.901
CD300LB	ENSG00000178789	17	72517313	72527613	28	5	65974	1.5493	0.060658	0.901
EIF1B	ENSG00000114784	3	40351175	40353915	8	2	65974	1.5487	0.060733	0.901
MMD	ENSG00000108960	17	53469974	53499353	58	9	65974	1.5483	0.060776	0.901
TRIM13	ENSG00000204977	13	50570024	50594617	42	7	65974	1.548	0.060816	0.901
ACTR6	ENSG00000075089	12	100592900	100635643	94	18	65974	1.5479	0.060818	0.901
TMEM66	ENSG00000133872	8	29920528	29940723	34	5	65974	1.5478	0.06083	0.901
MKI67	ENSG00000148773	10	129894923	129924649	93	17	65974	1.5467	0.060965	0.903
BRINP2	ENSG00000198797	1	177140633	177251558	196	28	65974	1.5465	0.060992	0.903
MARK1	ENSG00000116141	1	220701568	220837803	249	18	65974	1.5453	0.061135	0.904
TIGD6	ENSG00000164296	5	149372681	149380730	12	4	65974	1.5451	0.061158	0.904
C12orf79	ENSG00000257242	12	92378756	92536690	447	66	65974	1.542	0.061536	0.907
PSEN1	ENSG00000080815	14	73603126	73690399	167	19	65974	1.5418	0.06156	0.907
SLC51B	ENSG00000186198	15	65337708	65345734	9	2	65974	1.5418	0.06156	0.907
AP2B1	ENSG00000006125	17	33905065	34053436	421	23	65974	1.5414	0.061611	0.907
ELF3	ENSG00000163435	1	201977073	201986316	24	9	65974	1.5409	0.061672	0.907
DCDC1	ENSG00000170959	11	30851916	31391357	723	27	65974	1.5402	0.061751	0.907
EFR3B	ENSG00000084710	2	25264999	25378243	234	29	65974	1.54	0.061774	0.907
PTPN23	ENSG00000076201	3	47422501	47454931	34	5	65974	1.539	0.061907	0.907
C6orf48	ENSG00000204387	6	31802385	31807541	2	1	65974	1.5383	0.061984	0.907
PIWIL1	ENSG00000125207	12	130822432	130857182	99	17	65974	1.5381	0.062008	0.907
HORMAD1	ENSG00000143452	1	150670536	150693364	61	5	65974	1.5374	0.062096	0.907
MIF	ENSG00000240972	22	24236191	24237414	3	1	65974	1.5369	0.062155	0.907
PM20D1	ENSG00000162877	1	205797150	205819260	52	17	65974	1.5366	0.062199	0.907
ORC4	ENSG00000115947	2	148687968	148779147	138	12	65974	1.5362	0.06225	0.907
GRM1	ENSG00000152822	6	146348782	146758734	769	40	65974	1.5358	0.062299	0.907
KRI1	ENSG00000129347	19	10663761	10676713	54	9	65974	1.5351	0.062376	0.907
ARHGAP33	ENSG00000004777	19	36265434	36279724	38	6	65974	1.535	0.062397	0.907
ASTN1	ENSG00000152092	1	176826438	177134109	699	58	65974	1.534	0.062511	0.907
MOB2	ENSG00000182208	11	1490687	1522477	96	10	65974	1.5336	0.06257	0.907
SLAMF6	ENSG00000162739	1	160454820	160493052	90	18	65974	1.5334	0.06259	0.907
EVPL	ENSG00000167880	17	74000583	74023533	57	12	65974	1.5328	0.06266	0.907
DENND6A	ENSG00000174839	3	57611184	57678816	141	19	65974	1.5326	0.062689	0.907
ACADSB	ENSG00000196177	10	124768495	124817827	165	25	65974	1.5323	0.062723	0.907
IFT81	ENSG00000122970	12	110562140	110656602	175	16	65974	1.5315	0.062826	0.907
KCTD10	ENSG00000110906	12	109886461	109915349	130	12	65974	1.5306	0.06293	0.907
POLDIP3	ENSG00000100227	22	42979727	43010968	50	10	65974	1.5304	0.062961	0.907
ADAM11	ENSG00000073670	17	42836399	42859214	52	7	65974	1.5297	0.063042	0.907
MAP7D1	ENSG00000116871	1	36621180	36646450	29	6	65974	1.5297	0.063045	0.907
SNX17	ENSG00000115234	2	27593389	27599995	8	3	65974	1.5288	0.063163	0.907
SUPT7L	ENSG00000119760	2	27873679	27886676	9	3	65974	1.5284	0.063211	0.907
CCDC64B	ENSG00000162069	16	3077683	3086927	26	5	65974	1.528	0.063251	0.907
HORMAD2	ENSG00000176635	22	30476163	30573064	197	23	65974	1.528	0.063253	0.907
ATG4D	ENSG00000130734	19	10654571	10664094	26	8	65974	1.5277	0.063287	0.907
MPPE1	ENSG00000154889	18	11882621	11909222	112	20	65974	1.5273	0.063346	0.907
WTAP	ENSG00000146457	6	160146617	160177351	75	12	65974	1.5271	0.063363	0.907
MOGAT1	ENSG00000124003	2	223536505	223574649	118	21	65974	1.5269	0.063388	0.907
G6PC2	ENSG00000152254	2	169757750	169766505	13	4	65974	1.5268	0.063411	0.907
SIRPD	ENSG00000125900	20	1514897	1539489	77	15	65974	1.5267	0.063421	0.907
FAM168B	ENSG00000152102	2	131805449	131851033	51	5	65974	1.5266	0.063428	0.907
SPAG5	ENSG00000076382	17	26904588	26926297	14	9	65974	1.5265	0.063443	0.907
RSF1	ENSG00000048649	11	77371041	77532063	334	15	65974	1.5265	0.063447	0.907
NAPA	ENSG00000105402	19	47990894	48018497	35	6	65974	1.5263	0.063462	0.907
VNN2	ENSG00000112303	6	133065009	133084598	80	19	65974	1.5263	0.063469	0.907
VASN	ENSG00000168140	16	4421849	4433529	25	6	65974	1.5258	0.063534	0.907
AP000350.10	ENSG00000251357	22	24204375	24237410	107	19	65974	1.5256	0.063551	0.907
PAAF1	ENSG00000175575	11	73587744	73638790	127	14	65974	1.5254	0.063577	0.907
PTCHD4	ENSG00000244694	6	47845764	48036425	591	44	65974	1.5238	0.063783	0.908
FADS2	ENSG00000134824	11	61560452	61634826	159	18	65974	1.5235	0.06382	0.908
FAM218A	ENSG00000250486	4	165878100	165880273	6	2	65974	1.5229	0.063892	0.908
PVRL4	ENSG00000143217	1	161040785	161059389	41	12	65974	1.5222	0.063974	0.908
C22orf23	ENSG00000128346	22	38339528	38349676	11	6	65974	1.5213	0.064094	0.908
RHOBTB3	ENSG00000164292	5	95049226	95160087	219	38	65974	1.521	0.064135	0.908
CRY1	ENSG00000008405	12	107385142	107487607	223	17	65974	1.5209	0.064147	0.908
SDR42E1	ENSG00000184860	16	82031221	82045093	22	11	65974	1.5208	0.064154	0.908
APIP	ENSG00000149089	11	34874641	34938046	306	14	65974	1.5205	0.064192	0.908
ARPC3	ENSG00000111229	12	110872630	110888227	42	9	65974	1.52	0.064249	0.908
HSPG2	ENSG00000142798	1	22148738	22263790	346	31	65974	1.5199	0.06427	0.909
GPR98	ENSG00000164199	5	89825161	90460038	1396	68	65974	1.5182	0.064483	0.91
PTPLB	ENSG00000206527	3	123209667	123304032	255	16	65974	1.5178	0.064536	0.91
GLRX	ENSG00000173221	5	95087023	95158709	168	30	65974	1.516	0.06476	0.914
OR52B1P	ENSG00000180909	11	6173006	6173818	2	1	65974	1.5146	0.064935	0.914
ST7	ENSG00000004866	7	116593292	116870157	399	50	65974	1.5145	0.064952	0.914
MARS2	ENSG00000247626	2	198570087	198573113	1	1	65974	1.5142	0.064984	0.914
RGS11	ENSG00000076344	16	318300	325980	14	5	65974	1.514	0.065007	0.914
CCNO	ENSG00000152669	5	54526980	54529508	6	3	65974	1.5136	0.065063	0.914
NEUROG1	ENSG00000181965	5	134869991	134871639	2	1	65974	1.513	0.065144	0.914
TM6SF2	ENSG00000213996	19	19375173	19384200	20	4	65974	1.5129	0.065151	0.914
KBTBD4	ENSG00000123444	11	47593749	47600567	4	2	65974	1.512	0.065263	0.914
MAP4K4	ENSG00000071054	2	102313312	102511149	301	21	65974	1.5113	0.065362	0.914
ACP1	ENSG00000143727	2	264140	278283	28	5	65974	1.5107	0.065435	0.914
UGDH	ENSG00000109814	4	39500375	39529931	109	15	65974	1.5106	0.065439	0.914
SPRR1A	ENSG00000169474	1	152956557	152958289	7	1	65974	1.5106	0.065441	0.914
LGALS4	ENSG00000171747	19	39292311	39304004	35	10	65974	1.5097	0.065563	0.914
RNPC3	ENSG00000185946	1	104068313	104097861	43	10	65974	1.5093	0.065612	0.914
OR9Q2	ENSG00000186513	11	57957906	57958990	4	1	65974	1.5092	0.065619	0.914
PLTP	ENSG00000100979	20	44527399	44540794	28	11	65974	1.5088	0.065679	0.914
CKB	ENSG00000166165	14	103985996	103989448	5	2	65974	1.5085	0.065713	0.914
OR4K15	ENSG00000169488	14	20443603	20444818	13	2	65974	1.5079	0.065785	0.914
ZSWIM8	ENSG00000214655	10	75545340	75561551	6	2	65974	1.5078	0.065808	0.914
LIMS2	ENSG00000072163	2	128395956	128439360	167	32	65974	1.507	0.065908	0.914
TEAD3	ENSG00000007866	6	35441374	35464853	40	16	65974	1.5061	0.066019	0.914
CASP16	ENSG00000228146	16	3194220	3199964	15	2	65974	1.5059	0.066042	0.914
CCNK	ENSG00000090061	14	99947506	100001381	83	12	65974	1.5059	0.066046	0.914
DNAJC5	ENSG00000101152	20	62526518	62567384	136	15	65974	1.5054	0.066105	0.914
NR0B2	ENSG00000131910	1	27237980	27240457	5	2	65974	1.5054	0.066114	0.914
SASH1	ENSG00000111961	6	148593440	148873186	1044	105	65974	1.5053	0.066119	0.914
PIP5K1A	ENSG00000143398	1	151170425	151222012	70	11	65974	1.5051	0.066155	0.914
NARS2	ENSG00000137513	11	78147007	78285919	339	7	65974	1.505	0.066168	0.914
FHIT	ENSG00000189283	3	59735036	61237133	6116	364	65974	1.5045	0.066231	0.914
RHEBL1	ENSG00000167550	12	49458468	49463808	5	1	65974	1.5027	0.066456	0.916
DEXI	ENSG00000182108	16	11022748	11036317	22	8	65974	1.5027	0.066456	0.916
ZNF77	ENSG00000175691	19	2933216	2944969	35	10	65974	1.5019	0.066566	0.916
ZNF462	ENSG00000148143	9	109625378	109775915	217	38	65974	1.5018	0.06658	0.916
ZNF628	ENSG00000197483	19	55987699	55995854	26	7	65974	1.5015	0.066616	0.916
AOC1	ENSG00000002726	7	150521715	150558592	167	16	65974	1.5008	0.066707	0.916
GCAT	ENSG00000100116	22	38203912	38213183	23	4	65974	1.4996	0.066854	0.917
ANKRD37	ENSG00000186352	4	186317175	186321782	13	3	65974	1.4992	0.066915	0.917
HIST1H2AL	ENSG00000198374	6	27833034	27833606	2	1	65974	1.4989	0.066944	0.917
E2F7	ENSG00000165891	12	77415027	77459360	131	32	65974	1.4983	0.067032	0.917
RPL41	ENSG00000229117	12	56510370	56511727	2	1	65974	1.4976	0.067124	0.917
ROBO1	ENSG00000169855	3	78646390	79816965	2594	101	65974	1.4975	0.067134	0.917
DMC1	ENSG00000100206	22	38914954	38966291	72	16	65974	1.4972	0.067174	0.917
SCAP	ENSG00000114650	3	47455203	47518616	57	9	65974	1.4971	0.067182	0.917
FGF19	ENSG00000162344	11	69513000	69519410	6	3	65974	1.497	0.0672	0.917
HIST1H3I	ENSG00000182572	6	27839623	27840099	1	1	65974	1.4945	0.067522	0.92
CCDC19	ENSG00000213085	1	159842154	159869953	81	14	65974	1.4945	0.067524	0.92
ADAM7	ENSG00000069206	8	24298443	24384483	217	24	65974	1.4932	0.067686	0.921
NTRK2	ENSG00000148053	9	87283466	87638505	909	66	65974	1.493	0.067718	0.921
ALOX15B	ENSG00000179593	17	7942335	7952452	44	10	65974	1.4926	0.067765	0.921
CLDN4	ENSG00000189143	7	73213872	73247014	66	5	65974	1.4922	0.067828	0.921
PTPN1	ENSG00000196396	20	49126891	49201299	173	23	65974	1.4921	0.067838	0.921
DYNC1LI1	ENSG00000144635	3	32567463	32612366	87	14	65974	1.4918	0.067874	0.921
SFTPD	ENSG00000133661	10	81697496	81742370	228	15	65974	1.4903	0.068074	0.921
KCNQ3	ENSG00000184156	8	133133108	133493200	1216	96	65974	1.4902	0.068085	0.921
RSPH6A	ENSG00000104941	19	46298968	46318577	66	13	65974	1.4898	0.068144	0.921
OXT	ENSG00000101405	20	3052266	3053163	3	2	65974	1.4897	0.068147	0.921
HIST1H2BL	ENSG00000185130	6	27775257	27775709	2	1	65974	1.489	0.068243	0.922
CATSPER1	ENSG00000175294	11	65784223	65793988	21	4	65974	1.4884	0.068322	0.922
PTPRC	ENSG00000081237	1	198607801	198726545	305	28	65974	1.4882	0.068345	0.922
C3orf14	ENSG00000114405	3	62304648	62321888	14	7	65974	1.4881	0.068367	0.922
OR13C4	ENSG00000148136	9	107288534	107289490	1	1	65974	1.4874	0.068448	0.922
CHRM2	ENSG00000181072	7	136553416	136705002	424	32	65974	1.4872	0.068482	0.922
EXOC7	ENSG00000182473	17	74077087	74117657	86	8	65974	1.4871	0.068491	0.922
ERAP2	ENSG00000164308	5	96211643	96255420	190	9	65974	1.4861	0.068626	0.922
CLEC14A	ENSG00000176435	14	38723308	38725574	1	1	65974	1.4851	0.06876	0.922
SAC3D1	ENSG00000168061	11	64808373	64812300	11	3	65974	1.485	0.068774	0.922
PCBD1	ENSG00000166228	10	72642037	72648541	20	9	65974	1.4847	0.068813	0.922
TLCD1	ENSG00000160606	17	27051366	27054953	7	3	65974	1.4847	0.068814	0.922
CCDC7	ENSG00000216937	10	32735068	32863492	423	27	65974	1.4845	0.068844	0.922
NUPL1	ENSG00000139496	13	25875662	25923938	37	11	65974	1.4841	0.068897	0.922
NXPH1	ENSG00000122584	7	8473585	8792593	1236	84	65974	1.4838	0.068935	0.922
CD63	ENSG00000135404	12	56119107	56123491	5	2	65974	1.4829	0.069056	0.924
CNPY2	ENSG00000257727	12	56703626	56710120	8	4	65974	1.4809	0.069312	0.926
RSRC1	ENSG00000174891	3	157823644	158263519	1223	22	65974	1.4806	0.069362	0.926
CST7	ENSG00000077984	20	24929866	24940564	54	6	65974	1.4799	0.069449	0.926
EIF1	ENSG00000173812	17	39845137	39848920	2	1	65974	1.4798	0.069458	0.927
NIPAL1	ENSG00000163293	4	47916159	48042188	371	21	65974	1.4789	0.069578	0.927
C19orf18	ENSG00000177025	19	58469805	58485902	47	7	65974	1.4788	0.0696	0.927
PSD2	ENSG00000146005	5	139175406	139224051	79	9	65974	1.4783	0.069658	0.927
CNNM4	ENSG00000158158	2	97426639	97477628	60	7	65974	1.4778	0.06973	0.927
FFAR4	ENSG00000186188	10	95326422	95364237	142	21	65974	1.4769	0.069855	0.927
ANKDD1A	ENSG00000166839	15	65204101	65251042	119	22	65974	1.4765	0.069907	0.927
KCNRG	ENSG00000198553	13	50589390	50595058	12	3	65974	1.4752	0.070081	0.927
TUBB3	ENSG00000198211	16	89985573	90002500	59	12	65974	1.4752	0.070082	0.927
UBP1	ENSG00000153560	3	33429828	33482863	126	14	65974	1.4752	0.070085	0.927
SMG6	ENSG00000070366	17	1963133	2207065	601	25	65974	1.4751	0.070089	0.927
ZSCAN12	ENSG00000158691	6	28346732	28367511	61	8	65974	1.4751	0.070097	0.927
TMEM41B	ENSG00000166471	11	9302201	9336327	95	11	65974	1.4745	0.070168	0.927
RPL37	ENSG00000145592	5	40825364	40835437	26	10	65974	1.4744	0.070189	0.927
SLC9A4	ENSG00000180251	2	103089762	103150431	243	17	65974	1.4729	0.070387	0.927
CORO7	ENSG00000262246	16	4404543	4475706	169	22	65974	1.4728	0.070399	0.927
SGK494	ENSG00000167524	17	26934982	26941218	5	3	65974	1.4725	0.070444	0.927
C8orf44	ENSG00000213865	8	67579850	67597799	20	6	65974	1.4722	0.07049	0.927
RILPL2	ENSG00000150977	12	123899936	123921264	48	11	65974	1.4716	0.070569	0.927
RP11-438J1.1	ENSG00000272410	3	10291056	10327480	104	15	65974	1.4714	0.070589	0.927
IL17B	ENSG00000127743	5	148750887	148783765	93	14	65974	1.4708	0.070675	0.927
ITGB1	ENSG00000150093	10	33189247	33294720	280	28	65974	1.4706	0.070702	0.927
BBC3	ENSG00000105327	19	47724081	47736023	7	4	65974	1.4704	0.070724	0.927
MOB3A	ENSG00000172081	19	2071037	2096672	39	8	65974	1.4697	0.070828	0.927
ACTG2	ENSG00000163017	2	74119441	74146992	113	12	65974	1.4693	0.070869	0.927
TICRR	ENSG00000140534	15	90118713	90174287	127	12	65974	1.4689	0.070936	0.927
SLC17A6	ENSG00000091664	11	22359643	22401049	110	27	65974	1.4687	0.070961	0.927
STX1B	ENSG00000099365	16	31000577	31021949	25	5	65974	1.4669	0.071196	0.927
SOD2	ENSG00000112096	6	160090089	160183561	243	23	65974	1.4669	0.071207	0.927
PNLDC1	ENSG00000146453	6	160221298	160241736	60	12	65974	1.4667	0.071227	0.927
OR13C8	ENSG00000186943	9	107331449	107332411	3	2	65974	1.4666	0.071236	0.927
ACOT7	ENSG00000097021	1	6324329	6454451	372	22	65974	1.4666	0.071247	0.927
NSL1	ENSG00000117697	1	212899495	212965124	263	13	65974	1.4664	0.071266	0.927
SLCO1B7	ENSG00000205754	12	20968673	21245679	1070	26	65974	1.466	0.071318	0.927
EBLN2	ENSG00000255423	3	73110810	73112488	8	2	65974	1.4651	0.071447	0.927
C10orf129	ENSG00000173124	10	96953957	96988685	95	7	65974	1.4644	0.071537	0.927
PPWD1	ENSG00000113593	5	64859063	64883376	68	8	65974	1.4642	0.071564	0.927
PCBP3	ENSG00000183570	21	47063608	47362368	643	24	65974	1.464	0.071591	0.927
AQP11	ENSG00000178301	11	77300436	77321400	44	5	65974	1.4638	0.07163	0.927
FMN1	ENSG00000248905	15	33057747	33486897	1832	119	65974	1.4633	0.071695	0.927
SMU1	ENSG00000122692	9	33041762	33076665	101	15	65974	1.4631	0.071717	0.927
MT1A	ENSG00000205362	16	56672578	56673999	8	2	65974	1.4631	0.071726	0.927
ATF7IP	ENSG00000171681	12	14518610	14651697	301	20	65974	1.463	0.071732	0.927
CREB1	ENSG00000118260	2	208394461	208468155	104	13	65974	1.4621	0.071856	0.927
XPOT	ENSG00000184575	12	64798130	64844907	67	13	65974	1.462	0.071872	0.927
NOS3	ENSG00000164867	7	150688083	150711676	48	11	65974	1.4617	0.071915	0.927
SLC6A3	ENSG00000142319	5	1392909	1445545	157	25	65974	1.4614	0.071959	0.927
TIGD7	ENSG00000140993	16	3348832	3355729	7	3	65974	1.4613	0.071964	0.927
HOXC5	ENSG00000172789	12	54426637	54429142	5	2	65974	1.461	0.072006	0.927
ARL6IP4	ENSG00000182196	12	123464607	123467456	1	1	65974	1.4609	0.072022	0.927
ZBTB4	ENSG00000174282	17	7362685	7387582	54	9	65974	1.4597	0.07219	0.929
ZFP91-CNTF	ENSG00000255073	11	58346645	58392112	77	14	65974	1.4588	0.072315	0.929
C1GALT1	ENSG00000106392	7	7196565	7288282	441	24	65974	1.4583	0.072377	0.929
DEPDC1B	ENSG00000035499	5	59892739	59996017	165	19	65974	1.4578	0.072445	0.929
FBXL2	ENSG00000153558	3	33318517	33445154	239	22	65974	1.4575	0.072487	0.929
CCDC109B	ENSG00000005059	4	110481361	110609874	300	20	65974	1.4573	0.072522	0.929
AC018512.1	ENSG00000268488	15	44075041	44075231	1	1	65974	1.4565	0.072625	0.929
TOMM20L	ENSG00000196860	14	58862634	58875419	8	5	65974	1.4562	0.072664	0.929
ZNF513	ENSG00000163795	2	27600098	27603657	2	1	65974	1.4559	0.072708	0.929
GPRC5A	ENSG00000013588	12	13043716	13070871	81	16	65974	1.4559	0.072714	0.929
ANKRD39	ENSG00000213337	2	97502348	97523832	21	3	65974	1.4556	0.072749	0.929
SLC22A1	ENSG00000175003	6	160542821	160579750	105	24	65974	1.4553	0.072788	0.93
C3	ENSG00000125730	19	6677715	6730573	190	28	65974	1.4543	0.072932	0.931
PPEF2	ENSG00000156194	4	76781020	76823724	80	13	65974	1.4541	0.072965	0.931
ERICH2	ENSG00000204334	2	171640296	171655481	44	7	65974	1.4532	0.073088	0.931
UGT2B11	ENSG00000213759	4	70065669	70080449	45	7	65974	1.4529	0.073127	0.931
C10orf95	ENSG00000120055	10	104209594	104211300	2	1	65974	1.4526	0.073172	0.931
FOCAD	ENSG00000188352	9	20658308	20995954	869	40	65974	1.4526	0.073174	0.931
LST3	ENSG00000257046	12	20968608	21243179	1058	26	65974	1.4513	0.073352	0.931
EIF3E	ENSG00000104408	8	109213445	109447562	721	26	65974	1.4509	0.073407	0.931
WDR65	ENSG00000243710	1	43637820	43720029	305	26	65974	1.4502	0.0735	0.931
PIF1	ENSG00000140451	15	65107831	65117867	40	7	65974	1.4501	0.073516	0.931
GALNT3	ENSG00000115339	2	166604101	166651192	54	8	65974	1.4499	0.073543	0.931
FAM196A	ENSG00000188916	10	128933694	128994422	123	15	65974	1.4499	0.073544	0.931
STX12	ENSG00000117758	1	28099694	28150963	50	4	65974	1.4494	0.073608	0.931
WDR70	ENSG00000082068	5	37379314	37753537	717	25	65974	1.4491	0.073659	0.931
FAU	ENSG00000149806	11	64888100	64889945	3	2	65974	1.449	0.073675	0.931
RP11-125O5.2	ENSG00000257062	12	21200113	21329829	429	26	65974	1.4487	0.073705	0.931
DYNC1H1	ENSG00000197102	14	102430865	102517129	173	21	65974	1.4487	0.07371	0.931
MLTK	ENSG00000091436	2	173940163	174132738	623	41	65974	1.4477	0.073853	0.932
TNFAIP8L2	ENSG00000163154	1	151129105	151132225	3	1	65974	1.4468	0.073976	0.933
TAF4	ENSG00000130699	20	60528525	60640866	299	19	65974	1.4462	0.074056	0.933
FAM213B	ENSG00000157870	1	2517930	2522908	8	3	65974	1.4454	0.074175	0.933
C9orf41	ENSG00000156017	9	77595936	77643339	87	14	65974	1.4453	0.074184	0.933
PITPNM1	ENSG00000110697	11	67259239	67273734	6	4	65974	1.4447	0.074278	0.933
WDFY3	ENSG00000163625	4	85590704	85887544	305	21	65974	1.4441	0.074354	0.933
PLK5	ENSG00000185988	19	1524073	1535455	20	3	65974	1.4437	0.074406	0.933
SLFN12L	ENSG00000205045	17	33791268	33864880	206	38	65974	1.4436	0.074428	0.933
KCNQ5	ENSG00000185760	6	73331520	73908574	1410	106	65974	1.4435	0.07444	0.933
GUF1	ENSG00000151806	4	44680444	44702943	36	5	65974	1.4423	0.074609	0.934
2020-09-02	ENSG00000168385	2	242254515	242293442	84	13	65974	1.4422	0.074617	0.934
DMBT1	ENSG00000187908	10	124320181	124403252	265	22	65974	1.4407	0.074841	0.934
EID1	ENSG00000255302	15	49170083	49172380	1	1	65974	1.4407	0.074841	0.934
PHC1	ENSG00000111752	12	9066492	9094063	58	9	65974	1.4403	0.074885	0.934
ZSCAN23	ENSG00000187987	6	28399707	28411279	31	6	65974	1.4395	0.074998	0.934
CUL5	ENSG00000166266	11	107879459	107978503	206	21	65974	1.4392	0.075045	0.934
RANBP3	ENSG00000031823	19	5916150	5978153	88	17	65974	1.4392	0.075052	0.934
GTF2IRD2	ENSG00000196275	7	74210483	74267847	3	1	65974	1.439	0.075071	0.934
2020-03-05	ENSG00000198060	10	94050920	94113721	75	10	65974	1.4388	0.075104	0.934
MTRNR2L12	ENSG00000269028	3	96335981	96337000	3	1	65974	1.4386	0.075135	0.934
RGS17	ENSG00000091844	6	153325594	153452384	400	21	65974	1.4385	0.075141	0.934
FAM178B	ENSG00000168754	2	97541620	97684175	286	20	65974	1.438	0.075216	0.935
AP1S1	ENSG00000106367	7	100797678	100804877	26	5	65974	1.4372	0.075332	0.935
RELB	ENSG00000104856	19	45504688	45541452	66	17	65974	1.437	0.075365	0.935
AP1M2	ENSG00000129354	19	10683347	10697991	63	7	65974	1.4369	0.07538	0.935
TDRD7	ENSG00000196116	9	100174232	100258407	159	16	65974	1.4362	0.075472	0.935
FAM83F	ENSG00000133477	22	40390953	40439533	71	11	65974	1.4361	0.07549	0.935
MRPS24	ENSG00000062582	7	43906157	43909492	4	1	65974	1.4353	0.075599	0.935
PNRC2	ENSG00000189266	1	24285599	24289952	1	1	65974	1.4353	0.075604	0.935
CCDC71	ENSG00000177352	3	49199968	49203754	4	1	65974	1.4349	0.075654	0.935
AC074212.3	ENSG00000237452	19	46236509	46267792	47	9	65974	1.4346	0.075695	0.935
CTD-2117L12.1	ENSG00000250127	5	57837394	57854070	28	7	65974	1.4346	0.0757	0.935
SPATA2	ENSG00000158480	20	48519928	48532080	36	7	65974	1.4334	0.075871	0.935
TBRG4	ENSG00000136270	7	45139699	45151646	39	10	65974	1.4332	0.075906	0.935
TXNDC16	ENSG00000087301	14	52897308	53019240	277	18	65974	1.4331	0.075908	0.935
ZFP91	ENSG00000186660	11	58346584	58388515	73	14	65974	1.4329	0.075945	0.935
APOF	ENSG00000175336	12	56754353	56756607	2	1	65974	1.4326	0.075986	0.935
PNPLA6	ENSG00000032444	19	7598890	7626650	128	19	65974	1.4312	0.076187	0.937
RELA	ENSG00000173039	11	65421067	65430565	11	4	65974	1.4305	0.076282	0.937
ACOX1	ENSG00000161533	17	73937588	73975515	130	17	65974	1.4298	0.076392	0.937
EPPIN	ENSG00000101448	20	44165625	44176391	10	5	65974	1.429	0.076503	0.937
ZNF358	ENSG00000198816	19	7580178	7585912	11	5	65974	1.4289	0.07651	0.937
AIMP2	ENSG00000106305	7	6048876	6063465	73	16	65974	1.4284	0.076587	0.937
SCAF11	ENSG00000139218	12	46312914	46385903	79	14	65974	1.4283	0.076601	0.937
KIAA1191	ENSG00000122203	5	175773064	175788971	31	8	65974	1.4281	0.076625	0.937
DUSP23	ENSG00000158716	1	159750722	159752333	4	2	65974	1.4279	0.076654	0.937
CLCNKB	ENSG00000184908	1	16370272	16383803	96	12	65974	1.4279	0.076658	0.937
KPNA7	ENSG00000185467	7	98771197	98805129	151	9	65974	1.4275	0.076717	0.937
GPR12	ENSG00000132975	13	27329341	27334922	13	5	65974	1.4264	0.076883	0.938
SPTBN4	ENSG00000160460	19	40972148	41082370	249	41	65974	1.426	0.07693	0.938
CCDC153	ENSG00000248712	11	119060347	119067479	11	4	65974	1.4255	0.077009	0.939
UBXN10	ENSG00000162543	1	20512578	20522541	9	3	65974	1.425	0.077075	0.939
COG4	ENSG00000103051	16	70514471	70557468	53	9	65974	1.4244	0.07717	0.939
SDPR	ENSG00000168497	2	192699028	192711981	22	8	65974	1.4243	0.077175	0.939
SH3RF3	ENSG00000172985	2	109745804	110262207	1129	72	65974	1.4233	0.077331	0.939
MGP	ENSG00000111341	12	15034115	15038860	6	1	65974	1.4231	0.077354	0.939
DGUOK	ENSG00000114956	2	74153953	74186088	80	9	65974	1.4228	0.077404	0.939
MARK3	ENSG00000075413	14	103851729	103970168	271	11	65974	1.4227	0.077411	0.939
FBLIM1	ENSG00000162458	1	16083102	16113089	64	11	65974	1.4224	0.077453	0.939
GOLPH3L	ENSG00000143457	1	150618701	150669630	131	9	65974	1.4223	0.077474	0.939
SLCO1B3	ENSG00000111700	12	20963636	21243040	1087	27	65974	1.422	0.077515	0.939
RNF20	ENSG00000155827	9	104296133	104325622	61	15	65974	1.4217	0.07756	0.939
LRRC14B	ENSG00000185028	5	191626	195468	9	2	65974	1.4206	0.077714	0.939
ATAD2B	ENSG00000119778	2	23971534	24149984	486	23	65974	1.4204	0.077745	0.939
SPRR4	ENSG00000184148	1	152943142	152945050	3	1	65974	1.419	0.077952	0.939
LIPI	ENSG00000188992	21	15481134	15583166	342	22	65974	1.419	0.077953	0.939
DNAJB13	ENSG00000187726	11	73661364	73681411	68	12	65974	1.4189	0.077971	0.939
BRIP1	ENSG00000136492	17	59758627	59940882	270	19	65974	1.418	0.078091	0.939
TTC26	ENSG00000105948	7	138818490	138876732	111	5	65974	1.4166	0.078306	0.939
SIRPB2	ENSG00000196209	20	1451386	1472233	72	11	65974	1.4158	0.078419	0.939
ATP6V1E2	ENSG00000250565	2	46717889	46769696	169	24	65974	1.415	0.078534	0.939
TAF12	ENSG00000120656	1	28915835	28969597	61	10	65974	1.4134	0.078769	0.939
CIB4	ENSG00000157884	2	26804070	26864236	139	19	65974	1.4129	0.078837	0.939
LRRIQ3	ENSG00000162620	1	74491699	74663871	271	15	65974	1.4127	0.078867	0.939
SH3YL1	ENSG00000035115	2	217730	266398	93	10	65974	1.4126	0.078885	0.939
SLC25A37	ENSG00000147454	8	23386318	23432976	250	25	65974	1.4125	0.078895	0.939
ATF6	ENSG00000118217	1	161736084	161933860	548	17	65974	1.4125	0.078905	0.939
SLAMF1	ENSG00000117090	1	160577890	160617085	122	23	65974	1.4124	0.07892	0.939
MYO6	ENSG00000196586	6	76458909	76629254	283	19	65974	1.412	0.07897	0.939
RPEL1	ENSG00000235376	10	105005644	105007773	3	2	65974	1.4117	0.079023	0.939
PGBD1	ENSG00000137338	6	28249314	28270326	57	11	65974	1.4112	0.079093	0.939
GRINA	ENSG00000178719	8	145064226	145067583	3	1	65974	1.4111	0.079105	0.939
EED	ENSG00000074266	11	85955586	85989855	82	12	65974	1.4111	0.079107	0.939
SLC15A4	ENSG00000139370	12	129277739	129308528	118	9	65974	1.4109	0.079142	0.939
RSPO2	ENSG00000147655	8	108911544	109095913	431	45	65974	1.4104	0.079212	0.939
MLKL	ENSG00000168404	16	74705753	74734858	80	23	65974	1.4102	0.079239	0.939
KLRC4	ENSG00000183542	12	10559983	10562356	8	2	65974	1.4094	0.079354	0.939
C5orf49	ENSG00000215217	5	7830491	7851603	73	11	65974	1.4093	0.079379	0.939
LY6D	ENSG00000167656	8	143866296	143868008	7	3	65974	1.4092	0.079387	0.939
COBLL1	ENSG00000082438	2	165510134	165700189	521	27	65974	1.4091	0.079399	0.939
MBOAT4	ENSG00000177669	8	29989340	30002202	28	4	65974	1.4081	0.079553	0.939
ADIPOR1	ENSG00000159346	1	202909951	202927700	47	10	65974	1.4072	0.079688	0.939
SETD1A	ENSG00000099381	16	30968615	30996437	31	4	65974	1.4071	0.0797	0.939
ACKR2	ENSG00000144648	3	42846244	42929466	181	22	65974	1.4067	0.079754	0.939
GJB4	ENSG00000189433	1	35225342	35229325	18	9	65974	1.4066	0.079776	0.939
EIF4E	ENSG00000151247	4	99792835	99851788	160	20	65974	1.4065	0.079787	0.939
C11orf65	ENSG00000166323	11	108179246	108338258	237	14	65974	1.4065	0.079791	0.939
HYOU1	ENSG00000149428	11	118914900	118927913	20	6	65974	1.4063	0.079824	0.939
SMPD3	ENSG00000103056	16	68392231	68482591	183	24	65974	1.4061	0.079853	0.939
GLB1L3	ENSG00000166105	11	134144139	134189458	116	20	65974	1.4057	0.079907	0.939
TSPAN15	ENSG00000099282	10	71211229	71267425	230	18	65974	1.4053	0.079961	0.939
CLEC4A	ENSG00000111729	12	8276228	8291203	31	6	65974	1.4051	0.079989	0.939
ZNF668	ENSG00000167394	16	31072164	31085641	17	3	65974	1.4044	0.080096	0.939
TTC21A	ENSG00000168026	3	39149152	39180394	109	15	65974	1.4042	0.080135	0.939
QDPR	ENSG00000151552	4	17461884	17513857	255	27	65974	1.404	0.080155	0.939
DBNDD1	ENSG00000003249	16	90071273	90086536	55	13	65974	1.4039	0.080167	0.939
C2CD4A	ENSG00000198535	15	62359176	62363116	6	2	65974	1.4039	0.080168	0.939
MFAP4	ENSG00000166482	17	19286755	19290553	2	1	65974	1.4034	0.080253	0.939
KCNA5	ENSG00000130037	12	5153085	5155949	5	3	65974	1.4028	0.080334	0.939
CUEDC2	ENSG00000107874	10	104183002	104192418	13	4	65974	1.4026	0.080363	0.939
U2AF1	ENSG00000160201	21	44513066	44527697	25	4	65974	1.4025	0.080378	0.939
NDUFB5	ENSG00000136521	3	179322478	179345435	29	5	65974	1.4024	0.080395	0.939
C7orf26	ENSG00000146576	7	6629648	6648357	58	7	65974	1.4023	0.080409	0.939
RP11-322L20.1	ENSG00000258804	14	87372122	87389099	54	8	65974	1.4021	0.080439	0.939
CAB39L	ENSG00000102547	13	49882786	50018262	354	31	65974	1.4019	0.080469	0.939
MSX1	ENSG00000163132	4	4861393	4865663	20	6	65974	1.4017	0.080501	0.939
MED30	ENSG00000164758	8	118532952	118552501	52	12	65974	1.4017	0.080508	0.939
CASP4	ENSG00000196954	11	104813593	104840163	65	11	65974	1.4016	0.08052	0.939
PRSS27	ENSG00000172382	16	2762419	2770552	1	1	65974	1.4016	0.08052	0.939
FABP7	ENSG00000164434	6	123100620	123105219	11	3	65974	1.4015	0.080536	0.939
CALM3	ENSG00000160014	19	47104331	47114050	16	6	65974	1.4013	0.080555	0.939
TMX4	ENSG00000125827	20	7957995	8000476	102	11	65974	1.4002	0.080721	0.939
EMCN	ENSG00000164035	4	101316498	101801283	1577	50	65974	1.4001	0.080735	0.939
CTF1	ENSG00000150281	16	30907928	30914881	7	3	65974	1.4	0.08075	0.939
SLFNL1	ENSG00000171790	1	41481269	41488909	28	8	65974	1.3999	0.080765	0.939
SCN7A	ENSG00000136546	2	167260083	167350757	224	26	65974	1.3996	0.080812	0.939
CD44	ENSG00000026508	11	35160417	35253949	318	50	65974	1.3994	0.08085	0.939
TUBB3	ENSG00000258947	16	89987800	90005169	65	12	65974	1.3987	0.080949	0.939
CSMD3	ENSG00000164796	8	113235157	114449328	2874	69	65974	1.3984	0.080994	0.94
NUDT18	ENSG00000173566	8	21964383	21966932	5	2	65974	1.3977	0.081099	0.94
AC104532.2	ENSG00000267314	19	5904852	5914718	34	7	65974	1.3973	0.081165	0.94
PEX12	ENSG00000108733	17	33901814	33905882	8	3	65974	1.3971	0.081187	0.94
FLOT2	ENSG00000132589	17	27206353	27224697	26	6	65974	1.3971	0.08119	0.94
GNGT1	ENSG00000127928	7	93220885	93540577	852	56	65974	1.3962	0.081331	0.94
NFIA	ENSG00000162599	1	61330931	61928465	1438	170	65974	1.3958	0.081387	0.94
THOC6	ENSG00000131652	16	3074028	3077756	6	3	65974	1.3948	0.081541	0.94
C2orf83	ENSG00000042304	2	228474806	228498036	165	19	65974	1.3947	0.081554	0.94
THUMPD2	ENSG00000138050	2	39963200	40006407	108	10	65974	1.3946	0.081564	0.94
TGIF2-C20orf24	ENSG00000259399	20	35202956	35240787	33	13	65974	1.3946	0.081568	0.94
OR4D1	ENSG00000141194	17	56232494	56233517	4	2	65974	1.3944	0.081592	0.94
IKZF3	ENSG00000161405	17	37921198	38020441	224	7	65974	1.3935	0.081731	0.941
C1QTNF7	ENSG00000163145	4	15341442	15447790	293	18	65974	1.3923	0.081909	0.941
OLFM2	ENSG00000105088	19	9964394	10047228	195	22	65974	1.3919	0.081972	0.941
TRIM49B	ENSG00000182053	11	49050504	49059579	14	2	65974	1.3919	0.081973	0.941
ACTR10	ENSG00000131966	14	58666798	58701750	61	11	65974	1.3918	0.081987	0.941
IGSF3	ENSG00000143061	1	117117031	117210375	101	22	65974	1.3915	0.082032	0.941
SPRR3	ENSG00000163209	1	152974223	152976332	21	2	65974	1.3915	0.082036	0.941
FDX1	ENSG00000137714	11	110300607	110335605	106	9	65974	1.391	0.082114	0.941
DTX3	ENSG00000178498	12	57998405	58003587	5	2	65974	1.3906	0.08217	0.941
TGFBR3L	ENSG00000260001	19	7981030	7983982	1	1	65974	1.3891	0.082408	0.941
ELFN1	ENSG00000225968	7	1727755	1787590	131	18	65974	1.3889	0.082439	0.941
RALA	ENSG00000006451	7	39663082	39747723	171	25	65974	1.3887	0.082461	0.941
RP11-422N16.3	ENSG00000248050	8	110656344	110660313	9	5	65974	1.3883	0.082529	0.941
AC120194.1	ENSG00000213002	8	71485681	71486671	3	1	65974	1.3879	0.082585	0.941
KLF4	ENSG00000136826	9	110247133	110252763	11	2	65974	1.3875	0.082646	0.941
AC110781.3	ENSG00000176349	7	1878222	1889567	71	10	65974	1.3856	0.08294	0.941
C10ORF68	ENSG00000150076	10	32832297	33171802	1144	30	65974	1.3855	0.082956	0.941
PLEKHO1	ENSG00000023902	1	150121373	150136916	28	5	65974	1.3849	0.083042	0.941
C15orf52	ENSG00000188549	15	40623653	40633168	23	7	65974	1.3846	0.083094	0.941
SYNM	ENSG00000182253	15	99638420	99675798	169	21	65974	1.3844	0.083122	0.941
IFT74	ENSG00000096872	9	26947037	27062928	296	24	65974	1.3843	0.083128	0.941
SAE1	ENSG00000142230	19	47616531	47713886	88	16	65974	1.3833	0.083293	0.941
TNNC1	ENSG00000114854	3	52485118	52488086	2	1	65974	1.3829	0.083354	0.941
S100A4	ENSG00000196154	1	153516089	153522612	28	2	65974	1.3825	0.083406	0.941
PRR16	ENSG00000184838	5	119799973	120023027	798	52	65974	1.3824	0.08342	0.941
MYRIP	ENSG00000170011	3	39850405	40301812	1234	59	65974	1.3821	0.083467	0.941
YEATS4	ENSG00000127337	12	69753483	69784576	116	12	65974	1.3815	0.083567	0.941
SUFU	ENSG00000107882	10	104263744	104393292	270	12	65974	1.3812	0.083613	0.941
ROS1	ENSG00000047936	6	117609463	117747018	432	47	65974	1.3808	0.083669	0.941
WBSCR28	ENSG00000175877	7	73275489	73280223	15	3	65974	1.3807	0.083679	0.941
YWHAE	ENSG00000108953	17	1247566	1303672	190	23	65974	1.3807	0.083693	0.941
SPTLC2	ENSG00000100596	14	77972340	78083116	418	44	65974	1.3806	0.083696	0.941
LEMD1	ENSG00000186007	1	205350506	205425082	189	32	65974	1.3804	0.083731	0.941
MGEA5	ENSG00000198408	10	103544200	103578696	41	8	65974	1.3803	0.083743	0.941
HS3ST6	ENSG00000162040	16	1961464	1968441	29	3	65974	1.3801	0.08378	0.941
FRMD5	ENSG00000171877	15	44162962	44487450	464	26	65974	1.3798	0.083818	0.941
PLRG1	ENSG00000171566	4	155456158	155471587	44	3	65974	1.3798	0.083824	0.941
CELF6	ENSG00000273025	15	72559087	72612287	105	14	65974	1.3794	0.083887	0.941
POLD1	ENSG00000062822	19	50887461	50921273	59	7	65974	1.3791	0.083927	0.941
INS	ENSG00000254647	11	2181009	2182571	6	2	65974	1.379	0.083949	0.941
AC114546.1	ENSG00000212768	15	35270552	35272268	4	2	65974	1.3789	0.083958	0.941
DYNAP	ENSG00000178690	18	52254988	52266724	20	7	65974	1.3789	0.083961	0.941
CAMK1	ENSG00000134072	3	9799026	9811676	21	8	65974	1.3788	0.083971	0.941
SAP18	ENSG00000150459	13	21714653	21723221	19	6	65974	1.3782	0.084074	0.941
CAPZB	ENSG00000077549	1	19665267	19812066	509	23	65974	1.3779	0.084121	0.941
HMGCS2	ENSG00000134240	1	120290619	120311528	47	10	65974	1.3777	0.084145	0.941
TERT	ENSG00000164362	5	1253262	1295184	68	22	65974	1.3775	0.084179	0.941
TBCE	ENSG00000116957	1	235530675	235612283	217	23	65974	1.3772	0.084221	0.941
OR13C9	ENSG00000136839	9	107379529	107380485	4	2	65974	1.3771	0.084243	0.941
EPX	ENSG00000121053	17	56270098	56282535	22	7	65974	1.3769	0.084275	0.941
ALX4	ENSG00000052850	11	44281994	44331716	198	38	65974	1.3767	0.084309	0.941
KCNT1	ENSG00000107147	9	138594031	138684992	316	37	65974	1.3764	0.084348	0.941
FN3K	ENSG00000167363	17	80693451	80709073	53	8	65974	1.3763	0.084359	0.941
MRPL4	ENSG00000105364	19	10362577	10370721	19	6	65974	1.3755	0.084492	0.941
MSRA	ENSG00000175806	8	9911778	10286401	1569	75	65974	1.3753	0.08452	0.941
ELL3	ENSG00000128886	15	44064798	44069741	5	2	65974	1.3749	0.084575	0.941
FPGT-TNNI3K	ENSG00000259030	1	74663919	75009666	602	47	65974	1.3744	0.08466	0.941
TNNI3K	ENSG00000116783	1	74663947	75010112	602	47	65974	1.3744	0.08466	0.941
HIST1H1B	ENSG00000184357	6	27834570	27835359	3	2	65974	1.3729	0.084894	0.941
C9orf9	ENSG00000165698	9	135753414	135765588	16	5	65974	1.3715	0.085104	0.941
PLBD1	ENSG00000121316	12	14656595	14721283	127	21	65974	1.3706	0.085249	0.941
GLYR1	ENSG00000140632	16	4853204	4897343	126	20	65974	1.3705	0.08526	0.941
ITIH2	ENSG00000151655	10	7745232	7791483	178	27	65974	1.3704	0.085278	0.941
PTGS2	ENSG00000073756	1	186640923	186649559	17	6	65974	1.3701	0.085321	0.941
ST6GALNAC3	ENSG00000184005	1	76540404	77100286	1624	131	65974	1.3692	0.085465	0.941
AP3S1	ENSG00000177879	5	115177178	115249778	133	21	65974	1.3692	0.085475	0.941
MUC2	ENSG00000198788	11	1074875	1104419	123	13	65974	1.3689	0.085511	0.941
KRTAP4-16P	ENSG00000241241	17	39257754	39258461	4	2	65974	1.3688	0.085525	0.941
DTX2	ENSG00000091073	7	76090993	76135312	17	6	65974	1.3684	0.085599	0.941
SLC35G2	ENSG00000168917	3	136537489	136574734	97	6	65974	1.3682	0.085623	0.941
GPR161	ENSG00000143147	1	168053997	168106821	99	12	65974	1.368	0.085649	0.941
SLC25A42	ENSG00000181035	19	19174808	19223697	85	13	65974	1.3677	0.085706	0.941
RNF115	ENSG00000121848	1	145611036	145696218	26	5	65974	1.3675	0.08573	0.941
MT1X	ENSG00000187193	16	56716336	56718108	8	3	65974	1.3672	0.085787	0.941
ART4	ENSG00000111339	12	14978503	14996429	45	6	65974	1.3667	0.085857	0.941
DNTTIP1	ENSG00000101457	20	44420576	44440066	47	9	65974	1.3667	0.085859	0.941
BRSK1	ENSG00000160469	19	55793440	55823901	75	12	65974	1.3664	0.085906	0.941
ZDHHC13	ENSG00000177054	11	19138646	19197969	129	14	65974	1.3663	0.085926	0.941
CSF2RB	ENSG00000100368	22	37309670	37336491	127	15	65974	1.3663	0.085926	0.941
ZNF773	ENSG00000152439	19	58011283	58029772	120	4	65974	1.3661	0.085953	0.941
DFFA	ENSG00000160049	1	10516579	10532583	15	3	65974	1.3655	0.086052	0.941
CORO7-PAM16	ENSG00000103426	16	4390252	4470495	182	23	65974	1.3649	0.086147	0.941
VPS13C	ENSG00000129003	15	62144588	62352672	515	23	65974	1.3642	0.086248	0.941
FGFR3	ENSG00000068078	4	1795034	1810599	30	7	65974	1.3642	0.086254	0.941
ZNF217	ENSG00000171940	20	52183604	52226446	78	22	65974	1.3642	0.086258	0.941
ARID4B	ENSG00000054267	1	235294949	235491534	414	15	65974	1.364	0.086288	0.941
MFAP5	ENSG00000197614	12	8789942	8815484	69	5	65974	1.3639	0.086301	0.941
PCGF3	ENSG00000185619	4	699537	764428	225	31	65974	1.3636	0.086341	0.941
HFM1	ENSG00000162669	1	91726323	91870426	285	22	65974	1.3636	0.086354	0.941
RPTOR	ENSG00000141564	17	78518619	78940171	1624	66	65974	1.3635	0.086361	0.941
NFKBIZ	ENSG00000144802	3	101546835	101579866	31	10	65974	1.3634	0.086378	0.941
ZFPM2	ENSG00000169946	8	106330920	106816760	1053	91	65974	1.3632	0.086404	0.941
SLC4A11	ENSG00000088836	20	3208063	3219836	45	11	65974	1.3631	0.086426	0.941
NDFIP1	ENSG00000131507	5	141488070	141534005	167	15	65974	1.3623	0.086558	0.942
TM7SF3	ENSG00000064115	12	27126128	27167367	113	23	65974	1.3621	0.086589	0.942
SP140	ENSG00000079263	2	231067826	231223762	446	36	65974	1.361	0.086753	0.943
RHOQ	ENSG00000119729	2	46768945	46810260	97	19	65974	1.3609	0.08677	0.943
KCNK17	ENSG00000124780	6	39266777	39282329	41	13	65974	1.3604	0.08685	0.943
ZCCHC3	ENSG00000177764	20	277737	280965	5	2	65974	1.3603	0.086862	0.943
RNF43	ENSG00000108375	17	56429861	56494956	108	16	65974	1.3601	0.086893	0.943
AFAP1L1	ENSG00000157510	5	148651434	148721365	164	35	65974	1.3587	0.087115	0.944
SUN2	ENSG00000100242	22	39130730	39190148	107	20	65974	1.3582	0.087194	0.944
ADH5	ENSG00000197894	4	99992132	100009952	80	9	65974	1.3579	0.087248	0.944
DDX59	ENSG00000118197	1	200593024	200639097	132	18	65974	1.3575	0.087308	0.945
KIF21B	ENSG00000116852	1	200938520	200992828	126	14	65974	1.357	0.087387	0.945
MYL10	ENSG00000106436	7	101256605	101272576	49	11	65974	1.3561	0.087538	0.946
C10orf12	ENSG00000155640	10	98741041	98745582	5	3	65974	1.3555	0.087628	0.946
FAM174A	ENSG00000174132	5	99871009	99922445	86	10	65974	1.355	0.087713	0.946
IL7	ENSG00000104432	8	79587978	79717758	280	20	65974	1.3546	0.087773	0.946
AATF	ENSG00000108270	17	35306175	35414171	142	14	65974	1.3545	0.087792	0.946
GSDMD	ENSG00000104518	8	144635377	144645232	35	9	65974	1.3539	0.087892	0.946
OR1E1	ENSG00000180016	17	3300398	3301704	3	2	65974	1.3534	0.087968	0.946
TBCD	ENSG00000141556	17	80709940	80900724	466	27	65974	1.3533	0.087973	0.946
KIRREL	ENSG00000183853	1	157963063	158070052	333	55	65974	1.3526	0.08809	0.946
TRIM23	ENSG00000113595	5	64885507	64921802	109	11	65974	1.3525	0.088109	0.946
LIMD1	ENSG00000144791	3	45596886	45727830	458	28	65974	1.3522	0.088163	0.946
RP1-127H14.3	ENSG00000255692	12	120137573	120138816	1	1	65974	1.3521	0.088174	0.946
NXF1	ENSG00000162231	11	62559595	62573774	9	4	65974	1.352	0.088182	0.946
WDR33	ENSG00000136709	2	128458596	128568761	238	28	65974	1.352	0.088187	0.946
UFD1L	ENSG00000070010	22	19437433	19466738	74	11	65974	1.3515	0.088265	0.946
NDUFA5	ENSG00000128609	7	123177051	123198309	37	7	65974	1.3512	0.088317	0.946
C1QB	ENSG00000173369	1	22979255	22988031	25	6	65974	1.35	0.088511	0.947
ANXA10	ENSG00000109511	4	169013666	169108841	216	24	65974	1.3499	0.088519	0.947
SLMAP	ENSG00000163681	3	57741177	57914895	252	19	65974	1.3497	0.088554	0.947
ZFP69	ENSG00000187815	1	40942887	40962015	45	9	65974	1.3494	0.088607	0.947
ZNF319	ENSG00000166188	16	58028572	58034357	12	4	65974	1.3493	0.088622	0.947
GTF2H5	ENSG00000272047	6	158589384	158620376	66	9	65974	1.3487	0.088716	0.947
ZNF492	ENSG00000229676	19	22817126	22850472	150	5	65974	1.3483	0.088779	0.947
PPP4R2	ENSG00000163605	3	73045936	73118350	245	11	65974	1.3475	0.088915	0.947
PAX5	ENSG00000196092	9	36833272	37034103	730	66	65974	1.3469	0.089009	0.947
GDF11	ENSG00000135414	12	56137064	56150911	8	2	65974	1.3462	0.089112	0.947
TMEM181	ENSG00000146433	6	158957468	159056460	306	23	65974	1.3459	0.089175	0.947
DNAH5	ENSG00000039139	5	13690440	13944652	882	54	65974	1.3456	0.08921	0.947
FAM211B	ENSG00000178026	22	24981588	24989175	14	5	65974	1.3455	0.089232	0.947
S100A3	ENSG00000188015	1	153519805	153521848	17	1	65974	1.3453	0.089264	0.947
ZFP36	ENSG00000128016	19	39897453	39900052	2	1	65974	1.3445	0.089387	0.947
VPS45	ENSG00000136631	1	150039369	150117505	99	5	65974	1.344	0.08947	0.947
RP11-297M9.1	ENSG00000260362	16	9760742	9770700	32	6	65974	1.3436	0.089533	0.947
RPL34	ENSG00000109475	4	109541722	109551568	17	4	65974	1.3436	0.089538	0.947
GSDMB	ENSG00000073605	17	38060848	38076107	48	4	65974	1.3435	0.089548	0.947
DNAJC3	ENSG00000102580	13	96329393	96447243	126	24	65974	1.3432	0.089603	0.947
ATOX1	ENSG00000177556	5	151121877	151152093	56	8	65974	1.3429	0.089659	0.947
SCMH1	ENSG00000010803	1	41492872	41707826	498	26	65974	1.3412	0.08992	0.947
PIK3AP1	ENSG00000155629	10	98353069	98480271	329	43	65974	1.3409	0.089983	0.947
ASCL5	ENSG00000232237	1	201083081	201096312	34	8	65974	1.3407	0.090008	0.947
C1orf168	ENSG00000187889	1	57184477	57285369	338	49	65974	1.3402	0.090091	0.947
ORM1	ENSG00000229314	9	117085336	117088755	10	6	65974	1.3397	0.090167	0.947
RP11-1167A19.2	ENSG00000255038	11	65834748	65837090	4	2	65974	1.3397	0.09017	0.947
ERLIN1	ENSG00000107566	10	101909851	101948091	72	9	65974	1.3397	0.090172	0.947
CDADC1	ENSG00000102543	13	49822047	49867618	71	5	65974	1.3397	0.090173	0.947
MPST	ENSG00000128309	22	37415676	37425863	31	8	65974	1.3396	0.090192	0.947
PTPRH	ENSG00000080031	19	55692616	55720874	103	23	65974	1.3395	0.090202	0.947
CDIP1	ENSG00000089486	16	4560676	4588829	66	8	65974	1.3393	0.09023	0.947
DRD2	ENSG00000149295	11	113280318	113346413	172	25	65974	1.3392	0.09026	0.947
TNFRSF25	ENSG00000215788	1	6521211	6526255	10	3	65974	1.3387	0.090335	0.947
DGKQ	ENSG00000145214	4	952675	980683	63	13	65974	1.3385	0.090374	0.947
MESP2	ENSG00000188095	15	90303822	90321982	82	5	65974	1.3384	0.090384	0.947
AC006538.4	ENSG00000267001	19	2717767	2740046	64	11	65974	1.3383	0.090406	0.947
GJA1	ENSG00000152661	6	121756838	121770873	35	8	65974	1.3381	0.090426	0.947
TP53BP2	ENSG00000143514	1	223967601	224033674	128	13	65974	1.3381	0.090437	0.947
NCKAP5	ENSG00000176771	2	133429374	134326034	2175	170	65974	1.3379	0.090457	0.947
PROCA1	ENSG00000167525	17	27030215	27038872	10	4	65974	1.3378	0.09048	0.947
KDR	ENSG00000128052	4	55944644	55991756	118	26	65974	1.3375	0.090529	0.947
STXBP3	ENSG00000116266	1	109289296	109352148	201	12	65974	1.336	0.090774	0.948
FOS	ENSG00000170345	14	75745477	75748933	6	2	65974	1.3356	0.090844	0.948
RP11-463C8.4	ENSG00000259164	14	77564654	77691805	398	45	65974	1.3354	0.090872	0.948
PIP5KL1	ENSG00000167103	9	130683158	130693076	11	3	65974	1.3348	0.090974	0.948
OR1S1	ENSG00000172774	11	57982217	57983195	8	2	65974	1.3347	0.090992	0.948
SLC4A1AP	ENSG00000163798	2	27886338	27917840	24	9	65974	1.3347	0.090994	0.948
SLC7A5	ENSG00000103257	16	87863629	87903094	182	27	65974	1.3342	0.091062	0.948
PHTF2	ENSG00000006576	7	77428122	77586818	344	21	65974	1.334	0.091108	0.948
HIST1H2BM	ENSG00000196374	6	27782822	27783267	1	1	65974	1.3338	0.091139	0.948
JAM3	ENSG00000166086	11	133938820	134021896	223	16	65974	1.3335	0.091184	0.948
ARL4C	ENSG00000188042	2	235401685	235405697	7	3	65974	1.3334	0.091204	0.948
SEZ6L2	ENSG00000174938	16	29882480	29910868	21	5	65974	1.3332	0.091237	0.948
C1RL	ENSG00000139178	12	7242183	7261869	57	12	65974	1.3327	0.091308	0.948
TMEM200C	ENSG00000206432	18	5882071	5895954	28	12	65974	1.3326	0.091338	0.948
AKR1C1	ENSG00000187134	10	4934796	5025475	339	27	65974	1.3324	0.09136	0.948
OR52A1	ENSG00000182070	11	5172239	5207612	140	12	65974	1.3322	0.091405	0.948
TMEM56	ENSG00000152078	1	95582894	95663163	218	30	65974	1.3312	0.091554	0.949
CYP17A1	ENSG00000148795	10	104590288	104597290	19	4	65974	1.3303	0.091713	0.949
TMEM63C	ENSG00000165548	14	77582911	77725838	538	42	65974	1.3301	0.091744	0.949
USP40	ENSG00000085982	2	234384166	234475428	164	9	65974	1.3292	0.091887	0.949
EGF	ENSG00000138798	4	110834040	110933422	197	15	65974	1.3291	0.091912	0.949
ITGAM	ENSG00000169896	16	31271311	31344213	135	11	65974	1.329	0.091927	0.949
EMX2	ENSG00000170370	10	119301955	119309056	17	5	65974	1.3288	0.091959	0.949
FAM150B	ENSG00000189292	2	279558	288851	17	4	65974	1.3286	0.091988	0.949
KLHDC10	ENSG00000128607	7	129710350	129775560	163	18	65974	1.3281	0.09207	0.949
FTL	ENSG00000087086	19	49468558	49470135	1	1	65974	1.3277	0.092137	0.949
CLEC4F	ENSG00000152672	2	71035775	71047732	33	9	65974	1.3274	0.092188	0.949
LINC01124	ENSG00000222033	2	171568961	171571077	4	2	65974	1.3273	0.092202	0.949
SPATA16	ENSG00000144962	3	172607148	172859058	625	50	65974	1.327	0.092256	0.949
AL354808.2	ENSG00000269591	13	20268547	20269240	2	1	65974	1.3266	0.092318	0.949
SCG2	ENSG00000171951	2	224461658	224467221	8	3	65974	1.3263	0.092363	0.949
WNK2	ENSG00000165238	9	95947198	96082854	389	32	65974	1.3261	0.0924	0.949
CXCR2	ENSG00000180871	2	218990012	219001976	16	4	65974	1.3261	0.092402	0.949
TMEM60	ENSG00000135211	7	77423045	77427897	13	6	65974	1.3255	0.092499	0.949
RALGDS	ENSG00000160271	9	135973107	136039301	168	27	65974	1.3253	0.092533	0.949
PDSS1	ENSG00000148459	10	26986588	27035727	150	19	65974	1.3251	0.092575	0.949
CASC10	ENSG00000204682	10	21781587	21786191	8	3	65974	1.3246	0.092654	0.949
ZNF416	ENSG00000083817	19	58082934	58090295	10	5	65974	1.3239	0.092766	0.949
HEPN1	ENSG00000221932	11	124789146	124790573	2	1	65974	1.3239	0.092773	0.949
CDK17	ENSG00000059758	12	96672039	96794338	270	23	65974	1.3238	0.092779	0.949
SLC38A10	ENSG00000157637	17	79218800	79269347	177	26	65974	1.3234	0.092849	0.949
DEPDC1	ENSG00000024526	1	68939835	68962904	60	8	65974	1.3233	0.092868	0.949
METTL8	ENSG00000123600	2	172173919	172291312	201	26	65974	1.3231	0.092909	0.949
ADAMTS20	ENSG00000173157	12	43747669	43945724	569	30	65974	1.323	0.092924	0.949
SPRR2G	ENSG00000159516	1	153122058	153123345	4	1	65974	1.3223	0.093034	0.949
SH3TC1	ENSG00000125089	4	8183799	8243530	172	32	65974	1.3218	0.093117	0.949
RPRML	ENSG00000179673	17	45055523	45056614	1	1	65974	1.3216	0.09315	0.949
CTNNA1	ENSG00000044115	5	137946656	138270723	529	30	65974	1.3212	0.093214	0.949
PARN	ENSG00000140694	16	14529558	14726585	277	19	65974	1.3211	0.093242	0.949
CPS1	ENSG00000021826	2	211342406	211543831	455	39	65974	1.3207	0.093297	0.949
DNAJC24	ENSG00000170946	11	31391387	31453396	89	11	65974	1.3207	0.093301	0.949
PTPN21	ENSG00000070778	14	88932122	89021077	193	13	65974	1.3199	0.093426	0.949
MGST2	ENSG00000085871	4	140586922	140661899	212	36	65974	1.3199	0.093429	0.949
NMD3	ENSG00000169251	3	160822484	160971320	316	20	65974	1.3195	0.093508	0.949
TRAPPC8	ENSG00000153339	18	29409136	29533099	274	18	65974	1.3192	0.093555	0.949
FAM188B2	ENSG00000214237	3	150588832	150612089	55	10	65974	1.3191	0.093576	0.949
RFPL4AL1	ENSG00000229292	19	56280507	56284545	7	2	65974	1.3188	0.093622	0.949
CCDC85B	ENSG00000175602	11	65657875	65659105	2	1	65974	1.3185	0.093669	0.949
ZNF354B	ENSG00000178338	5	178286954	178315123	183	8	65974	1.3178	0.093789	0.95
DKFZP667F0711	ENSG00000212743	10	6392278	6394723	4	2	65974	1.3172	0.093878	0.95
CEBPA	ENSG00000245848	19	33790840	33793470	5	1	65974	1.3163	0.094041	0.95
CTSE	ENSG00000196188	1	206317459	206332104	1	1	65974	1.3162	0.094052	0.95
YPEL2	ENSG00000175155	17	57409050	57479090	133	19	65974	1.3157	0.09414	0.95
IRAK2	ENSG00000134070	3	10206549	10285427	233	30	65974	1.3154	0.094196	0.95
AC018445.1	ENSG00000269679	18	77275812	77276057	1	1	65974	1.3152	0.094213	0.95
C2orf44	ENSG00000163026	2	24252210	24272445	48	11	65974	1.3151	0.094236	0.95
GCLC	ENSG00000001084	6	53362139	53481768	395	54	65974	1.3146	0.094325	0.95
RBP4	ENSG00000138207	10	95351444	95361501	47	6	65974	1.3142	0.094387	0.95
SUB1	ENSG00000113387	5	32531739	32604185	146	19	65974	1.3136	0.094495	0.95
FUS	ENSG00000089280	16	31191431	31203127	7	3	65974	1.3132	0.094561	0.95
TPPP	ENSG00000171368	5	660883	693510	103	14	65974	1.3126	0.094654	0.95
KIAA1755	ENSG00000149633	20	36838890	36889174	144	21	65974	1.3122	0.094721	0.95
SAG	ENSG00000130561	2	234216462	234255701	130	18	65974	1.3121	0.094739	0.95
OR51E1	ENSG00000180785	11	4664650	4676718	53	9	65974	1.312	0.094758	0.95
MTL5	ENSG00000132749	11	68474908	68519032	75	8	65974	1.3118	0.094795	0.95
HIF1A	ENSG00000100644	14	62162231	62214976	82	13	65974	1.3117	0.094806	0.95
RALY	ENSG00000125970	20	32581452	32696114	139	14	65974	1.3117	0.094816	0.95
ITGB3	ENSG00000259207	17	45331212	45421658	283	26	65974	1.3114	0.09486	0.95
ITGB3	ENSG00000259753	17	45331263	45421658	283	26	65974	1.3114	0.09486	0.95
ACOT4	ENSG00000177465	14	74058410	74063200	16	6	65974	1.3109	0.094947	0.95
ZNF556	ENSG00000172000	19	2867333	2878515	31	8	65974	1.3108	0.094966	0.95
CCDC15	ENSG00000149548	11	124824017	124911385	236	21	65974	1.3107	0.094985	0.95
UBE2J2	ENSG00000160087	1	1189289	1209265	37	5	65974	1.3099	0.095112	0.95
MBLAC1	ENSG00000214309	7	99724317	99726118	1	1	65974	1.3095	0.095183	0.95
ATE1	ENSG00000107669	10	123499939	123688316	590	34	65974	1.3092	0.095234	0.95
NLRP7	ENSG00000167634	19	55434877	55477680	162	30	65974	1.309	0.095267	0.95
PGGT1B	ENSG00000164219	5	114546527	114598569	114	19	65974	1.309	0.09527	0.95
CARTPT	ENSG00000164326	5	71014990	71016875	3	2	65974	1.3086	0.095335	0.95
PDCD7	ENSG00000090470	15	65409717	65426174	12	5	65974	1.3076	0.095506	0.952
SFT2D3	ENSG00000173349	2	128458597	128461385	9	4	65974	1.307	0.095603	0.952
F13A1	ENSG00000124491	6	6144318	6321246	609	95	65974	1.3069	0.095623	0.952
FGG	ENSG00000171557	4	155525286	155534119	7	4	65974	1.3055	0.095856	0.952
EIF3A	ENSG00000107581	10	120794356	120840316	63	7	65974	1.3054	0.095872	0.952
PIN1	ENSG00000127445	19	9945933	9960358	25	6	65974	1.3054	0.09588	0.952
OR6M1	ENSG00000196099	11	123676043	123677095	4	2	65974	1.3049	0.09596	0.952
C10orf53	ENSG00000178645	10	50887697	50918307	97	11	65974	1.3049	0.095961	0.952
OR4L1	ENSG00000176246	14	20528204	20529142	9	2	65974	1.3042	0.096081	0.952
TNFRSF4	ENSG00000186827	1	1146706	1149518	7	2	65974	1.304	0.096115	0.952
ART1	ENSG00000129744	11	3666358	3685646	57	11	65974	1.3039	0.096126	0.952
UNC13C	ENSG00000137766	15	54305101	54920806	2382	104	65974	1.3039	0.09613	0.952
ERP44	ENSG00000023318	9	102741461	102861322	208	19	65974	1.3034	0.096214	0.952
COA7	ENSG00000162377	1	53152508	53164038	23	5	65974	1.3031	0.096263	0.952
PSMD4	ENSG00000159352	1	151227179	151239955	16	4	65974	1.3028	0.096317	0.952
NOP10	ENSG00000182117	15	34633917	34635378	14	4	65974	1.3025	0.096372	0.953
ZNF205	ENSG00000122386	16	3162561	3170518	15	3	65974	1.3017	0.096508	0.953
NAT10	ENSG00000135372	11	34127149	34169217	85	6	65974	1.3014	0.096561	0.953
MARVELD2	ENSG00000152939	5	68710939	68740157	42	3	65974	1.3013	0.096581	0.953
BZRAP1	ENSG00000005379	17	56378592	56406152	79	15	65974	1.2994	0.096907	0.953
RTP3	ENSG00000163825	3	46538981	46542439	13	3	65974	1.2989	0.096988	0.953
BTRC	ENSG00000166167	10	103113820	103317078	396	15	65974	1.2986	0.097035	0.953
RASGEF1B	ENSG00000138670	4	82347547	82965397	1995	103	65974	1.2986	0.097042	0.953
APITD1-CORT	ENSG00000251503	1	10490159	10512210	51	7	65974	1.2984	0.097068	0.953
APITD1	ENSG00000175279	1	10490159	10512210	51	7	65974	1.2984	0.097068	0.953
EXOSC10	ENSG00000171824	1	11126675	11159938	85	5	65974	1.2984	0.097081	0.953
C10orf32-ASMT	ENSG00000270316	10	104614029	104661656	137	15	65974	1.2983	0.097092	0.953
FRMD6	ENSG00000139926	14	51955818	52197445	814	92	65974	1.2982	0.097111	0.953
C20orf195	ENSG00000125531	20	62184373	62188061	7	2	65974	1.2981	0.097119	0.953
ANKRD23	ENSG00000163126	2	97490263	97523671	36	4	65974	1.2976	0.097209	0.953
CSHL1	ENSG00000204414	17	61986957	61996198	19	3	65974	1.2972	0.097274	0.953
SLC25A2	ENSG00000120329	5	140682196	140683612	5	2	65974	1.2972	0.097283	0.953
SPATA7	ENSG00000042317	14	88851268	88936694	97	15	65974	1.2971	0.097304	0.953
PNPLA3	ENSG00000100344	22	44319619	44360368	165	16	65974	1.2969	0.097333	0.953
CPAMD8	ENSG00000160111	19	17003758	17137625	399	60	65974	1.2968	0.097358	0.953
C20orf24	ENSG00000101084	20	35234137	35240960	9	5	65974	1.2967	0.097373	0.953
ZNF382	ENSG00000161298	19	37095719	37119499	40	8	65974	1.2957	0.09754	0.953
ATP5S	ENSG00000125375	14	50779044	50802276	61	5	65974	1.2956	0.097551	0.953
PPIG	ENSG00000138398	2	170440850	170497916	192	16	65974	1.2951	0.097634	0.953
POGK	ENSG00000143157	1	166808681	166825581	25	6	65974	1.295	0.097665	0.954
ZEB2	ENSG00000169554	2	145141648	145282147	191	39	65974	1.2941	0.097822	0.954
CTC1	ENSG00000178971	17	8130191	8151362	56	11	65974	1.2938	0.097866	0.954
GBE1	ENSG00000114480	3	81538850	81811312	473	33	65974	1.2936	0.097905	0.954
CAPRIN1	ENSG00000135387	11	34073230	34122703	122	4	65974	1.2935	0.097924	0.954
AC005477.1	ENSG00000257040	14	72456191	72458326	10	3	65974	1.2931	0.09799	0.954
SCYL1	ENSG00000142186	11	65292548	65306175	17	6	65974	1.2924	0.098106	0.954
DAPL1	ENSG00000163331	2	159651829	159719293	217	26	65974	1.2913	0.098295	0.955
HSD3B7	ENSG00000099377	16	30996519	31000473	6	2	65974	1.2913	0.098299	0.955
PITX3	ENSG00000107859	10	103989943	104001231	19	3	65974	1.2908	0.098389	0.955
WBSCR27	ENSG00000165171	7	73248920	73256865	16	1	65974	1.2904	0.098454	0.955
INPP4A	ENSG00000040933	2	99061317	99210853	219	12	65974	1.2901	0.098502	0.955
KCTD11	ENSG00000213859	17	7255208	7258258	4	2	65974	1.2896	0.098599	0.955
SBDS	ENSG00000126524	7	66452664	66460588	5	2	65974	1.2892	0.098668	0.955
TOE1	ENSG00000132773	1	45805342	45809647	5	3	65974	1.289	0.098706	0.955
ORMDL2	ENSG00000123353	12	56211703	56215663	3	2	65974	1.2887	0.098745	0.955
BBS9	ENSG00000122507	7	33168856	33645680	1342	49	65974	1.2884	0.098795	0.955
ZNF579	ENSG00000218891	19	56088899	56092211	11	4	65974	1.2884	0.098807	0.955
TTLL6	ENSG00000170703	17	46839597	46894576	145	16	65974	1.2883	0.098815	0.955
PIGG	ENSG00000174227	4	492989	533985	145	10	65974	1.2879	0.098893	0.956
DIRC1	ENSG00000174325	2	189598882	189654831	169	11	65974	1.2874	0.098975	0.956
STXBP1	ENSG00000136854	9	130374544	130457460	86	16	65974	1.2872	0.099009	0.956
ADCY1	ENSG00000164742	7	45613739	45762715	407	46	65974	1.2865	0.099137	0.956
SLC26A11	ENSG00000181045	17	78193498	78227299	128	20	65974	1.2858	0.099264	0.956
AC079602.1	ENSG00000272214	12	121407641	121410095	4	2	65974	1.2844	0.099508	0.956
PGF	ENSG00000119630	14	75408537	75422487	21	7	65974	1.2841	0.099547	0.956
IFI16	ENSG00000163565	1	158969758	159024945	220	16	65974	1.2839	0.099596	0.956
AL135998.1	ENSG00000215306	14	23286463	23291750	21	7	65974	1.283	0.099746	0.956
GNG7	ENSG00000176533	19	2511217	2702707	678	88	65974	1.2827	0.099801	0.956
SH2B3	ENSG00000111252	12	111843752	111889427	38	5	65974	1.2823	0.099866	0.956
INPP4B	ENSG00000109452	4	142944313	143768585	2189	93	65974	1.2823	0.099873	0.956
LRRC3C	ENSG00000204913	17	38097727	38101000	8	3	65974	1.2822	0.099894	0.956
C2CD4B	ENSG00000205502	15	62455734	62457482	6	3	65974	1.2813	0.10005	0.956
AL929472.1	ENSG00000230610	1	38292232	38293886	1	1	65974	1.2801	0.10025	0.956
TBX18	ENSG00000112837	6	85397069	85474237	153	18	65974	1.2798	0.10031	0.956
HBP1	ENSG00000105856	7	106809406	106842974	55	6	65974	1.2796	0.10034	0.956
RNF114	ENSG00000124226	20	48552948	48570429	41	8	65974	1.2796	0.10034	0.956
F2RL2	ENSG00000164220	5	75911307	75919259	31	9	65974	1.2789	0.10047	0.956
KIFAP3	ENSG00000075945	1	169890467	170054349	449	13	65974	1.2788	0.10048	0.956
PDE12	ENSG00000174840	3	57542003	57552571	19	5	65974	1.2788	0.10048	0.956
PRG3	ENSG00000156575	11	57144242	57148623	9	4	65974	1.2787	0.1005	0.959
RBM15B	ENSG00000179837	3	51428731	51435330	8	4	65974	1.2784	0.10056	0.959
GLRA1	ENSG00000145888	5	151202074	151304403	200	13	65974	1.2781	0.10061	0.959
ZNF117	ENSG00000152926	7	64432154	64467062	116	9	65974	1.2767	0.10085	0.959
YBX2	ENSG00000006047	17	7191571	7197934	9	2	65974	1.2767	0.10085	0.959
PNMT	ENSG00000141744	17	37824234	37826728	4	2	65974	1.2755	0.10106	0.959
PHF7	ENSG00000010318	3	52444673	52457657	11	5	65974	1.2755	0.10107	0.959
SCP2D1	ENSG00000132631	20	18794370	18795033	2	1	65974	1.2754	0.10108	0.959
CST2	ENSG00000170369	20	23804406	23807368	19	6	65974	1.2751	0.10113	0.959
C17orf85	ENSG00000074356	17	3714460	3749545	77	13	65974	1.2747	0.10121	0.959
ECH1	ENSG00000104823	19	39306062	39322645	41	7	65974	1.2744	0.10126	0.959
CUBN	ENSG00000107611	10	16865963	17171830	1165	79	65974	1.2738	0.10136	0.959
LRRC28	ENSG00000168904	15	99791567	99930934	404	26	65974	1.2737	0.10139	0.959
GPR75	ENSG00000119737	2	54080050	54087126	17	7	65974	1.2733	0.10145	0.959
CABYR	ENSG00000154040	18	21718942	21741567	40	7	65974	1.2725	0.10159	0.961
ZNF25	ENSG00000175395	10	38238500	38265561	69	11	65974	1.2724	0.10162	0.961
INHBE	ENSG00000139269	12	57846106	57853063	9	3	65974	1.272	0.10169	0.961
CDK2AP2	ENSG00000167797	11	67273968	67276120	1	1	65974	1.2718	0.10173	0.961
TBC1D9B	ENSG00000197226	5	179289066	179334859	75	10	65974	1.2716	0.10176	0.961
PPP1R15B	ENSG00000158615	1	204372515	204380919	12	4	65974	1.2704	0.10197	0.961
KRT85	ENSG00000135443	12	52753790	52761265	23	8	65974	1.2704	0.10198	0.961
CD160	ENSG00000117281	1	145695798	145715614	10	3	65974	1.2703	0.10199	0.961
GGT6	ENSG00000167741	17	4460222	4464113	10	4	65974	1.2702	0.102	0.961
RIMS1	ENSG00000079841	6	72596406	73112845	1278	47	65974	1.2702	0.10201	0.961
GPR75-ASB3	ENSG00000115239	2	53759810	54087170	1043	63	65974	1.2691	0.1022	0.961
AC004017.1	ENSG00000268948	19	58203868	58204128	1	1	65974	1.2689	0.10224	0.961
EIF2S2	ENSG00000125977	20	32676104	32700138	23	6	65974	1.2689	0.10224	0.961
ARL1	ENSG00000120805	12	101786898	101801598	35	10	65974	1.2685	0.10231	0.961
YIPF7	ENSG00000177752	4	44624086	44680573	219	17	65974	1.2679	0.10242	0.961
STARD6	ENSG00000174448	18	51850728	51884334	92	8	65974	1.2675	0.10249	0.961
CGGBP1	ENSG00000163320	3	88101094	88199035	211	7	65974	1.2672	0.10255	0.962
KRTAP10-7	ENSG00000205441	21	46020497	46022091	9	1	65974	1.2662	0.10272	0.962
DEFB113	ENSG00000214642	6	49936390	49937338	1	1	65974	1.2654	0.10286	0.962
ZNF484	ENSG00000127081	9	95607874	95640304	81	12	65974	1.2649	0.10296	0.962
NOTO	ENSG00000214513	2	73429386	73439641	29	6	65974	1.2644	0.10304	0.962
RBM12B	ENSG00000183808	8	94741584	94753245	20	4	65974	1.2644	0.10304	0.962
SCAMP5	ENSG00000198794	15	75249560	75313837	151	17	65974	1.264	0.10312	0.962
NXNL1	ENSG00000171773	19	17566234	17571763	20	4	65974	1.264	0.10312	0.962
DNPH1	ENSG00000112667	6	43193367	43197222	6	3	65974	1.2635	0.10321	0.962
FNDC1	ENSG00000164694	6	159590429	159693141	357	17	65974	1.2631	0.10327	0.962
BTBD11	ENSG00000151136	12	107712190	108053419	899	72	65974	1.2629	0.10331	0.962
NDUFB7	ENSG00000099795	19	14676890	14682874	14	5	65974	1.2629	0.10332	0.962
ZNF33A	ENSG00000189180	10	38299578	38354016	139	14	65974	1.2628	0.10334	0.962
MFAP2	ENSG00000117122	1	17300997	17307330	13	4	65974	1.2626	0.10337	0.962
C9orf163	ENSG00000196366	9	139377947	139380518	4	2	65974	1.2621	0.10345	0.962
SIRT1	ENSG00000096717	10	69644427	69678147	86	11	65974	1.2619	0.10349	0.962
KLRF2	ENSG00000256797	12	10034088	10048432	37	8	65974	1.2615	0.10357	0.965
ACAT2	ENSG00000120437	6	160181360	160200144	73	11	65974	1.2608	0.1037	0.965
C16orf92	ENSG00000167194	16	30034655	30039057	6	4	65974	1.2604	0.10376	0.965
RP11-762I7.5	ENSG00000257390	12	56151059	56221330	82	17	65974	1.26	0.10383	0.965
ZNF555	ENSG00000186300	19	2841433	2860482	51	8	65974	1.2595	0.10393	0.965
LHB	ENSG00000104826	19	49519237	49520338	4	2	65974	1.2581	0.10418	0.965
CFL1	ENSG00000172757	11	65590493	65629497	71	15	65974	1.258	0.10419	0.965
C20orf187	ENSG00000125899	20	11008408	11010014	3	2	65974	1.2579	0.10421	0.965
CALD1	ENSG00000122786	7	134429003	134655479	598	48	65974	1.2577	0.10425	0.965
[truncated: 16,577 more rows]

## Sheet: T7.tissue.53
Table 7.Tissue enrichment analysis for genes differentially associated with the two disorders (performed in 53 general tissue types in GTEx using MAGMA)
Tissues with an adjusted p-value below 0.05 (FDR) are highlighted in bold.
Name	Coefficient	Coefficient_std_error	Coefficient_P_value	P(FDR)
Brain_Hypothalamus	6.5516e-09	2.50524e-09	0.00445926	0.236
Brain_Hippocampus	5.71405e-09	2.6508e-09	0.0155576	0.413
Brain_Substantia_nigra	5.19702e-09	2.75313e-09	0.0295348	0.427
Brain_Frontal_Cortex_(BA9)	4.41848e-09	2.48647e-09	0.0377836	0.427
Brain_Nucleus_accumbens_(basal_ganglia)	4.61757e-09	2.64196e-09	0.0402508	0.427
Liver	4.33583e-09	2.91391e-09	0.0683785	0.539
Brain_Cortex	3.67493e-09	2.58233e-09	0.0773522	0.539
Brain_Amygdala	3.82932e-09	2.74249e-09	0.0813132	0.539
Brain_Caudate_(basal_ganglia)	3.68388e-09	2.78068e-09	0.0926168	0.545
Heart_Atrial_Appendage	2.81802e-09	2.40426e-09	0.12058	0.588
Brain_Cerebellum	3.27116e-09	2.80584e-09	0.121839	0.588
Brain_Anterior_cingulate_cortex_(BA24)	2.47447e-09	2.54808e-09	0.165747	0.733
Skin_Sun_Exposed_(Lower_leg)	2.67021e-09	3.00291e-09	0.186945	0.753
Testis	2.06059e-09	2.50128e-09	0.205022	0.753
Brain_Putamen_(basal_ganglia)	2.21603e-09	2.78839e-09	0.213384	0.753
Prostate	1.60492e-09	2.99254e-09	0.295873	0.971
Brain_Spinal_cord_(cervical_c-1)	1.21494e-09	2.77551e-09	0.330789	0.971
Ovary	1.32963e-09	3.08317e-09	0.333141	0.971
Vagina	1.04896e-09	2.90164e-09	0.35886	0.971
Skin_Not_Sun_Exposed_(Suprapubic)	5.64968e-10	2.83953e-09	0.421145	0.971
Brain_Cerebellar_Hemisphere	4.84559e-10	2.69906e-09	0.428761	0.971
Spleen	1.8428e-10	3.32527e-09	0.477903	0.971
Thyroid	1.09472e-10	2.73942e-09	0.484062	0.971
Adipose_Visceral_(Omentum)	2.30434e-11	2.86219e-09	0.496788	0.971
Adipose_Subcutaneous	-4.5143e-11	2.67328e-09	0.506737	0.971
Esophagus_Muscularis	-1.78272e-10	2.72579e-09	0.526073	0.971
Lung	-2.31996e-10	2.98114e-09	0.531015	0.971
Colon_Sigmoid	-8.20024e-10	2.87357e-09	0.612319	0.971
Uterus	-8.75043e-10	2.74611e-09	0.625003	0.971
Pituitary	-9.96138e-10	2.97846e-09	0.630979	0.971
Heart_Left_Ventricle	-8.92414e-10	2.4027e-09	0.644838	0.971
Cervix_Endocervix	-1.42885e-09	2.9713e-09	0.6847	0.971
Artery_Tibial	-1.26583e-09	2.55459e-09	0.689881	0.971
Esophagus_Gastroesophageal_Junction	-1.49503e-09	2.84492e-09	0.700386	0.971
Whole_Blood	-2.06123e-09	3.48686e-09	0.722788	0.971
Esophagus_Mucosa	-1.8544e-09	2.96518e-09	0.734143	0.971
Minor_Salivary_Gland	-1.97308e-09	2.87647e-09	0.753624	0.971
Kidney_Cortex	-1.92014e-09	2.78794e-09	0.754504	0.971
Cervix_Ectocervix	-2.11606e-09	2.66476e-09	0.786428	0.971
Muscle_Skeletal	-2.56456e-09	3.14855e-09	0.792327	0.971
Cells_Transformed_fibroblasts	-2.50584e-09	2.79054e-09	0.815401	0.971
Cells_EBV-transformed_lymphocytes	-2.6432e-09	2.85981e-09	0.822323	0.971
Artery_Coronary	-2.35667e-09	2.42422e-09	0.834509	0.971
Breast_Mammary_Tissue	-2.51116e-09	2.56649e-09	0.836073	0.971
Stomach	-2.8473e-09	2.82605e-09	0.843157	0.971
Bladder	-2.93343e-09	2.78035e-09	0.854301	0.971
Fallopian_Tube	-3.07122e-09	2.83455e-09	0.860705	0.971
Adrenal_Gland	-3.43094e-09	2.72551e-09	0.895954	0.976
Nerve_Tibial	-4.05789e-09	2.55588e-09	0.943819	0.976
Pancreas	-4.53781e-09	2.81116e-09	0.946759	0.976
Artery_Aorta	-4.33714e-09	2.45481e-09	0.961368	0.976
Small_Intestine_Terminal_Ileum	-5.35357e-09	2.92931e-09	0.966194	0.976
Colon_Transverse	-5.92098e-09	3.00073e-09	0.975762	0.976

## Sheet: T8.brain.13
Table 8. Tissue enrichment analysis within 13 GTEx brain regions
Regions with an adjusted p-value (FDR) below 0.05 are highlighted in bold. This is a competitive analysis comapring each brain regions against others. For example, for the first row, the results are computed for cortex versus other brain regions instead of cortex versus other tissues in GTEx (as in the last table).
Name	Coefficient	Coefficient_std_error	Coefficient_P_value	P(FDR)
Brain_Anterior_cingulate_cortex_(BA24)	2.28065e-09	2.48838e-09	0.179697	0.817
Brain_Putamen_(basal_ganglia)	2.53044e-09	2.83706e-09	0.186218	0.817
Brain_Cortex	2.04069e-09	2.78829e-09	0.232121	0.817
Brain_Amygdala	1.55141e-09	2.42506e-09	0.261171	0.817
Brain_Frontal_Cortex_(BA9)	7.86892e-10	2.38158e-09	0.370546	0.817
Brain_Cerebellum	1.53608e-10	3.06183e-09	0.479994	0.817
Brain_Cerebellar_Hemisphere	-4.89321e-10	2.92566e-09	0.566414	0.817
Brain_Caudate_(basal_ganglia)	-6.83637e-10	2.47461e-09	0.608826	0.817
Brain_Nucleus_accumbens_(basal_ganglia)	-8.51805e-10	2.76257e-09	0.621087	0.817
Brain_Hippocampus	-1.1173e-09	2.47561e-09	0.674122	0.817
Brain_Hypothalamus	-1.26421e-09	2.53625e-09	0.690919	0.817
Brain_Substantia_nigra	-2.26496e-09	2.74368e-09	0.795462	0.861
Brain_Spinal_cord_(cervical_c-1)	-3.93148e-09	2.88539e-09	0.913487	0.913

## Sheet: T9.cell.type
Table 9. Cell-type enrichment analysis for genes differentially associated with the two disorders (performed in 166 cell types using MAGMA)
Cell types with an adjusted p-value (false discovery rate) within one dataset below 0.05 are highlighted in bold.
Dataset	brain_region	Cell_type	Cell type_Full name	NGENES	BETA	BETA_STD	SE	P	P (FDR) within one dataset	P (FDR) across all datasets
Allen_Human_LGN_level1	Lateral Geniculate Nucleus	GABAergic	GABAergic neurons	17455	0.021486	0.04609	0.010933	0.024705	0.074115	0.663908
Allen_Human_LGN_level2	Lateral Geniculate Nucleus	LGN_Inh_LAMP5	GABAergic neurons	17455	0.013196	0.02888	0.0065949	0.022704	0.136224	0.663908
Allen_Human_LGN_level2	Lateral Geniculate Nucleus	LGN_Inh_NTRK1	GABAergic neurons	17455	0.017678	0.041091	0.0078575	0.012238	0.136224	0.663908
GSE104276_Human_Prefrontal_cortex_all_ages	Prefrontal cortex	Microglia	microglia	17400	0.01658	0.029971	0.0083146	0.023081	0.138486	0.663908
Linnarsson_GSE101601_Human_Temporal_cortex	Temporal cortex	GABA_1	GABAergic neurons	17266	0.27723	0.025827	0.14764	0.030214	0.18909	0.663908
Linnarsson_GSE101601_Human_Temporal_cortex	Temporal cortex	Glut_5	glutamatergic neurons	17266	0.42422	0.048846	0.23307	0.03438	0.18909	0.663908
GSE104276_Human_Prefrontal_cortex_all_ages	Prefrontal cortex	GABAergic_neurons	GABAergic neurons	17400	0.022568	0.035531	0.015976	0.078896	0.236688	0.845512
Allen_Human_MTG_level1	Middle Temporal Gyrus	GABAergic	GABAergic neurons	17455	0.016882	0.033159	0.015383	0.13623	0.253815	0.845512
Allen_Human_MTG_level1	Middle Temporal Gyrus	Glutamatergic	glutamatergic neurons	17455	0.011517	0.025552	0.012031	0.16921	0.253815	0.875894
GSE67835_Human_Cortex_woFetal	Cortex	neurons	neurons	16753	0.013281	0.025401	0.0078918	0.046206	0.323442	0.697291
GSE67835_Human_Cortex	Cortex	neurons	neurons	16753	0.013828	0.026448	0.0080536	0.042996	0.386964	0.697291
DroNc_Human_Hippocampus	Hippocampus	MG	microglia	17054	0.49197	0.01642	0.26831	0.033365	0.500475	0.663908
Linnarsson_GSE76381_Human_Midbrain	Midbrain	DA0	dopaminergic neurons	14839	0.14213	0.03391	0.073653	0.026832	0.571917	0.663908
Linnarsson_GSE76381_Human_Midbrain	Midbrain	DA1	dopaminergic neurons	14839	0.057599	0.019636	0.046112	0.10583	0.571917	0.845512
Linnarsson_GSE76381_Human_Midbrain	Midbrain	DA2	dopaminergic neurons	14839	0.060128	0.017382	0.054923	0.13682	0.571917	0.845512
Linnarsson_GSE76381_Human_Midbrain	Midbrain	NbML5	mediolateral neuroblasts	14839	0.081295	0.021128	0.067819	0.11533	0.571917	0.845512
Linnarsson_GSE76381_Human_Midbrain	Midbrain	OMTN	oculomotor and trochlear nucleus	14839	0.065938	0.02473	0.06034	0.13726	0.571917	0.845512
Linnarsson_GSE76381_Human_Midbrain	Midbrain	RN	red nucleus	14839	0.080736	0.022811	0.062724	0.09903	0.571917	0.845512
GSE104276_Human_Prefrontal_cortex_all_ages	Prefrontal cortex	Neurons	Neurons	17400	0.0052831	0.0094222	0.015685	0.36812	0.73624	0.923337
Linnarsson_GSE101601_Human_Temporal_cortex	Temporal cortex	GABA_3	GABAergic neurons	17266	0.019973	0.0021709	0.20033	0.46029	0.754081	0.923337
Linnarsson_GSE101601_Human_Temporal_cortex	Temporal cortex	GABA_4	GABAergic neurons	17266	0.10535	0.014797	0.1452	0.23406	0.754081	0.923337
Linnarsson_GSE101601_Human_Temporal_cortex	Temporal cortex	Glut_2	glutamatergic neurons	17266	0.057354	0.01238	0.12999	0.32953	0.754081	0.923337
Linnarsson_GSE101601_Human_Temporal_cortex	Temporal cortex	Glut_3	glutamatergic neurons	17266	0.0088922	0.001385	0.17612	0.47987	0.754081	0.923337
Linnarsson_GSE101601_Human_Temporal_cortex	Temporal cortex	Glut_4	glutamatergic neurons	17266	0.012954	0.0026679	0.12946	0.46015	0.754081	0.923337
Linnarsson_GSE101601_Human_Temporal_cortex	Temporal cortex	GABA_5	GABAergic neurons	17266	-0.063912	-0.0065173	0.21468	0.61703	0.754148	0.969626
Linnarsson_GSE101601_Human_Temporal_cortex	Temporal cortex	Glut_6	glutamatergic neurons	17266	-0.01537	-0.0023867	0.098816	0.5618	0.754148	0.961431
DroNc_Human_Hippocampus	Hippocampus	exPFC1	glutamatergic neurons (prefrontal cortex)	17054	0.19705	0.01607	0.21473	0.1794	0.757613	0.875894
DroNc_Human_Hippocampus	Hippocampus	exPFC2	glutamatergic neurons (prefrontal cortex)	17054	0.11925	0.01635	0.14291	0.20203	0.757613	0.923337
DroNc_Human_Hippocampus	Hippocampus	NSC	neuronal stem cells	17054	0.11139	0.0093425	0.098289	0.12855	0.757613	0.845512
Linnarsson_GSE76381_Human_Midbrain	Midbrain	Gaba	GABAergic neurons	14839	0.024858	0.0062458	0.051918	0.31604	0.814117	0.923337
Linnarsson_GSE76381_Human_Midbrain	Midbrain	Mgl	microglia	14839	0.0018552	0.00057187	0.035732	0.4793	0.814117	0.923337
Linnarsson_GSE76381_Human_Midbrain	Midbrain	NbGaba	GABAergic neurons neuroblasts	14839	0.017013	0.0047119	0.044737	0.35187	0.814117	0.923337
Linnarsson_GSE76381_Human_Midbrain	Midbrain	NbM	medial neuroblast	14839	0.0067469	0.001959	0.076627	0.46492	0.814117	0.923337
Linnarsson_GSE76381_Human_Midbrain	Midbrain	OPC	oligodendrocyte precursor cells	14839	0.014546	0.0047487	0.050104	0.38579	0.814117	0.923337
Linnarsson_GSE76381_Human_Midbrain	Midbrain	ProgFPL	progenitor lateral floorplate	14839	0.0012836	0.00052054	0.044388	0.48847	0.814117	0.923337
Linnarsson_GSE76381_Human_Midbrain	Midbrain	ProgM	progenitor midline	14839	0.014854	0.004948	0.059833	0.40197	0.814117	0.923337
Linnarsson_GSE76381_Human_Midbrain	Midbrain	Rgl2c	radial glia-like cells	14839	0.0074165	0.002579	0.047558	0.43804	0.814117	0.923337
Linnarsson_GSE76381_Human_Midbrain	Midbrain	Sert	serotonergic neurons	14839	0.011198	0.004727	0.031198	0.35982	0.814117	0.923337
GSE67835_Human_Cortex	Cortex	astrocytes	Astrocytes	16753	0.0046926	0.0078702	0.0073389	0.26128	0.83271	0.923337
GSE67835_Human_Cortex	Cortex	fetal_quiescent	fetal_quiescent	16753	0.0050858	0.0080079	0.0086188	0.27757	0.83271	0.923337
Allen_Human_MTG_level2	Middle Temporal Gyrus	Exc_L3.4_RORB_CARM1P1	glutamatergic neurons	17455	0.010146	0.023708	0.0094693	0.14199	0.83636	0.845512
Allen_Human_MTG_level2	Middle Temporal Gyrus	Exc_L3.5_RORB_COL22A1	glutamatergic neurons	17455	0.016825	0.035353	0.009351	0.035995	0.83636	0.663908
Allen_Human_MTG_level2	Middle Temporal Gyrus	Exc_L3.5_RORB_ESR1	glutamatergic neurons	17455	0.013487	0.028892	0.01026	0.094349	0.83636	0.845512
Allen_Human_MTG_level2	Middle Temporal Gyrus	Exc_L3.5_RORB_FILIP1L	glutamatergic neurons	17455	0.0094179	0.020985	0.010074	0.17493	0.83636	0.875894
Allen_Human_MTG_level2	Middle Temporal Gyrus	Exc_L3.5_RORB_TWIST2	glutamatergic neurons	17455	0.013904	0.02973	0.0097215	0.07633	0.83636	0.845512
Allen_Human_MTG_level2	Middle Temporal Gyrus	Exc_L4.5_FEZF2_SCN4B	glutamatergic neurons	17455	0.0079646	0.019153	0.0078215	0.15428	0.83636	0.853683
Allen_Human_MTG_level2	Middle Temporal Gyrus	Exc_L4.5_RORB_DAPK2	glutamatergic neurons	17455	0.0066905	0.01451	0.010459	0.2612	0.83636	0.923337
Allen_Human_MTG_level2	Middle Temporal Gyrus	Exc_L4.5_RORB_FOLH1B	glutamatergic neurons	17455	0.0065329	0.0154	0.0095714	0.24745	0.83636	0.923337
Allen_Human_MTG_level2	Middle Temporal Gyrus	Exc_L4.6_FEZF2_IL26	glutamatergic neurons	17455	0.0011101	0.0024694	0.0092135	0.45205	0.83636	0.923337
Allen_Human_MTG_level2	Middle Temporal Gyrus	Exc_L4.6_RORB_C1R	glutamatergic neurons	17455	0.0049883	0.011065	0.0098315	0.30595	0.83636	0.923337
Allen_Human_MTG_level2	Middle Temporal Gyrus	Exc_L4.6_RORB_SEMA3E	glutamatergic neurons	17455	0.010764	0.023639	0.010945	0.16269	0.83636	0.871179
Allen_Human_MTG_level2	Middle Temporal Gyrus	Exc_L5.6_FEZF2_ABO	glutamatergic neurons	17455	0.0036732	0.00847	0.0091025	0.34328	0.83636	0.923337
Allen_Human_MTG_level2	Middle Temporal Gyrus	Exc_L5.6_FEZF2_EFTUD1P1	glutamatergic neurons	17455	0.0017926	0.0042063	0.008892	0.42012	0.83636	0.923337
Allen_Human_MTG_level2	Middle Temporal Gyrus	Exc_L5.6_RORB_TTC12	glutamatergic neurons	17455	0.0067926	0.015864	0.009382	0.23454	0.83636	0.923337
Allen_Human_MTG_level2	Middle Temporal Gyrus	Exc_L5.6_SLC17A7_IL15	glutamatergic neurons	17455	0.0059523	0.013564	0.0088718	0.25114	0.83636	0.923337
Allen_Human_MTG_level2	Middle Temporal Gyrus	Exc_L5.6_THEMIS_DCSTAMP	glutamatergic neurons	17455	0.0028437	0.0067754	0.0074981	0.35225	0.83636	0.923337
Allen_Human_MTG_level2	Middle Temporal Gyrus	Exc_L6_FEZF2_OR2T8	glutamatergic neurons	17455	0.0093061	0.022472	0.0073715	0.1034	0.83636	0.845512
Allen_Human_MTG_level2	Middle Temporal Gyrus	Inh_L1_SST_NMBR	GABAergic neurons	17455	0.013549	0.027304	0.010263	0.093395	0.83636	0.845512
Allen_Human_MTG_level2	Middle Temporal Gyrus	Inh_L1.2_LAMP5_DBP	GABAergic neurons	17455	0.011698	0.024545	0.007886	0.068993	0.83636	0.845512
Allen_Human_MTG_level2	Middle Temporal Gyrus	Inh_L1.2_PAX6_CDH12	GABAergic neurons	17455	0.010196	0.020945	0.0097396	0.14759	0.83636	0.845512
Allen_Human_MTG_level2	Middle Temporal Gyrus	Inh_L1.2_VIP_PCDH20	GABAergic neurons	17455	0.0021789	0.0043352	0.01004	0.4141	0.83636	0.923337
Allen_Human_MTG_level2	Middle Temporal Gyrus	Inh_L1.3_SST_CALB1	GABAergic neurons	17455	0.0078302	0.014702	0.011347	0.24507	0.83636	0.923337
Allen_Human_MTG_level2	Middle Temporal Gyrus	Inh_L1.3_VIP_CCDC184	GABAergic neurons	17455	0.012957	0.027323	0.0099852	0.097215	0.83636	0.845512
Allen_Human_MTG_level2	Middle Temporal Gyrus	Inh_L1.3_VIP_CHRM2	GABAergic neurons	17455	0.011488	0.0226	0.0108	0.14374	0.83636	0.845512
Allen_Human_MTG_level2	Middle Temporal Gyrus	Inh_L1.3_VIP_GGH	GABAergic neurons	17455	0.0010541	0.0020273	0.0098088	0.45721	0.83636	0.923337
Allen_Human_MTG_level2	Middle Temporal Gyrus	Inh_L1.4_LAMP5_LCP2	GABAergic neurons	17455	0.010215	0.021231	0.0097626	0.14771	0.83636	0.845512
Allen_Human_MTG_level2	Middle Temporal Gyrus	Inh_L1.4_VIP_CHRNA6	GABAergic neurons	17455	0.001872	0.0038907	0.0088487	0.41623	0.83636	0.923337
Allen_Human_MTG_level2	Middle Temporal Gyrus	Inh_L1.4_VIP_OPRM1	GABAergic neurons	17455	0.0053469	0.010559	0.0099804	0.29607	0.83636	0.923337
Allen_Human_MTG_level2	Middle Temporal Gyrus	Inh_L1.4_VIP_PENK	GABAergic neurons	17455	0.0051806	0.011228	0.008211	0.26405	0.83636	0.923337
Allen_Human_MTG_level2	Middle Temporal Gyrus	Inh_L2.3_VIP_CASC6	GABAergic neurons	17455	0.002062	0.0045905	0.0095047	0.41413	0.83636	0.923337
Allen_Human_MTG_level2	Middle Temporal Gyrus	Inh_L2.4_PVALB_WFDC2	GABAergic neurons	17455	0.0048638	0.010598	0.010197	0.3167	0.83636	0.923337
Allen_Human_MTG_level2	Middle Temporal Gyrus	Inh_L2.4_VIP_CBLN1	GABAergic neurons	17455	0.0019754	0.0038208	0.010084	0.42235	0.83636	0.923337
Allen_Human_MTG_level2	Middle Temporal Gyrus	Inh_L2.5_PVALB_SCUBE3	GABAergic neurons	17455	0.005662	0.011947	0.0082023	0.24501	0.83636	0.923337
Allen_Human_MTG_level2	Middle Temporal Gyrus	Inh_L2.5_VIP_TYR	GABAergic neurons	17455	0.0023555	0.0047469	0.0097038	0.4041	0.83636	0.923337
Allen_Human_MTG_level2	Middle Temporal Gyrus	Inh_L3.6_SST_HPGD	GABAergic neurons	17455	0.0026013	0.0056633	0.010462	0.40182	0.83636	0.923337
Allen_Human_MTG_level2	Middle Temporal Gyrus	Inh_L3.6_SST_NPY	GABAergic neurons	17455	0.0040852	0.0090911	0.0075733	0.2948	0.83636	0.923337
Allen_Human_MTG_level2	Middle Temporal Gyrus	Inh_L4.6_PVALB_SULF1	GABAergic neurons	17455	0.0015571	0.0032692	0.010736	0.44234	0.83636	0.923337
Allen_Human_MTG_level2	Middle Temporal Gyrus	Inh_L5.6_GAD1_GLP1R	GABAergic neurons	17455	0.0049561	0.010901	0.0088263	0.28723	0.83636	0.923337
Allen_Human_MTG_level2	Middle Temporal Gyrus	Inh_L5.6_SST_NPM1P10	GABAergic neurons	17455	0.0080659	0.016948	0.010942	0.23052	0.83636	0.923337
Allen_Human_MTG_level2	Middle Temporal Gyrus	Inh_L5.6_SST_TH	GABAergic neurons	17455	0.0014696	0.003238	0.0086546	0.43258	0.83636	0.923337
Allen_Human_MTG_level2	Middle Temporal Gyrus	Micro_L1.3_TYROBP	microglia	17455	0.0013627	0.0017823	0.0062684	0.41395	0.83636	0.923337
Allen_Human_MTG_level2	Middle Temporal Gyrus	Inh_L1.2_GAD1_MC4R	GABAergic neurons	17455	0.00062347	0.0012106	0.0096692	0.47429	0.846946	0.923337
GSE67835_Human_Cortex_woFetal	Cortex	astrocytes	Astrocytes	16753	0.0048191	0.0080824	0.0076983	0.26566	0.848447	0.923337
GSE67835_Human_Cortex_woFetal	Cortex	endothelial	endothelial cell	16753	-0.0028615	-0.0042759	0.0079329	0.64084	0.848447	0.969626
GSE67835_Human_Cortex_woFetal	Cortex	hybrid	hybrid	16753	0.00092284	0.0017434	0.011069	0.46678	0.848447	0.923337
GSE67835_Human_Cortex_woFetal	Cortex	microglia	microglia	16753	-0.0045318	-0.0057329	0.0074969	0.72724	0.848447	0.969626
GSE67835_Human_Cortex_woFetal	Cortex	OPC	oligodendrocyte precursor cells	16753	-0.00088974	-0.0014493	0.0085452	0.54146	0.848447	0.94613
Allen_Human_MTG_level2	Middle Temporal Gyrus	Exc_L5.6_THEMIS_C1QL3	glutamatergic neurons	17455	-0.00012202	-0.00028689	0.0095725	0.50508	0.848467	0.936295
Allen_Human_MTG_level2	Middle Temporal Gyrus	Exc_L5.6_THEMIS_CRABP1	glutamatergic neurons	17455	-0.00018145	-0.00042245	0.0079706	0.50908	0.848467	0.936295
Allen_Human_MTG_level2	Middle Temporal Gyrus	Exc_L6_FEZF2_SCUBE1	glutamatergic neurons	17455	0.00020966	0.00048666	0.0079462	0.48948	0.848467	0.923337
Allen_Human_MTG_level2	Middle Temporal Gyrus	Inh_L2.4_VIP_SPAG17	GABAergic neurons	17455	-0.00047781	-0.00095729	0.0092972	0.52049	0.848625	0.939145
Allen_Human_MTG_level2	Middle Temporal Gyrus	Inh_L2.5_VIP_SERPINF1	GABAergic neurons	17455	-0.0007817	-0.0015425	0.0096375	0.53232	0.849447	0.940054
Allen_Human_LGN_level2	Lateral Geniculate Nucleus	Astro_CPAMD8	Astrocytes	17455	-0.0043833	-0.0070701	0.006559	0.74802	0.85765	0.969626
Allen_Human_LGN_level2	Lateral Geniculate Nucleus	Astro_LGR6	Astrocytes	17455	-0.0063966	-0.011327	0.005979	0.85765	0.85765	0.969626
Allen_Human_LGN_level2	Lateral Geniculate Nucleus	LGN_Exc_BTNL9	glutamatergic neurons	17455	-0.0075814	-0.018264	0.0078711	0.83227	0.85765	0.969626
Allen_Human_LGN_level2	Lateral Geniculate Nucleus	LGN_Exc_PRKCG_BCHE	glutamatergic neurons	17455	-0.0037101	-0.0088651	0.0077617	0.68367	0.85765	0.969626
Allen_Human_LGN_level2	Lateral Geniculate Nucleus	LGN_Exc_PRKCG_GRB14	glutamatergic neurons	17455	-0.0064941	-0.015394	0.0075543	0.805	0.85765	0.969626
Allen_Human_LGN_level2	Lateral Geniculate Nucleus	LGN_Inh_CTXN3	GABAergic neurons	17455	0.0028067	0.0062741	0.0083345	0.36815	0.85765	0.923337
Allen_Human_LGN_level2	Lateral Geniculate Nucleus	LGN_Inh_TRPC4	GABAergic neurons	17455	0.0030813	0.0068165	0.0091811	0.36858	0.85765	0.923337
Allen_Human_LGN_level2	Lateral Geniculate Nucleus	Micro_C1QB	microglia	17455	0.004224	0.0054361	0.0068005	0.26726	0.85765	0.923337
Allen_Human_LGN_level2	Lateral Geniculate Nucleus	Oligo_MAG	oligodendrocyte	17455	-0.0026583	-0.0046225	0.0060202	0.67059	0.85765	0.969626
Allen_Human_LGN_level2	Lateral Geniculate Nucleus	OPC_PDGFRA	oligodendrocyte precursor cells	17455	-0.0061401	-0.010057	0.0073487	0.79829	0.85765	0.969626
Allen_Human_MTG_level2	Middle Temporal Gyrus	Inh_L2.4_SST_FRZB	GABAergic neurons	17455	-0.0013023	-0.0027011	0.010244	0.55058	0.860281	0.952045
Allen_Human_LGN_level1	Lateral Geniculate Nucleus	Glutamatergic	glutamatergic neurons	17455	-0.011026	-0.026388	0.0098032	0.86965	0.86965	0.969626
Allen_Human_LGN_level1	Lateral Geniculate Nucleus	Non.Neuronal	Non.Neuronal	17455	-0.0049389	-0.007539	0.0086073	0.71694	0.86965	0.969626
Linnarsson_GSE76381_Human_Midbrain	Midbrain	NbML1	mediolateral neuroblasts	14839	-0.014861	-0.0046125	0.070199	0.58383	0.885417	0.969626
Linnarsson_GSE76381_Human_Midbrain	Midbrain	NProg	neuronal progenitor	14839	-0.038685	-0.010048	0.082877	0.67967	0.885417	0.969626
Linnarsson_GSE76381_Human_Midbrain	Midbrain	ProgFPM	progenitor medial floorplate	14839	-0.029137	-0.0091914	0.054073	0.705	0.885417	0.969626
Linnarsson_GSE76381_Human_Midbrain	Midbrain	Rgl1	radial glia-like cells	14839	-0.032353	-0.010959	0.055482	0.72009	0.885417	0.969626
Linnarsson_GSE76381_Human_Midbrain	Midbrain	Rgl2a	radial glia-like cells	14839	-0.033206	-0.012238	0.050698	0.74375	0.885417	0.969626
Linnarsson_GSE76381_Human_Midbrain	Midbrain	Rgl3	radial glia-like cells	14839	-0.013596	-0.0051605	0.041124	0.62953	0.885417	0.969626
Allen_Human_MTG_level2	Middle Temporal Gyrus	Exc_L5.6_THEMIS_FGF10	glutamatergic neurons	17455	-0.0017659	-0.0041713	0.0079087	0.58834	0.90052	0.969626
GSE67835_Human_Cortex	Cortex	endothelial	endothelial cell	16753	-0.0025637	-0.003831	0.0077738	0.62922	0.920674	0.969626
GSE67835_Human_Cortex	Cortex	hybrid	hybrid	16753	0.001147	0.0021668	0.010831	0.45783	0.920674	0.923337
GSE67835_Human_Cortex	Cortex	microglia	microglia	16753	-0.0042131	-0.0053298	0.0073752	0.71608	0.920674	0.969626
GSE67835_Human_Cortex	Cortex	OPC	oligodendrocyte precursor cells	16753	-0.00057058	-0.00092945	0.0082617	0.52753	0.920674	0.940054
Linnarsson_GSE76381_Human_Midbrain	Midbrain	Endo	endothelial cell	14839	-0.043958	-0.016646	0.030654	0.9242	0.9242	0.969626
Linnarsson_GSE76381_Human_Midbrain	Midbrain	Peric	pericytes	14839	-0.044106	-0.015187	0.036774	0.8848	0.9242	0.969626
Linnarsson_GSE76381_Human_Midbrain	Midbrain	ProgBP	progenitor basal plate	14839	-0.08913	-0.027171	0.065093	0.91453	0.9242	0.969626
Linnarsson_GSE76381_Human_Midbrain	Midbrain	Rgl2b	radial glia-like cells	14839	-0.082455	-0.023109	0.066663	0.89193	0.9242	0.969626
Linnarsson_GSE101601_Human_Temporal_cortex	Temporal cortex	GABA_2	GABAergic neurons	17266	-0.27175	-0.030695	0.18922	0.92451	0.92451	0.969626
Linnarsson_GSE101601_Human_Temporal_cortex	Temporal cortex	Glut_1	glutamatergic neurons	17266	-0.23454	-0.033098	0.20962	0.8684	0.92451	0.969626
Allen_Human_MTG_level1	Middle Temporal Gyrus	Non.neuronal	Non.neuronal	17455	-0.015649	-0.02196	0.010151	0.9384	0.9384	0.969626
Allen_Human_MTG_level2	Middle Temporal Gyrus	Astro_L1.2_FGFR3_GFAP	Astrocytes	17455	-0.0053222	-0.0082843	0.0059204	0.81566	0.940375	0.969626
Allen_Human_MTG_level2	Middle Temporal Gyrus	Exc_L2.3_LINC00507_FREM3	glutamatergic neurons	17455	-0.0077773	-0.017989	0.009947	0.78285	0.940375	0.969626
Allen_Human_MTG_level2	Middle Temporal Gyrus	Exc_L2.4_LINC00507_GLP2R	glutamatergic neurons	17455	-0.0058994	-0.012958	0.010024	0.7219	0.940375	0.969626
Allen_Human_MTG_level2	Middle Temporal Gyrus	Inh_L1_SST_CHRNA4	GABAergic neurons	17455	-0.0055261	-0.011062	0.009278	0.72428	0.940375	0.969626
Allen_Human_MTG_level2	Middle Temporal Gyrus	Inh_L1.2_PAX6_TNFAIP8L3	GABAergic neurons	17455	-0.0041602	-0.0094725	0.0075324	0.70963	0.940375	0.969626
Allen_Human_MTG_level2	Middle Temporal Gyrus	Inh_L1.2_SST_BAGE2	GABAergic neurons	17455	-0.010164	-0.019331	0.010849	0.82557	0.940375	0.969626
Allen_Human_MTG_level2	Middle Temporal Gyrus	Inh_L1.2_VIP_LBH	GABAergic neurons	17455	-0.0049244	-0.010569	0.010237	0.68475	0.940375	0.969626
Allen_Human_MTG_level2	Middle Temporal Gyrus	Inh_L1.2_VIP_TSPAN12	GABAergic neurons	17455	-0.0087977	-0.01791	0.0093148	0.82753	0.940375	0.969626
Allen_Human_MTG_level2	Middle Temporal Gyrus	Inh_L1.3_PAX6_SYT6	GABAergic neurons	17455	-0.0080029	-0.017885	0.0092959	0.80535	0.940375	0.969626
Allen_Human_MTG_level2	Middle Temporal Gyrus	Inh_L2.6_LAMP5_CA1	GABAergic neurons	17455	-0.0085338	-0.018137	0.0099723	0.80393	0.940375	0.969626
Allen_Human_MTG_level2	Middle Temporal Gyrus	Inh_L3.5_SST_ADGRG6	GABAergic neurons	17455	-0.0057006	-0.011431	0.010714	0.70266	0.940375	0.969626
Allen_Human_MTG_level2	Middle Temporal Gyrus	Inh_L3.6_VIP_HS3ST3A1	GABAergic neurons	17455	-0.0093225	-0.019106	0.010356	0.81598	0.940375	0.969626
Allen_Human_MTG_level2	Middle Temporal Gyrus	Inh_L4.5_PVALB_MEPE	GABAergic neurons	17455	-0.0062359	-0.014061	0.0091438	0.75237	0.940375	0.969626
Allen_Human_MTG_level2	Middle Temporal Gyrus	Inh_L4.6_SST_B3GAT2	GABAergic neurons	17455	-0.0070859	-0.014119	0.011316	0.73439	0.940375	0.969626
Allen_Human_MTG_level2	Middle Temporal Gyrus	Inh_L4.6_SST_GXYLT2	GABAergic neurons	17455	-0.0078154	-0.016907	0.009663	0.79068	0.940375	0.969626
Allen_Human_MTG_level2	Middle Temporal Gyrus	Inh_L5.6_SST_MIR548F2	GABAergic neurons	17455	-0.0068595	-0.015144	0.0099977	0.75367	0.940375	0.969626
Allen_Human_MTG_level2	Middle Temporal Gyrus	Oligo_L1.6_OPALIN	oligodendrocyte	17455	-0.0057256	-0.0085118	0.0061151	0.82543	0.940375	0.969626
GSE67835_Human_Cortex	Cortex	fetal_replicating	fetal_replicating	16753	-0.0083528	-0.012829	0.0082107	0.84549	0.94042	0.969626
GSE67835_Human_Cortex	Cortex	oligodendrocytes	oligodendrocytes	16753	-0.012281	-0.020958	0.0078806	0.94042	0.94042	0.969626
GSE67835_Human_Cortex_woFetal	Cortex	oligodendrocytes	oligodendrocytes	16753	-0.013713	-0.023401	0.0082301	0.95216	0.95216	0.972498
Allen_Human_MTG_level2	Middle Temporal Gyrus	Astro_L1.6_FGFR3_SLC14A1	Astrocytes	17455	-0.0060284	-0.010571	0.005491	0.86386	0.95286	0.969626
Allen_Human_MTG_level2	Middle Temporal Gyrus	Exc_L2_LAMP5_LTK	glutamatergic neurons	17455	-0.011392	-0.024487	0.0094735	0.8854	0.95286	0.969626
Allen_Human_MTG_level2	Middle Temporal Gyrus	Inh_L1.3_VIP_ADAMTSL1	GABAergic neurons	17455	-0.015023	-0.03113	0.010446	0.92481	0.95286	0.969626
Allen_Human_MTG_level2	Middle Temporal Gyrus	Inh_L4.5_SST_STK32A	GABAergic neurons	17455	-0.013682	-0.026233	0.010054	0.91321	0.95286	0.969626
Allen_Human_MTG_level2	Middle Temporal Gyrus	Inh_L5.6_PVALB_LGR5	GABAergic neurons	17455	-0.012301	-0.02576	0.0091736	0.91002	0.95286	0.969626
Allen_Human_MTG_level2	Middle Temporal Gyrus	Inh_L5.6_SST_KLHDC8A	GABAergic neurons	17455	-0.013947	-0.030296	0.0095717	0.92745	0.95286	0.969626
Allen_Human_MTG_level2	Middle Temporal Gyrus	OPC_L1.6_PDGFRA	oligodendrocyte precursor cells	17455	-0.0098854	-0.015801	0.0074323	0.90824	0.95286	0.969626
GSE104276_Human_Prefrontal_cortex_all_ages	Prefrontal cortex	Astrocytes	Astrocytes	17400	-0.013236	-0.025735	0.010561	0.89493	0.96103	0.969626
GSE104276_Human_Prefrontal_cortex_all_ages	Prefrontal cortex	OPC	oligodendrocyte precursor cells	17400	-0.014401	-0.025746	0.016409	0.80992	0.96103	0.969626
GSE104276_Human_Prefrontal_cortex_all_ages	Prefrontal cortex	Stem_cells	stem cells	17400	-0.020591	-0.039645	0.01168	0.96103	0.96103	0.972498
DroNc_Human_Hippocampus	Hippocampus	ASC1	Astrocytes	17054	-0.40221	-0.016336	0.26097	0.93836	0.96144	0.969626
DroNc_Human_Hippocampus	Hippocampus	ASC2	Astrocytes	17054	-0.41325	-0.018005	0.23377	0.96144	0.96144	0.972498
DroNc_Human_Hippocampus	Hippocampus	END	endothelial cell	17054	0.021865	0.0017267	0.098449	0.41212	0.96144	0.923337
DroNc_Human_Hippocampus	Hippocampus	exCA1	pyramidal neurons (Hip CA)	17054	-0.1906	-0.018146	0.17892	0.85661	0.96144	0.969626
DroNc_Human_Hippocampus	Hippocampus	exCA3	pyramidal neurons (Hip CA)	17054	-0.24912	-0.019262	0.18917	0.90606	0.96144	0.969626
DroNc_Human_Hippocampus	Hippocampus	exDG	granule neurons (Hip dentate gyrus)	17054	-0.25061	-0.019753	0.18241	0.91525	0.96144	0.969626
DroNc_Human_Hippocampus	Hippocampus	GABA1	GABAergic interneurons	17054	-0.075815	-0.0056622	0.20672	0.64309	0.96144	0.969626
DroNc_Human_Hippocampus	Hippocampus	GABA2	GABAergic interneurons	17054	-0.0069547	-0.00050982	0.20905	0.51327	0.96144	0.936295
DroNc_Human_Hippocampus	Hippocampus	ODC1	oligodendrocytes	17054	-0.1699	-0.0060924	0.25392	0.74828	0.96144	0.969626
DroNc_Human_Hippocampus	Hippocampus	ODC2	oligodendrocytes	17054	-0.10327	-0.0043744	0.21344	0.68575	0.96144	0.969626
DroNc_Human_Hippocampus	Hippocampus	OPC	oligodendrocyte precursor cells	17054	-0.36786	-0.012533	0.31258	0.88037	0.96144	0.969626
Allen_Human_MTG_level2	Middle Temporal Gyrus	Endo_L2.6_NOSTRIN	endothelial cell	17455	-0.01122	-0.015651	0.0057751	0.97397	0.97397	0.97397
Allen_Human_MTG_level2	Middle Temporal Gyrus	Inh_L2.6_VIP_QPCT	GABAergic neurons	17455	-0.016421	-0.033493	0.0089553	0.96664	0.97397	0.972498

## Sheet: T10.rg.42
Table 10. Genetic correlation analysis with 42 related traits.
Genetic correlations with an adjusted p-value below 0.05 are highlighted in bold. P (FDR): FDR method was employed to adjust for multiple testing.
Generally, rg reflects how much the non-shared or unique genetic component of the 1st disorder is genetically correlated with a specific trait, when compared to the 2nd disorder in the pair.
trait1	trait2	PMID	Category	ethnicity	note	rg	se	z	P	P(FDR)	h2_obs	h2_obs_se	h2_int	h2_int_se	gcov_int	gcov_int_se
psycho.experivs.mdd	Neuroticism	27089181	personality	European	SNPs from the MHC (chr6 26M~34M) region was removed for this traits	-0.3457	0.0729	-4.7408	2.1289e-06	8.31e-05	0.0894	0.0079	0.9896	0.0125	-0.0278	0.0057
psycho.experivs.mdd	Neuroticism	24828478	personality	European	SNPs from the MHC (chr6 26M~34M) region was removed for this traits	-0.4132	0.1328	-3.1111	0.0019	0.037	0.0147	0.0032	1.0087	0.0065	-0.0143	0.0042
psycho.experivs.mdd	Years of schooling 2016	27225129	education	European	SNPs from the MHC (chr6 26M~34M) region was removed for this traits	0.1416	0.048	2.9519	0.0032	0.0416	0.127	0.0046	0.9276	0.0096	0.0005	0.005
psycho.experivs.mdd	PGC cross-disorder analysis	23453885	psychiatric	European	SNPs from the MHC (chr6 26M~34M) region was removed for this traits	-0.2372	0.0872	-2.7211	0.0065	0.0552	0.1723	0.0127	1.0137	0.0114	-0.0755	0.0064
psycho.experivs.mdd	Anorexia Nervosa	24514567	psychiatric	European	SNPs from the MHC (chr6 26M~34M) region was removed for this traits	-0.1856	0.0702	-2.6457	0.0082	0.0552	0.5534	0.0295	0.8997	0.0066	-0.0068	0.0047
psycho.experivs.mdd	Schizophrenia	25056061	psychiatric	Mixed	Caution: using this data may yield less robust results due to minor departure of the LD structure; SNPs from the MHC (chr6 26M~34M) region was removed for this traits	-0.1514	0.0577	-2.6266	0.0086	0.0552	0.459	0.0195	1.0513	0.0133	-0.0206	0.0064
psycho.experivs.mdd	Bipolar disorder	21926972	psychiatric	European	SNPs from the MHC (chr6 26M~34M) region was removed for this traits	-0.2185	0.0847	-2.58	0.0099	0.0552	0.4364	0.0377	1.0211	0.0078	-0.0177	0.0046
psycho.experivs.mdd	Subjective well being	27089181	psychiatric	European	SNPs from the MHC (chr6 26M~34M) region was removed for this traits	0.2062	0.0883	2.3358	0.0195	0.0919	0.0255	0.002	0.9995	0.007	0.0251	0.0052
psycho.experivs.mdd	Years of schooling (proxy cognitive performance)	25201988	education	European	SNPs from the MHC (chr6 26M~34M) region was removed for this traits	0.1919	0.0833	2.3042	0.0212	0.0919	0.1073	0.0077	1.0264	0.0093	-0.0082	0.0054
psycho.experivs.mdd	Intelligence	28530673	cognitive	European	SNPs from the MHC (chr6 26M~34M) region was removed for this traits	0.1303	0.0596	2.1841	0.029	0.113	0.19	0.0104	1.0088	0.008	0.0003	0.0045
psycho.experivs.mdd	Sleep duration	27494321	sleeping	European	SNPs from the MHC (chr6 26M~34M) region was removed for this traits	-0.1792	0.0836	-2.1442	0.032	0.113	0.0552	0.005	1.02	0.0076	0.0009	0.0047
psycho.experivs.mdd	Years of schooling 2013	23722424	education	European	SNPs from the MHC (chr6 26M~34M) region was removed for this traits	0.1495	0.0784	1.9075	0.0565	0.176	0.0845	0.0063	1.0189	0.0088	-0.0053	0.0054
psycho.experivs.mdd	Alzheimers disease	24162737	neurological	European	SNPs from the MHC (chr6 26M~34M) region was removed for this traits	-0.2785	0.1473	-1.8915	0.0586	0.176	0.0435	0.0221	1.0675	0.0318	0.0044	0.0048
psycho.experivs.mdd	Insomnia	27992416	sleeping	European	SNPs from the MHC (chr6 26M~34M) region was removed for this traits	-0.1383	0.0815	-1.6961	0.0899	0.25	0.133	0.0113	1.0028	0.0074	0.0015	0.0046
psycho.experivs.mdd	Coronary artery disease	26343387	cardiometabolic	Mixed	Caution: using this data may yield less robust results due to minor departure of the LD structure; SNPs from the MHC (chr6 26M~34M) region was removed for this traits	-0.1015	0.0633	-1.6031	0.1089	0.273	0.0794	0.0057	1.0453	0.0092	0.0016	0.0048
psycho.experivs.mdd	Fathers age at death	27015805	aging	European	SNPs from the MHC (chr6 26M~34M) region was removed for this traits	0.19	0.1194	1.591	0.1116	0.273	0.0402	0.0067	1.0179	0.0067	-0.0004	0.0047
psycho.experivs.mdd	Adiponectin	22479202	cardiometabolic	Mixed	Caution: using this data may yield less robust results due to minor departure of the LD structure; SNPs from the MHC (chr6 26M~34M) region was removed for this traits	0.1813	0.1175	1.5432	0.1228	0.282	0.1198	0.0259	1.0224	0.0129	-0.0011	0.0051
psycho.experivs.mdd	Attention deficit hyperactivity disorder	20732625	psychiatric	European	Caution: using this data may yield results outside bounds due to relative low Z score of the SNP heritability of the trait; SNPs from the MHC (chr6 26M~34M) region was removed for this traits	0.2865	0.1929	1.485	0.1375	0.299	0.2574	0.0936	1.0057	0.0066	-0.0123	0.0044
psycho.experivs.mdd	College completion	23722424	education	European	SNPs from the MHC (chr6 26M~34M) region was removed for this traits	0.1096	0.0763	1.4371	0.1507	0.31	0.0797	0.0056	1.0204	0.0084	-0.002	0.005
psycho.experivs.mdd	Parents age at death	27015805	aging	European	SNPs from the MHC (chr6 26M~34M) region was removed for this traits	0.1823	0.1489	1.2243	0.2209	0.431	0.0293	0.0069	1.0151	0.0065	0.0044	0.0043
psycho.experivs.mdd	ICV	25607358	brain_volume	European	SNPs from the MHC (chr6 26M~34M) region was removed for this traits	0.1596	0.15	1.0636	0.2875	0.535	0.178	0.0461	1.0015	0.0071	-0.0023	0.0051
psycho.experivs.mdd	Insomnia	28604731	sleeping	European	SNPs from the MHC (chr6 26M~34M) region was removed for this traits	-0.0908	0.0937	-0.9696	0.3322	0.589	0.0473	0.0048	1.0034	0.0067	-0.001	0.0044
psycho.experivs.mdd	Mean Putamen	25607358	brain_volume	European	SNPs from the MHC (chr6 26M~34M) region was removed for this traits	-0.0934	0.1103	-0.8461	0.3975	0.632	0.3005	0.0488	0.9498	0.0075	0.0007	0.0046
psycho.experivs.mdd	Mothers age at death	27015805	aging	European	SNPs from the MHC (chr6 26M~34M) region was removed for this traits	0.1107	0.1428	0.7748	0.4385	0.632	0.0351	0.0069	1.0138	0.0069	0.0045	0.0046
psycho.experivs.mdd	Mean Hippocampus	25607358	brain_volume	European	SNPs from the MHC (chr6 26M~34M) region was removed for this traits	-0.1283	0.1709	-0.7509	0.4527	0.632	0.1432	0.0403	0.9872	0.0065	-0.0025	0.0044
psycho.experivs.mdd	Attention deficit hyperactivity disorder (GC)	27663945	psychiatric	European	Caution: using this data may yield results outside bounds due to relative low Z score of the SNP heritability of the trait; SNPs from the MHC (chr6 26M~34M) region was removed for this traits	-0.1464	0.2032	-0.7204	0.4713	0.632	0.0738	0.0292	0.9923	0.0075	0.0011	0.0051
psycho.experivs.mdd	Attention deficit hyperactivity disorder (No GC)	27663945	psychiatric	European	Caution: using this data may yield results outside bounds due to relative low Z score of the SNP heritability of the trait; SNPs from the MHC (chr6 26M~34M) region was removed for this traits	-0.1467	0.2041	-0.7187	0.4723	0.632	0.0748	0.0297	1.007	0.0077	0.001	0.0051
psycho.experivs.mdd	Neo-openness to experience	21173776	personality	European	SNPs from the MHC (chr6 26M~34M) region was removed for this traits	0.1039	0.1468	0.7076	0.4792	0.632	0.1076	0.027	0.9912	0.0067	0.0001	0.0046
psycho.experivs.mdd	Mean Accumbens	25607358	brain_volume	European	Caution: using this data may yield results outside bounds due to relative low Z score of the SNP heritability of the trait; SNPs from the MHC (chr6 26M~34M) region was removed for this traits	-0.123	0.1757	-0.7001	0.4839	0.632	0.0884	0.037	0.9803	0.0063	0.0015	0.0045
[truncated: 11 more rows]

[truncated: 2 more sheets: T11.predict.indice, T12.PRS.AUC]
