# Supplementary material for: Analysis of genetic differences between psychiatric disorders: exploring pathways and cell types/tissues involved and ability to differentiate the disorders by polygenic scores
Source: Transl Psychiatry. 2021 Aug 13;11:426. doi: 10.1038/s41398-021-01545-x (PMC8363629; doi:10.1038/s41398-021-01545-x)
Supplement: Supplementary file 2 — Supplementary Dataset [file 41398_2021_1545_MOESM2_ESM.zip › Supp_dataset_genetic_diff_psy/ST24_scz.vs.bpd.xlsx]

## Sheet: T1.sig_snps
Table 1.Single nucleotide polymorphisms that passed genome-wide significance (5E-08) in SNP-based analysis
a1: effect allele; a2: non-effect allele; se: standand error.
snpid	a1	a2	chr	pos	beta	se	P
rs7766356	T	C	6	28400538	0.0613008	0.021783	1.64149e-10
rs17312661	A	G	6	28300336	0.0606334	0.021783	2.58169e-10
rs12180820	C	T	6	28316478	0.0512895	0.0186181	3.9293e-10
rs6942030	A	T	6	28315958	0.0509477	0.0186181	5.1287e-10
rs758398	C	T	6	28320674	0.0507399	0.0186181	6.02515e-10
rs3764002	C	T	12	108618630	-0.0510333	0.0189402	9.37472e-10
rs213230	A	G	6	28330264	0.0509838	0.0190279	1.16058e-09
rs6922111	C	T	6	28325308	0.0545016	0.0203899	1.27171e-09
rs9468344	T	G	6	28309569	0.0497556	0.0186181	1.2815e-09
rs6921919	C	G	6	28325201	0.054311	0.0203899	1.45122e-09
rs1416920	A	G	6	28302784	0.0495256	0.0186181	1.52552e-09
rs6456815	C	A	6	28306137	0.0494068	0.0186181	1.66887e-09
rs2108926	A	T	6	28308747	0.0494031	0.0186181	1.67347e-09
rs9468350	A	G	6	28319107	0.0530445	0.0200076	1.72768e-09
rs1361386	G	A	6	28305604	0.0493596	0.0186181	1.72928e-09
rs35875412	C	T	6	28331818	0.0548276	0.0207707	2.03146e-09
rs61289879	G	A	6	28419162	0.0548991	0.020897	2.41918e-09
rs12538191	G	A	7	44980824	-0.0578636	0.0220308	2.44075e-09
rs10951779	A	G	7	44981418	0.0569829	0.0217165	2.52884e-09
rs4724336	A	C	7	44982303	0.057073	0.0217997	2.74397e-09
rs6903652	C	G	6	28322120	0.052145	0.020055	3.51748e-09
rs6903823	A	G	6	28322296	0.0520969	0.020055	3.63543e-09
rs16901847	G	A	6	28375851	0.0536872	0.0206789	3.70986e-09
rs1426371	G	A	12	108629780	-0.0502361	0.0193778	3.90711e-09
rs34599486	T	C	7	44985971	0.0528631	0.0203948	3.93256e-09
rs16894116	G	T	6	28414967	0.0538383	0.0207825	4.01062e-09
rs11972012	C	G	7	44985669	0.0566766	0.021883	4.04256e-09
rs56131013	G	A	6	28320677	0.0519593	0.0200653	4.06851e-09
rs71559082	C	T	6	28372192	0.0537569	0.0207599	4.07183e-09
rs7765989	T	C	6	28400295	0.0535508	0.0206898	4.13822e-09
rs1119211	G	C	6	28309136	0.0515574	0.0200076	4.83586e-09
rs6456816	C	T	6	28311421	0.0515081	0.0200076	5.00144e-09
rs7772827	T	C	6	28301143	0.0481186	0.0187335	5.41556e-09
rs6456814	C	A	6	28305812	0.0513451	0.0200076	5.58891e-09
rs7757003	G	A	6	28307251	0.0512433	0.0200076	5.98887e-09
rs6912584	T	C	6	28309590	0.0515613	0.0201704	6.40147e-09
rs13210258	G	T	6	28308671	0.0510848	0.0200076	6.66815e-09
rs10861879	G	A	12	108609634	-0.0459718	0.0180902	7.84454e-09
rs17301128	C	G	6	28308034	0.0512154	0.0201704	8.07073e-09
rs1150711	T	C	6	28208535	0.0451267	0.0178587	9.51728e-09
rs11970439	C	G	6	28303464	0.0507935	0.0201704	1.06861e-08
rs2331179	C	G	7	44977261	0.0494886	0.0198328	1.44985e-08
rs150254595	G	A	6	29278406	0.0604964	0.024359	1.69373e-08
rs142403264	T	C	6	29245760	-0.0419921	0.0174208	4.38222e-08
rs9274623	G	T	6	32635998	0.051767	0.021486	4.4455e-08

## Sheet: T2.risk.loci
Table 2. Functional annotation of all candidate SNPs in the 3 genomic risk loci that are in LD (r2>=0.6) with the corresponding independent significant SNPs.
SNPs that passed the deleterious suggestive threshold of CADD (12.37) are highlighted in bold. CADD = Combined Annotation-Dependent depletion score, a marker of deleteriousness of SNP's effect on a protein product (higher scores are more deleterious); Chr=chromosome; Bp=basepair position; r2=r2 of rsID with IndSigSNP; IndSigSNPs=independent (r2 < 0.6) genome-wide significant SNPs in the same geno…
rsID	chr	pos	r2	IndSigSNP	nearestGene	CADD	dist	func	gwasP	beta	se	GenomicLocus	non_effect_allele	effect_allele	MAF	RDB	minChrState	commonChrState	posMapFilt	eqtlMapFilt	ciMapFilt
rs2394517	6	29069299	0.725702	rs142403264	OR2J1	35	0	exonic	NA	NA	NA	1	T	C	0.4185	7	9	15	1	1	0
rs3116855	6	29141632	0.959469	rs142403264	OR2J2	23.7	0	exonic	NA	NA	NA	1	C	T	0.4851	7	9	15	1	1	0
rs2394516	6	29069264	0.725702	rs142403264	OR2J1	23.3	0	exonic	NA	NA	NA	1	C	T	0.4185	7	9	15	1	1	0
rs13209596	6	28396190	0.604752	rs7766356	ZSCAN23	17.18	3516	intergenic	3.54893e-05	0.0810332	0.0193299	1	A	C	0.2376	7	4	5	1	1	0
rs10591593	6	28315542	0.725501	rs12180820	ZSCAN31	16.95	0	intronic	NA	NA	NA	1	CCAAT	C	0.2137	NA	5	14	1	1	0
rs3130743	6	29142064	0.959469	rs142403264	OR2J2	16.6	0	exonic	NA	NA	NA	1	G	A	0.4851	7	9	15	1	1	0
rs3130730	6	29126943	0.959469	rs142403264	OR2J2	16.52	14367	intergenic	NA	NA	NA	1	C	T	0.4851	6	14	15	0	1	0
rs34491374	6	28328391	0.71845	rs12180820	ZKSCAN3	16.01	0	intronic	NA	NA	NA	1	CTT	C	0.2386	NA	4	5	1	1	0
rs3135300	6	28824397	0.654306	rs150254595	XXbac-BPG308K3.6	14.86	3004	intergenic	NA	NA	NA	1	T	A	0.07058	6	5	15	0	1	0
rs71559081	6	28372069	0.604752	rs7766356	ZSCAN12	14.52	4557	intergenic	2.88793e-05	0.0816105	0.0192484	1	A	T	0.2376	7	5	14	1	1	0
rs3132392	6	28838629	0.654306	rs150254595	XXbac-BPG308K3.6	14.46	6221	intergenic	NA	NA	NA	1	T	C	0.07058	5	5	15	0	1	0
rs3117327	6	29239150	0.910806	rs142403264	XXbac-BPG308J9.3	14.36	0	ncRNA_intronic	NA	NA	NA	1	T	C	0.4672	NA	9	15	0	1	0
rs16901848	6	28546952	0.75383	rs7766356	SCAND3	14.3	0	intronic	NA	NA	NA	1	G	A	0.1988	6	4	15	1	1	0
rs3116851	6	29135276	0.813584	rs142403264	OR2J2	14.15	6034	intergenic	NA	NA	NA	1	G	C	0.4404	5	14	15	1	1	0
rs541896397	6	29338562	0.601678	rs142403264	OR5V1	14.12	0	intronic	NA	NA	NA	1	TAAA	T	0.4563	NA	9	15	1	1	0
rs3116850	6	29135270	0.813584	rs142403264	OR2J2	14.01	6040	intergenic	NA	NA	NA	1	G	C	0.4404	5	14	15	1	1	0
rs1123283	6	29258863	0.906442	rs142403264	OR2B4P	13.94	0	ncRNA_exonic	NA	NA	NA	1	A	T	0.4851	7	9	15	0	1	0
rs1150726	6	28243042	0.722077	rs12180820	RP5-874C20.3	13.62	0	ncRNA_intronic	1.41825e-06	0.0850516	0.0173965	1	A	G	0.332	NA	4	4	1	1	0
rs28749522	6	29338563	0.601678	rs142403264	OR5V1	13.48	0	intronic	NA	NA	NA	1	C	G	0.4563	NA	9	15	1	1	0
rs3129131	6	29125402	0.84901	rs142403264	OR2J2	13.44	15908	intergenic	NA	NA	NA	1	A	G	0.4523	6	13	15	0	1	0
rs2180000	6	29250491	0.918334	rs142403264	XXbac-BPG308J9.3	13.44	0	ncRNA_intronic	NA	NA	NA	1	A	G	0.4652	7	14	15	0	1	0
rs3116844	6	29097936	0.959469	rs142403264	XXbac-BCX196D17.5	13.4	1250	intergenic	NA	NA	NA	1	A	C	0.4851	6	7	15	0	1	0
rs3130746	6	29153155	0.64495	rs150254595	OR2J4P	13.23	2932	intergenic	NA	NA	NA	1	A	G	0.06958	7	9	15	0	1	0
rs3129154	6	29139786	0.84901	rs142403264	OR2J2	12.59	1524	intergenic	NA	NA	NA	1	T	C	0.4523	5	13	15	1	1	0
rs13215054	6	28502794	0.669466	rs7766356	GPX5	12.58	64	downstream	NA	NA	NA	1	C	A	0.2207	1f	5	14	1	1	0
rs2207699	6	29331819	0.777127	rs142403264	OR5V1	12.46	0	intronic	NA	NA	NA	1	A	T	0.4662	7	14	15	1	1	0
rs3116821	6	29153219	0.813584	rs142403264	OR2J4P	12.31	2996	intergenic	NA	NA	NA	1	T	A	0.4404	6	9	15	0	1	0
rs1233572	6	28703244	0.777235	rs142403264	RPSAP2	12.3	2562	intergenic	NA	NA	NA	1	T	C	0.4901	4	1	13	0	1	0
rs17336532	6	28543264	0.894686	rs7766356	SCAND3	12.15	0	exonic	NA	NA	NA	1	C	T	0.173	6	4	15	1	1	0
rs34953859	6	28657458	0.832869	rs150254595	LINC00533	12.07	40614	intergenic	NA	NA	NA	1	A	G	0.1024	5	5	14	0	1	0
rs550706621	6	28958399	0.64495	rs150254595	HCG16	12.04	2085	intergenic	NA	NA	NA	1	T	G	0.06958	NA	5	15	1	1	0
rs144805367	6	29143929	0.657745	rs142403264	OR2J2	11.98	1577	intergenic	NA	NA	NA	1	C	CATCTATCT	0.4384	NA	14	15	1	0	0
rs150254595	6	29278406	1	rs150254595	OR14J1	11.92	2886	intergenic	1.69373e-08	0.139298	0.024359	1	A	G	0.1044	6	9	15	1	1	0
rs13202664	6	28651091	0.823437	rs150254595	LINC00533	11.83	34247	intergenic	NA	NA	NA	1	T	G	0.1034	7	1	14	0	1	0
rs113989458	6	28379696	0.604752	rs7766356	RNU2-45P	11.79	1462	intergenic	NA	NA	NA	1	CTTTG	C	0.2376	NA	5	15	0	1	0
rs13194504	6	28630691	0.615165	rs150254595	LINC00533	11.76	13847	intergenic	NA	NA	NA	1	G	A	0.06859	5	5	14	0	1	0
rs3129125	6	29121381	0.813584	rs142403264	OR2N1P	11.68	14787	intergenic	NA	NA	NA	1	T	A	0.4404	6	14	15	0	1	0
rs3130736	6	29132950	0.84901	rs142403264	OR2J2	11.57	8360	intergenic	NA	NA	NA	1	C	T	0.4523	5	9	15	1	1	0
rs3135297	6	28804688	0.654306	rs150254595	XXbac-BPG308K3.5	11.48	957	downstream	NA	NA	NA	1	G	A	0.07058	2b	1	14	0	1	0
rs532595379	6	29108773	0.64495	rs150254595	OR2N1P	11.45	2179	intergenic	NA	NA	NA	1	TA	T	0.06958	NA	14	15	0	1	0
rs13217619	6	28306671	0.605932	rs150254595	ZSCAN31	11.4	0	intronic	1.67043e-06	0.139999	0.0288313	1	C	T	0.06759	7	5	15	1	1	0
rs209181	6	28792477	0.886214	rs150254595	XXbac-BPG308K3.5	11.28	13168	intergenic	NA	NA	NA	1	G	A	0.1054	NA	2	13	0	1	1
rs3130829	6	29235900	1	rs142403264	XXbac-BPG308J9.3	11.24	0	ncRNA_intronic	NA	NA	NA	1	A	G	0.4881	6	14	15	0	1	0
rs3130820	6	29206683	0.64495	rs150254595	XXbac-BPG308J9.3	11.22	0	ncRNA_intronic	NA	NA	NA	1	T	A	0.06958	6	5	15	0	1	0
rs3130767	6	29087073	0.733687	rs142403264	XXbac-BCX196D17.5	11.15	4913	intergenic	NA	NA	NA	1	T	C	0.4165	7	14	15	1	1	0
rs9257189	6	28757555	0.643118	rs150254595	NOL5BP	11.07	5773	intergenic	NA	NA	NA	1	C	G	0.07157	4	1	10	0	1	0
rs3132397	6	28782160	0.654306	rs150254595	AL662890.3	11.06	18347	intergenic	NA	NA	NA	1	G	A	0.07058	NA	2	13	0	1	0
rs1233489	6	29463043	0.630667	rs150254595	XXbac-BPG13B8.10	11.05	2242	intergenic	NA	NA	NA	1	T	A	0.07256	5	13	15	1	1	0
rs3117337	6	29211556	0.64495	rs150254595	XXbac-BPG308J9.3	11.03	0	ncRNA_intronic	NA	NA	NA	1	T	A	0.06958	6	5	15	0	1	0
rs3135302	6	28829637	0.654306	rs150254595	XXbac-BPG308K3.6:RPL13P	10.96	00:00:00	ncRNA_exonic	NA	NA	NA	1	G	C	0.07058	5	5	15	0	1	0
rs7765989	6	28400295	0.787835	rs7766356	ZSCAN23	10.86	0	intronic	4.13822e-09	0.123305	0.0206898	1	C	T	0.1948	6	4	5	1	1	0
rs1150716	6	28262698	0.609352	rs12180820	PGBD1	10.73	0	intronic	1.46098e-06	0.0822901	0.0168524	1	G	T	0.3807	NA	5	5	1	1	0
rs9257659	6	29238488	0.945062	rs142403264	XXbac-BPG308J9.3	10.7	0	ncRNA_intronic	NA	NA	NA	1	A	T	0.4771	6	9	15	0	1	0
rs3131088	6	29069016	0.725702	rs142403264	OR2J1	10.57	0	exonic	NA	NA	NA	1	A	G	0.4185	7	9	15	1	1	0
rs3116818	6	29149605	0.959469	rs142403264	OR2J4P	10.52	0	ncRNA_exonic	NA	NA	NA	1	T	G	0.4851	5	9	15	1	1	0
rs3132394	6	28809038	0.654306	rs150254595	XXbac-BPG308K3.5	10.35	2254	intergenic	NA	NA	NA	1	T	G	0.07058	NA	13	14	0	1	0
rs3129103	6	29207570	0.992506	rs142403264	XXbac-BPG308J9.3	10.35	0	ncRNA_intronic	NA	NA	NA	1	T	C	0.4901	7	5	15	0	1	0
rs3129794	6	28974265	0.64495	rs150254595	ZNF311	10.28	1171	intergenic	NA	NA	NA	1	G	T	0.06958	5	2	14	1	1	0
rs3129124	6	29121320	0.959469	rs142403264	OR2N1P	10.16	14726	intergenic	NA	NA	NA	1	G	A	0.4851	7	14	15	0	1	0
rs1543796	6	28990618	0.948359	rs142403264	OR2AD1P	10.14	3838	intergenic	NA	NA	NA	1	G	A	0.4901	NA	13	14	0	1	0
rs3130748	6	29158872	0.84901	rs142403264	OR2J4P	10.13	8649	intergenic	NA	NA	NA	1	A	G	0.4523	7	9	15	0	1	0
rs3130831	6	29182887	0.64495	rs150254595	OR2H4P	9.996	125	upstream	NA	NA	NA	1	T	A	0.06958	7	5	15	0	1	0
rs238880	6	29347044	0.73868	rs142403264	OR5V1	9.964	0	intronic	NA	NA	NA	1	G	A	0.498	NA	9	15	1	1	0
rs576062403	6	29222166	0.610948	rs142403264	XXbac-BPG308J9.3	9.946	0	ncRNA_intronic	NA	NA	NA	1	AACAC	A	0.3767	NA	9	15	0	0	0
rs10626435	6	28993026	0.715438	rs142403264	OR2AD1P	9.845	1430	intergenic	NA	NA	NA	1	A	ATG	0.4225	NA	13	14	0	1	0
rs2206042	6	29142476	0.84901	rs142403264	OR2J2	9.83	124	downstream	NA	NA	NA	1	A	C	0.4523	7	14	15	1	1	0
rs16894116	6	28414967	0.787835	rs7766356	COX11P1	9.786	0	ncRNA_exonic	4.01062e-09	0.123967	0.0207825	1	T	G	0.1948	4	1	1	1	1	0
rs1233583	6	28715566	0.622854	rs150254595	RPSAP2	9.763	14884	intergenic	NA	NA	NA	1	G	A	0.07157	2b	1	13	0	1	0
rs3132391	6	28837805	0.654306	rs150254595	XXbac-BPG308K3.6	9.682	5397	intergenic	NA	NA	NA	1	G	A	0.07058	5	5	15	0	1	0
rs3129096	6	29183346	0.77816	rs142403264	OR2H4P	9.648	0	ncRNA_exonic	NA	NA	NA	1	A	G	0.4294	6	5	15	0	1	0
rs7750305	6	29268496	0.864139	rs142403264	OR14J1	9.595	5906	intergenic	NA	NA	NA	1	T	C	0.4771	7	14	15	1	1	0
rs238875	6	29350221	0.73868	rs142403264	OR5V1	9.558	0	intronic	NA	NA	NA	1	C	G	0.498	7	14	15	1	1	0
rs3129161	6	29145475	0.813584	rs142403264	OR2J2	9.513	3123	intergenic	NA	NA	NA	1	A	C	0.4404	7	14	15	1	1	0
rs3129174	6	29159950	0.84901	rs142403264	OR2J4P	9.477	9727	intergenic	NA	NA	NA	1	T	A	0.4523	7	9	15	0	1	0
rs389419	6	29521445	0.619805	rs150254595	OR2I1P	9.425	0	ncRNA_exonic	NA	NA	NA	1	C	T	0.07356	NA	1	11	1	1	0
rs4713158	6	28277771	0.819421	rs12180820	PGBD1	9.421	7444	intergenic	1.81765e-07	0.0938929	0.0177522	1	A	C	0.3091	5	5	15	1	1	0
rs4598109	6	29344704	0.73868	rs142403264	OR5V1	9.382	0	intronic	NA	NA	NA	1	C	T	0.498	7	14	15	1	1	0
rs3116820	6	29151671	0.813584	rs142403264	OR2J4P	9.363	1448	intergenic	NA	NA	NA	1	T	C	0.4404	6	9	15	1	1	0
rs183289	6	28808832	0.856052	rs142403264	XXbac-BPG308K3.5	9.305	2048	intergenic	NA	NA	NA	1	G	T	0.498	NA	13	14	0	1	0
rs9257167	6	28741734	0.62444	rs150254595	AL662890.1	9.298	1958	intergenic	NA	NA	NA	1	C	A	0.06958	5	5	13	0	1	1
rs209153	6	28846249	0.856052	rs142403264	ZNF90P2	9.139	10359	intergenic	NA	NA	NA	1	T	C	0.498	NA	2	14	0	1	0
rs3129682	6	29283672	0.663706	rs150254595	OR14J1	9.135	8152	intergenic	NA	NA	NA	1	C	T	0.07157	7	9	15	1	1	0
rs3117339	6	29211442	0.63453	rs150254595	XXbac-BPG308J9.3	9.095	0	ncRNA_intronic	NA	NA	NA	1	C	T	0.06859	NA	5	15	0	1	0
rs3117142	6	29030195	0.64495	rs150254595	OR2P1P	9.042	9405	intergenic	NA	NA	NA	1	C	T	0.06958	7	9	15	0	1	0
rs1233488	6	29467719	0.630667	rs150254595	XXbac-BPG13B8.10	8.994	0	ncRNA_intronic	NA	NA	NA	1	G	A	0.07256	NA	13	15	0	1	0
rs10807053	6	29340585	0.601678	rs142403264	OR5V1	8.863	0	intronic	NA	NA	NA	1	C	G	0.4563	7	9	15	1	1	0
rs3117441	6	29348074	0.705982	rs142403264	OR5V1	8.856	0	intronic	NA	NA	NA	1	G	T	0.4801	5	7	15	1	1	0
rs3129175	6	29159961	0.84901	rs142403264	OR2J4P	8.846	9738	intergenic	NA	NA	NA	1	A	G	0.4523	7	9	15	0	1	0
rs11963067	6	28560071	0.75383	rs7766356	SCAND3	8.835	0	downstream	NA	NA	NA	1	A	T	0.1988	7	5	14	1	1	0
rs539403767	6	29020721	0.64495	rs150254595	OR2W1	8.828	7703	intergenic	NA	NA	NA	1	TAA	T	0.06958	NA	9	15	1	1	0
rs3130830	6	29236722	0.910806	rs142403264	XXbac-BPG308J9.3:OR2U2P	8.818	00:00:00	ncRNA_exonic	NA	NA	NA	1	A	G	0.4672	4	9	15	0	1	0
rs34599486	7	44985971	0.66114	rs12538191	RP4-647J21.1	8.767	12626	intergenic	3.93256e-09	0.121722	0.0203948	2	C	T	0.3072	7	14	15	0	1	0
rs7767099	6	28768698	0.643118	rs150254595	AL662890.3	8.669	4885	intergenic	NA	NA	NA	1	C	T	0.07157	6	5	14	0	1	0
rs209161	6	28838820	0.856052	rs142403264	XXbac-BPG308K3.6	8.65	6412	intergenic	NA	NA	NA	1	C	T	0.498	NA	5	15	0	1	0
rs3129798	6	28998449	0.64495	rs150254595	OR2AD1P	8.63	3064	intergenic	NA	NA	NA	1	G	T	0.06958	6	13	14	0	1	0
rs9257461	6	28977925	0.667395	rs142403264	ZNF311	8.62	4831	intergenic	NA	NA	NA	1	C	T	0.4334	6	5	14	1	1	0
rs3129144	6	29132828	0.846251	rs142403264	OR2J2	8.438	8482	intergenic	NA	NA	NA	1	G	A	0.4513	5	9	15	1	1	0
rs5003266	6	29344083	0.73868	rs142403264	OR5V1	8.438	0	intronic	NA	NA	NA	1	A	G	0.498	3a	14	15	1	1	0
rs238881	6	29346989	0.71328	rs142403264	OR5V1	8.409	0	intronic	NA	NA	NA	1	G	A	0.4821	6	9	15	1	1	0
rs6931359	6	28372483	0.604752	rs7766356	ZSCAN12	8.381	4971	intergenic	1.93554e-05	0.0838235	0.0193535	1	T	C	0.2376	6	5	14	1	1	0
rs3129104	6	29211438	0.63453	rs150254595	XXbac-BPG308J9.3	8.364	0	ncRNA_intronic	NA	NA	NA	1	A	T	0.06859	7	5	15	0	1	0
rs9393942	6	29062170	0.725702	rs142403264	OR2J1	8.344	6215	intergenic	NA	NA	NA	1	C	T	0.4185	6	7	15	1	1	0
rs3116819	6	29149645	0.84901	rs142403264	OR2J4P	8.29	0	ncRNA_exonic	NA	NA	NA	1	T	C	0.4523	5	9	15	1	1	0
rs6942030	6	28315958	1	rs12180820	ZSCAN31	8.288	0	intronic	5.1287e-10	0.117311	0.0186181	1	T	A	0.2714	6	5	14	1	1	0
rs1005126	6	28367623	0.601322	rs7766356	ZSCAN12	8.18	111	upstream	1.01166e-05	0.0860423	0.0192247	1	G	C	0.2406	4	1	1	1	1	0
rs573393362	6	29247498	0.884309	rs142403264	XXbac-BPG308J9.3	8.082	0	ncRNA_intronic	NA	NA	NA	1	T	TA	0.4592	NA	14	15	0	0	0
rs568417204	6	29121562	0.813584	rs142403264	OR2N1P	8.081	14968	intergenic	NA	NA	NA	1	TG	T	0.4404	NA	14	15	0	1	0
rs138286553	6	28799155	0.654306	rs150254595	XXbac-BPG308K3.5	7.98	6490	intergenic	1.25606e-07	0.157078	0.029316	1	T	A	0.07058	6	14	14	0	1	0
rs209138	6	28864739	0.856052	rs142403264	HCG14	7.957	0	ncRNA_intronic	NA	NA	NA	1	G	C	0.498	4	1	1	1	1	0
rs3129168	6	29149632	0.84901	rs142403264	OR2J4P	7.942	0	ncRNA_exonic	NA	NA	NA	1	G	T	0.4523	5	9	15	1	1	0
rs3130715	6	29109197	0.64495	rs150254595	OR2N1P	7.895	2603	intergenic	NA	NA	NA	1	G	A	0.06958	7	14	15	0	1	0
rs1233591	6	28720982	0.781028	rs142403264	RPSAP2	7.815	20300	intergenic	NA	NA	NA	1	T	C	0.4911	5	1	14	0	1	0
rs74513197	6	29146668	0.84901	rs142403264	OR2J4P	7.814	2618	intergenic	NA	NA	NA	1	T	C	0.4523	6	14	15	1	1	0
rs112383057	6	29027255	0.948359	rs142403264	OR2P1P	7.81	12345	intergenic	NA	NA	NA	1	A	G	0.4901	6	9	15	0	1	0
rs3117442	6	29349091	0.705982	rs142403264	OR5V1	7.809	0	intronic	NA	NA	NA	1	G	A	0.4801	6	14	15	1	1	0
rs3832424	6	28349844	0.601322	rs7766356	ZSCAN12	7.777	0	UTR3	NA	NA	NA	1	TCAAGCTATAAGTGATCCTCC	T	0.2406	NA	4	4	1	1	0
rs3130726	6	29121960	0.813584	rs142403264	OR2N1P	7.761	15366	intergenic	NA	NA	NA	1	A	T	0.4404	5	14	15	0	1	0
rs11332738	6	28351829	0.601322	rs7766356	ZSCAN12	7.757	0	intronic	NA	NA	NA	1	CG	C	0.2406	NA	1	5	1	1	0
rs3130725	6	29118747	0.663706	rs150254595	OR2N1P	7.677	12153	intergenic	NA	NA	NA	1	T	G	0.07157	6	9	15	0	1	0
rs238885	6	29345631	0.73868	rs142403264	OR5V1	7.672	0	intronic	NA	NA	NA	1	A	C	0.498	NA	14	15	1	1	0
rs553646600	6	28744991	0.825424	rs142403264	AL662890.1	7.607	1190	intergenic	NA	NA	NA	1	A	AT	0.497	NA	1	13	0	1	0
rs209186	6	28791134	0.856052	rs142403264	XXbac-BPG308K3.5	7.606	14511	intergenic	NA	NA	NA	1	A	G	0.498	NA	1	13	0	1	1
rs3135299	6	28809050	0.64495	rs150254595	XXbac-BPG308K3.5	7.542	2266	intergenic	NA	NA	NA	1	G	C	0.06958	NA	13	14	0	1	0
rs3116848	6	29129234	0.813584	rs142403264	OR2J2	7.54	12076	intergenic	NA	NA	NA	1	G	C	0.4404	6	9	15	0	1	0
rs11970439	6	28303464	0.726838	rs12180820	ZSCAN31	7.537	0	intronic	1.06861e-08	0.116956	0.0201704	1	G	C	0.2117	4	1	1	1	1	0
rs3117329	6	29227643	0.910806	rs142403264	XXbac-BPG308J9.3	7.534	0	ncRNA_intronic	NA	NA	NA	1	T	C	0.4672	NA	9	15	0	1	0
rs10616658	6	28556198	0.75383	rs7766356	SCAND3:RP5-1186N24.3	7.516	00:00:00	ncRNA_intronic	NA	NA	NA	1	GTT	G	0.1988	NA	1	13	1	1	0
rs143989131	6	28799388	0.654306	rs150254595	XXbac-BPG308K3.5	7.515	6257	intergenic	NA	NA	NA	1	T	G	0.07058	7	14	14	0	0	0
rs1539585	6	28679944	0.711674	rs142403264	RPSAP2	7.501	19849	intergenic	NA	NA	NA	1	T	C	0.4712	4	5	14	0	1	0
rs3130812	6	29193785	0.77284	rs142403264	XXbac-BPG308J9.3	7.495	0	ncRNA_intronic	NA	NA	NA	1	G	A	0.4274	7	5	15	0	1	0
rs1005123	6	28984148	0.670539	rs142403264	OR2AD1P	7.479	10308	intergenic	NA	NA	NA	1	G	A	0.4344	NA	1	1	0	1	0
rs559264396	6	28770596	0.85266	rs142403264	AL662890.3	7.441	6783	intergenic	NA	NA	NA	1	AC	A	0.499	NA	1	13	0	1	0
rs541799440	6	28828393	0.654306	rs150254595	XXbac-BPG308K3.6	7.402	0	ncRNA_exonic	NA	NA	NA	1	TCTAAC	T	0.07058	NA	2	15	0	1	0
rs719746	6	29181600	0.977602	rs142403264	OR2H4P	7.383	1412	intergenic	NA	NA	NA	1	G	T	0.4881	6	5	15	0	1	0
rs169683	6	28778419	0.85266	rs142403264	AL662890.3	7.315	14606	intergenic	NA	NA	NA	1	T	C	0.499	NA	1	13	0	1	0
rs9280534	6	28984635	0.62918	rs142403264	OR2AD1P	7.31	9821	intergenic	NA	NA	NA	1	G	GC	0.4195	NA	1	1	0	1	0
rs41270599	6	28554543	0.894686	rs7766356	SCAND3	7.262	0	UTR5	NA	NA	NA	1	G	T	0.173	5	1	1	1	1	0
rs10533159	6	28916323	0.611042	rs142403264	C6orf100	7.255	4008	intergenic	NA	NA	NA	1	TACC	T	0.4235	NA	2	15	1	1	0
rs13210258	6	28308671	0.76405	rs12180820	ZSCAN31	7.21	0	intronic	6.66815e-09	0.117627	0.0200076	1	T	G	0.2217	3a	2	15	1	1	0
rs9257135	6	28723835	0.788435	rs142403264	AL662890.1	7.192	19857	intergenic	NA	NA	NA	1	T	C	0.4891	5	2	14	0	1	0
rs9257188	6	28757489	0.643118	rs150254595	NOL5BP	7.155	5707	intergenic	NA	NA	NA	1	T	C	0.07157	4	1	10	0	1	0
rs1736891	6	28187101	0.607883	rs12180820	TOB2P1	7.108	445	upstream	8.95841e-07	0.084394	0.016943	1	A	C	0.3777	NA	1	1	1	1	0
rs34428217	6	28328791	0.607898	rs7766356	ZKSCAN3	7.081	0	intronic	NA	NA	NA	1	CA	C	0.2356	NA	4	5	1	1	0
rs3131090	6	29072288	0.955635	rs142403264	OR2J1	7.02	2629	intergenic	NA	NA	NA	1	C	T	0.4881	7	9	15	1	1	0
rs9257187	6	28756902	0.643118	rs150254595	NOL5BP	7.014	5120	intergenic	NA	NA	NA	1	C	T	0.07157	4	1	13	0	1	0
rs6914955	6	28908612	0.62754	rs142403264	C6orf100	6.98	3041	intergenic	NA	NA	NA	1	A	G	0.4304	2b	1	1	1	1	0
rs3117328	6	29230577	0.910806	rs142403264	XXbac-BPG308J9.3:OR2U1P	6.966	00:00:00	ncRNA_exonic	NA	NA	NA	1	A	C	0.4672	NA	9	15	0	1	0
rs3130824	6	29222711	1	rs142403264	XXbac-BPG308J9.3	6.964	0	ncRNA_intronic	NA	NA	NA	1	C	G	0.4881	6	9	15	0	1	0
rs28359953	6	29344179	0.73868	rs142403264	OR5V1	6.954	0	intronic	NA	NA	NA	1	G	T	0.498	7	14	15	1	1	0
rs3135315	6	28863264	0.856052	rs142403264	HCG14	6.934	1042	intergenic	NA	NA	NA	1	G	C	0.498	4	1	1	1	1	0
rs3131102	6	28891839	0.844796	rs142403264	TRIM27	6.925	72	upstream	NA	NA	NA	1	G	A	0.499	4	1	1	1	1	0
rs5003265	6	29344036	0.737653	rs142403264	OR5V1	6.879	0	intronic	NA	NA	NA	1	T	C	0.495	3a	14	15	1	1	0
rs3131336	6	28831611	0.654306	rs150254595	XXbac-BPG308K3.6	6.861	0	ncRNA_intronic	NA	NA	NA	1	C	T	0.07058	3a	1	1	0	1	0
rs3116815	6	29148394	0.64495	rs150254595	OR2J4P	6.845	892	upstream	NA	NA	NA	1	A	G	0.06958	6	14	15	1	1	0
rs3130809	6	29190060	0.77816	rs142403264	XXbac-BPG308J9.3	6.784	1689	intergenic	NA	NA	NA	1	G	A	0.4294	6	5	15	0	1	0
rs9257464	6	28983048	0.670539	rs142403264	ZNF311	6.777	9954	intergenic	NA	NA	NA	1	T	C	0.4344	5	1	14	1	1	0
rs112169880	6	29210053	0.992459	rs142403264	XXbac-BPG308J9.3	6.722	0	ncRNA_intronic	NA	NA	NA	1	C	T	0.4861	7	5	15	0	1	0
rs3132384	6	28823999	0.654306	rs150254595	XXbac-BPG308K3.6	6.687	3402	intergenic	NA	NA	NA	1	C	A	0.07058	5	5	15	0	1	0
rs9257576	6	29146609	0.84901	rs142403264	OR2J4P	6.653	2677	intergenic	NA	NA	NA	1	C	G	0.4523	7	14	15	1	1	0
rs9257687	6	29267175	0.614631	rs142403264	OR14J1	6.614	7227	intergenic	NA	NA	NA	1	G	A	0.3956	7	14	15	1	0	0
rs3131341	6	28778723	0.64495	rs150254595	AL662890.3	6.613	14910	intergenic	NA	NA	NA	1	C	T	0.06958	4	1	13	0	1	1
rs1233617	6	28741162	0.744145	rs142403264	AL662890.1	6.595	2530	intergenic	NA	NA	NA	1	T	G	0.4771	4	1	13	0	1	1
rs209152	6	28846462	0.820104	rs142403264	ZNF90P2	6.577	10146	intergenic	NA	NA	NA	1	A	G	0.4901	NA	5	14	0	1	0
rs5875151	6	28180732	0.603518	rs12180820	TOB2P1	6.575	4688	intergenic	NA	NA	NA	1	G	GA	0.3767	NA	1	1	0	1	0
rs3132389	6	28831021	0.64495	rs150254595	XXbac-BPG308K3.6	6.546	0	ncRNA_intronic	NA	NA	NA	1	T	G	0.06958	4	1	1	0	1	0
rs386628	6	28784396	0.856052	rs142403264	AL662890.3	6.52	20583	intergenic	NA	NA	NA	1	T	C	0.498	4	2	13	0	1	0
rs6922111	6	28325308	0.75383	rs7766356	ZKSCAN3	6.508	0	intronic	1.27171e-09	0.125495	0.0203899	1	T	C	0.1988	1f	5	5	1	1	0
rs2144425	6	29344939	0.71328	rs142403264	OR5V1	6.38	0	intronic	NA	NA	NA	1	G	A	0.4821	7	14	15	1	1	0
rs7764642	6	28764103	0.643118	rs150254595	AL662890.3	6.376	290	upstream	NA	NA	NA	1	T	A	0.07157	3a	1	13	0	1	0
rs3118360	6	28792030	0.633758	rs150254595	XXbac-BPG308K3.5	6.373	13615	intergenic	NA	NA	NA	1	G	A	0.07058	7	5	13	0	1	0
rs551185546	6	29005678	0.64495	rs150254595	OR2W1	6.359	6311	intergenic	NA	NA	NA	1	TTAA	T	0.06958	NA	13	15	1	1	0
rs3130760	6	29073584	0.951848	rs142403264	OR2J1	6.323	3925	intergenic	NA	NA	NA	1	A	C	0.4871	6	14	15	1	1	0
rs16901847	6	28375851	0.787835	rs7766356	RNU2-45P	6.29	2195	intergenic	3.70986e-09	0.123619	0.0206789	1	A	G	0.1948	6	5	14	1	1	0
rs9257192	6	28765346	0.633758	rs150254595	AL662890.3	6.272	1533	intergenic	NA	NA	NA	1	G	C	0.07058	5	5	14	0	1	0
rs4324798	6	28776117	0.654306	rs150254595	AL662890.3	6.264	12304	intergenic	NA	NA	NA	1	G	A	0.07058	4	1	13	0	1	0
rs714470	6	29191411	0.77816	rs142403264	XXbac-BPG308J9.3	6.26	338	upstream	NA	NA	NA	1	A	C	0.4294	7	5	15	0	1	0
rs3131094	6	28839353	0.654306	rs150254595	XXbac-BPG308K3.6	6.257	6945	intergenic	NA	NA	NA	1	C	A	0.07058	2b	5	15	0	1	0
rs9278063	6	28734987	0.62444	rs150254595	AL662890.1	6.255	8705	intergenic	NA	NA	NA	1	CAA	C	0.06958	NA	7	13	0	1	1
rs369136	6	28833627	0.852482	rs142403264	XXbac-BPG308K3.6	6.2	1219	intergenic	NA	NA	NA	1	A	T	0.497	2b	1	5	0	1	0
rs3116830	6	29167575	0.64495	rs150254595	OR2H4P	6.182	15437	intergenic	NA	NA	NA	1	G	A	0.06958	6	9	15	0	1	0
rs2142730	6	28266149	0.604956	rs12180820	PGBD1	6.159	0	intronic	7.05186e-07	0.0847406	0.0168524	1	C	T	0.3797	NA	4	5	1	1	0
rs3135313	6	28857630	0.64495	rs150254595	ZNF90P2	6.152	0	ncRNA_exonic	NA	NA	NA	1	G	C	0.06958	6	5	15	0	1	0
rs71303501	6	28218324	0.720404	rs12180820	ZKSCAN4	6.149	0	intronic	NA	NA	NA	1	C	CAAAG	0.333	NA	1	5	1	1	0
rs541002723	6	29351485	0.735142	rs142403264	OR5V1	6.126	0	intronic	NA	NA	NA	1	CTG	C	0.497	NA	9	15	1	1	0
rs16894091	6	28390137	0.604752	rs7766356	ZSCAN23	6.111	9569	intergenic	2.31455e-05	0.0824853	0.0192247	1	A	T	0.2376	6	4	5	1	1	0
rs1233613	6	28738609	0.660521	rs142403264	AL662890.1	6.111	5083	intergenic	NA	NA	NA	1	C	G	0.4463	7	5	13	0	1	0
rs2394549	6	29206045	0.787189	rs142403264	XXbac-BPG308J9.3	6.099	0	ncRNA_intronic	NA	NA	NA	1	T	G	0.4304	6	5	15	0	1	0
rs3131093	6	28837437	0.654306	rs150254595	XXbac-BPG308K3.6	6.086	5029	intergenic	NA	NA	NA	1	C	T	0.07058	6	5	15	0	1	0
rs1233610	6	28736988	0.633758	rs150254595	AL662890.1	6.08	6704	intergenic	NA	NA	NA	1	A	G	0.07058	7	5	13	0	1	0
rs2006752	6	29151312	0.813584	rs142403264	OR2J4P	6.072	1089	intergenic	NA	NA	NA	1	G	A	0.4404	7	9	15	1	1	0
rs381808	6	28862169	0.856052	rs142403264	HCG14	5.963	2137	intergenic	NA	NA	NA	1	A	T	0.498	7	5	15	1	1	0
rs10456370	6	29280736	0.779588	rs142403264	OR14J1	5.947	5216	intergenic	NA	NA	NA	1	A	C	0.4672	5	9	15	1	1	0
rs3131077	6	28930866	0.856052	rs142403264	KRT18P1	5.886	6040	intergenic	NA	NA	NA	1	G	T	0.498	7	5	15	0	1	0
rs9257573	6	29146472	0.84901	rs142403264	OR2J4P	5.873	2814	intergenic	NA	NA	NA	1	C	T	0.4523	7	14	15	1	1	0
rs1233713	6	28198281	0.605393	rs12180820	ZSCAN9	5.861	0	intronic	1.32195e-06	0.0826305	0.0168524	1	G	A	0.3787	6	4	4	1	1	0
rs2394515	6	29059714	0.725702	rs142403264	OR2B3	5.847	4623	intergenic	NA	NA	NA	1	G	A	0.4185	7	13	15	1	1	0
rs853683	6	28295039	0.819421	rs12180820	ZSCAN31	5.84	0	intronic	2.31071e-07	0.0930893	0.0177522	1	G	A	0.3091	NA	4	8	1	1	0
rs71550122	6	29136494	0.813584	rs142403264	OR2J2	5.754	4816	intergenic	NA	NA	NA	1	CA	C	0.4404	NA	14	15	1	1	0
rs4486067	6	28650523	0.823437	rs150254595	LINC00533	5.752	33679	intergenic	NA	NA	NA	1	T	C	0.1034	4	2	14	0	1	1
rs3135316	6	28864849	0.64495	rs150254595	HCG14	5.677	0	ncRNA_intronic	NA	NA	NA	1	A	G	0.06958	4	1	1	1	1	0
rs3130845	6	28923367	0.64495	rs150254595	C6orf100	5.67	11052	intergenic	NA	NA	NA	1	A	G	0.06958	1b	2	14	0	1	0
rs3116852	6	29135647	0.809252	rs142403264	OR2J2	5.663	5663	intergenic	NA	NA	NA	1	G	A	0.4414	6	14	15	1	1	0
rs67734300	6	28214160	0.775553	rs12180820	ZKSCAN4	5.538	0	intronic	NA	NA	NA	1	AACTGGTG	A	0.3181	NA	4	4	1	1	0
rs1233660	6	28260249	0.722077	rs12180820	PGBD1	5.536	0	intronic	1.28604e-06	0.0853951	0.0173965	1	A	T	0.332	6	4	5	1	1	0
rs3130828	6	29181897	0.663706	rs150254595	OR2H4P	5.535	1115	intergenic	NA	NA	NA	1	C	A	0.07157	7	5	15	0	1	0
rs9257455	6	28970745	0.640589	rs142403264	ZNF311	5.519	0	intronic	NA	NA	NA	1	C	T	0.4245	5	5	15	1	1	0
rs1033569	6	29257772	0.614631	rs142403264	XXbac-BPG308J9.3	5.45	0	ncRNA_intronic	NA	NA	NA	1	T	C	0.3956	6	9	15	0	1	0
rs7766699	6	28768267	0.643118	rs150254595	AL662890.3	5.446	4454	intergenic	NA	NA	NA	1	G	A	0.07157	7	5	14	0	1	0
rs67114605	6	28862551	0.834016	rs142403264	HCG14	5.437	1755	intergenic	NA	NA	NA	1	T	TATTA	0.498	NA	5	15	1	1	0
rs7774981	6	28346910	0.601322	rs7766356	ZSCAN12	5.357	0	UTR3	9.84571e-06	0.0861567	0.0192247	1	C	T	0.2406	5	4	5	1	1	0
rs9257639	6	29207889	0.791605	rs142403264	XXbac-BPG308J9.3	5.343	0	ncRNA_intronic	NA	NA	NA	1	T	C	0.4274	7	5	15	0	1	0
rs7766356	6	28400538	1	rs7766356	ZSCAN23	5.336	0	UTR3	1.64149e-10	0.14115	0.021783	1	C	T	0.159	6	4	5	1	1	0
rs563830097	6	28957480	0.64495	rs150254595	HCG16	5.328	1166	intergenic	NA	NA	NA	1	GCCTTA	G	0.06958	NA	5	15	1	1	0
rs3135319	6	28982823	0.893136	rs142403264	ZNF311	5.292	9729	intergenic	NA	NA	NA	1	C	T	0.496	NA	1	14	1	1	0
rs209122	6	28875502	0.852097	rs142403264	TRIM27	5.285	0	intronic	NA	NA	NA	1	T	C	0.499	NA	2	4	1	1	0
rs3132396	6	28782310	0.654306	rs150254595	AL662890.3	5.283	18497	intergenic	NA	NA	NA	1	T	C	0.07058	NA	1	13	0	1	0
rs68141198	6	28713157	0.756482	rs142403264	RPSAP2	5.234	12475	intergenic	NA	NA	NA	1	G	GTGTGTA	0.497	NA	5	14	0	1	0
rs2232427	6	28359709	0.601322	rs7766356	ZSCAN12	5.217	0	intronic	4.8146e-06	0.0891226	0.0192247	1	G	T	0.2406	NA	4	4	1	1	0
rs71550138	6	29348253	0.73868	rs142403264	OR5V1	5.217	0	intronic	NA	NA	NA	1	CAT	C	0.498	NA	7	15	1	1	0
rs3131101	6	28885863	0.64495	rs150254595	TRIM27	5.207	0	intronic	NA	NA	NA	1	A	G	0.06958	6	2	4	1	1	0
rs7774255	6	29274356	0.819781	rs142403264	OR14J1	5.204	46	upstream	NA	NA	NA	1	A	T	0.4682	7	9	15	1	1	0
rs7772289	6	28674322	0.688459	rs142403264	RPSAP2	5.168	25471	intergenic	NA	NA	NA	1	T	G	0.4652	6	5	14	0	1	0
rs3130728	6	29125738	0.959469	rs142403264	OR2J2	5.02	15572	intergenic	NA	NA	NA	1	A	T	0.4851	6	9	15	0	1	0
rs3129126	6	29121631	0.959469	rs142403264	OR2N1P	4.992	15037	intergenic	NA	NA	NA	1	A	G	0.4851	7	14	15	0	1	0
rs3131337	6	28796071	0.603026	rs150254595	XXbac-BPG308K3.5	4.951	9574	intergenic	NA	NA	NA	1	G	C	0.07952	6	13	14	0	1	0
rs3131072	6	28919896	0.64495	rs150254595	C6orf100	4.921	7581	intergenic	NA	NA	NA	1	G	A	0.06958	5	1	15	1	1	0
rs3129143	6	29132776	0.813584	rs142403264	OR2J2	4.863	8534	intergenic	NA	NA	NA	1	C	A	0.4404	5	9	15	1	1	0
rs3135304	6	28839403	0.654306	rs150254595	XXbac-BPG308K3.6	4.857	6995	intergenic	NA	NA	NA	1	G	A	0.07058	4	5	15	0	1	0
rs238877	6	29349494	0.73868	rs142403264	OR5V1	4.843	0	intronic	NA	NA	NA	1	A	G	0.498	7	14	15	1	1	0
rs1233619	6	28745452	0.633758	rs150254595	AL662890.1	4.822	1651	intergenic	NA	NA	NA	1	G	A	0.07058	6	7	13	0	1	0
rs3749970	6	29342825	0.765997	rs142403264	OR5V1:OR12D3	4.799	00:00:00	exonic	NA	NA	NA	1	G	A	0.494	NA	9	15	1	1	0
rs413670	6	29526562	0.619805	rs150254595	UBD:GABBR1	4.782	00:00:00	intronic	NA	NA	NA	1	G	A	0.07356	NA	1	14	1	1	0
rs1233599	6	28731188	0.633758	rs150254595	AL662890.1	4.715	12504	intergenic	NA	NA	NA	1	T	G	0.07058	5	5	13	0	1	0
rs3118368	6	28837109	0.620611	rs150254595	XXbac-BPG308K3.6	4.692	4701	intergenic	NA	NA	NA	1	T	A	0.07555	6	5	15	0	1	0
rs3131092	6	29076372	0.725702	rs142403264	OR2J3	4.674	3295	intergenic	NA	NA	NA	1	G	A	0.4185	7	13	15	1	1	0
rs9257405	6	28922437	0.611042	rs142403264	C6orf100	4.658	10122	intergenic	NA	NA	NA	1	T	A	0.4235	6	1	14	0	1	0
rs1233604	6	28734676	0.633758	rs150254595	AL662890.1	4.641	9016	intergenic	NA	NA	NA	1	G	A	0.07058	6	5	13	0	1	0
rs3084727	6	28719339	0.781028	rs142403264	RPSAP2	4.616	18657	intergenic	NA	NA	NA	1	C	CTG	0.4911	NA	1	14	0	1	1
rs2024679	6	29227117	0.945062	rs142403264	XXbac-BPG308J9.3	4.564	0	ncRNA_intronic	NA	NA	NA	1	A	G	0.4771	7	9	15	0	1	0
rs1233615	6	28739584	0.741462	rs142403264	AL662890.1	4.561	4108	intergenic	NA	NA	NA	1	C	A	0.4761	4	7	13	0	1	1
rs9468333	6	28271198	0.819421	rs12180820	PGBD1	4.536	871	downstream	1.87251e-07	0.0937937	0.0177522	1	T	C	0.3091	5	2	5	1	1	0
rs3135318	6	28897980	0.64495	rs150254595	TRIM27	4.534	6213	intergenic	NA	NA	NA	1	T	C	0.06958	6	5	15	1	1	0
rs9257616	6	29180721	0.839766	rs142403264	OR2H4P	4.474	2291	intergenic	NA	NA	NA	1	G	A	0.4702	5	5	15	0	1	1
rs3130756	6	29017101	0.944899	rs142403264	OR2W1	4.451	4083	intergenic	NA	NA	NA	1	G	A	0.4911	6	13	15	1	1	0
rs3132395	6	28808992	0.654306	rs150254595	XXbac-BPG308K3.5	4.448	2208	intergenic	NA	NA	NA	1	A	G	0.07058	7	13	14	0	1	0
rs6456895	6	29039895	0.721263	rs142403264	OR2P1P	4.441	0	ncRNA_exonic	NA	NA	NA	1	G	A	0.4195	3a	9	15	0	1	0
rs9257580	6	29146735	0.83979	rs142403264	OR2J4P	4.441	2551	intergenic	NA	NA	NA	1	A	G	0.4563	7	14	15	1	1	0
rs9468350	6	28319107	0.758617	rs12180820	ZSCAN31:ZKSCAN3	4.438	00:00:00	intronic	1.72768e-09	0.12214	0.0200076	1	G	A	0.2227	3a	1	7	1	1	0
rs6921919	6	28325201	0.75383	rs7766356	ZKSCAN3	4.429	0	intronic	1.45122e-09	0.125056	0.0203899	1	G	C	0.1988	1d	5	5	1	1	1
rs2064365	6	29046420	0.627652	rs142403264	SAR1P1	4.422	1474	intergenic	NA	NA	NA	1	T	A	0.3857	6	14	15	1	1	0
rs3117326	6	29240378	0.64495	rs150254595	XXbac-BPG308J9.3	4.405	0	ncRNA_intronic	NA	NA	NA	1	C	T	0.06958	NA	9	15	0	1	0
rs1558205	6	28382262	0.645909	rs12180820	RNU2-45P	4.383	4028	intergenic	3.68129e-06	0.0834192	0.0177771	1	A	C	0.3032	6	5	15	0	1	0
rs3131340	6	28779878	0.643118	rs150254595	AL662890.3	4.381	16065	intergenic	NA	NA	NA	1	T	G	0.07157	NA	5	13	0	1	1
rs568957524	6	28837343	0.654306	rs150254595	XXbac-BPG308K3.6	4.379	4935	intergenic	NA	NA	NA	1	AC	A	0.07058	NA	5	15	0	1	0
rs2230683	6	28891176	0.64495	rs150254595	TRIM27	4.337	0	exonic	NA	NA	NA	1	T	C	0.06958	NA	1	1	1	1	0
rs35875412	6	28331818	0.800961	rs7766356	ZKSCAN3	4.29	0	intronic	2.03146e-09	0.126245	0.0207707	1	T	C	0.1899	7	4	4	1	1	0
rs10456371	6	29335925	0.765997	rs142403264	OR5V1	4.204	0	intronic	NA	NA	NA	1	A	G	0.494	7	9	15	1	1	0
rs2064162	6	29088815	0.733687	rs142403264	XXbac-BCX196D17.5	4.18	3171	intergenic	NA	NA	NA	1	T	C	0.4165	7	9	15	1	1	0
rs3131097	6	28853197	0.64495	rs150254595	ZNF90P2	4.142	3411	intergenic	NA	NA	NA	1	A	G	0.06958	5	1	15	0	1	1
rs1033568	6	29257967	0.614631	rs142403264	XXbac-BPG308J9.3	4.08	0	ncRNA_exonic	NA	NA	NA	1	A	G	0.3956	7	9	15	0	1	0
rs9301	6	28292706	0.609352	rs12180820	ZSCAN31	4.059	0	UTR3	9.12349e-07	0.0838817	0.0168524	1	C	T	0.3807	NA	4	15	1	1	0
rs1233600	6	28732514	0.633758	rs150254595	AL662890.1	4.049	11178	intergenic	NA	NA	NA	1	A	G	0.07058	NA	1	13	0	1	1
rs3130741	6	29139916	0.84901	rs142403264	OR2J2	4.042	1394	intergenic	NA	NA	NA	1	G	A	0.4523	7	14	15	1	1	0
rs1233614	6	28739322	0.660498	rs150254595	AL662890.1	4.031	4370	intergenic	NA	NA	NA	1	A	G	0.1312	3a	7	13	0	1	0
rs9257223	6	28776317	0.654306	rs150254595	AL662890.3	4.029	12504	intergenic	NA	NA	NA	1	T	C	0.07058	4	1	13	0	1	0
rs9257184	6	28756088	0.643118	rs150254595	NOL5BP	4.023	4306	intergenic	NA	NA	NA	1	C	T	0.07157	5	5	13	0	1	0
rs7772827	6	28301143	0.947419	rs12180820	ZSCAN31	4.005	0	intronic	5.41556e-09	0.110797	0.0187335	1	C	T	0.2624	5	2	15	1	1	0
rs209175	6	28805638	0.856052	rs142403264	XXbac-BPG308K3.5	3.988	7	downstream	NA	NA	NA	1	T	G	0.498	NA	1	1	0	1	0
rs2143574	6	29014026	0.721263	rs142403264	OR2W1	3.986	1008	intergenic	NA	NA	NA	1	C	T	0.4195	7	13	15	1	1	0
rs80292241	6	29117546	0.84901	rs142403264	OR2N1P	3.957	10952	intergenic	NA	NA	NA	1	A	G	0.4523	6	9	15	0	1	0
rs3130825	6	29223493	0.670072	rs150254595	XXbac-BPG308J9.3	3.95	0	ncRNA_intronic	NA	NA	NA	1	G	C	0.07287	3a	9	15	0	1	0
rs3129166	6	29148762	0.813584	rs142403264	OR2J4P	3.937	524	upstream	NA	NA	NA	1	C	T	0.4404	6	14	15	1	1	0
rs3131070	6	28906531	0.848722	rs142403264	C6orf100	3.926	5122	intergenic	NA	NA	NA	1	T	A	0.5	7	5	15	1	1	0
rs3132374	6	28868494	0.64495	rs150254595	TRIM27	3.925	2284	intergenic	NA	NA	NA	1	C	G	0.06958	4	2	5	1	1	0
rs3130763	6	29079156	0.955635	rs142403264	OR2J3	3.901	511	upstream	NA	NA	NA	1	T	C	0.4881	6	13	15	1	1	0
rs71559082	6	28372192	0.787835	rs7766356	ZSCAN12	3.875	4680	intergenic	4.07183e-09	0.12378	0.0207599	1	T	C	0.1948	7	5	14	1	1	0
rs1150707	6	28197605	0.607883	rs12180820	ZSCAN9	3.867	0	intronic	7.6437e-07	0.0849267	0.016943	1	T	C	0.3777	6	4	4	1	1	0
rs209176	6	28804186	0.856052	rs142403264	XXbac-BPG308K3.5	3.861	1459	intergenic	NA	NA	NA	1	G	A	0.498	NA	5	14	0	1	0
rs1233611	6	28737054	0.633758	rs150254595	AL662890.1	3.859	6638	intergenic	NA	NA	NA	1	A	G	0.07058	7	5	13	0	1	1
rs3118364	6	28852878	0.64495	rs150254595	ZNF90P2	3.854	3730	intergenic	NA	NA	NA	1	G	A	0.06958	NA	1	15	0	1	1
rs3130885	6	28939283	0.64495	rs150254595	KRT18P1	3.846	1045	intergenic	NA	NA	NA	1	T	C	0.06958	7	5	15	0	1	0
rs12190276	6	29291002	0.78145	rs142403264	DDX6P1	3.829	6400	intergenic	NA	NA	NA	1	C	G	0.4652	6	14	15	0	1	0
rs9257681	6	29254982	0.673149	rs150254595	XXbac-BPG308J9.3	3.819	0	ncRNA_intronic	NA	NA	NA	1	C	G	0.07256	6	9	15	0	1	0
rs1233601	6	28733212	0.741462	rs142403264	AL662890.1	3.787	10480	intergenic	NA	NA	NA	1	G	A	0.4761	2b	1	13	0	1	0
rs3135320	6	28996549	0.948196	rs142403264	OR2AD1P	3.762	1164	intergenic	NA	NA	NA	1	T	A	0.492	7	13	14	0	1	0
rs3131073	6	28920972	0.64495	rs150254595	C6orf100	3.728	8657	intergenic	NA	NA	NA	1	G	A	0.06958	1b	1	15	1	1	0
rs1150724	6	28250236	0.722077	rs12180820	PGBD1	3.725	0	intronic	1.38925e-06	0.0851242	0.0173965	1	T	C	0.332	NA	1	5	1	1	0
rs184093	6	28863369	0.911063	rs142403264	HCG14	3.721	937	upstream	NA	NA	NA	1	A	G	0.4881	4	1	1	1	1	0
rs4576280	6	29344508	0.73868	rs142403264	OR5V1	3.72	0	intronic	NA	NA	NA	1	A	T	0.498	6	14	15	1	1	0
rs7743189	6	28931616	0.611042	rs142403264	KRT18P1	3.713	5290	intergenic	NA	NA	NA	1	G	A	0.4235	7	5	15	0	1	0
rs3130897	6	28907055	0.848722	rs142403264	C6orf100	3.704	4598	intergenic	NA	NA	NA	1	G	A	0.5	7	1	15	1	1	0
rs9257593	6	29152794	0.77068	rs142403264	OR2J4P	3.692	2571	intergenic	NA	NA	NA	1	C	T	0.4294	7	14	15	0	1	0
rs3130755	6	29163686	0.977602	rs142403264	OR2J4P	3.66	13463	intergenic	NA	NA	NA	1	C	T	0.4881	7	14	15	0	1	0
rs209123	6	28873060	0.852097	rs142403264	TRIM27	3.644	0	intronic	NA	NA	NA	1	C	T	0.499	7	4	4	1	1	0
rs550825489	6	29065394	0.951848	rs142403264	OR2J1	3.628	2991	intergenic	NA	NA	NA	1	A	G	0.4871	NA	9	15	1	1	0
rs3129109	6	29084232	0.730752	rs142403264	OR2J3	3.614	3628	intergenic	NA	NA	NA	1	C	T	0.4155	7	9	15	1	1	0
rs2208536	6	28774579	0.85266	rs142403264	AL662890.3	3.601	10766	intergenic	NA	NA	NA	1	A	G	0.499	6	5	13	0	1	0
rs139871222	6	28754431	0.633758	rs150254595	NOL5BP	3.589	2649	intergenic	NA	NA	NA	1	AT	A	0.07058	NA	5	13	0	1	0
6:28768113:A:C	6	28768113	0.821744	rs150254595	AL662890.3	3.557	4300	intergenic	NA	NA	NA	1	C	A	0.113	6	5	14	0	1	0
rs3117333	6	29219489	0.663706	rs150254595	XXbac-BPG308J9.3	3.514	0	ncRNA_intronic	NA	NA	NA	1	G	A	0.07157	NA	5	15	0	1	0
rs1233579	6	28712663	0.633758	rs150254595	RPSAP2	3.499	11981	intergenic	NA	NA	NA	1	A	G	0.07058	7	5	14	0	1	0
rs10456372	6	29341449	0.762494	rs142403264	OR5V1:OR12D3	3.49	00:00:00	UTR3	NA	NA	NA	1	A	G	0.493	6	14	15	1	1	0
rs9257809	6	29356331	0.601107	rs150254595	OR5V1	3.484	0	intronic	NA	NA	NA	1	A	G	0.07555	1f	14	15	1	1	0
rs3131085	6	29044701	0.64495	rs150254595	SAR1P1	3.482	0	ncRNA_exonic	NA	NA	NA	1	G	A	0.06958	7	13	15	1	1	0
rs9357076	6	29021612	0.721263	rs142403264	OR2W1	3.455	8594	intergenic	NA	NA	NA	1	T	C	0.4195	6	9	15	1	1	0
rs9280527	6	28956676	0.653162	rs142403264	HCG16	3.438	362	downstream	NA	NA	NA	1	G	GC	0.4374	NA	1	1	1	0	0
rs9257693	6	29274348	0.846624	rs142403264	OR14J1	3.438	54	upstream	NA	NA	NA	1	A	G	0.4742	7	9	15	1	1	0
rs3132382	6	28883296	0.64495	rs150254595	TRIM27	3.431	0	intronic	NA	NA	NA	1	G	A	0.06958	NA	4	4	1	1	0
rs1233607	6	28735842	0.741462	rs142403264	AL662890.1	3.415	7850	intergenic	NA	NA	NA	1	C	T	0.4761	4	5	13	0	1	0
rs3129797	6	28992159	0.64495	rs150254595	OR2AD1P	3.412	2297	intergenic	NA	NA	NA	1	C	G	0.06958	5	13	14	0	1	0
rs3130890	6	28957139	0.64495	rs150254595	HCG16	3.382	825	downstream	NA	NA	NA	1	C	T	0.06958	7	1	15	1	1	0
rs6903652	6	28322120	0.719318	rs12180820	ZSCAN31:ZKSCAN3	3.372	00:00:00	intronic	3.51748e-09	0.120068	0.020055	1	G	C	0.2147	2b	1	5	1	1	0
rs9257191	6	28765098	0.643118	rs150254595	AL662890.3	3.369	1285	intergenic	NA	NA	NA	1	C	G	0.07157	3a	5	14	0	1	0
rs3116853	6	29136244	0.813584	rs142403264	OR2J2	3.351	5066	intergenic	NA	NA	NA	1	A	G	0.4404	7	14	15	1	1	0
rs9257190	6	28764974	0.806976	rs150254595	AL662890.3	3.348	1161	intergenic	NA	NA	NA	1	A	G	0.1153	5	1	14	0	1	0
rs209130	6	28867800	0.833947	rs142403264	HCG14	3.346	2700	intergenic	NA	NA	NA	1	C	T	0.498	5	4	5	1	1	0
rs9257137	6	28723949	0.633758	rs150254595	AL662890.1	3.338	19743	intergenic	NA	NA	NA	1	T	C	0.07058	3a	2	14	0	1	0
rs1339898	6	28395506	0.651688	rs12180820	ZSCAN23	3.336	4200	intergenic	4.66276e-06	0.0825326	0.0177771	1	T	C	0.3042	7	4	5	1	1	0
rs3135324	6	28929470	0.856052	rs142403264	KRT18P1	3.325	7436	intergenic	NA	NA	NA	1	T	C	0.498	NA	5	15	0	1	0
rs7757003	6	28307251	0.760364	rs12180820	ZSCAN31	3.315	0	intronic	5.98887e-09	0.117992	0.0200076	1	A	G	0.2207	6	5	15	1	1	0
rs3116829	6	29163700	0.663706	rs150254595	OR2J4P	3.309	13477	intergenic	NA	NA	NA	1	C	A	0.07157	6	14	15	0	1	0
rs3117332	6	29219510	1	rs142403264	XXbac-BPG308J9.3	3.266	0	ncRNA_intronic	NA	NA	NA	1	G	A	0.4881	NA	5	15	0	1	0
rs3129800	6	29013570	0.64495	rs150254595	OR2W1	3.248	552	upstream	NA	NA	NA	1	C	T	0.06958	6	9	15	1	1	0
rs1476016	6	28922719	0.856052	rs142403264	C6orf100	3.232	10404	intergenic	NA	NA	NA	1	A	G	0.498	NA	1	14	0	1	0
rs6903904	6	29052480	0.725702	rs142403264	OR2B3	3.218	1504	intergenic	NA	NA	NA	1	G	A	0.4185	6	14	15	1	1	0
rs3130775	6	29098369	0.727763	rs142403264	XXbac-BCX196D17.5	3.215	1683	intergenic	NA	NA	NA	1	A	G	0.4135	6	7	15	0	1	0
rs386557015	6	28843311	0.856052	rs142403264	XXbac-BPG308K3.6	3.163	10903	intergenic	NA	NA	NA	1	G	A	0.498	5	2	14	0	1	1
rs3130823	6	29219059	0.809438	rs142403264	XXbac-BPG308J9.3	3.148	0	ncRNA_intronic	NA	NA	NA	1	C	T	0.4602	6	5	15	0	1	0
rs10456364	6	28681444	0.777997	rs142403264	RPSAP2	3.144	18349	intergenic	NA	NA	NA	1	C	T	0.4901	6	5	14	0	1	0
rs9257182	6	28754817	0.660498	rs150254595	NOL5BP	3.136	3035	intergenic	NA	NA	NA	1	C	A	0.1312	7	5	13	0	1	0
rs6940744	6	28385957	0.604752	rs7766356	RNU2-45P	3.132	7723	intergenic	2.07634e-05	0.08296	0.0192247	1	A	G	0.2376	7	5	15	0	1	0
rs3130893	6	28980707	0.64495	rs150254595	ZNF311	3.132	7613	intergenic	NA	NA	NA	1	A	G	0.06958	1f	5	14	1	1	0
rs4947263	6	29133642	0.663706	rs150254595	OR2J2	3.126	7668	intergenic	NA	NA	NA	1	C	T	0.07157	5	9	15	1	1	0
rs71548398	6	28862957	0.620061	rs142403264	HCG14	3.124	1349	intergenic	NA	NA	NA	1	T	TA	0.4245	NA	1	15	1	0	0
rs404240	6	29523957	0.619805	rs150254595	UBD:GABBR1	3.113	00:00:00	exonic	NA	NA	NA	1	A	G	0.07356	NA	7	13	1	1	0
rs1002925	6	28801383	0.856052	rs142403264	XXbac-BPG308K3.5	3.107	4262	intergenic	NA	NA	NA	1	T	C	0.498	NA	5	14	0	1	0
rs3117342	6	29206251	0.663706	rs150254595	XXbac-BPG308J9.3	3.099	0	ncRNA_intronic	NA	NA	NA	1	T	C	0.07157	NA	5	15	0	1	0
rs209125	6	28872630	0.856052	rs142403264	TRIM27	3.095	0	intronic	NA	NA	NA	1	A	T	0.498	7	4	4	1	1	0
rs17312661	6	28300336	0.971025	rs7766356	ZSCAN31	3.047	0	intronic	2.58169e-10	0.139613	0.021783	1	G	A	0.1571	7	4	15	1	1	0
rs3129148	6	29136980	0.813584	rs142403264	OR2J2	3.047	4330	intergenic	NA	NA	NA	1	T	C	0.4404	6	9	15	1	1	0
rs1311915	6	28742340	0.741462	rs142403264	AL662890.1	3.025	1352	intergenic	NA	NA	NA	1	G	A	0.4761	4	5	13	0	1	1
rs6900967	6	29036678	0.721263	rs142403264	OR2P1P	3.016	2922	intergenic	NA	NA	NA	1	A	G	0.4195	6	9	15	0	1	0
rs3135308	6	28852156	0.64495	rs150254595	ZNF90P2	3.007	4452	intergenic	NA	NA	NA	1	C	T	0.06958	5	1	15	0	1	1
rs3131076	6	28930257	0.64495	rs150254595	KRT18P1	3.007	6649	intergenic	NA	NA	NA	1	G	A	0.06958	7	5	15	0	1	0
rs535643514	6	28956669	0.653162	rs142403264	HCG16	2.961	355	downstream	NA	NA	NA	1	G	GT	0.4374	NA	1	1	1	0	0
rs763009	6	28915108	0.838399	rs142403264	C6orf100	2.913	2793	intergenic	NA	NA	NA	1	C	T	0.4861	NA	5	15	1	1	1
rs1233577	6	28710303	0.781028	rs142403264	RPSAP2	2.892	9621	intergenic	NA	NA	NA	1	T	G	0.4911	4	1	14	0	1	0
rs3130737	6	29135208	0.813584	rs142403264	OR2J2	2.889	6102	intergenic	NA	NA	NA	1	C	T	0.4404	5	14	15	1	1	0
rs3129110	6	29085228	0.733687	rs142403264	OR2J3	2.876	4624	intergenic	NA	NA	NA	1	A	G	0.4165	7	9	15	1	1	0
rs3130745	6	29148619	0.813584	rs142403264	OR2J4P	2.868	667	upstream	NA	NA	NA	1	C	A	0.4404	6	14	15	1	1	0
rs12180820	6	28316478	1	rs12180820	ZSCAN31	2.864	0	intronic	3.9293e-10	0.118098	0.0186181	1	T	C	0.2714	1f	5	14	1	1	0
rs3117146	6	29007219	0.64495	rs150254595	OR2W1	2.847	4770	intergenic	NA	NA	NA	1	C	A	0.06958	7	13	15	1	1	0
rs3130847	6	28927542	0.64495	rs150254595	KRT18P1	2.832	9364	intergenic	NA	NA	NA	1	A	G	0.06958	5	5	15	0	1	0
rs3117425	6	29260431	0.649913	rs150254595	OR2B4P	2.826	1000	intergenic	NA	NA	NA	1	C	T	0.07654	6	9	15	0	1	0
rs555739603	6	28384547	0.61424	rs12180820	RNU2-45P	2.806	6313	intergenic	NA	NA	NA	1	GTTTT	G	0.2913	NA	1	15	0	0	0
rs3135310	6	28856689	0.64495	rs150254595	ZNF90P2	2.793	0	ncRNA_exonic	NA	NA	NA	1	A	G	0.06958	6	5	15	0	1	0
rs1778484	6	28240798	0.722077	rs12180820	RP5-874C20.3	2.783	0	ncRNA_intronic	1.4578e-06	0.0849548	0.0173965	1	G	A	0.332	NA	4	4	1	1	0
rs3131084	6	29042672	0.955635	rs142403264	SAR1P1	2.782	1677	intergenic	NA	NA	NA	1	G	A	0.4881	5	13	15	0	1	0
rs1233618	6	28742850	0.633758	rs150254595	AL662890.1	2.781	842	upstream	NA	NA	NA	1	G	A	0.07058	3a	5	13	0	1	1
rs3132372	6	28773496	0.806976	rs150254595	AL662890.3	2.772	9683	intergenic	NA	NA	NA	1	T	C	0.1153	NA	1	14	0	1	0
rs1233609	6	28736201	0.633758	rs150254595	AL662890.1	2.742	7491	intergenic	NA	NA	NA	1	G	A	0.07058	7	5	13	0	1	1
rs2394551	6	29251400	1	rs142403264	XXbac-BPG308J9.3	2.73	0	ncRNA_intronic	NA	NA	NA	1	A	G	0.4881	6	9	15	0	1	0
rs9404960	6	28683649	0.781028	rs142403264	RPSAP2	2.724	16144	intergenic	NA	NA	NA	1	T	G	0.4911	7	5	14	0	1	0
rs2108926	6	28308747	0.99026	rs12180820	ZSCAN31	2.711	0	intronic	1.67347e-09	0.113755	0.0186181	1	T	A	0.2714	3a	2	15	1	1	0
rs3131095	6	28851572	0.64495	rs150254595	ZNF90P2	2.709	5036	intergenic	NA	NA	NA	1	T	C	0.06958	5	5	15	0	1	0
rs1416920	6	28302784	0.99026	rs12180820	ZSCAN31	2.701	0	intronic	1.52552e-09	0.114037	0.0186181	1	G	A	0.2714	NA	1	15	1	1	0
rs3132378	6	28885865	0.64495	rs150254595	TRIM27	2.693	0	intronic	NA	NA	NA	1	A	G	0.06958	NA	2	4	1	1	0
rs143079781	6	28092993	0.688332	rs7766356	ZSCAN16-AS1:ZSCAN16	2.692	00:00:00	ncRNA_intronic	NA	NA	NA	1	T	TTTTTG	0.1839	NA	1	2	1	0	0
rs3116843	6	29097127	0.727763	rs142403264	XXbac-BCX196D17.5	2.666	441	downstream	NA	NA	NA	1	A	G	0.4135	5	9	15	0	1	0
rs7745768	6	29314964	1	rs150254595	OR5V1	2.66	8042	intergenic	NA	NA	NA	1	C	T	0.1044	7	14	15	1	1	0
rs209137	6	28865713	0.856052	rs142403264	HCG14	2.609	613	downstream	NA	NA	NA	1	T	C	0.498	NA	1	1	1	1	0
rs3116817	6	29149561	0.84901	rs142403264	OR2J4P	2.592	0	ncRNA_exonic	NA	NA	NA	1	A	G	0.4523	6	9	15	1	1	0
rs7382657	6	29133556	0.8448	rs142403264	OR2J2	2.587	7754	intergenic	NA	NA	NA	1	C	T	0.4533	5	9	15	1	1	0
rs35608874	6	28846924	0.654306	rs150254595	ZNF90P2	2.582	9684	intergenic	NA	NA	NA	1	CT	C	0.07058	NA	5	14	0	1	0
rs3116822	6	29154709	0.959469	rs142403264	OR2J4P	2.578	4486	intergenic	NA	NA	NA	1	T	C	0.4851	6	9	15	0	1	0
rs6910361	6	28651780	0.823437	rs150254595	LINC00533	2.577	34936	intergenic	NA	NA	NA	1	G	A	0.1034	6	1	14	0	1	0
rs3116857	6	29144127	0.84901	rs142403264	OR2J2	2.556	1775	intergenic	NA	NA	NA	1	C	T	0.4523	6	14	15	1	1	0
rs3116823	6	29154928	0.8448	rs142403264	OR2J4P	2.546	4705	intergenic	NA	NA	NA	1	T	C	0.4533	7	9	15	0	1	0
rs13206458	6	28893573	0.64495	rs150254595	TRIM27	2.544	1806	intergenic	NA	NA	NA	1	T	C	0.06958	6	5	15	1	1	0
rs556827765	6	28821676	0.654306	rs150254595	XXbac-BPG308K3.6	2.535	5725	intergenic	NA	NA	NA	1	G	A	0.07058	NA	5	15	0	1	0
rs172328	6	28790528	0.886214	rs150254595	XXbac-BPG308K3.5	2.534	15117	intergenic	NA	NA	NA	1	C	T	0.1054	NA	1	14	0	1	0
rs2013972	6	29058997	0.725702	rs142403264	OR2B3	2.534	3906	intergenic	NA	NA	NA	1	A	T	0.4185	7	14	15	1	1	0
rs1233594	6	28727343	0.633758	rs150254595	AL662890.1	2.521	16349	intergenic	NA	NA	NA	1	A	G	0.07058	7	5	14	0	1	0
rs209128	6	28869173	0.856052	rs142403264	TRIM27	2.508	1605	intergenic	NA	NA	NA	1	C	A	0.498	NA	3	4	1	1	0
rs3131071	6	28906922	0.60795	rs150254595	C6orf100	2.488	4731	intergenic	NA	NA	NA	1	C	G	0.06561	6	1	15	1	1	0
rs13196606	6	28370078	0.601322	rs7766356	ZSCAN12	2.474	2566	intergenic	9.96368e-06	0.0861065	0.0192247	1	A	G	0.2406	1f	5	14	1	1	0
rs2765219	6	28770349	0.85266	rs142403264	AL662890.3	2.469	6536	intergenic	NA	NA	NA	1	A	G	0.499	NA	2	14	0	1	0
rs6916161	6	28983846	0.668386	rs142403264	OR2AD1P	2.462	10610	intergenic	NA	NA	NA	1	A	G	0.4364	2b	1	14	0	1	0
rs3135295	6	28793915	0.654306	rs150254595	XXbac-BPG308K3.5	2.459	11730	intergenic	NA	NA	NA	1	T	C	0.07058	4	1	13	0	1	0
rs548609793	6	29158222	0.84901	rs142403264	OR2J4P	2.44	7999	intergenic	NA	NA	NA	1	A	AT	0.4523	NA	9	15	0	1	0
rs1990042	7	44976349	0.619739	rs2331179	AC004854.5	2.439	16420	intergenic	2.34737e-07	0.110435	0.0210719	2	C	T	0.2545	7	5	15	0	1	0
rs209179	6	28793853	0.820104	rs142403264	XXbac-BPG308K3.5	2.431	11792	intergenic	NA	NA	NA	1	C	G	0.4901	5	1	13	0	1	1
rs932776	6	28901034	0.848722	rs142403264	TRIM27	2.427	9267	intergenic	NA	NA	NA	1	C	T	0.5	NA	5	15	1	1	0
rs3129163	6	29145725	0.766923	rs142403264	OR2J2	2.421	3373	intergenic	NA	NA	NA	1	A	T	0.4573	7	14	15	1	1	0
rs1233616	6	28739884	0.741462	rs142403264	AL662890.1	2.417	3808	intergenic	NA	NA	NA	1	T	C	0.4761	4	1	13	0	1	1
rs209149	6	28855082	0.856052	rs142403264	ZNF90P2	2.417	1526	intergenic	NA	NA	NA	1	G	A	0.498	NA	5	15	0	1	0
rs3130751	6	29161084	0.813584	rs142403264	OR2J4P	2.403	10861	intergenic	NA	NA	NA	1	C	T	0.4404	7	9	15	0	1	0
rs1150718	6	28256947	0.722077	rs12180820	PGBD1	2.395	0	intronic	1.08449e-06	0.0859903	0.0173965	1	A	C	0.332	NA	4	5	1	1	0
rs1073820	6	29132520	0.813584	rs142403264	OR2J2	2.394	8790	intergenic	NA	NA	NA	1	G	A	0.4404	5	9	15	1	1	0
rs1235176	6	28723978	0.788435	rs142403264	AL662890.1	2.377	19714	intergenic	NA	NA	NA	1	G	A	0.4891	4	2	14	0	1	0
rs9257249	6	28803504	0.654306	rs150254595	XXbac-BPG308K3.5	2.374	2141	intergenic	NA	NA	NA	1	T	C	0.07058	7	5	14	0	1	0
rs9257136	6	28723841	0.633758	rs150254595	AL662890.1	2.372	19851	intergenic	NA	NA	NA	1	A	C	0.07058	5	2	14	0	1	0
rs3135293	6	28877247	0.64495	rs150254595	TRIM27	2.362	0	intronic	NA	NA	NA	1	T	C	0.06958	7	4	4	1	1	0
rs2746149	6	29435355	0.611218	rs150254595	UBDP1	2.35	0	ncRNA_intronic	NA	NA	NA	1	T	C	0.07455	6	5	15	1	1	0
rs2006770	6	29151145	0.813584	rs142403264	OR2J4P	2.333	922	downstream	NA	NA	NA	1	C	T	0.4404	6	9	15	1	1	0
rs9257262	6	28817590	0.654306	rs150254595	XXbac-BPG308K3.6	2.332	9811	intergenic	NA	NA	NA	1	C	T	0.07058	6	5	15	0	1	0
rs9295789	6	29034525	0.721263	rs142403264	OR2P1P	2.314	5075	intergenic	NA	NA	NA	1	T	G	0.4195	6	14	15	0	0	0
rs9366725	6	28685981	0.781028	rs142403264	RPSAP2	2.309	13812	intergenic	NA	NA	NA	1	T	C	0.4911	7	5	14	0	1	0
rs3130735	6	29128765	0.813584	rs142403264	OR2J2	2.309	12545	intergenic	NA	NA	NA	1	C	G	0.4404	7	9	15	0	1	0
rs11300282	6	28344341	0.641836	rs12180820	ZSCAN12	2.294	2390	intergenic	NA	NA	NA	1	A	AT	0.3082	NA	4	5	1	0	0
rs3129105	6	29213070	0.988687	rs142403264	XXbac-BPG308J9.3	2.288	0	ncRNA_intronic	NA	NA	NA	1	C	A	0.4871	6	9	15	0	1	0
rs13217047	6	28556051	0.894686	rs7766356	SCAND3:RP5-1186N24.3	2.283	00:00:00	ncRNA_intronic	NA	NA	NA	1	C	G	0.173	5	1	13	1	1	0
rs758398	6	28320674	0.990294	rs12180820	ZSCAN31:ZKSCAN3	2.268	00:00:00	intronic	6.02515e-10	0.116833	0.0186181	1	T	C	0.2734	6	1	5	1	1	0
rs3135311	6	28856740	0.64495	rs150254595	ZNF90P2	2.25	0	ncRNA_exonic	NA	NA	NA	1	A	C	0.06958	6	5	15	0	1	0
rs7750526	6	28336004	0.601322	rs7766356	ZKSCAN3	2.246	0	UTR3	7.3297e-06	0.0874989	0.0192484	1	T	A	0.2406	6	2	5	1	1	0
rs115659340	6	29029730	0.95186	rs142403264	OR2P1P	2.246	9870	intergenic	2.53314e-07	0.091048	0.0174208	1	T	G	0.4891	6	9	15	0	1	0
rs1237485	6	28894344	0.848722	rs142403264	TRIM27	2.244	2577	intergenic	NA	NA	NA	1	A	G	0.5	NA	5	15	1	1	0
rs9257761	6	29319349	1	rs150254595	OR5V1	2.242	3657	intergenic	NA	NA	NA	1	C	A	0.1044	6	9	15	1	1	0
rs1311912	6	28716854	0.633758	rs150254595	RPSAP2	2.219	16172	intergenic	NA	NA	NA	1	A	T	0.07058	6	5	14	0	1	0
rs9393939	6	28989067	0.715438	rs142403264	OR2AD1P	2.219	5389	intergenic	NA	NA	NA	1	T	C	0.4225	6	13	14	0	1	0
rs3132387	6	28825573	0.654306	rs150254595	XXbac-BPG308K3.6	2.217	1828	intergenic	NA	NA	NA	1	G	A	0.07058	4	5	15	0	1	0
rs150092096	6	28819880	0.654306	rs150254595	XXbac-BPG308K3.6	2.215	7521	intergenic	9.28752e-08	0.154299	0.0285007	1	G	A	0.07058	6	5	15	0	1	0
rs2394152	6	28686284	0.781028	rs142403264	RPSAP2	2.214	13509	intergenic	NA	NA	NA	1	C	T	0.4911	NA	7	14	0	1	0
rs213230	6	28330264	0.710076	rs12180820	ZKSCAN3	2.213	0	intronic	1.16058e-09	0.117395	0.0190279	1	G	A	0.2406	7	4	5	1	1	0
rs3129112	6	29090011	0.64495	rs150254595	XXbac-BCX196D17.5	2.204	1975	intergenic	NA	NA	NA	1	G	A	0.06958	7	14	15	1	1	0
rs3135296	6	28795856	0.654306	rs150254595	XXbac-BPG308K3.5	2.191	9789	intergenic	NA	NA	NA	1	A	T	0.07058	6	13	13	0	1	0
rs1426371	12	108629780	0.937452	rs3764002	WSCD2	2.176	0	intronic	3.90711e-09	-0.115673	0.0193778	3	A	G	0.2575	5	2	14	1	0	1
rs534699353	6	28960879	0.642702	rs142403264	ZNF311	2.161	1682	intergenic	NA	NA	NA	1	C	T	0.4364	NA	5	15	1	1	0
rs6456814	6	28305812	0.760364	rs12180820	ZSCAN31	2.16	0	intronic	5.58891e-09	0.118226	0.0200076	1	A	C	0.2207	5	5	15	1	1	0
rs16894106	6	28400339	0.604752	rs7766356	ZSCAN23	2.157	0	intronic	2.4828e-05	0.0821773	0.0192247	1	A	G	0.2376	7	4	5	1	1	0
rs4947360	6	29051397	0.725702	rs142403264	OR2B3	2.153	2587	intergenic	NA	NA	NA	1	C	T	0.4185	7	9	15	1	1	0
rs1233612	6	28738429	0.633758	rs150254595	AL662890.1	2.152	5263	intergenic	NA	NA	NA	1	G	T	0.07058	4	5	13	0	1	0
rs2005985	6	29175769	0.81793	rs142403264	OR2H4P	2.149	7243	intergenic	NA	NA	NA	1	T	C	0.4394	7	5	15	0	1	0
rs13217472	6	28681415	0.62444	rs150254595	RPSAP2	2.141	18378	intergenic	NA	NA	NA	1	G	A	0.06958	6	5	14	0	1	0
rs1233624	6	28750265	0.633758	rs150254595	NOL5BP	2.138	1144	intergenic	NA	NA	NA	1	G	C	0.07058	6	2	13	0	1	0
rs2746150	6	29442701	0.630667	rs150254595	MAS1LP1	2.134	100	downstream	NA	NA	NA	1	C	T	0.07256	1f	7	15	0	1	0
rs9257800	6	29340743	0.673149	rs150254595	OR5V1	2.132	0	intronic	NA	NA	NA	1	C	T	0.07256	7	9	15	1	1	0
rs853690	6	28285482	0.819421	rs12180820	RP5-874C20.6	2.124	1954	intergenic	1.62061e-07	0.0942748	0.0177522	1	A	G	0.3091	NA	5	15	1	1	0
rs7743489	6	29249632	0.918334	rs142403264	XXbac-BPG308J9.3	2.124	0	ncRNA_intronic	NA	NA	NA	1	G	T	0.4652	6	14	15	0	1	0
rs238878	6	29349232	0.73868	rs142403264	OR5V1	2.121	0	intronic	NA	NA	NA	1	G	A	0.498	7	14	15	1	1	0
rs3130718	6	29114621	0.959469	rs142403264	OR2N1P	2.104	8027	intergenic	NA	NA	NA	1	A	G	0.4851	7	7	15	0	1	0
rs574713947	6	28709151	0.643118	rs150254595	RPSAP2	2.1	8469	intergenic	NA	NA	NA	1	GGTT	G	0.07157	NA	2	14	0	1	0
rs9257248	6	28803291	0.654306	rs150254595	XXbac-BPG308K3.5	2.1	2354	intergenic	NA	NA	NA	1	C	T	0.07058	7	5	14	0	1	0
rs3135306	6	28839798	0.654306	rs150254595	XXbac-BPG308K3.6	2.097	7390	intergenic	NA	NA	NA	1	G	A	0.07058	4	5	15	0	1	0
rs3131081	6	28982272	0.64495	rs150254595	ZNF311	2.094	9178	intergenic	NA	NA	NA	1	C	T	0.06958	5	1	14	1	1	0
rs2765220	6	28769671	0.806976	rs150254595	AL662890.3	2.076	5858	intergenic	NA	NA	NA	1	T	C	0.1153	NA	5	14	0	1	0
rs9257774	6	29327043	0.734436	rs142403264	OR5V1	2.069	0	intronic	NA	NA	NA	1	A	G	0.4851	6	9	15	1	1	0
rs146280065	6	28865209	0.64495	rs150254595	HCG14	2.065	109	downstream	NA	NA	NA	1	T	TA	0.06958	NA	1	1	1	1	0
rs2206041	6	29178606	0.977602	rs142403264	OR2H4P	2.057	4406	intergenic	NA	NA	NA	1	C	T	0.4881	6	5	15	0	1	0
rs5875168	6	28714777	0.781028	rs142403264	RPSAP2	2.033	14095	intergenic	NA	NA	NA	1	TA	T	0.4911	NA	1	14	0	0	0
rs6456883	6	28970369	0.667395	rs142403264	ZNF311	2.027	0	intronic	NA	NA	NA	1	T	C	0.4334	7	5	15	1	1	0
rs238882	6	29346363	0.71328	rs142403264	OR5V1	2.01	0	intronic	NA	NA	NA	1	A	G	0.4821	7	9	15	1	1	0
rs6919344	6	29127687	0.8448	rs142403264	OR2J2	2.006	13623	intergenic	NA	NA	NA	1	A	G	0.4533	5	9	15	0	1	0
rs7761321	6	28767482	0.643118	rs150254595	AL662890.3	2.004	3669	intergenic	NA	NA	NA	1	C	A	0.07157	6	5	14	0	1	0
rs71550114	6	28986525	0.63453	rs150254595	OR2AD1P	1.997	7931	intergenic	NA	NA	NA	1	C	CT	0.06859	NA	7	14	0	1	0
rs6456857	6	28819159	0.856052	rs142403264	XXbac-BPG308K3.6	1.987	8242	intergenic	NA	NA	NA	1	C	T	0.498	7	5	15	0	1	0
rs3129788	6	29057639	0.64495	rs150254595	OR2B3	1.975	2548	intergenic	NA	NA	NA	1	G	A	0.06958	6	13	15	1	1	0
rs1233590	6	28720712	0.781028	rs142403264	RPSAP2	1.963	20030	intergenic	NA	NA	NA	1	A	G	0.4911	2b	1	14	0	1	1
rs3135312	6	28856889	0.64495	rs150254595	ZNF90P2	1.95	0	ncRNA_exonic	NA	NA	NA	1	T	A	0.06958	5	5	15	0	1	0
rs4713207	6	29264655	0.614631	rs142403264	OR2B4P	1.95	5224	intergenic	NA	NA	NA	1	G	A	0.3956	7	9	15	1	1	0
rs707907	6	28291240	0.819421	rs12180820	ZSCAN31	1.944	1229	intergenic	2.11178e-07	0.0933915	0.0177522	1	G	A	0.3091	NA	4	15	1	1	0
rs9257226	6	28787193	0.814884	rs150254595	XXbac-BPG308K3.5	1.941	18452	intergenic	NA	NA	NA	1	A	G	0.1143	7	5	14	0	1	0
rs3130805	6	29306456	1	rs150254595	DDX6P1	1.941	7617	intergenic	NA	NA	NA	1	G	A	0.1044	6	13	15	0	1	0
rs238876	6	29349609	0.73678	rs142403264	OR5V1	1.933	0	intronic	NA	NA	NA	1	C	T	0.5	7	14	15	1	1	0
rs3116842	6	29093659	0.731691	rs142403264	XXbac-BCX196D17.5	1.908	0	ncRNA_intronic	NA	NA	NA	1	T	C	0.4155	6	14	15	0	1	0
rs1233621	6	28747643	0.740979	rs142403264	NOL5BP	1.901	3766	intergenic	NA	NA	NA	1	T	C	0.4463	NA	5	13	0	1	0
rs13214370	6	29289324	0.777127	rs142403264	DDX6P1	1.9	8078	intergenic	NA	NA	NA	1	C	T	0.4662	7	14	15	0	1	0
rs574516482	6	28865885	0.698832	rs142403264	HCG14	1.898	785	downstream	NA	NA	NA	1	AT	A	0.4583	NA	1	1	1	0	0
rs3116824	6	29158080	0.84901	rs142403264	OR2J4P	1.891	7857	intergenic	NA	NA	NA	1	T	C	0.4523	7	9	15	0	1	0
rs3135323	6	28931677	0.856052	rs142403264	KRT18P1	1.885	5229	intergenic	NA	NA	NA	1	G	C	0.498	7	5	15	0	1	0
rs35778344	6	28599105	0.652948	rs150254595	RP11-373N24.2	1.879	2052	intergenic	NA	NA	NA	1	G	A	0.1262	7	13	14	0	1	0
rs7206	6	28201138	0.607883	rs12180820	ZSCAN9	1.874	0	UTR3	8.55856e-07	0.0845475	0.016943	1	G	A	0.3777	NA	4	4	1	1	0
rs3129120	6	29111775	0.663706	rs150254595	OR2N1P	1.871	5181	intergenic	NA	NA	NA	1	T	C	0.07157	6	8	15	0	1	0
rs3130777	6	29098796	0.64495	rs150254595	XXbac-BCX196D17.5	1.862	2110	intergenic	NA	NA	NA	1	C	G	0.06958	6	7	15	0	1	0
rs388035	6	28880629	0.856052	rs142403264	TRIM27	1.857	0	intronic	NA	NA	NA	1	C	T	0.498	6	4	4	1	1	0
rs3116826	6	29161435	0.813584	rs142403264	OR2J4P	1.852	11212	intergenic	NA	NA	NA	1	G	A	0.4404	7	9	15	0	1	0
rs3117345	6	29202465	0.992506	rs142403264	XXbac-BPG308J9.3	1.838	0	ncRNA_intronic	NA	NA	NA	1	G	A	0.4901	NA	5	15	0	1	0
rs209182	6	28792338	0.826652	rs142403264	XXbac-BPG308K3.5	1.836	13307	intergenic	NA	NA	NA	1	C	A	0.4841	NA	7	13	0	1	1
rs35257859	6	28562589	0.894686	rs7766356	SCAND3	1.824	0	intergenic	NA	NA	NA	1	G	A	0.173	5	5	14	1	1	0
rs3130846	6	28926237	0.64495	rs150254595	KRT18P1	1.824	10669	intergenic	NA	NA	NA	1	C	T	0.06958	5	5	15	0	1	0
rs1119211	6	28309136	0.760364	rs12180820	ZSCAN31	1.823	0	intronic	4.83586e-09	0.118715	0.0200076	1	C	G	0.2207	6	5	15	1	1	0
rs28359954	6	29344447	0.73868	rs142403264	OR5V1	1.822	0	intronic	NA	NA	NA	1	G	T	0.498	6	14	15	1	1	0
rs2754764	6	28769011	0.85266	rs142403264	AL662890.3	1.817	5198	intergenic	NA	NA	NA	1	A	C	0.499	5	5	14	0	1	0
rs201049089	6	28523687	0.894686	rs7766356	SCAND3	1.802	15719	intergenic	NA	NA	NA	1	TTTC	T	0.173	NA	5	14	0	1	0
rs3130816	6	29203911	0.992506	rs142403264	XXbac-BPG308J9.3	1.801	0	ncRNA_intronic	NA	NA	NA	1	A	G	0.4901	5	5	15	0	1	1
rs3135303	6	28834142	0.856052	rs142403264	XXbac-BPG308K3.6	1.788	1734	intergenic	NA	NA	NA	1	C	G	0.498	4	1	1	0	1	0
rs1233623	6	28748281	0.633758	rs150254595	NOL5BP	1.786	3128	intergenic	NA	NA	NA	1	C	T	0.07058	5	5	13	0	1	0
rs1233593	6	28726815	0.633758	rs150254595	AL662890.1	1.776	16877	intergenic	NA	NA	NA	1	C	T	0.07058	5	1	14	0	1	0
rs1311918	6	28753646	0.633758	rs150254595	NOL5BP	1.767	1864	intergenic	NA	NA	NA	1	C	T	0.07058	5	5	13	0	1	0
rs9348813	6	28694608	0.781028	rs142403264	RPSAP2	1.749	5185	intergenic	NA	NA	NA	1	C	T	0.4911	5	1	14	0	1	0
rs9257775	6	29327079	0.737285	rs142403264	OR5V1	1.748	0	intronic	NA	NA	NA	1	T	C	0.4841	6	9	15	1	1	0
rs2206040	6	29178514	0.977602	rs142403264	OR2H4P	1.735	4498	intergenic	NA	NA	NA	1	C	T	0.4881	7	5	15	0	1	0
rs9348817	6	28989263	0.702007	rs142403264	OR2AD1P	1.728	5193	intergenic	NA	NA	NA	1	T	C	0.3684	NA	13	14	0	1	0
rs5003267	6	29344102	0.71328	rs142403264	OR5V1	1.726	0	intronic	NA	NA	NA	1	C	A	0.4821	2b	14	15	1	1	0
rs209171	6	28817300	0.820104	rs142403264	XXbac-BPG308K3.6	1.723	10101	intergenic	NA	NA	NA	1	A	G	0.4901	6	5	15	0	1	0
rs3129097	6	29077353	0.725702	rs142403264	OR2J3	1.721	2314	intergenic	NA	NA	NA	1	C	T	0.4185	6	7	15	1	1	0
rs3129176	6	29160671	0.813584	rs142403264	OR2J4P	1.707	10448	intergenic	NA	NA	NA	1	A	G	0.4404	7	9	15	0	1	0
rs3130720	6	29115748	0.813584	rs142403264	OR2N1P	1.697	9154	intergenic	NA	NA	NA	1	G	C	0.4404	6	14	15	0	1	0
rs3130889	6	28902974	0.848722	rs142403264	C6orf100	1.684	8679	intergenic	NA	NA	NA	1	A	G	0.5	5	2	15	1	1	0
rs238886	6	29345522	0.71328	rs142403264	OR5V1	1.663	0	intronic	NA	NA	NA	1	C	T	0.4821	NA	14	15	1	1	0
rs3131075	6	28924626	0.64495	rs150254595	KRT18P1	1.659	12280	intergenic	NA	NA	NA	1	T	A	0.06958	6	5	14	0	1	0
rs10951779	7	44981418	0.923408	rs12538191	RP4-647J21.1	1.651	17179	intergenic	2.52884e-09	0.131208	0.0217165	2	G	A	0.2465	6	13	15	0	1	0
rs3129147	6	29136510	0.813584	rs142403264	OR2J2	1.644	4800	intergenic	NA	NA	NA	1	G	C	0.4404	6	14	15	1	1	0
rs3130778	6	29099579	0.727763	rs142403264	XXbac-BCX196D17.5	1.64	2893	intergenic	NA	NA	NA	1	C	T	0.4135	4	9	15	0	1	0
rs1233627	6	28751727	0.831275	rs142403264	NOL5BP	1.632	0	ncRNA_exonic	NA	NA	NA	1	C	T	0.499	5	1	13	0	1	1
rs1233586	6	28718215	0.781028	rs142403264	RPSAP2	1.631	17533	intergenic	NA	NA	NA	1	T	C	0.4911	7	1	14	0	1	0
rs7740429	6	28399246	0.604752	rs7766356	ZSCAN23	1.622	460	downstream	3.08745e-05	0.0812137	0.0192247	1	A	G	0.2376	6	4	5	1	1	0
rs3130838	6	28866528	0.64495	rs150254595	HCG14	1.616	1428	intergenic	NA	NA	NA	1	T	C	0.06958	4	1	5	1	1	0
rs3749971	6	29342775	0.651063	rs150254595	OR5V1:OR12D3	1.612	00:00:00	exonic	NA	NA	NA	1	G	A	0.07455	NA	9	15	1	1	0
rs34724414	6	28619353	0.615165	rs150254595	LINC00533	1.608	2509	intergenic	NA	NA	NA	1	A	G	0.06859	7	5	14	0	1	0
rs4713178	6	28690100	0.781028	rs142403264	RPSAP2	1.605	9693	intergenic	NA	NA	NA	1	A	G	0.4911	5	5	14	0	1	0
rs3132373	6	28773355	0.643118	rs150254595	AL662890.3	1.587	9542	intergenic	NA	NA	NA	1	G	T	0.07157	NA	5	14	0	1	0
rs3131069	6	28906285	0.64495	rs150254595	C6orf100	1.582	5368	intergenic	NA	NA	NA	1	C	G	0.06958	7	5	15	1	1	0
rs3130744	6	29144420	0.84901	rs142403264	OR2J2	1.581	2068	intergenic	NA	NA	NA	1	T	A	0.4523	6	14	15	1	1	0
rs1233494	6	29453219	0.601869	rs150254595	MAS1L	1.579	1254	intergenic	NA	NA	NA	1	T	C	0.07356	NA	5	15	1	1	0
rs4713190	6	28942833	0.650784	rs142403264	RN7SL471P	1.574	2418	intergenic	NA	NA	NA	1	G	A	0.4374	7	5	15	0	1	0
rs2144426	6	29345029	0.71328	rs142403264	OR5V1	1.566	0	intronic	NA	NA	NA	1	G	A	0.4821	7	14	15	1	1	0
rs3129150	6	29138018	0.959469	rs142403264	OR2J2	1.534	3292	intergenic	NA	NA	NA	1	T	C	0.4851	6	13	15	1	1	0
rs7760313	6	28817897	0.654306	rs150254595	XXbac-BPG308K3.6	1.517	9504	intergenic	NA	NA	NA	1	T	C	0.07058	7	5	15	0	1	0
rs1233585	6	28716345	0.660498	rs150254595	RPSAP2	1.516	15663	intergenic	NA	NA	NA	1	A	G	0.1312	6	1	14	0	1	0
rs6941946	6	28988583	0.715438	rs142403264	OR2AD1P	1.507	5873	intergenic	NA	NA	NA	1	A	G	0.4225	6	13	14	0	1	0
rs417919	6	28779423	0.814884	rs150254595	AL662890.3	1.493	15610	intergenic	NA	NA	NA	1	A	G	0.1143	NA	2	13	0	1	1
rs4713147	6	28115367	0.66922	rs7766356	ZKSCAN8	1.492	0	intronic	NA	NA	NA	1	A	T	0.136	NA	4	5	1	0	0
rs17301128	6	28308034	0.726838	rs12180820	ZSCAN31	1.491	0	intronic	8.07073e-09	0.117928	0.0201704	1	G	C	0.2117	1f	5	15	1	1	0
rs4446587	6	29259623	0.951452	rs142403264	OR2B4P	1.464	192	downstream	NA	NA	NA	1	G	A	0.497	6	9	15	0	1	0
rs3130727	6	29124632	0.813584	rs142403264	OR2J2	1.436	16678	intergenic	NA	NA	NA	1	C	T	0.4404	7	14	15	0	1	0
rs393431	6	28833172	0.856052	rs142403264	XXbac-BPG308K3.6	1.435	764	upstream	NA	NA	NA	1	G	A	0.498	5	1	5	0	1	0
rs3130721	6	29116198	0.84901	rs142403264	OR2N1P	1.431	9604	intergenic	NA	NA	NA	1	A	G	0.4523	7	9	15	0	1	0
rs537027827	6	28755687	0.806976	rs150254595	NOL5BP	1.43	3905	intergenic	NA	NA	NA	1	T	TGG	0.1153	NA	5	13	0	1	0
rs3130766	6	29086829	0.962998	rs142403264	XXbac-BCX196D17.5	1.429	5157	intergenic	NA	NA	NA	1	C	T	0.4861	7	14	15	1	1	0
rs9257183	6	28756008	0.643118	rs150254595	NOL5BP	1.416	4226	intergenic	NA	NA	NA	1	A	T	0.07157	7	5	13	0	1	0
rs529077117	6	29065393	0.951848	rs142403264	OR2J1	1.408	2992	intergenic	NA	NA	NA	1	G	T	0.4871	NA	9	15	1	1	0
rs5003264	6	29343989	0.734783	rs142403264	OR5V1	1.399	0	intronic	NA	NA	NA	1	G	T	0.499	4	14	15	1	1	0
rs6899880	6	29147882	0.813584	rs142403264	OR2J4P	1.39	1404	intergenic	NA	NA	NA	1	G	C	0.4404	7	14	15	1	1	0
rs2523443	6	29415464	0.630667	rs150254595	OR11A1	1.39	0	intronic	NA	NA	NA	1	C	A	0.07256	NA	2	15	1	1	0
rs6456816	6	28311421	0.758617	rs12180820	ZSCAN31	1.373	0	intronic	5.00144e-09	0.118602	0.0200076	1	T	C	0.2227	7	5	14	1	1	0
rs141371860	6	29146697	0.84341	rs142403264	OR2J4P	1.366	2589	intergenic	3.38852e-06	-0.0823589	0.0174864	1	G	C	0.4553	7	14	15	1	1	0
rs3129791	6	28954293	0.64495	rs150254595	HCG15	1.364	0	ncRNA_intronic	NA	NA	NA	1	G	A	0.06958	1f	1	5	1	1	1
rs3131345	6	28825571	0.654306	rs150254595	XXbac-BPG308K3.6	1.363	1830	intergenic	NA	NA	NA	1	G	A	0.07058	NA	5	15	0	1	0
rs9257572	6	29146107	0.809908	rs142403264	OR2J4P	1.353	3179	intergenic	NA	NA	NA	1	G	T	0.4414	7	14	15	1	1	0
rs4713192	6	28943880	0.650784	rs142403264	RN7SL471P	1.332	1371	intergenic	NA	NA	NA	1	T	C	0.4374	5	5	15	0	1	0
rs2157312	6	28927258	0.847551	rs142403264	KRT18P1	1.329	9648	intergenic	NA	NA	NA	1	A	T	0.4891	6	5	15	0	1	0
rs3130841	6	28881155	0.856052	rs142403264	TRIM27	1.325	0	intronic	NA	NA	NA	1	G	C	0.498	6	4	4	1	1	0
rs3130818	6	29205501	0.988761	rs142403264	XXbac-BPG308J9.3	1.323	0	ncRNA_intronic	NA	NA	NA	1	A	G	0.4891	7	5	15	0	1	0
rs1233576	6	28710244	0.781028	rs142403264	RPSAP2	1.313	9562	intergenic	NA	NA	NA	1	C	T	0.4911	3a	1	14	0	1	0
rs213228	6	28331252	0.629119	rs12180820	ZKSCAN3	1.308	0	intronic	1.5349e-06	0.0871446	0.0178832	1	C	A	0.3022	NA	4	4	1	1	0
rs6941188	6	28569338	0.758466	rs7766356	SCAND3	1.305	0	intergenic	NA	NA	NA	1	C	T	0.1978	6	5	14	1	1	0
rs1233596	6	28727673	0.788435	rs142403264	AL662890.1	1.293	16019	intergenic	NA	NA	NA	1	T	C	0.4891	6	5	14	0	1	0
rs9257421	6	28933672	0.608003	rs142403264	KRT18P1	1.286	3234	intergenic	NA	NA	NA	1	G	A	0.4225	5	5	15	0	1	0
rs3129683	6	29286670	1	rs150254595	DDX6P1	1.277	10732	intergenic	NA	NA	NA	1	C	G	0.1044	6	9	15	0	1	0
rs9380109	6	29057971	0.725702	rs142403264	OR2B3	1.272	2880	intergenic	NA	NA	NA	1	T	C	0.4185	6	13	15	1	1	0
rs1535039	6	29411432	0.630667	rs150254595	OR11A1	1.27	0	intronic	NA	NA	NA	1	T	C	0.07256	6	9	15	1	1	0
rs9295788	6	29034376	0.721263	rs142403264	OR2P1P	1.268	5224	intergenic	NA	NA	NA	1	G	A	0.4195	7	14	15	0	1	0
rs209164	6	28836456	0.820104	rs142403264	XXbac-BPG308K3.6	1.262	4048	intergenic	NA	NA	NA	1	T	C	0.4901	NA	5	15	0	1	1
rs3130813	6	29195011	0.774549	rs142403264	XXbac-BPG308J9.3	1.26	0	ncRNA_intronic	NA	NA	NA	1	T	C	0.4304	7	5	15	0	1	0
rs172329	6	28789266	0.814884	rs150254595	XXbac-BPG308K3.5	1.259	16379	intergenic	NA	NA	NA	1	T	C	0.1143	NA	5	14	0	1	0
rs3130842	6	28906706	0.848722	rs142403264	C6orf100	1.252	4947	intergenic	NA	NA	NA	1	C	T	0.5	7	1	15	1	1	0
rs1233622	6	28747902	0.76363	rs142403264	NOL5BP	1.245	3507	intergenic	NA	NA	NA	1	T	C	0.4791	5	5	13	0	1	0
rs9391676	6	28683743	0.781028	rs142403264	RPSAP2	1.24	16050	intergenic	NA	NA	NA	1	T	C	0.4911	7	5	14	0	1	0
rs58020991	6	28371794	0.604752	rs7766356	ZSCAN12	1.239	4282	intergenic	3.8959e-05	0.080711	0.0193535	1	A	G	0.2376	7	5	14	1	1	0
rs9468344	6	28309569	0.99026	rs12180820	ZSCAN31	1.237	0	UTR5	1.2815e-09	0.114567	0.0186181	1	G	T	0.2714	6	5	15	1	1	0
rs209135	6	28867085	0.853043	rs142403264	HCG14	1.218	1985	intergenic	NA	NA	NA	1	C	T	0.497	NA	1	5	1	1	0
rs3117427	6	29274136	0.673149	rs150254595	OR14J1	1.218	266	upstream	NA	NA	NA	1	T	C	0.07256	6	9	15	1	1	0
rs3135328	6	28913772	0.856052	rs142403264	C6orf100	1.211	1457	intergenic	NA	NA	NA	1	C	T	0.498	NA	5	15	1	1	0
rs559557669	6	28842163	0.844135	rs142403264	XXbac-BPG308K3.6	1.209	9755	intergenic	NA	NA	NA	1	C	G	0.4808	NA	5	14	0	1	0
rs9257401	6	28916889	0.640529	rs142403264	C6orf100	1.206	4574	intergenic	NA	NA	NA	1	A	G	0.4334	4	1	15	1	1	1
rs1977074	6	29163834	0.977602	rs142403264	OR2J4P	1.205	13611	intergenic	NA	NA	NA	1	T	C	0.4881	7	9	15	0	1	0
rs6906873	6	29172311	0.77816	rs142403264	OR2H4P	1.205	10701	intergenic	NA	NA	NA	1	C	A	0.4294	7	5	15	0	1	0
rs3135317	6	28989297	0.64495	rs150254595	OR2AD1P	1.188	5159	intergenic	NA	NA	NA	1	A	G	0.06958	NA	13	14	0	1	0
rs1159519	6	29043580	0.725702	rs142403264	SAR1P1	1.187	769	downstream	NA	NA	NA	1	A	C	0.4185	7	13	15	0	1	0
rs149404333	6	29146703	0.663706	rs150254595	OR2J4P	1.182	2583	intergenic	NA	NA	NA	1	A	C	0.07157	7	14	15	1	1	0
rs763008	6	28915420	0.856052	rs142403264	C6orf100	1.18	3105	intergenic	NA	NA	NA	1	T	C	0.498	NA	2	15	1	1	0
rs3130752	6	29161409	0.813584	rs142403264	OR2J4P	1.178	11186	intergenic	NA	NA	NA	1	A	G	0.4404	7	9	15	0	1	0
rs3132393	6	28809598	0.654306	rs150254595	XXbac-BPG308K3.5	1.169	2814	intergenic	NA	NA	NA	1	T	C	0.07058	NA	13	14	0	1	0
rs3130886	6	28941979	0.867987	rs142403264	RN7SL471P	1.168	3272	intergenic	NA	NA	NA	1	C	T	0.4911	6	5	15	0	1	0
rs3116825	6	29158195	0.959469	rs142403264	OR2J4P	1.157	7972	intergenic	NA	NA	NA	1	T	C	0.4851	7	9	15	0	1	0
rs562710288	6	29143242	0.84901	rs142403264	OR2J2	1.152	890	downstream	NA	NA	NA	1	A	ATCTT	0.4523	NA	14	15	1	1	0
rs9468480	6	29046943	0.725702	rs142403264	SAR1P1	1.142	1997	intergenic	NA	NA	NA	1	G	A	0.4185	6	14	15	1	1	0
rs3130894	6	28981519	0.64495	rs150254595	ZNF311	1.113	8425	intergenic	NA	NA	NA	1	G	C	0.06958	7	5	13	1	1	0
rs3130833	6	29244226	0.918334	rs142403264	XXbac-BPG308J9.3	1.101	0	ncRNA_intronic	NA	NA	NA	1	G	A	0.4652	7	14	15	0	1	0
rs3129146	6	29134229	0.84208	rs142403264	OR2J2	1.098	7081	intergenic	NA	NA	NA	1	A	G	0.4573	7	9	15	1	1	0
rs3117433	6	29303364	1	rs150254595	DDX6P1	1.098	4525	intergenic	NA	NA	NA	1	T	C	0.1044	7	9	15	0	1	0
rs209163	6	28836817	0.856052	rs142403264	XXbac-BPG308K3.6	1.087	4409	intergenic	NA	NA	NA	1	C	T	0.498	3a	5	15	0	1	0
rs3129178	6	29075088	0.64495	rs150254595	OR2J3	1.084	4579	intergenic	NA	NA	NA	1	T	A	0.06958	6	13	15	1	1	0
rs3094558	6	29348942	0.705982	rs142403264	OR5V1	1.08	0	intronic	NA	NA	NA	1	C	T	0.4801	NA	14	15	1	1	0
rs3129164	6	29145729	0.766923	rs142403264	OR2J2	1.064	3377	intergenic	NA	NA	NA	1	G	C	0.4573	7	14	15	1	1	0
rs3131343	6	28775564	0.643118	rs150254595	AL662890.3	1.058	11751	intergenic	NA	NA	NA	1	G	A	0.07157	NA	5	13	0	1	0
rs10861879	12	108609634	0.70031	rs3764002	WSCD2	1.056	0	intronic	7.84454e-09	-0.105854	0.0180902	3	A	G	0.3201	5	5	15	1	1	0
rs9257217	6	28768932	0.643118	rs150254595	AL662890.3	1.052	5119	intergenic	NA	NA	NA	1	C	T	0.07157	5	5	14	0	1	0
rs13193272	6	28392743	0.604752	rs7766356	ZSCAN23	1.046	6963	intergenic	3.15073e-05	0.0811235	0.0192247	1	A	C	0.2376	7	4	5	1	1	0
rs1233598	6	28728722	0.788435	rs142403264	AL662890.1	1.043	14970	intergenic	NA	NA	NA	1	T	A	0.4891	5	5	14	0	1	0
rs3132385	6	28824974	0.64495	rs150254595	XXbac-BPG308K3.6	1.04	2427	intergenic	NA	NA	NA	1	C	T	0.06958	5	7	15	0	1	0
rs551868016	6	28840885	0.856052	rs142403264	XXbac-BPG308K3.6	1.04	8477	intergenic	NA	NA	NA	1	C	T	0.498	NA	5	15	0	1	0
rs3118359	6	28793904	0.64495	rs150254595	XXbac-BPG308K3.5	1.039	11741	intergenic	NA	NA	NA	1	G	T	0.06958	NA	1	13	0	1	0
rs150840777	6	29163053	0.77816	rs142403264	OR2J4P	1.027	12830	intergenic	3.98454e-06	-0.0823013	0.0176013	1	C	T	0.4294	6	14	15	0	1	0
rs526983	6	28815213	0.820104	rs142403264	XXbac-BPG308K3.5	1.02	8429	intergenic	NA	NA	NA	1	T	G	0.4901	6	13	14	0	1	0
rs9257691	6	29268929	0.864139	rs142403264	OR14J1	1.019	5473	intergenic	NA	NA	NA	1	A	C	0.4771	6	14	15	1	1	0
rs209129	6	28869010	0.856052	rs142403264	TRIM27	1.01	1768	intergenic	NA	NA	NA	1	T	C	0.498	3a	3	4	1	1	0
rs7381747	6	29254906	0.918334	rs142403264	XXbac-BPG308J9.3	1.003	0	ncRNA_intronic	NA	NA	NA	1	C	G	0.4652	7	9	15	0	1	0
rs3131100	6	28885752	0.844796	rs142403264	TRIM27	0.999	0	intronic	NA	NA	NA	1	T	C	0.499	7	2	4	1	1	0
rs3117334	6	29217514	0.992473	rs142403264	XXbac-BPG308J9.3	0.994	0	ncRNA_intronic	NA	NA	NA	1	T	G	0.4881	NA	5	15	0	1	0
rs3129145	6	29133301	0.959469	rs142403264	OR2J2	0.993	8009	intergenic	NA	NA	NA	1	A	G	0.4851	7	9	15	1	1	0
rs9257773	6	29327036	0.734436	rs142403264	OR5V1	0.99	0	intronic	NA	NA	NA	1	C	T	0.4851	6	9	15	1	1	0
rs1233493	6	29458241	0.611218	rs150254595	RPS17P1	0.98	787	upstream	NA	NA	NA	1	A	G	0.07455	6	2	15	1	1	0
rs3129123	6	29119159	0.811058	rs142403264	OR2N1P	0.978	12565	intergenic	NA	NA	NA	1	C	T	0.4394	7	9	15	0	1	0
rs3131342	6	28778475	0.85266	rs142403264	AL662890.3	0.977	14662	intergenic	NA	NA	NA	1	C	A	0.499	NA	1	13	0	1	0
rs853693	6	28282648	0.819421	rs12180820	RP5-874C20.6	0.974	4788	intergenic	2.22818e-07	0.0932115	0.0177522	1	A	G	0.3091	NA	5	15	1	1	0
rs2158280	6	29349327	0.705982	rs142403264	OR5V1	0.969	0	intronic	NA	NA	NA	1	G	A	0.4801	NA	14	15	1	1	0
rs9257669	6	29246239	0.952559	rs142403264	XXbac-BPG308J9.3	0.961	0	ncRNA_intronic	NA	NA	NA	1	G	A	0.4751	7	14	15	0	1	0
rs7754960	6	28346945	0.601322	rs7766356	ZSCAN12	0.96	0	UTR3	1.05187e-05	0.0858778	0.0192247	1	C	G	0.2406	5	4	5	1	1	0
rs3118367	6	28839529	0.654306	rs150254595	XXbac-BPG308K3.6	0.96	7121	intergenic	NA	NA	NA	1	T	C	0.07058	NA	5	15	0	1	0
rs1238262	6	28723960	0.633758	rs150254595	AL662890.1	0.942	19732	intergenic	NA	NA	NA	1	C	T	0.07058	2b	2	14	0	1	0
rs3117141	6	29022499	0.64495	rs150254595	OR2W1	0.932	9481	intergenic	NA	NA	NA	1	A	T	0.06958	6	9	15	1	1	0
rs2071790	6	28911802	0.842083	rs142403264	C6orf100	0.924	0	exonic	NA	NA	NA	1	G	A	0.498	NA	1	1	1	1	0
rs4713188	6	28926026	0.611042	rs142403264	KRT18P1	0.915	10880	intergenic	NA	NA	NA	1	G	T	0.4235	5	5	14	0	1	0
rs1233592	6	28725804	0.784725	rs142403264	AL662890.1	0.914	17888	intergenic	NA	NA	NA	1	G	C	0.4901	2b	1	13	0	1	0
rs3135294	6	28788769	0.654306	rs150254595	XXbac-BPG308K3.5	0.913	16876	intergenic	NA	NA	NA	1	G	A	0.07058	6	5	14	0	1	0
rs142403264	6	29245760	1	rs142403264	XXbac-BPG308J9.3	0.906	0	ncRNA_intronic	4.38222e-08	-0.0966904	0.0174208	1	C	T	0.4881	6	14	15	0	1	0
rs2394550	6	29248461	0.910806	rs142403264	XXbac-BPG308J9.3	0.894	0	ncRNA_intronic	NA	NA	NA	1	C	T	0.4672	6	14	15	0	1	0
rs1233603	6	28734031	0.808065	rs142403264	AL662890.1	0.88	9661	intergenic	NA	NA	NA	1	A	G	0.472	NA	1	13	0	1	1
rs7768299	6	28990195	0.715438	rs142403264	OR2AD1P	0.878	4261	intergenic	NA	NA	NA	1	T	C	0.4225	7	1	14	0	1	0
rs3135309	6	28855805	0.64495	rs150254595	ZNF90P2	0.874	803	downstream	NA	NA	NA	1	A	C	0.06958	7	5	15	0	1	0
rs3130758	6	29042937	0.955635	rs142403264	SAR1P1	0.872	1412	intergenic	NA	NA	NA	1	A	T	0.4881	6	13	15	0	1	0
rs10456373	6	29343333	0.765997	rs142403264	OR5V1	0.872	0	intronic	NA	NA	NA	1	T	C	0.494	6	14	15	1	1	0
rs9257689	6	29268160	0.871198	rs142403264	OR14J1	0.871	6242	intergenic	NA	NA	NA	1	C	T	0.4751	7	14	15	1	1	0
rs6923110	6	28566522	0.758466	rs7766356	SCAND3	0.865	0	intergenic	NA	NA	NA	1	C	T	0.1978	5	1	14	1	1	0
rs546219472	6	29119493	0.813584	rs142403264	OR2N1P	0.852	12899	intergenic	NA	NA	NA	1	CT	C	0.4404	NA	9	15	0	1	0
rs56131013	6	28320677	0.719318	rs12180820	ZSCAN31:ZKSCAN3	0.85	00:00:00	intronic	4.06851e-09	0.119641	0.0200653	1	A	G	0.2147	6	1	5	1	1	0
rs3799499	6	28354250	0.601322	rs7766356	ZSCAN12	0.843	0	intronic	1.03693e-05	0.0859382	0.0192247	1	T	G	0.2406	NA	4	5	1	1	0
rs3118365	6	28839908	0.621584	rs150254595	XXbac-BPG308K3.6	0.84	7500	intergenic	NA	NA	NA	1	G	A	0.07356	NA	5	15	0	1	0
rs9257692	6	29269000	0.899389	rs142403264	OR14J1	0.833	5402	intergenic	NA	NA	NA	1	C	A	0.4871	6	14	15	1	1	0
rs2187807	6	28926918	0.637395	rs142403264	KRT18P1	0.827	9988	intergenic	NA	NA	NA	1	T	C	0.4324	NA	5	15	0	1	0
rs2143668	6	29432173	0.630667	rs150254595	OR2H1	0.824	67	downstream	NA	NA	NA	1	A	T	0.07256	6	5	15	1	1	0
rs3130749	6	29159271	0.84901	rs142403264	OR2J4P	0.822	9048	intergenic	NA	NA	NA	1	A	G	0.4523	6	9	15	0	1	0
rs1150721	6	28255040	0.722077	rs12180820	PGBD1	0.82	0	intronic	1.30546e-06	0.0853425	0.0173965	1	C	G	0.332	5	4	4	1	1	0
rs9393941	6	29045632	0.725702	rs142403264	SAR1P1	0.805	686	upstream	NA	NA	NA	1	G	A	0.4185	7	14	15	1	1	0
rs7739915	6	28770683	0.876725	rs150254595	AL662890.3	0.798	6870	intergenic	NA	NA	NA	1	G	T	0.1064	2b	1	13	0	1	0
rs565207273	6	29330888	0.777127	rs142403264	OR5V1	0.798	0	intronic	NA	NA	NA	1	G	T	0.4662	NA	9	15	1	1	0
rs3129159	6	29142054	0.84901	rs142403264	OR2J2	0.792	0	exonic	NA	NA	NA	1	G	C	0.4523	7	9	15	1	1	0
rs3135325	6	28927271	0.64495	rs150254595	KRT18P1	0.79	9635	intergenic	NA	NA	NA	1	G	A	0.06958	NA	5	15	0	1	0
rs4427026	6	28935666	0.637395	rs142403264	KRT18P1	0.778	1240	intergenic	NA	NA	NA	1	T	C	0.4324	6	5	15	0	1	0
rs9257779	6	29328516	1	rs150254595	OR5V1	0.772	0	intronic	NA	NA	NA	1	A	G	0.1044	6	9	15	1	1	0
rs413158	6	28833442	0.820104	rs142403264	XXbac-BPG308K3.6	0.756	1034	intergenic	NA	NA	NA	1	A	G	0.4901	NA	1	5	0	1	0
rs209160	6	28839879	0.847551	rs142403264	XXbac-BPG308K3.6	0.749	7471	intergenic	NA	NA	NA	1	G	A	0.4891	NA	5	15	0	1	0
rs10456365	6	28681804	0.777997	rs142403264	RPSAP2	0.743	17989	intergenic	NA	NA	NA	1	G	A	0.4901	5	5	14	0	1	0
rs3131082	6	28983274	0.633758	rs150254595	ZNF311	0.736	10180	intergenic	NA	NA	NA	1	G	C	0.07058	5	1	14	0	1	0
rs3131335	6	28814446	0.654306	rs150254595	XXbac-BPG308K3.5	0.727	7662	intergenic	NA	NA	NA	1	T	C	0.07058	NA	9	14	0	1	0
rs1233588	6	28719976	0.633758	rs150254595	RPSAP2	0.726	19294	intergenic	NA	NA	NA	1	T	C	0.07058	5	1	14	0	1	0
rs13199081	6	28331834	0.607898	rs7766356	ZKSCAN3	0.723	0	intronic	9.64992e-06	0.0862413	0.0192247	1	C	T	0.2356	7	4	4	1	1	0
rs2765218	6	28770696	0.85266	rs142403264	AL662890.3	0.722	6883	intergenic	NA	NA	NA	1	C	T	0.499	NA	1	13	0	1	0
rs209169	6	28818084	0.856052	rs142403264	XXbac-BPG308K3.6	0.719	9317	intergenic	NA	NA	NA	1	G	A	0.498	NA	5	15	0	1	0
rs7742957	6	28535685	0.75383	rs7766356	SCAND3	0.71	3721	intergenic	NA	NA	NA	1	C	T	0.1988	7	5	15	1	1	0
rs9257611	6	29175498	0.663706	rs150254595	OR2H4P	0.704	7514	intergenic	NA	NA	NA	1	G	A	0.07157	5	5	15	0	1	0
rs3118357	6	28802149	0.654306	rs150254595	XXbac-BPG308K3.5	0.702	3496	intergenic	NA	NA	NA	1	G	A	0.07058	NA	1	14	0	1	0
rs2894083	6	29182308	0.77816	rs142403264	OR2H4P	0.697	704	upstream	NA	NA	NA	1	A	G	0.4294	6	5	15	0	1	0
rs6904975	6	28952035	0.620753	rs142403264	HCG15	0.692	1944	intergenic	NA	NA	NA	1	G	A	0.4274	7	1	5	0	1	0
rs5875165	6	28687705	0.714231	rs142403264	RPSAP2	0.682	12088	intergenic	NA	NA	NA	1	A	AT	0.4722	NA	1	14	0	1	0
rs209126	6	28872446	0.852097	rs142403264	TRIM27	0.682	0	intronic	NA	NA	NA	1	C	T	0.499	NA	4	4	1	1	0
rs6905380	6	28374902	0.601442	rs7766356	RNU2-45P	0.676	3144	intergenic	2.14723e-05	0.0828136	0.0192247	1	G	A	0.2386	5	5	14	1	1	0
rs1233584	6	28715604	0.693703	rs142403264	RPSAP2	0.671	14922	intergenic	NA	NA	NA	1	G	C	0.4652	3a	1	13	0	1	0
rs3130834	6	29248149	0.64495	rs150254595	XXbac-BPG308J9.3	0.655	0	ncRNA_intronic	NA	NA	NA	1	T	C	0.06958	6	14	15	0	1	0
rs2754767	6	28775241	0.85266	rs142403264	AL662890.3	0.654	11428	intergenic	NA	NA	NA	1	G	A	0.499	4	5	13	0	1	0
rs3130747	6	29015226	0.64495	rs150254595	OR2W1	0.654	2208	intergenic	NA	NA	NA	1	A	G	0.06958	6	13	15	1	1	0
rs9468467	6	28989728	0.688542	rs142403264	OR2AD1P	0.653	4728	intergenic	NA	NA	NA	1	A	T	0.4135	7	9	14	0	1	0
rs574909700	6	28832788	0.603141	rs150254595	XXbac-BPG308K3.6	0.648	380	upstream	NA	NA	NA	1	A	G	0.07753	NA	1	5	0	1	0
rs2394512	6	28992184	0.715438	rs142403264	OR2AD1P	0.639	2272	intergenic	NA	NA	NA	1	A	G	0.4225	5	13	14	0	1	0
rs528823689	6	29052214	0.725702	rs142403264	OR2B3	0.637	1770	intergenic	NA	NA	NA	1	G	A	0.4185	NA	14	15	1	1	0
rs12538191	7	44980824	1	rs12538191	RP4-647J21.1	0.635	17773	intergenic	2.44075e-09	-0.133236	0.0220308	2	A	G	0.2316	7	7	15	0	1	0
rs9257404	6	28917091	0.640529	rs142403264	C6orf100	0.63	4776	intergenic	NA	NA	NA	1	T	C	0.4334	4	1	15	1	1	0
rs3135321	6	28955526	0.874989	rs142403264	HCG16	0.627	0	ncRNA_intronic	NA	NA	NA	1	G	A	0.493	5	5	5	1	1	0
rs2050230	6	29011927	0.951928	rs142403264	OR2W1	0.623	62	downstream	NA	NA	NA	1	A	G	0.4911	6	9	15	1	1	0
rs7761547	6	28936616	0.637395	rs142403264	KRT18P1	0.616	290	downstream	NA	NA	NA	1	T	C	0.4324	5	8	9	0	1	0
rs2050231	6	29042389	0.725702	rs142403264	SAR1P1	0.615	1960	intergenic	NA	NA	NA	1	G	C	0.4185	7	13	15	0	1	0
rs148696809	6	28934352	0.64495	rs150254595	KRT18P1	0.605	2554	intergenic	3.19521e-07	0.152026	0.0293366	1	C	T	0.06958	7	5	15	0	1	0
rs1150709	6	28207363	0.607883	rs12180820	ZKSCAN4	0.601	5037	intergenic	5.28962e-07	0.086278	0.016968	1	C	T	0.3777	6	4	5	1	1	0
rs209184	6	28791289	0.856052	rs142403264	XXbac-BPG308K3.5	0.596	14356	intergenic	NA	NA	NA	1	C	T	0.498	NA	1	13	0	1	0
rs1233626	6	28750696	0.842541	rs142403264	NOL5BP	0.595	713	downstream	NA	NA	NA	1	G	A	0.496	7	5	13	0	1	0
rs9257500	6	29083675	0.733687	rs142403264	OR2J3	0.594	3071	intergenic	NA	NA	NA	1	A	G	0.4165	7	9	15	1	1	0
rs3130844	6	28916594	0.64495	rs150254595	C6orf100	0.593	4279	intergenic	NA	NA	NA	1	G	A	0.06958	4	2	15	1	1	0
rs3130729	6	29125747	0.959469	rs142403264	OR2J2	0.593	15563	intergenic	NA	NA	NA	1	T	G	0.4851	6	9	15	0	1	0
rs3130895	6	28905791	0.64495	rs150254595	C6orf100	0.581	5862	intergenic	NA	NA	NA	1	G	A	0.06958	7	5	15	1	1	0
rs3117439	6	29266483	0.671458	rs150254595	OR2B4P	0.566	7052	intergenic	NA	NA	NA	1	G	A	0.07455	6	14	15	1	1	0
rs209174	6	28806218	0.820104	rs142403264	XXbac-BPG308K3.5	0.556	0	ncRNA_intronic	NA	NA	NA	1	G	A	0.4901	2b	1	1	0	1	0
rs9257584	6	29147201	0.84901	rs142403264	OR2J4P	0.555	2085	intergenic	NA	NA	NA	1	G	C	0.4523	7	14	15	1	1	0
rs2071785	6	28912458	0.62754	rs142403264	C6orf100	0.553	143	downstream	NA	NA	NA	1	T	C	0.4304	NA	1	15	1	1	0
rs1233580	6	28713725	0.633758	rs150254595	RPSAP2	0.545	13043	intergenic	NA	NA	NA	1	G	C	0.07058	5	5	14	0	1	0
rs3117140	6	29010282	0.951928	rs142403264	OR2W1	0.541	1707	intergenic	NA	NA	NA	1	G	T	0.4911	6	9	15	1	1	0
rs1361386	6	28305604	0.99026	rs12180820	ZSCAN31	0.537	0	UTR5	1.72928e-09	0.113655	0.0186181	1	A	G	0.2714	4	2	15	1	1	0
rs6931823	6	28916710	0.637395	rs142403264	C6orf100	0.536	4395	intergenic	NA	NA	NA	1	C	G	0.4324	4	2	15	1	1	0
rs9257140	6	28727121	0.62444	rs150254595	AL662890.1	0.532	16571	intergenic	NA	NA	NA	1	G	A	0.06958	5	2	14	0	1	0
rs209132	6	28867482	0.853043	rs142403264	HCG14	0.522	2382	intergenic	NA	NA	NA	1	G	A	0.497	NA	4	5	1	1	0
rs3118363	6	28875501	0.64495	rs150254595	TRIM27	0.512	0	intronic	NA	NA	NA	1	T	C	0.06958	NA	2	4	1	1	0
rs6906909	6	28968146	0.650784	rs142403264	ZNF311	0.509	0	intronic	NA	NA	NA	1	T	C	0.4374	6	4	15	1	1	0
rs3131096	6	28852451	0.64495	rs150254595	ZNF90P2	0.507	4157	intergenic	NA	NA	NA	1	T	C	0.06958	2b	1	15	0	1	1
rs9257272	6	28821735	0.654306	rs150254595	XXbac-BPG308K3.6	0.5	5666	intergenic	NA	NA	NA	1	T	C	0.07058	7	5	15	0	1	0
rs209173	6	28806334	0.820104	rs142403264	XXbac-BPG308K3.5	0.493	0	ncRNA_intronic	NA	NA	NA	1	T	C	0.4901	4	1	1	0	1	0
rs2142904	6	29187640	0.81793	rs142403264	OR2H4P	0.488	3683	intergenic	NA	NA	NA	1	C	T	0.4394	7	5	15	0	1	0
rs71548383	6	28774804	0.712386	rs142403264	AL662890.3	0.484	10991	intergenic	NA	NA	NA	1	T	TA	0.4602	NA	5	13	0	0	0
rs35128564	6	28635780	0.842469	rs150254595	LINC00533	0.483	18936	intergenic	NA	NA	NA	1	T	C	0.1014	7	5	14	0	1	0
rs3135307	6	28847384	0.654306	rs150254595	ZNF90P2	0.481	9224	intergenic	NA	NA	NA	1	C	T	0.07058	7	5	14	0	1	0
rs138792987	6	28833143	0.654306	rs150254595	XXbac-BPG308K3.6	0.467	735	upstream	NA	NA	NA	1	GATTT	G	0.07058	NA	1	5	0	1	0
rs9257133	6	28723421	0.633758	rs150254595	AL662890.1	0.462	20271	intergenic	NA	NA	NA	1	C	T	0.07058	7	5	14	0	1	0
rs2142906	6	29129983	0.84901	rs142403264	OR2J2	0.462	11327	intergenic	NA	NA	NA	1	A	G	0.4523	7	9	15	0	1	0
rs3130774	6	29096414	0.727763	rs142403264	XXbac-BCX196D17.5	0.458	0	ncRNA_intronic	NA	NA	NA	1	T	C	0.4135	7	9	15	0	1	0
rs6912584	6	28309590	0.726838	rs12180820	ZSCAN31	0.456	0	intronic	6.40147e-09	0.118724	0.0201704	1	C	T	0.2117	7	5	15	1	1	0
rs533538404	6	28760133	0.858218	rs150254595	AL662890.3	0.454	3615	intergenic	NA	NA	NA	1	G	GA	0.1083	NA	5	13	0	0	0
rs116591906	6	28583392	0.652948	rs150254595	SCAND3	0.442	0	intergenic	NA	NA	NA	1	A	G	0.1262	5	1	14	1	1	0
rs1004062	6	28902133	0.848722	rs142403264	C6orf100	0.438	9520	intergenic	NA	NA	NA	1	T	G	0.5	7	2	15	1	1	0
rs9969098	6	28398748	0.604752	rs7766356	ZSCAN23	0.429	958	downstream	2.42577e-05	0.0822794	0.0192247	1	T	G	0.2376	7	4	5	1	1	0
rs35243068	6	28673434	0.62444	rs150254595	RPSAP2	0.426	26359	intergenic	NA	NA	NA	1	G	A	0.06958	5	5	14	0	1	0
rs144447022	6	29244219	0.64495	rs150254595	XXbac-BPG308J9.3	0.426	0	ncRNA_intronic	4.64861e-07	0.149683	0.029293	1	T	G	0.06958	7	14	15	0	1	0
rs3135322	6	28946920	0.874989	rs142403264	RN7SL471P	0.421	1372	intergenic	NA	NA	NA	1	C	T	0.493	NA	2	5	0	1	0
rs3131338	6	28794872	0.856052	rs142403264	XXbac-BPG308K3.5	0.412	10773	intergenic	NA	NA	NA	1	A	G	0.498	NA	9	13	0	1	0
rs4947339	6	28916252	0.62754	rs142403264	C6orf100	0.41	3937	intergenic	NA	NA	NA	1	C	T	0.4304	7	2	15	1	1	0
rs717203	6	29059018	0.725702	rs142403264	OR2B3	0.406	3927	intergenic	NA	NA	NA	1	A	G	0.4185	6	14	15	1	1	0
rs3131344	6	28775322	0.806976	rs150254595	AL662890.3	0.398	11509	intergenic	NA	NA	NA	1	G	A	0.1153	NA	5	13	0	1	0
rs6456880	6	28963248	0.646826	rs142403264	ZNF311	0.39	0	exonic	NA	NA	NA	1	T	G	0.4354	3a	4	15	1	1	0
rs2006173	6	28905612	0.81322	rs142403264	C6orf100	0.389	6041	intergenic	NA	NA	NA	1	A	G	0.4881	NA	5	15	1	1	0
rs539591970	6	28833101	0.654306	rs150254595	XXbac-BPG308K3.6	0.388	693	upstream	NA	NA	NA	1	T	G	0.07058	NA	1	5	0	1	0
rs408623	6	29519554	0.619805	rs150254595	OR2I1P	0.388	1441	intergenic	NA	NA	NA	1	G	T	0.07356	NA	5	14	1	1	0
rs6925384	6	29033520	0.721263	rs142403264	OR2P1P	0.386	6080	intergenic	NA	NA	NA	1	C	T	0.4195	6	14	15	0	1	0
rs10946982	6	29290172	0.777127	rs142403264	DDX6P1	0.386	7230	intergenic	NA	NA	NA	1	C	A	0.4662	7	14	15	0	1	0
rs11981847	7	44981698	0.667423	rs12538191	RP4-647J21.1	0.378	16899	intergenic	8.1334e-08	0.109286	0.020096	2	T	G	0.3111	6	13	15	0	1	0
rs2394548	6	29187868	0.977602	rs142403264	XXbac-BPG308J9.3	0.373	3881	intergenic	NA	NA	NA	1	A	T	0.4881	7	5	15	0	1	0
rs3130891	6	28977217	0.64495	rs150254595	ZNF311	0.361	4123	intergenic	NA	NA	NA	1	G	C	0.06958	4	5	14	1	1	0
rs9257670	6	29246571	0.693016	rs142403264	XXbac-BPG308J9.3	0.361	0	ncRNA_intronic	NA	NA	NA	1	C	T	0.3966	7	14	15	0	1	0
rs3117349	6	29250076	0.693016	rs142403264	XXbac-BPG308J9.3	0.358	0	ncRNA_intronic	NA	NA	NA	1	C	T	0.3966	7	14	15	0	1	0
rs3130772	6	29092579	0.731691	rs142403264	XXbac-BCX196D17.5	0.326	0	ncRNA_intronic	NA	NA	NA	1	G	C	0.4155	6	14	15	0	1	0
rs1233491	6	29461730	0.630667	rs150254595	XXbac-BPG13B8.10	0.326	3555	intergenic	NA	NA	NA	1	G	C	0.07256	1f	5	15	1	1	0
rs2206853	6	29437033	0.611218	rs150254595	UBDP1	0.317	0	ncRNA_intronic	NA	NA	NA	1	C	T	0.07455	7	9	15	1	1	0
rs3135305	6	28839709	0.654306	rs150254595	XXbac-BPG308K3.6	0.315	7301	intergenic	NA	NA	NA	1	A	G	0.07058	4	5	15	0	1	1
rs9257408	6	28926220	0.611042	rs142403264	KRT18P1	0.311	10686	intergenic	NA	NA	NA	1	G	C	0.4235	5	5	15	0	1	0
rs1311916	6	28750872	0.831275	rs142403264	NOL5BP	0.303	537	downstream	NA	NA	NA	1	C	T	0.499	5	5	13	0	1	0
rs1311914	6	28742086	0.633758	rs150254595	AL662890.1	0.302	1606	intergenic	NA	NA	NA	1	G	C	0.07058	5	5	13	0	1	1
rs13193532	6	28622914	0.832869	rs150254595	LINC00533	0.294	6070	intergenic	NA	NA	NA	1	A	G	0.1024	6	5	14	0	1	0
rs35051649	6	28595064	0.652948	rs150254595	RP11-373N24.2	0.29	6093	intergenic	NA	NA	NA	1	G	A	0.1262	6	9	14	0	1	0
rs9468482	6	29052935	0.725702	rs142403264	OR2B3	0.285	1049	intergenic	NA	NA	NA	1	T	C	0.4185	7	9	15	1	1	0
rs6901599	6	28926745	0.637395	rs142403264	KRT18P1	0.284	10161	intergenic	NA	NA	NA	1	T	C	0.4324	4	5	15	0	1	0
rs6456901	6	29055442	0.725702	rs142403264	OR2B3	0.282	351	upstream	NA	NA	NA	1	G	T	0.4185	5	13	15	1	1	0
rs3118366	6	28839899	0.654306	rs150254595	XXbac-BPG308K3.6	0.28	7491	intergenic	NA	NA	NA	1	T	C	0.07058	NA	5	15	0	1	0
rs3130732	6	29127469	0.790602	rs142403264	OR2J2	0.28	13841	intergenic	NA	NA	NA	1	C	G	0.4344	7	9	15	0	1	0
rs3131091	6	29073094	0.951848	rs142403264	OR2J1	0.272	3435	intergenic	NA	NA	NA	1	G	A	0.4871	7	14	15	1	1	0
rs9257250	6	28803633	0.654306	rs150254595	XXbac-BPG308K3.5	0.269	2012	intergenic	NA	NA	NA	1	A	T	0.07058	6	5	14	0	1	0
rs3129792	6	28956416	0.874989	rs142403264	HCG16	0.268	102	downstream	NA	NA	NA	1	G	A	0.493	4	1	1	1	1	0
rs3117343	6	29205333	0.827398	rs142403264	XXbac-BPG308J9.3	0.266	0	ncRNA_intronic	NA	NA	NA	1	T	C	0.4404	NA	5	15	0	1	0
rs3129799	6	29001515	0.64495	rs150254595	OR2AD1P	0.262	6130	intergenic	NA	NA	NA	1	G	C	0.06958	7	13	14	0	1	0
rs3132388	6	28827879	0.643118	rs150254595	XXbac-BPG308K3.6	0.261	0	ncRNA_exonic	NA	NA	NA	1	C	T	0.07157	7	5	15	0	1	0
rs3129173	6	29159629	0.64495	rs150254595	OR2J4P	0.258	9406	intergenic	NA	NA	NA	1	A	C	0.06958	7	9	15	0	1	0
rs442694	6	29356687	0.630667	rs150254595	OR5V1	0.257	0	intronic	NA	NA	NA	1	G	T	0.07256	NA	14	15	1	1	0
rs3130892	6	28905523	0.64495	rs150254595	C6orf100	0.249	6130	intergenic	NA	NA	NA	1	G	A	0.06958	6	5	15	1	1	0
rs4713187	6	28925858	0.637395	rs142403264	KRT18P1	0.238	11048	intergenic	NA	NA	NA	1	A	G	0.4324	6	5	14	0	1	0
rs377392	6	28784741	0.856052	rs142403264	XXbac-BPG308K3.5	0.234	20904	intergenic	NA	NA	NA	1	C	A	0.498	4	1	13	0	1	0
rs1233575	6	28709895	0.781028	rs142403264	RPSAP2	0.225	9213	intergenic	NA	NA	NA	1	T	C	0.4911	4	2	14	0	1	0
rs6456891	6	29016587	0.719835	rs142403264	OR2W1	0.222	3569	intergenic	NA	NA	NA	1	A	G	0.4215	6	13	15	1	1	0
rs3130754	6	29163658	0.81793	rs142403264	OR2J4P	0.211	13435	intergenic	NA	NA	NA	1	A	G	0.4394	6	14	15	0	1	0
rs3130773	6	29095908	0.64495	rs150254595	XXbac-BCX196D17.5	0.208	0	ncRNA_intronic	NA	NA	NA	1	G	A	0.06958	6	9	15	0	1	0
rs9257134	6	28723426	0.788435	rs142403264	AL662890.1	0.206	20266	intergenic	NA	NA	NA	1	A	G	0.4891	7	5	14	0	1	0
rs565607067	6	29228331	0.910806	rs142403264	XXbac-BPG308J9.3	0.205	0	ncRNA_intronic	NA	NA	NA	1	A	AC	0.4672	NA	9	15	0	1	0
rs78002659	6	28760921	0.848722	rs142403264	AL662890.3	0.204	2827	intergenic	NA	NA	NA	1	AT	A	0.5	NA	5	13	0	1	0
rs551326036	6	29251330	0.64495	rs150254595	XXbac-BPG308J9.3	0.204	0	ncRNA_intronic	NA	NA	NA	1	GA	G	0.06958	NA	9	15	0	1	0
rs112312257	6	29148006	0.813584	rs142403264	OR2J4P	0.203	1280	intergenic	NA	NA	NA	1	T	C	0.4404	6	14	15	1	1	0
rs1011094	6	28775982	0.790247	rs142403264	AL662890.3	0.202	12169	intergenic	NA	NA	NA	1	G	C	0.4791	2b	1	13	0	1	0
rs9348816	6	28989083	0.715438	rs142403264	OR2AD1P	0.201	5373	intergenic	NA	NA	NA	1	T	C	0.4225	7	13	14	0	1	0
rs3130768	6	29088230	0.962998	rs142403264	XXbac-BCX196D17.5	0.201	3756	intergenic	NA	NA	NA	1	T	C	0.4861	7	9	15	1	1	0
rs3132376	6	28801168	0.654306	rs150254595	XXbac-BPG308K3.5	0.2	4477	intergenic	NA	NA	NA	1	G	A	0.07058	7	5	14	0	1	0
rs574875919	6	28961100	0.874989	rs142403264	ZNF311	0.194	1461	intergenic	NA	NA	NA	1	G	A	0.493	NA	5	15	1	1	0
rs35030260	6	28305508	0.605932	rs150254595	ZSCAN31	0.193	0	intronic	4.99156e-06	0.135872	0.0293576	1	A	G	0.06759	5	1	15	1	1	0
rs34446162	6	28445285	0.963927	rs7766356	OR2E1P	0.193	21366	intergenic	NA	NA	NA	1	CT	C	0.16	NA	5	14	0	1	0
rs209148	6	28857269	0.856052	rs142403264	ZNF90P2	0.19	0	ncRNA_exonic	NA	NA	NA	1	G	A	0.498	NA	5	15	0	1	0
rs2394519	6	29089231	0.733687	rs142403264	XXbac-BCX196D17.5	0.187	2755	intergenic	NA	NA	NA	1	T	A	0.4165	7	14	15	1	1	0
rs3130803	6	29189155	0.81793	rs142403264	XXbac-BPG308J9.3	0.184	2594	intergenic	NA	NA	NA	1	G	A	0.4394	6	5	15	0	1	0
rs9468472	6	29005789	0.719835	rs142403264	OR2W1	0.179	6200	intergenic	NA	NA	NA	1	T	C	0.4215	7	13	15	1	1	0
rs9257449	6	28957545	0.650784	rs142403264	HCG16	0.176	1231	intergenic	NA	NA	NA	1	G	A	0.4374	5	5	15	1	1	0
rs3117145	6	29046418	0.623069	rs150254595	SAR1P1	0.174	1472	intergenic	NA	NA	NA	1	A	T	0.06958	6	14	15	1	1	0
rs4713177	6	28673998	0.632214	rs150254595	RPSAP2	0.171	25795	intergenic	NA	NA	NA	1	G	A	0.07256	7	5	14	0	1	0
rs35546888	6	28558890	0.75383	rs7766356	SCAND3:RP5-1186N24.3	0.166	00:00:00	ncRNA_exonic	NA	NA	NA	1	G	A	0.1988	5	4	13	1	1	0
rs567455939	6	29162847	0.780456	rs142403264	OR2J4P	0.164	12624	intergenic	NA	NA	NA	1	T	C	0.4304	NA	14	15	0	0	0
rs3129793	6	28970176	0.889149	rs142403264	ZNF311	0.161	0	intronic	NA	NA	NA	1	A	G	0.497	7	5	15	1	1	0
rs1233508	6	28897633	0.758251	rs142403264	TRIM27	0.154	5866	intergenic	NA	NA	NA	1	G	T	0.4692	NA	5	15	1	1	0
rs2269555	6	28964847	0.635602	rs142403264	ZNF311	0.152	0	intronic	NA	NA	NA	1	T	C	0.4414	NA	3	15	1	1	0
rs6927132	6	28940438	0.612325	rs142403264	KRT18P1	0.151	2200	intergenic	NA	NA	NA	1	G	T	0.4235	7	5	15	0	1	0
rs1233605	6	28734806	0.660521	rs142403264	AL662890.1	0.147	8886	intergenic	NA	NA	NA	1	A	G	0.4463	6	7	13	0	1	0
rs736466	6	29176296	0.77816	rs142403264	OR2H4P	0.147	6716	intergenic	NA	NA	NA	1	T	C	0.4294	6	5	15	0	1	0
rs3131068	6	28905932	0.64495	rs150254595	C6orf100	0.145	5721	intergenic	NA	NA	NA	1	C	A	0.06958	6	5	15	1	1	0
rs11972012	7	44985669	0.885945	rs12538191	RP4-647J21.1	0.143	12928	intergenic	4.04256e-09	0.130503	0.021883	2	G	C	0.2475	7	14	15	0	1	0
rs567845493	6	29116346	0.739325	rs142403264	OR2N1P	0.14	9752	intergenic	NA	NA	NA	1	C	CT	0.4374	NA	9	15	0	0	0
rs3130811	6	29193262	0.977602	rs142403264	XXbac-BPG308J9.3	0.137	0	ncRNA_intronic	NA	NA	NA	1	C	G	0.4881	7	5	15	0	1	0
rs3132386	6	28825017	0.856052	rs142403264	XXbac-BPG308K3.6	0.136	2384	intergenic	NA	NA	NA	1	G	A	0.498	6	7	15	0	1	0
rs6456876	6	28918936	0.637395	rs142403264	C6orf100	0.134	6621	intergenic	NA	NA	NA	1	T	C	0.4324	3a	1	15	1	1	0
rs9257498	6	29083365	0.733687	rs142403264	OR2J3	0.133	2761	intergenic	NA	NA	NA	1	C	G	0.4165	7	14	15	1	1	0
rs2013848	6	28914833	0.637395	rs142403264	C6orf100	0.132	2518	intergenic	NA	NA	NA	1	T	C	0.4324	NA	5	15	1	1	0
rs1233608	6	28736189	0.660498	rs150254595	AL662890.1	0.131	7503	intergenic	NA	NA	NA	1	A	G	0.1312	7	5	13	0	1	1
rs1794587	6	28877770	0.856052	rs142403264	TRIM27	0.13	0	intronic	NA	NA	NA	1	C	A	0.498	5	4	4	1	1	0
rs2179273	6	29117423	0.84901	rs142403264	OR2N1P	0.128	10829	intergenic	NA	NA	NA	1	A	G	0.4523	7	9	15	0	1	0
rs35271228	6	28374228	0.604752	rs7766356	RNU2-45P	0.126	3818	intergenic	NA	NA	NA	1	A	AT	0.2376	NA	5	14	1	1	0
rs1311913	6	28717178	0.633758	rs150254595	RPSAP2	0.121	16496	intergenic	NA	NA	NA	1	G	C	0.07058	7	5	14	0	1	0
rs3135327	6	28913922	0.856052	rs142403264	C6orf100	0.117	1607	intergenic	NA	NA	NA	1	T	C	0.498	NA	5	15	1	1	0
rs67662386	6	28791681	0.886214	rs150254595	XXbac-BPG308K3.5	0.115	13964	intergenic	NA	NA	NA	1	A	T	0.1054	6	1	13	0	0	0
rs3129121	6	29115934	0.84901	rs142403264	OR2N1P	0.114	9340	intergenic	NA	NA	NA	1	G	A	0.4523	6	14	15	0	1	0
rs2523431	6	29484215	0.630667	rs150254595	XXbac-BPG13B8.10	0.107	5881	intergenic	NA	NA	NA	1	G	T	0.07256	4	5	15	0	1	1
rs1742742	6	28724079	0.701538	rs142403264	AL662890.1	0.106	19613	intergenic	NA	NA	NA	1	T	G	0.4632	4	1	14	0	1	0
rs1233581	6	28713847	0.633758	rs150254595	RPSAP2	0.101	13165	intergenic	NA	NA	NA	1	C	T	0.07058	7	5	14	0	1	0
rs13217326	6	28373155	0.604752	rs7766356	RNU2-45P	0.097	4891	intergenic	4.35237e-05	0.0812162	0.0195968	1	A	G	0.2376	7	5	14	1	1	0
rs1233582	6	28714044	0.758939	rs150254595	RPSAP2	0.097	13362	intergenic	NA	NA	NA	1	C	G	0.1193	5	5	14	0	1	0
rs10946983	6	29306451	0.777127	rs142403264	DDX6P1	0.096	7612	intergenic	NA	NA	NA	1	A	C	0.4662	7	13	15	0	1	0
rs2179648	6	29036528	0.682848	rs142403264	OR2P1P	0.095	3072	intergenic	NA	NA	NA	1	T	C	0.4076	6	9	15	0	1	0
rs4724336	7	44982303	0.917199	rs12538191	RP4-647J21.1	0.095	16294	intergenic	2.74397e-09	0.131415	0.0217997	2	C	A	0.2455	7	13	15	0	1	0
rs13203055	6	28382410	0.604752	rs7766356	RNU2-45P	0.093	4176	intergenic	2.26122e-05	0.0825874	0.0192247	1	A	G	0.2376	6	5	15	0	1	0
rs1311917	6	28751041	0.633758	rs150254595	NOL5BP	0.091	368	downstream	NA	NA	NA	1	G	T	0.07058	5	5	13	0	1	1
rs209133	6	28867396	0.853043	rs142403264	HCG14	0.088	2296	intergenic	NA	NA	NA	1	C	T	0.497	NA	4	5	1	1	0
rs6456815	6	28306137	0.99026	rs12180820	ZSCAN31	0.08	0	intronic	1.66887e-09	0.113763	0.0186181	1	A	C	0.2714	6	5	15	1	1	0
rs559968176	6	28597610	0.652948	rs150254595	RP11-373N24.2	0.08	3547	intergenic	NA	NA	NA	1	AT	A	0.1262	NA	9	14	0	1	0
rs3130837	6	28948092	0.64495	rs150254595	RN7SL471P	0.074	2544	intergenic	NA	NA	NA	1	G	T	0.06958	1f	1	5	0	1	0
rs3130808	6	29189972	0.663706	rs150254595	XXbac-BPG308J9.3	0.073	1777	intergenic	NA	NA	NA	1	G	A	0.07157	6	5	15	0	1	0
rs9257585	6	29147345	0.959469	rs142403264	OR2J4P	0.072	1941	intergenic	NA	NA	NA	1	T	G	0.4851	7	14	15	1	1	0
rs9257331	6	28862497	0.64495	rs150254595	HCG14	0.07	1809	intergenic	NA	NA	NA	1	G	A	0.06958	7	5	15	1	1	0
rs6903823	6	28322296	0.719318	rs12180820	ZSCAN31:ZKSCAN3	0.064	00:00:00	intronic	3.63543e-09	0.119958	0.020055	1	G	A	0.2147	2b	2	5	1	1	1
rs2765229	6	28892919	0.809457	rs142403264	TRIM27	0.05	1152	intergenic	NA	NA	NA	1	A	T	0.4871	1b	1	15	1	1	0
rs7754451	6	29268796	0.899389	rs142403264	OR14J1	0.048	5606	intergenic	NA	NA	NA	1	T	A	0.4871	6	14	15	1	1	0
rs3131074	6	28924530	0.856052	rs142403264	C6orf100	0.046	12215	intergenic	NA	NA	NA	1	C	T	0.498	6	2	14	0	1	0
rs3116846	6	29114616	0.955978	rs142403264	OR2N1P	0.046	8022	intergenic	NA	NA	NA	1	T	C	0.4841	6	7	15	0	1	0
rs3131099	6	28884150	0.848722	rs142403264	TRIM27	0.044	0	intronic	NA	NA	NA	1	A	G	0.5	6	4	4	1	1	0
rs213240	6	28315875	0.627203	rs12180820	ZSCAN31	0.043	0	intronic	2.83468e-06	0.0803882	0.0169342	1	C	T	0.3807	6	5	14	1	1	0
rs3132371	6	28773983	0.790247	rs142403264	AL662890.3	0.041	10170	intergenic	NA	NA	NA	1	A	C	0.4791	NA	5	14	0	1	0
rs2032500	6	28854269	0.856052	rs142403264	ZNF90P2	0.038	2339	intergenic	NA	NA	NA	1	G	A	0.498	7	5	15	0	1	0
rs2187808	6	28926900	0.637395	rs142403264	KRT18P1	0.036	10006	intergenic	NA	NA	NA	1	A	G	0.4324	NA	5	15	0	1	0
rs71546582	6	27870257	0.629527	rs7766356	RNU7-26P	0.031	4912	intergenic	NA	NA	NA	1	GA	G	0.174	NA	1	1	1	0	0
rs3116858	6	29145681	0.813584	rs142403264	OR2J2	0.03	3329	intergenic	NA	NA	NA	1	C	A	0.4404	6	14	15	1	1	0
rs2157313	6	28927134	0.856052	rs142403264	KRT18P1	0.028	9772	intergenic	NA	NA	NA	1	C	T	0.498	NA	5	15	0	1	0
rs4713193	6	28974825	0.640589	rs142403264	ZNF311	0.026	1731	intergenic	NA	NA	NA	1	G	T	0.4245	6	5	14	1	1	0
rs3129179	6	29165306	0.77816	rs142403264	OR2J4P	0.026	15083	intergenic	NA	NA	NA	1	T	G	0.4294	6	9	15	0	1	0
rs1742743	6	28724082	0.633758	rs150254595	AL662890.1	0.025	19610	intergenic	NA	NA	NA	1	A	T	0.07058	2b	1	14	0	1	0
rs1150711	6	28208535	0.737065	rs12180820	ZKSCAN4	0.024	3865	intergenic	9.51728e-09	0.103908	0.0178587	1	C	T	0.3181	3a	4	5	1	1	0
rs9257694	6	29274486	0.842965	rs142403264	OR14J1	0.023	0	exonic	NA	NA	NA	1	C	T	0.4712	7	1	15	1	1	0
rs1233620	6	28746171	0.633758	rs150254595	AL662890.1	0.022	2370	intergenic	NA	NA	NA	1	G	A	0.07058	4	7	13	0	1	0
rs3129139	6	29130494	0.84901	rs142403264	OR2J2	0.019	10816	intergenic	NA	NA	NA	1	C	G	0.4523	5	9	15	0	1	0
rs61289879	6	28419162	0.818499	rs7766356	COX11P1	0.015	3577	intergenic	2.41918e-09	0.12641	0.020897	1	A	G	0.1869	7	13	14	1	1	0
rs2023463	6	29413003	0.611218	rs150254595	OR11A1	0.015	0	intronic	NA	NA	NA	1	C	T	0.07455	NA	5	15	1	1	0
rs169679	6	28856572	0.856052	rs142403264	ZNF90P2	0.011	36	downstream	NA	NA	NA	1	T	A	0.498	7	5	15	0	1	0
rs2799081	6	28270584	0.602484	rs12180820	PGBD1	0.009	257	downstream	1.26438e-06	0.0920962	0.0187486	1	C	T	0.2565	7	4	5	1	1	0
rs1997660	6	28269663	0.819421	rs12180820	PGBD1	0.003	0	exonic	1.97776e-07	0.093611	0.0177522	1	G	A	0.3091	NA	4	5	1	1	0
rs853684	6	28294550	0.609352	rs12180820	ZSCAN31	0.003	0	exonic	8.1656e-07	0.0842526	0.0168524	1	C	T	0.3807	NA	4	8	1	1	0
rs3116856	6	29141849	0.84901	rs142403264	OR2J2	0.002	0	exonic	NA	NA	NA	1	C	T	0.4523	7	9	15	1	1	0
rs34279830	6	28252199	0.707929	rs12180820	PGBD1	NA	0	intronic	NA	NA	NA	1	TC	T	0.333	NA	4	4	1	1	0
rs35812556	6	28527833	0.822251	rs7766356	SCAND3	NA	11573	intergenic	NA	NA	NA	1	CT	C	0.1829	NA	5	14	0	0	0
rs5875161	6	28535960	0.716725	rs7766356	SCAND3	NA	3446	intergenic	NA	NA	NA	1	C	CA	0.1759	NA	5	15	1	0	0
rs200148817	6	28551159	0.894686	rs7766356	SCAND3	NA	0	intronic	NA	NA	NA	1	AAAAC	A	0.173	NA	5	14	1	1	0
6:28563499:CA:CAA	6	28563499	0.728884	rs7766356	SCAND3	NA	0	intergenic	NA	NA	NA	1	CA	CAA	0.2043	NA	5	14	1	0	0
rs548451594	6	28585096	0.650951	rs150254595	SCAND3	NA	1106	intergenic	NA	NA	NA	1	CCTAT	C	0.1272	NA	1	14	1	1	0
rs35044849	6	28667669	0.615165	rs150254595	RPSAP2	NA	32124	intergenic	NA	NA	NA	1	A	G	0.06859	7	7	14	0	1	0
rs549439399	6	28679665	0.711674	rs142403264	RPSAP2	NA	20128	intergenic	NA	NA	NA	1	CA	C	0.4712	NA	5	14	0	1	0
rs148082388	6	28713118	0.62444	rs150254595	RPSAP2	NA	12436	intergenic	NA	NA	NA	1	G	GAC	0.06958	NA	5	14	0	1	0
rs1233602	6	28733403	0.825424	rs142403264	AL662890.1	NA	10289	intergenic	NA	NA	NA	1	A	G	0.497	4	1	13	0	1	1
rs571010228	6	28757900	0.794482	rs142403264	AL662890.3	NA	5848	intergenic	NA	NA	NA	1	C	CA	0.495	NA	1	1	0	0	0
rs202065757	6	28766359	0.632214	rs150254595	AL662890.3	NA	2546	intergenic	NA	NA	NA	1	C	CAT	0.07256	NA	5	14	0	1	0
rs573168886	6	28777570	0.654306	rs150254595	AL662890.3	NA	13757	intergenic	NA	NA	NA	1	T	TC	0.07058	NA	1	13	0	1	0
rs9257227	6	28787384	0.654306	rs150254595	XXbac-BPG308K3.5	NA	18261	intergenic	NA	NA	NA	1	T	C	0.07058	7	5	14	0	1	0
rs146924495	6	28790373	0.801419	rs150254595	XXbac-BPG308K3.5	NA	15272	intergenic	NA	NA	NA	1	C	CT	0.1123	NA	1	14	0	0	0
rs9257229	6	28790397	0.816314	rs142403264	XXbac-BPG308K3.5	NA	15248	intergenic	NA	NA	NA	1	G	C	0.4891	7	1	14	0	1	0
rs3135298	6	28806303	0.64495	rs150254595	XXbac-BPG308K3.5	NA	0	ncRNA_intronic	NA	NA	NA	1	G	C	0.06958	4	1	1	0	1	0
rs111848955	6	28849474	0.852097	rs142403264	ZNF90P2	NA	7134	intergenic	NA	NA	NA	1	GA	G	0.499	NA	1	14	0	0	0
rs113303360	6	28852692	0.802463	rs142403264	ZNF90P2	NA	3916	intergenic	NA	NA	NA	1	A	AAGGTTCTCC	0.4861	NA	1	15	0	1	1
6:28911378:GA:GAAA	6	28911378	0.832667	rs142403264	C6orf100	NA	275	upstream	NA	NA	NA	1	GA	GAAA	0.4731	NA	1	1	1	0	0
rs3135326	6	28926583	0.859634	rs142403264	KRT18P1	NA	10323	intergenic	NA	NA	NA	1	C	G	0.499	4	5	15	0	1	0
rs142970597	6	28927749	0.631157	rs142403264	KRT18P1	NA	9157	intergenic	NA	NA	NA	1	T	TTG	0.4304	NA	5	15	0	0	0
rs3130887	6	28944086	0.64495	rs150254595	RN7SL471P	NA	1165	intergenic	NA	NA	NA	1	G	T	0.06958	NA	5	15	0	1	0
rs3130888	6	28949960	0.64495	rs150254595	HCG15	NA	4019	intergenic	NA	NA	NA	1	T	C	0.06958	NA	1	1	0	1	0
rs9257447	6	28950957	0.64761	rs142403264	HCG15	NA	3022	intergenic	NA	NA	NA	1	C	A	0.4364	4	1	5	0	1	0
rs6920392	6	28967038	0.650784	rs142403264	ZNF311	NA	0	intronic	NA	NA	NA	1	A	G	0.4374	7	5	15	1	1	0
rs3130896	6	28983887	0.64495	rs150254595	OR2AD1P	NA	10569	intergenic	NA	NA	NA	1	A	G	0.06958	2b	1	14	0	1	0
rs527581857	6	28986241	0.711863	rs142403264	OR2AD1P	NA	8215	intergenic	NA	NA	NA	1	A	AT	0.4185	NA	7	14	0	1	0
rs71550115	6	28992532	0.622854	rs150254595	OR2AD1P	NA	1924	intergenic	NA	NA	NA	1	T	TA	0.07157	NA	13	14	0	0	0
rs570755717	6	29019245	0.64495	rs150254595	OR2W1	NA	6227	intergenic	NA	NA	NA	1	GT	G	0.06958	NA	13	15	1	1	0
rs530466369	6	29020157	0.643748	rs142403264	OR2W1	NA	7139	intergenic	NA	NA	NA	1	AT	A	0.4165	NA	13	15	1	0	0
rs3117143	6	29031142	0.64495	rs150254595	OR2P1P	NA	8458	intergenic	NA	NA	NA	1	C	A	0.06958	6	9	15	0	1	0
rs3131083	6	29039977	0.948359	rs142403264	OR2P1P	NA	0	ncRNA_exonic	NA	NA	NA	1	G	A	0.4901	3a	9	15	0	1	0
rs3131089	6	29071071	0.714337	rs142403264	OR2J1	NA	1412	intergenic	NA	NA	NA	1	A	C	0.4165	7	9	15	1	1	0
rs3129108	6	29084087	0.731691	rs142403264	OR2J3	NA	3483	intergenic	NA	NA	NA	1	C	A	0.4155	6	9	15	1	1	0
rs3130717	6	29110505	0.959469	rs142403264	OR2N1P	NA	3911	intergenic	NA	NA	NA	1	G	T	0.4851	3a	8	15	0	1	0
rs35390683	6	29110633	0.895686	rs142403264	OR2N1P	NA	4039	intergenic	NA	NA	NA	1	AT	A	0.4841	NA	8	15	0	0	0
rs531526125	6	29119508	0.813584	rs142403264	OR2N1P	NA	12914	intergenic	NA	NA	NA	1	AT	A	0.4404	NA	9	15	0	0	0
rs3130734	6	29128575	0.813584	rs142403264	OR2J2	NA	12735	intergenic	NA	NA	NA	1	G	T	0.4404	7	9	15	0	1	0
rs3130738	6	29136110	0.813584	rs142403264	OR2J2	NA	5200	intergenic	NA	NA	NA	1	C	T	0.4404	5	14	15	1	1	0
rs538442863	6	29182516	0.770985	rs142403264	OR2H4P	NA	496	upstream	NA	NA	NA	1	GCA	G	0.4314	NA	5	15	0	1	0
rs9257618	6	29182517	0.770985	rs142403264	OR2H4P	NA	495	upstream	NA	NA	NA	1	A	G	0.4314	NA	5	15	0	1	0
rs3129098	6	29185287	0.77816	rs142403264	OR2H4P	NA	1330	intergenic	NA	NA	NA	1	T	C	0.4294	5	5	15	0	1	1
rs3130810	6	29190181	0.977602	rs142403264	XXbac-BPG308J9.3	NA	1568	intergenic	NA	NA	NA	1	T	A	0.4881	6	5	15	0	1	0
rs538735471	6	29206713	0.673263	rs142403264	XXbac-BPG308J9.3	NA	0	ncRNA_intronic	NA	NA	NA	1	T	TTATATATACTTTATA	0.4543	NA	5	15	0	1	0
rs3117335	6	29214947	0.835023	rs142403264	XXbac-BPG308J9.3	NA	0	ncRNA_intronic	NA	NA	NA	1	C	G	0.4384	6	9	15	0	1	0
rs531014631	6	29242458	0.698779	rs142403264	XXbac-BPG308J9.3	NA	0	ncRNA_intronic	NA	NA	NA	1	G	GA	0.3966	NA	9	15	0	1	0
6:29266144:TA:TAA	6	29266144	0.862787	rs142403264	OR2B4P	NA	6713	intergenic	NA	NA	NA	1	TAA	TA	0.4761	NA	14	15	1	0	0
rs567198338	6	29266646	0.672792	rs142403264	OR2B4P	NA	7215	intergenic	NA	NA	NA	1	TTA	T	0.4254	NA	14	15	1	0	0
rs12197616	6	29330638	0.777127	rs142403264	OR5V1	NA	0	intronic	NA	NA	NA	1	C	T	0.4662	6	9	15	1	1	0
rs9295804	6	29336147	0.765997	rs142403264	OR5V1	NA	0	intronic	NA	NA	NA	1	G	A	0.494	6	9	15	1	1	0
rs578200885	6	29350465	0.615862	rs142403264	OR5V1	NA	0	intronic	NA	NA	NA	1	G	GA	0.4682	NA	14	15	1	0	0
rs1234844	6	29452136	0.630667	rs150254595	MAS1L	NA	2337	intergenic	NA	NA	NA	1	T	G	0.07256	NA	7	15	1	1	0
rs2331179	7	44977261	1	rs2331179	AC004854.5	NA	17332	intergenic	1.44985e-08	0.113952	0.0198328	2	G	C	0.3449	7	5	15	0	1	0
rs3764002	12	108618630	1	rs3764002	WSCD2	NA	0	exonic	9.37472e-10	-0.117508	0.0189402	3	T	C	0.2594	7	4	15	1	0	0

## Sheet: T3.variant_consequence
Table 3. Functional consequences of all candidate variants in the 3 genomic risk loci
This table shows the proportion of all candidate SNPs that have corresponding functional annotation assigned by ANNOVAR.
Consequences	ref.count	ref.prop	count	prop
UTR3	233824	0.0093225	8	0.00890869
UTR5	71546	0.00285252	3	0.00334076
downstream	284177	0.0113301	31	0.0345212
exonic	254736	0.0101563	18	0.0200445
intergenic	11684523	0.465859	596	0.663697
intronic	9137749	0.36432	120	0.13363
ncRNA_exonic	259951	0.0103642	24	0.0267261
ncRNA_intronic	2884355	0.114998	71	0.0790646
ncRNA_splicing	1313	5.23489e-05	0	0
splicing	2830	0.000112831	0	0
upstream	266686	0.0106327	27	0.0300668

## Sheet: T4.partition.h2
Table 4.Heritability enrichment of 53 functional annotation categories for differential genetic variants
Annotation categories with p values below Bonferroni-corrected significance (0.05/53=9.43E-04) are highlighted in bold. SNP functional annotations obtained from https://github.com/bulik/ldsc and heritability calculated using LD score regression. Prop.h2 = SNP-based heritability; H3K9ac = histone acetylation mark of active enhancher/promoter regions; TSS = transcription start site; 3'-UTR = untran…
Category	Prop._SNPs	Prop._h2	Prop._h2_SE	Enrichment	Enrichment_SE	Enrichment_P
H3K4me1_Trynka_0	0.426568	1.20659	0.15395	2.8286	0.360904	1.72405e-06
Conserved_LindbladToh.extend.500_0	0.332514	0.771678	0.0878453	2.32074	0.264185	2.82316e-06
Conserved_LindbladToh_0	0.0260625	0.436275	0.0967314	16.7396	3.71152	1.51298e-05
H3K27ac_Hnisz_0	0.391169	0.651637	0.0660999	1.66587	0.168981	0.000250108
H3K9ac_peaks_Trynka_0	0.0387701	0.45373	0.115251	11.7031	2.97268	0.000360067
H3K4me1_peaks_Trynka_0	0.171318	0.793054	0.182602	4.62913	1.06586	0.000625895
SuperEnhancer_Hnisz.extend.500_0	0.171607	0.309063	0.0394286	1.801	0.229761	0.00078612
H3K27ac_PGC2_0	0.269477	0.652126	0.114305	2.41997	0.424172	0.00125269
Repressed_Hoffman.extend.500_0	0.719053	0.52584	0.0599532	0.731295	0.0833779	0.00167591
H3K4me3_Trynka.extend.500_0	0.255482	0.565608	0.0958011	2.21388	0.374982	0.00205776
Intron_UCSC.extend.500_0	0.39713	0.534293	0.0455303	1.34539	0.114648	0.00214026
H3K27ac_Hnisz.extend.500_0	0.422591	0.664661	0.0799931	1.57282	0.189292	0.00326087
DGF_ENCODE.extend.500_0	0.541501	0.863027	0.126171	1.59377	0.233002	0.0148492
TFBS_ENCODE.extend.500_0	0.343444	0.707708	0.148334	2.06062	0.431903	0.0169736
H3K27ac_PGC2.extend.500_0	0.336034	0.596321	0.106604	1.77458	0.317242	0.0174036
TSS_Hoffman.extend.500_0	0.0348255	0.174371	0.0585089	5.00698	1.68006	0.0179655
H3K9ac_Trynka.extend.500_0	0.230583	0.454558	0.0951849	1.97134	0.4128	0.0202086
SuperEnhancer_Hnisz_0	0.16842	0.261344	0.0398566	1.55174	0.23665	0.0228739
PromoterFlanking_Hoffman_0	0.00842726	0.123115	0.0508772	14.6092	6.03721	0.0259055
Intron_UCSC_0	0.387453	0.530739	0.0642448	1.36982	0.165813	0.0288164
Enhancer_Hoffman.extend.500_0	0.153929	0.374602	0.0979156	2.4336	0.636108	0.029545
H3K9ac_Trynka_0	0.126111	0.392416	0.122575	3.11167	0.971957	0.0331152
H3K4me1_Trynka.extend.500_0	0.609157	0.782155	0.0782091	1.284	0.128389	0.0337205
DHS_Trynka.extend.500_0	0.498779	0.798262	0.13649	1.60043	0.273648	0.0357787
FetalDHS_Trynka.extend.500_0	0.28501	0.593807	0.142242	2.08346	0.499076	0.037681
WeakEnhancer_Hoffman.extend.500_0	0.0889585	0.263227	0.0837067	2.95899	0.940964	0.0438033
PromoterFlanking_Hoffman.extend.500_0	0.0334715	0.147856	0.0575875	4.41739	1.72049	0.0499915
H3K4me3_Trynka_0	0.133307	0.334952	0.108404	2.51263	0.813188	0.0674891
TFBS_ENCODE_0	0.132451	0.429224	0.161733	3.24063	1.22108	0.0696286
Transcribed_Hoffman.extend.500_0	0.763062	0.606345	0.0975071	0.794622	0.127784	0.110762
FetalDHS_Trynka_0	0.0847566	0.324057	0.168301	3.82338	1.9857	0.156266
Enhancer_Andersson.extend.500_0	0.0190691	-0.0379363	0.0434752	-1.98941	2.27987	0.187625
WeakEnhancer_Hoffman_0	0.0210925	0.128319	0.0817454	6.08363	3.87556	0.190226
CTCF_Hoffman.extend.500_0	0.0710622	0.176264	0.0922473	2.48042	1.29812	0.253504
CTCF_Hoffman_0	0.0238288	-0.0651478	0.0791721	-2.73399	3.32253	0.257656
DGF_ENCODE_0	0.137594	0.381011	0.215699	2.76911	1.56765	0.263008
TSS_Hoffman_0	0.0182189	0.0798835	0.0649087	4.38465	3.56271	0.343332
Enhancer_Andersson_0	0.00433537	-0.0334055	0.0401767	-7.70533	9.2672	0.3486
UTR_3_UCSC_0	0.0110542	0.047576	0.0396744	4.30387	3.58907	0.348802
Promoter_UCSC_0	0.0311637	0.0780916	0.0609474	2.50585	1.95572	0.440576
UTR_3_UCSC.extend.500_0	0.0269311	-0.00429571	0.0409917	-0.159507	1.52209	0.44695
DHS_Trynka_0	0.167755	0.322247	0.214187	1.92094	1.27679	0.474083
H3K4me3_peaks_Trynka_0	0.0417894	0.117112	0.110552	2.80243	2.64545	0.497601
Promoter_UCSC.extend.500_0	0.0386271	0.0723637	0.0502649	1.87339	1.30129	0.50599
Repressed_Hoffman_0	0.461222	0.54035	0.137929	1.17156	0.29905	0.566586
Enhancer_Hoffman_0	0.0633203	0.119144	0.105362	1.8816	1.66395	0.596856
Coding_UCSC_0	0.0146582	0.043623	0.0565357	2.97602	3.85694	0.605487
DHS_peaks_Trynka_0	0.111766	0.205167	0.187444	1.83569	1.67711	0.619636
Transcribed_Hoffman_0	0.345418	0.284109	0.131763	0.822507	0.38146	0.643194
UTR_5_UCSC_0	0.00542453	-0.00545203	0.0275872	-1.00507	5.08564	0.69375
UTR_5_UCSC.extend.500_0	0.0278058	0.0121939	0.0413735	0.438536	1.48794	0.705327
Coding_UCSC.extend.500_0	0.0645554	0.0737369	0.0528906	1.14223	0.819305	0.86214
base_0	1	1	0	1	0	NA

## Sheet: T5.mapping_genes
Table 5. Genes mapped by differential genetic variants using positional, eQTL and chromotin interaction mapping strategies in FUMA.
Genes mapped by all three strategies are highlighted in bold. Strat bp=start position of one gene; End bp=End position of one gene; pLI=probability of loss of function mutation intolerance (higher scores indicate higher probability); ncRVIS=Non-coding residual variation intolerance score. The higher the score is, the more intolerant to noncoding variants the gene is; posMap SNPs=SNPs mapped to th…
Gene name	entrezID	chr	start	end	strand	Positional mapping	eQTL mapping	CI mapping	pLI	ncRVIS	posMapSNPs	posMapMaxCADD	eqtlMapSNPs	eqtlMapminP	eqtlMapminQ	eqtlMapts	eqtlDirection	ciMap	ciMapts	minGwasP	IndSigSNPs	GenomicLocus
HIST1H3J	8356	6	27858093	27860884	-1	Yes	Yes	Yes	0.695884	-0.189708	1	0.031	122	3.32843e-10	1.88602e-20	GTEx_v6_Testis:GTEx_v7_Testis	-	Yes	GM12878:IMR90:Mesenchymal_Stem_Cell	1.45122e-09	rs7766356;rs150254595;rs12180820:rs142403264:rs150254595	1
ZSCAN16	80345	6	28092338	28097860	1	Yes	Yes	Yes	2.67303e-06	0.184187	1	2.692	190	-9	0	BIOS_eQTL_geneLevel:CMC_NoSVA_cis:CMC_SVA_cis	-	Yes	GM12878:hESC:IMR90:Left_Ventricle:Liver:Mesenchymal_Stem_Cell:Mesendoderm:Spleen:Trophoblast-like_Cell	2.58169e-10	rs7766356;rs12180820;rs150254595;rs142403264;rs12180820:rs142403264:rs150254595	1
ZKSCAN8	7745	6	28109688	28127250	1	Yes	Yes	Yes	0.000231595	-0.142528	1	1.492	339	-9	0.00194444	CMC_SVA_cis:CRBL:GTEx_v7_Brain_Anterior_cingulate_cortex_BA24:GTEx_v7_Thyroid	+	Yes	GM12878:hESC:IMR90:Left_Ventricle:Liver:Mesenchymal_Stem_Cell:Mesendoderm:Spleen:Trophoblast-like_Cell	1.45122e-09	rs7766356;rs150254595;rs12180820;rs142403264;rs12180820:rs142403264:rs150254595	1
ZSCAN9	7746	6	28192664	28201260	1	Yes	Yes	Yes	4.10249e-08	0.461166	6	7.108	642	-9	0	BIOS_eQTL_geneLevel:CMC_NoSVA_cis:CMC_SVA_cis:GTEx_v6_Skin_Sun_Exposed_Lower_leg:GTEx_v7_Artery_Tibial:GTEx_v7_Brain_Cerebellum:GTEx_v7_Brain_Cortex:GTEx_v7_Nerve_Tibial:GTEx_v7_Pituitary:GTEx_v7_Skin_Not_Sun_Exposed_Suprapubic:GTEx_v7_Skin_Sun_Exposed_Lower_leg:GTEx_v7_Thyroid:GTEx_v7_Whole_Blood	+	Yes	GM12878:hESC:IMR90:Mesenchymal_Stem_Cell:Mesendoderm	3.9293e-10	rs12180820;rs7766356;rs142403264;rs150254595	1
ZKSCAN4	387032	6	28212401	28227011	-1	Yes	Yes	Yes	6.74288e-05	0.661631	4	6.149	114	6.43653e-53	0	BIOS_eQTL_geneLevel:GTEx_v6_Testis:GTEx_v7_Spleen:GTEx_v7_Testis	-	Yes	Aorta:GM12878:hESC:IMR90:Left_Ventricle:Liver:Mesenchymal_Stem_Cell:Mesendoderm:Trophoblast-like_Cell	1.64149e-10	rs12180820;rs7766356;rs150254595;rs142403264;rs12180820:rs142403264:rs150254595	1
NKAPL	222698	6	28227098	28228736	1	Yes	Yes	Yes	0.000165621	0.0513426	1	6.149	10	2.83537e-06	0.0191274	BIOS_eQTL_geneLevel:GTEx_v6_Cells_EBV-transformed_lymphocytes:GTEx_v7_Cells_EBV-transformed_lymphocytes	-	Yes	Aorta:GM12878:hESC:IMR90:Left_Ventricle:Liver:Mesenchymal_Stem_Cell:Mesendoderm:Trophoblast-like_Cell	1.45122e-09	rs12180820;rs7766356;rs12180820:rs142403264:rs150254595	1
ZSCAN12	9753	6	28346732	28367511	-1	Yes	Yes	Yes	1.43992e-05	NA	17	14.52	88	-9	2.60326e-05	CMC_SVA_cis:GTEx_v6_Esophagus_Mucosa:GTEx_v6_Muscle_Skeletal:GTEx_v7_Colon_Transverse:GTEx_v7_Esophagus_Gastroesophageal_Junction:GTEx_v7_Muscle_Skeletal:GTEx_v7_Nerve_Tibial:GTEx_v7_Pancreas:GTEx_v7_Thyroid	-	Yes	GM12878:hESC:IMR90:Mesenchymal_Stem_Cell:Mesendoderm	1.64149e-10	rs12180820;rs7766356;rs150254595;rs142403264;rs142403264:rs7766356;rs12180820:rs150254595	1
SCAND3	114821	6	28539407	28583989	-1	Yes	Yes	Yes	9.70724e-09	-0.785031	16	14.3	392	4.59558e-09	2.01537e-05	GTEx_v6_Artery_Aorta:GTEx_v7_Artery_Aorta:GTEx_v7_Nerve_Tibial:GTEx_v7_Testis	+	Yes	IMR90:Mesenchymal_Stem_Cell	1.16058e-09	rs7766356;rs150254595;rs142403264;rs12180820	1
TRIM27	5987	6	28870779	28891766	-1	Yes	Yes	Yes	0.878752	-0.142068	41	7.957	841	-9	0	BIOS_eQTL_geneLevel:CMC_SVA_cis:GTEx_v6_Adipose_Subcutaneous:GTEx_v6_Artery_Tibial:GTEx_v6_Cells_Transformed_fibroblasts:GTEx_v6_Esophagus_Mucosa:GTEx_v6_Esophagus_Muscularis:GTEx_v6_Lung:GTEx_v6_Muscle_Skeletal:GTEx_v6_Skin_Not_Sun_Exposed_Suprapubic:GTEx_v6_Skin_Sun_Exposed_Lower_leg:GTEx_v6_Whole_Blood:GTEx_v7_Adipose_Subcutaneous:GTEx_v7_Adipose_Visceral_Omentum:GTEx_v7_Artery_Tibial:GTEx_v7_…	+	Yes	GM12878:hESC:IMR90:Trophoblast-like_Cell	1.64149e-10	rs142403264;rs150254595;rs12180820;rs7766356;rs142403264:rs150254595	1
C6orf100	729583	6	28911654	28912314	1	Yes	Yes	Yes	NA	NA	29	7.255	515	1.53651e-12	0.00013518	BIOS_eQTL_geneLevel:GTEx_v6_Adipose_Subcutaneous:GTEx_v6_Adrenal_Gland:GTEx_v6_Artery_Aorta:GTEx_v6_Artery_Coronary:GTEx_v6_Artery_Tibial:GTEx_v6_Brain_Nucleus_accumbens_basal_ganglia:GTEx_v6_Colon_Transverse:GTEx_v6_Lung:GTEx_v6_Nerve_Tibial:GTEx_v6_Testis:GTEx_v6_Thyroid:GTEx_v7_Brain_Caudate_basal_ganglia:GTEx_v7_Brain_Cortex:GTEx_v7_Brain_Nucleus_accumbens_basal_ganglia:GTEx_v7_Testis	-	Yes	GM12878:hESC:IMR90:Trophoblast-like_Cell	1.72768e-09	rs142403264;rs150254595;rs12180820;rs7766356;rs142403264:rs150254595	1
ZNF311	282890	6	28962562	28973093	-1	Yes	Yes	Yes	0.000129446	0.377858	27	12.04	322	2.16719e-10	0	BIOS_eQTL_geneLevel:GTEx_v6_Brain_Cerebellum:GTEx_v7_Adipose_Subcutaneous:GTEx_v7_Adipose_Visceral_Omentum:GTEx_v7_Cells_Transformed_fibroblasts:GTEx_v7_Esophagus_Muscularis:GTEx_v7_Lung:GTEx_v7_Nerve_Tibial:GTEx_v7_Testis:GTEx_v7_Thyroid	-	Yes	Aorta:GM12878:hESC:IMR90:Left_Ventricle:Liver:Lung:Mesenchymal_Stem_Cell:Mesendoderm:Neural_Progenitor_Cell:Pancreas:Spleen:Trophoblast-like_Cell	1.45122e-09	rs150254595;rs142403264;rs142403264:rs150254595:rs7766356;rs12180820	1
GABBR1	2550	6	29523406	29601753	-1	Yes	Yes	Yes	0.99997	0.238892	4	9.425	62	1.17056e-12	0	BIOS_eQTL_geneLevel:GTEx_v7_Whole_Blood	NA	Yes	hESC:Mesenchymal_Stem_Cell:Mesendoderm	NA	rs150254595;rs142403264;rs150254595:rs142403264	1
ZNF391	346157	6	27342394	27371683	1	No	Yes	Yes	9.25869e-07	1.23172	0	0	6	8.52241e-07	4.91978e-51	GTEx_v7_Adipose_Subcutaneous:GTEx_v7_Artery_Aorta:GTEx_v7_Brain_Caudate_basal_ganglia:GTEx_v7_Cells_Transformed_fibroblasts:GTEx_v7_Colon_Sigmoid:GTEx_v7_Heart_Atrial_Appendage:GTEx_v7_Thyroid:GTEx_v7_Whole_Blood	-	Yes	IMR90:Mesenchymal_Stem_Cell	2.58169e-10	rs150254595;rs7766356;rs150254595:rs142403264	1
ZNF184	7738	6	27418522	27440897	-1	No	Yes	Yes	0.133749	-0.545662	0	0	14	2.88929e-07	0.000600562	GTEx_v7_Brain_Hypothalamus:GTEx_v7_Muscle_Skeletal	-	Yes	GM12878:hESC:IMR90:Left_Ventricle:Liver:Mesenchymal_Stem_Cell:Mesendoderm	1.72768e-09	rs7766356;rs12180820;rs150254595;rs142403264:rs150254595	1
HIST1H4J	8363	6	27791884	27792257	1	No	Yes	Yes	0.423754	0.59845	0	0	65	8.62995e-07	0.000726363	GTEx_v6_Adipose_Subcutaneous	+	Yes	GM12878:IMR90	1.67043e-06	rs150254595;rs142403264:rs150254595	1
HIST1H4K	8362	6	27798952	27799305	-1	No	Yes	Yes	0.429119	0.387416	0	0	69	1.94189e-06	3.44266e-05	GTEx_v6_Artery_Aorta:GTEx_v6_Thyroid:GTEx_v7_Colon_Transverse:GTEx_v7_Thyroid	+	Yes	GM12878:IMR90	1.25606e-07	rs150254595;rs142403264:rs150254595	1
HIST1H2AK	8330	6	27805658	27806117	-1	No	Yes	Yes	0.0684285	-0.0412441	0	0	151	4.50257e-05	0.040686	OCTX	NA	Yes	GM12878	1.25606e-07	rs150254595;rs142403264;rs142403264:rs150254595	1
ZNF165	7718	6	28048753	28057341	1	No	Yes	Yes	0.000563292	0.227981	0	0	502	-9	0	BIOS_eQTL_geneLevel:CMC_NoSVA_cis:CMC_SVA_cis:GTEx_v6_Adipose_Subcutaneous:GTEx_v6_Artery_Tibial:GTEx_v6_Cells_Transformed_fibroblasts:GTEx_v6_Esophagus_Muscularis:GTEx_v6_Heart_Left_Ventricle:GTEx_v6_Muscle_Skeletal:GTEx_v6_Nerve_Tibial:GTEx_v7_Adipose_Subcutaneous:GTEx_v7_Adipose_Visceral_Omentum:GTEx_v7_Artery_Aorta:GTEx_v7_Artery_Coronary:GTEx_v7_Artery_Tibial:GTEx_v7_Cells_Transformed_fibrob…	+	Yes	GM12878:IMR90:Mesenchymal_Stem_Cell	1.64149e-10	rs12180820;rs7766356;rs142403264;rs150254595;rs12180820:rs142403264:rs150254595	1
SART3	9733	12	108916357	108955176	-1	No	Yes	Yes	0.991709	-0.23033	0	0	1	7.39195e-07	0.00511166	GTEx_v7_Breast_Mammary_Tissue	-	Yes	hESC:Left_Ventricle:Mesendoderm	3.90711e-09	rs3764002	3
HIST1H2AM	8336	6	27860477	27860963	-1	Yes	No	Yes	0.000856482	-0.225135	1	0.031	0	NA	NA	NA	NA	Yes	GM12878:IMR90:Mesenchymal_Stem_Cell	1.45122e-09	rs7766356;rs12180820:rs142403264:rs150254595	1
HIST1H2BO	8348	6	27861203	27861669	1	Yes	No	Yes	3.07278e-05	-0.223063	1	0.031	0	NA	NA	NA	NA	Yes	GM12878:IMR90:Mesenchymal_Stem_Cell	1.45122e-09	rs7766356;rs12180820:rs142403264:rs150254595	1
WSCD2	9671	12	108523248	108644314	1	Yes	No	Yes	0.494026	1.17162	3	2.176	0	NA	NA	NA	NA	Yes	hESC:IMR90:Mesenchymal_Stem_Cell:Mesendoderm:Pancreas:Spleen:Trophoblast-like_Cell	9.37472e-10	rs3764002	3
SLC17A4	10050	6	25754927	25781419	1	No	No	Yes	6.33423e-06	0.944836	0	0	0	NA	NA	NA	NA	Yes	IMR90	NA	rs142403264	1
SLC17A3	10786	6	25833294	25882514	-1	No	No	Yes	9.88206e-14	-0.246503	0	0	0	NA	NA	NA	NA	Yes	IMR90:Left_Ventricle:Mesenchymal_Stem_Cell	1.45122e-09	rs142403264:rs7766356;rs12180820	1
TRIM38	10475	6	25963030	25987384	1	No	No	Yes	4.7513e-06	-0.220583	0	0	0	NA	NA	NA	NA	Yes	Mesenchymal_Stem_Cell	NA	rs142403264:rs150254595	1
HIST1H1A	3024	6	26017260	26018040	-1	No	No	Yes	0.0035308	-0.372207	0	0	0	NA	NA	NA	NA	Yes	IMR90:Left_Ventricle:Liver:Mesenchymal_Stem_Cell	1.45122e-09	rs7766356;rs12180820:rs142403264:rs150254595	1
HIST1H3A	8350	6	26020718	26021186	1	No	No	Yes	3.98008e-05	-0.225707	0	0	0	NA	NA	NA	NA	Yes	IMR90:Left_Ventricle:Liver:Mesenchymal_Stem_Cell	1.45122e-09	rs7766356;rs12180820:rs142403264:rs150254595	1
HIST1H4A	8359	6	26021907	26022278	1	No	No	Yes	0.0022854	0.43417	0	0	0	NA	NA	NA	NA	Yes	IMR90:Left_Ventricle:Liver:Mesenchymal_Stem_Cell	1.45122e-09	rs7766356;rs12180820:rs142403264:rs150254595	1
HIST1H4B	8366	6	26027124	26027480	-1	No	No	Yes	0.00854183	0.166119	0	0	0	NA	NA	NA	NA	Yes	IMR90:Left_Ventricle:Liver:Mesenchymal_Stem_Cell	1.45122e-09	rs7766356;rs12180820:rs142403264:rs150254595	1
HIST1H3B	8358	6	26031817	26032288	-1	No	No	Yes	0.307283	0.251696	0	0	0	NA	NA	NA	NA	Yes	IMR90:Left_Ventricle:Liver:Mesenchymal_Stem_Cell	1.45122e-09	rs7766356;rs12180820:rs142403264:rs150254595	1
HIST1H2AB	8335	6	26033320	26033796	-1	No	No	Yes	0.00531944	0.228135	0	0	0	NA	NA	NA	NA	Yes	IMR90:Left_Ventricle:Liver:Mesenchymal_Stem_Cell	1.45122e-09	rs7766356;rs12180820:rs142403264:rs150254595	1
HFE	3077	6	26087509	26098571	1	No	No	Yes	8.49697e-07	0.210172	0	0	0	NA	NA	NA	NA	Yes	IMR90	NA	rs142403264:rs150254595	1
HIST1H4C	8364	6	26104104	26104518	1	No	No	Yes	8.85617e-05	0.852192	0	0	0	NA	NA	NA	NA	Yes	IMR90	NA	rs142403264:rs150254595	1
HIST1H4F	8361	6	26240561	26240976	1	No	No	Yes	0.181985	1.06312	0	0	0	NA	NA	NA	NA	Yes	Liver	NA	rs142403264	1
HIST1H3F	8968	6	26250370	26250835	-1	No	No	Yes	0.0422154	-0.181854	0	0	0	NA	NA	NA	NA	Yes	Liver	NA	rs142403264	1
HIST1H2BH	8345	6	26251879	26252303	1	No	No	Yes	0.00029573	-0.173874	0	0	0	NA	NA	NA	NA	Yes	Liver	NA	rs142403264	1
HIST1H3G	8355	6	26271146	26271612	-1	No	No	Yes	1.71006e-05	0.23442	0	0	0	NA	NA	NA	NA	Yes	Liver	NA	rs142403264	1
HIST1H2BI	8346	6	26273144	26273622	1	No	No	Yes	0.138012	-0.249748	0	0	0	NA	NA	NA	NA	Yes	Liver	NA	rs142403264	1
HIST1H4H	8365	6	26281283	26285762	-1	No	No	Yes	0.00879033	1.05907	0	0	0	NA	NA	NA	NA	Yes	hESC:IMR90:Left_Ventricle:Liver	NA	rs142403264:rs150254595	1
HMGN4	10473	6	26538633	26546482	1	No	No	Yes	0.557082	-0.351003	0	0	0	NA	NA	NA	NA	Yes	hESC:IMR90:Mesenchymal_Stem_Cell	NA	rs142403264:rs150254595	1
ABT1	29777	6	26597180	26600278	1	No	No	Yes	0.0271056	0.104221	0	0	0	NA	NA	NA	NA	Yes	IMR90	NA	rs142403264:rs150254595	1
ZNF322	79692	6	26636518	26659980	-1	No	No	Yes	NA	-1.14047	0	0	0	NA	NA	NA	NA	Yes	Left_Ventricle	NA	rs142403264	1
HIST1H2BJ	8970	6	27093676	27100541	-1	No	No	Yes	0.478842	0.308582	0	0	0	NA	NA	NA	NA	Yes	GM12878:IMR90:Left_Ventricle:Mesenchymal_Stem_Cell:Spleen	1.45122e-09	rs142403264:rs150254595:rs7766356;rs12180820	1
HIST1H2AG	8969	6	27100832	27103070	1	No	No	Yes	0.000610464	-0.741637	0	0	0	NA	NA	NA	NA	Yes	GM12878:IMR90:Left_Ventricle:Mesenchymal_Stem_Cell:Spleen	1.45122e-09	rs142403264:rs150254595:rs7766356;rs12180820	1
HIST1H2BK	85236	6	27106073	27114619	-1	No	No	Yes	0.490754	-0.0430523	0	0	0	NA	NA	NA	NA	Yes	GM12878:IMR90:Left_Ventricle:Mesenchymal_Stem_Cell:Spleen	1.45122e-09	rs142403264:rs150254595:rs7766356;rs12180820	1
HIST1H4I	8294	6	27107076	27108418	1	No	No	Yes	0.446296	-0.468005	0	0	0	NA	NA	NA	NA	Yes	GM12878:IMR90:Left_Ventricle:Mesenchymal_Stem_Cell:Spleen	1.45122e-09	rs142403264:rs150254595:rs7766356;rs12180820	1
HIST1H2AH	85235	6	27114861	27115317	1	No	No	Yes	6.29508e-05	0.19492	0	0	0	NA	NA	NA	NA	Yes	GM12878:IMR90:Left_Ventricle:Mesenchymal_Stem_Cell:Spleen	1.45122e-09	rs142403264:rs150254595:rs7766356;rs12180820	1
POM121L2	94026	6	27253682	27279949	-1	No	No	Yes	NA	0.313408	0	0	0	NA	NA	NA	NA	Yes	GM12878:hESC:IMR90:Mesenchymal_Stem_Cell:Spleen	NA	rs142403264:rs150254595	1
HIST1H2BL	8340	6	27775257	27775709	-1	No	No	Yes	0.00286755	-0.030111	0	0	0	NA	NA	NA	NA	Yes	GM12878:IMR90	NA	rs142403264:rs150254595	1
HIST1H2AI	8329	6	27775899	27776429	1	No	No	Yes	0.581587	-0.0583265	0	0	0	NA	NA	NA	NA	Yes	GM12878:IMR90	NA	rs142403264:rs150254595	1
HIST1H3H	8357	6	27777842	27778314	1	No	No	Yes	0.0249392	-0.177817	0	0	0	NA	NA	NA	NA	Yes	GM12878:IMR90	NA	rs142403264:rs150254595	1
HIST1H2AJ	8331	6	27782112	27782607	-1	No	No	Yes	0.191198	0.615054	0	0	0	NA	NA	NA	NA	Yes	GM12878:IMR90	NA	rs142403264:rs150254595	1
HIST1H2BM	8342	6	27782822	27783267	1	No	No	Yes	0.00275346	-0.27562	0	0	0	NA	NA	NA	NA	Yes	GM12878:IMR90	NA	rs142403264:rs150254595	1
HIST1H2BN	8341	6	27806323	27823487	1	No	No	Yes	0.139775	0.145508	0	0	0	NA	NA	NA	NA	Yes	GM12878	NA	rs142403264:rs150254595	1
HIST1H2AL	8332	6	27833034	27833606	1	No	No	Yes	0.0624869	-0.360341	0	0	0	NA	NA	NA	NA	Yes	GM12878	NA	rs142403264:rs150254595	1
HIST1H1B	3009	6	27834570	27835359	-1	No	No	Yes	0.509139	-0.0898951	0	0	0	NA	NA	NA	NA	Yes	GM12878	NA	rs142403264:rs150254595	1
HIST1H3I	8354	6	27839623	27840099	-1	No	No	Yes	0.36088	-0.232438	0	0	0	NA	NA	NA	NA	Yes	GM12878:IMR90:Mesenchymal_Stem_Cell	1.45122e-09	rs142403264:rs150254595:rs7766356;rs12180820	1
HIST1H4L	8368	6	27840926	27841289	-1	No	No	Yes	0.191235	0.42689	0	0	0	NA	NA	NA	NA	Yes	GM12878:IMR90:Mesenchymal_Stem_Cell	1.45122e-09	rs142403264:rs150254595:rs7766356;rs12180820	1
CRY1	1407	12	107385142	107487607	-1	No	No	Yes	4.24282e-07	-0.547512	0	0	0	NA	NA	NA	NA	Yes	IMR90	3.90711e-09	rs3764002	3
PWP1	11137	12	108079509	108106944	1	No	No	Yes	1.85496e-05	-0.171876	0	0	0	NA	NA	NA	NA	Yes	IMR90:Mesenchymal_Stem_Cell	3.90711e-09	rs3764002	3
PRDM4	11108	12	108126643	108155049	-1	No	No	Yes	0.833197	-0.181196	0	0	0	NA	NA	NA	NA	Yes	Mesendoderm	3.90711e-09	rs3764002	3
ASCL4	121549	12	108168162	108170421	1	No	No	Yes	0.247412	-0.314859	0	0	0	NA	NA	NA	NA	Yes	IMR90:Mesenchymal_Stem_Cell:Trophoblast-like_Cell	3.90711e-09	rs3764002	3
CMKLR1	1240	12	108681821	108733118	-1	No	No	Yes	0.068527	0.847161	0	0	0	NA	NA	NA	NA	Yes	hESC:IMR90:Left_Ventricle:Mesenchymal_Stem_Cell:Mesendoderm:Trophoblast-like_Cell	3.90711e-09	rs3764002	3
FICD	11153	12	108908962	108919614	1	No	No	Yes	0.00638582	0.456609	0	0	0	NA	NA	NA	NA	Yes	GM12878:hESC:IMR90:Mesendoderm:Trophoblast-like_Cell	3.90711e-09	rs3764002	3
ISCU	23479	12	108956358	108963160	1	No	No	Yes	0.135948	0.49453	0	0	0	NA	NA	NA	NA	Yes	hESC:Left_Ventricle:Mesendoderm	3.90711e-09	rs3764002	3
MYO1H	283446	12	109785708	109893328	1	No	No	Yes	2.91611e-17	0.269947	0	0	0	NA	NA	NA	NA	Yes	IMR90	3.90711e-09	rs3764002	3
CUX2	23316	12	111471828	111788358	1	No	No	Yes	0.999656	-1.06059	0	0	0	NA	NA	NA	NA	Yes	IMR90	3.90711e-09	rs3764002	3
PGBD1	84547	6	28249314	28270326	1	Yes	Yes	No	1.46735e-05	-0.0800605	13	13.62	122	-9	0	BIOS_eQTL_geneLevel:CMC_NoSVA_cis:CMC_SVA_cis:GTEx_v7_Adipose_Visceral_Omentum:GTEx_v7_Brain_Cortex:GTEx_v7_Colon_Sigmoid:GTEx_v7_Thyroid	+	No	NA	1.64149e-10	rs12180820;rs7766356;rs150254595;rs142403264	1
ZSCAN31	64288	6	28292470	28324048	-1	Yes	Yes	No	3.77127e-09	1.10713	40	16.95	826	-9	0	CMC_NoSVA_cis:CMC_NoSVA_trans:CMC_SVA_cis:CMC_SVA_trans:aveALL:CRBL:FCTX:MEDU:TCTX:WHMT:GTEx_v6_Adipose_Subcutaneous:GTEx_v6_Adipose_Visceral_Omentum:GTEx_v6_Brain_Anterior_cingulate_cortex_BA24:GTEx_v6_Brain_Caudate_basal_ganglia:GTEx_v6_Brain_Cortex:GTEx_v6_Brain_Frontal_Cortex_BA9:GTEx_v6_Brain_Hypothalamus:GTEx_v6_Brain_Nucleus_accumbens_basal_ganglia:GTEx_v6_Brain_Putamen_basal_ganglia:GTEx_…	-	No	NA	1.64149e-10	rs12180820;rs7766356;rs150254595;rs142403264	1
ZKSCAN3	80317	6	28317691	28336947	1	Yes	Yes	No	0.000122608	-0.652443	28	16.95	774	-9	0	BIOS_eQTL_geneLevel:CMC_NoSVA_cis:CMC_SVA_cis:CMC_SVA_trans:GTEx_v6_Adipose_Subcutaneous:GTEx_v6_Artery_Tibial:GTEx_v6_Brain_Frontal_Cortex_BA9:GTEx_v6_Colon_Sigmoid:GTEx_v6_Colon_Transverse:GTEx_v6_Esophagus_Muscularis:GTEx_v6_Muscle_Skeletal:GTEx_v6_Nerve_Tibial:GTEx_v6_Ovary:GTEx_v6_Pancreas:GTEx_v6_Skin_Not_Sun_Exposed_Suprapubic:GTEx_v6_Skin_Sun_Exposed_Lower_leg:GTEx_v6_Testis:GTEx_v6_Thyro…	+	No	NA	1.64149e-10	rs7766356;rs12180820;rs150254595;rs142403264	1
ZSCAN23	222696	6	28399707	28411279	-1	Yes	Yes	No	0.00270295	0.0706565	11	17.18	832	-9	0	BIOS_eQTL_geneLevel:CMC_NoSVA_cis:CMC_SVA_cis:CRBL:GTEx_v6_Adipose_Subcutaneous:GTEx_v6_Adipose_Visceral_Omentum:GTEx_v6_Adrenal_Gland:GTEx_v6_Artery_Aorta:GTEx_v6_Artery_Tibial:GTEx_v6_Brain_Caudate_basal_ganglia:GTEx_v6_Brain_Cerebellar_Hemisphere:GTEx_v6_Brain_Cerebellum:GTEx_v6_Brain_Cortex:GTEx_v6_Breast_Mammary_Tissue:GTEx_v6_Cells_Transformed_fibroblasts:GTEx_v6_Colon_Sigmoid:GTEx_v6_Esoph…	-	No	NA	1.64149e-10	rs7766356;rs12180820;rs150254595;rs142403264	1
OR2J2	26707	6	29141311	29142351	1	Yes	Yes	No	0.0107267	0.271259	54	23.7	120	1.5761e-06	0.00619532	GTEx_v6_Testis:GTEx_v7_Testis	-	No	NA	4.38222e-08	rs142403264;rs150254595	1
OR5V1	81696	6	29323007	29399744	-1	Yes	Yes	No	0.00344262	0.323635	47	14.12	174	0.000391884	0.0486733	THAL	NA	No	NA	9.28752e-08	rs150254595;rs142403264	1
OR11A1	26531	6	29393281	29424848	-1	Yes	Yes	No	0.0434844	1.23026	4	1.39	174	0.000391884	0.0486733	THAL	NA	No	NA	9.28752e-08	rs150254595	1
BTN3A3	10384	6	26440700	26453643	1	No	Yes	No	7.19025e-10	1.09011	0	0	223	-9	0.009	CMC_NoSVA_cis:CMC_NoSVA_trans:CMC_SVA_trans	-	No	NA	9.28752e-08	rs150254595	1
OR2H2	7932	6	29555683	29556745	1	No	Yes	No	0.0899459	0.696836	0	0	57	6.73804e-06	1.17738e-05	BIOS_eQTL_geneLevel:GTEx_v7_Adipose_Visceral_Omentum:GTEx_v7_Heart_Left_Ventricle:GTEx_v7_Nerve_Tibial	NA	No	NA	NA	rs142403264;rs150254595	1
ZMIZ2	83637	7	44788180	44809477	1	No	Yes	No	0.99962	0.416826	0	0	1	5.44677e-06	0.0038494	BIOS_eQTL_geneLevel	+	No	NA	2.34737e-07	rs2331179	2
H2AFV	94239	7	44866390	44887682	-1	No	Yes	No	0.412114	NA	0	0	1	7.46991e-05	0.0415195	BIOS_eQTL_geneLevel	+	No	NA	2.34737e-07	rs2331179	2
MYO1G	64005	7	45002261	45018697	-1	No	Yes	No	7.64109e-07	-0.424066	0	0	8	1.62627e-13	0	BIOS_eQTL_geneLevel	-	No	NA	2.44075e-09	rs2331179;rs12538191	2
CCM2	83605	7	45039074	45116068	1	No	Yes	No	0.483088	-0.170419	0	0	8	2.01943e-18	0	BIOS_eQTL_geneLevel	+	No	NA	2.44075e-09	rs2331179;rs12538191	2
NACAD	23148	7	45120037	45128513	-1	No	Yes	No	0.365729	NA	0	0	2	8.25737e-06	0.0056971	BIOS_eQTL_geneLevel	-	No	NA	3.93256e-09	rs12538191	2
TBRG4	9238	7	45139699	45151646	-1	No	Yes	No	0.78094	-0.259398	0	0	1	4.98971e-06	0.000170334	GTEx_v7_Colon_Sigmoid	+	No	NA	3.93256e-09	rs12538191	2
ADCY1	107	7	45613739	45762715	1	No	Yes	No	0.99991	-1.78522	0	0	4	-9	0.049	CMC_SVA_cis	+	No	NA	2.44075e-09	rs12538191	2
OR2B2	81697	6	27878963	27880174	-1	Yes	No	No	6.8672e-05	-0.212076	1	0.031	0	NA	NA	NA	NA	No	NA	NA	rs7766356	1
GPX6	257202	6	28471073	28495992	-1	Yes	No	No	3.13758e-05	0.718703	1	12.58	0	NA	NA	NA	NA	No	NA	NA	rs7766356	1
GPX5	2880	6	28493702	28502729	1	Yes	No	No	0.00888468	0.354876	1	12.58	0	NA	NA	NA	NA	No	NA	NA	rs7766356	1
OR2W1	26692	6	29011990	29013017	-1	Yes	No	No	0.0865619	0.531528	15	8.828	0	NA	NA	NA	NA	No	NA	NA	rs150254595;rs142403264	1
OR2B3	442184	6	29053985	29055090	-1	Yes	No	No	0.00133693	0.45884	16	8.344	0	NA	NA	NA	NA	No	NA	NA	rs150254595;rs142403264	1
OR2J1	442185	6	29068386	29069658	1	Yes	No	No	0.0174945	NA	17	35	0	NA	NA	NA	NA	No	NA	NA	rs142403264;rs150254595	1
OR2J3	442186	6	29079668	29080603	1	Yes	No	No	0.0281435	0.112859	19	11.15	0	NA	NA	NA	NA	No	NA	NA	rs142403264;rs150254595	1
OR14J1	442191	6	29274403	29275519	1	Yes	No	No	8.02406e-08	1.33547	17	11.92	0	NA	NA	NA	NA	No	NA	1.69373e-08	rs142403264;rs150254595	1
OR12D3	81797	6	29341200	29343068	-1	Yes	No	No	1.34136e-05	0.883549	37	14.12	0	NA	NA	NA	NA	No	NA	NA	rs142403264;rs150254595	1
OR12D2	26529	6	29364416	29365448	1	Yes	No	No	0.601033	0.457835	2	3.484	0	NA	NA	NA	NA	No	NA	NA	rs150254595	1
OR10C1	442194	6	29407083	29408731	1	Yes	No	No	0.227592	0.363897	3	1.39	0	NA	NA	NA	NA	No	NA	NA	rs150254595	1
OR2H1	26716	6	29424958	29432105	1	Yes	No	No	0.0449041	-0.358288	4	2.35	0	NA	NA	NA	NA	No	NA	NA	rs150254595	1
MAS1L	116511	6	29454474	29455738	-1	Yes	No	No	0.000466206	0.689548	5	11.05	0	NA	NA	NA	NA	No	NA	NA	rs150254595	1
UBD	10537	6	29523292	29527702	-1	Yes	No	No	0.0798958	0.401531	4	9.425	0	NA	NA	NA	NA	No	NA	NA	rs150254595	1

## Sheet: T6.GWGAS
Table 6. Genes identified by genome-wide gene-based association study (GWGAS) in MAGMA.
Genes with an adjusted p-value (FDR) below 0.05 are highlighted in bold. Chr=chromosome; Start Bp=start position of one gene; Stop Bp=stop position of one gene; nSNPs=number of SNPs in the GWAS mapped to the gene; Z=Z-statistic of the gene-based test in MAGMA; P=Two sided gene-based P-value.
Gene name	CHR	START	STOP	nSNPS	Z	P	P(FDR)
ZKSCAN3	6	28317691	28336947	59	6.1634	3.56e-10	5.67315e-06
ZSCAN31	6	28292470	28324048	98	6.0746	6.2134e-10	5.67315e-06
PGBD1	6	28249314	28270326	54	5.6233	9.3675e-09	5.70664e-05
HYDIN	16	70841281	71264625	290	5.4483	2.5431e-08	0.000116021
ZSCAN12	6	28346732	28367511	60	5.2782	6.5227e-08	0.000238254
ARNTL	11	13298199	13408813	259	5.0525	2.1801e-07	0.000663846
STAU1	20	47729878	47804904	146	5.0032	2.8193e-07	0.000685162
ZSCAN9	6	28192664	28201260	26	4.9911	3.0019e-07	0.000685162
SSBP2	5	80708840	81047616	660	4.9147	4.4449e-07	0.000889798
CSE1L	20	47662849	47713489	105	4.8968	4.871e-07	0.000889798
IFT81	12	110562140	110656602	106	4.8542	6.0422e-07	0.000969768
KLF16	19	1852399	1863567	27	4.8321	6.7535e-07	0.000969768
ADD3	10	111756126	111895323	177	4.8279	6.8974e-07	0.000969768
ATP2A2	12	110718561	110788898	78	4.7326	1.1082e-06	0.00144863
ILF3	19	10764937	10803093	50	4.6573	1.6018e-06	0.00177336
KIF15	3	44803209	44914868	118	4.6535	1.632e-06	0.00177336
SPATS2	12	49760367	49921205	300	4.6513	1.6491e-06	0.00177336
KIAA1143	3	44779153	44803154	24	4.6341	1.7927e-06	0.00181695
ZKSCAN4	6	28212401	28227011	33	4.6123	1.9911e-06	0.00191365
REXO1	19	1815248	1848452	54	4.5866	2.2523e-06	0.00205549
ZNF501	3	44771088	44778575	11	4.5508	2.672e-06	0.00222574
WSCD2	12	108523248	108644314	312	4.5499	2.6836e-06	0.00222574
ZNF502	3	44754135	44765323	14	4.4834	3.6724e-06	0.00286246
TCTN1	12	111051832	111087235	37	4.4784	3.7607e-06	0.00286246
ZNF536	19	30719197	31204445	1023	4.4637	4.0285e-06	0.00294529
DIP2C	10	320130	735683	841	4.4329	4.648e-06	0.00321434
RP11-691N7.6	11	57509635	57560715	57	4.4282	4.7509e-06	0.00321434
HIST1H4L	6	27840926	27841289	1	4.4094	5.1822e-06	0.00333288
OR2B2	6	27878963	27880174	4	4.4051	5.2879e-06	0.00333288
HIST1H2BN	6	27806323	27823487	26	4.3253	7.6149e-06	0.00463474
TRIM38	6	25963030	25987384	41	4.3025	8.4438e-06	0.00497079
SIRPA	20	1875154	1920543	158	4.2846	9.1516e-06	0.00497079
DSTYK	1	205111632	205180727	151	4.2836	9.1934e-06	0.00497079
ARFGEF2	20	47538427	47653230	249	4.2824	9.245e-06	0.00497079
TBC1D5	3	17198654	18486309	2712	4.2656	9.9678e-06	0.00512603
CTNND1	11	57520715	57587018	78	4.2622	1.0121e-05	0.00512603
RP11-451M19.3	10	111701029	111713649	19	4.2319	1.1588e-05	0.005575
ST18	8	53023399	53373519	743	4.2305	1.1657e-05	0.005575
TACC1	8	38585704	38710546	226	4.2261	1.1889e-05	0.005575
CSMD1	8	2792875	4852494	16028	4.1803	1.4559e-05	0.00654357
TMX2-CTNND1	11	57480077	57559058	96	4.1734	1.5005e-05	0.00654357
PPP1CC	12	111157485	111180744	40	4.1685	1.5332e-05	0.00654357
DNAJA3	16	4475806	4506776	70	4.1676	1.5392e-05	0.00654357
CHCHD3	7	132469629	132766848	489	4.1387	1.7464e-05	0.00726687
BTN3A2	6	26365387	26378546	97	4.1303	1.8115e-05	0.0073084
PCCB	3	135969148	136056738	124	4.1264	1.8426e-05	0.0073084
PPTC7	12	110969120	111021125	54	4.1191	1.9021e-05	0.00738615
PRIMA1	14	94184644	94254827	203	4.106	2.0132e-05	0.00765098
FAF1	1	50905150	51425935	655	4.0669	2.3819e-05	0.00887449
ZSCAN23	6	28399707	28411279	28	4.0135	2.9918e-05	0.0109261
GPN3	12	110890289	110907073	25	3.9995	3.1744e-05	0.0113567
ZNF852	3	44540462	44552128	8	3.9705	3.5854e-05	0.012614
VPS29	12	110928902	110939922	14	3.9648	3.6724e-05	0.0126518
DARS2	1	173793641	173827684	34	3.9532	3.8561e-05	0.0130604
CDKN2C	1	51426417	51440305	12	3.9462	3.9701e-05	0.0131883
MACROD2	20	13976015	16033842	6031	3.9257	4.3239e-05	0.0140948
STAG1	3	136055077	136471220	579	3.9214	4.4013e-05	0.0141039
PPP2R3A	3	135684515	135866733	279	3.9003	4.8038e-05	0.0148955
EIF2B4	2	27587219	27593353	8	3.9	4.8087e-05	0.0148955
LYG2	2	99858709	99871745	22	3.8909	4.9939e-05	0.0151954
SEMG1	20	43835638	43838413	6	3.8759	5.312e-05	0.015825
HIPK2	7	139246316	139477577	381	3.8733	5.3694e-05	0.015825
RRAS2	11	14299472	14386052	95	3.8692	5.46e-05	0.0158349
RPS6KA2	6	166822852	167319939	1635	3.8575	5.7272e-05	0.0163583
MACF1	1	39546988	39952849	679	3.8499	5.9089e-05	0.0165823
FADS2	11	61560452	61634826	157	3.8465	5.9901e-05	0.0165823
MTSS1L	16	70695107	70719969	56	3.8388	6.1821e-05	0.016853
RTN1	14	60062694	60337684	484	3.8338	6.3092e-05	0.0169544
ZDHHC5	11	57435219	57468659	50	3.8281	6.4556e-05	0.0171059
PI3	20	43803517	43805185	15	3.7928	7.4464e-05	0.0194456
ZMYND11	10	180405	300577	186	3.7872	7.6171e-05	0.0196092
MSL2	3	135867764	135916083	46	3.7753	7.9907e-05	0.0202757
FXR1	3	180585929	180700541	187	3.7469	8.9512e-05	0.0224007
CORO7-PAM16	16	4390252	4470495	177	3.7382	9.2678e-05	0.022656
RTN4	2	55199325	55339757	412	3.7374	9.2985e-05	0.022656
HFE	6	26087509	26098571	27	3.7268	9.695e-05	0.0230496
PIP4K2B	17	36921942	36956379	77	3.7259	9.7323e-05	0.0230496
CYP26B1	2	72356367	72375167	30	3.723	9.8427e-05	0.0230496
POMC	2	25383722	25391772	15	3.7196	9.9754e-05	0.0230671
TMX2	11	57480072	57508445	38	3.7163	0.00010109	0.0230671
XPNPEP1	10	111624524	111683311	86	3.706	0.00010527	0.0236846
ARPC3	12	110872630	110888227	30	3.6938	0.00011047	0.0245099
HDAC7	12	48176505	48226915	158	3.6734	0.00011967	0.0255379
ZNF800	7	126986844	127071978	261	3.6733	0.00011971	0.0255379
GTF3C2	2	27548716	27579868	23	3.6708	0.00012087	0.0255379
CORO7	16	4404543	4475706	166	3.6693	0.00012162	0.0255379
HIST1H1B	6	27834570	27835359	4	3.6692	0.00012163	0.0255379
SNX17	2	27593389	27599995	8	3.6662	0.00012308	0.0255379
SLC44A2	19	10713133	10755235	118	3.6629	0.00012471	0.0256615
PPM1G	2	27604061	27632554	36	3.6524	0.00012991	0.0261014
CENPM	22	42334725	42343168	28	3.6521	0.00013006	0.0261014
PTDSS1	8	97273943	97349223	142	3.6382	0.0001373	0.0272079
HLF	17	53342373	53402426	126	3.6332	0.00013995	0.0275047
SLC7A14	3	170177372	170303863	259	3.6301	0.00014164	0.0276009
FAM216A	12	110906169	110928190	34	3.6254	0.00014423	0.027695
ZKSCAN8	6	28109688	28127250	43	3.6145	0.00015048	0.0283387
VAC14	16	70721342	70835064	205	3.614	0.00015073	0.0283387
TCF4	18	52889562	53332018	679	3.6118	0.00015204	0.0283387
LPPR1	9	103790991	104087417	870	3.5976	0.00016059	0.0297134
ZNF574	19	42572629	42585701	3	3.5845	0.00016889	0.030878
SEMG2	20	43849941	43853099	10	3.5698	0.00017861	0.0320638
ZNF35	3	44690219	44702283	9	3.5697	0.0001787	0.0320638
MUTYH	1	45794835	45806142	14	3.5571	0.00018746	0.0330283
GATAD2A	19	19496635	19619740	169	3.5567	0.00018774	0.0330283
GCKR	2	27719709	27746554	41	3.5474	0.00019449	0.0334684
HIST1H2AJ	6	27782112	27782607	4	3.5469	0.00019491	0.0334684
C11orf31	11	57508825	57510986	3	3.546	0.00019556	0.0334684
BTN2A1	6	26458150	26476849	62	3.5411	0.00019924	0.0335522
RP11-529K1.3	16	70333097	70400163	51	3.5382	0.00020144	0.0335522
QTRT1	19	10812106	10824113	22	3.538	0.00020159	0.0335522
ZSCAN16	6	28092338	28097860	10	3.5332	0.0002053	0.0337437
KIAA0754	1	39876151	39882154	11	3.5286	0.0002089	0.033955
DNAJC12	10	69556427	69597924	67	3.5275	0.00020972	0.033955
SLC6A7	5	149569520	149602351	133	3.5234	0.00021305	0.0339999
ZNF513	2	27600098	27603657	2	3.5216	0.00021449	0.0339999
ATP5H	17	73034958	73043080	28	3.519	0.00021661	0.0341794
AMBRA1	11	46417964	46615675	156	3.5068	0.00022675	0.0354489
KIAA1211L	2	99410309	99552722	353	3.5028	0.00023023	0.0354672
SRPK2	7	104751151	105039755	502	3.5017	0.00023115	0.0354672
KLHL20	1	173684080	173755840	79	3.4926	0.00023918	0.03624
OSBPL9	1	52042851	52254889	196	3.4914	0.00024022	0.03624
DDX19B	16	70323566	70369186	27	3.4883	0.00024303	0.0363922
IFT172	2	27667238	27712656	61	3.484	0.00024697	0.036542
PPP1R16B	20	37434348	37551667	282	3.4829	0.000248	0.036542
CACNA1D	3	53528683	53847760	721	3.4692	0.00026102	0.0381498
MAU2	19	19431490	19469563	75	3.4665	0.00026364	0.0382684
CRTC2	1	153920145	153931101	11	3.4639	0.00026617	0.0382684
REV1	2	100016938	100106497	173	3.4576	0.00027251	0.0389686
TUBB8	10	92828	120103	76	3.4461	0.00028432	0.0402245
ITPKA	15	41785591	41795747	22	3.4316	0.0003	0.0421638
TMCC2	1	205197304	205242471	122	3.4222	0.00031053	0.043186
RP11-123K3.4	12	57643392	57690267	47	3.421	0.00031198	0.043186
ZNF480	19	52800430	52829175	86	3.4121	0.00032233	0.0442351
TMEM258	11	61535973	61560274	32	3.388	0.000352	0.0476927
SIX2	2	45232300	45236569	11	3.386	0.00035466	0.0476927
STAC3	12	57637236	57644976	7	3.3856	0.00035514	0.0476927
NBEAL1	2	203879602	204091101	280	3.3793	0.00036333	0.0480266
SERPINC1	1	173872947	173886516	23	3.3764	0.00036714	0.0480266
PAX5	9	36833272	37034103	724	3.3756	0.00036828	0.0480266
MGAT3	22	39853349	39888199	57	3.3755	0.00036845	0.0480266
C2orf15	2	99757948	99939204	351	3.3719	0.0003733	0.0483339
ZBTB37	1	173837220	173872687	89	3.3696	0.00037637	0.0483795
RC3H1	1	173900352	173991435	154	3.3635	0.00038477	0.0488495
ANAPC7	12	110810705	110841535	70	3.3632	0.00038521	0.0488495
DDX19A	16	70380732	70407286	23	3.349	0.00040548	0.0510328
CENPL	1	173768688	173793858	27	3.3474	0.00040783	0.0510587
HIST1H4A	6	26021907	26022278	1	3.3307	0.00043307	0.053455
HIST1H2BL	6	27775257	27775709	2	3.3305	0.00043339	0.053455
FLJ27365	22	46449749	46509808	133	3.3215	0.00044774	0.0549356
CMTR2	16	71315292	71323618	20	3.3172	0.00045456	0.055422
EIF5B	2	99953816	100017789	126	3.3084	0.00046921	0.056749
KTN1	14	56025790	56168244	380	3.3042	0.0004763	0.0570101
SENP3	17	7465192	7475287	23	3.299	0.00048516	0.0570101
SLC4A1AP	2	27886338	27917840	24	3.2962	0.00049005	0.0570101
ST3GAL2	16	70413338	70473140	50	3.2951	0.00049199	0.0570101
ITGAD	16	31404633	31437826	45	3.295	0.00049211	0.0570101
RBPJL	20	43935491	43945803	19	3.2948	0.00049248	0.0570101
HEXIM2	17	43238067	43247407	10	3.2947	0.00049265	0.0570101
VIPR2	7	158820866	158937649	307	3.2922	0.00049706	0.0571112
MED19	11	57471186	57479693	9	3.285	0.00050982	0.057971
GRIK5	19	42502473	42573650	41	3.2831	0.00051334	0.057971
RRBP1	20	17594323	17662940	137	3.283	0.00051362	0.057971
CADM2	3	85008132	86123579	2727	3.2805	0.00051821	0.0580637
CAND1	12	67663061	67713731	156	3.2781	0.00052246	0.0581553
HVCN1	12	111065646	111142755	94	3.2755	0.00052743	0.0583565
ATXN7L3	17	42269173	42277481	7	3.272	0.00053404	0.0585328
TP73	1	3569084	3652765	244	3.2716	0.00053464	0.0585328
2019-09-10	2	110300559	110371783	170	3.2575	0.00056194	0.0607592
ZNF512B	20	62588055	62680113	200	3.2575	0.00056205	0.0607592
DGKG	3	185823457	186080026	579	3.252	0.000573	0.061584
KCNN2	5	113696642	113832337	296	3.2457	0.00058576	0.0626129
UQCRQ	5	132202252	132203723	3	3.2425	0.00059243	0.0626283
LEAP2	5	132208014	132210738	8	3.2424	0.00059268	0.0626283
MARVELD3	16	71660064	71676017	32	3.2402	0.00059731	0.0626884
RPEL1	10	105005644	105007773	2	3.235	0.00060827	0.0632218
DGKZ	11	46354455	46402104	44	3.2345	0.0006092	0.0632218
DEFA1	8	6835171	6837602	1	3.2267	0.0006261	0.0643018
SCNN1A	12	6456009	6486896	70	3.2251	0.00062967	0.0643018
GTF2A1L	2	48844937	48960287	437	3.2245	0.00063104	0.0643018
NR4A3	9	102584137	102629173	42	3.2223	0.00063588	0.0643018
CREB5	7	28338940	28865511	1612	3.222	0.00063654	0.0643018
TRPS1	8	116420724	116821899	499	3.1983	0.00069119	0.0693696
CLP1	11	57416465	57429340	14	3.1963	0.00069602	0.0694897
FAAH	1	46859937	46879520	33	3.1888	0.00071442	0.0708247
SHISA8	22	42307297	42310570	13	3.1868	0.00071939	0.0708247
DENND4B	1	153901977	153919172	20	3.1863	0.00072054	0.0708247
RP11-113D6.10	11	18230685	18236109	9	3.1837	0.00072701	0.0710322
AFAP1L1	5	148651434	148721365	157	3.1808	0.00073432	0.0713346
AC074091.13	2	27928653	27938599	14	3.1723	0.00075629	0.073084
RAD9B	12	110939460	110969891	48	3.1703	0.00076147	0.0731802
RBM6	3	49977440	50137478	274	3.1677	0.00076819	0.0734666
HIST1H2AA	6	25726291	25726790	5	3.1653	0.00077451	0.0737467
FAM205A	9	34723052	34729464	21	3.1636	0.00077913	0.0737467
KIAA1045	9	34957484	34982541	44	3.162	0.00078355	0.0738374
SUGP1	19	19386827	19431653	93	3.16	0.00078877	0.073923
SOD3	4	24791534	24802464	22	3.1583	0.00079344	0.073923
SLC39A1	1	153931575	153940188	12	3.1489	0.00081949	0.0759591
WNT3	17	44839872	44910520	67	3.1448	0.00083114	0.0763402
OCM	7	5919458	5925993	32	3.1443	0.0008323	0.0763402
UBE2E3	2	181831975	181941312	365	3.1431	0.00083575	0.0763402
TNFRSF13C	22	42321045	42322822	5	3.1405	0.00084338	0.0763402
FADS1	11	61567099	61596790	34	3.1401	0.00084444	0.0763402
STON1-GTF2A1L	2	48757064	49003654	959	3.1386	0.00084888	0.0764142
ZNF593	1	26496362	26498551	9	3.1361	0.00085612	0.0764934
DUOX1	15	45422131	45457774	80	3.133	0.0008652	0.0764934
GATAD2B	1	153777201	153895451	186	3.1329	0.00086541	0.0764934
TXNDC9	2	99935445	99957165	45	3.132	0.0008681	0.0764934
MAPT	17	43971748	44105700	41	3.1312	0.0008706	0.0764934
DEFB125	20	67891	77735	10	3.1296	0.00087524	0.0764934
HIST1H3I	6	27839623	27840099	1	3.1255	0.00088751	0.0772602
KANSL1	17	44107282	44302733	33	3.1174	0.00091221	0.0787721
SLC17A2	6	25912982	25930946	56	3.1169	0.00091395	0.0787721
GID4	17	17942606	17971718	50	3.1153	0.00091872	0.0788312
LYG1	2	99900701	99921205	32	3.1115	0.00093063	0.0794576
PAM16	16	4381550	4405608	53	3.1103	0.00093458	0.0794576
BTBD2	19	1985447	2034880	140	3.1057	0.000949	0.0799566
NRBP1	2	27650657	27665126	14	3.1048	0.00095197	0.0799566
HIST1H3J	6	27858093	27860884	7	3.1041	0.0009544	0.0799566
UGDH	4	39500375	39529931	114	3.1015	0.00096271	0.0803423
KNCN	1	47011316	47017199	13	3.0955	0.00098241	0.0812687
NRGN	11	124609742	124617106	11	3.0955	0.00098251	0.0812687
MPPED2	11	30406040	30608419	505	3.0935	0.00098913	0.0813965
ZCCHC7	9	37120536	37358146	296	3.0875	0.0010093	0.0827521
FSCN3	7	127231463	127242198	22	3.0849	0.0010181	0.0831983
DRAM1	12	102271129	102405908	503	3.0768	0.0010462	0.0834111
MON1A	3	49946302	49967606	22	3.0762	0.0010483	0.0834111
RIT2	18	40323192	40695657	820	3.0757	0.0010499	0.0834111
CTH	1	70876901	70905534	72	3.0753	0.0010515	0.0834111
OST4	2	27293340	27294641	1	3.0753	0.0010515	0.0834111
RP4-576H24.4	20	1520790	1600655	150	3.0746	0.0010541	0.0834111
RNF222	17	8294022	8301144	23	3.0723	0.0010619	0.0834796
KALRN	3	123798870	124445172	1946	3.0718	0.0010638	0.0834796
TNFSF12	17	7452208	7464925	39	3.0704	0.0010688	0.0835469
TNFSF12-TNFSF13	17	7452416	7464918	39	3.0704	0.0010688	0.0835469
SIRPB1	20	1544167	1600707	81	3.064	0.0010919	0.0843872
TP53I13	17	27893070	27900175	10	3.064	0.0010921	0.0843872
IL25	14	23842018	23845612	9	3.0624	0.0010979	0.0844458
PHF21A	11	45950871	46142985	306	3.0617	0.0011004	0.0844458
GPR158	10	25463991	25891155	1654	3.0598	0.0011073	0.0845034
IL20RB	3	136665072	136729927	112	3.0578	0.0011148	0.0845034
KMT2E	7	104654626	104754808	144	3.054	0.0011292	0.0849639
SLC17A3	6	25833294	25882514	137	3.0538	0.0011298	0.0849639
FAT3	11	92085262	92629618	1075	3.0537	0.00113	0.0849639
SOWAHC	2	110371911	110376563	10	3.051	0.0011405	0.0853645
NSUN4	1	46805849	46830824	183	3.0498	0.0011451	0.0857618
CLU	8	27454434	27472548	38	3.0462	0.0011589	0.0861559
ATPAF2	17	17880723	17942523	77	3.0434	0.0011696	0.0861979
MOGAT3	7	100838288	100844302	11	3.0428	0.0011718	0.0861979
GPR162	12	6930711	6939136	15	3.0377	0.0011921	0.0873192
TSGA10	2	99613724	99771427	330	3.0319	0.001215	0.0891625
AARS	16	70286198	70323446	28	3.0269	0.0012355	0.0902631
HDAC5	17	42154114	42201070	74	3.0227	0.0012527	0.0902717
TDRD5	1	179560748	179660407	293	3.0223	0.0012545	0.0902717
LRRC10B	11	61276272	61278482	5	3.0131	0.0012931	0.0927824
MICAL2	11	12115543	12285334	622	3.0126	0.0012952	0.0927824
ATG13	11	46638826	46696368	41	3.0115	0.0012999	0.0927824
C18orf8	18	21083473	21111746	37	3.0091	0.00131	0.0931323
CHDH	3	53846362	53880417	103	3.0038	0.0013334	0.0941877
PRIM2	6	57179603	57513375	182	3.0024	0.0013392	0.0945295
PRPF6	20	62612488	62664453	105	3	0.00135	0.0948687
ZNF165	6	28048753	28057341	21	2.9967	0.0013646	0.0952052
CNKSR1	1	26503894	26516377	28	2.9958	0.0013685	0.0955392
INA	10	105036920	105050108	17	2.992	0.0013856	0.0965654
IGSF9B	11	133778459	133826880	133	2.9851	0.0014176	0.0982758
RWDD3	1	95699711	95712781	36	2.9811	0.0014361	0.0992839
ZNF197	3	44626380	44689963	69	2.9777	0.0014523	0.0995976
PASK	2	242045514	242089679	190	2.9663	0.0015073	0.103241
PCBD2	5	134240596	134343649	99	2.9645	0.0015156	0.103241
TMEM42	3	44903361	44907162	2	2.9631	0.0015229	0.103241
GCNT1	9	79034752	79122332	343	2.9601	0.0015375	0.103736
HHLA3	1	70820488	70851022	58	2.959	0.001543	0.103736
LRRC48	17	17876127	17920203	61	2.9577	0.0015497	0.103736
CCDC63	12	111284573	111345339	160	2.9567	0.0015548	0.103736
C1orf173	1	75033795	75139422	148	2.9535	0.0015711	0.104691
FAM196B	5	169291268	169407744	290	2.9482	0.0015983	0.106304
DGKH	13	42614176	42830714	737	2.9342	0.001672	0.110415
MFAP3	5	153418466	153600038	478	2.9335	0.0016761	0.110415
NKIRAS1	3	23933151	23988082	179	2.9327	0.0016802	0.110415
LHCGR	2	48859428	48982880	471	2.9316	0.0016861	0.110674
L3HYPDH	14	59927081	59951148	77	2.9254	0.00172	0.112236
C17orf53	17	42219274	42239844	31	2.9217	0.0017409	0.112736
BHMT	5	78407602	78428108	53	2.9213	0.0017428	0.112736
COX7B2	4	46736844	46911252	384	2.9174	0.0017646	0.113629
PANK3	5	167975500	168006605	40	2.9116	0.0017979	0.115802
PRICKLE2	3	64079543	64431152	1067	2.9103	0.0018052	0.116037
TTC4	1	55181495	55208330	146	2.9074	0.0018224	0.11627
ASTN2	9	119187504	120177348	2927	2.9064	0.0018283	0.116327
UBE2J1	6	90036344	90062567	45	2.9049	0.0018366	0.116327
POU2F2	19	42590263	42700737	106	2.9044	0.0018396	0.116327
NBL1	1	19967048	19984945	60	2.9011	0.0018595	0.117186
DKFZP779J2370	15	100255908	100258029	5	2.8979	0.0018786	0.118039
NUDCD1	8	110253148	110346614	218	2.8958	0.0018911	0.118261
ZNF445	3	44481262	44519162	56	2.8923	0.0019123	0.118515
FAM83F	22	40390953	40439533	69	2.8922	0.0019127	0.118515
PNISR	6	99845927	99873207	52	2.8914	0.0019175	0.118515
OR5V1	6	29323007	29399744	10	2.8912	0.0019186	0.118515
GDNF	5	37812779	37839788	78	2.8862	0.0019499	0.119559
DMGDH	5	78293438	78531861	589	2.8854	0.0019547	0.119559
DDX27	20	47835884	47860614	83	2.8801	0.0019879	0.121603
KDM3A	2	86667770	86719839	102	2.8776	0.0020035	0.121605
GNG12	1	68167149	68299150	280	2.877	0.0020076	0.121605
FOXP1	3	71003844	71633140	1247	2.8766	0.0020097	0.121605
ZNFX1	20	47854483	47894963	133	2.8739	0.0020272	0.12241
C12orf76	12	110465872	110511491	91	2.8705	0.0020493	0.123195
AFF4	5	132211071	132299326	184	2.8687	0.0020611	0.123195
DRG2	17	17991200	18011285	34	2.8675	0.0020689	0.123195
RLBP1	15	89753100	89764982	28	2.8671	0.0020713	0.123195
MYO15A	17	18012020	18083116	129	2.8627	0.0021001	0.123563
ZNF322	6	26636518	26659980	65	2.8622	0.0021035	0.123563
IKZF1	7	50343720	50472799	233	2.8622	0.0021039	0.123563
DAAM1	14	59655364	59838123	555	2.8616	0.0021076	0.123563
SAR1B	5	133936834	133984961	34	2.8615	0.0021082	0.123563
BRD1	22	50166931	50221160	111	2.8555	0.0021482	0.125504
RNF125	18	29598335	29653176	123	2.8535	0.0021617	0.125649
SAT2	17	7529552	7531194	4	2.8523	0.0021701	0.125649
FNDC4	2	27714750	27718112	5	2.8506	0.0021818	0.125649
IL22	12	68642022	68647387	14	2.8503	0.0021836	0.125649
RABL2B	22	51205929	51222091	10	2.8457	0.0022158	0.126492
FAM102A	9	130702858	130742792	85	2.8443	0.0022257	0.126492
LTK	15	41795836	41806085	27	2.844	0.0022274	0.126492
KCTD10	12	109886461	109915349	122	2.8435	0.0022313	0.126492
HIST1H2BC	6	26115101	26124154	26	2.8424	0.0022386	0.126492
CHST8	19	34112861	34264414	486	2.8409	0.0022496	0.126492
EFR3B	2	25264999	25378243	238	2.8405	0.0022518	0.126492
ANKRD45	1	173578700	173639001	59	2.8403	0.0022538	0.126492
MYO1H	12	109785708	109893328	442	2.8348	0.002293	0.127953
JKAMP	14	59951161	59972128	77	2.8347	0.0022936	0.127953
R3HDM2	12	57643392	57824788	203	2.832	0.0023132	0.128677
INHBC	12	57828543	57844611	28	2.8299	0.0023282	0.129004
GPR135	14	59895740	59932060	126	2.8295	0.0023312	0.129004
NAT10	11	34127149	34169217	78	2.8278	0.0023432	0.129167
REPIN1	7	150065278	150071133	16	2.8234	0.0023761	0.130586
SMEK1	14	91923955	91976898	122	2.8229	0.0023793	0.130586
POM121L2	6	27253682	27279949	88	2.8213	0.0023918	0.130742
CNN3	1	95362507	95392834	114	2.8174	0.0024205	0.131595
SLC17A4	6	25754927	25781419	101	2.8169	0.0024244	0.131595
ZNF821	16	71893583	71929239	64	2.8145	0.0024428	0.132196
SPEF1	20	3758151	3762095	5	2.8127	0.0024562	0.132196
CGRRF1	14	54976530	55005567	38	2.8127	0.0024565	0.132196
RBM5	3	50126341	50156454	29	2.8118	0.0024636	0.132196
GNRH1	8	25276776	25282170	5	2.8093	0.0024827	0.132491
CHRM4	11	46406640	46408107	1	2.8091	0.0024843	0.132491
PRM2	16	11369496	11370337	3	2.8049	0.0025163	0.133846
HES7	17	8023908	8027410	13	2.8041	0.0025228	0.133846
SREBF2	22	42229109	42303312	163	2.8024	0.0025362	0.134517
GCC1	7	127220672	127233665	38	2.7975	0.0025749	0.135712
RAP2B	3	152880029	152886265	6	2.7956	0.0025899	0.135982
CLCA4	1	87012761	87046437	77	2.795	0.0025948	0.135982
KY	3	134321980	134370478	113	2.7935	0.0026068	0.13664
CACYBP	1	174968300	174980851	17	2.7866	0.0026633	0.13886
PITPNM3	17	6354584	6459814	342	2.7838	0.0026861	0.139719
SDCCAG8	1	243419320	243663394	383	2.7797	0.0027208	0.139719
ASF1A	6	119215384	119230332	32	2.7796	0.0027215	0.139719
BIN3	8	22477931	22526661	122	2.7792	0.0027245	0.139719
CCL15	17	34323476	34329084	22	2.7785	0.0027306	0.139719
TTC8	14	89290497	89344335	78	2.7785	0.0027307	0.139719
TLR3	4	186990306	187009223	47	2.7785	0.0027309	0.139719
CRHR1	17	43699267	43913194	154	2.7763	0.002749	0.139959
KCTD2	17	73028670	73061984	109	2.7756	0.0027548	0.139959
AP1M2	19	10683347	10697991	69	2.7709	0.0027947	0.1416
KCTD9	8	25285366	25315992	71	2.7693	0.0028092	0.14222
ADO	10	64564516	64568238	7	2.7657	0.0028404	0.143342
SS18L2	3	42623332	42636606	31	2.7644	0.0028515	0.14345
CIB3	19	16272179	16284336	34	2.7622	0.0028708	0.143628
CAPRIN1	11	34073230	34122703	120	2.7611	0.0028803	0.143628
UTS2B	3	190984957	191048325	284	2.7604	0.0028866	0.143628
ZNF660	3	44619715	44641186	28	2.7596	0.0028933	0.143628
TFAP2B	6	50786436	50815326	66	2.758	0.002908	0.143628
ACAA2	18	47309869	47340330	66	2.7574	0.002913	0.143628
DPYD	1	97543299	98386605	1942	2.7552	0.0029325	0.143628
CCAR2	8	22462145	22479027	57	2.7551	0.0029334	0.143628
PTBP2	1	97187221	97289294	196	2.755	0.0029346	0.143628
GLIS2	16	4364762	4389598	52	2.754	0.0029432	0.143628
DDX56	7	44605016	44614650	33	2.754	0.0029433	0.143628
BTN1A1	6	26501449	26510650	19	2.753	0.0029522	0.143732
SEC22C	3	42589461	42642572	125	2.752	0.002962	0.143836
EXTL1	1	26346375	26362955	24	2.7497	0.0029823	0.144423
C1orf185	1	51567906	51613752	61	2.7494	0.0029853	0.144525
MST1R	3	49924435	49941299	23	2.7464	0.0030124	0.145107
ATXN1L	16	71879894	71919171	69	2.7443	0.0030319	0.145687
HIST1H2AL	6	27833034	27833606	2	2.7411	0.0030614	0.146743
INHBE	12	57846106	57853063	8	2.7373	0.0030976	0.148273
IST1	16	71879899	71962913	163	2.7334	0.0031346	0.14919
FOXR1	11	118842417	118852001	20	2.7313	0.0031546	0.14919
HIST1H1A	6	26017260	26018040	4	2.731	0.0031572	0.14919
CALN1	7	71244476	71912136	1854	2.7305	0.0031624	0.14919
MOB3C	1	47073387	47082563	17	2.7304	0.0031625	0.14919
CELF4	18	34823010	35146000	821	2.7295	0.0031712	0.149276
TRIM63	1	26377795	26394927	40	2.7288	0.0031781	0.149362
XRCC5	2	216972187	217071026	228	2.7266	0.0031993	0.149617
SREBF1	17	17713713	17740325	37	2.7254	0.0032108	0.149617
LDB3	10	88428206	88495825	235	2.725	0.0032148	0.149617
PDZRN4	12	41582250	41968392	1231	2.7231	0.003234	0.150166
NRD1	1	52254863	52344477	149	2.7229	0.0032358	0.150249
AC011997.1	2	198557830	198639547	99	2.7217	0.0032478	0.150331
PGBD3	10	50723151	50747086	69	2.7181	0.0032834	0.151336
NSF	17	44668035	44834830	56	2.7166	0.0032978	0.151493
SLC5A5	19	17982782	18005983	48	2.716	0.0033033	0.151493
SHF	15	45459412	45493373	55	2.7152	0.0033118	0.151571
C20orf27	20	3734155	3749034	56	2.7149	0.0033151	0.151649
CEP170B	14	105331617	105363107	112	2.7129	0.0033345	0.151727
TNFRSF10B	8	22877646	22926692	141	2.7129	0.0033353	0.151804
FAM117B	2	203499901	203634480	157	2.7091	0.0033733	0.152787
WDR12	2	203739505	203879521	263	2.708	0.0033848	0.152861
LETM1	4	1813206	1857974	16	2.7076	0.0033886	0.152935
TGFB1I1	16	31482906	31489281	5	2.7065	0.0033996	0.153008
C20orf24	20	35234137	35240960	8	2.704	0.003426	0.153602
ITSN2	2	24425733	24583583	306	2.7037	0.0034283	0.153602
SLC48A1	12	48147699	48176536	86	2.7027	0.0034395	0.153673
AC002398.9	19	36236579	36245420	19	2.7005	0.0034618	0.154189
SHBG	17	7517382	7536700	37	2.7	0.0034665	0.154259
ERO1L	14	53106634	53162618	116	2.697	0.0034979	0.154906
ZBTB47	3	42695176	42709072	30	2.6961	0.003508	0.154906
PARP10	8	145051321	145086940	60	2.6961	0.0035083	0.154906
ERCC6-PGBD3	10	50723247	50747584	70	2.6911	0.0035612	0.156734
RBBP5	1	205055270	205091143	98	2.6891	0.0035817	0.157236
SPRY2	13	80910111	80915086	6	2.6865	0.0036097	0.158173
NUDCD3	7	44418720	44530479	225	2.686	0.0036152	0.158232
GPX5	6	28493702	28502729	1	2.6839	0.003638	0.158407
ZNF610	19	52839498	52871031	108	2.6831	0.0036476	0.158407
ALG14	1	95439963	95538501	253	2.6828	0.0036503	0.158407
BOLL	2	198591603	198651486	71	2.6768	0.0037169	0.161062
AP003041.2	11	129936836	129944012	41	2.6736	0.0037517	0.161645
C19orf52	19	11039409	11044211	13	2.6729	0.0037604	0.161645
APLP2	11	129939732	130014699	224	2.6728	0.0037613	0.161645
SDHD	11	111957497	111990353	34	2.672	0.0037698	0.161694
LMBR1	7	156461646	156685924	732	2.6707	0.0037844	0.161743
S100A7L2	1	153409534	153412425	6	2.6698	0.0037952	0.162219
MTERFD2	2	242011584	242041747	69	2.6678	0.0038176	0.162693
ADAMTS10	19	8645126	8675620	43	2.6642	0.003859	0.163634
RFTN2	2	198432948	198540769	149	2.664	0.0038603	0.163634
DAO	12	109252708	109294819	114	2.6623	0.0038808	0.164101
IPO9	1	201798269	201853422	93	2.6589	0.0039198	0.165069
SAMD10	20	62605466	62611361	16	2.6583	0.0039273	0.165069
TM6SF2	19	19375173	19384200	22	2.6579	0.0039316	0.165069
CAMLG	5	134074191	134087847	11	2.6576	0.003935	0.165109
PCBP2	12	53835525	53874946	30	2.6559	0.0039547	0.16515
ANKRD13C	1	70726271	70820417	140	2.6537	0.0039808	0.165646
RNGTT	6	89319985	89673348	685	2.6535	0.0039827	0.165646
SNX29	16	12070594	12668146	2546	2.6509	0.0040144	0.166515
CES5A	16	55880066	55989943	292	2.6476	0.0040528	0.167795
S100A7	1	153430220	153433177	7	2.6469	0.0040617	0.167829
SGCZ	8	13947373	15095848	222	2.6463	0.0040693	0.167862
TRH	3	129693148	129696781	9	2.6439	0.0040984	0.168719
TCAIM	3	44379611	44450943	129	2.6426	0.0041134	0.16875
RPL23	17	37004118	37010096	10	2.6414	0.0041277	0.169191
PRRC1	5	126853301	126890781	87	2.6386	0.0041621	0.169659
EZH1	17	40852293	40897071	37	2.6384	0.0041649	0.169659
RAPGEF2	4	160025330	160281321	446	2.6364	0.004189	0.170502
KRTCAP3	2	27665233	27669348	5	2.6339	0.0042202	0.171341
TMPRSS5	11	113558272	113577095	54	2.6326	0.004237	0.171772
ADCY9	16	4003388	4166186	596	2.6285	0.0042876	0.173413
PPIG	2	170440850	170497916	199	2.6254	0.0043274	0.174296
SIDT2	11	117049449	117068160	55	2.6245	0.0043386	0.174296
SMARCA4	19	11071598	11176071	279	2.624	0.0043453	0.174296
ZBTB45	19	59024897	59050278	25	2.6238	0.0043473	0.174296
CREB3L4	1	153940010	153946839	11	2.6227	0.0043623	0.174314
BAG1	9	33247818	33264761	19	2.6213	0.0043792	0.174351
PTRF	17	40554470	40575535	78	2.6213	0.0043801	0.174351
GDF9	5	132196873	132202576	14	2.619	0.0044097	0.175163
CXXC5	5	139026884	139063467	50	2.6185	0.0044161	0.17518
AC006372.1	7	157318477	157320019	5	2.6145	0.0044675	0.176396
CARF	2	203776937	203851786	131	2.6145	0.0044676	0.176396
F2	11	46740730	46761056	48	2.6108	0.0045166	0.177602
FRZB	2	183698002	183731890	94	2.6102	0.0045243	0.177602
TCF20	22	42556019	42739622	389	2.6092	0.0045371	0.178005
NTF4	19	49559050	49568333	21	2.6076	0.0045593	0.178406
PAN3	13	28712643	28869475	237	2.6025	0.0046278	0.180758
GRIA4	11	105480721	105852819	661	2.6013	0.004643	0.180762
SEC24B	4	110354928	110462052	184	2.5999	0.0046619	0.181155
CLRN1	3	150643950	150690786	139	2.5993	0.0046712	0.181158
IMMP2L	7	110303110	111202573	1655	2.5984	0.0046836	0.181162
CNIH2	11	66045661	66052772	7	2.5967	0.0047056	0.181937
SPATA19	11	133710526	133715433	23	2.5947	0.0047334	0.181941
NOD2	16	50727514	50766988	69	2.5947	0.0047342	0.181941
SNX32	11	65601112	65624367	32	2.5933	0.0047524	0.182326
ERCC6	10	50663414	50747584	167	2.5914	0.0047789	0.18271
FERMT1	20	6055492	6104191	234	2.5903	0.0047946	0.18271
DEAF1	11	644233	706715	238	2.5897	0.0048029	0.18271
ZNF441	19	11877815	11894893	87	2.5892	0.0048105	0.18271
LDLRAD1	1	54474412	54483856	25	2.588	0.0048262	0.18271
TMEM66	8	29920528	29940723	31	2.5875	0.0048337	0.18271
ZNF710	15	90544624	90625438	157	2.5869	0.0048421	0.18271
FAM111B	11	58874658	58894883	25	2.5868	0.0048432	0.18271
PFDN1	5	139624624	139682706	85	2.5861	0.0048531	0.18271
RNPS1	16	2303117	2318413	20	2.5841	0.0048824	0.183459
TRAPPC1	17	7833663	7835441	4	2.5838	0.0048857	0.183459
ICA1L	2	203640690	203736708	182	2.5825	0.0049039	0.183459
NKTR	3	42642106	42690227	115	2.5817	0.004916	0.183831
STOML2	9	35099888	35103154	4	2.5797	0.0049439	0.184195
PXT1	6	36358328	36410666	168	2.5795	0.0049475	0.184195
OAZ1	19	2269485	2273487	17	2.5787	0.0049585	0.184195
AP1G1	16	71762913	71843104	177	2.5767	0.0049875	0.184934
PRDM11	11	45115564	45247734	278	2.5736	0.0050316	0.186039
CDIP1	16	4560676	4588829	64	2.5722	0.0050525	0.186401
PUM1	1	31404353	31538838	241	2.571	0.0050707	0.186762
CARM1	19	10982189	11033453	73	2.5683	0.0051092	0.187785
RASL11B	4	53728457	53733000	12	2.5658	0.0051463	0.187785
C16orf47	16	73160536	73178346	38	2.5652	0.0051558	0.187785
HMOX2	16	4524691	4560348	103	2.565	0.0051584	0.187785
RGS5	1	163080911	163291577	777	2.565	0.0051586	0.187785
VPS26B	11	134094539	134117686	33	2.5647	0.0051639	0.187785
IMPA2	18	11981024	12030876	229	2.5645	0.0051666	0.187785
ARHGAP1	11	46698630	46722165	22	2.5635	0.0051807	0.187785
UBE3B	12	109915207	109974507	147	2.5605	0.0052265	0.189222
THYN1	11	134118173	134123264	6	2.5582	0.005261	0.189557
RAB5A	3	19988571	20026667	133	2.558	0.0052634	0.189557
KLHL32	6	97372605	97588630	705	2.5566	0.0052856	0.190248
RP5-1052I5.2	1	87458692	87634884	359	2.5558	0.0052965	0.190248
LYSMD4	15	100255902	100273766	47	2.5524	0.0053499	0.191291
FAM177A1	14	35514113	35582336	245	2.5523	0.0053506	0.191291
GPR75-ASB3	2	53759810	54087170	1050	2.5498	0.0053892	0.192345
LCMT2	15	43619974	43622803	4	2.5478	0.0054205	0.193039
ITPRIPL2	16	19125254	19132946	7	2.5451	0.0054626	0.193666
THSD7B	2	137523115	138435287	3037	2.5451	0.0054627	0.193666
SFTPC	8	22014426	22021992	20	2.5449	0.0054657	0.193666
CCDC116	22	21987005	21991616	10	2.5439	0.0054815	0.193666
EIF4G3	1	21132963	21503377	643	2.5415	0.0055186	0.194327
CHAT	10	50817141	50901925	208	2.5414	0.0055209	0.194327
EHD4	15	42190950	42264776	203	2.5386	0.0055648	0.195311
AC006455.1	7	62809239	62812151	3	2.5382	0.0055709	0.195311
MUS81	11	65624597	65635124	24	2.5376	0.0055805	0.195311
LIN37	19	36239262	36245420	13	2.5358	0.0056089	0.195985
UCP1	4	141480588	141489959	16	2.5328	0.0056576	0.196604
ADAM15	1	155023042	155035252	22	2.5324	0.005664	0.196604
NQO1	16	69740899	69760854	43	2.5324	0.0056644	0.196604
SYT1	12	79257773	79845788	1256	2.5307	0.0056912	0.197271
HSD11B1	1	209859510	209908295	92	2.5274	0.0057459	0.19785
HARBI1	11	46624411	46639459	10	2.5272	0.0057484	0.19785
AC011239.1	2	23729913	23747214	57	2.527	0.0057523	0.19785
TRIM28	19	59055458	59062089	8	2.5269	0.0057533	0.19785
GRID2IP	7	6537093	6591067	155	2.5252	0.0057809	0.198479
PDE1C	7	31790793	32338941	1984	2.5244	0.005794	0.198479
LHX2	9	126763949	126795580	82	2.5237	0.0058071	0.198642
VASN	16	4421849	4433529	25	2.522	0.0058337	0.198642
CDX1	5	149546358	149564120	26	2.5219	0.0058364	0.198642
PAX3	2	223064607	223163715	311	2.5208	0.0058551	0.198642
BTBD18	11	57510986	57519253	5	2.5203	0.0058622	0.198642
IL26	12	68595131	68619601	61	2.5202	0.0058643	0.198642
C2orf47	2	200820040	200873263	92	2.5187	0.005889	0.198861
SLIT3	5	168088745	168728133	2210	2.518	0.0059009	0.198861
DDAH1	1	85784164	86043933	728	2.5178	0.0059053	0.198861
FNIP2	4	159690290	159829201	175	2.5176	0.0059087	0.198861
NPC1	18	21086148	21166862	107	2.511	0.0060193	0.201784
GSDMD	8	144635377	144645232	39	2.5108	0.0060231	0.201784
RIOK3	18	21032787	21066567	75	2.5107	0.0060255	0.201784
C2orf69	2	200775979	200820658	94	2.5079	0.0060731	0.202751
FEZF2	3	62355356	62359999	3	2.5032	0.0061531	0.205008
LRRC56	11	537527	554916	95	2.5028	0.0061615	0.205008
CCDC175	14	59971257	60043549	273	2.5003	0.0062036	0.205964
MAP1LC3A	20	33134658	33148149	21	2.4973	0.0062577	0.206786
CDH8	16	61681146	62070939	792	2.4972	0.0062592	0.206786
SLC4A10	2	162280843	162841792	1078	2.4969	0.0062634	0.206786
CACNA1I	22	39966758	40085742	261	2.4963	0.0062741	0.206786
LRRC7	1	70034081	70617628	1573	2.4949	0.0062993	0.207401
DCTN6	8	30013813	30041156	43	2.4926	0.00634	0.20825
C19orf55	19	36249044	36261930	34	2.4913	0.0063642	0.20825
FAM111A	11	58910221	58922512	17	2.4912	0.0063649	0.20825
MAP4	3	47892182	48130769	197	2.4895	0.0063968	0.208719
DDC	7	50526134	50633154	509	2.4889	0.006407	0.208719
HTR6	1	19991780	20006055	31	2.4887	0.0064106	0.208719
ABAT	16	8768422	8878432	577	2.4884	0.0064156	0.208719
TOPAZ1	3	44283378	44373590	179	2.4832	0.0065109	0.211269
DNAJC22	12	49740700	49751309	29	2.4809	0.0065528	0.21219
TSPAN16	19	11406824	11437672	70	2.48	0.0065688	0.212461
ZKSCAN7	3	44596685	44624975	63	2.478	0.0066054	0.213001
HIST1H3C	6	26045639	26046097	3	2.478	0.0066068	0.213001
TOM1L2	17	17746828	17875736	173	2.472	0.0067173	0.215784
NDUFAF1	15	41679551	41694717	27	2.4718	0.0067223	0.215784
MKKS	20	10381657	10414870	115	2.4709	0.0067395	0.216047
CYP20A1	2	204103663	204163009	108	2.4699	0.0067567	0.216308
RP11-944L7.5	3	44607051	44635665	53	2.4687	0.0067809	0.216569
SATB1	3	18386879	18487080	188	2.4663	0.0068252	0.217785
CCDC149	4	24807739	24981826	502	2.4648	0.0068536	0.218042
JSRP1	19	2252251	2269758	57	2.4624	0.0069003	0.219252
HRAS	11	532242	537287	26	2.4597	0.0069519	0.220457
NAGS	17	42081914	42086431	10	2.4574	0.0069964	0.221591
NFX1	9	33290509	33371155	103	2.4565	0.0070146	0.221591
KRI1	19	10663761	10676713	52	2.4547	0.0070501	0.222471
HS2ST1	1	87380331	87602334	445	2.4519	0.0071048	0.223522
CUL4A	13	113862552	113919399	121	2.4518	0.0071065	0.223522
RNF181	2	85822848	85824736	7	2.4512	0.00712	0.223522
HP1BP3	1	21069154	21113816	86	2.4494	0.007155	0.223867
SIRPD	20	1514897	1539489	74	2.4494	0.0071552	0.223867
EMC2	8	109455830	109499145	124	2.4489	0.0071656	0.223867
ELMOD3	2	85581517	85618875	86	2.4483	0.0071761	0.223867
DNAJB5	9	34989638	34998897	10	2.4461	0.0072204	0.22473
MRGPRG	11	3239174	3240043	1	2.4448	0.0072471	0.224898
FLJ20306	7	6522922	6524873	4	2.4445	0.0072518	0.224898
PPM1F	22	22273793	22307209	81	2.4425	0.0072936	0.225465
NMRAL1	16	4511681	4545764	131	2.4423	0.0072971	0.225465
TGOLN2	2	85545147	85555548	32	2.4418	0.0073073	0.225465
PCGF3	4	699537	764428	260	2.4412	0.0073201	0.225465
SOAT2	12	53497302	53518322	93	2.4409	0.0073261	0.225465
MITD1	2	99777890	99797521	36	2.4388	0.0073676	0.226242
EPS15	1	51819935	51985000	489	2.4382	0.0073811	0.226242
ADORA3	1	112025970	112106584	273	2.4353	0.0074397	0.227699
2019-09-15	1	87328132	87380107	121	2.4343	0.0074609	0.227929
NDRG3	20	35280169	35374481	90	2.4328	0.0074915	0.228464
RBM4	11	66384097	66434153	41	2.4321	0.0075052	0.228692
SYCP2L	6	10748027	10979553	551	2.4296	0.0075574	0.229832
ASB3	2	53897430	54087297	565	2.4284	0.0075824	0.230057
MSRB3	12	65672423	65882024	282	2.4267	0.0076183	0.230887
FIP1L1	4	54243810	55161439	2471	2.4249	0.0076554	0.231634
RBM4B	11	66432469	66445392	13	2.4242	0.0076701	0.231634
SOX15	17	7491496	7493488	5	2.4206	0.0077478	0.233279
APOBEC3H	22	39493229	39500072	63	2.4205	0.0077501	0.233279
ATG4D	19	10654571	10664094	26	2.4195	0.0077716	0.233496
DCAF15	19	14063304	14072254	8	2.4186	0.00779	0.233713
PAX4	7	127250346	127255982	10	2.4146	0.0078765	0.236025
COPS3	17	17150141	17184607	99	2.4129	0.0079122	0.236536
CFL1	11	65590493	65629497	73	2.4109	0.0079559	0.236989
LGSN	6	63985856	64029882	29	2.4107	0.0079601	0.236989
PLEKHM1	17	43513266	43568115	46	2.4098	0.0079812	0.236989
MROH7-TTC4	1	55107459	55207981	382	2.4094	0.0079905	0.236989
PACS1	11	65837834	66012218	280	2.4092	0.0079945	0.236989
CHMP5	9	33264940	33281977	19	2.4081	0.0080185	0.237405
CCDC88C	14	91737667	91884188	378	2.4075	0.0080303	0.237405
GRB10	7	50657760	50861159	637	2.4038	0.0081127	0.239019
CGB7	19	49557531	49562117	25	2.4037	0.0081161	0.239019
ARL17B	17	44352150	44439130	2	2.4022	0.008148	0.239019
RARS	5	167913450	167946304	123	2.4021	0.0081508	0.239019
PRODH2	19	36290890	36304201	21	2.4021	0.0081512	0.239019
PRKCA	17	64298754	64806861	1688	2.4001	0.0081956	0.239916
ABCA3	16	2325882	2390747	87	2.3991	0.0082176	0.239916
C9orf172	9	139738867	139741797	1	2.3988	0.0082242	0.239916
SLC41A2	12	105196331	105352522	376	2.3982	0.0082377	0.240116
ZBTB38	3	141043055	141168634	238	2.3968	0.0082686	0.240607
TMUB2	17	42264338	42269099	9	2.3957	0.0082947	0.240713
GPR125	4	22346694	22517677	527	2.3956	0.0082964	0.240713
BRINP2	1	177140633	177251558	190	2.3946	0.0083186	0.240819
PHLPP2	16	71671738	71758604	173	2.3939	0.0083349	0.240819
SAA4	11	18252896	18258440	11	2.393	0.0083563	0.240845
BLNK	10	97951458	98031344	248	2.3914	0.008393	0.240845
ATP1A3	19	42470734	42501649	22	2.391	0.0084004	0.240845
AS3MT	10	104629273	104661656	104	2.3909	0.0084028	0.240845
RNF180	5	63461671	63668696	294	2.3907	0.0084087	0.240845
MZF1	19	59073298	59084942	20	2.3905	0.0084129	0.240845
SLC1A3	5	36606457	36688436	206	2.3882	0.0084644	0.241667
IL34	16	70613798	70694585	235	2.3882	0.0084659	0.241667
CCS	11	66360292	66373490	16	2.3867	0.0084999	0.241667
AKAP9	7	91570181	91739987	282	2.3857	0.0085232	0.241667
CDCA2	8	25316513	25365436	111	2.3852	0.0085344	0.241667
WIPF1	2	175424300	175547644	180	2.3852	0.0085355	0.241667
CACNA2D3	3	54156574	55108584	2689	2.3846	0.008548	0.241667
DLX2	2	172964167	172967628	4	2.384	0.0085632	0.241667
NT5C2	10	104845940	104953056	227	2.3836	0.0085712	0.241667
ZBTB32	19	36195429	36207940	25	2.3826	0.0085956	0.241667
KDM4C	9	6720863	7175648	2016	2.3814	0.0086227	0.241667
TSPAN5	4	99391518	99579780	505	2.3814	0.0086232	0.241667
HIST1H2AC	6	26124373	26139344	47	2.3814	0.0086234	0.241667
TBXAS1	7	139476850	139720125	541	2.3803	0.0086486	0.241667
TGIF2-C20orf24	20	35202956	35240787	29	2.3797	0.0086642	0.241667
GPR85	7	112718386	112727833	24	2.3797	0.0086643	0.241667
HSH2D	19	16244838	16269386	43	2.3794	0.0086699	0.241667
MRPL30	2	99771461	99811761	85	2.3788	0.0086855	0.241667
RARRES2	7	150035408	150038763	10	2.3784	0.0086938	0.241667
PIP5KL1	9	130683158	130693076	13	2.3778	0.0087076	0.241855
LRFN2	6	40359325	40555204	752	2.3758	0.0087566	0.242874
TRIM32	9	119449581	119463579	27	2.3746	0.0087835	0.242877
IRF2BP2	1	234740015	234745271	10	2.3742	0.0087945	0.242877
ZCCHC11	1	52873954	53019159	197	2.3739	0.0088006	0.242877
PDE3B	11	14665269	14892350	282	2.37	0.0088935	0.244991
PDX1	13	28494157	28500368	16	2.3693	0.0089103	0.245079
BMP10	2	69092613	69098649	10	2.3687	0.0089246	0.245079
TYW5	2	200794698	200820459	47	2.3682	0.0089379	0.245166
HOMER3	19	19040010	19052070	19	2.3676	0.0089508	0.245166
MSANTD2	11	124636394	124670569	54	2.3659	0.0089941	0.245704
PAFAH1B1	17	2496504	2588909	185	2.3656	0.0089994	0.245704
C10orf32-ASMT	10	104614029	104661656	140	2.365	0.0090148	0.245704
PHOSPHO2	2	170550975	170558218	10	2.3639	0.0090414	0.246155
IPMK	10	59951278	60027694	302	2.3623	0.0090813	0.246591
PDIK1L	1	26437664	26452034	31	2.3613	0.0091059	0.246591
IPO4	14	24649425	24658170	16	2.361	0.0091126	0.246591
RP11-468E2.2	14	24649601	24659622	16	2.361	0.0091126	0.246591
MPDU1	17	7486847	7496107	12	2.3597	0.0091442	0.246847
C8orf58	8	22457114	22461663	7	2.3595	0.00915	0.246847
C14orf23	14	29241910	29282493	54	2.359	0.009162	0.246847
CWC25	17	36956687	36981734	61	2.3572	0.0092072	0.247369
SNTB1	8	121547985	121825513	753	2.357	0.0092121	0.247369
LEPROTL1	8	29952914	30034724	158	2.3567	0.0092187	0.247369
CWC15	11	94695787	94706776	22	2.3519	0.009338	0.249757
ARHGAP33	19	36265434	36279724	39	2.3517	0.0093439	0.249757
SND1	7	127292234	127732661	648	2.3515	0.0093485	0.249757
GIT1	17	27900487	27921072	29	2.3496	0.0093973	0.250726
BMP8A	1	39957318	39991607	69	2.3482	0.0094325	0.25106
MTIF2	2	55463731	55496483	82	2.3478	0.0094417	0.25106
C11orf52	11	111788756	111797596	7	2.347	0.0094623	0.251062
SLC8A1	2	40324410	40838193	1778	2.3463	0.0094814	0.251062
RBM14-RBM4	11	66384097	66413940	22	2.3457	0.0094949	0.251062
ZNF843	16	31445569	31454346	9	2.3455	0.0095002	0.251062
LRRC61	7	150019728	150035239	35	2.3445	0.0095254	0.251062
ADK	10	75910960	76469061	785	2.3445	0.0095256	0.251062
ABT1	6	26597180	26600278	14	2.344	0.0095385	0.251062
YIPF2	19	11033444	11039357	5	2.3435	0.0095528	0.251062
CNTN2	1	205012325	205047627	122	2.3425	0.0095777	0.251194
BHMT2	5	78365540	78385289	46	2.3417	0.0095981	0.251194
GNAI3	1	110091233	110136975	60	2.3414	0.0096053	0.251194
NMT1	17	43128978	43186384	171	2.3412	0.0096103	0.251194
LMLN	3	197687071	197770591	179	2.3371	0.0097181	0.253706
MARS2	2	198570087	198573113	1	2.3359	0.0097493	0.254126
RANBP1	22	20103461	20114878	25	2.3345	0.0097844	0.254452
GJA5	1	147228332	147245484	45	2.334	0.0097968	0.254452
NUP210L	1	153965161	154127592	213	2.3331	0.009821	0.254452
TMEM56-RWDD3	1	95583479	95712781	364	2.333	0.0098244	0.254452
CACNA2D4	12	1901123	2028002	418	2.3323	0.0098428	0.254452
NMD3	3	160822484	160971320	313	2.3319	0.0098529	0.254452
SMYD3	1	245912642	246670614	3137	2.3318	0.0098553	0.254452
NHSL1	6	138743180	139013708	677	2.3295	0.009915	0.255279
ANKRD33B	5	10564442	10650308	292	2.3293	0.0099228	0.255279
C19orf38	19	10947251	10980466	49	2.3282	0.009951	0.255589
TBC1D21	15	74165949	74181555	33	2.3279	0.0099583	0.255589
ZNF429	19	21679484	21739072	173	2.3228	0.010094	0.258818
ITPKB	1	226819391	226927024	179	2.3189	0.0102	0.260649
LMNA	1	156052364	156109880	133	2.3184	0.010214	0.260649
CADM1	11	115039938	115375675	545	2.3169	0.010253	0.260653
ELMOD2	4	141445312	141474924	39	2.3167	0.01026	0.260653
C2orf16	2	27799389	27805588	8	2.3165	0.010264	0.260653
PHYHIPL	10	60936350	61007534	103	2.3163	0.010271	0.260653
RAPH1	2	204259068	204400133	178	2.316	0.010278	0.260653
ZNF485	10	44101855	44113351	43	2.3151	0.010303	0.260653
TSKS	19	50243010	50266587	41	2.314	0.010335	0.260653
HSPB2	11	111782966	111789574	8	2.3133	0.010352	0.261733
RFX1	19	14072350	14117851	24	2.3128	0.010368	0.261733
FLJ00388	1	48226979	48227290	1	2.3117	0.010396	0.261733
RP11-487E13.1	4	178163693	178169927	27	2.3104	0.010433	0.261733
PSENEN	19	36236015	36237911	4	2.3097	0.010454	0.263524
SFPQ	1	35641979	35658749	18	2.3091	0.010469	0.263524
PLCL1	2	198669426	199437305	1373	2.3059	0.010557	0.265305
METAP1D	2	172864490	172947158	212	2.304	0.010612	0.265305
DDX46	5	134094469	134190823	101	2.3016	0.010678	0.266348
STAT3	17	40465342	40540586	134	2.3016	0.01068	0.266348
ARMC12	6	35704809	35716856	23	2.3007	0.010705	0.266348
LPIN2	18	2916992	3013313	185	2.2995	0.010738	0.266348
FXR2	17	7494548	7518189	36	2.298	0.010781	0.26738
PABPC4	1	40026488	40042462	33	2.2975	0.010794	0.26738
RP11-322L20.1	14	87372122	87389099	32	2.2964	0.010827	0.26738
CNTN3	3	74311719	74570291	646	2.296	0.010838	0.26738
MOB4	2	198380295	198418423	44	2.2949	0.01087	0.269127
FKBP5	6	35541362	35696360	255	2.2937	0.010903	0.269127
C9orf171	9	135285430	135448704	477	2.2915	0.010967	0.270136
MXD3	5	176728462	176739758	23	2.2913	0.010973	0.270136
P2RX3	11	57105848	57138073	89	2.2905	0.010996	0.270136
HSPB2-C11orf52	11	111783460	111797595	13	2.2887	0.011048	0.270136
ASB16	17	42247815	42256451	14	2.2886	0.011052	0.271497
VSIG2	11	124617368	124622134	8	2.2873	0.01109	0.271497
WBP11	12	14939410	14956474	27	2.2868	0.011105	0.271497
AMD1	6	111195973	111216916	71	2.2827	0.011223	0.272484
FOXK1	7	4683388	4811074	318	2.2826	0.011228	0.272484
SAR1A	10	71907045	71930279	78	2.2822	0.011238	0.272484
Z98049.1	6	166945369	166947709	2	2.2821	0.011241	0.272484
INTS2	17	59942731	60005377	91	2.2817	0.011255	0.273098
TNFRSF10C	8	22941868	22974950	112	2.2801	0.011302	0.273098
CTNS	17	3539762	3564836	112	2.2797	0.011313	0.273098
ZBED6CL	7	150026938	150029808	3	2.2794	0.011321	0.273098
NEK7	1	198126093	198291550	481	2.2788	0.011341	0.273098
HYOU1	11	118914900	118927913	20	2.2783	0.011356	0.273705
SCOC	4	141178440	141306880	282	2.2764	0.01141	0.273705
CADPS	3	62384022	62861054	1767	2.2762	0.011417	0.273705
LIPT1	2	99771418	99779620	24	2.2759	0.011426	0.273705
CHI3L2	1	111743393	111786062	143	2.2752	0.011447	0.273705
TIMM50	19	39971052	39984422	27	2.2718	0.011548	0.275743
SHISA9	16	12995477	13334272	1297	2.2718	0.01155	0.277413
DPM2	9	130697378	130700763	6	2.2707	0.011583	0.277413
CATSPER4	1	26517052	26529459	64	2.2682	0.011657	0.277985
MCM9	6	119134605	119256327	311	2.2661	0.011723	0.277985
FNDC5	1	33327869	33338083	9	2.2658	0.011732	0.277985
C15orf53	15	38988799	38992239	21	2.2654	0.011743	0.277985
AC037459.4	8	22446787	22459597	23	2.2654	0.011746	0.277985
MRI1	19	13875346	13885096	20	2.2648	0.011761	0.279272
PWWP2A	5	159488808	159546430	85	2.2646	0.011768	0.279272
KLC2	11	66024765	66035331	13	2.2645	0.011772	0.279272
DNAJC5G	2	27498289	27504367	8	2.2612	0.011873	0.280548
MLTK	2	173940163	174132738	588	2.2594	0.01193	0.280548
DOCK2	5	169064251	169510386	1366	2.259	0.011942	0.280548
DIRC3	2	218148742	218621316	1278	2.2583	0.011963	0.282178
CTD-2330K9.3	3	49941278	49954370	12	2.2575	0.011989	0.282178
CX3CR1	3	39304985	39323226	48	2.254	0.012099	0.283072
RAD23B	9	110045418	110094475	159	2.2534	0.012117	0.283072
MMAB	12	109991542	110011679	88	2.2533	0.012119	0.283072
CRYAB	11	111779289	111794446	17	2.2527	0.01214	0.283072
CYP51A1	7	91741465	91772266	50	2.2511	0.012191	0.284319
PPP2R3C	14	35554673	35591723	138	2.25	0.012224	0.284319
SPTSSB	3	161062580	161090668	96	2.2496	0.012237	0.284319
ARID1B	6	157099063	157531913	919	2.2491	0.012252	0.284473
SORBS2	4	186506598	186877806	1534	2.2487	0.012266	0.284473
RPS10	6	34385231	34393902	15	2.2477	0.012296	0.284473
C17orf98	17	36991341	36997708	21	2.2472	0.012313	0.284473
CDKN2D	19	10677138	10679735	5	2.2469	0.012323	0.284473
AMIGO2	12	47469490	47473734	10	2.2464	0.012338	0.284473
CH25H	10	90965694	90967071	5	2.2455	0.012367	0.286061
CYP4F12	19	15783567	15807984	171	2.2436	0.012428	0.286061
TBC1D4	13	75858808	76056250	481	2.2422	0.012473	0.28728
TMEM63B	6	44094651	44123256	96	2.2407	0.012524	0.28728
MATN4	20	43922085	43937169	52	2.2402	0.012539	0.28728
APOE	19	45409011	45412650	6	2.2378	0.012618	0.289214
DEPDC5	22	32149944	32303012	397	2.236	0.012675	0.290052
COX11	17	53029263	53046146	62	2.2359	0.012679	0.290052
FAM32A	19	16296191	16302857	13	2.2358	0.012682	0.290052
UFD1L	22	19437433	19466738	73	2.2358	0.012684	0.290052
SKAP2	7	26706681	27034858	819	2.2337	0.012752	0.290266
KCNS3	2	18059114	18542882	1859	2.2334	0.012763	0.290266
MKNK1	1	47023090	47082515	114	2.2322	0.012801	0.290266
CTC-260F20.3	19	19627036	19646885	34	2.2308	0.012847	0.290266
AC136604.1	5	179078298	179079445	4	2.2308	0.012848	0.290266
MVK	12	110011060	110035067	65	2.2307	0.01285	0.290266
DNAJC5B	8	66933795	67012751	222	2.2305	0.012856	0.290266
GRINA	8	145064226	145067583	5	2.2302	0.012868	0.290266
KLK7	19	51479729	51487355	27	2.2298	0.012879	0.290266
FUT1	19	49251268	49258647	16	2.2295	0.012892	0.290266
ENDOU	12	48103517	48119350	43	2.2288	0.012915	0.290266
KCNAB3	17	7825177	7833121	15	2.2279	0.012943	0.290266
RAB3B	1	52373628	52456436	152	2.2272	0.012967	0.291439
DIXDC1	11	111797868	111893308	69	2.2269	0.012976	0.291439
SLA2	20	35240721	35274619	32	2.2261	0.013003	0.291439
CATSPER3	5	134303596	134347392	53	2.2247	0.01305	0.29189
NDUFA13	19	19626545	19644285	33	2.2244	0.01306	0.29189
CNNM2	10	104678050	104849978	398	2.2232	0.013103	0.29189
CMTM5	14	23846017	23848981	6	2.2222	0.013134	0.29189
SLC24A2	9	19507450	19786926	782	2.2218	0.013147	0.29189
RGS4	1	163038565	163046592	15	2.2201	0.013204	0.29376
COQ3	6	99817276	99842080	78	2.2171	0.013308	0.295626
MCCC1	3	182733006	182833863	192	2.2157	0.013357	0.296048
HIST1H4B	6	26027124	26027480	3	2.2147	0.013391	0.296048
CYP2R1	11	14899553	14913798	10	2.2146	0.013393	0.296048
CISD1	10	60028818	60049346	57	2.2139	0.013417	0.296048
EGR2	10	64571756	64679660	343	2.2138	0.013423	0.296048
ARL14EP	11	30344598	30359774	39	2.2124	0.01347	0.296465
YJEFN3	19	19627036	19648390	36	2.2115	0.013502	0.296465
CNTNAP1	17	40834631	40851832	22	2.2114	0.013504	0.296465
RP11-834C11.12	12	54379629	54428672	72	2.2111	0.013513	0.296465
COQ10B	2	198318147	198340032	19	2.2102	0.013544	0.296465
C22orf26	22	46445358	46450024	11	2.2093	0.013578	0.297232
C12orf50	12	88373816	88427814	107	2.2089	0.013592	0.297232
FAM47E	4	77135193	77204933	328	2.2079	0.013625	0.297232
CHD3	17	7788124	7816078	39	2.2074	0.013642	0.297232
PIRT	17	10725792	10741762	37	2.2063	0.013681	0.297991
SMDT1	22	42475695	42480288	5	2.2063	0.013683	0.297991
MROH6	8	144648357	144655141	24	2.2057	0.013701	0.297991
UBXN2B	8	59323823	59364060	74	2.2053	0.013715	0.297991
RNF38	9	36336393	36487545	217	2.2041	0.013759	0.29839
R3HCC1L	10	99894387	100004654	187	2.2031	0.013795	0.29839
MRPL30	2	99797542	99814089	32	2.2028	0.013803	0.29839
JMY	5	78532012	78623038	150	2.2027	0.013807	0.29839
SLC27A5	19	58990879	59023780	64	2.2025	0.013815	0.29839
SLC6A9	1	44457172	44497139	70	2.2	0.013902	0.300197
NEURL1B	5	172068269	172118543	134	2.1983	0.013964	0.302
PAXBP1	21	34106210	34144169	2	2.1959	0.01405	0.302372
PDPR	16	70147529	70195203	42	2.1957	0.014057	0.302372
SIGLECL1	19	51749603	51772584	70	2.1954	0.014067	0.302372
NUGGC	8	27879481	27941388	171	2.1949	0.014086	0.302372
DCAKD	17	43100708	43138473	97	2.1935	0.014135	0.302372
ZNF132	19	58944181	58951589	13	2.1922	0.014183	0.30416
BLOC1S5	6	8013800	8064647	191	2.19	0.014261	0.305585
CLEC2L	7	139208602	139229730	26	2.1887	0.01431	0.305585
HIST1H2BA	6	25727137	25727573	4	2.1876	0.014351	0.306289
CIDEC	3	9908398	9921938	31	2.1865	0.014389	0.306289
NAALADL2	3	174156363	175523428	4184	2.1853	0.014434	0.306289
EOMES	3	27757440	27764206	10	2.1852	0.014437	0.306289
C7orf65	7	47694842	47701246	11	2.1823	0.014544	0.308058
KDM4D	11	94706845	94732682	51	2.1821	0.014552	0.309104
HSBP1L1	18	77724561	77730822	25	2.1814	0.014578	0.309104
CLEC1A	12	10222153	10264226	150	2.1813	0.014581	0.309104
LSM3	3	14219858	14242619	46	2.1775	0.014721	0.309749
AC126614.1	12	57810198	57810536	1	2.1775	0.014723	0.309749
ADCY3	2	25042038	25142708	361	2.1771	0.014735	0.309749
HOXC6	12	54384408	54424607	59	2.1769	0.014743	0.309749
INSIG2	2	118846028	118868573	46	2.1764	0.014763	0.309749
CLEC7A	12	10269376	10282857	60	2.1762	0.014769	0.309749
LMOD1	1	201865580	201915715	119	2.1759	0.014781	0.309749
BTN3A3	6	26440700	26453643	29	2.1757	0.01479	0.309749
PDZD8	10	119040000	119134978	217	2.1756	0.014792	0.309749
SLC17A1	6	25783125	25832287	140	2.1747	0.014825	0.309749
GALNT10	5	153570290	153800544	778	2.1729	0.014894	0.310419
ZBTB42	14	105266933	105271049	5	2.1728	0.014898	0.310419
TAF5	10	105127724	105148822	19	2.1727	0.014903	0.310419
ZNF584	19	58912871	58929694	64	2.1726	0.014903	0.310419
RUNX1T1	8	92967203	93115514	162	2.1711	0.01496	0.311792
TRMT6	20	5917881	5931182	56	2.1702	0.014995	0.311792
VDR	12	48235320	48336831	300	2.1663	0.015142	0.312747
YPEL2	17	57409050	57479090	134	2.1662	0.015148	0.312747
L3MBTL4	18	5954705	6415236	1128	2.1659	0.015158	0.312747
SRSF6	20	42086568	42092245	11	2.165	0.015192	0.312747
RILP	17	1549444	1553371	7	2.1649	0.015199	0.312747
S100PBP	1	33282368	33324476	53	2.1646	0.015208	0.312747
RBMXL1	1	89445139	89458643	17	2.1643	0.015221	0.312747
ABI2	2	204192942	204312446	140	2.1643	0.015222	0.312747
DNMT3A	2	25455845	25565459	188	2.1639	0.015238	0.312747
NKAPL	6	28227098	28228736	6	2.1614	0.015333	0.314097
MYRF	11	61520114	61555990	56	2.161	0.015349	0.314097
DEFA1B	8	6854288	6875778	3	2.1602	0.01538	0.315441
LRCH1	13	47127303	47327175	517	2.1597	0.015397	0.315441
RBM24	6	17281577	17294106	20	2.1561	0.015538	0.317134
PLBD1	12	14656595	14721283	118	2.1551	0.015578	0.318111
TRMT2A	22	20099389	20104915	19	2.1541	0.015616	0.318111
ITGB7	12	53585102	53601091	33	2.1539	0.015624	0.318111
CRTAP	3	33155471	33189265	70	2.152	0.015697	0.319082
ASS1	9	133320316	133376661	130	2.1518	0.015707	0.319082
PRSS50	3	46753605	46854064	300	2.1508	0.015745	0.319082
CDK6	7	92234235	92465908	238	2.15	0.015777	0.320046
INCENP	11	61891445	61920635	128	2.1496	0.015795	0.320046
ZNF397	18	32820994	32847097	40	2.1487	0.015831	0.320046
LUC7L2	7	139026106	139107345	231	2.1461	0.015934	0.321715
NSUN3	3	93781760	93847389	44	2.1444	0.016	0.323381
ERGIC2	12	29490285	29534122	81	2.1432	0.01605	0.324325
CHAC2	2	53994929	54002333	21	2.1419	0.016102	0.324325
COPB1	11	14464986	14521573	99	2.1412	0.016131	0.324325
RAMP2	17	40910465	40915059	5	2.14	0.016178	0.325622
LRRD1	7	91741473	91808845	98	2.1397	0.016189	0.325622
SOGA1	20	35405845	35492089	112	2.1378	0.016266	0.326196
HIST1H2BD	6	26158349	26171577	16	2.1368	0.016305	0.326196
QSOX2	9	139098179	139137687	92	2.1363	0.016326	0.326196
AQP1	7	30893010	30963427	171	2.1358	0.016346	0.326196
SHISA4	1	201857808	201861434	7	2.1357	0.016351	0.32641
SMPD3	16	68392231	68482591	165	2.1346	0.016397	0.32641
RPL37A	2	217362912	217443903	183	2.134	0.01642	0.32641
KMT2B	19	36208921	36229779	40	2.1337	0.016435	0.32641
C7orf55-LUC7L2	7	139025105	139108198	236	2.1334	0.016447	0.32641
CCDC105	19	15121556	15134081	83	2.1331	0.016458	0.326976
EXTL2	1	101337943	101361554	26	2.1328	0.016471	0.326976
KLHL23	2	170550998	170633499	349	2.1324	0.016488	0.326976
GPX7	1	53068044	53074723	19	2.1315	0.016525	0.326976
C9orf38	9	6467618	6470375	11	2.1302	0.016576	0.328245
TBRG4	7	45139699	45151646	34	2.1296	0.016602	0.328245
AC010547.9	16	71481503	71523214	66	2.1284	0.01665	0.328643
AC073343.1	7	6713376	6715991	10	2.1279	0.016673	0.328643
OSBPL2	20	60813580	60871268	159	2.1266	0.016728	0.328643
DUSP16	12	12628829	12715317	187	2.1263	0.01674	0.328643
RELB	19	45504688	45541452	71	2.1255	0.016773	0.328643
GS1-259H13.10	7	99156291	99205433	73	2.1253	0.016781	0.328643
NAPA	19	47990894	48018497	34	2.1251	0.01679	0.328643
FEN1	11	61560109	61564716	3	2.1243	0.016822	0.328643
AXIN2	17	63524681	63557765	77	2.1243	0.016822	0.328643
C2CD4B	15	62455734	62457482	6	2.1237	0.016846	0.328643
DRD4	11	637293	640706	10	2.1214	0.016943	0.330246
ASXL2	2	25956622	26101385	327	2.121	0.016962	0.331845
C9orf153	9	88835180	88874572	72	2.1179	0.017091	0.332377
AC025287.1	16	75728367	75734089	16	2.1178	0.017094	0.332377
PSMB3	17	36908989	36920484	29	2.1168	0.017137	0.332377
ALOX12B	17	7975954	7991021	40	2.1166	0.017146	0.332377
TOM1L1	17	52976748	53039310	174	2.1157	0.017184	0.333611
RBM14	11	66384053	66394818	6	2.1148	0.017226	0.333611
NANOS1	10	120789228	120793854	2	2.114	0.017258	0.334839
TUBB2B	6	3224495	3231964	4	2.1139	0.01726	0.334839
RAB38	11	87846410	87908635	239	2.1107	0.017398	0.33516
STK38	6	36461669	36515247	150	2.1104	0.017413	0.33516
MRPL16	11	59573608	59578345	6	2.1102	0.017422	0.33516
PPIL2	22	22006559	22054304	175	2.1091	0.017469	0.33516
YARS	1	33240840	33283754	73	2.1087	0.017484	0.33516
RTN4R	22	20228938	20270769	22	2.1081	0.017509	0.33516
WASF3	13	27131840	27263085	329	2.1076	0.017531	0.33516
AQP1	7	30893010	30965131	175	2.1076	0.017535	0.33516
DEFA3	8	6873391	6875823	2	2.1074	0.017543	0.33516
RP11-886H22.1	18	47322163	47363993	107	2.1073	0.017546	0.33516
CHMP2A	19	59062933	59066491	4	2.1071	0.017552	0.336018
EFHB	3	19920964	19988517	215	2.1065	0.017582	0.336018
OPCML	11	132284871	133402414	3555	2.1057	0.017613	0.336018
HIGD1A	3	42798669	42846023	81	2.1038	0.0177	0.336872
FAM83H	8	144806103	144815971	27	2.1033	0.017719	0.336872
CTD-2349B8.1	16	19125324	19184900	75	2.1027	0.017744	0.336872
GPM6A	4	176554085	176923815	1064	2.102	0.017775	0.33807
F11	4	187187099	187210835	65	2.1012	0.017812	0.33807
RPGRIP1	14	21756098	21819460	180	2.0999	0.017867	0.338913
ASAP1	8	131064353	131455906	1184	2.0994	0.017891	0.338913
IL31RA	5	55147207	55218678	176	2.0992	0.017901	0.338913
UNG	12	109535379	109548797	20	2.0971	0.01799	0.33975
ATXN7L3B	12	74931551	74935223	7	2.0969	0.018	0.33975
CYLD	16	50775961	50835846	78	2.0959	0.018044	0.33975
AC109829.1	2	27760253	27790011	49	2.0949	0.01809	0.340232
GABBR1	6	29523406	29601753	2	2.0941	0.018123	0.340232
RASSF2	20	4760669	4804291	236	2.0939	0.018134	0.340232
CLCN2	3	184063973	184079439	43	2.0936	0.018146	0.340232
CSAD	12	53551447	53575135	31	2.0905	0.018285	0.342581
ARHGAP27	17	43471275	43511787	2	2.0898	0.018318	0.342581
RP11-404L6.2	5	67485704	67494235	29	2.0896	0.018328	0.342581
MAP2K4	17	11924141	12047147	169	2.0892	0.018344	0.342581
GPR142	17	72363546	72368761	12	2.0874	0.018427	0.343749
ESAM	11	124622026	124632186	12	2.087	0.018445	0.343749
CRELD2	22	50311815	50321188	80	2.0862	0.01848	0.344912
LRRC41	1	46726868	46769280	37	2.0859	0.018495	0.344912
C10orf32	10	104613980	104624718	26	2.0837	0.018594	0.34607
GSTM5	1	110254864	110318050	151	2.0829	0.018629	0.34607
SUPT5H	19	39926796	39967310	115	2.082	0.018672	0.347577
KCTD20	6	36410544	36458920	106	2.0795	0.018788	0.348726
DLGAP5	14	55614830	55658396	78	2.0792	0.018799	0.348726
GTF2A1	14	81641796	81687721	82	2.0778	0.018862	0.34881
BLOC1S1	12	56109820	56113871	5	2.0767	0.018916	0.34881
DUS4L	7	107203929	107218906	19	2.0763	0.018933	0.34881
TCEA2	20	62681189	62703700	62	2.0762	0.018938	0.34881
RP11-67H2.1	8	114612539	114629187	34	2.0759	0.018949	0.34881
IDNK	9	86237964	86259045	50	2.0756	0.018967	0.349596
NAPEPLD	7	102740223	102790007	61	2.0743	0.019026	0.349596
ELOVL2	6	10980992	11044547	111	2.0742	0.01903	0.349596
ADAMTSL2	9	136397286	136440641	1	2.0734	0.01907	0.351083
VIM	10	17270258	17279592	10	2.0701	0.019222	0.352566
LINC00998	7	112756773	112758668	6	2.0691	0.019268	0.353337
AGPAT9	4	84457067	84527028	175	2.069	0.019271	0.353337
AHNAK	11	62201016	62323707	236	2.0688	0.019284	0.353337
MBOAT1	6	20100935	20212670	370	2.067	0.019369	0.354812
KIAA1456	8	12803151	12889012	553	2.0652	0.019451	0.355929
ASH2L	8	37962760	38001594	13	2.0636	0.019528	0.355929
CROCC	1	17066768	17299474	154	2.063	0.019556	0.356685
UIMC1	5	176332006	176449634	348	2.0626	0.019575	0.356685
MYO18A	17	27400528	27507430	202	2.0625	0.019581	0.356685
PDE4D	5	58264865	59817947	3732	2.0605	0.019675	0.357792
SLC25A17	22	41165634	41215403	55	2.0593	0.019733	0.357792
GABRR1	6	89887220	89940997	236	2.0588	0.019756	0.358895
HSPE1-MOB4	2	198365137	198415450	54	2.0569	0.019849	0.358895
RAB35	12	120532899	120555306	68	2.0566	0.01986	0.359282
LRRC4	7	127667124	127672160	10	2.0565	0.019866	0.359282
RTF1	15	41700606	41775761	111	2.0559	0.019898	0.359282
RSPH3	6	159393903	159421219	161	2.0553	0.019926	0.359282
PROS1	3	93591881	93692910	64	2.0535	0.020012	0.36002
UBE2E1	3	23847394	23932807	167	2.0533	0.020023	0.36002
NCOA6	20	33284722	33413452	185	2.0528	0.020047	0.36002
PTBP1	19	797075	812327	49	2.052	0.020083	0.360046
TXNRD2	22	19863040	19929341	288	2.0515	0.020107	0.360046
EPHX2	8	27348296	27403081	143	2.0514	0.020114	0.360046
VWA8	13	42140973	42535256	966	2.051	0.020132	0.360046
ANK3	10	61786056	62493248	2107	2.0509	0.020138	0.360046
ADRA2C	4	3768075	3770251	3	2.0499	0.020189	0.360448
CCDC173	2	170501935	170550943	191	2.0491	0.020225	0.360448
AMN	14	103388993	103399933	21	2.0488	0.020241	0.360448
SEMA6D	15	47476298	48066420	1517	2.0484	0.020261	0.360448
TTC40	10	134621896	134756327	530	2.0481	0.020273	0.360448
YTHDF1	20	61826781	61847586	45	2.0481	0.020277	0.360448
UBIAD1	1	11333263	11356106	28	2.048	0.02028	0.360448
USMG5	10	105148798	105156223	7	2.0474	0.020307	0.360448
ZNF628	19	55987699	55995854	27	2.0472	0.020321	0.360448
FGG	4	155525286	155534119	6	2.0462	0.020371	0.360865
POLR2H	3	184079506	184086384	13	2.0458	0.020386	0.360865
TMEM30B	14	61744088	61748558	8	2.0454	0.020406	0.360865
PPP1R14A	19	38741877	38747231	18	2.0445	0.020452	0.360865
NFE2	12	54685895	54694905	8	2.0443	0.020463	0.360865
PABPC4L	4	135117488	135122903	11	2.0438	0.020488	0.360865
EBLN1	10	22497743	22498950	4	2.0426	0.020546	0.360865
SLC25A35	17	8191081	8198661	15	2.0425	0.020553	0.360865
CRB2	9	126118449	126142603	73	2.0417	0.020591	0.360865
SMG6	17	1963133	2207065	623	2.0414	0.020604	0.360865
DEGS2	14	100612756	100626500	43	2.041	0.020626	0.360865
PALM2-AKAP2	9	112542589	112934792	1196	2.0409	0.020631	0.360865
AKAP2	9	112542769	112934792	1196	2.0409	0.020631	0.360865
OR2B6	6	27925019	27925960	3	2.0406	0.020644	0.360865
ANAPC1	2	112523848	112642267	212	2.0399	0.020681	0.360887
DNAH2	17	7620672	7737062	251	2.0394	0.020705	0.360887
CD47	3	107762145	107809872	93	2.0394	0.020707	0.360887
TMED4	7	44617493	44621886	10	2.0392	0.020716	0.360887
ST3GAL4	11	126225535	126310239	229	2.0391	0.020721	0.360887
FGA	4	155504278	155511918	9	2.0368	0.020833	0.36194
TXNDC16	14	52897308	53019240	290	2.0368	0.020837	0.36194
PPFIA3	19	49622646	49654283	86	2.0365	0.02085	0.362644
ABCA1	9	107543283	107690518	570	2.0362	0.020868	0.362644
MBOAT4	8	29989340	30002202	35	2.036	0.020878	0.362644
HERC4	10	69681665	69835105	272	2.0342	0.020965	0.362657
C17orf112	17	51062880	51065012	2	2.0337	0.02099	0.362657
ZNF512	2	27805897	27858041	104	2.0335	0.021	0.362657
NPTXR	22	39214457	39239987	70	2.0335	0.021003	0.362657
IGHMBP2	11	68671310	68708070	95	2.0333	0.021011	0.362657
MYO5B	18	47349183	47721463	1369	2.0322	0.021064	0.363011
SPTBN2	11	66452719	66496697	31	2.0321	0.021074	0.363011
SCARF1	17	1537152	1549041	21	2.0308	0.02114	0.363011
MRPL46	15	89002707	89010650	2	2.0307	0.021142	0.363011
NOS1AP	1	162039564	162353321	1066	2.0299	0.021184	0.364389
GTF2I	7	74071994	74175026	73	2.0274	0.021312	0.36542
NQO2	6	2988221	3019996	213	2.0268	0.021339	0.36542
GRAMD3	5	125695824	125832186	366	2.0261	0.021376	0.365762
ZC3H3	8	144519825	144623623	292	2.0259	0.021389	0.365762
ZDHHC4	7	6617065	6629005	28	2.0258	0.021393	0.365762
RAD1	5	34905369	34919094	23	2.0249	0.021438	0.365762
RPL22L1	3	170582664	170588272	11	2.0245	0.021458	0.366101
ZMIZ1	10	80828792	81076276	765	2.0241	0.021478	0.366101
AGXT	2	241807896	241819919	42	2.024	0.021487	0.366101
SLC7A6OS	16	68318406	68344849	45	2.0239	0.021492	0.366101
TNC	9	117782806	117880536	295	2.0221	0.021583	0.367461
LNX1	4	54325468	54567572	772	2.0205	0.021664	0.368134
ORC1	1	52838501	52870131	28	2.0192	0.021735	0.368134
CHMP3	2	86730554	86948245	403	2.019	0.021742	0.368134
ATP2B2	3	10365707	10749716	1355	2.0189	0.02175	0.368788
PKMYT1	16	3018025	3030540	17	2.0186	0.021763	0.368788
FBXO5	6	153291664	153304714	38	2.0179	0.0218	0.368788
BAHD1	15	40731920	40760441	27	2.0168	0.021856	0.368788
LEMD2	6	33738979	33756913	67	2.0166	0.021868	0.368788
CILP2	19	19649057	19657468	18	2.0162	0.021889	0.368788
LOXL4	10	100007447	100028007	47	2.0154	0.021929	0.368788
TRAK1	3	42055294	42267381	576	2.0152	0.021939	0.368788
TTBK2	15	43030932	43213007	180	2.0146	0.021971	0.370131
CRH	8	67088620	67090960	2	2.013	0.02206	0.370449
C12orf68	12	48577366	48579709	6	2.0126	0.022079	0.370449
AUTS2	7	69063905	70258054	2319	2.012	0.022108	0.370449
TSSK6	19	19623227	19626838	5	2.0114	0.02214	0.370449
MYT1	20	62783144	62873604	281	2.0098	0.022229	0.371443
RAP1GAP	1	21922708	21995801	263	2.0094	0.022248	0.371443
PRB1	12	11504757	11548500	140	2.009	0.022271	0.371726
CTSO	4	156845270	156875069	126	2.008	0.022322	0.371726
JADE2	5	133860003	133918918	146	2.0076	0.022343	0.371726
TARM1	19	54573149	54584634	55	2.0074	0.022352	0.371726
UCP3	11	73711326	73720480	26	2.0071	0.02237	0.371726
FUK	16	70488324	70514177	18	2.0065	0.022403	0.371726
C11orf80	11	66511922	66610987	82	2.0062	0.022417	0.371726
FLOT2	17	27206353	27224697	24	2.0061	0.022422	0.371726
TOP3B	22	22311397	22337213	78	2.0057	0.022446	0.371726
C6orf1	6	34214157	34217247	9	2.0051	0.022476	0.372371
TAS2R40	7	142919130	142920162	1	2.0045	0.022507	0.372371
COX19	7	938415	1015235	212	2.004	0.022532	0.372371
DHX57	2	39024871	39103075	146	2.0032	0.02258	0.372676
CD97	19	14491313	14519537	49	2.003	0.02259	0.372676
C2orf49	2	105953816	105965668	29	2.0021	0.022635	0.372676
CAPG	2	85621871	85645555	90	2.0021	0.022637	0.372676
ZNF541	19	48023942	48059113	35	2.001	0.022694	0.373987
C2orf66	2	197669726	197675000	5	1.9998	0.022763	0.374621
KAT2B	3	20081515	20195896	475	1.9997	0.022765	0.374621
C22orf31	22	29454660	29457832	6	1.9993	0.022788	0.374621
2019-03-08	10	45950035	46090354	458	1.9958	0.022977	0.376553
SIRPG	20	1609798	1638425	112	1.995	0.023023	0.376553
VIPR1	3	42530791	42579059	105	1.9949	0.023028	0.376553
ZNF440	19	11925099	11946016	69	1.9946	0.023043	0.376553
ZNF23	16	71481500	71496998	30	1.9937	0.023094	0.376839
RPL38	17	72199721	72206794	9	1.9932	0.023119	0.376839
CLSTN2	3	139654027	140296239	1763	1.9931	0.023126	0.376839
HAPLN4	19	19366450	19373605	17	1.9928	0.023143	0.376839
COX6A1	12	120875893	120878545	8	1.9926	0.023154	0.377124
AVEN	15	34158428	34331377	620	1.9926	0.023155	0.377124
CDC16	13	115000362	115038198	80	1.9912	0.023229	0.377124
OR2T6	1	248550910	248551836	1	1.9911	0.023234	0.377124
AC022498.1	3	187896331	187898598	13	1.9904	0.023272	0.377741
RNF103-CHMP3	2	86732791	86948245	398	1.9902	0.023284	0.377741
DMRTA2	1	50883222	50889172	2	1.9898	0.023309	0.377741
MANBA	4	103552660	103682151	209	1.989	0.023351	0.379026
GLYAT	11	58407899	58499447	333	1.9869	0.023466	0.379301
NHLRC1	6	18120718	18122851	6	1.9864	0.023497	0.379301
AC102948.2	17	50939481	50976948	177	1.9861	0.023514	0.379301
ABHD6	3	58223233	58281420	214	1.9856	0.023538	0.379301
SFI1	22	31884674	32014572	293	1.9849	0.023576	0.379908
SLC30A3	2	27476552	27498685	35	1.9847	0.02359	0.379908
PQLC1	18	77662420	77711664	125	1.9844	0.023606	0.379908
EFR3A	8	132916335	133025889	262	1.9826	0.023707	0.380178
PURA	5	139487362	139496321	3	1.9823	0.023724	0.380178
RNF150	4	141780961	142134031	1077	1.9821	0.023736	0.380178
AC005481.5	7	157406715	157411457	15	1.982	0.023737	0.380178
TREML2	6	41158015	41168932	47	1.9816	0.02376	0.380779
SLC35C1	11	45825623	45834566	29	1.9811	0.02379	0.380779
TSEN34	19	54693789	54697585	8	1.9809	0.0238	0.380779
ACTC1	15	35080297	35088340	20	1.9797	0.023866	0.381972
FAM110D	1	26485511	26489119	8	1.9781	0.023956	0.381972
MTRF1L	6	153308497	153323820	45	1.9781	0.023958	0.381972
FANCG	9	35073832	35080013	8	1.9777	0.023982	0.381972
OR51B4	11	5322244	5323226	3	1.9775	0.02399	0.381972
NR4A2	2	157180944	157198860	13	1.977	0.024022	0.381972
HRH2	5	175085033	175113245	43	1.9764	0.024056	0.382232
SIRT1	10	69644427	69678147	84	1.9762	0.024066	0.382232
DNAJC19	3	180701497	180707562	3	1.9759	0.024081	0.382232
GADD45A	1	68150744	68154021	7	1.975	0.024136	0.382232
PRMT7	16	68344877	68392466	120	1.9747	0.024151	0.383485
APOBEC3G	22	39436924	39483748	109	1.9729	0.024256	0.38407
PCSK7	11	117075053	117103241	89	1.9717	0.024323	0.38407
DPH2	1	44435672	44439041	3	1.9714	0.024337	0.38407
CHEK2	22	29083731	29138410	128	1.9712	0.024352	0.384653
SH2D4B	10	82297658	82406316	441	1.9711	0.024357	0.384653
CAMKV	3	49895421	49907655	15	1.9698	0.024433	0.384653
CELF2	10	11047259	11378674	1129	1.9682	0.024524	0.385392
WWP2	16	69796209	69975644	444	1.9678	0.024543	0.385392
KLF12	13	74260226	74708394	1293	1.9674	0.02457	0.385392
TGIF2	20	35201891	35222353	14	1.967	0.024593	0.385392
PSMA1	11	14515329	14665181	194	1.9667	0.024607	0.385392
OR10H3	19	15852203	15853153	7	1.9661	0.024642	0.385392
TXN	9	113006091	113018920	47	1.9659	0.024658	0.385392
FLJ45079	17	75875109	75878659	6	1.9654	0.024686	0.385392
NPAS4	11	66188475	66194178	5	1.9654	0.024687	0.385392
NUP50	22	45559722	45583896	85	1.965	0.024708	0.385392
SPATA6L	9	4553386	4666674	440	1.9649	0.024713	0.385392
TRIB3	20	361261	378203	46	1.9647	0.024726	0.385392
RAPGEF3	12	48128455	48164823	121	1.9625	0.024853	0.387006
ZNF655	7	99156029	99174076	27	1.9624	0.024859	0.387006
IL33	9	6215805	6257983	132	1.9621	0.024877	0.387006
CCDC64	12	120427673	120532298	194	1.9604	0.024975	0.387006
PSMD11	17	30771279	30810336	36	1.9601	0.024991	0.387006
TRIM59	3	160150233	160203561	97	1.96	0.024999	0.387006
ZNF431	19	21324827	21373034	82	1.96	0.024999	0.387006
PP2D1	3	20021453	20053822	121	1.9594	0.025031	0.387006
TMEM50B	21	34804792	34852318	2	1.9592	0.025045	0.387006
PROZ	13	113812968	113826694	31	1.9588	0.02507	0.387006
LGR5	12	71833550	71980090	549	1.9587	0.025076	0.387006
C19orf53	19	13884982	13889276	22	1.9583	0.025096	0.387006
AC003102.1	17	42325758	42327236	3	1.9581	0.025106	0.387006
C11orf57	11	111944810	111955874	8	1.9577	0.025135	0.387006
HSPD1	2	198351305	198381461	34	1.9552	0.025282	0.389432
ACBD4	17	43209967	43221548	14	1.9551	0.025285	0.389432
SIAH2	3	150458914	150481264	47	1.9539	0.025358	0.390643
ARHGAP15	2	143848931	144525921	1481	1.9513	0.025508	0.391193
WDR37	10	1095478	1178237	249	1.951	0.025526	0.391193
RPL27	17	41150290	41154976	8	1.951	0.025529	0.391193
TRUB1	10	116697952	116737430	87	1.9494	0.025623	0.391304
SULF2	20	46285092	46415360	540	1.9493	0.025628	0.391304
SLC1A6	19	15060846	15133802	452	1.9492	0.025633	0.391304
SNX20	16	50700211	50715264	17	1.9489	0.025651	0.391304
TANGO2	22	20004537	20053449	162	1.9483	0.025692	0.391304
TMEM212	3	171561139	171656505	287	1.9482	0.025698	0.391304
NDUFS7	19	1383526	1395583	30	1.9481	0.025702	0.391304
SF3B1	2	198254508	198299815	40	1.9478	0.025717	0.391304
MXI1	10	111967363	112047123	212	1.9474	0.025741	0.391304
GABRA4	4	46920917	46996424	232	1.9469	0.025776	0.391521
PHF1	6	33378176	33384230	4	1.9459	0.025836	0.391521
ATXN7L1	7	105245514	105517050	740	1.9458	0.025839	0.391521
MBTD1	17	49254786	49337524	174	1.9456	0.025849	0.391521
TMEM101	17	42088556	42101314	28	1.945	0.025885	0.392387
PNPLA6	19	7598890	7626650	142	1.945	0.025885	0.392387
SSX2IP	1	85109390	85156486	114	1.9433	0.025989	0.39325
C19orf45	19	7557862	7573336	66	1.9424	0.026042	0.39325
BCAS1	20	52553316	52687304	582	1.9417	0.026088	0.394436
SMCO3	12	14957584	14967116	24	1.9403	0.02617	0.394642
OXTR	3	8792094	8811314	91	1.9395	0.026217	0.394642
ZNF521	18	22641890	22932154	715	1.9391	0.026245	0.394642
DEDD2	19	42702750	42724292	20	1.939	0.026248	0.394642
RIN3	14	92980118	93155339	623	1.9385	0.026278	0.39517
ATG14	14	55833110	55878576	137	1.9383	0.026294	0.39517
TRIM54	2	27505260	27530307	36	1.9381	0.026305	0.39517
TXNDC15	5	134209493	134237215	23	1.9361	0.026425	0.396347
CASP12	11	104756445	104769397	4	1.935	0.026495	0.39687
ZC3HC1	7	129658126	129691291	95	1.935	0.026496	0.39687
UTP18	17	49337889	49375297	86	1.9343	0.026537	0.39687
FCN3	1	27695603	27701315	8	1.933	0.026616	0.397391
PRSS46	3	46761073	46777919	62	1.9328	0.02663	0.397391
CHKA	11	67820326	67888911	86	1.9328	0.026632	0.397391
OIP5	15	41601466	41624819	51	1.9323	0.026658	0.397908
ZFAND3	6	37787275	38122400	845	1.9321	0.026672	0.397908
RCN1	11	31833939	32127301	689	1.9316	0.026705	0.397908
TNFRSF8	1	12123434	12204264	183	1.9306	0.026764	0.398533
NHLH2	1	116378998	116386538	20	1.9305	0.026774	0.398533
OR2V2	5	180581943	180582890	1	1.9279	0.026932	0.398533
C20orf202	20	1184098	1188918	10	1.9273	0.026969	0.398533
KCNK15	20	43374421	43379675	14	1.9272	0.026978	0.398533
PSMC2	7	102984701	103009842	36	1.9271	0.026983	0.398533
BLOC1S5-TXNDC5	6	7881755	8064597	714	1.9266	0.027016	0.398533
EML6	2	54950636	55199157	805	1.9263	0.027036	0.398533
MED13	17	60019966	60142643	133	1.9261	0.027043	0.398533
ZDHHC8	22	20116979	20135530	61	1.9254	0.027091	0.398533
ARHGEF16	1	3370990	3397677	82	1.9251	0.027111	0.398533
NR1I2	3	119499331	119537332	109	1.925	0.027114	0.398533
OR10G2	14	22101992	22103096	5	1.9245	0.027143	0.398533
SRP68	17	74035184	74068734	50	1.9245	0.027147	0.398533
DOCK5	8	25042238	25275598	572	1.9245	0.027148	0.398533
SLC45A4	8	142217265	142318404	356	1.9241	0.027173	0.398533
PIGU	20	33148346	33264910	143	1.9239	0.027183	0.398533
BTN2A2	6	26383324	26395102	36	1.9236	0.0272	0.398533
PPFIA4	1	202995626	203047868	166	1.9234	0.027217	0.398533
UBE2M	19	59067079	59070327	3	1.9233	0.027221	0.398533
AMHR2	12	53817639	53825318	13	1.9231	0.027235	0.398533
ZNF737	19	20718631	20748615	160	1.9221	0.027295	0.39872
SOWAHA	5	132149033	132152488	6	1.9219	0.027307	0.39872
PRSS45	3	46783582	46854048	175	1.9217	0.027321	0.39872
PRSS57	19	685521	695460	85	1.9214	0.027338	0.39872
SDCCAG3	9	139296377	139305061	55	1.9211	0.027362	0.398905
MED24	17	38175350	38217468	80	1.921	0.027365	0.398905
PLEKHA2	8	38758753	38831428	192	1.9208	0.02738	0.398905
GLI1	12	57853918	57866045	28	1.9206	0.02739	0.398905
PHPT1	9	139743176	139745488	3	1.9196	0.027452	0.399724
CCDC91	12	28286182	28732883	1175	1.9196	0.027456	0.399724
AC006435.1	17	2310279	2318731	38	1.9175	0.027584	0.400858
MIPOL1	14	37667118	38021566	498	1.9161	0.027678	0.401035
ARHGDIG	16	318726	333003	45	1.9158	0.027697	0.401035
HIST1H1T	6	26107640	26108364	3	1.9154	0.027718	0.401035
DLAT	11	111895538	111935114	41	1.9154	0.027718	0.401035
APBA3	19	3750817	3761697	39	1.9142	0.027797	0.401846
FAM228A	2	24397938	24423718	82	1.914	0.027812	0.401846
CDK5R1	17	30813637	30818274	3	1.9119	0.027943	0.402973
HIPK3	11	33278218	33378569	159	1.9112	0.027992	0.403461
PDHB	3	58413357	58419584	25	1.911	0.027999	0.403461
SLC30A2	1	26363743	26372624	17	1.9104	0.028038	0.403461
AK3	9	4711155	4742043	174	1.9089	0.028135	0.403795
ZNF676	19	22361893	22379753	44	1.9086	0.028155	0.403795
SLC43A1	11	57252007	57283259	48	1.9084	0.028169	0.403795
AC002985.3	19	19017822	19045206	61	1.9083	0.028173	0.403795
POMZP3	7	76239303	76256578	68	1.9081	0.028191	0.403795
DHRS2	14	24099324	24114848	3	1.9073	0.028239	0.403795
GPN1	2	27851114	27874375	39	1.9073	0.028241	0.403795
PAFAH2	1	26286258	26324648	82	1.9073	0.028244	0.403795
AL133373.1	14	92038788	92041383	6	1.9071	0.028254	0.404125
SERPINE1	7	100770370	100782547	40	1.9068	0.028272	0.404125
CLLU1OS	12	92813870	92821924	17	1.9063	0.028304	0.404125
CTD-2561J22.3	19	21587961	21674068	243	1.9053	0.028369	0.404125
SCN1A	2	166845670	166984523	360	1.9052	0.028377	0.404125
PYY	17	42030106	42081837	125	1.9049	0.028398	0.404125
PCYT2	17	79858841	79869340	1	1.9049	0.028399	0.404125
AC022210.1	2	85122209	85122345	2	1.9043	0.028434	0.404125
SVIL	10	29746267	30025710	1140	1.9037	0.028473	0.404603
ZNF324B	19	58962971	58969200	13	1.9032	0.028506	0.404603
SHMT2	12	57623110	57628718	5	1.9026	0.028545	0.404603
FAM114A2	5	153369688	153418496	114	1.9024	0.028558	0.404764
ARL13B	3	93698983	93774512	49	1.9024	0.028559	0.404764
FAM178B	2	97541620	97684175	289	1.9013	0.028633	0.404764
SEMA3F	3	50192478	50226508	59	1.9011	0.028643	0.404764
RERE	1	8412457	8877702	659	1.8998	0.028731	0.405865
PIGZ	3	196673214	196695931	85	1.899	0.02878	0.406022
IP6K1	3	49761727	49823975	90	1.8984	0.028819	0.406022
API5	11	43333513	43366079	56	1.8981	0.028843	0.406022
ARID3B	15	74833518	74890472	75	1.898	0.028847	0.406022
GEMIN6	2	38978676	39012142	72	1.8979	0.028857	0.406334
CATSPERD	19	5720688	5778745	126	1.8978	0.028863	0.406334
PPP1R7	2	242088991	242123067	83	1.8963	0.028958	0.406334
TXNL4B	16	72078188	72128330	132	1.8963	0.028963	0.406334
C12orf79	12	92378756	92536690	411	1.8959	0.028988	0.406334
UBL7	15	74738318	74753523	21	1.8957	0.028999	0.406334
PLAT	8	42032236	42065242	45	1.8953	0.029025	0.406334
C8orf47	8	99076539	99105838	64	1.8953	0.029028	0.406334
FAM83D	20	37554955	37581703	59	1.8942	0.029101	0.407422
TRMT61B	2	29072687	29093167	32	1.8933	0.029157	0.407573
MTRNR2L13	4	117220016	117221520	3	1.8929	0.029186	0.407573
DDN	12	49388932	49393092	5	1.8928	0.029195	0.407573
NLRP3	1	247579458	247612410	133	1.8921	0.029242	0.407573
MYO6	6	76458909	76629254	279	1.8918	0.029262	0.408345
PRLHR	10	120352916	120355160	9	1.8908	0.029324	0.408345
TRPM3	9	73143979	74061820	2739	1.8904	0.029352	0.409115
NCOA2	8	71021997	71316040	445	1.8894	0.029421	0.409115
MRPL14	6	44081194	44095194	33	1.8888	0.029458	0.409882
WFDC5	20	43738093	43743813	16	1.8883	0.029491	0.409882
OR6V1	7	142749417	142750444	5	1.8861	0.029637	0.410959
SLC18A2	10	119000604	119038941	106	1.8823	0.029897	0.414809
MBD2	18	51679079	51751158	121	1.8815	0.029954	0.414936
SNAPC5	15	66782473	66790151	13	1.8814	0.029957	0.414936
GALNT2	1	230193536	230417870	772	1.8808	0.029997	0.414936
CAPN13	2	30945637	31043408	379	1.8808	0.029998	0.414936
NOTCH1	9	139388896	139440314	127	1.8798	0.030068	0.416004
PSME4	2	54091204	54197977	292	1.8781	0.030183	0.416127
JTB	1	153946745	153950164	2	1.8775	0.030225	0.416127
GPR137C	14	53019866	53104431	187	1.8773	0.030236	0.416127
SLC4A3	2	220492049	220506702	14	1.8773	0.03024	0.416127
SNRPA1	15	101821715	101835487	38	1.8761	0.030321	0.416249
SMC4	3	160117062	160152750	67	1.8761	0.030323	0.416249
MCOLN1	19	7587512	7598895	15	1.8761	0.030323	0.416249
TAPBP	6	33267471	33282164	21	1.8758	0.030341	0.416249
NUF2	1	163236366	163325554	380	1.8748	0.03041	0.416683
MS4A4A	11	60048014	60076445	51	1.8748	0.030413	0.416683
KIF14	1	200520628	200589862	214	1.8747	0.030419	0.416683
NAT16	7	100813774	100823557	44	1.8742	0.030455	0.417115
E2F3	6	20402398	20493941	174	1.8736	0.03049	0.417115
LRP1	12	57522276	57607134	103	1.8728	0.030549	0.417115
CORO2B	15	68871308	69020145	426	1.8715	0.030635	0.418169
SH2D6	2	85645844	85664152	51	1.8708	0.030683	0.418909
KLKB1	4	187130133	187179625	173	1.8708	0.030688	0.418909
SNX16	8	82711816	82755101	143	1.8695	0.030776	0.419647
FAM47E-STBD1	4	77172874	77232282	231	1.8687	0.030835	0.419647
ZNF408	11	46722368	46727462	5	1.8681	0.030873	0.419758
KPTN	19	47978401	47987525	7	1.8673	0.030926	0.419758
EIF5A2	3	170606204	170626482	38	1.8672	0.030939	0.419758
SYPL1	7	105730949	105753022	55	1.8671	0.030944	0.419758
ACACA	17	35441923	35766909	409	1.8668	0.030962	0.420179
PRR14L	22	32072242	32146126	165	1.8664	0.03099	0.420179
APOH	17	64208151	64252643	173	1.8659	0.031029	0.420179
ACTR1B	2	98272431	98280570	13	1.8647	0.031109	0.420395
DYNC1I1	7	95401866	95739634	832	1.8645	0.031123	0.420395
GH1	17	61994560	61996179	2	1.8642	0.031147	0.420395
FZD8	10	35927177	35930362	2	1.8635	0.031198	0.420395
PAFAH1B2	11	117014983	117047610	94	1.8634	0.031205	0.420395
RASA2	3	141205889	141334184	148	1.8633	0.031212	0.420395
MAP1A	15	43803156	43823818	20	1.8631	0.031226	0.420395
SERPINB6	6	2948393	2972090	90	1.863	0.031234	0.420395
POU2F1	1	167190066	167396582	336	1.8616	0.031328	0.421431
PLA2G15	16	68279207	68294961	28	1.8607	0.031392	0.422156
PODNL1	19	14042000	14064204	19	1.8601	0.031433	0.422156
C2ORF15	2	99757948	99767950	21	1.8596	0.031472	0.422878
PRKACA	19	14202500	14228896	20	1.8594	0.031488	0.422878
SPP1	4	88896819	88904562	21	1.8581	0.031579	0.423287
PLEKHF1	19	30155963	30166364	23	1.8574	0.03163	0.423287
AQP5	12	50355653	50359464	5	1.8572	0.031645	0.423287
CKAP5	11	46764598	46867847	120	1.8564	0.031695	0.424316
C7orf55	7	139024203	139031065	19	1.8557	0.031752	0.42441
FAM47E-STBD1	4	77172886	77232752	233	1.8556	0.031757	0.42441
MRVI1	11	10594638	10715535	398	1.8554	0.031769	0.42441
FCRLA	1	161676762	161684142	32	1.8552	0.031786	0.42441
WSB1	17	25621102	25640657	35	1.8532	0.031925	0.425434
PIPOX	17	27277531	27384234	168	1.8526	0.031971	0.425835
SUPT7L	2	27873679	27886676	10	1.8523	0.031992	0.425835
ITGA8	10	15555948	15762124	560	1.8516	0.03204	0.425835
IQCA1	2	237232794	237416185	311	1.8513	0.032064	0.425925
ST3GAL3	1	44171495	44396831	493	1.8513	0.032065	0.425925
YWHAB	20	43514317	43537173	42	1.8506	0.032112	0.425925
C11orf63	11	122753391	122830506	221	1.8506	0.032115	0.425925
ZNF396	18	32946661	32957301	20	1.85	0.032155	0.426942
RRAGD	6	90074355	90121989	104	1.8478	0.032318	0.427898
TMEM252	9	71151496	71155783	8	1.8469	0.032377	0.427898
MYO1G	7	45002261	45018697	37	1.8465	0.032407	0.427898
AC008686.1	19	13890884	13900972	34	1.8465	0.03241	0.427898
GTF2IRD2	7	74210483	74267847	5	1.8462	0.032435	0.427898
TCF12	15	57210821	57591479	865	1.8459	0.032456	0.427898
ACACB	12	109554400	109706031	464	1.8455	0.032485	0.427898
MS4A4E	11	59968726	60010561	130	1.8448	0.032536	0.427898
ITGAX	16	31366455	31394318	39	1.8447	0.032542	0.427898
SPINK4	9	33218363	33248565	101	1.8444	0.032559	0.427898
OR7A10	19	14951760	14952689	5	1.8438	0.032609	0.427898
OGDH	7	44646171	44748665	200	1.8436	0.032621	0.427898
KLHL8	4	88081255	88161466	159	1.8434	0.032638	0.427898
C3orf56	3	126911974	126917025	10	1.8433	0.032639	0.427898
ARL15	5	53179775	53606412	1299	1.8427	0.032687	0.428595
ZNF641	12	48733791	48745197	37	1.8423	0.032718	0.428595
ARMC10	7	102715328	102740205	23	1.8418	0.032751	0.428983
ENO1	1	8921061	8939308	23	1.8409	0.032817	0.428983
LRP4	11	46878419	46940193	90	1.8409	0.032817	0.428983
MPV17	2	27532360	27548547	13	1.8399	0.032894	0.429675
DHFRL1	3	93766680	93782233	10	1.8392	0.032941	0.429675
ACSBG2	19	6135258	6193112	172	1.839	0.032954	0.430366
AF131215.5	8	10983980	10987745	10	1.838	0.033032	0.430366
AC007377.1	2	40488147	40490117	9	1.8373	0.03308	0.430516
ARHGAP12	10	32094365	32217742	211	1.837	0.033108	0.430516
SCFD2	4	53739149	54232242	1090	1.836	0.033178	0.430516
EFCAB12	3	129120164	129147494	56	1.8359	0.033187	0.430516
ZKSCAN5	7	99102274	99132323	36	1.8357	0.033201	0.430516
EML5	14	89078775	89259096	309	1.8355	0.033217	0.430516
EIF5	14	103799881	103811362	28	1.8353	0.03323	0.430516
GAPDH	12	6643093	6647537	13	1.8351	0.033242	0.430516
NUCB1	19	49403307	49426629	86	1.8338	0.03334	0.431507
NR1D2	3	23986751	24022109	86	1.8335	0.033365	0.432189
RAB24	5	176728199	176730745	5	1.8327	0.033423	0.432189
APOL5	22	36113919	36125530	50	1.8323	0.033456	0.432564
EIF4E	4	99792835	99851788	162	1.8314	0.033518	0.432564
RP11-1099M24.7	17	7829249	7833940	11	1.8312	0.033533	0.432564
B4GALNT4	11	369796	382116	2	1.8309	0.033557	0.432938
UBE2D1	10	60094735	60130513	68	1.8301	0.033617	0.432938
NRG3	10	83635070	84746935	2903	1.8298	0.033641	0.432938
CLDN11	3	170136653	170578169	1135	1.8284	0.033745	0.43392
AC027763.2	17	6779954	6915668	314	1.8281	0.033768	0.434595
CHP1	15	41523037	41574043	109	1.8278	0.033792	0.434595
REG4	1	120336641	120354283	48	1.8261	0.033915	0.435574
FOSL1	11	65659520	65668044	23	1.8254	0.03397	0.436246
EIF3E	8	109213445	109447562	713	1.8244	0.034044	0.436246
MAP2K1	15	66679155	66784650	288	1.8222	0.03421	0.438504
SHROOM1	5	132157833	132166590	6	1.8215	0.034265	0.439478
SENP2	3	185300284	185351339	122	1.8201	0.034375	0.439526
SERPING1	11	57364860	57382326	35	1.82	0.034377	0.439526
ASCC1	10	73856278	73976892	170	1.8198	0.034395	0.439526
VPS18	15	41186628	41196173	23	1.8191	0.034449	0.439526
IPO13	1	44412611	44433694	32	1.8188	0.034474	0.440188
AL031320.1	6	143759575	143764295	10	1.8179	0.034537	0.440188
MUC2	11	1074875	1104419	135	1.8159	0.03469	0.441507
TGM5	15	43524793	43559055	50	1.8158	0.034704	0.441507
UPK3B	7	76139745	76648340	1004	1.8155	0.034721	0.441507
MRPL13	8	121393000	121457642	95	1.8155	0.034725	0.441507
MAMDC4	9	139745395	139755249	7	1.8148	0.034778	0.442163
ADAP1	7	937540	995043	126	1.8142	0.034824	0.442163
PPAP2C	19	281040	291393	35	1.8131	0.034908	0.443126
TECPR1	7	97843936	97881563	96	1.8118	0.03501	0.443164
MLXIP	12	122516628	122631894	194	1.8117	0.035015	0.443164
M6PR	12	9092959	9102551	22	1.8114	0.035041	0.443164
EID1	15	49170083	49172380	1	1.8113	0.035044	0.443164
CYSTM1	5	139554227	139661637	191	1.8111	0.035063	0.443815
MLF1	3	158288952	158325041	117	1.81	0.035149	0.443815
PARP9	3	122246771	122283424	85	1.8081	0.035297	0.445727
DGUOK	2	74153953	74186088	83	1.8075	0.035343	0.445727
LHFPL3	7	103969104	104549001	1757	1.8073	0.035357	0.445757
PPP1CB	2	28974506	29025806	109	1.8073	0.035359	0.445757
ZNF740	12	53574484	53584596	22	1.8068	0.035393	0.445757
ADAMDEC1	8	24241798	24263526	30	1.8062	0.035447	0.445757
ATXN1	6	16299343	16761722	1364	1.8057	0.035482	0.446708
GRAP	17	18923986	18950950	6	1.8041	0.035607	0.44735
MAPK1	22	22108789	22221970	263	1.8037	0.035638	0.44735
DNM2	19	10828755	10944164	286	1.8025	0.035736	0.448299
TFCP2L1	2	121974163	122042783	158	1.8021	0.035764	0.448322
CDCA4	14	105475910	105487485	62	1.8016	0.035801	0.448322
EFS	14	23825611	23834961	19	1.8016	0.035802	0.448322
EFNA3	1	155036224	155060014	34	1.8012	0.035837	0.448322
GPR75	2	54080050	54087126	20	1.8008	0.035869	0.448652
DYNLT1	6	159057506	159065771	14	1.8006	0.035884	0.448652
LINGO1	15	77905369	78113242	617	1.8003	0.03591	0.448652
IFT80	3	159974774	160117668	173	1.7991	0.036001	0.449594
TTC22	1	55245385	55266940	64	1.7983	0.036062	0.44992
KIAA1462	10	30301729	30404423	188	1.7983	0.036063	0.44992
RALB	2	120997640	121052289	147	1.7975	0.036127	0.44992
HIST1H2BF	6	26199748	26200942	10	1.7969	0.036175	0.450552
RYR3	15	33603163	34158303	2245	1.7961	0.03624	0.450552
EFNA3	1	155036224	155059283	32	1.7958	0.036266	0.451182
AKAP8	19	15464196	15490609	43	1.7947	0.036348	0.451182
JPH2	20	42740335	42816218	293	1.7945	0.036363	0.45181
TMC6	17	76106539	76128488	59	1.7936	0.036435	0.45181
NOB1	16	69775770	69788843	26	1.7934	0.036455	0.452437
UBD	6	29523292	29527702	1	1.7926	0.036517	0.452437
LSM12	17	42112003	42144987	44	1.7911	0.036638	0.453369
USP31	16	23072727	23160591	206	1.7906	0.036678	0.454299
HMGN4	6	26538633	26546482	14	1.7894	0.036773	0.454613
ARL2	11	64781585	64789656	18	1.7893	0.036785	0.454613
RIMS4	20	43380449	43438979	98	1.7892	0.036792	0.454613
TMEM62	15	43415477	43477344	57	1.7883	0.03686	0.455233
PHC1	12	9066492	9094063	63	1.7877	0.036913	0.455233
SUSD5	3	33191537	33260707	227	1.7868	0.036987	0.455544
MBD4	3	129149787	129158878	17	1.7867	0.03699	0.455544
TFDP2	3	141663277	141868386	686	1.7864	0.037019	0.455544
SPINT2	19	38734675	38783254	151	1.7857	0.037071	0.45616
UPK1A	19	36157715	36169367	43	1.7853	0.037107	0.45616
SOX5	12	23682440	24103966	987	1.7845	0.037175	0.456775
DNAJC11	1	6694228	6761984	135	1.7843	0.037187	0.456775
HAPLN1	5	82933624	83017432	195	1.7833	0.037265	0.457388
CD3D	11	118209669	118213459	6	1.7827	0.03732	0.457388
CTSF	11	66330934	66336312	14	1.7805	0.0375	0.459532
ZWILCH	15	66797297	66842115	133	1.7798	0.037552	0.459832
ZNF19	16	71498453	71598992	159	1.7797	0.03756	0.459832
SP1	12	53773960	53810230	74	1.7792	0.037604	0.459832
DCDC2C	2	3751453	3836122	326	1.7762	0.037854	0.462572
PIANP	12	6802958	6809966	6	1.7757	0.037893	0.462572
TMEM241	18	20777108	21017925	478	1.7755	0.037907	0.462572
PTPRE	10	129705325	129884119	657	1.7746	0.037981	0.462865
EGR4	2	73518058	73520833	2	1.7746	0.037983	0.462865
BEND5	1	49193195	49242641	76	1.7743	0.038006	0.462865
PLCD3	17	43186335	43210721	64	1.7733	0.038089	0.463774
AMDHD1	12	96337071	96362370	99	1.7719	0.038202	0.464064
ATP1B3	3	141594966	141645356	171	1.7719	0.038205	0.464064
THRA	17	38214543	38250120	55	1.7718	0.03821	0.464064
FIGNL1	7	50511831	50518088	12	1.7711	0.038271	0.464353
IGFBP6	12	53491220	53496129	7	1.771	0.038277	0.464353
HOXC9	12	54388679	54397121	11	1.7703	0.038337	0.464353
TTC39A	1	51752930	51810788	96	1.7701	0.038355	0.464948
PRR15L	17	46029333	46035244	19	1.7694	0.038414	0.464948
RBM25	14	73525144	73588122	119	1.7684	0.038499	0.465542
ALDOA	16	30064411	30081778	10	1.7684	0.038499	0.465542
DHX35	20	37590942	37668366	124	1.7677	0.038554	0.466134
CLK3	15	74890841	74932057	49	1.7671	0.038607	0.466134
DIAPH3	13	60239717	60738121	1117	1.7663	0.038672	0.466366
OR6X1	11	123624196	123625253	1	1.7662	0.038678	0.466366
NCOA7	6	126102307	126252266	264	1.7662	0.03868	0.466366
RXRA	9	137208944	137332431	352	1.7653	0.038757	0.466366
TYSND1	10	71897737	71906432	36	1.765	0.038783	0.466366
MPHOSPH9	12	123636867	123728561	222	1.7649	0.038791	0.466366
TMCO4	1	20008706	20126438	344	1.7645	0.038825	0.466366
HORMAD2	22	30476163	30573064	186	1.7638	0.038879	0.466366
ABHD15	17	27887565	27894155	7	1.7638	0.038881	0.466366
SIRT2	19	39369197	39390502	39	1.7634	0.038918	0.466366
LILRA1	19	55105047	55113555	60	1.763	0.038946	0.466366
MRPS28	8	80830952	80942524	138	1.7628	0.038963	0.466952
ZNF835	19	57174020	57183151	50	1.7623	0.039009	0.466952
CDK5RAP3	17	46045176	46059140	38	1.7614	0.039083	0.467843
ADTRP	6	11712287	11807279	305	1.7601	0.039195	0.468732
PCGF6	10	105062553	105110891	53	1.759	0.039285	0.469007
NLRP1	17	5402747	5522744	525	1.7589	0.039294	0.469007
AC011530.4	19	46282695	46289231	9	1.7583	0.039345	0.469007
MIF	22	24236191	24237414	3	1.7582	0.039361	0.469281
PAQR4	16	3019246	3023490	7	1.7579	0.039384	0.469281
RELA	11	65421067	65430565	12	1.7572	0.039441	0.469281
RHOBTB1	10	62629196	62761198	269	1.7567	0.039487	0.470166
ANO10	3	43396351	43733086	600	1.7548	0.039647	0.471049
FAM196A	10	128933694	128994422	110	1.7543	0.039688	0.471931
EXOC4	7	132937829	133751342	1327	1.7534	0.039765	0.472505
RNF123	3	49726932	49758962	48	1.7531	0.039793	0.472505
NCOA4	10	51565108	51590734	26	1.7523	0.039862	0.473078
NTS	12	86268073	86276770	23	1.7521	0.03988	0.473078
SYNGAP1	6	33387847	33421466	41	1.7509	0.039985	0.473299
ANXA6	5	150480273	150537443	213	1.7503	0.040032	0.473299
THBS4	5	79287134	79379110	206	1.7503	0.040036	0.473299
OLFM1	9	137967268	138013025	203	1.7495	0.040099	0.473299
MSI1	12	120779133	120806983	59	1.7494	0.040115	0.473299
AJUBA	14	23440383	23451851	17	1.7492	0.040131	0.473299
OR51B2	11	5344541	5345582	10	1.7491	0.040136	0.473299
RPL4	15	66790355	66816870	85	1.748	0.04023	0.474173
GSDMA	17	38119226	38134019	48	1.7476	0.040269	0.47474
SIPA1	11	65405568	65418401	20	1.747	0.040323	0.47474
SRCRB4D	7	76018651	76039012	77	1.7464	0.040375	0.474906
KCNF1	2	11052063	11054350	4	1.7463	0.040383	0.474906
YPEL3	16	30103635	30108236	3	1.7456	0.040442	0.474906
RIPPLY2	6	84562985	84567234	11	1.7455	0.040451	0.474906
TBR1	2	162272605	162282381	8	1.7449	0.040502	0.474906
PBX4	19	19672522	19729725	75	1.7442	0.040558	0.474906
LFNG	7	2552163	2568811	32	1.744	0.040576	0.474906
MGAT4A	2	99235569	99347589	189	1.7439	0.040589	0.474906
DLST	14	75348594	75370448	50	1.7435	0.040626	0.474906
BATF	14	75988768	76013358	58	1.7433	0.040638	0.474906
PRPF39	14	45553302	45585485	36	1.7433	0.040645	0.474906
MOB1A	2	74379655	74406025	49	1.7427	0.04069	0.475467
THAP6	4	76439156	76475683	72	1.7422	0.040737	0.475467
ABHD17B	9	74477368	74525847	29	1.7414	0.040804	0.47628
OR1S2	11	57970674	57971653	5	1.7409	0.040853	0.47628
COQ5	12	120941077	120972237	105	1.7404	0.040891	0.47628
PKP1	1	201252580	201302121	212	1.7404	0.040896	0.47628
ZDHHC24	11	66288108	66313709	50	1.74	0.040932	0.47628
ALOXE3	17	7999218	8022365	80	1.7397	0.040958	0.476837
RP11-93B14.6	20	61272071	61274656	6	1.7387	0.041048	0.476837
POU6F1	12	51580719	51611477	66	1.7373	0.041169	0.477236
RAD54L	1	46713360	46744145	35	1.7372	0.041175	0.477236
UBTF	17	42282401	42298994	24	1.7371	0.041181	0.477236
CTD-2207O23.12	19	7571938	7584508	31	1.7369	0.041201	0.477236
RGS19	20	62704534	62711323	11	1.7368	0.041211	0.477236
VCP	9	35056061	35073246	31	1.7363	0.041252	0.477236
ZNF784	19	56132108	56135967	5	1.7363	0.041258	0.477236
FOLH1	11	49168187	49230222	184	1.736	0.041279	0.477236
TAT	16	71599563	71611033	23	1.7354	0.041339	0.477236
DDX20	1	112297867	112310638	48	1.7352	0.04135	0.477236
ADAT2	6	143743969	143771810	83	1.7351	0.041361	0.477236
FAM211A	17	16344891	16395467	153	1.735	0.041371	0.477236
IQCG	3	197615946	197687013	180	1.7345	0.041418	0.477236
DNAJB7	22	41255553	41258130	3	1.7341	0.041446	0.477236
FGF7	15	49715293	49780972	150	1.7331	0.041537	0.477786
CTXN3	5	126984736	126994322	25	1.7331	0.041543	0.477786
KIAA1731	11	93394805	93463522	66	1.7328	0.041569	0.478034
GPR132	14	105515728	105531782	22	1.7324	0.041605	0.478034
TMEM163	2	135213330	135476570	678	1.732	0.041641	0.478034
RP11-432B6.3	3	159945241	160167617	321	1.7297	0.041839	0.48003
GYLTL1B	11	45943172	45950647	17	1.7288	0.041922	0.480876
ATP6V1G3	1	198492352	198510075	34	1.7284	0.041954	0.480935
CARD9	9	139256355	139268133	32	1.7278	0.042012	0.480935
RHOD	11	66824289	66839484	28	1.7278	0.042013	0.480935
MS4A15	11	60524426	60544205	38	1.7271	0.042071	0.480935
YIF1A	11	66052051	66056641	6	1.7264	0.042135	0.480935
SPDYA	2	29005383	29073477	117	1.7264	0.042138	0.480935
OASL	12	121458095	121477045	46	1.7259	0.042179	0.480935
NTHL1	16	2089816	2097867	7	1.7256	0.042213	0.480935
NPNT	4	106815932	106925184	335	1.7255	0.042222	0.480935
NPC2	14	74942895	74960880	40	1.7252	0.042246	0.480935
GSTM3	1	110276554	110284384	16	1.725	0.04226	0.480935
DNAJC27	2	25166505	25194963	49	1.7247	0.042289	0.480935
ZNF765	19	53893046	53930574	201	1.7242	0.04234	0.480935
PRR19	19	42806250	42814973	6	1.7241	0.042342	0.480935
PPM1L	3	160473390	160796695	747	1.7241	0.042349	0.480935
ZACN	17	74068042	74079747	7	1.7234	0.042406	0.481526
SEC16A	9	139334549	139372141	72	1.7228	0.042462	0.481526
STXBP5L	3	120626919	121143608	1625	1.7227	0.042473	0.481526
TMEM145	19	42817477	42829214	9	1.7224	0.042501	0.481526
SLCO6A1	5	101707486	101834720	450	1.7223	0.042509	0.481526
OR5B2	11	58189738	58190786	3	1.7217	0.042564	0.481526
TAF11	6	34845555	34855866	24	1.7216	0.042568	0.481526
TERF2IP	16	75681684	75795770	343	1.7212	0.042605	0.481526
TNFRSF17	16	12058964	12061925	15	1.7209	0.042631	0.481526
POLN	4	2073645	2243848	382	1.7205	0.042671	0.481526
TWIST1	7	19060614	19157295	257	1.7203	0.042686	0.481526
FADD	11	70049269	70053496	4	1.7203	0.042687	0.481526
HSPA13	21	15743436	15755805	45	1.7202	0.042702	0.481526
RAB6C	2	130737235	130740311	2	1.7194	0.042774	0.481526
CEACAM21	19	42055886	42093197	84	1.7192	0.042785	0.481526
ZNF583	19	56909335	56947404	65	1.7189	0.04282	0.481526
SLC25A38	3	39424839	39438842	40	1.7187	0.042838	0.481526
SCRT1	8	145554228	145559943	4	1.7184	0.042866	0.482058
OSTC	4	109571740	109588976	44	1.7176	0.04293	0.482058
SOX13	1	204042243	204096863	141	1.7168	0.043009	0.482292
ENPEP	4	111286889	111486441	533	1.7167	0.043013	0.482292
LRRC43	12	122652285	122688018	78	1.7165	0.043034	0.482292
DOCK10	2	225629807	225907162	701	1.7163	0.043055	0.483117
PTS	11	112097088	112140678	96	1.7147	0.043196	0.483808
SLC35G3	17	33519539	33521412	2	1.7135	0.043314	0.483808
RP11-171N4.2	4	157555646	157563606	23	1.7134	0.043319	0.483808
PRDX6	1	173446405	173457946	13	1.713	0.043353	0.483808
TRDN	6	123537483	123958238	1252	1.713	0.04336	0.483808
ZNF816	19	53430388	53466164	50	1.7128	0.043374	0.483808
ZNF321P	19	53431728	53466076	50	1.7128	0.043374	0.483808
RSRC1	3	157823644	158263519	1316	1.7123	0.043423	0.483808
ZNF683	1	26688125	26701013	45	1.7121	0.043438	0.483808
FHIT	3	59735036	61237133	6264	1.7116	0.043488	0.484627
XPC	3	14186647	14220283	68	1.7096	0.043673	0.485966
TMEM45A	3	100211463	100296288	209	1.7093	0.043697	0.485966
TGFBR1	9	101866320	101916474	70	1.7089	0.043733	0.485966
LPHN3	4	62066976	62944053	1863	1.7084	0.04378	0.486191
ATP1B2	17	7549945	7561086	31	1.7084	0.043784	0.486191
FAR2	12	29302036	29493913	582	1.7082	0.043797	0.486191
FGD5	3	14860469	14975895	498	1.707	0.04391	0.486271
FAM187B	19	35715703	35719632	14	1.707	0.043913	0.486271
KPNA4	3	160212783	160283376	115	1.7067	0.043935	0.486271
PRRG2	19	50083903	50094272	29	1.7066	0.043952	0.486271
WISP2	20	43343485	43357150	22	1.7063	0.043973	0.486271
UHRF2	9	6413151	6507054	234	1.7062	0.043983	0.486271
CXCL6	4	74702214	74714781	28	1.7061	0.043995	0.486271
AC117395.1	3	149689066	149690535	2	1.7052	0.044075	0.486271
C1QL2	2	119913819	119916465	8	1.7048	0.044112	0.486271
TTC17	11	43380482	43516483	279	1.7048	0.044113	0.486271
RP11-468E2.4	14	24620427	24636611	24	1.7045	0.044144	0.486271
SLC19A2	1	169433147	169455241	33	1.7027	0.044309	0.487887
EGLN1	1	231499497	231560790	259	1.7023	0.044347	0.487887
ST7	7	116593292	116870157	380	1.7013	0.044443	0.488694
SNCAIP	5	121647049	121799914	214	1.7006	0.044505	0.488911
LARS2	3	45429998	45590913	314	1.7005	0.044521	0.488911
C19orf35	19	2274631	2282181	34	1.7003	0.044538	0.488911
NDUFA6	22	42481529	42486959	9	1.699	0.044658	0.490224
RER1	1	2323267	2336883	35	1.6986	0.044694	0.490224
SCGN	6	25652464	25702011	154	1.6981	0.044748	0.490224
MEGF8	19	42829761	42882921	53	1.6973	0.044823	0.491026
COPE	19	19010323	19030206	43	1.6968	0.044867	0.491533
TGFBRAP1	2	105880871	105946491	196	1.6963	0.044911	0.491533
TEX30	13	103418340	103426161	14	1.6948	0.045052	0.492542
CLLU1	12	92815307	92824778	26	1.6948	0.045054	0.492542
ZBED4	22	50247490	50283726	114	1.6943	0.045104	0.492542
NUSAP1	15	41624892	41673248	74	1.694	0.045133	0.492542
PPARGC1B	5	149109861	149234585	395	1.6937	0.045159	0.492664
FAM129A	1	184759858	184943682	353	1.6937	0.04516	0.492664
SNX7	1	99127236	99226056	333	1.6926	0.045268	0.492664
CCDC181	1	169364108	169429907	176	1.6925	0.045272	0.492664
ERLEC1	2	54014181	54045956	72	1.692	0.045325	0.492664
COPS8	2	237993955	238009109	18	1.692	0.045327	0.492664
GNB1L	22	19770747	19842462	158	1.6918	0.045342	0.492664
CDC42	1	22379120	22419437	95	1.6905	0.045471	0.494545
H1FOO	3	129262057	129270310	22	1.6862	0.045875	0.498004
PCNXL3	11	65383244	65404910	29	1.6858	0.045916	0.498004
DYRK2	12	68042118	68059186	27	1.6857	0.045931	0.498004
PPP6R3	11	68228186	68382802	240	1.6853	0.045966	0.498793
DBX2	12	45408455	45444882	87	1.6844	0.046052	0.499285
TPD52L2	20	62496596	62522898	63	1.6841	0.046085	0.499285
DENND5B	12	31535157	31744031	669	1.6828	0.046205	0.499969
ENPP5	6	46126924	46138708	33	1.6816	0.04632	0.499969
HMBS	11	118955576	118964259	16	1.6816	0.04632	0.499969
KLRG1	12	9102640	9163356	144	1.6814	0.046339	0.499969
TXK	4	48068410	48136273	157	1.6814	0.04634	0.499969
SUB1	5	32531739	32604185	148	1.6809	0.046391	0.500457
RAPGEF5	7	22157856	22396763	715	1.6804	0.046441	0.500457
WRAP73	1	3547331	3569325	34	1.6803	0.046454	0.500649
RFK	9	79000433	79009433	32	1.6802	0.046464	0.500649
RNF10	12	120971283	121015397	136	1.6797	0.046511	0.500649
ADAM32	8	38964509	39142430	373	1.6791	0.046568	0.50084
RPAP1	15	41809374	41836467	69	1.6788	0.046598	0.50084
KMT2A	11	118307205	118397539	79	1.6786	0.046618	0.50084
MPEG1	11	58975983	58980424	8	1.6776	0.046709	0.50162
JDP2	14	75894419	75940814	126	1.6769	0.046781	0.502104
CCDC39	3	180320646	180588793	584	1.6765	0.046819	0.502104
NANOGNB	12	7917812	7926717	10	1.6762	0.046854	0.502292
PPP2R5B	11	64685025	64701945	31	1.6757	0.046895	0.502292
AC087239.1	12	25381515	25390840	40	1.6757	0.046901	0.502292
SRRM3	7	75831216	75916605	125	1.6745	0.047019	0.502452
SDC3	1	31342314	31381608	78	1.6743	0.047033	0.502452
CCDC87	11	66357640	66360554	3	1.6743	0.047034	0.502452
GSK3A	19	42734338	42746777	12	1.6739	0.047073	0.502452
MYCL	1	40361098	40367928	10	1.6733	0.04713	0.502452
PIK3R4	3	130397779	130465673	107	1.6729	0.047171	0.502452
DCUN1D5	11	102932805	102962944	46	1.6726	0.047199	0.502452
LRRC57	15	42834720	42841000	8	1.6723	0.04723	0.502452
SRSF7	2	38970741	38978636	5	1.6723	0.047236	0.502452
SEPHS2	16	30454952	30457502	3	1.6719	0.047269	0.502452
ZDHHC6	10	114190058	114206672	25	1.6716	0.0473	0.502452
SACM1L	3	45730548	45786916	198	1.6716	0.047303	0.502452
ZNF491	19	11908482	11920437	22	1.6714	0.04732	0.502452
BAI1	8	143530791	143626370	183	1.6712	0.047342	0.502452
RFT1	3	53122499	53164478	95	1.6686	0.047598	0.505345
CCDC13	3	42734155	42814745	159	1.6675	0.047703	0.505819
CDK19	6	110931181	111137161	404	1.6674	0.047716	0.505819
PEX10	1	2336236	2345236	24	1.6667	0.04779	0.505999
AC020907.1	19	35596873	35598141	6	1.6665	0.047811	0.505999
MDH1	2	63815743	63834331	35	1.6662	0.04784	0.505999
IRF4	6	391739	411447	65	1.6649	0.04797	0.507528
DDX24	14	94517266	94547591	87	1.6641	0.048048	0.507528
C14orf177	14	99177950	99184098	14	1.6638	0.048074	0.507936
BET1	7	93592074	93633694	56	1.6628	0.048175	0.507936
BIRC6	2	32582096	32843966	291	1.6627	0.04819	0.507936
CSNK1G2	19	1941188	1981337	142	1.6627	0.04819	0.507936
GLI2	2	121493199	121750229	607	1.6618	0.048274	0.507936
EDC3	15	74922899	74988633	53	1.6617	0.048288	0.507936
C11orf35	11	554855	560779	27	1.6617	0.048289	0.507936
COMP	19	18893583	18902123	13	1.661	0.048355	0.507936
COL21A1	6	55921388	56258892	1381	1.6609	0.04837	0.507936
ZNF300	5	150273954	150284545	26	1.6608	0.048376	0.507936
CYB5R4	6	84569362	84677143	202	1.6607	0.048387	0.507936
PABPC1L	20	43538703	43587676	94	1.6604	0.048415	0.507936
TNK2	3	195590235	195638816	130	1.6604	0.04842	0.507936
KCNMB3	3	178957530	178984790	128	1.6592	0.048534	0.508693
C4orf26	4	76481258	76491095	30	1.6587	0.04859	0.509157
KRAS	12	25357723	25403870	152	1.6582	0.048638	0.509157
CA10	17	49707674	50237377	1219	1.6572	0.048737	0.509913
INS-IGF2	11	2153768	2182439	75	1.657	0.048757	0.510057
CACFD1	9	136325089	136335970	30	1.6569	0.04877	0.510057
PLCH1	3	155093369	155462856	969	1.6568	0.048784	0.510057
AC007216.2	16	12062000	12062333	1	1.6556	0.048897	0.510057
AP1M1	19	16308389	16346160	111	1.6556	0.048905	0.510057
COMMD1	2	62115859	62374382	418	1.6555	0.048907	0.510057
UTP3	4	71554196	71556267	2	1.6549	0.048971	0.510057
LRFN4	11	66624118	66627946	2	1.6545	0.049015	0.510057
INHA	2	220433884	220440435	16	1.6543	0.049037	0.510057
VCL	10	75757872	75879918	152	1.6541	0.049052	0.510057
ACTL7A	9	111624603	111626035	3	1.6532	0.049148	0.510057
NFAT5	16	69598997	69738569	271	1.6528	0.049181	0.510057
ENPP4	6	46097730	46114436	45	1.6527	0.049192	0.510057
YBX3	12	10851683	10875911	51	1.6527	0.049192	0.510057
DLK1	14	101192042	101201539	23	1.6525	0.049218	0.510057
NDUFS2	1	161166894	161184185	29	1.6518	0.049285	0.510057
EPS8L3	1	110292702	110306649	39	1.6517	0.049301	0.510057
LIPN	10	90521163	90537999	71	1.6517	0.049302	0.510057
VTA1	6	142468367	142545826	130	1.6515	0.049314	0.510057
FBXO34	14	55738021	55828636	210	1.6513	0.049337	0.510057
MYBPHL	1	109834987	109849663	38	1.6513	0.049341	0.510057
SLC35F4	14	58030640	58448912	1691	1.6509	0.049384	0.510225
HEXIM1	17	43224684	43229468	5	1.6505	0.049418	0.510225
ATP8B3	19	1782074	1812275	87	1.6504	0.049427	0.510225
CDC45	22	19466982	19508135	111	1.6485	0.049625	0.512001
ERVMER34-1	4	53588785	53617807	39	1.6477	0.04971	0.512454
DLG1	3	196769431	197026171	618	1.6477	0.049711	0.512454
TDO2	4	156775890	156841558	264	1.6463	0.049852	0.512978
TBC1D1	4	37892708	38140796	775	1.6462	0.049866	0.512978
IQCF3	3	51851620	51864876	25	1.6459	0.049892	0.512978
CLYBL	13	100258919	100549387	790	1.6457	0.049908	0.512978
DNMT1	19	10244021	10341962	199	1.6454	0.049942	0.512978
TRAIP	3	49866034	49894007	38	1.645	0.049981	0.512978
IFFO1	12	6647541	6665239	47	1.6447	0.050014	0.512978
ZNF446	19	58985384	58992597	14	1.6442	0.050072	0.512978
LYRM9	17	26205340	26221778	13	1.6439	0.050103	0.512978
ZMAT5	22	30126945	30163000	117	1.6434	0.05015	0.512978
CD300A	17	72462555	72480933	79	1.6432	0.050171	0.512978
SAA2	11	18260770	18270190	28	1.6432	0.050176	0.512978
TYR	11	88910620	89028927	303	1.6431	0.050183	0.512978
RASSF6	4	74437267	74486348	135	1.6429	0.050199	0.512978
WNK2	9	95947198	96082854	381	1.6429	0.050203	0.512978
C5orf58	5	169659451	169679579	25	1.6424	0.050249	0.512978
KIAA0196	8	126036502	126104082	264	1.6424	0.050253	0.513425
KIF5A	12	57943781	57980415	44	1.6422	0.05027	0.513425
FAM21A	10	51827648	51893269	18	1.6414	0.050361	0.513872
NUDT18	8	21964383	21966932	5	1.641	0.050397	0.513872
RNF31	14	24615892	24629870	20	1.6396	0.050545	0.514604
DHDH	19	49436939	49448226	45	1.6389	0.050619	0.515049
MUCL1	12	55224303	55252177	119	1.6386	0.050649	0.515049
ZNF804A	2	185463093	185804219	678	1.638	0.050711	0.515779
CPLX2	5	175223313	175311023	222	1.6372	0.050797	0.516222
DGCR8	22	20067755	20099400	103	1.6368	0.050834	0.516222
AC021218.2	7	155755326	155759037	7	1.6363	0.050893	0.516244
IFT122	3	129158968	129239198	158	1.6359	0.050926	0.516244
LAG3	12	6881678	6887621	5	1.6357	0.050947	0.516244
ZNF557	19	7069455	7087979	55	1.6354	0.050982	0.516244
RP11-690P14.4	10	97733786	97792432	163	1.6352	0.051005	0.516244
CC2D2B	10	97733786	97792441	163	1.6352	0.051005	0.516244
LACE1	6	108616098	108847999	330	1.635	0.051023	0.516244
HAMP	19	35771619	35776046	8	1.6337	0.051164	0.517123
ALG9	11	111652919	111742305	93	1.6336	0.051174	0.517123
GNAT2	1	110145889	110155679	20	1.6336	0.051176	0.517123
HIST1H4C	6	26104104	26104518	2	1.6331	0.051226	0.517123
PMVK	1	154897210	154909467	22	1.6324	0.051302	0.517578
PMPCA	9	139305110	139318213	42	1.6315	0.05139	0.517578
ZNF391	6	27342394	27371683	159	1.6308	0.051466	0.517578
AL359091.2	9	131062367	131064212	4	1.6307	0.051479	0.517578
C1orf134	1	16555368	16556038	3	1.6307	0.051481	0.517578
ALG12	22	50293877	50312106	63	1.6306	0.05149	0.517578
CLC	19	40221890	40228668	45	1.6303	0.051516	0.517578
MRPS34	16	1821891	1823156	3	1.6301	0.051535	0.517578
ACTR5	20	37377085	37400834	101	1.6301	0.051541	0.517578
ARSG	17	66255323	66418872	425	1.6287	0.051689	0.519017
FKBP3	14	45584803	45604522	19	1.6282	0.05174	0.519017
WFS1	4	6271576	6304992	158	1.6278	0.051786	0.519165
FAM109B	22	42470255	42475445	10	1.6277	0.0518	0.519165
YPEL1	22	22051833	22090123	118	1.6275	0.051814	0.519165
ACTL8	1	18081808	18153558	202	1.6272	0.051852	0.519323
SDC4	20	43953928	43977064	73	1.6265	0.051918	0.519323
NACAD	7	45120037	45128513	25	1.6261	0.051959	0.519323
DENND3	8	142127377	142205907	162	1.6261	0.051968	0.519323
RCVRN	17	9799637	9808938	60	1.626	0.05198	0.519323
FAM57B	16	30035748	30064299	43	1.6254	0.052041	0.519323
FAM178A	10	102672326	102724893	77	1.625	0.052082	0.519323
TIAF1	17	27400537	27418537	39	1.6249	0.052089	0.519323
AP2A1	19	50270225	50310370	100	1.6248	0.052105	0.519323
ATP5G1	17	46970127	46973233	7	1.6245	0.052137	0.519323
AADACL4	1	12704566	12727097	48	1.624	0.052192	0.519753
AFF1	4	87856154	88062206	453	1.6236	0.052228	0.519753
AFM	4	74347400	74369691	49	1.6229	0.05231	0.520465
CSHL1	17	61986957	61996198	20	1.6221	0.052392	0.521176
ARTN	1	44398992	44402913	10	1.6202	0.052598	0.521745
DZIP3	3	108308529	108413693	136	1.6202	0.052599	0.521745
ALG9	11	111657010	111750149	100	1.6199	0.052629	0.521745
SNED1	2	241938255	242034983	262	1.6198	0.052634	0.521745
AC022532.1	10	72194585	72196314	3	1.6197	0.052648	0.521745
CASP2	7	142985308	143004789	19	1.6186	0.052765	0.522877
GPC5	13	92050929	93519490	3978	1.6181	0.052817	0.522877
MTMR3	22	30279144	30426855	328	1.6179	0.052847	0.522877
ABCF2	7	150904923	150924316	67	1.6145	0.053206	0.525983
ANXA5	4	122589110	122618268	127	1.6144	0.053224	0.525983
PSMC3IP	17	40724333	40729849	8	1.6141	0.053249	0.525983
LAMP1	13	113951556	113977987	6	1.6138	0.053284	0.526402
EEF1E1-BLOC1S5	6	8015959	8102763	299	1.6134	0.05333	0.526402
JAGN1	3	9932238	9936033	11	1.6122	0.053462	0.527086
TET3	2	74229840	74335303	183	1.6121	0.053466	0.527086
PDLIM2	8	22435792	22455538	49	1.6119	0.053492	0.527086
FAM179A	2	29179477	29284239	386	1.6114	0.053545	0.527086
AGO2	8	141541264	141645718	284	1.6113	0.053553	0.527086
RP11-298I3.5	14	23415479	23451467	51	1.6112	0.053573	0.527086
C9orf163	9	139377947	139380518	4	1.6108	0.05361	0.527086
FAM155A	13	107820883	108519083	2371	1.6106	0.053635	0.527086
VAMP3	1	7831329	7841492	35	1.6096	0.053741	0.527785
SLC5A6	2	27422455	27435826	29	1.6085	0.053865	0.529182
ZNF324	19	58978423	58984945	7	1.6084	0.053876	0.529182
CDC42BPB	14	103398716	103523799	275	1.6076	0.053967	0.529594
CHRM3	1	239549865	240078750	1304	1.6074	0.053987	0.529594
ADAM12	10	127700950	128077024	1327	1.6063	0.054106	0.529722
AKAP8L	19	15490859	15529952	57	1.6059	0.054147	0.529722
DIRC2	3	122513642	122599986	178	1.6059	0.054149	0.529722
GJD2	15	35043233	35047166	8	1.6054	0.054205	0.530417
MRPS33	7	140705854	140715028	19	1.6047	0.054283	0.530827
IGSF9	1	159896829	159915386	55	1.6044	0.054317	0.530827
CNPPD1	2	220036619	220042828	16	1.604	0.05436	0.531236
SIT1	9	35649292	35650937	1	1.6034	0.054425	0.531236
BMI1	10	22610140	22620413	1	1.6022	0.05456	0.532335
AC008060.7	7	155174771	155189051	100	1.6015	0.054633	0.532335
WNT4	1	22443798	22470462	84	1.6014	0.054641	0.532335
GK5	3	141882414	141944449	137	1.601	0.05469	0.532742
RHO	3	129247483	129254012	13	1.6006	0.054737	0.532742
CD4	12	6896024	6929974	118	1.5998	0.054818	0.532985
IGFL2	19	46646363	46664556	33	1.5994	0.05486	0.532985
ZNF514	2	95813075	95831158	9	1.5994	0.054868	0.532985
KL	13	33590207	33640282	184	1.5993	0.054877	0.532985
SLC43A3	11	57174427	57195053	35	1.5992	0.054889	0.532985
KNSTRN	15	40674922	40686447	33	1.599	0.05491	0.532985
SFTA3	14	36942493	36983034	51	1.5986	0.054958	0.533106
PLB1	2	28680012	28866654	703	1.5985	0.054971	0.533106
GJB2	13	20761609	20767037	14	1.5979	0.055033	0.533106
THEM5	1	151819739	151826173	12	1.597	0.055128	0.533792
NT5M	17	17206649	17250977	137	1.5968	0.05516	0.533912
FAM175A	4	84382092	84444501	181	1.5967	0.055163	0.533912
EVL	14	100437786	100610573	456	1.5965	0.05519	0.533912
CAD	2	27440258	27466811	62	1.5953	0.055321	0.534596
FBXO18	10	5931535	5979556	161	1.5942	0.055447	0.534997
CTD-3074O7.11	11	66276550	66301084	46	1.5942	0.055447	0.534997
DEFA4	8	6793344	6795860	14	1.5937	0.055497	0.535396
ATRAID	2	27434895	27440046	12	1.5935	0.05552	0.535396
NPEPPS	17	45600308	45700642	140	1.5932	0.055553	0.535795
SHFM1	7	96110938	96339203	468	1.5926	0.055622	0.535795
CDHR4	3	49828165	49837268	15	1.592	0.055696	0.536026
BEAN1	16	66461200	66527432	127	1.5919	0.055699	0.536026
KCNQ5	6	73331520	73908574	1387	1.5915	0.05575	0.536026
SAMD9	7	92728829	92747336	58	1.591	0.055802	0.536026
PPP4C	16	30087299	30096698	10	1.591	0.055803	0.536026
SP8	7	20823906	20826505	2	1.5908	0.055822	0.536026
TPMT	6	18128542	18155305	83	1.5902	0.055892	0.536423
VAMP8	2	85788685	85809154	68	1.5898	0.055939	0.536423
PSMA5	1	109941653	109969062	40	1.5896	0.055959	0.536537
OR52A1	11	5172239	5207612	221	1.5895	0.055979	0.536537
GBP6	1	89829617	89852020	72	1.5889	0.056046	0.536537
NOSIP	19	50058968	50093519	65	1.5887	0.056068	0.536651
VCAN	5	82767284	82878122	243	1.5886	0.056071	0.536651
LRRC31	3	169556967	169587718	76	1.5884	0.056093	0.536651
NPS	10	129347613	129350935	31	1.5873	0.056227	0.537045
UCKL1	20	62571186	62587769	33	1.5873	0.056228	0.537045
GUCY1A3	4	156587863	156653501	180	1.5865	0.056312	0.537439
C12orf49	12	117153593	117175875	60	1.5864	0.05633	0.537439
ZIC5	13	100615218	100624163	14	1.5859	0.056384	0.537551
BMPR1B	4	95679119	96079599	1272	1.5858	0.056395	0.537551
PRMT5	14	23389720	23398794	14	1.5854	0.056434	0.537551
EAF1	3	15468862	15484120	20	1.5852	0.056466	0.537942
BBS1	11	66278077	66301098	42	1.5849	0.056494	0.537942
ZNF442	19	12460185	12476719	12	1.5842	0.056573	0.538333
ABCA8	17	66863433	66951533	198	1.5836	0.056647	0.538333
SNRK	3	43328004	43466256	165	1.5822	0.056799	0.539222
TMEM56	1	95582894	95663163	228	1.5818	0.056853	0.539222
HNF1B	17	36046435	36105237	153	1.5816	0.056873	0.539222
SLC2A6	9	136336217	136344259	24	1.5813	0.056907	0.539222
LPXN	11	58294344	58345693	83	1.5813	0.05691	0.539222
STON1	2	48756522	48826025	256	1.5812	0.056919	0.539222
EIF3C	16	28699879	28747051	1	1.5811	0.056929	0.539222
TAMM41	3	11831916	11888393	143	1.5801	0.057037	0.539546
KRT14	17	39738531	39743173	10	1.5801	0.057046	0.539546
HRCT1	9	35906189	35907138	5	1.5799	0.057067	0.539546
RPSA	3	39448180	39454033	26	1.5791	0.057162	0.539546
PTGES2	9	130882972	130890741	4	1.579	0.057169	0.539546
CRYBB1	22	26995242	27014052	54	1.579	0.057171	0.539546
RCAN2	6	46188475	46459709	499	1.579	0.057172	0.539546
PI4KB	1	151264273	151300191	30	1.5789	0.057176	0.539546
LIPK	10	90484301	90512543	154	1.5784	0.057233	0.539546
UBAP2	9	33921691	34048947	369	1.5779	0.057289	0.539654
MAPK8	10	49514698	49647403	265	1.5778	0.057305	0.539654
FSIP2	2	186603355	186698017	211	1.5778	0.057311	0.539654
B4GALNT2	17	47209822	47247351	100	1.5772	0.057376	0.539761
SLC22A17	14	23815515	23822121	6	1.5769	0.057406	0.539761
AC023469.1	2	151857734	151905288	198	1.5769	0.05741	0.539761
KMT2D	12	49412758	49453557	33	1.5761	0.057499	0.539868
COL8A1	3	99357319	99518070	363	1.5759	0.057529	0.539868
ZC3H7A	16	11844442	11891123	118	1.5757	0.057542	0.539868
ANXA1	9	75766673	75785309	39	1.5755	0.057567	0.540251
PRPF8	17	1553923	1588176	90	1.5754	0.057578	0.540251
ZNF768	16	30535325	30538142	3	1.5744	0.057692	0.540463
SYNJ1	21	34001069	34100359	5	1.5741	0.057734	0.540463
SRRM4	12	119419300	119600856	675	1.5737	0.057774	0.540463
LILRA2	19	55084387	55099027	42	1.5737	0.057782	0.540463
CCL14	17	34310327	34329100	78	1.5735	0.057797	0.540463
MCEE	2	71336814	71357369	70	1.5732	0.057831	0.540463
CCDC93	2	118673054	118771709	310	1.573	0.057856	0.540844
PRPF38A	1	52870236	52886511	9	1.5723	0.057942	0.540844
ENDOD1	11	94822974	94865809	137	1.5721	0.05796	0.541053
MEF2A	15	100017370	100256671	555	1.5716	0.058017	0.541053
OCEL1	19	17337013	17340028	27	1.571	0.058094	0.541053
ABL1	9	133589333	133763062	441	1.5708	0.058117	0.541053
ACAT1	11	107992243	108018503	49	1.5707	0.058123	0.541053
C9orf69	9	139006427	139010731	8	1.5707	0.058129	0.541053
PRRX1	1	170631869	170708560	124	1.5701	0.058195	0.541432
DCUN1D1	3	182655862	182703741	55	1.5697	0.058239	0.541432
SP2	17	45973516	46006323	59	1.5696	0.058251	0.542086
ABCA9	17	66970629	67057205	147	1.5685	0.058377	0.542464
SLFN12	17	33738079	33760302	67	1.5683	0.058407	0.542464
MCHR1	22	41074754	41078818	7	1.5676	0.058485	0.543117
NCAPH2	22	50946645	50961901	57	1.567	0.058556	0.543217
ST13	22	41220539	41253026	35	1.5669	0.058571	0.543217
ANKRD40	17	48770551	48785285	21	1.5666	0.058601	0.543217
TERT	5	1253262	1295184	76	1.5662	0.058654	0.543592
KIAA1919	6	111580551	111592370	23	1.566	0.058679	0.543592
AC010327.2	19	55738587	55741647	9	1.5652	0.058765	0.543692
TBPL2	14	55880259	55923444	195	1.5651	0.058774	0.543692
FBXL17	5	107194736	107717799	1163	1.5649	0.058806	0.543692
PTPN14	1	214522039	214725792	735	1.5642	0.058889	0.544341
SENP1	12	48436681	48500091	162	1.5634	0.058978	0.544714
KCNMB4	12	70760056	70828072	234	1.563	0.059022	0.544714
ZNF207	17	30677136	30708905	49	1.5626	0.059075	0.545362
C16orf58	16	31500792	31520630	17	1.5611	0.059251	0.546019
DENND5A	11	9160372	9286937	258	1.5609	0.059272	0.546019
SPSB4	3	140770244	140867453	185	1.5606	0.05931	0.546019
SMARCA2	9	2015342	2193624	604	1.5604	0.059331	0.546019
GGACT	13	101183810	101241782	94	1.5602	0.059351	0.546019
FAM71A	1	212797789	212800120	10	1.5597	0.059417	0.546019
MYH6	14	23851199	23877486	60	1.5593	0.059458	0.546019
ASIC4	2	220378892	220403494	51	1.5593	0.05946	0.546019
PACRG	6	163148164	163736524	1728	1.5591	0.05949	0.546019
TRIM9	14	51441980	51562779	462	1.559	0.059501	0.546019
OR8J1	11	56127691	56128764	7	1.5586	0.059545	0.546019
2019-09-02	2	242254515	242293442	86	1.5578	0.059636	0.546662
NRBP2	8	144915764	144924200	8	1.5575	0.059678	0.546756
MDK	11	46402306	46405375	3	1.5574	0.059686	0.546756
PLET1	11	112118876	112131583	18	1.5574	0.059687	0.546756
EXOC6B	2	72403113	73053170	847	1.5565	0.0598	0.547124
PLEKHG2	19	39903225	39919054	36	1.5561	0.059847	0.547124
[truncated: 16,274 more rows]

## Sheet: T7.tissue.53
Table 7.Tissue enrichment analysis for genes differentially associated with the two disorders (performed in 53 general tissue types in GTEx using MAGMA)
Tissues with an adjusted p-value below 0.05 (FDR) are highlighted in bold.
Tissues	BETA	BETA_STD	SE	P	P(FDR)	Number of mapped genes
Brain_Cerebellar_Hemisphere	0.03035	0.053823	0.0067107	3.0759e-06	0.000148665	16405
Brain_Cerebellum	0.030384	0.053491	0.0069156	5.6137e-06	0.000148665	16405
Brain_Cortex	0.030496	0.050798	0.0078019	4.6586e-05	0.000823267	16405
Brain_Frontal_Cortex_BA9	0.028988	0.048299	0.0076119	7.0263e-05	0.000931475	16405
Brain_Anterior_cingulate_cortex_BA24	0.028788	0.046524	0.0080535	0.00017595	0.0018656	16405
Brain_Nucleus_accumbens_basal_ganglia	0.029108	0.046639	0.0083848	0.0002595	0.00229667	16405
Brain_Hippocampus	0.029605	0.046199	0.0088755	0.00042669	0.003233	16405
Brain_Amygdala	0.028064	0.044095	0.0088501	0.00076093	0.00459333	16405
Brain_Caudate_basal_ganglia	0.027696	0.04412	0.0087544	0.00078041	0.00459333	16405
Brain_Putamen_basal_ganglia	0.023866	0.037544	0.0088569	0.0035272	0.018709	16405
Brain_Hypothalamus	0.01752	0.027713	0.0089604	0.025283	0.1219	16405
Brain_Spinal_cord_cervical_c-1	0.015162	0.023741	0.0096597	0.058262	0.247469	16405
Brain_Substantia_nigra	0.015133	0.023744	0.0097702	0.06071	0.247469	16405
Testis	0.007843	0.012815	0.0058657	0.090607	0.342986	16405
Pituitary	0.012279	0.020579	0.0095061	0.098239	0.346973	16405
Cells_EBV-transformed_lymphocytes	0.0056675	0.010798	0.0056023	0.15587	0.51675	16405
Cells_Transformed_fibroblasts	0.00096117	0.0017217	0.0081375	0.45299	1	16405
Colon_Sigmoid	0.00080409	0.0013729	0.013584	0.4764	1	16405
Liver	-0.0023994	-0.0039387	0.0069237	0.63553	1	16405
Thyroid	-0.0040646	-0.0070671	0.010926	0.64506	1	16405
Pancreas	-0.0048174	-0.0073692	0.0095245	0.69349	1	16405
Esophagus_Muscularis	-0.0079971	-0.013711	0.013527	0.72279	1	16405
Esophagus_Mucosa	-0.0049522	-0.0084053	0.0082897	0.72487	1	16405
Whole_Blood	-0.0037663	-0.0060454	0.0063047	0.72487	1	16405
Muscle_Skeletal	-0.0054786	-0.0090622	0.0075472	0.76605	1	16405
Artery_Tibial	-0.0097291	-0.016964	0.011201	0.80745	1	16405
Ovary	-0.0098188	-0.017193	0.010823	0.81785	1	16405
Esophagus_Gastroesophageal_Junction	-0.014781	-0.025329	0.014062	0.8534	1	16405
Nerve_Tibial	-0.0144	-0.025134	0.011703	0.89073	1	16405
Uterus	-0.016088	-0.02811	0.012622	0.89876	1	16405
Spleen	-0.011332	-0.020228	0.0079468	0.92305	1	16405
Skin_Not_Sun_Exposed_Suprapubic	-0.012708	-0.021669	0.0085916	0.93044	1	16405
Colon_Transverse	-0.017677	-0.029141	0.011853	0.93206	1	16405
Skin_Sun_Exposed_Lower_leg	-0.013336	-0.022859	0.0085463	0.94066	1	16405
Heart_Atrial_Appendage	-0.020193	-0.032999	0.010367	0.97427	1	16405
Artery_Aorta	-0.022522	-0.039132	0.01153	0.9746	1	16405
Fallopian_Tube	-0.027877	-0.047388	0.013695	0.97909	1	16405
Kidney_Cortex	-0.021469	-0.035364	0.010318	0.98126	1	16405
Heart_Left_Ventricle	-0.020839	-0.033358	0.0096351	0.98471	1	16405
Cervix_Ectocervix	-0.033549	-0.056237	0.014602	0.9892	1	16405
Vagina	-0.028998	-0.04815	0.012558	0.98952	1	16405
Small_Intestine_Terminal_Ileum	-0.022033	-0.036544	0.0093406	0.99083	1	16405
Adrenal_Gland	-0.027541	-0.048343	0.01063	0.99521	1	16405
Cervix_Endocervix	-0.03455	-0.059247	0.013255	0.99542	1	16405
Minor_Salivary_Gland	-0.028696	-0.046752	0.010822	0.99599	1	16405
Artery_Coronary	-0.035215	-0.060384	0.013194	0.99619	1	16405
Prostate	-0.036232	-0.061233	0.013015	0.99731	1	16405
Stomach	-0.03678	-0.059764	0.013179	0.99737	1	16405
Adipose_Subcutaneous	-0.033265	-0.058016	0.011816	0.99756	1	16405
Adipose_Visceral_Omentum	-0.036083	-0.061849	0.012185	0.99847	1	16405
Breast_Mammary_Tissue	-0.04189	-0.071179	0.013925	0.99868	1	16405
Bladder	-0.042407	-0.0721	0.013448	0.99919	1	16405
Lung	-0.037775	-0.064173	0.010371	0.99986	1	16405

## Sheet: T8.brain.13
Table 8. Tissue enrichment analysis within 13 GTEx brain regions
Regions with an adjusted p-value (FDR) below 0.05 are highlighted in bold. This is a competitive analysis comapring each brain regions against others. For example, for the first row, the results are computed for cortex versus other brain regions instead of cortex versus other tissues in GTEx (as in the last table).
Name	Coefficient	Coefficient_SE	Coefficient_P_value	P(FDR)
Brain_Frontal_Cortex_(BA9)	1.34952e-08	3.66712e-09	0.000116589	0.001521
Brain_Anterior_cingulate_cortex_(BA24)	9.48483e-09	3.56884e-09	0.00393402	0.025545
Brain_Cerebellar_Hemisphere	6.90897e-09	3.99808e-09	0.0419876	0.142025
Brain_Cortex	7.46599e-09	4.36921e-09	0.0437465	0.142025
Brain_Amygdala	4.00523e-09	3.76144e-09	0.14348	0.3718
Brain_Hippocampus	2.91495e-09	3.74745e-09	0.218329	0.472333
Brain_Spinal_cord_(cervical_c-1)	1.88796e-09	3.97404e-09	0.317367	0.588714
Brain_Substantia_nigra	2.73676e-10	3.36811e-09	0.46762	0.7605
Brain_Nucleus_accumbens_(basal_ganglia)	-5.98908e-10	3.40912e-09	0.569727	0.823333
Brain_Cerebellum	-1.87504e-09	3.95581e-09	0.682248	0.8866
Brain_Putamen_(basal_ganglia)	-2.72855e-09	3.64286e-09	0.773075	0.913545
Brain_Hypothalamus	-3.51975e-09	3.2379e-09	0.861492	0.93275
Brain_Caudate_(basal_ganglia)	-5.81961e-09	3.61945e-09	0.946068	0.946

## Sheet: T9.neuro-specific
Table 9. Cell-type enrichment analysis for genes differentially associated with the two disorders (performed in 166 cell types using MAGMA)
Cell types with an adjusted p-value (false discovery rate) within one dataset below 0.05 are highlighted in bold.
Dataset	brain_region	Cell_type	Cell type_Full name	NGENES	BETA	BETA_STD	SE	P	P(FDR) within one dataset	P(FDR) across all datasets
Linnarsson_GSE76381_Human_Midbrain	Midbrain	Gaba	GABAergic neurons	14706	0.16868	0.042192	0.057041	0.0015546	0.0333875	0.221693
Linnarsson_GSE76381_Human_Midbrain	Midbrain	NbGaba	GABAergic neurons neuroblasts	14706	0.13354	0.036817	0.048556	0.0029825	0.0333875	0.221693
Linnarsson_GSE76381_Human_Midbrain	Midbrain	NbM	medial neuroblast	14706	0.22041	0.063837	0.083113	0.0040065	0.0333875	0.221693
Linnarsson_GSE76381_Human_Midbrain	Midbrain	NbML5	mediolateral neuroblasts	14706	0.15692	0.04068	0.074324	0.017382	0.108637	0.436281
Linnarsson_GSE76381_Human_Midbrain	Midbrain	DA0	dopaminergic neurons	14706	0.15645	0.037218	0.0807	0.026282	0.109508	0.436281
Linnarsson_GSE76381_Human_Midbrain	Midbrain	NbML1	mediolateral neuroblasts	14706	0.151	0.046753	0.077402	0.025551	0.109508	0.436281
Allen_Human_LGN_level1	Lateral Geniculate Nucleus	Non.Neuronal	Non.Neuronal	17173	0.015762	0.024117	0.0093269	0.045533	0.136599	0.488117
Linnarsson_GSE76381_Human_Midbrain	Midbrain	Sert	serotonergic neurons	14706	0.058122	0.024481	0.033979	0.043597	0.155704	0.488117
GSE67835_Human_Cortex_woFetal	Cortex	neurons	neurons	16498	0.017171	0.032882	0.0085542	0.022368	0.156576	0.436281
Linnarsson_GSE76381_Human_Midbrain	Midbrain	DA2	dopaminergic neurons	14706	0.096	0.027657	0.059989	0.054779	0.171184	0.488117
Linnarsson_GSE76381_Human_Midbrain	Midbrain	DA1	dopaminergic neurons	14706	0.077036	0.026166	0.049985	0.061648	0.171244	0.488117
Linnarsson_GSE76381_Human_Midbrain	Midbrain	RN	red nucleus	14706	0.099256	0.027954	0.068621	0.074039	0.185097	0.488117
Linnarsson_GSE76381_Human_Midbrain	Midbrain	OMTN	oculomotor and trochlear nucleus	14706	0.086251	0.032246	0.065967	0.095534	0.217123	0.545078
Allen_Human_LGN_level1	Lateral Geniculate Nucleus	GABAergic	GABAergic neurons	17173	0.012433	0.026696	0.011845	0.14696	0.22044	0.659334
GSE67835_Human_Cortex	Cortex	fetal_quiescent	fetal_quiescent	16498	0.013453	0.021241	0.0092463	0.072853	0.229356	0.488117
GSE67835_Human_Cortex	Cortex	fetal_replicating	fetal_replicating	16498	0.013956	0.021499	0.0089306	0.059063	0.229356	0.488117
GSE67835_Human_Cortex	Cortex	neurons	neurons	16498	0.012496	0.023929	0.0087418	0.076452	0.229356	0.488117
Linnarsson_GSE101601_Human_Temporal_cortex	Temporal cortex	GABA_4	GABAergic neurons	17093	0.25972	0.036494	0.15712	0.049183	0.270506	0.488117
Linnarsson_GSE101601_Human_Temporal_cortex	Temporal cortex	Glut_6	glutamatergic neurons	17093	0.20144	0.031204	0.10666	0.029481	0.270506	0.444895
GSE104276_Human_Prefrontal_cortex_all_ages	Prefrontal cortex	GABAergic_neurons	GABAergic neurons	17118	0.02947	0.046332	0.017395	0.045122	0.270732	0.488117
Linnarsson_GSE76381_Human_Midbrain	Midbrain	NProg	neuronal progenitor	14706	0.095448	0.024767	0.090133	0.14482	0.301708	0.659334
DroNc_Human_Hippocampus	Hippocampus	OPC	oligodendrocyte precursor cells	16789	0.68532	0.023308	0.3499	0.025087	0.376305	0.436281
DroNc_Human_Hippocampus	Hippocampus	exCA1	pyramidal neurons (Hip CA)	16789	0.31875	0.030314	0.1978	0.053554	0.401655	0.488117
Allen_Human_MTG_level1	Middle Temporal Gyrus	Non.neuronal	Non.neuronal	17173	0.010669	0.015015	0.010967	0.16533	0.49599	0.693961
Allen_Human_LGN_level2	Lateral Geniculate Nucleus	Oligo_MAG	oligodendrocyte	17173	0.0095383	0.01663	0.006518	0.071691	0.547878	0.488117
Allen_Human_LGN_level2	Lateral Geniculate Nucleus	OPC_PDGFRA	oligodendrocyte precursor cells	17173	0.010541	0.017314	0.0079088	0.091313	0.547878	0.541356
Allen_Human_MTG_level2	Middle Temporal Gyrus	Inh_L2.4_SST_FRZB	GABAergic neurons	17173	0.02408	0.050053	0.011055	0.014703	0.563775	0.436281
Allen_Human_MTG_level2	Middle Temporal Gyrus	OPC_L1.6_PDGFRA	oligodendrocyte precursor cells	17173	0.017479	0.027995	0.008057	0.015034	0.563775	0.436281
DroNc_Human_Hippocampus	Hippocampus	exCA3	pyramidal neurons (Hip CA)	16789	0.17776	0.013715	0.20817	0.19659	0.576707	0.725199
DroNc_Human_Hippocampus	Hippocampus	exDG	granule neurons (Hip dentate gyrus)	16789	0.12478	0.0098151	0.20274	0.26913	0.576707	0.875992
DroNc_Human_Hippocampus	Hippocampus	GABA1	GABAergic interneurons	16789	0.19843	0.014829	0.2261	0.19008	0.576707	0.71712
DroNc_Human_Hippocampus	Hippocampus	GABA2	GABAergic interneurons	16789	0.14144	0.010388	0.22868	0.26813	0.576707	0.875992
DroNc_Human_Hippocampus	Hippocampus	NSC	neuronal stem cells	16789	0.11486	0.0096194	0.10732	0.14227	0.576707	0.659334
Allen_Human_LGN_level2	Lateral Geniculate Nucleus	LGN_Inh_LAMP5	GABAergic neurons	17173	0.0067758	0.014849	0.0070586	0.16855	0.6742	0.693961
Linnarsson_GSE101601_Human_Temporal_cortex	Temporal cortex	GABA_5	GABAergic neurons	17093	0.17575	0.017926	0.23209	0.22445	0.725615	0.809972
Linnarsson_GSE101601_Human_Temporal_cortex	Temporal cortex	Glut_4	glutamatergic neurons	17093	0.089076	0.018329	0.14105	0.26386	0.725615	0.875992
DroNc_Human_Hippocampus	Hippocampus	exPFC1	glutamatergic neurons (prefrontal cortex)	16789	-0.00016835	-1.3716e-05	0.2356	0.50029	0.750435	0.975279
DroNc_Human_Hippocampus	Hippocampus	ODC1	oligodendrocytes	16789	0.028068	0.0010067	0.28087	0.4602	0.750435	0.975279
DroNc_Human_Hippocampus	Hippocampus	ODC2	oligodendrocytes	16789	0.044032	0.0018661	0.23517	0.42574	0.750435	0.975279
GSE104276_Human_Prefrontal_cortex_all_ages	Prefrontal cortex	Microglia	microglia	17118	0.0014492	0.0026156	0.0090441	0.43635	0.7563	0.975279
GSE104276_Human_Prefrontal_cortex_all_ages	Prefrontal cortex	Neurons	Neurons	17118	0.0019903	0.0035435	0.016945	0.45325	0.7563	0.975279
GSE104276_Human_Prefrontal_cortex_all_ages	Prefrontal cortex	OPC	oligodendrocyte precursor cells	17118	-0.00018913	-0.00033758	0.017948	0.5042	0.7563	0.975279
Allen_Human_LGN_level2	Lateral Geniculate Nucleus	Astro_CPAMD8	Astrocytes	17173	0.0032859	0.0053056	0.0071195	0.32221	0.773304	0.938366
Allen_Human_LGN_level2	Lateral Geniculate Nucleus	LGN_Inh_CTXN3	GABAergic neurons	17173	0.0058199	0.013026	0.0090199	0.2594	0.773304	0.875992
DroNc_Human_Hippocampus	Hippocampus	END	endothelial cell	16789	-0.049825	-0.003886	0.10872	0.67663	0.780727	0.99827
DroNc_Human_Hippocampus	Hippocampus	exPFC2	glutamatergic neurons (prefrontal cortex)	16789	-0.037176	-0.0050933	0.15708	0.59354	0.780727	0.99827
DroNc_Human_Hippocampus	Hippocampus	MG	microglia	16789	-0.10878	-0.003601	0.29124	0.64561	0.780727	0.99827
GSE104276_Human_Prefrontal_cortex_all_ages	Prefrontal cortex	Astrocytes	Astrocytes	17118	-0.00887	-0.017225	0.01137	0.78233	0.78233	0.99827
GSE104276_Human_Prefrontal_cortex_all_ages	Prefrontal cortex	Stem_cells	stem cells	17118	-0.0089384	-0.017181	0.012842	0.7568	0.78233	0.99827
Linnarsson_GSE101601_Human_Temporal_cortex	Temporal cortex	Glut_3	glutamatergic neurons	17093	0.069901	0.010866	0.18995	0.35644	0.784168	0.975279
Allen_Human_LGN_level2	Lateral Geniculate Nucleus	Micro_C1QB	microglia	17173	0.0018046	0.0023142	0.0073911	0.40356	0.80712	0.975279
Allen_Human_MTG_level1	Middle Temporal Gyrus	GABAergic	GABAergic neurons	17173	-0.0047375	-0.009323	0.016564	0.61256	0.80896	0.99827
Allen_Human_MTG_level1	Middle Temporal Gyrus	Glutamatergic	glutamatergic neurons	17173	-0.011341	-0.025199	0.012975	0.80896	0.80896	0.99827
Allen_Human_LGN_level2	Lateral Geniculate Nucleus	Astro_LGR6	Astrocytes	17173	0.00041442	0.00073597	0.006436	0.47433	0.813137	0.975279
GSE67835_Human_Cortex_woFetal	Cortex	astrocytes	Astrocytes	16498	-0.00023042	-0.00038738	0.0082509	0.51114	0.858298	0.975279
GSE67835_Human_Cortex_woFetal	Cortex	endothelial	endothelial cell	16498	-0.0024786	-0.0037095	0.0086265	0.61307	0.858298	0.99827
GSE67835_Human_Cortex_woFetal	Cortex	hybrid	hybrid	16498	0.0055685	0.010541	0.011899	0.3199	0.858298	0.938366
GSE67835_Human_Cortex_woFetal	Cortex	oligodendrocytes	oligodendrocytes	16498	-0.0021307	-0.0036454	0.0089066	0.59453	0.858298	0.99827
GSE67835_Human_Cortex_woFetal	Cortex	microglia	microglia	16498	-0.0053668	-0.0068145	0.0081145	0.74581	0.870112	0.99827
GSE67835_Human_Cortex_woFetal	Cortex	OPC	oligodendrocyte precursor cells	16498	-0.010501	-0.01715	0.0092798	0.87109	0.87109	0.99827
GSE67835_Human_Cortex	Cortex	astrocytes	Astrocytes	16498	-0.0023665	-0.0039785	0.0078574	0.61836	0.910519	0.99827
GSE67835_Human_Cortex	Cortex	endothelial	endothelial cell	16498	-0.005434	-0.0081323	0.0084802	0.73916	0.910519	0.99827
GSE67835_Human_Cortex	Cortex	hybrid	hybrid	16498	-0.0031581	-0.0059779	0.011637	0.60695	0.910519	0.99827
GSE67835_Human_Cortex	Cortex	microglia	microglia	16498	-0.0069966	-0.0088839	0.0079914	0.80935	0.910519	0.99827
GSE67835_Human_Cortex	Cortex	oligodendrocytes	oligodendrocytes	16498	-0.0051182	-0.0087567	0.0085181	0.72603	0.910519	0.99827
Allen_Human_MTG_level2	Middle Temporal Gyrus	Exc_L5.6_THEMIS_CRABP1	glutamatergic neurons	17173	0.015295	0.035664	0.0085971	0.037622	0.91225	0.488117
Allen_Human_MTG_level2	Middle Temporal Gyrus	Exc_L5.6_THEMIS_FGF10	glutamatergic neurons	17173	0.012989	0.030734	0.008524	0.063787	0.91225	0.488117
Allen_Human_MTG_level2	Middle Temporal Gyrus	Inh_L1.3_SST_CALB1	GABAergic neurons	17173	0.017558	0.03306	0.012245	0.075805	0.91225	0.488117
Allen_Human_MTG_level2	Middle Temporal Gyrus	Inh_L1.3_VIP_GGH	GABAergic neurons	17173	0.013065	0.025168	0.010577	0.10838	0.91225	0.567876
Allen_Human_MTG_level2	Middle Temporal Gyrus	Inh_L4.5_SST_STK32A	GABAergic neurons	17173	0.014071	0.02705	0.010907	0.098508	0.91225	0.545078
Allen_Human_MTG_level2	Middle Temporal Gyrus	Inh_L5.6_PVALB_LGR5	GABAergic neurons	17173	0.012182	0.025551	0.0099087	0.10947	0.91225	0.567876
Allen_Human_MTG_level2	Middle Temporal Gyrus	Oligo_L1.6_OPALIN	oligodendrocyte	17173	0.0088885	0.013257	0.0066245	0.089846	0.91225	0.541356
Allen_Human_MTG_level2	Middle Temporal Gyrus	Exc_L4.6_FEZF2_IL26	glutamatergic neurons	17173	0.011659	0.025948	0.010024	0.12239	0.917925	0.615659
Allen_Human_MTG_level2	Middle Temporal Gyrus	Endo_L2.6_NOSTRIN	endothelial cell	17173	0.0059331	0.0083044	0.006254	0.1714	0.92265	0.693961
Allen_Human_MTG_level2	Middle Temporal Gyrus	Exc_L5.6_THEMIS_DCSTAMP	glutamatergic neurons	17173	0.0072935	0.017407	0.0081195	0.18453	0.92265	0.712372
Allen_Human_MTG_level2	Middle Temporal Gyrus	Inh_L3.5_SST_ADGRG6	GABAergic neurons	17173	0.011529	0.023165	0.011515	0.15836	0.92265	0.691783
Allen_Human_MTG_level2	Middle Temporal Gyrus	Inh_L4.6_PVALB_SULF1	GABAergic neurons	17173	0.010426	0.021925	0.011578	0.18393	0.92265	0.712372
Allen_Human_MTG_level2	Middle Temporal Gyrus	Micro_L1.3_TYROBP	microglia	17173	0.0073313	0.0095867	0.0067713	0.13948	0.92265	0.659334
DroNc_Human_Hippocampus	Hippocampus	ASC2	Astrocytes	16789	-0.27851	-0.01212	0.2557	0.86196	0.923529	0.99827
DroNc_Human_Hippocampus	Hippocampus	ASC1	Astrocytes	16789	-0.41363	-0.016842	0.28331	0.92785	0.92785	0.99827
GSE67835_Human_Cortex	Cortex	OPC	oligodendrocyte precursor cells	16498	-0.013095	-0.021387	0.0089537	0.92819	0.92819	0.99827
Allen_Human_LGN_level2	Lateral Geniculate Nucleus	LGN_Inh_NTRK1	GABAergic neurons	17173	-0.0045101	-0.010486	0.008518	0.70176	0.93568	0.99827
Allen_Human_LGN_level2	Lateral Geniculate Nucleus	LGN_Inh_TRPC4	GABAergic neurons	17173	-0.0046206	-0.010233	0.0099596	0.67865	0.93568	0.99827
Linnarsson_GSE76381_Human_Midbrain	Midbrain	OPC	oligodendrocyte precursor cells	14706	0.0013051	0.00042498	0.055435	0.49061	0.943481	0.975279
Allen_Human_MTG_level2	Middle Temporal Gyrus	Astro_L1.2_FGFR3_GFAP	Astrocytes	17173	0.0029853	0.0046634	0.0063297	0.3186	0.955614	0.938366
Allen_Human_MTG_level2	Middle Temporal Gyrus	Astro_L1.6_FGFR3_SLC14A1	Astrocytes	17173	0.0039131	0.0068861	0.0058865	0.25311	0.955614	0.875992
Allen_Human_MTG_level2	Middle Temporal Gyrus	Exc_L2_LAMP5_LTK	glutamatergic neurons	17173	0.0023772	0.0051171	0.010196	0.40783	0.955614	0.975279
Allen_Human_MTG_level2	Middle Temporal Gyrus	Exc_L2.4_LINC00507_GLP2R	glutamatergic neurons	17173	0.0011131	0.0024488	0.010803	0.45897	0.955614	0.975279
Allen_Human_MTG_level2	Middle Temporal Gyrus	Exc_L3.4_RORB_CARM1P1	glutamatergic neurons	17173	-0.0064282	-0.015044	0.010208	0.73555	0.955614	0.99827
Allen_Human_MTG_level2	Middle Temporal Gyrus	Exc_L3.5_RORB_COL22A1	glutamatergic neurons	17173	0.0026921	0.0056636	0.010084	0.39475	0.955614	0.975279
Allen_Human_MTG_level2	Middle Temporal Gyrus	Exc_L4.5_FEZF2_SCN4B	glutamatergic neurons	17173	-0.0057624	-0.013876	0.0084739	0.75175	0.955614	0.99827
Allen_Human_MTG_level2	Middle Temporal Gyrus	Exc_L4.5_RORB_DAPK2	glutamatergic neurons	17173	-0.0057751	-0.012547	0.01126	0.69598	0.955614	0.99827
Allen_Human_MTG_level2	Middle Temporal Gyrus	Exc_L4.5_RORB_FOLH1B	glutamatergic neurons	17173	-0.0040472	-0.0095551	0.01034	0.65225	0.955614	0.99827
Allen_Human_MTG_level2	Middle Temporal Gyrus	Exc_L4.6_RORB_C1R	glutamatergic neurons	17173	-0.0023174	-0.0051495	0.010608	0.58646	0.955614	0.99827
Allen_Human_MTG_level2	Middle Temporal Gyrus	Exc_L4.6_RORB_SEMA3E	glutamatergic neurons	17173	-0.0043503	-0.0095712	0.01181	0.64369	0.955614	0.99827
Allen_Human_MTG_level2	Middle Temporal Gyrus	Exc_L5.6_FEZF2_ABO	glutamatergic neurons	17173	-0.0021866	-0.0050479	0.0097802	0.58845	0.955614	0.99827
Allen_Human_MTG_level2	Middle Temporal Gyrus	Exc_L5.6_FEZF2_EFTUD1P1	glutamatergic neurons	17173	-0.00025578	-0.00060092	0.0095809	0.51065	0.955614	0.975279
Allen_Human_MTG_level2	Middle Temporal Gyrus	Exc_L5.6_RORB_TTC12	glutamatergic neurons	17173	-0.0060271	-0.014098	0.010106	0.72454	0.955614	0.99827
Allen_Human_MTG_level2	Middle Temporal Gyrus	Exc_L5.6_SLC17A7_IL15	glutamatergic neurons	17173	0.0055699	0.012707	0.009598	0.28085	0.955614	0.89656
Allen_Human_MTG_level2	Middle Temporal Gyrus	Exc_L5.6_THEMIS_C1QL3	glutamatergic neurons	17173	0.0021452	0.0050502	0.010312	0.4176	0.955614	0.975279
Allen_Human_MTG_level2	Middle Temporal Gyrus	Exc_L6_FEZF2_OR2T8	glutamatergic neurons	17173	0.00078019	0.0018861	0.0079812	0.46106	0.955614	0.975279
Allen_Human_MTG_level2	Middle Temporal Gyrus	Exc_L6_FEZF2_SCUBE1	glutamatergic neurons	17173	0.0042375	0.0098438	0.0085948	0.311	0.955614	0.938366
Allen_Human_MTG_level2	Middle Temporal Gyrus	Inh_L1_SST_CHRNA4	GABAergic neurons	17173	0.0037064	0.0074367	0.010015	0.35566	0.955614	0.975279
Allen_Human_MTG_level2	Middle Temporal Gyrus	Inh_L1_SST_NMBR	GABAergic neurons	17173	-0.0029597	-0.0059812	0.011109	0.60504	0.955614	0.99827
Allen_Human_MTG_level2	Middle Temporal Gyrus	Inh_L1.2_LAMP5_DBP	GABAergic neurons	17173	0.0020678	0.0043503	0.008512	0.40403	0.955614	0.975279
Allen_Human_MTG_level2	Middle Temporal Gyrus	Inh_L1.2_PAX6_CDH12	GABAergic neurons	17173	-0.0001678	-0.00034534	0.010441	0.50641	0.955614	0.975279
Allen_Human_MTG_level2	Middle Temporal Gyrus	Inh_L1.2_SST_BAGE2	GABAergic neurons	17173	-0.00068685	-0.0013101	0.011684	0.52344	0.955614	0.987398
Allen_Human_MTG_level2	Middle Temporal Gyrus	Inh_L1.2_VIP_PCDH20	GABAergic neurons	17173	-0.0025093	-0.0050034	0.010776	0.59206	0.955614	0.99827
Allen_Human_MTG_level2	Middle Temporal Gyrus	Inh_L1.2_VIP_TSPAN12	GABAergic neurons	17173	-0.0051627	-0.010528	0.010051	0.69625	0.955614	0.99827
Allen_Human_MTG_level2	Middle Temporal Gyrus	Inh_L1.3_VIP_ADAMTSL1	GABAergic neurons	17173	-0.0072847	-0.015128	0.011336	0.73976	0.955614	0.99827
Allen_Human_MTG_level2	Middle Temporal Gyrus	Inh_L1.3_VIP_CCDC184	GABAergic neurons	17173	-0.0063867	-0.013491	0.010746	0.72385	0.955614	0.99827
Allen_Human_MTG_level2	Middle Temporal Gyrus	Inh_L1.3_VIP_CHRM2	GABAergic neurons	17173	0.0014743	0.0029054	0.01166	0.44969	0.955614	0.975279
Allen_Human_MTG_level2	Middle Temporal Gyrus	Inh_L1.4_LAMP5_LCP2	GABAergic neurons	17173	0.0007949	0.0016553	0.010551	0.46997	0.955614	0.975279
Allen_Human_MTG_level2	Middle Temporal Gyrus	Inh_L1.4_VIP_OPRM1	GABAergic neurons	17173	0.0019301	0.0038175	0.010742	0.42871	0.955614	0.975279
Allen_Human_MTG_level2	Middle Temporal Gyrus	Inh_L2.4_PVALB_WFDC2	GABAergic neurons	17173	-0.0029795	-0.0065027	0.01098	0.60694	0.955614	0.99827
Allen_Human_MTG_level2	Middle Temporal Gyrus	Inh_L2.4_VIP_CBLN1	GABAergic neurons	17173	-0.0018006	-0.0034885	0.010856	0.56586	0.955614	0.99827
Allen_Human_MTG_level2	Middle Temporal Gyrus	Inh_L2.4_VIP_SPAG17	GABAergic neurons	17173	-0.0027344	-0.005488	0.010057	0.60714	0.955614	0.99827
Allen_Human_MTG_level2	Middle Temporal Gyrus	Inh_L2.5_PVALB_SCUBE3	GABAergic neurons	17173	0.00051461	0.0010878	0.0089072	0.47696	0.955614	0.975279
Allen_Human_MTG_level2	Middle Temporal Gyrus	Inh_L2.5_VIP_SERPINF1	GABAergic neurons	17173	0.002252	0.0044534	0.010396	0.41425	0.955614	0.975279
Allen_Human_MTG_level2	Middle Temporal Gyrus	Inh_L2.5_VIP_TYR	GABAergic neurons	17173	0.0023446	0.0047343	0.010437	0.41113	0.955614	0.975279
Allen_Human_MTG_level2	Middle Temporal Gyrus	Inh_L2.6_LAMP5_CA1	GABAergic neurons	17173	0.0015351	0.0032693	0.010743	0.44319	0.955614	0.975279
Allen_Human_MTG_level2	Middle Temporal Gyrus	Inh_L2.6_VIP_QPCT	GABAergic neurons	17173	0.0025248	0.0051581	0.0096803	0.39712	0.955614	0.975279
Allen_Human_MTG_level2	Middle Temporal Gyrus	Inh_L3.6_VIP_HS3ST3A1	GABAergic neurons	17173	0.0023403	0.0048047	0.011136	0.41677	0.955614	0.975279
Allen_Human_MTG_level2	Middle Temporal Gyrus	Inh_L4.5_PVALB_MEPE	GABAergic neurons	17173	-0.0055269	-0.012483	0.0098735	0.71218	0.955614	0.99827
Allen_Human_MTG_level2	Middle Temporal Gyrus	Inh_L4.6_SST_B3GAT2	GABAergic neurons	17173	-0.0048078	-0.0096025	0.012272	0.65239	0.955614	0.99827
Allen_Human_MTG_level2	Middle Temporal Gyrus	Inh_L5.6_GAD1_GLP1R	GABAergic neurons	17173	0.00498	0.010972	0.0095182	0.30042	0.955614	0.938366
Allen_Human_MTG_level2	Middle Temporal Gyrus	Inh_L5.6_SST_MIR548F2	GABAergic neurons	17173	-0.0062364	-0.013786	0.010797	0.71823	0.955614	0.99827
Allen_Human_MTG_level2	Middle Temporal Gyrus	Inh_L5.6_SST_TH	GABAergic neurons	17173	0.00026285	0.00057989	0.0093691	0.48881	0.955614	0.975279
Allen_Human_MTG_level2	Middle Temporal Gyrus	Exc_L2.3_LINC00507_FREM3	glutamatergic neurons	17173	-0.0093973	-0.02177	0.010704	0.80999	0.964523	0.99827
Allen_Human_MTG_level2	Middle Temporal Gyrus	Exc_L3.5_RORB_ESR1	glutamatergic neurons	17173	-0.010973	-0.023551	0.011064	0.83932	0.964523	0.99827
Allen_Human_MTG_level2	Middle Temporal Gyrus	Exc_L3.5_RORB_FILIP1L	glutamatergic neurons	17173	-0.011198	-0.024991	0.010859	0.84878	0.964523	0.99827
Allen_Human_MTG_level2	Middle Temporal Gyrus	Inh_L1.2_GAD1_MC4R	GABAergic neurons	17173	-0.0098456	-0.01916	0.010437	0.82725	0.964523	0.99827
Allen_Human_MTG_level2	Middle Temporal Gyrus	Inh_L1.2_PAX6_TNFAIP8L3	GABAergic neurons	17173	-0.0070753	-0.016134	0.0081351	0.80777	0.964523	0.99827
Allen_Human_MTG_level2	Middle Temporal Gyrus	Inh_L3.6_SST_NPY	GABAergic neurons	17173	-0.0071191	-0.015873	0.0081692	0.80824	0.964523	0.99827
Allen_Human_MTG_level2	Middle Temporal Gyrus	Inh_L4.6_SST_GXYLT2	GABAergic neurons	17173	-0.010164	-0.022023	0.01042	0.83534	0.964523	0.99827
Allen_Human_MTG_level2	Middle Temporal Gyrus	Inh_L1.3_PAX6_SYT6	GABAergic neurons	17173	-0.011021	-0.024668	0.01002	0.86429	0.967489	0.99827
Linnarsson_GSE101601_Human_Temporal_cortex	Temporal cortex	GABA_1	GABAergic neurons	17093	-0.10333	-0.0096221	0.1594	0.74159	0.97264	0.99827
Linnarsson_GSE101601_Human_Temporal_cortex	Temporal cortex	GABA_2	GABAergic neurons	17093	-0.18084	-0.020428	0.20435	0.8119	0.97264	0.99827
Linnarsson_GSE101601_Human_Temporal_cortex	Temporal cortex	GABA_3	GABAergic neurons	17093	-0.031758	-0.0034489	0.21449	0.55885	0.97264	0.99827
Linnarsson_GSE101601_Human_Temporal_cortex	Temporal cortex	Glut_1	glutamatergic neurons	17093	-0.36081	-0.050837	0.22649	0.94441	0.97264	0.99827
Linnarsson_GSE101601_Human_Temporal_cortex	Temporal cortex	Glut_2	glutamatergic neurons	17093	-0.1515	-0.032676	0.14178	0.85737	0.97264	0.99827
Linnarsson_GSE101601_Human_Temporal_cortex	Temporal cortex	Glut_5	glutamatergic neurons	17093	-0.48318	-0.055543	0.25148	0.97264	0.97264	0.99827
Allen_Human_MTG_level2	Middle Temporal Gyrus	Exc_L3.5_RORB_TWIST2	glutamatergic neurons	17173	-0.013518	-0.028959	0.01047	0.90166	0.989432	0.99827
Allen_Human_MTG_level2	Middle Temporal Gyrus	Inh_L1.4_VIP_PENK	GABAergic neurons	17173	-0.012164	-0.026409	0.008878	0.91466	0.989432	0.99827
Allen_Human_MTG_level2	Middle Temporal Gyrus	Inh_L3.6_SST_HPGD	GABAergic neurons	17173	-0.016134	-0.035192	0.011291	0.92347	0.989432	0.99827
Allen_Human_LGN_level2	Lateral Geniculate Nucleus	LGN_Exc_BTNL9	glutamatergic neurons	17173	-0.020396	-0.049177	0.0085104	0.99172	0.99172	0.99827
Allen_Human_LGN_level2	Lateral Geniculate Nucleus	LGN_Exc_PRKCG_BCHE	glutamatergic neurons	17173	-0.013196	-0.031569	0.0084043	0.94179	0.99172	0.99827
Allen_Human_LGN_level2	Lateral Geniculate Nucleus	LGN_Exc_PRKCG_GRB14	glutamatergic neurons	17173	-0.010161	-0.024115	0.0080849	0.89558	0.99172	0.99827
Allen_Human_MTG_level2	Middle Temporal Gyrus	Inh_L1.4_VIP_CHRNA6	GABAergic neurons	17173	-0.017468	-0.036358	0.0094953	0.96708	0.993575	0.99827
Allen_Human_MTG_level2	Middle Temporal Gyrus	Inh_L5.6_SST_KLHDC8A	GABAergic neurons	17173	-0.018652	-0.04058	0.010291	0.96503	0.993575	0.99827
Allen_Human_MTG_level2	Middle Temporal Gyrus	Inh_L5.6_SST_NPM1P10	GABAergic neurons	17173	-0.020238	-0.042576	0.011834	0.95637	0.993575	0.99827
Linnarsson_GSE76381_Human_Midbrain	Midbrain	Endo	endothelial cell	14706	-0.075327	-0.028462	0.033315	0.98811	0.99506	0.99827
Linnarsson_GSE76381_Human_Midbrain	Midbrain	Mgl	microglia	14706	-0.023708	-0.0073101	0.038705	0.7299	0.99506	0.99827
Linnarsson_GSE76381_Human_Midbrain	Midbrain	Peric	pericytes	14706	-0.10363	-0.035623	0.04016	0.99506	0.99506	0.99827
Linnarsson_GSE76381_Human_Midbrain	Midbrain	ProgBP	progenitor basal plate	14706	-0.1187	-0.036189	0.072231	0.94983	0.99506	0.99827
Linnarsson_GSE76381_Human_Midbrain	Midbrain	ProgFPL	progenitor lateral floorplate	14706	-0.10124	-0.041035	0.04875	0.98108	0.99506	0.99827
Linnarsson_GSE76381_Human_Midbrain	Midbrain	ProgFPM	progenitor medial floorplate	14706	-0.084687	-0.026755	0.059316	0.9233	0.99506	0.99827
Linnarsson_GSE76381_Human_Midbrain	Midbrain	ProgM	progenitor midline	14706	-0.067063	-0.022343	0.065643	0.84651	0.99506	0.99827
Linnarsson_GSE76381_Human_Midbrain	Midbrain	Rgl1	radial glia-like cells	14706	-0.038748	-0.013109	0.06056	0.73885	0.99506	0.99827
Linnarsson_GSE76381_Human_Midbrain	Midbrain	Rgl2a	radial glia-like cells	14706	-0.099794	-0.036717	0.055926	0.96281	0.99506	0.99827
Linnarsson_GSE76381_Human_Midbrain	Midbrain	Rgl2b	radial glia-like cells	14706	-0.14956	-0.041852	0.0725	0.98043	0.99506	0.99827
Linnarsson_GSE76381_Human_Midbrain	Midbrain	Rgl2c	radial glia-like cells	14706	-0.084301	-0.029294	0.05262	0.94542	0.99506	0.99827
Linnarsson_GSE76381_Human_Midbrain	Midbrain	Rgl3	radial glia-like cells	14706	-0.032282	-0.012224	0.045637	0.76033	0.99506	0.99827
Allen_Human_LGN_level1	Lateral Geniculate Nucleus	Glutamatergic	glutamatergic neurons	17173	-0.030925	-0.074074	0.0106	0.99823	0.99823	0.99827
Allen_Human_MTG_level2	Middle Temporal Gyrus	Inh_L1.2_VIP_LBH	GABAergic neurons	17173	-0.032409	-0.069654	0.011085	0.99827	0.99827	0.99827
Allen_Human_MTG_level2	Middle Temporal Gyrus	Inh_L2.3_VIP_CASC6	GABAergic neurons	17173	-0.025621	-0.057117	0.010275	0.99367	0.99827	0.99827

## Sheet: T10.gene-set
Table 10. Gene Ontology(GO) enrichment analysis for significant genes in GWGAS
Gene sets with a q value below 0.05 are highlighted in bold.
GO set	term_goid	P	q-value	members_input_overlap	members_input_overlap_geneids	term_category	term_level	size	effective_size
regulation of RNA metabolic process	GO:0051252	4.13175e-05	0.00545588	TRIM38; HDAC7; ZNF502; HIST1H4L; RC3H1; HIPK2; ZNF35; ZSCAN9; ZNF852; ZMYND11; HFE; ST18; ARNTL; CHCHD3; ZNF536; KLF16; ZKSCAN8; SIX2; ZNF574; ZNF513; ZBTB37; ZSCAN23; TCF4; FAF1; STAG1; PAX5; FXR1; POMC; SSBP2; ZNF800; HIST1H1B; SRPK2; DNAJA3; GATAD2A; ZNF480; ZSCAN31; PGBD1; ZKSCAN3; CRTC2; ZKSCAN4; ZNF501; HLF; ZSCAN12; ILF3; ZSCAN16	406; 3009; 3077; 3131; 3609; 5079; 5443; 6733; 6925; 7584; 7746; 8087; 8368; 9093; 9705; 9745; 9753; 10274; 10475; 10736; 23635; 10771; 11124; 7745; 80317; 80345; 147657; 115560; 149041; 83855; 51564; 84547; 84614; 200186; 54815; 54927; 285346; 222696; 91392; 387032; 28996; 168850; 64288; 64763; 130557	b	5	3795	3778
transcription, DNA-templated	GO:0006351	7.57095e-05	0.00545588	TRIM38; HDAC7; ZNF502; HIST1H4L; GTF3C2; ZNF35; ZSCAN9; ZNF852; ZMYND11; HFE; ST18; ARNTL; CHCHD3; ZNF536; KLF16; ZKSCAN8; SIX2; ZNF574; ZNF513; ZBTB37; ZSCAN23; TCF4; FAF1; STAG1; PAX5; POMC; SSBP2; ZNF800; HIST1H1B; DNAJA3; GATAD2A; HIPK2; ZNF480; ZSCAN31; PGBD1; ZKSCAN3; CRTC2; ZKSCAN4; ZNF501; HLF; ZSCAN12; ILF3; ZSCAN16	406; 2976; 3009; 3077; 3131; 3609; 5079; 5443; 6925; 7584; 7746; 8368; 9093; 9705; 9745; 9753; 10274; 10475; 10736; 23635; 10771; 11124; 7745; 80317; 80345; 147657; 115560; 83855; 51564; 84547; 84614; 200186; 54815; 54927; 285346; 222696; 91392; 387032; 28996; 168850; 64288; 64763; 130557	b	5	3645	3628
regulation of cellular biosynthetic process	GO:0031326	9.82485e-05	0.00545588	TRIM38; HDAC7; ZNF502; EIF2B4; HIST1H4L; RC3H1; HIPK2; ZNF35; ZSCAN9; ZNF852; ZMYND11; HFE; ST18; ARNTL; CHCHD3; ZNF536; KLF16; ZKSCAN8; SIX2; ZNF574; ZNF513; ZBTB37; ZSCAN23; TCF4; SIRPA; FAF1; STAG1; GCKR; PAX5; FXR1; POMC; SSBP2; ZNF800; HIST1H1B; DNAJA3; GATAD2A; ZNF480; ZSCAN31; PGBD1; ZKSCAN3; CRTC2; ZKSCAN4; ZNF501; HLF; ZSCAN12; ILF3; ZSCAN16	406; 2646; 3009; 3077; 3131; 3609; 5079; 5443; 6925; 7584; 7746; 8087; 8368; 9093; 9705; 9745; 9753; 10274; 10475; 10736; 23635; 10771; 11124; 7745; 80317; 80345; 147657; 115560; 149041; 83855; 51564; 84547; 84614; 8890; 200186; 54815; 54927; 285346; 222696; 91392; 140885; 387032; 28996; 168850; 64288; 64763; 130557	b	5	4174	4158
regulation of nucleobase-containing compound metabolic process	GO:0019219	0.000110274	0.00545588	TRIM38; HDAC7; ZNF502; HIST1H4L; RC3H1; HIPK2; ZNF35; ZSCAN9; ZNF852; ZMYND11; HFE; ST18; ARNTL; CHCHD3; ZNF536; KLF16; ZKSCAN8; SIX2; ZNF574; ZNF513; ZBTB37; ZSCAN23; TCF4; FAF1; STAG1; GCKR; PAX5; FXR1; POMC; SSBP2; ZNF800; HIST1H1B; SRPK2; DNAJA3; GATAD2A; ZNF480; ZSCAN31; PGBD1; ZKSCAN3; CRTC2; ZKSCAN4; ZNF501; HLF; ZSCAN12; ILF3; ZSCAN16	406; 2646; 3009; 3077; 3131; 3609; 5079; 5443; 6733; 6925; 7584; 7746; 8087; 8368; 9093; 9705; 9745; 9753; 10274; 10475; 10736; 23635; 10771; 11124; 7745; 80317; 80345; 147657; 115560; 149041; 83855; 51564; 84547; 84614; 200186; 54815; 54927; 285346; 222696; 91392; 387032; 28996; 168850; 64288; 64763; 130557	b	5	4070	4053
RNA biosynthetic process	GO:0032774	0.000111801	0.00545588	TRIM38; HDAC7; ZNF502; HIST1H4L; GTF3C2; ZNF35; ZSCAN9; ZNF852; ZMYND11; HFE; ST18; ARNTL; CHCHD3; ZNF536; KLF16; ZKSCAN8; SIX2; ZNF574; ZNF513; ZBTB37; ZSCAN23; TCF4; FAF1; STAG1; PAX5; POMC; SSBP2; ZNF800; HIST1H1B; DNAJA3; GATAD2A; HIPK2; ZNF480; ZSCAN31; PGBD1; ZKSCAN3; CRTC2; ZKSCAN4; ZNF501; HLF; ZSCAN12; ILF3; ZSCAN16	406; 2976; 3009; 3077; 3131; 3609; 5079; 5443; 6925; 7584; 7746; 8368; 9093; 9705; 9745; 9753; 10274; 10475; 10736; 23635; 10771; 11124; 7745; 80317; 80345; 147657; 115560; 83855; 51564; 84547; 84614; 200186; 54815; 54927; 285346; 222696; 91392; 387032; 28996; 168850; 64288; 64763; 130557	b	5	3705	3688
regulation of gene expression	GO:0010468	0.000145634	0.00592243	TRIM38; HDAC7; ZNF502; EIF2B4; HIST1H4L; RC3H1; HIPK2; ZNF35; ZSCAN9; ZNF852; ZMYND11; HFE; ST18; ARNTL; CHCHD3; ZNF536; KLF16; ZKSCAN8; SIX2; CYP26B1; ZNF574; ZNF513; ZBTB37; ZSCAN23; TCF4; SIRPA; FAF1; STAG1; PAX5; FXR1; POMC; SSBP2; ZNF800; HIST1H1B; SRPK2; DNAJA3; GATAD2A; PPP1CC; ZNF480; ZSCAN31; PGBD1; ZKSCAN3; CRTC2; ZKSCAN4; ZNF501; HLF; ZSCAN12; ILF3; ZSCAN16	406; 3009; 3077; 3131; 3609; 5079; 5443; 5501; 6733; 6925; 7584; 7746; 8087; 8368; 9093; 9705; 9745; 9753; 10274; 10475; 10736; 23635; 10771; 11124; 7745; 80317; 80345; 147657; 115560; 149041; 83855; 51564; 84547; 84614; 8890; 200186; 54815; 54927; 285346; 56603; 222696; 91392; 140885; 387032; 28996; 168850; 64288; 64763; 130557	b	5	4492	4475
regulation of macromolecule biosynthetic process	GO:0010556	0.00018513	0.00645311	TRIM38; HDAC7; ZNF502; EIF2B4; HIST1H4L; RC3H1; HIPK2; ZNF35; ZSCAN9; ZNF852; ZMYND11; HFE; ST18; ARNTL; CHCHD3; ZNF536; KLF16; ZKSCAN8; SIX2; ZNF574; ZNF513; ZBTB37; ZSCAN23; TCF4; FAF1; STAG1; PAX5; FXR1; POMC; SSBP2; ZNF800; HIST1H1B; DNAJA3; GATAD2A; ZNF480; ZSCAN31; PGBD1; ZKSCAN3; CRTC2; ZKSCAN4; ZNF501; HLF; ZSCAN12; ILF3; ZSCAN16	406; 3009; 3077; 3131; 3609; 5079; 5443; 6925; 7584; 7746; 8087; 8368; 9093; 9705; 9745; 9753; 10274; 10475; 10736; 23635; 10771; 11124; 7745; 80317; 80345; 147657; 115560; 149041; 83855; 51564; 84547; 84614; 8890; 200186; 54815; 54927; 285346; 222696; 91392; 387032; 28996; 168850; 64288; 64763; 130557	b	5	4031	4015
RNA metabolic process	GO:0016070	0.000654329	0.019957	TRIM38; HDAC7; ZNF502; QTRT1; HIST1H4L; RC3H1; GTF3C2; ZNF35; ZSCAN9; ZNF852; ZMYND11; HFE; ST18; ARNTL; CHCHD3; ZNF536; KLF16; ZKSCAN8; DARS2; SIX2; ZNF574; ZNF513; ZBTB37; ZSCAN23; TCF4; FAF1; STAG1; PAX5; FXR1; POMC; SSBP2; ZNF800; HIST1H1B; SRPK2; DNAJA3; GATAD2A; HIPK2; ZNF480; ZSCAN31; PGBD1; ZKSCAN3; CRTC2; ZKSCAN4; ZNF501; HLF; ZSCAN12; ILF3; ZSCAN16	406; 2976; 3009; 3077; 3131; 3609; 5079; 5443; 6733; 6925; 7584; 7746; 8087; 8368; 9093; 9705; 9745; 9753; 10274; 10475; 10736; 23635; 10771; 11124; 7745; 80317; 80345; 81890; 147657; 115560; 149041; 83855; 51564; 84547; 84614; 200186; 54815; 54927; 55157; 285346; 222696; 91392; 387032; 28996; 168850; 64288; 64763; 130557	b	5	4644	4624
double-stranded DNA binding	GO:0003690	0.00163189	0.0199721	ARNTL; PAX5; ZNF536; MAU2; KLF16; TCF4; ZNF513; SIX2; MUTYH; ZKSCAN3; ST18; ZMYND11; HLF; SSBP2; HIST1H1B	406; 4595; 3009; 3131; 23383; 5079; 6925; 9705; 9745; 10736; 23635; 10771; 80317; 83855; 130557	m	5	945	936
double-stranded RNA binding	GO:0003725	0.00166434	0.0199721	RC3H1; STAU1; ILF3; FXR1	3609; 6780; 8087; 149041	m	5	75	75
positive regulation of viral process	GO:0048524	0.00252186	0.0683704	ZNF502; STAU1; TRIM38; SRPK2	6733; 6780; 10475; 91392	b	5	84	84
vesicle-mediated transport to the plasma membrane	GO:0098876	0.00393109	0.0913628	SNX17; VPS29; MACF1; ARFGEF2	9784; 10564; 51699; 23499	b	5	95	95
negative regulation of biosynthetic process	GO:0009890	0.00430791	0.0913628	ARNTL; DNAJA3; ZNF536; HIPK2; KLF16; HDAC7; CHCHD3; RC3H1; SIX2; HIST1H4L; PAX5; FXR1; ZKSCAN3; ST18; HIST1H1B; ZMYND11; ZNF501; GATAD2A; SIRPA; ILF3	406; 3009; 3609; 5079; 8087; 8368; 9093; 9705; 9745; 10736; 10771; 80317; 115560; 149041; 83855; 51564; 54815; 54927; 140885; 28996	b	5	1571	1571
nuclear body organization	GO:0030575	0.00510089	0.0913628	HIPK2; SRPK2	6733; 28996	b	5	16	16
regulation of retinoic acid receptor signaling pathway	GO:0048385	0.00510089	0.0913628	CYP26B1; ZNF536	9745; 56603	b	5	16	16
negative regulation of cellular metabolic process	GO:0031324	0.00524213	0.0913628	HDAC7; HIST1H4L; RC3H1; HIPK2; ZMYND11; HFE; ST18; ARNTL; CHCHD3; ZNF536; KLF16; SERPINC1; SIX2; PPP1R16B; CDKN2C; SIRPA; GCKR; PAX5; FXR1; MGAT3; PI3; HIST1H1B; DNAJA3; SLC7A14; ZKSCAN3; ZNF501; GATAD2A; ILF3	406; 1031; 2646; 3009; 3077; 3609; 4248; 5079; 5266; 8087; 8368; 9093; 9705; 9745; 10736; 10771; 462; 80317; 115560; 149041; 83855; 51564; 54815; 54927; 57709; 140885; 26051; 28996	b	5	2532	2529
skeletal muscle organ development	GO:0060538	0.006262	0.101862	ARNTL; HLF; CYP26B1; PAX5; STAC3	406; 3131; 5079; 246329; 56603	b	5	172	172
regulation of skeletal muscle cell differentiation	GO:2001014	0.0071733	0.105962	ARNTL; CYP26B1	406; 56603	b	5	19	19
regulation of viral process	GO:0050792	0.00738261	0.105962	ZNF502; STAU1; TRIM38; ILF3; SRPK2	3609; 6733; 6780; 10475; 91392	b	5	179	179
negative regulation of nitrogen compound metabolic process	GO:0051172	0.00797171	0.108061	HDAC7; HIST1H4L; RC3H1; HIPK2; ZMYND11; HFE; ST18; ARNTL; CHCHD3; ZNF536; KLF16; SERPINC1; SIX2; PPP1R16B; CDKN2C; SIRPA; PAX5; FXR1; MGAT3; PI3; HIST1H1B; DNAJA3; ZKSCAN3; ZNF501; GATAD2A; ILF3	406; 1031; 3009; 3077; 3609; 4248; 5079; 5266; 8087; 8368; 9093; 9705; 9745; 10736; 10771; 462; 80317; 115560; 149041; 83855; 51564; 54815; 54927; 140885; 26051; 28996	b	5	2369	2366
viral genome replication	GO:0019079	0.00866614	0.111291	STAU1; TRIM38; ILF3; SRPK2	3609; 6733; 6780; 10475	b	5	119	119

[truncated: 4 more sheets: T11.pathway, T12.rg, T13.predict.indice, T14.PRS.AUC]
