# Supplementary material for: Analysis of genetic differences between psychiatric disorders: exploring pathways and cell types/tissues involved and ability to differentiate the disorders by polygenic scores
Source: Transl Psychiatry. 2021 Aug 13;11:426. doi: 10.1038/s41398-021-01545-x (PMC8363629; doi:10.1038/s41398-021-01545-x)
Supplement: Supplementary file 2 — Supplementary Dataset [file 41398_2021_1545_MOESM2_ESM.zip › Supp_dataset_genetic_diff_psy/ST26_cannabis2018.vs.alcohol2018_overall.xlsx]

## Sheet: T1.sig.snps
Table 1.Single nucleotide polymorphisms that passed genome-wide significance (5E-08) in SNP-based analysis
a1: effect allele; a2: non-effect allele; se: standand error.
snpid	a1	a2	chr	bpos	beta	se	pval
rs1229984	T	C	4	100239319	0.718421	0.0926668	8.99351e-15
rs17028896	A	T	4	100302206	0.272236	0.0457468	2.66628e-09
rs1583974	C	G	4	100287812	0.153211	0.0257523	2.69114e-09
rs1154442	T	C	4	100287849	-0.152716	0.0257523	3.02591e-09
rs11499823	A	G	4	100274749	0.220573	0.0382614	8.17074e-09
rs6827898	A	G	4	100295863	-0.197619	0.0342927	8.27699e-09
rs1583973	T	C	4	100287883	-0.228948	0.039737	8.33276e-09
rs62307321	T	C	4	100279458	0.214595	0.0374683	1.01998e-08
rs17586023	A	G	4	100272950	0.218039	0.0381388	1.08427e-08
rs33988198	A	C	4	100268132	0.218039	0.0381388	1.08427e-08
rs17526590	A	G	4	100269045	-0.217939	0.0381388	1.10112e-08
rs34774688	A	T	4	100274464	0.217939	0.0381388	1.10112e-08
rs11499828	T	C	4	100277558	0.217839	0.0381388	1.11822e-08
rs34178057	A	C	4	100268602	0.217839	0.0381388	1.11822e-08
rs78744403	A	G	4	100276771	-0.217639	0.0381388	1.15321e-08
rs2866153	A	T	4	100263695	0.217586	0.0381411	1.16508e-08
rs56009681	A	T	4	100285772	0.214099	0.0375582	1.19483e-08
rs62305761	A	G	4	100286694	-0.215283	0.0377717	1.20095e-08
rs62307318	A	G	4	100267023	-0.217372	0.0381388	1.20158e-08
rs62305762	T	C	4	100287247	0.21528	0.0378139	1.24721e-08
rs56899508	T	G	4	100298398	-0.18513	0.032566	1.3099e-08
rs62307324	C	G	4	100282591	0.212995	0.0374683	1.31065e-08
rs62307322	A	G	4	100280800	-0.212895	0.0374683	1.33127e-08
rs78234152	A	G	4	100279889	-0.212895	0.0374683	1.33127e-08
rs13110291	A	G	4	100298393	0.18503	0.032566	1.33364e-08
rs62307323	T	C	4	100282261	-0.212795	0.0374683	1.35221e-08
rs2298753	T	C	4	100257907	0.216563	0.0381388	1.36048e-08
rs62307295	A	C	4	100260545	-0.216466	0.0381388	1.38085e-08
rs35189763	A	C	4	100261252	-0.216463	0.0381388	1.38148e-08
rs17586163	T	C	4	100274571	0.216441	0.0381388	1.38614e-08
rs3910713	T	G	4	100258648	0.216366	0.0381388	1.40216e-08
rs2165670	A	G	4	100286085	-0.213497	0.0376445	1.41639e-08
rs56109716	A	G	4	100284798	0.212378	0.0374695	1.44454e-08
rs4699748	A	G	4	100321443	-0.185201	0.032695	1.47451e-08
rs1789896	A	G	4	100256984	0.12494	0.0221257	1.63435e-08
rs6812790	A	C	4	100311257	-0.183692	0.0325518	1.67044e-08
rs1631460	C	G	4	100264620	-0.130402	0.0231359	1.73696e-08
rs78336107	C	G	4	100288316	0.224111	0.0398236	1.82735e-08
rs1826907	A	C	4	100301126	0.18297	0.0325245	1.84857e-08
rs35864506	T	G	4	100301700	0.182888	0.0325245	1.87577e-08
rs1579752	T	G	4	100300696	-0.18287	0.0325245	1.88179e-08
rs2241894	T	C	4	100266133	-0.142212	0.0253168	1.93971e-08
rs56912059	A	T	4	100306020	0.182549	0.0325476	2.03871e-08
rs34980886	A	T	4	100296402	-0.183708	0.0328231	2.18214e-08
rs13138907	A	C	4	100312757	-0.182451	0.0326753	2.35385e-08
rs34361428	C	G	4	100312709	-0.182438	0.0326753	2.35924e-08
rs12639833	T	C	4	100267372	0.140993	0.0253037	2.51775e-08
rs1154447	T	G	4	100289034	-0.152	0.0272915	2.55462e-08
rs1662051	A	C	4	100267239	-0.126398	0.0226949	2.55535e-08
rs1789912	T	C	4	100263942	-0.126843	0.0227752	2.55695e-08
rs56371654	T	G	17	19960362	-0.139259	0.0250272	2.63197e-08
rs2173201	A	C	4	100250970	0.140688	0.0252905	2.65365e-08
rs2298755	C	G	4	100261038	0.126233	0.0226949	2.66416e-08
rs35317166	A	T	17	19959820	-0.139159	0.0250272	2.69294e-08
rs4924802	T	G	17	19955895	-0.139154	0.0250272	2.69603e-08
rs12508928	A	T	4	100315981	0.180975	0.0325667	2.74356e-08
rs73832804	A	G	4	100307430	0.202121	0.0363872	2.78052e-08
rs73832805	A	G	4	100309165	-0.201947	0.0363872	2.85766e-08
rs1789906	A	T	4	100263219	-0.126339	0.0227717	2.88851e-08
rs904094	A	G	4	100263252	0.126339	0.0227717	2.88851e-08
rs1583977	A	T	4	100319762	-0.180592	0.0325593	2.91343e-08
rs904093	T	C	4	100263247	0.126239	0.0227717	2.96193e-08
rs2009181	A	G	4	100262547	-0.140275	0.0253037	2.96208e-08
rs17759609	C	G	17	19992514	-0.138707	0.0250261	2.98192e-08
rs1693471	A	G	4	100261952	-0.126102	0.0227717	3.06547e-08
rs35302924	T	C	4	100293740	-0.227782	0.0412016	3.23036e-08
rs1229863	A	T	4	100252386	-0.169355	0.0306342	3.2334e-08
rs35915823	A	G	17	19973397	0.138353	0.0250272	3.23706e-08
rs12937327	T	C	17	19978984	-0.138347	0.0250272	3.24149e-08
rs1693477	T	C	4	100263062	-0.125857	0.0227682	3.24343e-08
rs1662057	T	C	4	100263414	0.125858	0.0227717	3.25863e-08
rs12510050	A	T	4	100317042	0.179859	0.0325593	3.31277e-08
rs7667079	T	C	4	100318069	-0.179792	0.0325518	3.32764e-08
rs1789908	A	T	4	100263417	0.125758	0.0227717	3.34116e-08
rs698	T	C	4	100260789	0.125715	0.0227717	3.37727e-08
rs1789917	A	G	4	100267164	-0.125698	0.0227717	3.39165e-08
rs6532816	T	C	4	100318333	-0.179621	0.0325518	3.42863e-08
rs7667212	T	C	4	100318099	-0.179616	0.0325518	3.43163e-08
rs78346552	A	G	4	100247609	0.210418	0.0381388	3.44506e-08
rs904095	A	G	4	100263383	0.125591	0.0227717	3.48352e-08
rs1154445	T	G	4	100288521	0.150449	0.0272842	3.50464e-08
rs1789919	A	G	4	100267719	0.125421	0.0227717	3.63448e-08
rs1693481	T	C	4	100263834	-0.125379	0.0227717	3.67275e-08
rs2453980	T	C	4	100277437	-0.125014	0.0227136	3.71421e-08
rs904096	T	G	4	100263584	0.125302	0.0227717	3.74391e-08
rs1662058	T	C	4	100262759	0.125291	0.0227717	3.75419e-08
rs3846449	T	C	4	100259126	-0.139219	0.0253037	3.75655e-08
rs1442479	T	C	4	100258675	0.125237	0.0227717	3.80502e-08
rs1442480	A	C	4	100258681	0.125237	0.0227717	3.80502e-08
rs1693431	T	G	4	100268049	0.125233	0.0227717	3.80882e-08
rs1693427	T	C	4	100266827	0.125233	0.0227717	3.80882e-08
rs1693456	A	G	4	100259351	-0.125226	0.0227717	3.81546e-08
rs1662059	A	C	4	100260378	0.125214	0.0227717	3.82688e-08
rs1789903	C	G	4	100262041	0.125202	0.0227717	3.83833e-08
rs3114048	A	G	4	100261216	-0.125202	0.0227717	3.83833e-08
rs1693483	T	C	4	100264946	0.125191	0.0227717	3.84886e-08
rs1629270	A	G	4	100271306	0.125145	0.0227717	3.89318e-08
rs1789900	A	T	4	100258717	0.12513	0.0227717	3.90774e-08
rs1442481	A	G	4	100259047	0.125126	0.0227717	3.91163e-08
rs1789910	A	G	4	100263715	0.125125	0.0227717	3.9126e-08
rs1789911	T	C	4	100263778	0.125091	0.0227717	3.94584e-08
rs1229978	T	C	4	100256199	0.125026	0.0227717	4.01015e-08
rs1662060	T	C	4	100259841	0.125026	0.0227717	4.01015e-08
rs1693476	T	C	4	100260274	0.125014	0.0227717	4.02213e-08
rs1789902	T	C	4	100260171	-0.125014	0.0227717	4.02213e-08
rs1693480	C	G	4	100263762	-0.124991	0.0227717	4.0452e-08
rs1625439	A	C	4	100265325	-0.124979	0.0227717	4.05728e-08
rs1662053	A	C	4	100266583	0.124979	0.0227717	4.05728e-08
rs62307297	A	G	4	100265515	-0.124979	0.0227717	4.05728e-08
rs1693428	A	T	4	100266931	0.124968	0.0227717	4.06839e-08
rs1789916	A	G	4	100266696	-0.124956	0.0227717	4.08054e-08
rs1789898	A	C	4	100258336	0.124938	0.0227717	4.09883e-08
rs1693424	C	G	4	100265236	0.124891	0.0227717	4.14697e-08
rs34576135	T	C	4	100293679	0.225325	0.0410844	4.14791e-08
rs1662052	A	G	4	100266635	0.124879	0.0227717	4.15935e-08
rs1693425	T	C	4	100266112	-0.124879	0.0227717	4.15935e-08
rs1662031	A	G	4	100256793	0.124861	0.0227717	4.17799e-08
rs1612735	T	C	4	100258007	0.124838	0.0227717	4.20192e-08
rs4147541	C	G	4	100274157	0.138656	0.0252935	4.20798e-08
rs1693426	A	G	4	100266330	0.124726	0.0227717	4.32036e-08
rs1154433	A	G	4	100253708	0.124679	0.0227646	4.32894e-08
rs1693482	T	C	4	100263965	-0.124704	0.0227717	4.344e-08
rs1154444	A	T	4	100288089	-0.147516	0.0269525	4.42011e-08
rs1789891	A	C	4	100250419	-0.166426	0.0304156	4.45663e-08
rs34750774	T	G	4	100293805	0.224704	0.0410844	4.51764e-08
rs1789892	A	G	4	100250658	-0.124444	0.0227682	4.61082e-08
rs1229973	T	C	4	100287178	-0.1256	0.0229839	4.63701e-08
rs1789913	A	G	4	100265348	0.124291	0.0227717	4.81182e-08
rs12449914	T	C	17	20003969	0.137023	0.0251084	4.83534e-08
rs1238015	T	C	4	100281134	0.124145	0.0227682	4.96475e-08

## Sheet: T2.risk.loci
Table 2. Functional annotation of all candidate SNPs in the 1 genomic risk locus that are in LD (r2>=0.6) with the corresponding independent significant SNPs.
SNPs that passed the deleterious suggestive threshold of CADD (12.37) are highlighted in bold. CADD = Combined Annotation-Dependent depletion score, a marker of deleteriousness of SNP's effect on a protein product (higher scores are more deleterious); Chr=chromosome; Bp=basepair position; r2=r2 of rsID with IndSigSNP; IndSigSNPs=independent (r2 < 0.6) genome-wide significant SNPs in the same geno…
rsID	chr	pos	r2	IndSigSNP	CADD	nearestGene	func	dist	gwasP	beta	se	GenomicLocus	non_effect_allele	effect_allele	MAF	RDB	minChrState	commonChrState	posMapFilt	eqtlMapFilt	ciMapFilt
rs1693482	4	100263965	1	rs1583974	16.64	ADH1C	exonic	0	4.344e-08	-0.124704	0.0227717	1	C	T	0.4046	7	4	15	0	1	1
rs62066869	17	20059342	0.737755	rs56371654	15.4	SPECC1	UTR5	0	1.90187e-06	0.116204	0.0243941	2	C	A	0.3618	4	1	1	1	1	1
rs28391241	4	100312791	0.726278	rs2241894	14.88	ADH7	intergenic	20626	0.000281617	-0.0975128	0.0268508	1	G	A	0.2058	6	5	15	0	1	1
rs55853380	4	100273668	1	rs11499823	14.65	ADH1C	intronic	0	NA	NA	NA	1	TTCTAATTTAGATATGAATTTTAAATTATTCATCA	T	0.08946	NA	1	15	0	1	1
rs698	4	100260789	1	rs1583974	14.23	ADH1C	exonic	0	3.37727e-08	0.125715	0.0227717	1	C	T	0.4046	NA	4	15	0	1	1
rs1693426	4	100266330	1	rs1583974	14.22	ADH1C	intronic	0	4.32036e-08	0.124726	0.0227717	1	G	A	0.4046	6	4	15	0	1	1
rs1229984	4	100239319	1	rs1229984	13.86	ADH1B	exonic	0	8.99351e-15	0.718421	0.0926668	1	C	T	0.02883	NA	1	15	1	0	1
rs10083830	17	19965883	0.70964	rs56371654	13.59	SPECC1	intronic	0	0.000945115	-0.0756993	0.022895	2	G	A	0.3996	5	5	15	1	1	1
rs4699748	4	100321443	0.702673	rs17028896	13.13	ADH7	intergenic	11974	1.47451e-08	-0.185201	0.032695	1	G	A	0.1193	5	2	15	0	1	1
rs12644388	4	100290340	0.861971	rs2241894	12.78	ADH1C	intergenic	16155	0.00287612	-0.0973505	0.0326605	1	T	A	0.2584	5	14	15	0	1	1
rs28824208	4	100300383	0.730997	rs2241894	12.78	ADH1C	intergenic	26198	0.000187418	0.100175	0.0268177	1	G	C	0.2068	7	5	15	0	1	1
rs56279505	4	100295240	0.867911	rs17028896	12.7	ADH1C	intergenic	21055	5.36852e-08	-0.234233	0.0430682	1	T	A	0.09642	6	5	15	0	1	1
rs6813	17	19808445	0.698817	rs56371654	12.64	AKAP10	UTR3	0	0.000677256	0.0814621	0.0239691	2	C	T	0.2813	1f	4	4	1	1	1
rs56390365	4	100290328	0.966075	rs11499823	11.92	ADH1C	intergenic	16143	1.89213e-07	0.229954	0.0441401	1	T	A	0.09245	5	14	15	0	1	1
rs141730745	4	100318662	0.709096	rs17028896	11.51	ADH7	intergenic	14755	NA	NA	NA	1	A	ATTGATAAAAT	0.1183	NA	5	15	0	1	1
rs1826908	4	100301244	0.919162	rs17028896	11.42	ADH1C	intergenic	27059	1.26834e-07	0.199041	0.0376732	1	C	T	0.09145	6	1	15	0	1	1
rs10516440	4	100305393	0.709096	rs17028896	11.42	ADH7	intergenic	28024	6.01378e-08	0.176619	0.0325962	1	G	A	0.1183	3a	5	15	0	1	1
rs55695526	4	100290620	0.966075	rs11499823	11.25	ADH1C	intergenic	16435	2.1997e-07	0.228727	0.044142	1	G	C	0.09245	6	14	15	0	1	1
rs9994951	4	100298761	0.730997	rs2241894	11.13	ADH1C	intergenic	24576	0.0121251	0.088544	0.0352978	1	G	A	0.2068	2b	5	15	0	1	1
rs1154445	4	100288521	1	rs1583974	11	ADH1C	intergenic	14336	3.50464e-08	0.150449	0.0272842	1	G	T	0.4046	NA	5	15	0	1	1
rs2213042	4	100249210	0.658283	rs2241894	10.92	ADH1B	intergenic	6651	5.34296e-05	-0.094638	0.0234247	1	C	T	0.3111	7	5	15	1	1	1
rs56009681	4	100285772	0.966075	rs11499823	10.89	ADH1C	intergenic	11587	1.19483e-08	0.214099	0.0375582	1	T	A	0.09245	6	5	15	0	1	1
rs12642639	4	100301241	0.730997	rs2241894	10.79	ADH1C	intergenic	27056	9.27575e-05	0.103644	0.0265156	1	C	A	0.2068	7	1	15	0	1	1
rs9991913	4	100297896	0.730997	rs2241894	10.74	ADH1C	intergenic	23711	9.79393e-05	0.103564	0.0265846	1	G	T	0.2068	7	9	15	0	1	1
rs6532816	4	100318333	0.709096	rs17028896	10.52	ADH7	intergenic	15084	3.42863e-08	-0.179621	0.0325518	1	C	T	0.1183	7	5	15	0	1	1
rs1154430	4	100254570	0.61226	rs11499823	10.42	ADH1C	intergenic	3078	5.13845e-08	-0.165479	0.0303829	1	G	A	0.1461	NA	5	15	0	1	1
rs1789915	4	100266371	0.683007	rs1583974	10.37	ADH1C	exonic	0	0.0206016	0.0558808	0.0241364	1	G	A	0.3151	6	4	15	0	1	1
rs1302807	4	100291479	0.665347	rs1583974	10.23	ADH1C	intergenic	17294	0.00505999	0.0884739	0.0315619	1	C	T	0.3131	NA	14	15	0	1	1
rs56005410	17	19888162	0.815614	rs56371654	10.22	AKAP10	intergenic	6505	3.97179e-05	-0.100282	0.0244047	2	C	T	0.2972	7	5	15	1	1	1
rs1583973	4	100287883	0.966075	rs11499823	10.17	ADH1C	intergenic	13698	8.33276e-09	-0.228948	0.039737	1	C	T	0.09245	NA	5	15	0	1	1
rs1789898	4	100258336	0.996216	rs1583974	10.09	ADH1C	intronic	0	4.09883e-08	0.124938	0.0227717	1	C	A	0.4056	6	4	15	0	1	1
rs4925075	17	19969735	0.785231	rs56371654	9.853	SPECC1	intronic	0	1.61269e-07	-0.120804	0.0230577	2	G	A	0.3748	1b	2	15	1	1	1
rs1604759	4	100318443	0.726278	rs2241894	9.626	ADH7	intergenic	14974	0.000152754	0.100595	0.0265664	1	G	A	0.2058	NA	5	15	0	1	1
rs9901294	17	19888501	0.801208	rs56371654	9.512	AKAP10	intergenic	6844	1.6243e-05	-0.100513	0.0233148	2	G	A	0.3022	6	5	15	1	1	1
rs34076947	4	100293496	0.715614	rs17028896	9.476	ADH1C	intergenic	19311	1.18129e-07	-0.220739	0.0416774	1	G	A	0.1173	5	5	15	0	1	1
rs35191778	17	19967762	0.785231	rs56371654	9.386	SPECC1	intronic	0	1.53371e-07	-0.121018	0.0230577	2	G	A	0.3748	2a	1	7	1	1	1
rs12946508	17	19952059	1	rs56371654	9.355	SPECC1	intronic	0	1.25985e-06	0.119198	0.0245972	2	T	A	0.326	6	5	15	1	1	0
rs1693468	4	100275815	0.619368	rs1583974	9.335	ADH1C	intergenic	1630	0.00046066	0.0948309	0.0270741	1	G	C	0.2932	5	5	15	0	1	1
rs62307318	4	100267023	1	rs11499823	8.969	ADH1C	intronic	0	1.20158e-08	-0.217372	0.0381388	1	G	A	0.08946	7	4	15	0	1	1
rs35317166	17	19959820	1	rs56371654	8.949	SPECC1:AC005730.2	ncRNA_exonic	0	2.69294e-08	-0.139159	0.0250272	2	T	A	0.326	6	5	15	1	1	0
rs4341795	17	19977228	0.785231	rs56371654	8.875	SPECC1	intronic	0	1.77689e-07	-0.120362	0.0230523	2	C	T	0.3748	4	1	15	1	1	1
rs62305780	4	100290815	0.966075	rs11499823	8.801	ADH1C	intergenic	16630	2.54531e-07	0.227542	0.0441457	1	G	C	0.09245	5	14	15	0	1	1
rs28813671	4	100294331	0.730997	rs2241894	8.767	ADH1C	intergenic	20146	1.25585e-05	-0.138619	0.0317376	1	C	T	0.2068	6	5	15	0	1	1
rs2866153	4	100263695	1	rs11499823	8.705	ADH1C	intronic	0	1.16508e-08	0.217586	0.0381411	1	T	A	0.08946	7	4	15	0	1	1
rs203478	17	19829842	0.706386	rs56371654	8.664	AKAP10	intronic	0	0.00152856	-0.080097	0.0252735	2	G	C	0.2763	7	4	5	1	1	1
rs1229858	4	100281634	0.996216	rs1583974	8.654	ADH1C	intergenic	7449	6.5158e-08	0.12304	0.0227682	1	G	A	0.4056	NA	5	15	0	1	1
rs149330616	4	100312961	0.858231	rs17028896	8.646	ADH7	intergenic	20456	NA	NA	NA	1	AGT	A	0.09742	NA	5	15	0	1	1
rs12936794	17	19912570	0.876586	rs56371654	8.468	RP11-209D14.2	upstream	22	1.70175e-06	-0.125015	0.0261212	2	C	T	0.3052	4	1	1	1	1	0
rs35915823	17	19973397	1	rs56371654	8.449	SPECC1	intronic	0	3.23706e-08	0.138353	0.0250272	2	G	A	0.326	7	5	15	1	1	1
rs4924802	17	19955895	1	rs56371654	8.395	SPECC1	intronic	0	2.69603e-08	-0.139154	0.0250272	2	G	T	0.326	6	5	15	1	1	0
rs62067482	17	19947275	0.980947	rs56371654	8.287	SPECC1	intronic	0	1.15253e-06	-0.119632	0.0245972	2	G	A	0.328	5	5	15	1	1	0
rs62307323	4	100282261	0.966075	rs11499823	8.28	ADH1C	intergenic	8076	1.35221e-08	-0.212795	0.0374683	1	C	T	0.09245	7	5	15	0	1	1
rs66728779	4	100294444	0.726442	rs2241894	8.206	ADH1C	intergenic	20259	1.83949e-05	0.135949	0.0317376	1	C	T	0.2078	6	5	15	0	1	1
rs1302810	4	100290016	0.676797	rs1583974	8.099	ADH1C	intergenic	15831	0.00421906	0.0887929	0.0310323	1	G	A	0.3121	NA	14	15	0	1	1
rs56022000	4	100291659	0.788648	rs11499823	8.053	ADH1C	intergenic	17474	0.0207083	0.0972172	0.042026	1	C	T	0.1103	7	9	15	0	1	1
rs6587064	17	20207884	0.749198	rs56371654	8.041	SPECC1:AC004702.2	ncRNA_intronic	0	2.69819e-06	0.114471	0.0243941	2	G	A	0.3588	6	4	5	1	1	1
rs17028896	4	100302206	1	rs17028896	7.989	ADH1C	intergenic	28021	2.66628e-09	0.272236	0.0457468	1	T	A	0.08449	6	1	15	0	1	1
rs3216150	4	100261040	0.992447	rs1583974	7.964	ADH1C	intronic	0	NA	NA	NA	1	C	CA	0.4026	NA	4	15	0	1	1
rs34551784	4	100265826	1	rs1583974	7.856	ADH1C	intronic	0	NA	NA	NA	1	T	TAACTC	0.4046	NA	4	15	0	1	1
rs13121469	4	100295047	0.715614	rs17028896	7.853	ADH1C	intergenic	20862	1.79311e-07	-0.215949	0.0413727	1	C	T	0.1173	6	5	15	0	1	1
rs1789920	4	100268856	0.678302	rs1583974	7.843	ADH1C	intronic	0	0.0213748	0.0555451	0.0241364	1	C	A	0.3161	7	5	15	0	1	1
rs35493088	17	19974063	0.785231	rs56371654	7.814	SPECC1	intronic	0	1.61269e-07	-0.120804	0.0230577	2	G	A	0.3748	6	5	15	1	1	1
rs148747049	4	100294551	0.726442	rs2241894	7.752	ADH1C	intergenic	20366	NA	NA	NA	1	TCTA	T	0.2078	NA	5	15	0	1	1
rs904093	4	100263247	0.992525	rs1583974	7.49	ADH1C	intronic	0	2.96193e-08	0.126239	0.0227717	1	C	T	0.4066	6	4	15	0	1	1
rs60883077	4	100308355	0.726278	rs2241894	7.483	ADH7	intergenic	25062	0.000107588	-0.102789	0.0265411	1	C	T	0.2058	6	5	15	0	1	1
rs1629270	4	100271306	1	rs1583974	7.435	ADH1C	intronic	0	3.89318e-08	0.125145	0.0227717	1	G	A	0.4046	6	1	15	0	1	1
rs2298755	4	100261038	0.996216	rs1583974	7.424	ADH1C	intronic	0	2.66416e-08	0.126233	0.0226949	1	G	C	0.4036	7	4	15	0	1	1
rs58382379	4	100286368	0.849737	rs2241894	7.399	ADH1C	intergenic	12183	NA	NA	NA	1	G	GT	0.2565	NA	5	15	0	1	1
rs4925074	17	19962554	1	rs56371654	7.374	SPECC1	intronic	0	1.07341e-06	-0.119965	0.0245947	2	C	T	0.326	5	5	15	1	1	1
rs1662059	4	100260378	1	rs1583974	7.351	ADH1C	intronic	0	3.82688e-08	0.125214	0.0227717	1	C	A	0.4046	NA	4	15	0	1	1
rs34144181	4	100293600	0.715614	rs17028896	7.151	ADH1C	intergenic	19415	1.09719e-07	-0.220924	0.0416065	1	C	T	0.1173	6	5	15	0	1	1
rs4346259	17	19977414	0.785231	rs56371654	7.15	SPECC1	intronic	0	1.61269e-07	-0.120804	0.0230577	2	C	T	0.3748	4	1	15	1	1	1
rs35111578	4	100293308	0.715614	rs17028896	7.005	ADH1C	intergenic	19123	1.85579e-07	-0.216512	0.0415312	1	T	A	0.1173	7	5	15	0	1	1
rs1154435	4	100285148	1	rs1583974	6.989	ADH1C	intergenic	10963	7.87763e-08	-0.122263	0.0227682	1	G	A	0.4046	NA	5	15	0	1	1
rs28855697	4	100294372	0.726442	rs2241894	6.902	ADH1C	intergenic	20187	1.83429e-05	-0.135969	0.0317376	1	G	C	0.2078	6	5	15	0	1	1
rs35478916	4	100275629	1	rs1583974	6.9	ADH1C	intergenic	1444	NA	NA	NA	1	G	GAGAT	0.4046	NA	5	15	0	0	1
rs36076325	4	100293317	0.715614	rs17028896	6.778	ADH1C	intergenic	19132	1.92947e-07	-0.216212	0.0415312	1	G	A	0.1173	7	5	15	0	1	1
rs203475	17	19850975	0.706386	rs56371654	6.752	AKAP10	intronic	0	2.20028e-05	0.109213	0.0257364	2	G	A	0.2763	NA	4	4	1	1	1
rs139063741	4	100288465	1	rs1583974	6.649	ADH1C	intergenic	14280	NA	NA	NA	1	G	GAGCCCATCCCTTTGTTTC	0.4046	NA	5	15	0	1	1
rs1826907	4	100301126	0.715614	rs17028896	6.485	ADH1C	intergenic	26941	1.84857e-08	0.18297	0.0325245	1	C	A	0.1173	6	1	15	0	1	1
rs73832805	4	100309165	0.858231	rs17028896	6.476	ADH7	intergenic	24252	2.85766e-08	-0.201947	0.0363872	1	G	A	0.09742	7	5	15	0	1	1
rs1442479	4	100258675	0.992472	rs1583974	6.461	ADH1C	intronic	0	3.80502e-08	0.125237	0.0227717	1	C	T	0.4066	7	4	15	0	1	1
rs1662060	4	100259841	0.996216	rs1583974	6.456	ADH1C	intronic	0	4.01015e-08	0.125026	0.0227717	1	C	T	0.4056	NA	4	15	0	1	1
rs4925084	17	19998958	0.785231	rs56371654	6.454	SPECC1	intronic	0	2.97656e-07	-0.120566	0.0235253	2	C	T	0.3748	3a	1	7	1	1	1
rs12949710	17	19977838	0.785231	rs56371654	6.441	SPECC1	intronic	0	1.61269e-07	-0.120804	0.0230577	2	T	A	0.3748	5	1	15	1	1	1
rs12648206	4	100316086	0.726278	rs2241894	6.417	ADH7	intergenic	17331	0.000133323	-0.101538	0.0265788	1	G	A	0.2058	5	2	15	0	1	1
rs1229979	4	100255953	0.678302	rs1583974	6.353	ADH1C	intergenic	1695	0.0185761	-0.0566355	0.02406	1	C	T	0.3161	7	5	15	0	1	1
rs13138907	4	100312757	0.709096	rs17028896	6.337	ADH7	intergenic	20660	2.35385e-08	-0.182451	0.0326753	1	C	A	0.1183	6	5	15	0	1	1
rs1662057	4	100263414	0.996235	rs1583974	6.329	ADH1C	intronic	0	3.25863e-08	0.125858	0.0227717	1	C	T	0.4056	NA	4	15	0	1	1
rs1789923	4	100271610	0.683007	rs1583974	6.314	ADH1C	intronic	0	0.0196889	-0.056202	0.024098	1	C	T	0.3151	7	1	15	0	1	1
rs1154443	4	100288027	0.676797	rs1583974	6.299	ADH1C	intergenic	13842	0.00143439	0.0860252	0.0269871	1	C	T	0.3121	NA	5	15	0	1	1
rs1442481	4	100259047	0.996216	rs1583974	6.292	ADH1C	intronic	0	3.91163e-08	0.125126	0.0227717	1	G	A	0.4056	6	4	15	0	1	1
rs2298753	4	100257907	1	rs11499823	6.291	ADH1C	UTR3	0	1.36048e-08	0.216563	0.0381388	1	C	T	0.08946	6	4	15	0	1	1
rs1693470	4	100279489	1	rs1583974	6.278	ADH1C	intergenic	5304	6.20551e-08	-0.123239	0.0227682	1	G	A	0.4046	5	5	15	0	1	1
rs12949485	17	20021661	0.753582	rs56371654	6.231	SPECC1	intronic	0	9.31365e-05	0.125715	0.0321702	2	G	A	0.3598	6	4	15	1	1	1
rs1662020	4	100280110	1	rs1583974	6.194	ADH1C	intergenic	5925	7.40464e-08	0.122517	0.0227682	1	C	T	0.4046	NA	5	15	0	1	1
rs28847292	4	100294224	0.730997	rs2241894	6.105	ADH1C	intergenic	20039	9.36257e-06	-0.140491	0.0317036	1	G	T	0.2068	7	5	15	0	1	1
rs3133158	4	100270612	0.683007	rs1583974	6.044	ADH1C	intronic	0	0.021242	0.055602	0.0241364	1	G	C	0.3151	7	2	15	0	1	1
rs1583977	4	100319762	0.709096	rs17028896	6.012	ADH7	intergenic	13655	2.91343e-08	-0.180592	0.0325593	1	T	A	0.1183	7	5	15	0	1	1
rs9999976	4	100296362	0.726442	rs2241894	6.002	ADH1C	intergenic	22177	6.31321e-05	-0.106788	0.0266917	1	C	T	0.2078	7	9	15	0	1	1
rs17759041	17	19959966	1	rs56371654	6	SPECC1	intronic	0	1.07354e-06	0.119964	0.0245947	2	G	A	0.326	6	5	15	1	1	0
rs28801186	4	100294292	0.730997	rs2241894	5.997	ADH1C	intergenic	20107	1.50541e-05	-0.137357	0.0317376	1	C	T	0.2068	7	5	15	0	1	1
rs1229863	4	100252386	0.61226	rs11499823	5.98	ADH1C	intergenic	5262	3.2334e-08	-0.169355	0.0306342	1	T	A	0.1461	6	5	15	1	1	1
rs78234152	4	100279889	0.966075	rs11499823	5.974	ADH1C	intergenic	5704	1.33127e-08	-0.212895	0.0374683	1	G	A	0.09245	7	5	15	0	1	1
rs34980886	4	100296402	0.715614	rs17028896	5.942	ADH1C	intergenic	22217	2.18214e-08	-0.183708	0.0328231	1	T	A	0.1173	7	9	15	0	1	1
rs2526469	17	20162748	0.749198	rs56371654	5.938	SPECC1:AC004702.2	ncRNA_intronic	0	2.27491e-06	0.115319	0.0243941	2	C	T	0.3588	NA	4	5	1	1	1
rs3114048	4	100261216	1	rs1583974	5.901	ADH1C	intronic	0	3.83833e-08	-0.125202	0.0227717	1	G	A	0.4046	7	4	15	0	1	1
rs904094	4	100263252	0.992525	rs1583974	5.823	ADH1C	intronic	0	2.88851e-08	0.126339	0.0227717	1	G	A	0.4066	7	4	15	0	1	1
rs1662021	4	100280107	1	rs1583974	5.811	ADH1C	intergenic	5922	7.58748e-08	0.122417	0.0227682	1	C	T	0.4046	NA	5	15	0	1	1
rs12647512	4	100303055	0.730997	rs2241894	5.79	ADH1C	intergenic	28870	8.0458e-05	-0.104552	0.0265156	1	C	T	0.2068	5	1	15	0	1	1
rs4147542	4	100268553	0.858546	rs2241894	5.692	ADH1C	intronic	0	1.0944e-07	-0.132066	0.0248697	1	C	T	0.2594	NA	4	15	0	1	1
rs140488425	4	100295575	0.730997	rs2241894	5.691	ADH1C	intergenic	21390	NA	NA	NA	1	TATC	T	0.2068	NA	5	15	0	1	1
rs17586163	4	100274571	0.988472	rs11499823	5.672	ADH1C	upstream	386	1.38614e-08	0.216441	0.0381388	1	C	T	0.09046	6	1	15	0	1	1
rs1154436	4	100285351	0.676797	rs1583974	5.608	ADH1C	intergenic	11166	0.0296504	-0.05261	0.0241915	1	G	A	0.3121	NA	5	15	0	1	1
rs12647378	4	100302638	0.730997	rs2241894	5.589	ADH1C	intergenic	28453	7.4127e-05	0.105072	0.0265156	1	T	A	0.2068	7	1	15	0	1	1
rs1662039	4	100279684	1	rs1583974	5.58	ADH1C	intergenic	5499	6.25749e-08	-0.123205	0.0227682	1	G	A	0.4046	5	5	15	0	1	1
rs4925078	17	19982473	0.785231	rs56371654	5.579	SPECC1	intronic	0	1.62019e-07	-0.120841	0.0230685	2	G	A	0.3748	1f	4	15	1	1	1
rs7209653	17	19882084	0.801208	rs56371654	5.574	AKAP10	upstream	427	1.6779e-05	0.100259	0.0232947	2	C	T	0.3022	1f	1	15	1	1	1
rs4093924	4	100277010	1	rs1583974	5.564	ADH1C	intergenic	2825	0.00130763	0.101837	0.0316825	1	C	T	0.4046	5	5	15	0	1	1
rs34774688	4	100274464	1	rs11499823	5.554	ADH1C	upstream	279	1.10112e-08	0.217939	0.0381388	1	T	A	0.08946	3a	1	15	0	1	1
rs1614972	4	100258155	0.6034	rs2241894	5.544	ADH1C	intronic	0	2.41146e-06	0.118086	0.0250422	1	C	T	0.3231	7	4	15	0	1	1
rs2526491	17	20097462	0.741014	rs56371654	5.532	SPECC1:AC004702.2	ncRNA_intronic	0	1.6685e-06	-0.11684	0.0243929	2	G	A	0.3588	NA	2	15	1	1	1
rs375326092	17	20313623	0.729361	rs56371654	5.476	USP32P3	intergenic	5236	NA	NA	NA	2	T	C	0.3549	6	9	15	0	1	1
rs3762896	4	100268131	0.858546	rs2241894	5.436	ADH1C	intronic	0	4.84308e-07	0.124044	0.0246489	1	C	T	0.2594	7	4	15	0	1	1
rs12651165	4	100296791	0.730997	rs2241894	5.431	ADH1C	intergenic	22606	5.42163e-05	0.107365	0.0265974	1	C	T	0.2068	7	9	15	0	1	1
rs36020842	4	100278008	1	rs1583974	5.412	ADH1C	intergenic	3823	NA	NA	NA	1	G	GAGA	0.4046	NA	5	15	0	1	1
rs1121534	4	100295415	0.722048	rs2241894	5.339	ADH1C	intergenic	21230	0.000277378	-0.110141	0.0302954	1	C	T	0.2087	NA	5	15	0	1	1
rs1693427	4	100266827	1	rs1583974	5.321	ADH1C	intronic	0	3.80882e-08	0.125233	0.0227717	1	C	T	0.4046	7	4	15	0	1	1
rs1154437	4	100285877	0.676797	rs1583974	5.222	ADH1C	intergenic	11692	0.0270325	-0.0534959	0.0241948	1	G	C	0.3121	7	5	15	0	1	1
rs62307295	4	100260545	1	rs11499823	5.199	ADH1C	intronic	0	1.38085e-08	-0.216466	0.0381388	1	C	A	0.08946	7	4	15	0	1	1
rs36041917	4	100293536	0.715614	rs17028896	5.195	ADH1C	intergenic	19351	8.16116e-08	0.221979	0.0413867	1	G	A	0.1173	5	5	15	0	1	1
rs12650180	4	100302634	0.730997	rs2241894	5.186	ADH1C	intergenic	28449	7.89551e-05	-0.104672	0.0265156	1	T	A	0.2068	7	1	15	0	1	1
rs62067488	17	19967281	0.785231	rs56371654	5.126	SPECC1	intronic	0	1.55165e-07	-0.120968	0.0230577	2	G	A	0.3748	4	2	7	1	1	1
rs62307298	4	100265550	1	rs1583974	5.119	ADH1C	intronic	0	0.00104448	0.099291	0.0302877	1	G	C	0.4046	7	4	15	0	1	1
rs28872022	4	100294222	0.730997	rs2241894	5.05	ADH1C	intergenic	20037	9.36531e-06	0.140489	0.0317036	1	C	T	0.2068	7	5	15	0	1	1
rs3862151	17	19957289	1	rs56371654	5.036	SPECC1	intronic	0	1.03342e-06	0.120149	0.0245947	2	G	A	0.326	NA	5	15	1	1	0
rs17028940	4	100306877	0.726278	rs2241894	5.018	ADH7	intergenic	26540	0.000102698	0.10304	0.0265283	1	G	C	0.2058	7	1	15	0	1	1
rs1229854	4	100282550	1	rs1583974	5.002	ADH1C	intergenic	8365	6.5158e-08	-0.12304	0.0227682	1	C	T	0.4046	NA	5	15	0	1	1
rs1693428	4	100266931	1	rs1583974	4.976	ADH1C	intronic	0	4.06839e-08	0.124968	0.0227717	1	T	A	0.4046	6	4	15	0	1	1
rs1229850	4	100284236	0.676797	rs1583974	4.962	ADH1C	intergenic	10051	NA	NA	NA	1	C	T	0.3121	NA	5	15	0	1	1
rs1662033	4	100258381	0.678302	rs1583974	4.956	ADH1C	intronic	0	0.0178916	0.0569705	0.02406	1	G	T	0.3161	7	4	15	0	1	1
rs894368	4	100309313	0.726278	rs2241894	4.924	ADH7	intergenic	24104	0.0260423	0.0806182	0.0362235	1	C	A	0.33	NA	5	15	0	1	1
rs12947950	17	20045176	0.753582	rs56371654	4.924	SPECC1	intronic	0	1.14851e-06	-0.118478	0.0243566	2	C	T	0.3598	2b	4	15	1	1	1
rs73832804	4	100307430	0.858231	rs17028896	4.899	ADH7	intergenic	25987	2.78052e-08	0.202121	0.0363872	1	G	A	0.09742	6	5	15	0	1	1
rs77406126	4	100300178	0.730997	rs2241894	4.889	ADH1C	intergenic	25993	NA	NA	NA	1	G	GC	0.2068	NA	5	15	0	1	1
rs4925076	17	19978292	0.785231	rs56371654	4.861	SPECC1	intronic	0	1.61269e-07	0.120804	0.0230577	2	C	T	0.3748	7	1	15	1	1	1
rs17759083	17	19963605	0.706473	rs56371654	4.857	SPECC1	intronic	0	0.000782023	-0.0750332	0.0223374	2	T	A	0.4006	4	5	15	1	1	1
rs28818226	4	100297591	0.730997	rs2241894	4.827	ADH1C	intergenic	23406	9.82254e-05	-0.103545	0.0265846	1	C	T	0.2068	7	9	15	0	1	1
rs12648443	4	100304248	0.730997	rs2241894	4.792	ADH7	intergenic	29169	7.94414e-05	-0.104633	0.0265156	1	C	T	0.2068	5	2	15	0	1	1
rs1693454	4	100258611	0.678302	rs1583974	4.748	ADH1C	intronic	0	0.0180732	0.0569705	0.024098	1	C	T	0.3161	6	4	15	0	1	1
rs1154442	4	100287849	1	rs1583974	4.715	ADH1C	intergenic	13664	3.02591e-09	-0.152716	0.0257523	1	C	T	0.4046	NA	5	15	0	1	1
rs1154432	4	100253648	0.61226	rs11499823	4.674	ADH1C	intergenic	4000	5.23435e-08	-0.165379	0.0303829	1	G	A	0.1461	NA	5	15	0	1	1
rs13125415	4	100270452	0.977533	rs1583974	4.638	ADH1C	intronic	0	NA	NA	NA	1	A	G	0.4105	6	5	15	0	1	1
rs113276294	4	100300299	0.730997	rs2241894	4.638	ADH1C	intergenic	26114	NA	NA	NA	1	T	TAA	0.2068	NA	5	15	0	1	1
rs980972	4	100279247	1	rs1583974	4.623	ADH1C	intergenic	5062	7.42636e-08	-0.122505	0.0227682	1	C	A	0.4046	5	5	15	0	1	1
rs6846835	4	100272147	0.854088	rs2241894	4.622	ADH1C	intronic	0	9.13001e-08	-0.132956	0.024883	1	C	T	0.2604	6	1	15	0	1	1
rs1442480	4	100258681	0.992472	rs1583974	4.554	ADH1C	intronic	0	3.80502e-08	0.125237	0.0227717	1	C	A	0.4066	7	4	15	0	1	1
rs6834433	4	100294905	0.726442	rs2241894	4.514	ADH1C	intergenic	20720	0.000283404	-0.10805	0.0297657	1	C	T	0.2078	7	5	15	0	1	1
rs11499826	4	100276936	1	rs1583974	4.502	ADH1C	intergenic	2751	0.00203163	-0.098214	0.0318301	1	G	A	0.4046	NA	5	15	0	1	1
rs1837931	4	100300021	0.730997	rs2241894	4.494	ADH1C	intergenic	25836	9.27575e-05	-0.103644	0.0265156	1	G	A	0.2068	7	5	15	0	1	1
rs1442484	4	100306176	0.726278	rs2241894	4.491	ADH7	intergenic	27241	8.27205e-05	-0.104426	0.0265283	1	C	T	0.2058	5	5	15	0	1	1
rs10031168	4	100281893	0.861971	rs2241894	4.475	ADH1C	intergenic	7708	1.03738e-07	-0.132379	0.024883	1	C	T	0.2584	6	5	15	0	1	1
rs1154444	4	100288089	1	rs1583974	4.457	ADH1C	intergenic	13904	4.42011e-08	-0.147516	0.0269525	1	T	A	0.4046	7	5	15	0	1	1
rs77864777	4	100301446	0.730997	rs2241894	4.456	ADH1C	intergenic	27261	NA	NA	NA	1	TAA	T	0.2068	NA	5	15	0	1	1
rs1789896	4	100256984	0.834764	rs1583974	4.43	ADH1C	downstream	664	1.63435e-08	0.12494	0.0221257	1	G	A	0.4553	7	5	15	0	1	1
rs62305761	4	100286694	0.966075	rs11499823	4.428	ADH1C	intergenic	12509	1.20095e-08	-0.215283	0.0377717	1	G	A	0.09245	7	5	15	0	1	1
rs1693481	4	100263834	1	rs1583974	4.423	ADH1C	intronic	0	3.67275e-08	-0.125379	0.0227717	1	C	T	0.4046	6	4	15	0	1	1
rs1229862	4	100280242	0.676797	rs1583974	4.417	ADH1C	intergenic	6057	0.0278434	-0.053025	0.0241079	1	G	T	0.3121	NA	5	15	0	1	1
rs1662052	4	100266635	1	rs1583974	4.411	ADH1C	intronic	0	4.15935e-08	0.124879	0.0227717	1	G	A	0.4046	NA	4	15	0	1	1
rs62305764	4	100289892	0.966075	rs11499823	4.346	ADH1C	intergenic	15707	2.35101e-07	0.226235	0.043766	1	G	T	0.09245	7	14	15	0	1	1
rs3910713	4	100258648	1	rs11499823	4.341	ADH1C	intronic	0	1.40216e-08	0.216366	0.0381388	1	G	T	0.08946	6	4	15	0	1	1
rs1789924	4	100274286	1	rs1583974	4.334	ADH1C	upstream	101	7.46114e-08	-0.122505	0.0227717	1	C	T	0.4046	4	1	15	0	1	1
rs11499823	4	100274749	1	rs11499823	4.323	ADH1C	upstream	564	8.17074e-09	0.220573	0.0382614	1	G	A	0.08946	6	2	15	0	1	1
rs66503521	4	100297205	0.730997	rs2241894	4.242	ADH1C	intergenic	23020	7.41561e-05	0.105393	0.0265974	1	C	T	0.2068	6	9	15	0	1	1
rs1662056	4	100265622	0.619368	rs1583974	4.225	ADH1C	intronic	0	4.77399e-05	0.114751	0.0282191	1	C	A	0.2932	NA	4	15	0	1	1
rs144179353	4	100267684	0.683007	rs1583974	4.2	ADH1C	intronic	0	NA	NA	NA	1	TAGGTCACCTA	T	0.3151	NA	3	15	0	1	1
rs35081954	4	100270818	0.98496	rs1583974	4.191	ADH1C	intronic	0	NA	NA	NA	1	C	CTG	0.4006	NA	2	15	0	1	1
rs1579752	4	100300696	0.715614	rs17028896	4.134	ADH1C	intergenic	26511	1.88179e-08	-0.18287	0.0325245	1	G	T	0.1173	NA	1	15	0	1	1
rs55690141	17	19851651	0.706386	rs56371654	4.111	AKAP10	intronic	0	NA	NA	NA	2	AAAG	A	0.2763	NA	3	4	1	1	1
rs34192395	4	100293381	0.715614	rs17028896	4.105	ADH1C	intergenic	19196	1.66408e-07	-0.216577	0.0413835	1	G	T	0.1173	7	5	15	0	1	1
rs12453720	17	19895202	0.836663	rs56371654	4.094	AKAP10	intergenic	13545	1.4455e-05	-0.106101	0.0244651	2	G	A	0.3022	6	5	15	0	1	0
rs12645747	4	100300921	0.730997	rs2241894	4.034	ADH1C	intergenic	26736	9.27575e-05	0.103644	0.0265156	1	T	A	0.2068	5	1	15	0	1	1
rs1662031	4	100256793	0.996216	rs1583974	3.991	ADH1C	downstream	855	4.17799e-08	0.124861	0.0227717	1	G	A	0.4056	7	5	15	0	1	1
rs1629838	4	100274896	1	rs1583974	3.912	ADH1C	upstream	711	6.8612e-08	-0.122829	0.0227682	1	G	A	0.4046	7	5	15	0	1	1
rs1662051	4	100267239	1	rs1583974	3.903	ADH1C	intronic	0	2.55535e-08	-0.126398	0.0226949	1	C	A	0.4046	6	4	15	0	1	1
rs2703797	17	20080301	0.749198	rs56371654	3.831	SPECC1	intronic	0	1.33847e-06	-0.11792	0.0243941	2	C	T	0.3588	5	5	15	1	1	1
rs1908963	4	100299664	0.730997	rs2241894	3.813	ADH1C	intergenic	25479	9.42161e-05	-0.103544	0.0265156	1	C	T	0.2068	7	5	15	0	1	1
rs62305782	4	100293109	0.666588	rs17028896	3.795	ADH1C	intergenic	18924	2.40124e-06	-0.202824	0.0430045	1	C	T	0.1123	6	5	15	0	1	1
rs1837930	4	100300046	0.730997	rs2241894	3.789	ADH1C	intergenic	25861	8.18334e-05	0.104444	0.0265156	1	G	A	0.2068	NA	5	15	0	1	1
rs1662036	4	100277639	0.616814	rs1583974	3.788	ADH1C	intergenic	3454	0.000979702	0.0880373	0.026708	1	C	A	0.2922	NA	2	15	0	1	1
rs10000067	4	100296476	0.730997	rs2241894	3.784	ADH1C	intergenic	22291	6.18233e-05	-0.106756	0.0266508	1	C	T	0.2068	7	9	15	0	1	1
rs2584453	4	100275305	1	rs1583974	3.779	ADH1C	intergenic	1120	6.8612e-08	0.122829	0.0227682	1	G	C	0.4046	7	5	15	0	1	1
rs62305762	4	100287247	0.966075	rs11499823	3.711	ADH1C	intergenic	13062	1.24721e-08	0.21528	0.0378139	1	C	T	0.09245	6	5	15	0	1	1
rs1662058	4	100262759	1	rs1583974	3.688	ADH1C	intronic	0	3.75419e-08	0.125291	0.0227717	1	C	T	0.4046	NA	4	15	0	1	1
rs4577147	17	19944023	0.980947	rs56371654	3.684	SPECC1	intronic	0	1.17645e-06	0.119532	0.0245972	2	C	T	0.328	7	5	15	1	1	0
rs1662037	4	100278819	0.683007	rs1583974	3.678	ADH1C	intergenic	4634	0.0291233	-0.0525702	0.0240947	1	G	A	0.3151	6	5	15	0	1	1
rs33988198	4	100268132	1	rs11499823	3.651	ADH1C	intronic	0	1.08427e-08	0.218039	0.0381388	1	C	A	0.08946	NA	4	15	0	1	1
rs4925063	17	19898237	0.853721	rs56371654	3.65	RP11-209D14.2	intergenic	13126	7.89223e-06	0.111628	0.0249833	2	G	C	0.3042	7	5	15	0	1	0
rs283415	4	100270607	0.921976	rs1583974	3.624	ADH1C	intronic	0	5.32297e-07	0.111299	0.0221964	1	C	T	0.4245	NA	2	15	0	1	1
rs1612735	4	100258007	0.996216	rs1583974	3.561	ADH1C	intronic	0	4.20192e-08	0.124838	0.0227717	1	C	T	0.4056	7	4	15	0	1	1
rs1229853	4	100283167	0.676797	rs1583974	3.552	ADH1C	intergenic	8982	0.0280601	-0.0529517	0.0241079	1	G	A	0.3121	NA	5	15	0	1	1
rs10032906	4	100296355	0.730997	rs2241894	3.552	ADH1C	intergenic	22170	0.000185654	0.100882	0.0269898	1	G	A	0.2068	7	9	15	0	1	1
rs1789895	4	100256729	0.678302	rs1583974	3.548	ADH1C	downstream	919	0.0180596	0.0569772	0.024098	1	G	C	0.3161	7	5	15	0	1	1
rs76318241	17	20260482	0.737195	rs56371654	3.508	CCDC144CP	ncRNA_intronic	0	0.0435549	0.115029	0.0569917	2	G	C	0.3598	5	5	15	0	1	0
rs7667212	4	100318099	0.709096	rs17028896	3.493	ADH7	intergenic	15318	3.43163e-08	-0.179616	0.0325518	1	C	T	0.1183	7	5	15	0	1	1
rs34756775	17	19982838	0.785231	rs56371654	3.485	SPECC1	intronic	0	1.49256e-07	0.12119	0.0230685	2	G	A	0.3748	6	4	15	1	1	1
rs56371654	17	19960362	1	rs56371654	3.465	SPECC1	intronic	0	2.63197e-08	-0.139259	0.0250272	2	G	T	0.326	6	5	15	1	1	1
rs1229973	4	100287178	1	rs1583974	3.46	ADH1C	intergenic	12993	4.63701e-08	-0.1256	0.0229839	1	C	T	0.4046	NA	5	15	0	1	1
rs3846449	4	100259126	1	rs2241894	3.449	ADH1C	intronic	0	3.75655e-08	-0.139219	0.0253037	1	C	T	0.2306	6	4	15	0	1	1
rs17028914	4	100303432	0.730997	rs2241894	3.391	ADH1C	intergenic	29247	8.18553e-05	-0.104442	0.0265156	1	C	A	0.2068	6	2	15	0	1	1
rs1229855	4	100282295	1	rs1583974	3.348	ADH1C	intergenic	8110	6.8612e-08	0.122829	0.0227682	1	G	A	0.4046	NA	5	15	0	1	1
rs2703779	17	20140785	0.749198	rs56371654	3.34	SPECC1:AC004702.2	ncRNA_intronic	0	2.53788e-06	-0.114776	0.0243941	2	G	A	0.3588	6	4	5	1	1	1
rs378624	4	100313036	0.726278	rs2241894	3.309	ADH7	intergenic	20381	0.000152048	-0.100625	0.0265664	1	G	A	0.2058	7	1	15	0	1	1
rs12644194	4	100302558	0.730997	rs2241894	3.298	ADH1C	intergenic	28373	8.07865e-05	0.104526	0.0265156	1	G	A	0.2068	7	1	15	0	1	1
rs10083840	17	19965972	0.706473	rs56371654	3.245	SPECC1	intronic	0	0.000864325	0.0744133	0.0223374	2	G	A	0.4006	6	5	15	1	1	1
rs1693448	4	100287816	0.676797	rs1583974	3.235	ADH1C	intergenic	13631	0.00107416	-0.0895515	0.0273829	1	T	A	0.3121	5	5	15	0	1	1
rs2526492	17	20095615	0.749198	rs56371654	3.232	SPECC1:AC004702.2	ncRNA_intronic	0	1.75089e-06	0.11661	0.0243941	2	C	A	0.3588	NA	4	15	1	1	1
rs1789901	4	100259369	0.678302	rs1583974	3.223	ADH1C	intronic	0	0.0178717	0.0570705	0.024098	1	C	T	0.3161	6	4	15	0	1	1
rs6857143	4	100294928	0.726442	rs2241894	3.198	ADH1C	intergenic	20743	0.00023286	-0.10955	0.0297657	1	G	A	0.2078	7	5	15	0	1	1
rs1638526	17	19848450	0.698817	rs56371654	3.177	AKAP10	intronic	0	0.000761396	0.0800799	0.0237876	2	C	T	0.2813	1f	4	5	1	1	1
rs28808416	4	100294163	0.730997	rs2241894	3.151	ADH1C	intergenic	19978	1.49853e-05	-0.137389	0.0317376	1	G	A	0.2068	7	5	15	0	1	1
rs1693431	4	100268049	1	rs1583974	3.139	ADH1C	intronic	0	3.80882e-08	0.125233	0.0227717	1	G	T	0.4046	5	4	15	0	1	1
rs62066351	17	19900994	0.853721	rs56371654	3.137	RP11-209D14.2	intergenic	10369	5.8717e-06	0.113225	0.0249892	2	G	A	0.3042	5	5	15	0	1	1
rs34576135	4	100293679	0.715614	rs17028896	3.134	ADH1C	intergenic	19494	4.14791e-08	0.225325	0.0410844	1	C	T	0.1173	6	5	15	0	1	1
rs12947713	17	19974002	0.785231	rs56371654	3.125	SPECC1	intronic	0	1.61269e-07	-0.120804	0.0230577	2	G	C	0.3748	7	5	15	1	1	1
rs62305763	4	100289405	0.966075	rs11499823	3.069	ADH1C	intergenic	15220	2.90769e-07	-0.222086	0.0432972	1	C	T	0.09245	5	7	15	0	1	1
rs10438824	17	20058510	0.749198	rs56371654	3.052	SPECC1	intronic	0	1.29646e-06	-0.118056	0.0243902	2	C	T	0.3588	4	1	15	1	1	1
rs203464	17	19810824	0.698817	rs56371654	3.035	AKAP10	intronic	0	0.000893513	-0.0796633	0.02398	2	G	A	0.2813	NA	4	4	1	1	1
rs34527936	4	100277366	0.850816	rs2241894	3.033	ADH1C	intergenic	3181	NA	NA	NA	1	G	A	0.2565	7	5	15	0	1	1
rs2307586	17	19813967	0.698817	rs56371654	3.029	AKAP10	intronic	0	NA	NA	NA	2	C	CTTGG	0.2813	NA	4	4	1	1	1
rs67341560	4	100301828	0.730997	rs2241894	3.014	ADH1C	intergenic	27643	9.23832e-05	-0.10367	0.0265156	1	C	T	0.2068	7	5	15	0	1	1
rs11499828	4	100277558	1	rs11499823	2.99	ADH1C	intergenic	3373	1.11822e-08	0.217839	0.0381388	1	C	T	0.08946	NA	5	15	0	1	1
rs1442492	4	100321595	0.73194	rs2241894	2.988	ADH7	intergenic	11822	0.000104911	-0.102696	0.0264751	1	G	A	0.2068	NA	2	15	0	1	1
rs34364662	4	100279981	0.676797	rs1583974	2.949	ADH1C	intergenic	5796	NA	NA	NA	1	AC	A	0.3121	NA	5	15	0	1	1
rs75893918	4	100295455	0.722048	rs2241894	2.941	ADH1C	intergenic	21270	0.0193349	0.0944433	0.0403775	1	T	A	0.2087	6	5	15	0	1	1
rs1662049	4	100271849	1	rs1583974	2.909	ADH1C	intronic	0	6.9273e-08	-0.122809	0.0227717	1	C	T	0.4046	NA	1	15	0	1	1
rs1372680	4	100304545	0.867911	rs17028896	2.886	ADH7	intergenic	28872	9.42139e-08	-0.190801	0.035747	1	C	A	0.09642	7	2	15	0	1	1
rs142666321	17	19822365	0.706386	rs56371654	2.886	AKAP10	intronic	0	NA	NA	NA	2	A	C	0.2763	7	4	4	1	1	1
rs34726000	17	19887821	0.815614	rs56371654	2.856	AKAP10	intergenic	6164	2.67179e-05	-0.102203	0.0243353	2	G	T	0.2972	6	5	15	1	1	1
rs12639833	4	100267372	1	rs2241894	2.827	ADH1C	intronic	0	2.51775e-08	0.140993	0.0253037	1	C	T	0.2306	7	4	15	0	1	1
rs61248157	4	100319525	0.726278	rs2241894	2.825	ADH7	intergenic	13892	0.000103773	-0.103071	0.0265538	1	G	A	0.2058	6	5	15	0	1	1
rs17668529	17	19899788	0.853721	rs56371654	2.821	RP11-209D14.2	intergenic	11575	6.30345e-06	-0.11285	0.0249892	2	G	T	0.3042	4	5	15	0	1	0
rs1693483	4	100264946	1	rs1583974	2.803	ADH1C	intronic	0	3.84886e-08	0.125191	0.0227717	1	C	T	0.4046	7	4	15	0	1	1
rs35907139	17	19810327	0.698817	rs56371654	2.803	AKAP10	intronic	0	NA	NA	NA	2	G	GT	0.2813	NA	4	4	1	1	1
rs1789925	4	100275745	1	rs1583974	2.768	ADH1C	intergenic	1560	6.69535e-08	0.122929	0.0227682	1	C	T	0.4046	5	5	15	0	1	1
rs8079923	17	19869544	0.718408	rs56371654	2.766	AKAP10	intronic	0	0.00154705	-0.0797787	0.0252009	2	C	T	0.2773	5	4	5	1	1	1
rs34178057	4	100268602	1	rs11499823	2.736	ADH1C	intronic	0	1.11822e-08	0.217839	0.0381388	1	C	A	0.08946	NA	4	15	0	1	1
rs9994612	4	100298399	0.730997	rs2241894	2.725	ADH1C	intergenic	24214	9.19917e-05	0.103697	0.0265156	1	G	A	0.2068	6	5	15	0	1	1
rs6834464	4	100294945	0.726442	rs2241894	2.724	ADH1C	intergenic	20760	0.000255292	-0.10885	0.0297657	1	G	T	0.2078	7	5	15	0	1	1
rs2703813	17	20115315	0.749198	rs56371654	2.72	SPECC1:AC004702.2	ncRNA_intronic	0	2.11668e-06	-0.115676	0.0243941	2	C	T	0.3588	6	4	15	1	1	1
rs146274562	17	19967139	0.785231	rs56371654	2.706	SPECC1	intronic	0	NA	NA	NA	2	AACC	A	0.3748	NA	1	15	1	1	1
rs2009181	4	100262547	1	rs2241894	2.703	ADH1C	intronic	0	2.96208e-08	-0.140275	0.0253037	1	G	A	0.2306	7	4	15	0	1	1
rs1614377	4	100279332	0.676797	rs1583974	2.699	ADH1C	intergenic	5147	0.030358	-0.0522099	0.0241111	1	G	A	0.3121	5	5	15	0	1	1
rs12646468	4	100301527	0.730997	rs2241894	2.666	ADH1C	intergenic	27342	8.02292e-05	0.10457	0.0265156	1	T	A	0.2068	7	5	15	0	1	1
rs2851299	4	100259618	0.996216	rs1583974	2.663	ADH1C	intronic	0	0.00163668	0.09744	0.0309403	1	C	T	0.4056	6	4	15	0	1	1
rs12944084	17	19907927	0.862494	rs56371654	2.66	RP11-209D14.2	intergenic	3436	2.20438e-06	0.118818	0.0251004	2	C	A	0.3062	7	5	14	1	1	1
rs12508928	4	100315981	0.709096	rs17028896	2.65	ADH7	intergenic	17436	2.74356e-08	0.180975	0.0325667	1	T	A	0.1183	5	2	15	0	1	1
rs1638528	17	19837929	0.698817	rs56371654	2.642	AKAP10	intronic	0	0.000556624	0.0827769	0.02398	2	G	A	0.2813	NA	4	4	1	1	1
rs28776590	4	100294523	0.726442	rs2241894	2.638	ADH1C	intergenic	20338	1.71821e-05	-0.136392	0.0317288	1	C	A	0.2078	6	5	15	0	1	1
rs1229978	4	100256199	0.996216	rs1583974	2.637	ADH1C	intergenic	1449	4.01015e-08	0.125026	0.0227717	1	C	T	0.4056	NA	5	15	0	1	1
rs17605101	17	19877634	0.815614	rs56371654	2.614	AKAP10	intronic	0	7.72667e-08	0.13779	0.025643	2	C	T	0.2972	7	4	5	1	1	1
rs35315252	17	19905825	0.858171	rs56371654	2.613	RP11-209D14.2	intergenic	5538	2.53742e-06	0.117988	0.0250767	2	G	A	0.3072	7	5	14	1	1	1
rs2703784	17	20151320	0.749198	rs56371654	2.592	SPECC1:AC004702.2	ncRNA_intronic	0	2.05614e-06	-0.115819	0.0243941	2	G	A	0.3588	5	4	4	1	1	1
rs8068484	17	19976394	0.785231	rs56371654	2.591	SPECC1	intronic	0	2.24974e-07	-0.119351	0.0230523	2	C	T	0.3748	3a	2	15	1	1	1
rs1693456	4	100259351	0.996216	rs1583974	2.586	ADH1C	intronic	0	3.81546e-08	-0.125226	0.0227717	1	G	A	0.4056	6	4	15	0	1	1
rs62305783	4	100293200	0.804471	rs17028896	2.545	ADH1C	intergenic	19015	5.66378e-08	-0.259119	0.0477278	1	C	T	0.09145	7	5	15	0	1	1
rs8075343	17	19975487	0.785231	rs56371654	2.48	SPECC1	intronic	0	2.0249e-07	0.119803	0.0230523	2	C	T	0.3748	3a	2	15	1	1	1
rs58992395	4	100298979	0.730997	rs2241894	2.477	ADH1C	intergenic	24794	NA	NA	NA	1	A	C	0.2068	7	5	15	0	1	1
rs1154439	4	100286233	1	rs1583974	2.456	ADH1C	intergenic	12048	8.01345e-08	-0.122677	0.0228584	1	C	T	0.4046	NA	5	15	0	1	1
rs35925051	17	19877369	0.815614	rs56371654	2.45	AKAP10	intronic	0	7.54032e-08	-0.134997	0.0251027	2	G	A	0.2972	7	4	5	1	1	1
rs1814125	4	100293197	0.730997	rs2241894	2.446	ADH1C	intergenic	19012	0.000133423	0.130561	0.0341778	1	G	A	0.2068	NA	5	15	0	1	1
rs12643413	4	100301732	0.730997	rs2241894	2.435	ADH1C	intergenic	27547	8.02292e-05	0.10457	0.0265156	1	G	A	0.2068	7	5	15	0	1	1
rs34750774	4	100293805	0.715614	rs17028896	2.419	ADH1C	intergenic	19620	4.51764e-08	0.224704	0.0410844	1	G	T	0.1173	5	5	15	0	1	1
rs35864506	4	100301700	0.715614	rs17028896	2.397	ADH1C	intergenic	27515	1.87577e-08	0.182888	0.0325245	1	G	T	0.1173	6	5	15	0	1	1
rs1662045	4	100272066	0.683007	rs1583974	2.391	ADH1C	intronic	0	0.0317198	-0.051679	0.02406	1	G	A	0.3151	NA	1	15	0	1	1
rs35302924	4	100293740	0.715614	rs17028896	2.387	ADH1C	intergenic	19555	3.23036e-08	-0.227782	0.0412016	1	C	T	0.1173	5	5	15	0	1	1
rs12647448	4	100302856	0.730997	rs2241894	2.384	ADH1C	intergenic	28671	8.07865e-05	-0.104526	0.0265156	1	C	T	0.2068	5	1	15	0	1	1
rs4925064	17	19901405	0.853721	rs56371654	2.369	RP11-209D14.2	intergenic	9958	5.59196e-06	0.113483	0.0249892	2	C	T	0.3042	6	5	15	0	1	1
rs1789914	4	100265603	1	rs1583974	2.301	ADH1C	intronic	0	0.000755715	-0.102268	0.0303599	1	G	T	0.4046	7	4	15	0	1	1
rs35770292	17	19973539	0.775707	rs56371654	2.276	SPECC1	intronic	0	1.68433e-07	0.120619	0.0230577	2	T	A	0.3748	7	5	15	1	1	1
rs371909715	4	100277362	0.858546	rs2241894	2.272	ADH1C	intergenic	3177	NA	NA	NA	1	C	T	0.2594	7	5	15	0	1	1
rs1154440	4	100286447	1	rs1583974	2.255	ADH1C	intergenic	12262	6.96684e-08	-0.123253	0.0228584	1	G	A	0.4046	NA	5	15	0	1	1
rs28770822	4	100310985	0.721743	rs2241894	2.255	ADH7	intergenic	22432	0.000266403	-0.0978969	0.0268508	1	G	C	0.2068	5	2	15	0	1	1
rs169413	17	19849745	0.706386	rs56371654	2.255	AKAP10	intronic	0	0.0015461	-0.0798011	0.0252065	2	G	A	0.2763	NA	4	4	1	1	1
rs7692081	4	100321522	0.73194	rs2241894	2.239	ADH7	intergenic	11895	9.81475e-05	-0.102968	0.026435	1	G	A	0.2068	5	2	15	0	1	1
rs1789913	4	100265348	1	rs1583974	2.237	ADH1C	intronic	0	4.81182e-08	0.124291	0.0227717	1	G	A	0.4046	6	4	15	0	1	1
rs9992022	4	100297998	0.730997	rs2241894	2.234	ADH1C	intergenic	23813	9.87772e-05	0.103509	0.0265846	1	G	C	0.2068	6	9	15	0	1	1
rs2526471	17	20151673	0.749198	rs56371654	2.207	SPECC1:AC004702.2	ncRNA_intronic	0	2.01488e-06	0.115919	0.0243941	2	G	A	0.3588	NA	4	4	1	1	1
rs4925071	17	19954499	1	rs56371654	2.177	SPECC1	intronic	0	1.09968e-06	0.119847	0.0245947	2	C	T	0.326	6	5	15	1	1	0
rs1693425	4	100266112	1	rs1583974	2.171	ADH1C	exonic	0	4.15935e-08	-0.124879	0.0227717	1	C	T	0.4046	6	4	15	0	1	1
rs2165670	4	100286085	0.966075	rs11499823	2.134	ADH1C	intergenic	11900	1.41639e-08	-0.213497	0.0376445	1	G	A	0.09245	NA	5	15	0	1	1
rs35156798	17	19967935	0.785231	rs56371654	2.112	SPECC1	intronic	0	1.53371e-07	0.121018	0.0230577	2	G	A	0.3748	3a	2	7	1	1	1
rs2526470	17	20160270	0.740539	rs56371654	2.099	SPECC1:AC004702.2	ncRNA_intronic	0	2.27064e-06	0.115329	0.0243941	2	C	T	0.3569	NA	4	5	1	1	1
rs1154441	4	100286636	0.676797	rs1583974	2.092	ADH1C	intergenic	12451	0.0249965	-0.0544192	0.0242785	1	G	T	0.3121	NA	5	15	0	1	1
rs76717951	4	100295457	0.722048	rs2241894	2.087	ADH1C	intergenic	21272	0.0124519	0.0984433	0.0393919	1	G	A	0.2087	7	5	15	0	1	1
rs56899508	4	100298398	0.696302	rs17028896	2.087	ADH1C	intergenic	24213	1.3099e-08	-0.18513	0.032566	1	G	T	0.1183	6	5	15	0	1	1
rs11869931	17	19975070	0.785231	rs56371654	2.083	SPECC1	intronic	0	1.43339e-07	-0.121305	0.0230577	2	G	T	0.3748	7	5	15	1	1	1
rs2703773	17	20131814	0.740539	rs56371654	2.077	SPECC1:AC004702.2	ncRNA_intronic	0	2.22454e-06	-0.11543	0.0243941	2	C	T	0.3569	4	3	5	1	1	1
rs1789892	4	100250658	0.984994	rs1583974	2.008	ADH1C	intergenic	6990	4.61082e-08	-0.124444	0.0227682	1	G	A	0.4085	7	5	15	1	1	1
rs535841923	17	19967137	0.785231	rs56371654	1.983	SPECC1	intronic	0	NA	NA	NA	2	G	T	0.3748	NA	1	15	1	1	1
rs56109716	4	100284798	0.966075	rs11499823	1.974	ADH1C	intergenic	10613	1.44454e-08	0.212378	0.0374695	1	G	A	0.09245	7	5	15	0	1	1
rs2584455	4	100279869	0.672834	rs1583974	1.959	ADH1C	intergenic	5684	0.0282282	0.0530714	0.0241882	1	T	A	0.3131	6	5	15	0	1	1
rs1693476	4	100260274	1	rs1583974	1.876	ADH1C	intronic	0	4.02213e-08	0.125014	0.0227717	1	C	T	0.4046	6	4	15	0	1	1
rs1693469	4	100275902	1	rs1583974	1.869	ADH1C	intergenic	1717	6.8612e-08	-0.122829	0.0227682	1	G	A	0.4046	5	5	15	0	1	1
rs12646412	4	100301389	0.730997	rs2241894	1.869	ADH1C	intergenic	27204	8.02292e-05	0.10457	0.0265156	1	T	A	0.2068	6	1	15	0	1	1
rs1235415	4	100281159	1	rs1583974	1.847	ADH1C	intergenic	6974	0.000978323	-0.101517	0.0307936	1	G	A	0.4046	NA	5	15	0	1	1
rs1662053	4	100266583	1	rs1583974	1.846	ADH1C	intronic	0	4.05728e-08	0.124979	0.0227717	1	C	A	0.4046	NA	4	15	0	1	1
rs35254155	17	19923633	0.980947	rs56371654	1.822	SPECC1	intronic	0	1.26744e-06	0.119168	0.0245972	2	G	C	0.328	5	5	15	1	1	0
rs13147189	4	100270256	0.676941	rs1583974	1.819	ADH1C	intronic	0	NA	NA	NA	1	T	C	0.3151	7	5	15	0	1	1
rs2108981	17	19878666	0.815614	rs56371654	1.786	AKAP10	intronic	0	7.21765e-08	-0.134569	0.0249865	2	G	A	0.2972	NA	1	5	1	1	1
rs1789900	4	100258717	0.992472	rs1583974	1.783	ADH1C	intronic	0	3.90774e-08	0.12513	0.0227717	1	T	A	0.4066	7	4	15	0	1	1
rs34005244	17	19967139	0.785231	rs56371654	1.773	SPECC1	NA	0	NA	NA	NA	2	A	G	0.3748	4	1	15	1	1	1
rs11340885	17	19949325	0.853384	rs56371654	1.763	SPECC1	intronic	0	NA	NA	NA	2	TA	T	0.3499	NA	5	15	1	1	0
rs33948605	4	100272378	0.683007	rs1583974	1.761	ADH1C	intronic	0	NA	NA	NA	1	CAAT	C	0.3151	NA	1	15	0	1	1
rs203476	17	19833151	0.706386	rs56371654	1.755	AKAP10	intronic	0	0.00104735	-0.0825721	0.0251937	2	G	A	0.2763	NA	4	4	1	1	1
rs12647357	4	100302567	0.730997	rs2241894	1.752	ADH1C	intergenic	28382	0.000156659	-0.100139	0.0264898	1	G	T	0.2068	7	1	15	0	1	1
rs56912059	4	100306020	0.709096	rs17028896	1.717	ADH7	intergenic	27397	2.03871e-08	0.182549	0.0325476	1	T	A	0.1183	6	5	15	0	1	1
rs1693424	4	100265236	1	rs1583974	1.716	ADH1C	intronic	0	4.14697e-08	0.124891	0.0227717	1	G	C	0.4046	7	4	15	0	1	1
rs17604987	17	19867331	0.706386	rs56371654	1.706	AKAP10	intronic	0	0.00136561	-0.0807069	0.0252065	2	T	A	0.2763	6	4	5	1	1	1
rs10032893	4	100296298	0.730997	rs2241894	1.681	ADH1C	intergenic	22113	0.0092521	0.0966766	0.0371462	1	G	A	0.2068	7	9	15	0	1	1
rs11298381	17	20077241	0.721421	rs56371654	1.663	SPECC1	intronic	0	NA	NA	NA	2	G	GT	0.3658	NA	5	15	1	1	1
rs200448959	4	100277363	0.850816	rs2241894	1.656	ADH1C	intergenic	3178	NA	NA	NA	1	C	G	0.2565	7	5	15	0	1	1
rs62307324	4	100282591	0.966075	rs11499823	1.624	ADH1C	intergenic	8406	1.31065e-08	0.212995	0.0374683	1	G	C	0.09245	5	5	15	0	1	1
rs76088139	4	100296678	0.730997	rs2241894	1.623	ADH1C	intergenic	22493	4.88098e-05	0.114533	0.0282014	1	C	A	0.2068	7	9	15	0	1	1
rs7667079	4	100318069	0.709096	rs17028896	1.621	ADH7	intergenic	15348	3.32764e-08	-0.179792	0.0325518	1	C	T	0.1183	6	5	15	0	1	1
rs2453980	4	100277437	1	rs1583974	1.602	ADH1C	intergenic	3252	3.71421e-08	-0.125014	0.0227136	1	C	T	0.4046	5	5	15	0	1	1
rs1789910	4	100263715	1	rs1583974	1.59	ADH1C	intronic	0	3.9126e-08	0.125125	0.0227717	1	G	A	0.4046	6	4	15	0	1	1
rs34992130	17	19802474	0.601062	rs56371654	1.56	RP11-78O7.2	intergenic	1873	NA	NA	NA	2	T	TG	0.2594	NA	5	5	1	1	1
rs13147169	4	100270225	0.680918	rs1583974	1.559	ADH1C	intronic	0	NA	NA	NA	1	T	G	0.3141	6	5	15	0	0	1
rs55753621	4	100261577	1	rs1583974	1.555	ADH1C	intronic	0	NA	NA	NA	1	AT	A	0.4046	NA	4	15	0	1	1
rs34182788	17	19892677	0.836663	rs56371654	1.551	AKAP10	intergenic	11020	2.60332e-05	-0.102703	0.0244202	2	G	A	0.3022	7	5	15	0	1	0
rs8070401	17	20214492	0.733975	rs56371654	1.529	SPECC1:AC004702.2	ncRNA_intronic	0	5.1986e-06	0.11666	0.0256023	2	C	T	0.3628	6	4	5	1	1	1
rs78346552	4	100247609	1	rs11499823	1.495	ADH1B	intergenic	5050	3.44506e-08	0.210418	0.0381388	1	G	A	0.08946	6	5	15	1	1	1
rs11499824	4	100274983	0.858546	rs2241894	1.486	ADH1C	upstream	798	1.10703e-07	0.132014	0.0248697	1	C	T	0.2594	NA	5	15	0	1	1
rs62066346	17	19898387	0.853721	rs56371654	1.476	RP11-209D14.2	intergenic	12976	5.41955e-05	-0.0980961	0.0243007	2	G	A	0.3042	6	5	15	0	1	0
rs142783062	4	100270960	0.988719	rs1583974	1.461	ADH1C	intronic	0	NA	NA	NA	1	TTCTG	T	0.4016	NA	2	15	0	0	1
rs62066352	17	19902002	0.800121	rs56371654	1.426	RP11-209D14.2	intergenic	9361	2.47714e-05	0.113187	0.0268414	2	G	A	0.3161	5	5	15	0	1	1
rs1229860	4	100281227	0.676797	rs1583974	1.414	ADH1C	intergenic	7042	0.0287213	-0.052731	0.0241079	1	C	T	0.3121	NA	5	15	0	1	1
rs7503407	17	19980772	0.785231	rs56371654	1.409	SPECC1	intronic	0	1.69022e-07	0.120604	0.0230577	2	G	T	0.3748	6	1	15	1	1	1
rs2213041	4	100247351	0.61226	rs11499823	1.395	ADH1B	intergenic	4792	1.26512e-07	-0.160538	0.0303829	1	C	A	0.1461	6	5	15	1	1	1
rs1229856	4	100281905	1	rs1583974	1.395	ADH1C	intergenic	7720	6.53338e-08	-0.123029	0.0227682	1	G	C	0.4046	6	5	15	0	1	1
rs35124809	17	19973338	0.785231	rs56371654	1.395	SPECC1	intronic	0	1.57522e-07	0.120904	0.0230577	2	C	T	0.3748	6	5	15	1	1	1
rs35244101	17	19973453	0.785231	rs56371654	1.393	SPECC1	intronic	0	1.57522e-07	-0.120904	0.0230577	2	G	A	0.3748	7	5	15	1	1	1
rs1583974	4	100287812	1	rs1583974	1.382	ADH1C	intergenic	13627	2.69114e-09	0.153211	0.0257523	1	G	C	0.4046	5	5	15	0	1	1
rs35221936	4	100273368	1	rs1583974	1.367	ADH1C	intronic	0	NA	NA	NA	1	G	GACTTA	0.4046	NA	1	15	0	1	1
rs1789908	4	100263417	0.996235	rs1583974	1.36	ADH1C	intronic	0	3.34116e-08	0.125758	0.0227717	1	T	A	0.4056	7	4	15	0	1	1
rs12948178	17	20010325	0.76696	rs56371654	1.343	SPECC1	intronic	0	0.000117952	-0.127836	0.0332012	2	C	T	0.3628	5	5	14	1	1	1
rs11936869	4	100273173	0.858546	rs2241894	1.342	ADH1C	intronic	0	6.71561e-08	-0.134334	0.024883	1	G	C	0.2594	6	1	15	0	1	1
rs1638527	17	19845393	0.706386	rs56371654	1.339	AKAP10	intronic	0	0.00126177	-0.0813518	0.025229	2	G	A	0.2763	NA	3	5	1	1	1
rs8081817	17	19975466	0.785231	rs56371654	1.335	SPECC1	intronic	0	1.61269e-07	-0.120804	0.0230577	2	C	T	0.3748	4	2	15	1	1	1
rs17028973	4	100322786	0.654051	rs2241894	1.323	ADH7	intergenic	10631	0.0121548	-0.111637	0.0445191	1	C	T	0.1968	7	5	15	0	1	1
rs2526473	17	20137478	0.749198	rs56371654	1.291	SPECC1:AC004702.2	ncRNA_intronic	0	2.37757e-06	0.1151	0.0243941	2	G	C	0.3588	5	4	4	1	1	1
rs12937327	17	19978984	1	rs56371654	1.272	SPECC1	intronic	0	3.24149e-08	-0.138347	0.0250272	2	C	T	0.326	7	1	15	1	1	1
rs4471741	17	19971553	0.785231	rs56371654	1.27	SPECC1	intronic	0	1.48814e-07	0.121146	0.0230577	2	C	T	0.3748	7	4	15	1	1	1
rs1662048	4	100272032	1	rs1583974	1.26	ADH1C	intronic	0	8.96646e-08	0.121805	0.0227821	1	C	T	0.4046	NA	1	15	0	1	1
rs10030689	4	100296286	0.730997	rs2241894	1.251	ADH1C	intergenic	22101	0.00834931	0.0981766	0.0372218	1	G	T	0.2068	7	9	15	0	1	1
rs555433248	17	19967138	0.785231	rs56371654	1.249	SPECC1	intronic	0	NA	NA	NA	2	T	G	0.3748	NA	1	15	1	1	1
rs7207817	17	20221328	0.745366	rs56371654	1.242	SPECC1:AC004702.2	ncRNA_intronic	0	2.80029e-06	-0.120498	0.0257203	2	C	T	0.3598	1f	4	15	1	1	1
rs10030519	4	100296278	0.730997	rs2241894	1.241	ADH1C	intergenic	22093	0.00969722	-0.0960766	0.0371462	1	G	C	0.2068	7	9	15	0	1	1
rs4925054	17	19801417	0.601062	rs56371654	1.241	RP11-78O7.2	upstream	816	0.0276509	0.0672092	0.0305191	2	G	C	0.2594	NA	2	5	1	1	1
rs145571077	17	19822361	0.706386	rs56371654	1.236	AKAP10	intronic	0	NA	NA	NA	2	G	GCA	0.2763	NA	4	4	1	1	1
rs112346244	4	100298975	0.730997	rs2241894	1.235	ADH1C	intergenic	24790	NA	NA	NA	1	C	CCA	0.2068	NA	5	15	0	1	1
rs35296259	17	19982857	0.785231	rs56371654	1.211	SPECC1	intronic	0	NA	NA	NA	2	CCT	C	0.3748	NA	4	15	1	1	1
4:100295592:C:CCT	4	100295592	0.716925	rs2241894	1.204	ADH1C	intergenic	21407	NA	NA	NA	1	C	CCT	0.2038	NA	5	15	0	0	1
rs62066345	17	19898316	0.848743	rs56371654	1.192	RP11-209D14.2	intergenic	13047	6.28597e-05	0.0972469	0.0243007	2	C	T	0.3052	6	5	15	0	1	0
rs1693471	4	100261952	1	rs1583974	1.186	ADH1C	intronic	0	3.06547e-08	-0.126102	0.0227717	1	G	A	0.4046	6	4	15	0	1	1
rs112284270	4	100297725	0.730997	rs2241894	1.181	ADH1C	intergenic	23540	NA	NA	NA	1	TATATGTATGC	T	0.2068	NA	9	15	0	1	1
4:100295592:C:CT	4	100295592	0.716925	rs2241894	1.173	ADH1C	NA	21407	NA	NA	NA	1	C	CT	0.1103	NA	5	15	0	0	1
rs1229849	4	100284685	0.676797	rs1583974	1.166	ADH1C	intergenic	10500	0.0284048	0.0530049	0.0241849	1	T	A	0.3121	7	5	15	0	1	1
rs1789917	4	100267164	1	rs1583974	1.161	ADH1C	intronic	0	3.39165e-08	-0.125698	0.0227717	1	G	A	0.4046	7	4	15	0	1	1
rs151117512	17	20199675	0.749198	rs56371654	1.15	SPECC1:AC004702.2	ncRNA_intronic	0	0.000392738	0.117366	0.0331083	2	G	T	0.3588	7	5	5	1	1	1
rs203480	17	19828959	0.706386	rs56371654	1.127	AKAP10	intronic	0	0.00148681	-0.0803002	0.0252735	2	G	A	0.2763	7	4	5	1	1	1
rs62066350	17	19900042	0.853721	rs56371654	1.123	RP11-209D14.2	intergenic	11321	6.69715e-06	0.112529	0.0249892	2	C	T	0.3042	4	2	15	0	1	1
rs1229851	4	100283825	1	rs1583974	1.107	ADH1C	intergenic	9640	7.73689e-08	-0.122337	0.0227682	1	C	T	0.4046	NA	5	15	0	1	1
rs34268417	4	100316020	0.709096	rs17028896	1.086	ADH7	intergenic	17397	NA	NA	NA	1	G	GA	0.1183	NA	2	15	0	1	1
rs79904659	4	100260673	0.645183	rs1583974	1.085	ADH1C	intronic	0	NA	NA	NA	1	C	G	0.2883	5	4	15	0	0	1
rs34361428	4	100312709	0.709096	rs17028896	1.075	ADH7	intergenic	20708	2.35924e-08	-0.182438	0.0326753	1	G	C	0.1183	7	5	15	0	1	1
rs385301	17	19806828	0.698817	rs56371654	1.064	AKAP10	downstream	786	0.000423964	-0.0862855	0.0244802	2	C	T	0.2813	NA	2	4	1	1	1
rs62066267	17	19797869	0.601062	rs56371654	1.062	RP11-78O7.2	intergenic	2033	0.0184099	-0.0805356	0.0341648	2	T	A	0.2594	6	5	15	1	1	1
rs150904820	17	20123871	0.732875	rs56371654	1.051	SPECC1:AC004702.2	ncRNA_intronic	0	NA	NA	NA	2	G	GTTTT	0.3588	NA	5	5	1	1	1
rs1631460	4	100264620	1	rs1583974	1.044	ADH1C	intronic	0	1.73696e-08	-0.130402	0.0231359	1	G	C	0.4046	7	4	15	0	1	1
rs17526590	4	100269045	1	rs11499823	1.002	ADH1C	intronic	0	1.10112e-08	-0.217939	0.0381388	1	G	A	0.08946	5	5	15	0	1	1
rs10017136	4	100298681	0.730997	rs2241894	0.991	ADH1C	intergenic	24496	9.27575e-05	-0.103644	0.0265156	1	C	A	0.2068	4	5	15	0	1	1
rs34384260	17	19806223	0.680339	rs56371654	0.964	AKAP10	intergenic	1391	NA	NA	NA	2	C	CT	0.2793	NA	4	5	1	1	1
rs34736030	4	100268753	0.996216	rs1583974	0.948	ADH1C	intronic	0	NA	NA	NA	1	A	AATTTAT	0.4056	NA	4	15	0	1	1
rs62066348	17	19899913	0.853721	rs56371654	0.936	RP11-209D14.2	intergenic	11450	7.32797e-06	0.11205	0.0249892	2	G	A	0.3042	2b	5	15	0	1	0
rs56340023	17	20002491	0.990375	rs56371654	0.93	SPECC1	intronic	0	NA	NA	NA	2	TATC	T	0.3241	NA	4	14	1	1	1
rs1789921	4	100269202	0.678302	rs1583974	0.909	ADH1C	intronic	0	0.0202842	-0.0560218	0.0241364	1	G	A	0.3161	7	5	15	0	1	1
rs148260153	17	20341005	0.729361	rs56371654	0.897	NOS2P3	ncRNA_exonic	0	NA	NA	NA	2	G	A	0.3549	7	14	15	0	1	1
rs34866336	17	19857800	0.68547	rs56371654	0.892	AKAP10	intronic	0	NA	NA	NA	2	C	CT	0.2783	NA	4	5	1	1	1
rs12647319	4	100302437	0.730997	rs2241894	0.884	ADH1C	intergenic	28252	8.37213e-05	-0.104299	0.0265156	1	C	T	0.2068	6	1	15	0	1	1
rs36097967	17	19889254	0.815614	rs56371654	0.883	AKAP10	intergenic	7597	1.04699e-07	-0.13591	0.0255548	2	G	A	0.2972	7	5	15	1	1	1
rs1154446	4	100288947	0.676797	rs1583974	0.881	ADH1C	intergenic	14762	0.00500233	-0.0861498	0.0306923	1	C	A	0.3121	NA	5	15	0	1	1
rs17686622	17	20020364	0.753582	rs56371654	0.877	SPECC1	intronic	0	9.18093e-05	0.126105	0.0322415	2	G	C	0.3598	1f	5	15	1	1	1
rs4925055	17	19803450	0.601841	rs56371654	0.874	RP11-78O7.2	intergenic	2849	0.00675942	-0.0843778	0.0311533	2	C	T	0.2624	7	4	5	1	1	1
rs35182889	4	100297226	0.715614	rs17028896	0.861	ADH1C	intergenic	23041	NA	NA	NA	1	CT	C	0.1173	NA	9	15	0	1	1
rs1154438	4	100285887	1	rs1583974	0.848	ADH1C	intergenic	11702	8.72515e-08	-0.122307	0.0228549	1	G	A	0.4046	NA	5	15	0	1	1
rs1154447	4	100289034	1	rs1583974	0.813	ADH1C	intergenic	14849	2.55462e-08	-0.152	0.0272915	1	G	T	0.4046	NA	7	15	0	1	1
rs12449662	17	19897845	0.853721	rs56371654	0.807	RP11-209D14.2	intergenic	13518	5.54578e-05	0.0979647	0.0243007	2	C	T	0.3042	7	5	15	0	1	0
rs1693430	4	100267668	1	rs1583974	0.806	ADH1C	intronic	0	0.000975805	-0.100109	0.0303599	1	C	T	0.4046	6	3	15	0	1	1
rs146563863	17	19897562	0.664349	rs56371654	0.773	RP11-209D14.2	intergenic	13801	NA	NA	NA	2	CT	C	0.3549	NA	5	15	0	1	0
rs17759609	17	19992514	1	rs56371654	0.766	SPECC1	intronic	0	2.98192e-08	-0.138707	0.0250261	2	G	C	0.326	1f	5	15	1	1	1
rs4147541	4	100274157	0.858546	rs2241894	0.741	ADH1C	UTR5	0	4.20798e-08	0.138656	0.0252935	1	G	C	0.2594	3a	1	15	0	1	1
rs12943904	17	20007567	0.98562	rs56371654	0.733	SPECC1	intronic	0	9.30907e-08	-0.134956	0.0252739	2	G	C	0.3231	4	4	14	1	1	1
rs62307321	4	100279458	0.966075	rs11499823	0.732	ADH1C	intergenic	5273	1.01998e-08	0.214595	0.0374683	1	C	T	0.09245	5	5	15	0	1	1
rs1789890	4	100249884	0.61226	rs11499823	0.729	ADH1B	intergenic	7325	1.07998e-07	-0.161416	0.0303829	1	G	A	0.1461	7	5	15	1	1	1
rs4350625	17	19980665	0.785231	rs56371654	0.701	SPECC1	intronic	0	1.61269e-07	-0.120804	0.0230577	2	C	T	0.3748	7	1	15	1	1	1
rs78214433	4	100297526	0.730997	rs2241894	0.697	ADH1C	intergenic	23341	NA	NA	NA	1	CT	C	0.2068	NA	9	15	0	1	1
rs35979784	17	19892453	0.836663	rs56371654	0.694	AKAP10	intergenic	10796	3.1502e-06	-0.114553	0.024578	2	G	T	0.3022	6	5	15	0	1	0
rs376515726	17	20036025	0.744735	rs56371654	0.691	SPECC1	intronic	0	NA	NA	NA	2	GTTAT	G	0.3628	NA	4	15	1	1	1
rs1789902	4	100260171	1	rs1583974	0.689	ADH1C	intronic	0	4.02213e-08	-0.125014	0.0227717	1	C	T	0.4046	7	4	15	0	1	1
rs13110291	4	100298393	0.696302	rs17028896	0.663	ADH1C	intergenic	24208	1.33364e-08	0.18503	0.032566	1	G	A	0.1183	6	5	15	0	1	1
rs28814692	4	100294277	0.730997	rs2241894	0.661	ADH1C	intergenic	20092	1.3529e-05	0.138102	0.0317376	1	G	A	0.2068	7	5	15	0	1	1
rs203472	17	19854579	0.702018	rs56371654	0.658	AKAP10	intronic	0	0.0314904	-0.0757846	0.0352352	2	C	T	0.2753	NA	4	5	1	1	1
rs904095	4	100263383	1	rs1583974	0.635	ADH1C	intronic	0	3.48352e-08	0.125591	0.0227717	1	G	A	0.4046	7	4	15	0	1	1
rs17586023	4	100272950	1	rs11499823	0.63	ADH1C	intronic	0	1.08427e-08	0.218039	0.0381388	1	G	A	0.08946	6	1	15	0	1	1
rs12649365	4	100301694	0.730997	rs2241894	0.629	ADH1C	intergenic	27509	8.02292e-05	-0.10457	0.0265156	1	C	A	0.2068	6	5	15	0	1	1
rs66588380	4	100307060	0.726278	rs2241894	0.627	ADH7	intergenic	26357	0.000102287	0.103065	0.0265283	1	C	T	0.2058	7	5	15	0	1	1
rs1693480	4	100263762	1	rs1583974	0.625	ADH1C	intronic	0	4.0452e-08	-0.124991	0.0227717	1	G	C	0.4046	7	4	15	0	1	1
rs575010093	17	19857964	0.604032	rs56371654	0.623	AKAP10	intronic	0	NA	NA	NA	2	A	AT	0.2525	NA	4	5	1	1	1
rs62067558	17	20025706	0.753582	rs56371654	0.619	SPECC1	intronic	0	1.10019e-06	-0.118685	0.0243566	2	G	T	0.3598	5	2	15	1	1	1
rs2851300	4	100279824	1	rs1583974	0.617	ADH1C	intergenic	5639	6.5719e-08	-0.123005	0.0227682	1	C	T	0.4046	7	5	15	0	1	1
rs58540723	17	20231161	0.745366	rs56371654	0.602	CCDC144CP	ncRNA_intronic	0	0.0189245	0.11802	0.0502851	2	G	A	0.3598	5	5	15	1	1	1
rs1154434	4	100285012	0.676797	rs1583974	0.595	ADH1C	intergenic	10827	0.0283845	-0.0530189	0.0241882	1	G	A	0.3121	7	5	15	0	1	1
rs1789906	4	100263219	0.992525	rs1583974	0.592	ADH1C	intronic	0	2.88851e-08	-0.126339	0.0227717	1	T	A	0.4066	7	4	15	0	1	1
rs12943369	17	19866598	0.698817	rs56371654	0.588	AKAP10	intronic	0	0.000650241	-0.0817286	0.0239691	2	G	A	0.2813	6	4	5	1	1	1
rs35189763	4	100261252	1	rs11499823	0.587	ADH1C	intronic	0	1.38148e-08	-0.216463	0.0381388	1	C	A	0.08946	NA	4	15	0	1	1
rs71590910	4	100302550	0.715614	rs17028896	0.569	ADH1C	intergenic	28365	NA	NA	NA	1	CTG	C	0.1173	NA	1	15	0	1	1
rs1789904	4	100262408	0.683007	rs1583974	0.552	ADH1C	intronic	0	0.0175174	-0.0572488	0.024098	1	G	A	0.3151	6	4	15	0	1	1
rs142139141	4	100272297	1	rs11499823	0.541	ADH1C	intronic	0	NA	NA	NA	1	C	CA	0.08946	NA	1	15	0	1	1
rs3855825	17	20230781	0.713089	rs56371654	0.539	CCDC144CP	ncRNA_intronic	0	0.049671	-0.1342	0.0683724	2	C	T	0.3648	NA	5	15	1	1	1
rs12510050	4	100317042	0.709096	rs17028896	0.537	ADH7	intergenic	16375	3.31277e-08	0.179859	0.0325593	1	T	A	0.1183	4	5	15	0	1	1
rs9898295	17	20120594	0.737961	rs56371654	0.519	SPECC1:AC004702.2	ncRNA_intronic	0	NA	NA	NA	2	T	G	0.3569	6	4	15	1	1	1
rs1789912	4	100263942	1	rs1583974	0.507	ADH1C	intronic	0	2.55695e-08	-0.126843	0.0227752	1	C	T	0.4046	6	4	15	0	1	1
rs2526468	17	20163072	0.749198	rs56371654	0.506	SPECC1:AC004702.2	ncRNA_intronic	0	2.18688e-06	-0.115515	0.0243941	2	G	C	0.3588	7	4	5	1	1	1
rs1693477	4	100263062	1	rs1583974	0.505	ADH1C	intronic	0	3.24343e-08	-0.125857	0.0227682	1	C	T	0.4046	7	4	15	0	1	1
rs1789916	4	100266696	1	rs1583974	0.501	ADH1C	intronic	0	4.08054e-08	-0.124956	0.0227717	1	G	A	0.4046	7	4	15	0	1	1
rs148554860	4	100288779	1	rs1583974	0.499	ADH1C	intergenic	14594	NA	NA	NA	1	AGAAT	A	0.4046	NA	5	15	0	1	1
rs1468953	17	19970321	0.785231	rs56371654	0.486	SPECC1	intronic	0	1.61269e-07	-0.120804	0.0230577	2	G	C	0.3748	6	5	15	1	1	1
rs427033	17	19803244	0.669434	rs56371654	0.472	RP11-78O7.2	intergenic	2643	0.000270627	-0.0924458	0.0253839	2	C	T	0.2843	NA	4	5	1	1	1
rs12642526	4	100300590	0.730997	rs2241894	0.471	ADH1C	intergenic	26405	7.33844e-05	0.105135	0.0265156	1	G	A	0.2068	6	1	15	0	1	1
rs2173201	4	100250970	1	rs2241894	0.469	ADH1C	intergenic	6678	2.65365e-08	0.140688	0.0252905	1	C	A	0.2306	6	5	15	1	1	1
rs34012755	17	19937408	0.628814	rs56371654	0.467	SPECC1	intronic	0	NA	NA	NA	2	CT	C	0.4245	NA	5	15	1	1	1
rs1009082	17	20062959	0.749198	rs56371654	0.462	SPECC1	intronic	0	1.26809e-06	-0.118182	0.0243941	2	G	A	0.3588	5	4	15	1	1	1
rs1442493	4	100321365	0.727243	rs2241894	0.447	ADH7	intergenic	12052	0.000202589	0.0999525	0.0268996	1	G	A	0.2058	NA	5	15	0	1	1
rs2032350	4	100314062	0.726278	rs2241894	0.441	ADH7	intergenic	19355	0.000107	0.102922	0.0265664	1	C	T	0.2058	7	5	15	0	1	1
rs6840700	4	100308103	0.726278	rs2241894	0.4	ADH7	intergenic	25314	0.000257242	0.0981382	0.0268508	1	G	A	0.2058	4	5	15	0	1	1
rs62066349	17	19899940	0.853721	rs56371654	0.392	RP11-209D14.2	intergenic	11423	6.30345e-06	0.11285	0.0249892	2	G	C	0.3042	4	5	15	0	1	0
rs6812790	4	100311257	0.709096	rs17028896	0.39	ADH7	intergenic	22160	1.67044e-08	-0.183692	0.0325518	1	C	A	0.1183	5	5	15	0	1	1
rs1154433	4	100253708	0.984994	rs1583974	0.365	ADH1C	intergenic	3940	4.32894e-08	0.124679	0.0227646	1	G	A	0.4085	NA	5	15	0	1	1
rs1372679	4	100304530	0.919162	rs17028896	0.318	ADH7	intergenic	28887	1.48489e-07	-0.192645	0.0366634	1	C	T	0.09145	7	2	15	0	1	1
rs35718069	17	19840418	0.656445	rs56371654	0.293	AKAP10	intronic	0	NA	NA	NA	2	GA	G	0.2932	NA	4	5	1	1	1
rs17685923	17	19974604	0.785231	rs56371654	0.292	SPECC1	intronic	0	1.65102e-07	0.120704	0.0230577	2	G	A	0.3748	5	5	15	1	1	1
rs1789903	4	100262041	1	rs1583974	0.27	ADH1C	intronic	0	3.83833e-08	0.125202	0.0227717	1	G	C	0.4046	7	4	15	0	1	1
rs12449914	17	20003969	0.990375	rs56371654	0.265	SPECC1	intronic	0	4.83534e-08	0.137023	0.0251084	2	C	T	0.3241	6	5	14	1	1	1
rs78643533	4	100295456	0.722048	rs2241894	0.237	ADH1C	intergenic	21271	0.0124678	-0.0984255	0.0393919	1	C	T	0.2087	7	5	15	0	1	1
rs12649804	4	100281078	0.861971	rs2241894	0.234	ADH1C	intergenic	6893	0.0018299	-0.0862822	0.0276853	1	C	T	0.2584	5	5	15	0	1	1
rs9891503	17	19870967	0.698817	rs56371654	0.218	AKAP10	intronic	0	0.000680703	-0.0814657	0.02398	2	G	T	0.2813	7	4	4	1	1	1
rs1625439	4	100265325	1	rs1583974	0.211	ADH1C	intronic	0	4.05728e-08	-0.124979	0.0227717	1	C	A	0.4046	NA	4	15	0	1	1
rs403021	17	19806829	0.698817	rs56371654	0.206	AKAP10	downstream	785	0.000686832	-0.08137	0.0239691	2	C	T	0.2813	NA	2	4	1	1	1
rs6827898	4	100295863	0.715614	rs17028896	0.204	ADH1C	intergenic	21678	8.27699e-09	-0.197619	0.0342927	1	G	A	0.1173	7	5	15	0	1	1
rs904096	4	100263584	0.996216	rs1583974	0.202	ADH1C	intronic	0	3.74391e-08	0.125302	0.0227717	1	G	T	0.4056	6	4	15	0	1	1
rs58223772	4	100256164	1	rs2241894	0.195	ADH1C	intergenic	1484	NA	NA	NA	1	TC	T	0.2306	NA	5	15	0	1	1
rs850622	17	19837536	0.706386	rs56371654	0.195	AKAP10	intronic	0	0.00115986	-0.0816976	0.0251488	2	C	T	0.2763	NA	4	4	1	1	1
rs1789891	4	100250419	0.607681	rs11499823	0.192	ADH1C	intergenic	7229	4.45663e-08	-0.166426	0.0304156	1	C	A	0.1471	7	5	15	1	1	1
rs62067483	17	19948394	0.980947	rs56371654	0.192	SPECC1	intronic	0	9.77206e-07	-0.120445	0.0245998	2	C	T	0.328	6	5	15	1	1	0
rs1302809	4	100290296	0.676797	rs1583974	0.171	ADH1C	intergenic	16111	0.00384927	-0.0897927	0.0310674	1	G	A	0.3121	NA	14	15	0	1	1
rs12941200	17	20011561	0.753582	rs56371654	0.168	SPECC1	intronic	0	0.000107907	-0.129104	0.0333423	2	C	A	0.3598	6	5	15	1	1	1
rs7222647	17	20221050	0.600316	rs56371654	0.162	SPECC1:AC004702.2	ncRNA_intronic	0	0.00776412	-0.0798499	0.0299944	2	C	A	0.4016	6	4	5	1	1	1
rs28408137	4	100298982	0.730997	rs2241894	0.161	ADH1C	intergenic	24797	0.0148482	-0.0897983	0.0368621	1	C	T	0.2068	7	5	15	0	1	1
rs10516439	4	100303158	0.730997	rs2241894	0.161	ADH1C	intergenic	28973	0.000154338	0.100237	0.0264898	1	G	C	0.2068	6	1	15	0	1	1
rs203467	17	19809749	0.706386	rs56371654	0.16	AKAP10	intronic	0	9.60153e-06	-0.114684	0.0259117	2	C	T	0.2763	NA	4	4	1	1	1
rs12450857	17	19895248	0.836663	rs56371654	0.16	AKAP10	intergenic	13591	1.27614e-05	-0.106601	0.0244264	2	C	T	0.3022	7	5	15	0	1	0
rs35002104	4	100293542	0.715614	rs17028896	0.156	ADH1C	intergenic	19357	8.61071e-08	-0.221578	0.0413867	1	C	T	0.1173	5	5	15	0	1	1
rs78336107	4	100288316	0.966075	rs11499823	0.147	ADH1C	intergenic	14131	1.82735e-08	0.224111	0.0398236	1	G	C	0.09245	6	5	15	0	1	1
rs1693435	4	100246711	0.665093	rs1583974	0.146	ADH1B	intergenic	4152	NA	NA	NA	1	G	T	0.3191	NA	2	15	1	1	1
rs1238015	4	100281134	1	rs1583974	0.146	ADH1C	intergenic	6949	4.96475e-08	0.124145	0.0227682	1	C	T	0.4046	NA	5	15	0	1	1
rs12453332	17	19969297	0.785231	rs56371654	0.142	SPECC1	intronic	0	1.57522e-07	-0.120904	0.0230577	2	C	A	0.3748	6	2	15	1	1	1
rs71157845	17	19841550	0.609032	rs56371654	0.139	AKAP10	intronic	0	NA	NA	NA	2	A	AT	0.2873	NA	4	5	1	1	1
rs201442922	4	100277364	0.850816	rs2241894	0.136	ADH1C	intergenic	3179	NA	NA	NA	1	A	G	0.2565	7	5	15	0	1	1
rs1229857	4	100281708	1	rs1583974	0.134	ADH1C	intergenic	7523	6.06993e-08	-0.123329	0.0227682	1	C	T	0.4046	NA	5	15	0	1	1
rs1662055	4	100265625	0.619368	rs1583974	0.13	ADH1C	intronic	0	5.89905e-05	-0.113351	0.0282191	1	G	C	0.2932	6	4	15	0	1	1
rs2241894	4	100266133	1	rs2241894	0.113	ADH1C	exonic	0	1.93971e-08	-0.142212	0.0253168	1	C	T	0.2306	NA	4	15	0	1	1
rs1789911	4	100263778	1	rs1583974	0.109	ADH1C	intronic	0	3.94584e-08	0.125091	0.0227717	1	C	T	0.4046	6	4	15	0	1	1
rs203449	17	19824621	0.698817	rs56371654	0.109	AKAP10	intronic	0	0.000769084	-0.0806247	0.0239691	2	C	T	0.2813	NA	4	5	1	1	1
rs62307297	4	100265515	1	rs1583974	0.104	ADH1C	intronic	0	4.05728e-08	-0.124979	0.0227717	1	G	A	0.4046	7	4	15	0	1	1
rs58803620	17	20220016	0.644776	rs56371654	0.099	SPECC1:AC004702.2	ncRNA_intronic	0	NA	NA	NA	2	G	GT	0.3996	NA	4	5	1	1	1
rs7223488	17	20244264	0.709285	rs56371654	0.099	CCDC144CP:RN7SL17P	ncRNA_exonic	0	0.000141176	0.11034	0.0289902	2	G	C	0.3718	7	5	15	0	1	0
rs5819690	17	19814092	0.698817	rs56371654	0.091	AKAP10	intronic	0	NA	NA	NA	2	TA	T	0.2813	NA	4	5	1	1	1
rs2703811	17	20113975	0.749198	rs56371654	0.091	SPECC1:AC004702.2	ncRNA_intronic	0	2.23399e-06	0.115409	0.0243941	2	G	A	0.3588	6	4	5	1	1	1
rs78744403	4	100276771	1	rs11499823	0.084	ADH1C	intergenic	2586	1.15321e-08	-0.217639	0.0381388	1	G	A	0.08946	7	5	15	0	1	1
rs10006545	4	100277432	0.861971	rs2241894	0.077	ADH1C	intergenic	3247	9.09969e-08	0.132971	0.024883	1	G	A	0.2584	5	5	15	0	1	1
rs1229859	4	100281322	0.676797	rs1583974	0.076	ADH1C	intergenic	7137	0.0281215	-0.052931	0.0241079	1	G	A	0.3121	NA	5	15	0	1	1
rs12645632	4	100300589	0.730997	rs2241894	0.068	ADH1C	intergenic	26404	7.10982e-05	-0.105335	0.0265156	1	C	T	0.2068	6	1	15	0	1	1
rs2903199	4	100260669	0.977436	rs1583974	0.067	ADH1C	intronic	0	NA	NA	NA	1	G	C	0.4006	5	4	15	0	0	1
rs62307322	4	100280800	0.966075	rs11499823	0.063	ADH1C	intergenic	6615	1.33127e-08	-0.212895	0.0374683	1	G	A	0.09245	6	5	15	0	1	1
rs203454	17	19821513	0.698817	rs56371654	0.062	AKAP10	intronic	0	0.000654441	-0.0816865	0.0239691	2	G	C	0.2813	6	4	4	1	1	1
rs283408	4	100277114	0.92234	rs1583974	0.056	ADH1C	intergenic	2929	5.64318e-07	0.111049	0.0221964	1	G	T	0.4264	3b	5	15	0	1	1
rs35920708	4	100271008	1	rs1583974	0.037	ADH1C	intronic	0	NA	NA	NA	1	TA	T	0.4046	NA	1	15	0	1	1
rs1789919	4	100267719	1	rs1583974	0.034	ADH1C	intronic	0	3.63448e-08	0.125421	0.0227717	1	G	A	0.4046	7	3	15	0	1	1
rs1234584	4	100280041	1	rs1583974	0.033	ADH1C	intergenic	5856	7.22608e-08	-0.122617	0.0227682	1	G	C	0.4046	5	5	15	0	1	1
rs1662047	4	100272055	0.683007	rs1583974	0.026	ADH1C	intronic	0	0.0317198	-0.051679	0.02406	1	G	C	0.3151	6	1	15	0	1	1
rs1908961	4	100299639	0.730997	rs2241894	0.018	ADH1C	intergenic	25454	0.0149961	-0.0870279	0.0357775	1	G	A	0.2068	6	5	15	0	1	1
rs7660346	4	100317021	0.726278	rs2241894	0.015	ADH7	intergenic	16396	0.000151806	0.100636	0.0265664	1	C	T	0.2058	4	5	15	0	1	1
rs62066347	17	19898415	0.853721	rs56371654	0.005	RP11-209D14.2	intergenic	12948	0.0170375	0.0751961	0.0315169	2	C	T	0.3042	6	5	15	0	1	0
rs575164869	4	100269259	0.996216	rs1583974	NA	ADH1C	intronic	0	NA	NA	NA	1	TTTTTA	TTTTTATTTTA	0.4056	NA	5	15	0	0	1

## Sheet: T3.variant_consequence
Table 3. Functional consequences of all candidate variants in the 1 genomic risk locus
This table shows the proportion of all candidate SNPs that have corresponding functional annotation assigned by ANNOVAR.
annot	ref.count	ref.prop	count	prop
intergenic	11684523	0.465859	260	0.515873
intronic	9137749	0.36432	194	0.384921
ncRNA_intronic	2884355	0.114998	23	0.0456349
upstream	266686	0.0106327	9	0.0178571
exonic	254736	0.0101563	6	0.0119048
downstream	284177	0.0113301	5	0.00992063
ncRNA_exonic	259951	0.0103642	3	0.00595238
UTR5	71546	0.00285252	2	0.00396825
UTR3	233824	0.0093225	2	0.00396825
splicing	2830	0.000112831	0	0
ncRNA_splicing	1313	5.23489e-05	0	0

## Sheet: T4.partition.h2
Table 4.Heritability enrichment of 53 functional annotation categories for differential genetic variants of the two related disorders.
Annotation categories with p values below Bonferroni-corrected significance (0.05/53=9.43E-04) are highlighted in bold. SNP functional annotations obtained from https://github.com/bulik/ldsc and heritability calculated using LDscore regression. Prop.h2 = SNP-based heritability; H3K9ac = histone acetylation mark of active enhancher/promoter regions; TSS = transcription start site; 3'-UTR = untrans…
Category	Prop._SNPs	Prop._h2	Prop._h2_std_error	Enrichment	Enrichment_std_error	Enrichment_p
Repressed_Hoffman.extend.500_0	0.719053	0.478741	0.0959307	0.665793	0.133413	0.0112666
UTR_3_UCSC_0	0.0110542	0.17179	0.0758412	15.5407	6.86083	0.0287634
Conserved_LindbladToh.extend.500_0	0.332514	0.697566	0.16783	2.09785	0.50473	0.0315292
H3K27ac_Hnisz.extend.500_0	0.422591	0.73029	0.14376	1.72813	0.340187	0.0352436
FetalDHS_Trynka_0	0.0847566	0.699192	0.286968	8.24941	3.3858	0.0353978
H3K27ac_Hnisz_0	0.391169	0.642973	0.12243	1.64372	0.312986	0.0462751
H3K4me3_peaks_Trynka_0	0.0417894	0.370171	0.163773	8.858	3.91902	0.0467478
H3K9ac_peaks_Trynka_0	0.0387701	0.42864	0.21792	11.0559	5.62083	0.0642302
Transcribed_Hoffman_0	0.345418	-0.0856457	0.227054	-0.247948	0.657331	0.0665147
Repressed_Hoffman_0	0.461222	0.923503	0.267481	2.0023	0.57994	0.0784866
Enhancer_Hoffman.extend.500_0	0.153929	0.462001	0.173603	3.00139	1.12781	0.0792454
Enhancer_Hoffman_0	0.0633203	0.378414	0.183881	5.97618	2.90397	0.0914787
PromoterFlanking_Hoffman_0	0.00842726	-0.122239	0.0850434	-14.5052	10.0915	0.122454
Conserved_LindbladToh_0	0.0260625	0.254148	0.156479	9.75148	6.004	0.143412
CTCF_Hoffman_0	0.0238288	-0.178962	0.152604	-7.51032	6.40416	0.158111
CTCF_Hoffman.extend.500_0	0.0710622	-0.149389	0.165605	-2.10223	2.33042	0.158112
TFBS_ENCODE_0	0.132451	0.575845	0.303615	4.34762	2.29229	0.158721
Intron_UCSC_0	0.387453	0.257136	0.0974583	0.663659	0.251536	0.169048
H3K27ac_PGC2.extend.500_0	0.336034	0.526493	0.151411	1.56678	0.450583	0.225831
DHS_Trynka.extend.500_0	0.498779	0.804268	0.245243	1.61248	0.491687	0.228018
H3K4me1_Trynka_0	0.426568	0.756223	0.273268	1.77281	0.640619	0.22962
WeakEnhancer_Hoffman.extend.500_0	0.0889585	0.248277	0.147086	2.79093	1.65343	0.274848
Coding_UCSC_0	0.0146582	0.101448	0.0864985	6.92091	5.90105	0.299113
SuperEnhancer_Hnisz.extend.500_0	0.171607	0.246965	0.0717166	1.43913	0.417913	0.303977
UTR_3_UCSC.extend.500_0	0.0269311	0.107883	0.081416	4.00588	3.02312	0.320534
DGF_ENCODE.extend.500_0	0.541501	0.789648	0.248824	1.45826	0.459508	0.320616
H3K4me1_peaks_Trynka_0	0.171318	0.457042	0.305275	2.66779	1.78192	0.357952
WeakEnhancer_Hoffman_0	0.0210925	0.182484	0.177559	8.65157	8.41808	0.364516
TFBS_ENCODE.extend.500_0	0.343444	0.565421	0.251427	1.64633	0.732076	0.375359
DHS_Trynka_0	0.167755	0.512952	0.396592	3.05775	2.36412	0.39103
H3K9ac_Trynka.extend.500_0	0.230583	0.365368	0.157281	1.58454	0.682101	0.400572
TSS_Hoffman.extend.500_0	0.0348255	0.114397	0.107856	3.28487	3.09703	0.462265
UTR_5_UCSC_0	0.00542453	0.0476975	0.0589557	8.79294	10.8684	0.467433
H3K4me3_Trynka_0	0.133307	0.255972	0.171711	1.92016	1.28809	0.476336
Promoter_UCSC_0	0.0311637	0.106214	0.10561	3.40826	3.38886	0.482377
DHS_peaks_Trynka_0	0.111766	0.346615	0.354166	3.10126	3.16882	0.514466
Transcribed_Hoffman.extend.500_0	0.763062	0.674701	0.135773	0.884203	0.177932	0.51601
UTR_5_UCSC.extend.500_0	0.0278058	0.0787456	0.0799404	2.83198	2.87495	0.519828
H3K4me1_Trynka.extend.500_0	0.609157	0.534614	0.165181	0.87763	0.271164	0.64212
Enhancer_Andersson.extend.500_0	0.0190691	0.0580359	0.0872883	3.04345	4.57747	0.658147
PromoterFlanking_Hoffman.extend.500_0	0.0334715	0.0742107	0.102569	2.21713	3.06437	0.690121
Intron_UCSC.extend.500_0	0.39713	0.37209	0.0689045	0.936947	0.173506	0.716513
TSS_Hoffman_0	0.0182189	0.043306	0.0930482	2.37698	5.10724	0.786759
SuperEnhancer_Hnisz_0	0.16842	0.187025	0.0730346	1.11047	0.433645	0.799289
H3K9ac_Trynka_0	0.126111	0.174183	0.198056	1.38119	1.57049	0.807799
Enhancer_Andersson_0	0.00433537	-0.00986407	0.0755267	-2.27525	17.421	0.850442
H3K27ac_PGC2_0	0.269477	0.303652	0.187498	1.12682	0.695785	0.855403
DGF_ENCODE_0	0.137594	0.180356	0.372924	1.31079	2.71033	0.908791
H3K4me3_Trynka.extend.500_0	0.255482	0.266549	0.164293	1.04332	0.643069	0.946276
Promoter_UCSC.extend.500_0	0.0386271	0.0353205	0.0632157	0.914398	1.63657	0.958283
Coding_UCSC.extend.500_0	0.0645554	0.0671826	0.104641	1.0407	1.62095	0.979914
FetalDHS_Trynka.extend.500_0	0.28501	0.285124	0.234764	1.0004	0.823705	0.999615
base_0	1	1	0	1	0	NA

## Sheet: T5.mapping_genes
Table 5. Genes mapped by differential genetic variants using positional, eQTL and chromotin interaction mapping strategies in FUMA.
Genes mapped by all three strategies are highlighted in bold. Strat bp=start position of one gene; End bp=End position of one gene; pLI=probability of loss of function mutation intolerance (higher scores indicate higher probability); ncRVIS=Non-coding residual variation intolerance score. The higher the score is, the more intolerant to noncoding variants the gene is; posMap SNPs=SNPs mapped to th…
Gene_name	entrezID	chr	start	end	Positional_mapping	eQTL_mapping	CI_mapping	minGwasP	pLI	ncRVIS	strand	posMapMaxCADD	eqtlMapminP	eqtlMapminQ	eqtlMapts	eqtlDirection	ciMapts	IndSigSNPs	GenomicLocus
ADH1B	125	4	100226121	100242558	Yes	Yes	Yes	8.99351e-15	0.193828	0.481579	-1	13.86	3.63255e-17	7.85123e-13	eQTLcatalogue/TwinsUK_ge_fat:PsychENCODE_eQTLs:CMC_SVA_cis:GTEx/v8/Adipose_Subcutaneous:GTEx/v8/Adipose_Visceral_Omentum:GTEx/v8/Artery_Aorta:GTEx/v8/Artery_Tibial:GTEx/v8/Lung:GTEx/v8/Muscle_Skeletal:GTEx/v8/Nerve_Tibial:GTEx/v8/Cells_Cultured_fibroblasts:GTEx/v8/Skin_Sun_Exposed_Lower_leg:GTEx/v8/Spleen:GTEx/v8/Thyroid:GTEx/v7/Adipose_Subcutaneous:GTEx/v7/Artery_Aorta:GTEx/v7/Artery_Tibial:GTEx…	+	Liver:IMR90	rs1229984;rs1583974;rs11499823;rs2241894;rs17028896;rs1583974:rs11499823:rs2241894:rs17028896:rs17028896	1
AKAP10	11216	17	19807615	19881656	Yes	Yes	Yes	2.63197e-08	0.932283	-0.615581	-1	12.64	3.27e-310	0	eQTLcatalogue/CEDAR_T-cell_CD4:eQTLcatalogue/Fairfax_2012_B-cell_CD19:eQTLcatalogue/Fairfax_2014_IFN24:eQTLcatalogue/Fairfax_2014_LPS24:eQTLcatalogue/Fairfax_2014_LPS2:eQTLcatalogue/Fairfax_2014_naive:eQTLcatalogue/Quach_2016_ge_monocyte_IAV:eQTLGen_cis_eQTLs:GTEx/v8/Adipose_Subcutaneous:GTEx/v8/Artery_Aorta:GTEx/v8/Artery_Tibial:GTEx/v8/Colon_Transverse:GTEx/v8/Esophagus_Muscularis:GTEx/v8/Muscl…	-	Adult_Cortex:Fetal_Cortex:Left_Ventricle:Mesenchymal_Stem_Cell	rs56371654	2
SPECC1	92521	17	19912657	20222339	Yes	Yes	Yes	2.63197e-08	0.10946	0.008123	1	15.4	7.5207e-31	0	eQTLcatalogue/BLUEPRINT_ge_neutrophil:eQTLcatalogue/Fairfax_2014_IFN24:eQTLcatalogue/GENCORD_ge_LCL:eQTLcatalogue/GEUVADIS_ge_LCL:eQTLcatalogue/Nedelec_2016_ge_macrophage_naive:eQTLcatalogue/TwinsUK_ge_LCL:PsychENCODE_eQTLs:eQTLGen_cis_eQTLs:BIOSQTL/BIOS_eQTL_geneLevel:xQTLServer_eQTLs:CMC_SVA_cis:GTEx/v8/Cells_EBV-transformed_lymphocytes:GTEx/v8/Artery_Tibial:GTEx/v8/Brain_Cerebellar_Hemisphere:…	+	Promoter_anchored_loops:Left_Ventricle:Mesenchymal_Stem_Cell	rs56371654	2
TSPAN5	10098	4	99391518	99579780	No	Yes	Yes	2.66628e-09	0.927949	-0.439719	-1	0	7.37157e-05	0.0070843	GTEx/v8/Esophagus_Mucosa	+	IMR90:Mesenchymal_Stem_Cell:Mesendoderm:Trophoblast-like_Cell:hESC	rs2241894;rs1583974:rs11499823:rs2241894:rs17028896:rs17028896	1
EIF4E	1977	4	99792835	99851788	No	Yes	Yes	2.66628e-09	0.983573	0.732919	-1	0	9.9958e-08	7.0706e-07	eQTLGen_cis_eQTLs:CMC_SVA_cis:GTEx/v8/Cells_Cultured_fibroblasts:GTEx/v8/Skin_Not_Sun_Exposed_Suprapubic:GTEx/v7/Esophagus_Mucosa	+	Left_Ventricle:IMR90:Mesenchymal_Stem_Cell:Mesendoderm:Trophoblast-like_Cell	rs11499823;rs2241894;rs1583974;rs17028896;rs1583974:rs11499823:rs2241894:rs17028896:rs17028896	1
METAP1	23173	4	99916771	99983964	No	Yes	No	2.69114e-09	0.0435477	-0.0032315	1	0	1.3657e-07	1.31372e-12	eQTLGen_cis_eQTLs:GTEx/v8/Cells_Cultured_fibroblasts:GTEx/v8/Skin_Sun_Exposed_Lower_leg	+	NA	rs1583974;rs2241894;rs17028896	1
ADH5	128	4	99992132	100009952	No	Yes	Yes	8.17074e-09	9.11478e-07	2.3443	-1	0	8.2923e-11	0	PsychENCODE_eQTLs:eQTLGen_cis_eQTLs:BIOSQTL/BIOS_eQTL_geneLevel:GTEx/v8/Whole_Blood	-	IMR90	rs2241894;rs11499823;rs1583974;rs2241894:rs17028896	1
ADH4	127	4	100044808	100078949	No	Yes	Yes	8.99351e-15	7.01336e-06	0.91136	-1	0	1.04415e-15	3.26054e-31	eQTLcatalogue/TwinsUK_ge_fat:GTEx/v8/Adipose_Subcutaneous:GTEx/v8/Artery_Aorta:GTEx/v8/Artery_Tibial:GTEx/v8/Breast_Mammary_Tissue:GTEx/v8/Colon_Sigmoid:GTEx/v8/Esophagus_Gastroesophageal_Junction:GTEx/v8/Esophagus_Mucosa:GTEx/v8/Esophagus_Muscularis:GTEx/v8/Lung:GTEx/v8/Muscle_Skeletal:GTEx/v8/Nerve_Tibial:GTEx/v8/Cells_Cultured_fibroblasts:GTEx/v8/Skin_Not_Sun_Exposed_Suprapubic:GTEx/v8/Skin_Su…	+	Left_Ventricle:Liver:IMR90:Mesenchymal_Stem_Cell:Mesendoderm:Trophoblast-like_Cell:hESC	rs2241894;rs1583974;rs11499823;rs17028896;rs1583974:rs11499823:rs2241894:rs17028896:rs17028896;rs2241894:rs1229984	1
ADH6	130	4	100123795	100140694	No	Yes	Yes	8.99351e-15	0.00201652	-0.296377	-1	0	5.79396e-05	4.10579e-19	PsychENCODE_eQTLs:GTEx/v8/Adipose_Subcutaneous:GTEx/v8/Artery_Tibial:GTEx/v8/Cells_Cultured_fibroblasts	+	Aorta:Left_Ventricle:Liver:IMR90:Mesenchymal_Stem_Cell:Mesendoderm:Trophoblast-like_Cell:hESC	rs2241894;rs1583974;rs1583974:rs11499823:rs2241894:rs17028896:rs17028896;rs2241894:rs1229984	1
ADH1A	124	4	100197524	100212185	No	Yes	No	2.66628e-09	6.68922e-08	0.125384	-1	0	7.95813e-27	3.05862e-57	eQTLcatalogue/CEDAR_rectum:eQTLcatalogue/CEDAR_transverse_colon:eQTLcatalogue/TwinsUK_ge_fat:DICE/B_cell_naive:BIOSQTL/BIOS_eQTL_geneLevel:GTEx/v8/Adipose_Subcutaneous:GTEx/v8/Artery_Aorta:GTEx/v8/Artery_Coronary:GTEx/v8/Artery_Tibial:GTEx/v8/Breast_Mammary_Tissue:GTEx/v8/Colon_Sigmoid:GTEx/v8/Colon_Transverse:GTEx/v8/Esophagus_Mucosa:GTEx/v8/Esophagus_Muscularis:GTEx/v8/Heart_Atrial_Appendage:GT…	+	NA	rs2241894;rs11499823;rs17028896;rs1583974	1
TRMT10A	93587	4	100467866	100485189	No	Yes	No	3.2334e-08	2.83743e-05	-0.268448	-1	0	NA	0.009	CMC_SVA_cis	+	NA	rs11499823	1
MTTP	4547	4	100484918	100545156	No	Yes	No	2.69114e-09	0.0125834	0.759771	1	0	3.64088e-05	0.0152515	GTEx/v8/Colon_Sigmoid	+	NA	rs1583974	1
DAPP1	27071	4	100737990	100791311	No	Yes	Yes	2.66628e-09	0.183494	0.348165	1	0	7.06954e-06	0.0146613	eQTLcatalogue/GEUVADIS_ge_LCL:GTEx/v8/Cells_Cultured_fibroblasts	+	Mesendoderm:Trophoblast-like_Cell:hESC	rs2241894;rs1583974:rs11499823:rs2241894:rs17028896:rs17028896	1
EMCN	51705	4	101316498	101801283	No	Yes	No	9.81475e-05	1.65285e-05	1.5568	-1	0	NA	0.049	CMC_SVA_cis	-	NA	rs2241894	1
SLC47A1	55244	17	19398698	19482347	No	Yes	Yes	2.63197e-08	1.21582e-09	0.242275	1	0	2.2716e-16	0	eQTLcatalogue/Fairfax_2014_IFN24:eQTLcatalogue/Fairfax_2014_naive:eQTLGen_cis_eQTLs	+	Promoter_anchored_loops:IMR90	rs56371654	2
ALDH3A2	224	17	19551449	19580911	No	Yes	Yes	2.63197e-08	0.0112884	-0.885121	1	0	1.28061e-07	8.31578e-05	eQTLcatalogue/TwinsUK_ge_LCL:BIOSQTL/BIOS_eQTL_geneLevel	-	Promoter_anchored_loops:IMR90:Mesenchymal_Stem_Cell:hESC	rs56371654	2
SLC47A2	146802	17	19581601	19622292	No	Yes	No	2.63197e-08	9.01734e-14	-0.256342	-1	0	9.04142e-07	0.00028813	GTEx/v6/Skin_Sun_Exposed_Lower_leg	+	NA	rs56371654	2
ULK2	9706	17	19674142	19771249	No	Yes	Yes	2.63197e-08	1.3004e-05	-0.785211	-1	0	5.5262e-07	3.43613e-10	CMC_SVA_cis:GTEx/v8/Heart_Left_Ventricle:GTEx/v8/Lung:GTEx/v8/Cells_Cultured_fibroblasts:GTEx/v8/Skin_Sun_Exposed_Lower_leg:GTEx/v8/Thyroid:GTEx/v7/Cells_Transformed_fibroblasts	+	Promoter_anchored_loops	rs56371654	2
LGALS9B	284194	17	20352708	20370852	No	Yes	Yes	2.63197e-08	NA	0.48465	-1	0	2.5894e-282	0	eQTLcatalogue/Lepik_2017_ge_blood:eQTLcatalogue/TwinsUK_ge_blood:PsychENCODE_eQTLs:DICE/T_CD4_TH1:DICE/T_CD4_memory_TREG:eQTLGen_cis_eQTLs:BIOSQTL/BIOS_eQTL_geneLevel:GTEx/v8/Whole_Blood:GTEx/v8/Colon_Sigmoid:GTEx/v8/Colon_Transverse:GTEx/v8/Esophagus_Mucosa:GTEx/v8/Lung:GTEx/v8/Small_Intestine_Terminal_Ileum:GTEx/v8/Stomach:GTEx/v8/Testis:GTEx/v7/Whole_Blood:GTEx/v7/Colon_Transverse:GTEx/v7/Esop…	+	Promoter_anchored_loops	rs56371654	2
STPG2	285555	4	98105244	99064391	No	No	Yes	2.66628e-09	1.00567e-12	-0.234276	-1	0	NA	NA	NA	NA	Mesenchymal_Stem_Cell	rs1583974:rs11499823:rs2241894:rs17028896:rs17028896;rs2241894	1
RAP1GDS1	5910	4	99182535	99365012	No	No	Yes	2.66628e-09	0.824878	NA	1	0	NA	NA	NA	NA	IMR90:Mesenchymal_Stem_Cell:Mesendoderm	rs1583974:rs11499823:rs2241894:rs17028896:rs17028896;rs2241894	1
LGALS9C	654346	17	18380051	18398259	No	No	Yes	NA	0.940116	1.38243	1	0	NA	NA	NA	NA	GM12878	rs56371654	2
SLC5A10	125206	17	18853658	18925908	No	No	Yes	0.0184099	3.65972e-12	0.0672623	1	0	NA	NA	NA	NA	Promoter_anchored_loops	rs56371654	2
B9D1	27077	17	19240867	19281495	No	No	Yes	0.0184099	0.11914	-0.312975	-1	0	NA	NA	NA	NA	Promoter_anchored_loops	rs56371654	2
MAPK7	5598	17	19281034	19286857	No	No	Yes	0.000654441	0.232914	-0.294429	1	0	3.0333e-05	0.00172738	GTEx/v7/Brain_Caudate_basal_ganglia	-	Promoter_anchored_loops	rs56371654	2
CCDC144NL	339184	17	20739760	20799453	No	No	Yes	2.98192e-08	8.14315e-06	-0.0971374	-1	0	NA	NA	NA	NA	Promoter_anchored_loops:Mesenchymal_Stem_Cell:Mesendoderm	rs56371654	2
USP22	23326	17	20902910	20947073	No	No	Yes	4.83534e-08	0.983293	0.831753	-1	0	NA	NA	NA	NA	Adult_Cortex:Fetal_Cortex:Left_Ventricle:IMR90:Mesenchymal_Stem_Cell:Mesendoderm	rs56371654	2
DHRS7B	25979	17	21026677	21096578	No	No	Yes	5.1986e-06	4.75875e-08	-0.0186766	1	0	NA	NA	NA	NA	Promoter_anchored_loops	rs56371654	2
TMEM11	8834	17	21100593	21117937	No	No	Yes	4.83534e-08	0.784308	-0.43075	-1	0	NA	NA	NA	NA	IMR90	rs56371654	2
C17orf103	256302	17	21142183	21156722	No	No	Yes	1.04699e-07	0.611096	NA	-1	0	NA	NA	NA	NA	Promoter_anchored_loops:Fetal_Cortex	rs56371654	2
MAP2K3	5606	17	21187984	21218552	No	No	Yes	1.10019e-06	0.000496053	-0.944855	1	0	NA	NA	NA	NA	Fetal_Cortex:Left_Ventricle:IMR90	rs56371654	2
C17orf51	339263	17	21428051	21477722	No	No	Yes	1.14851e-06	NA	1.16094	-1	0	NA	NA	NA	NA	IMR90	rs56371654	2

## Sheet: T6.GWGAS
Table 6. Genes identified by genome-wide gene-based association study (GWGAS) in MAGMA.
Genes with an adjusted p-value (FDR) below 0.05 are highlighted in bold. Chr=chromosome; Start Bp=start position of one gene; Stop Bp=stop position of one gene; nSNPs=number of SNPs in the GWAS mapped to the gene; Z=Z-statistic of the gene-based test in MAGMA; P=Two sided gene-based P-value.
Gene_name	CHR	START	STOP	nSNPs	Z	P	P (FDR)
HS6ST1	2	128994290	129076151	241	3.8557	5.7699e-05	0.210352
ABHD14A-ACY1	3	52009066	52023199	9	3.6748	0.00011902	0.210352
ACY1	3	52009066	52023213	9	3.6748	0.00011902	0.210352
ENTPD4	8	23243296	23315208	185	3.8367	6.2361e-05	0.210352
AKR1C2	10	5029967	5060223	158	3.815	6.8084e-05	0.210352
C10orf32-ASMT	10	104614029	104661656	127	3.6649	0.00012373	0.210352
AS3MT	10	104629273	104661656	99	3.775	8.0002e-05	0.210352
TECPR2	14	102829300	102968818	324	3.7018	0.00010703	0.210352
ABHD2	15	89630690	89745591	207	4.0169	2.948e-05	0.210352
SLC7A5	16	87863629	87903094	171	4.1195	1.8982e-05	0.210352
SPECC1	17	19912657	20222339	603	3.7708	8.1373e-05	0.210352
KLHL21	1	6650784	6674667	33	3.6368	0.00013805	0.215139
PGM1	1	64058947	64125916	178	3.5484	0.00019379	0.256578
RLBP1	15	89753100	89764982	23	3.5369	0.00020241	0.256578
COG4	16	70514471	70557468	34	3.5325	0.0002058	0.256578
PRR14	16	30662038	30667761	1	3.5083	0.00022548	0.263544
MAP6D1	3	183533664	183543382	25	3.4817	0.00024913	0.274058
YEATS2	3	183415606	183530413	159	3.4424	0.00028829	0.290653
PCDH7	4	30722037	31148422	970	3.4359	0.0002953	0.290653
SRCAP	16	30709530	30755602	15	3.4082	0.00032696	0.305724
MTFR1	8	66556969	66683496	223	3.3859	0.00035467	0.315842
PHF13	1	6673745	6684093	17	3.357	0.000394	0.317884
RPS14	5	149822753	149829319	23	3.3044	0.00047595	0.317884
P4HA1	10	74766975	74856732	125	3.3108	0.00046514	0.317884
DGAT2	11	75470557	75512579	32	3.3419	0.00041599	0.317884
FAM76B	11	95502106	95523573	57	3.3223	0.00044642	0.317884
MTMR2	11	95566046	95658479	172	3.3621	0.00038671	0.317884
SF3B3	16	70557691	70608820	50	3.333	0.00042955	0.317884
NYAP2	2	226265364	226518734	379	3.2368	0.0006043	0.350009
PRSS1	7	142457319	142460923	3	3.2306	0.00061763	0.350009
RAPGEF1	9	134452157	134615461	357	3.2661	0.00054526	0.350009
PACS1	11	65837834	66012218	245	3.2503	0.00057632	0.350009
KREMEN2	16	3013945	3018384	12	3.237	0.00060397	0.350009
DDX19A	16	70380732	70407286	17	3.2165	0.00064884	0.356881
CLINT1	5	157212751	157286183	169	3.1697	0.00076291	0.377352
ZFP62	5	180274611	180288286	39	3.182	0.00073138	0.377352
NUDT13	10	74870217	74891586	40	3.1768	0.00074448	0.377352
CEP57	11	95523129	95565857	110	3.1683	0.00076677	0.377352
BRI3BP	12	125478246	125515777	131	3.1516	0.00081199	0.38936
MUC19	12	40787197	40964632	661	3.1382	0.00084994	0.397368
ECD	10	74889913	74928813	89	3.1162	0.00091614	0.417872
PCSK9	1	55505221	55530525	99	3.0524	0.001135	0.431881
NEK10	3	27151576	27410951	637	3.0803	0.001034	0.431881
BNIP3L	8	26240414	26363152	402	3.0473	0.0011547	0.431881
RP11-10J21.3	8	142264664	142266916	6	3.0504	0.0011426	0.431881
FAM149B1	10	74927924	75004262	137	3.0499	0.0011446	0.431881
YBX3	12	10851683	10875911	46	3.0779	0.0010423	0.431881
C12orf77	12	25146358	25150453	7	3.0636	0.0010935	0.431881
COX6A1	12	120875893	120878545	5	3.0867	0.0010118	0.431881
GGACT	13	101183810	101241782	102	3.0921	0.00099385	0.431881
HAO2	1	119911402	119936753	52	3.012	0.0012978	0.436718
TSPAN13	7	16793160	16824161	98	3.0043	0.0013311	0.436718
FBRS	16	30669752	30682135	4	3.0087	0.0013117	0.436718
FBXL19	16	30934376	30960104	23	3.0059	0.0013238	0.436718
AARS	16	70286198	70323446	15	3.0236	0.001249	0.436718
RP11-529K1.3	16	70333097	70400163	32	3.0085	0.0013127	0.436718
MAP3K7CL	21	30449792	30548210	294	3.0098	0.0013073	0.436718
TGFB1I1	16	31482906	31489281	3	2.989	0.0013994	0.45121
TCF4	18	52889562	53332018	530	2.9798	0.0014423	0.45716
PTGIS	20	48120411	48184683	82	2.9731	0.001474	0.459421
HIST1H4C	6	26104104	26104518	2	2.9391	0.0016461	0.483867
C9orf173	9	140145713	140147934	3	2.9364	0.0016604	0.483867
DNAJC9	10	74943120	75008620	115	2.9372	0.0016557	0.483867
POLG	15	89859534	89878092	24	2.9359	0.001663	0.483867
AKAP10	17	19807615	19881656	82	2.9324	0.0016818	0.483867
PTCH1	9	98205262	98279339	112	2.9179	0.001762	0.491808
SMAD2	18	45357922	45457515	139	2.9206	0.0017469	0.491808
AC110771.1	4	187111913	187112626	4	2.9093	0.0018111	0.496308
LY6G6E	6	31679548	31681842	3	2.9059	0.0018312	0.496308
TTC22	1	55245385	55266940	58	2.8977	0.0018794	0.502095
SEC24C	10	75504120	75531919	27	2.8812	0.0019805	0.507361
RNF112	17	19314438	19320589	9	2.8838	0.0019644	0.507361
FCER2	19	7753644	7767032	112	2.8814	0.0019797	0.507361
TSPAN1	1	46640745	46651630	11	2.869	0.0020588	0.509032
ABHD14B	3	52002526	52017425	4	2.8634	0.0020959	0.509032
ABHD14A	3	52005442	52015212	4	2.8634	0.0020959	0.509032
CNNM2	10	104678050	104849978	344	2.8699	0.002053	0.509032
COQ5	12	120941077	120972237	94	2.8438	0.0022288	0.52101
RNF10	12	120971283	121015397	113	2.8449	0.002221	0.52101
SRRD	22	26879843	26890624	13	2.8442	0.0022265	0.52101
PHF20	20	34359896	34538303	379	2.8387	0.0022649	0.522912
KIAA1407	3	113682984	113775460	80	2.8221	0.0023852	0.543971
FOXRED1	11	126138950	126148026	13	2.8151	0.0024381	0.549336
CD38	4	15779898	15854853	218	2.7711	0.0027938	0.560309
C5orf20	5	134779905	134783038	19	2.7973	0.0025769	0.560309
TIFAB	5	134779908	134788089	32	2.7793	0.0027235	0.560309
VARS	6	31745295	31763730	26	2.763	0.0028636	0.560309
TRAF3IP2	6	111877657	111927481	130	2.8041	0.0025225	0.560309
NSUN5	7	72716514	72722864	1	2.7918	0.002621	0.560309
SAMD12	8	119201698	119634234	1049	2.7918	0.0026209	0.560309
ANXA7	10	75134859	75173834	52	2.7663	0.002835	0.560309
MSS51	10	75183339	75193319	5	2.7616	0.0028763	0.560309
FUT11	10	75532049	75540009	8	2.7856	0.0026717	0.560309
TCL1B	14	96152754	96158980	23	2.788	0.0026517	0.560309
DCXR	17	79993012	79995608	13	2.7758	0.0027531	0.560309
PET117	20	18118517	18123813	17	2.7638	0.0028567	0.560309
QTRTD1	3	113724680	113807269	97	2.7475	0.0030024	0.571066
SUGT1	13	53226844	53275044	111	2.7514	0.002967	0.571066
DHRS1	14	24759804	24769039	21	2.7387	0.0030842	0.571066
ADAT3	19	1905377	1913444	29	2.7415	0.0030583	0.571066
CSRP2BP	20	18118762	18169031	132	2.7387	0.0030841	0.571066
SLC16A10	6	111408781	111552397	229	2.7201	0.0032627	0.571489
SLC45A4	8	142217265	142318404	311	2.7163	0.0033004	0.571489
TOR1A	9	132575223	132586413	19	2.7235	0.0032302	0.571489
SFMBT2	10	7200586	7453450	643	2.7171	0.0032928	0.571489
USP54	10	75257296	75385711	155	2.7241	0.0032237	0.571489
PITPNM2	12	123468027	123634562	114	2.7174	0.0032901	0.571489
FANCI	15	89787180	89860492	97	2.7198	0.0032658	0.571489
PPP3CB	10	75196186	75255782	25	2.7072	0.0033929	0.582116
RAB43	3	128806412	128841644	23	2.698	0.0034877	0.58276
GRIA1	5	152869175	153193429	1017	2.7017	0.0034488	0.58276
ALOX5	10	45869661	45941561	183	2.6948	0.0035213	0.58276
IFNL1	19	39786965	39789313	2	2.6967	0.0035014	0.58276
NUTM2A	10	88985205	88996665	2	2.6889	0.0035844	0.587999
HIST1H1T	6	26107640	26108364	2	2.6771	0.0037131	0.598609
FUK	16	70488324	70514177	10	2.6777	0.0037066	0.598609
BTD	3	15642848	15687329	65	2.67	0.0037928	0.60306
DCT	13	95089558	95131936	132	2.6689	0.0038052	0.60306
SERINC2	1	31882412	31907525	60	2.6433	0.0041056	0.606149
PARP3	3	51976361	51982883	4	2.6206	0.0043887	0.606149
ISY1-RAB43	3	128806418	128879879	57	2.6474	0.0040554	0.606149
KPNA4	3	160212783	160283376	91	2.6273	0.0043029	0.606149
ADD1	4	2845584	2931803	103	2.6081	0.0045518	0.606149
FAM170A	5	118965254	118971517	28	2.6188	0.0044122	0.606149
KPNA5	6	117002350	117063029	79	2.6165	0.0044416	0.606149
KB-1980E6.3	8	103540968	103550896	53	2.6352	0.0042038	0.606149
RP11-574K11.31	10	75556272	75571409	10	2.6352	0.0042046	0.606149
OR5L1	11	55578854	55579952	4	2.6043	0.0046026	0.606149
CMKLR1	12	108681821	108733118	135	2.6397	0.0041489	0.606149
VPS36	13	52986737	53024763	65	2.6634	0.0038679	0.606149
PPP2R3C	14	35554673	35591723	124	2.642	0.0041206	0.606149
PNN	14	39644387	39652422	17	2.6113	0.0045103	0.606149
SLTM	15	59171244	59225852	53	2.6195	0.0044035	0.606149
DDX19B	16	70323566	70369186	17	2.6244	0.0043403	0.606149
ST3GAL2	16	70413338	70473140	32	2.6267	0.0043107	0.606149
DYNLRB2	16	80574631	80584657	43	2.6052	0.0045905	0.606149
KRT20	17	39032193	39041479	26	2.6133	0.0044838	0.606149
KCTD1	18	24034874	24237365	466	2.6506	0.004018	0.606149
DPP9	19	4675236	4724685	91	2.6097	0.0045311	0.606149
MBD3L1	19	8943074	8954016	15	2.6179	0.0044234	0.606149
SLC6A16	19	49792895	49828482	32	2.6301	0.0042683	0.606149
SYNGR1	22	39745930	39781593	94	2.6415	0.0041272	0.606149
NT5C2	10	104845940	104953056	197	2.6006	0.0046532	0.608528
TAS1R3	1	1266694	1270686	9	2.5051	0.0061205	0.6146
DNAJC11	1	6694228	6761984	108	2.5946	0.0047349	0.6146
TAF12	1	28915835	28969597	47	2.4463	0.0072164	0.6146
GMEB1	1	28995244	29045865	59	2.4974	0.0062556	0.6146
GDAP2	1	118406107	118472253	112	2.5645	0.0051668	0.6146
ADCK3	1	227085237	227175246	168	2.4478	0.007186	0.6146
SIX2	2	45232300	45236569	9	2.474	0.0066796	0.6146
CCDC88A	2	55514978	55647057	352	2.524	0.0058015	0.6146
CLEC4F	2	71035775	71047732	23	2.5011	0.0061903	0.6146
ARHGAP15	2	143848931	144525921	1262	2.4489	0.0071643	0.6146
ACVR1C	2	158383279	158485517	102	2.4951	0.0062959	0.6146
DOCK10	2	225629807	225907162	623	2.465	0.0068504	0.6146
HRH1	3	11178779	11305243	322	2.4656	0.0068385	0.6146
UBP1	3	33429828	33482863	88	2.4532	0.0070805	0.6146
TDGF1	3	46616045	46668033	194	2.4551	0.0070418	0.6146
RP11-155D18.14	3	51994317	52008032	3	2.4476	0.0071905	0.6146
CLDN11	3	170136653	170578169	973	2.4865	0.0064495	0.6146
HTR3D	3	183749332	183757157	30	2.4985	0.0062357	0.6146
ADH5	4	99992132	100009952	70	2.4875	0.0064318	0.6146
ADH1B	4	100226121	100242558	33	2.4614	0.0069206	0.6146
LSM6	4	147096837	147121152	64	2.538	0.0055737	0.6146
UBE2J1	6	90036344	90062567	41	2.5854	0.0048633	0.6146
RNF217	6	125283691	125413779	244	2.4678	0.0067973	0.6146
DYNLT1	6	159057506	159065771	9	2.535	0.0056222	0.6146
AC110781.3	7	1878222	1889567	69	2.5464	0.0054424	0.6146
RPA3-AS1	7	7680342	8043689	1434	2.5288	0.0057225	0.6146
CNOT4	7	135046547	135194875	184	2.5317	0.0056762	0.6146
ESCO2	8	27629466	27670157	130	2.5643	0.0051691	0.6146
PBK	8	27667137	27695612	143	2.5342	0.0056349	0.6146
NKAIN3	8	63161150	63912211	1991	2.5863	0.0048507	0.6146
POP1	8	99129525	99172062	172	2.5008	0.0061955	0.6146
ENY2	8	110346553	110358182	12	2.5166	0.0059251	0.6146
PTK2	8	141667999	142012315	401	2.4852	0.0064733	0.6146
C8orf33	8	146277764	146281416	3	2.4528	0.0070873	0.6146
TPD52L3	9	6328349	6331900	8	2.5576	0.0052706	0.6146
PRKACG	9	71627469	71629039	3	2.4886	0.0064127	0.6146
TGFBR1	9	101866320	101916474	52	2.4695	0.0067652	0.6146
OLFM1	9	137967268	138013025	185	2.5513	0.0053666	0.6146
NELFB	9	140149625	140167998	58	2.5571	0.0052774	0.6146
TOR4A	9	140172201	140177093	4	2.5765	0.00499	0.6146
TTC18	10	75013517	75118617	254	2.5623	0.0051991	0.6146
NDST2	10	75561669	75571589	7	2.547	0.0054325	0.6146
CUEDC2	10	104183002	104192418	13	2.4495	0.0071537	0.6146
CYP17A1	10	104590288	104597290	16	2.4678	0.0067978	0.6146
OR5D14	11	55563032	55563976	6	2.575	0.0050127	0.6146
MTL5	11	68474908	68519032	62	2.5317	0.0056753	0.6146
OR8B12	11	124412578	124413575	1	2.5042	0.006136	0.6146
DDN	12	49388932	49393092	3	2.5302	0.0056997	0.6146
CUX2	12	111471828	111788358	335	2.5051	0.0061209	0.6146
SRSF9	12	120899471	120907596	20	2.4502	0.007138	0.6146
MPHOSPH9	12	123636867	123728561	204	2.5002	0.0062055	0.6146
THSD1	13	52951305	52980629	58	2.4729	0.0067012	0.6146
LECT1	13	53277399	53313947	76	2.5332	0.0056514	0.6146
OR10G3	14	22037934	22038875	6	2.5451	0.0054626	0.6146
MOK	14	102690837	102771537	178	2.4946	0.0063054	0.6146
BFAR	16	14726672	14763093	23	2.5396	0.0055484	0.6146
SETD1A	16	30968615	30996437	29	2.4915	0.0063606	0.6146
IL34	16	70613798	70694585	222	2.5242	0.0057986	0.6146
RHBDL3	17	30593195	30651680	152	2.4456	0.0072302	0.6146
TMEM99	17	38975358	38992522	42	2.4458	0.007226	0.6146
BPTF	17	65821640	65980494	202	2.4836	0.0065036	0.6146
ABCA9	17	66970629	67057205	115	2.4508	0.0071275	0.6146
CBX4	17	77806955	77813228	9	2.4457	0.0072281	0.6146
SLC25A52	18	29339525	29340843	1	2.5559	0.0052961	0.6146
GRIN3B	19	1000418	1009731	62	2.4562	0.0070199	0.6146
SCAMP4	19	1905213	1926016	62	2.4459	0.0072251	0.6146
IZUMO4	19	2096380	2099592	4	2.5087	0.0060582	0.6146
ACTL9	19	8807751	8809172	4	2.509	0.0060539	0.6146
ARMC6	19	19144384	19170563	45	2.4573	0.0069995	0.6146
AC007204.1	19	20047769	20048639	1	2.5474	0.0054266	0.6146
FUT2	19	49199228	49209207	35	2.5014	0.0061844	0.6146
MKKS	20	10381657	10414870	98	2.5212	0.0058476	0.6146
EIF2S2	20	32676104	32700138	18	2.4734	0.0066922	0.6146
LTN1	21	30300466	30365270	112	2.4957	0.0062858	0.6146
AP000688.1	21	37402368	37417818	46	2.4984	0.0062378	0.6146
BID	22	18216906	18257536	121	2.4754	0.0066536	0.6146
HPS4	22	26839389	26879803	97	2.4895	0.0063963	0.6146
SDCBP2	20	1290619	1309883	57	2.4431	0.0072805	0.616075
ITGAD	16	31404633	31437826	32	2.44	0.007344	0.618649
OTUD3	1	20209006	20239438	60	2.4375	0.0073955	0.620194
ASNSD1	2	190526111	190535557	20	2.4334	0.007478	0.624313
GRHL2	8	102504660	102681954	432	2.4281	0.0075881	0.629909
DOK5	20	53092136	53267710	376	2.427	0.0076124	0.629909
NAA30	14	57857262	57882635	18	2.4246	0.0076621	0.631229
OR8B8	11	124310022	124311054	1	2.4183	0.0077963	0.639468
GPR141	7	37723399	37873390	343	2.4161	0.0078441	0.640579
USP24	1	55532032	55680786	151	2.4065	0.0080527	0.648054
OR56A1	11	6047901	6048971	1	2.4045	0.0080969	0.648054
HOXC4	12	54447661	54449814	2	2.4075	0.0080314	0.648054
ARMC5	16	31469401	31478487	9	2.4077	0.0080273	0.648054
N6AMT1	21	30244513	30257693	52	2.404	0.0081089	0.648054
HOXC13	12	54332535	54340328	16	2.4015	0.0081648	0.649744
HAS2	8	122624356	122653630	67	2.3938	0.0083372	0.657195
PANX1	11	93862094	93915138	111	2.3932	0.0083509	0.657195
KBTBD7	13	41763969	41768702	4	2.3911	0.008399	0.657195
ADRA1D	20	4201329	4229721	87	2.3921	0.0083751	0.657195
MSH3	5	79950467	80172279	579	2.3863	0.0085094	0.662659
KIAA1462	10	30301729	30404423	175	2.385	0.0085397	0.662659
ZSWIM8	10	75545340	75561551	5	2.382	0.0086086	0.665246
ISY1	3	128846258	128880136	29	2.3804	0.0086477	0.665517
GLTPD1	1	1260136	1264277	9	2.3775	0.0087152	0.667963
FAM171B	2	187558698	187630685	82	2.3756	0.0087608	0.668717
MYL10	7	101256605	101272576	36	2.37	0.0088929	0.674977
CKAP2	13	53029564	53050763	39	2.3691	0.008915	0.674977
ADH6	4	100123795	100140694	28	2.3611	0.0091105	0.67532
TRAPPC3L	6	116816152	116866773	130	2.3639	0.0090413	0.67532
AC023632.1	8	95558771	95560630	8	2.3656	0.009001	0.67532
MAGEL2	15	23888691	23891175	3	2.362	0.0090885	0.67532
C15ORF37	15	80215507	80217194	10	2.3655	0.0090037	0.67532
PPP4R1	18	9546789	9615238	169	2.3599	0.0091411	0.67532
DKKL1	19	49865040	49878373	43	2.3586	0.0091723	0.67532
MYCBPAP	17	48585745	48608862	59	2.3561	0.0092352	0.677284
KIAA1429	8	95499921	95565757	245	2.3536	0.009296	0.67908
SETD4	21	37406839	37451687	134	2.3513	0.0093546	0.680702
LYPD2	8	143831568	143833952	7	2.3474	0.0094517	0.682457
TM6SF1	15	83776159	83813606	31	2.3487	0.0094207	0.682457
THAP3	1	6684926	6695646	23	2.3439	0.0095414	0.683632
COLQ	3	15491640	15563258	201	2.3411	0.0096142	0.683632
PODXL	7	131185021	131242976	143	2.3418	0.0095964	0.683632
SPATA6L	9	4553386	4666674	423	2.3435	0.0095526	0.683632
ZBTB48	1	6640061	6649340	8	2.3298	0.0099088	0.688864
OR6K6	1	158724510	158725681	2	2.3299	0.0099054	0.688864
AL360004.1	9	132902889	132906498	9	2.3362	0.0097402	0.688864
GAL3ST3	11	65809423	65816651	12	2.3327	0.0098321	0.688864
DRD2	11	113280318	113346413	146	2.3342	0.0097937	0.688864
ZNF558	19	8920380	8943004	57	2.3323	0.0098418	0.688864
FAS	10	90750414	90775542	93	2.3283	0.0099475	0.688993
FAM26E	6	116832809	116845955	37	2.3255	0.010023	0.689943
HSD3B7	16	30996519	31000473	6	2.325	0.010035	0.689943
SPTLC3	20	12989627	13147411	653	2.3212	0.010138	0.694472
TRIM51	11	55650773	55659286	16	2.3194	0.010187	0.695201
MN1	22	28144265	28197486	78	2.3181	0.010223	0.695201
C12orf74	12	93096619	93102325	5	2.3116	0.0104	0.704675
ARHGEF10	8	1772142	1906807	624	2.3067	0.010536	0.708754
EML1	14	100204030	100408397	492	2.3075	0.010514	0.708754
SLC39A10	2	196440701	196602426	259	2.3042	0.010607	0.710973
EXD2	14	69658228	69709075	73	2.3021	0.010666	0.712375
TFIP11	22	26887191	26908471	41	2.3	0.010724	0.713699
PLA2G4A	1	186798085	186958113	366	2.2963	0.01083	0.716916
GSDMC	8	130760442	130799134	92	2.2956	0.010849	0.716916
BEND4	4	42112955	42154895	83	2.2912	0.010977	0.722081
ADAM32	8	38964509	39142430	313	2.2898	0.011016	0.722081
INPPL1	11	71934745	71950149	22	2.2889	0.011043	0.722081
MTIF2	2	55463731	55496483	71	2.286	0.011127	0.725038
2007-09-01	7	35840542	35944917	149	2.284	0.011185	0.726287
IL17RD	3	57124010	57204334	147	2.2803	0.011294	0.729403
DHX34	19	47852538	47885961	77	2.2798	0.011311	0.729403
WNT4	1	22443798	22470462	66	2.2745	0.011467	0.733424
KIAA1109	4	123073488	123283913	334	2.2737	0.011491	0.733424
NAP1L1	12	76438670	76478813	47	2.2747	0.011463	0.733424
ISG15	1	948803	949920	5	2.2653	0.011749	0.744249
LITAF	16	11641853	11730237	317	2.2642	0.01178	0.744249
RALY	20	32581452	32696114	110	2.2653	0.011749	0.744249
PADI2	1	17393256	17445948	230	2.2604	0.011897	0.74911
RCAN3	1	24829387	24867530	100	2.2497	0.012234	0.749441
CAMK2N2	3	183977001	183979251	3	2.2536	0.01211	0.749441
KCNIP4	4	20730239	21950422	3774	2.2523	0.01215	0.749441
MAP3K1	5	56111401	56191979	150	2.2503	0.012215	0.749441
HIST1H4H	6	26281283	26285762	11	2.2547	0.012075	0.749441
IFITM2	11	307631	315272	17	2.2475	0.012303	0.749441
C12orf40	12	40019969	40302102	490	2.251	0.012191	0.749441
FAIM2	12	50260679	50298000	75	2.2477	0.012296	0.749441
RHBDL1	16	725666	728268	1	2.2535	0.012113	0.749441
GRAMD4	22	46971909	47075688	420	2.2498	0.012232	0.749441
TSHB	1	115572415	115576941	18	2.2457	0.012362	0.75059
DHTKD1	10	12110971	12165224	152	2.2438	0.012423	0.751853
KCNMB3	3	178957530	178984790	126	2.2392	0.012572	0.758416
SLC6A3	5	1392909	1445545	147	2.236	0.012675	0.760268
FAM216B	13	43355686	43365683	27	2.2357	0.012684	0.760268
PSEN2	1	227057885	227083806	66	2.2329	0.012779	0.763515
TXNDC12	1	52485803	52521843	52	2.2232	0.013102	0.768089
BTF3L4	1	52521797	52556388	37	2.226	0.013007	0.768089
MEST	7	130126012	130146133	30	2.2233	0.013098	0.768089
ZNF517	8	146024261	146036554	41	2.2243	0.013065	0.768089
H2AFY2	10	71812552	71872036	147	2.224	0.013075	0.768089
C15orf37	15	80215113	80217194	11	2.2282	0.012933	0.768089
METAP1	4	99916771	99983964	127	2.2159	0.01335	0.76818
MTURN	7	30174426	30202378	75	2.2192	0.013237	0.76818
MALRD1	10	19492779	20079330	2108	2.2201	0.013206	0.76818
TRIM48	11	55029658	55038595	38	2.2175	0.013296	0.76818
MAP2K1	15	66679155	66784650	236	2.22	0.01321	0.76818
WNT9B	17	44910567	44964096	100	2.2163	0.013334	0.76818
BRINP3	1	190066792	190446759	572	2.2095	0.013571	0.771105
Z98049.1	6	166945369	166947709	2	2.2102	0.013545	0.771105
ARL6IP4	12	123464607	123467456	1	2.2084	0.013607	0.771105
RNF219	13	79188426	79233314	78	2.2096	0.013566	0.771105
AC135048.1	16	30996808	30997533	2	2.2114	0.013504	0.771105
LCORL	4	17842822	18023499	351	2.2062	0.013686	0.772486
MRPS16	10	75006510	75012451	14	2.2054	0.013714	0.772486
CPSF3L	1	1246965	1260071	11	2.1751	0.014812	0.774777
MED18	1	28655513	28662476	5	2.1503	0.015768	0.774777
TRNAU1AP	1	28879597	28905051	34	2.1511	0.015733	0.774777
RTCA	1	100731763	100758325	47	2.1758	0.014784	0.774777
GNAI3	1	110091233	110136975	47	2.1965	0.014029	0.774777
IKBKE	1	206643791	206670223	71	2.161	0.015348	0.774777
GPR113	2	26531041	26569685	80	2.1795	0.014649	0.774777
FIGLA	2	71004442	71017775	46	2.1799	0.014631	0.774777
AC013468.1	2	190642909	190643157	2	2.1997	0.013913	0.774777
GPR62	3	51989330	51991509	4	2.1748	0.014824	0.774777
PCBP4	3	51991470	52002426	5	2.1551	0.015577	0.774777
PIK3R4	3	130397779	130465673	96	2.1503	0.015765	0.774777
DGKG	3	185823457	186080026	514	2.198	0.013975	0.774777
MAD2L1	4	120976763	120988229	33	2.1882	0.014329	0.774777
MCUR1	6	13786789	13814800	46	2.1916	0.014204	0.774777
HIST1H3B	6	26031817	26032288	1	2.1467	0.015909	0.774777
LSM2	6	31765173	31774761	19	2.172	0.014928	0.774777
KLHL32	6	97372605	97588630	619	2.1503	0.015767	0.774777
KIAA1919	6	111580551	111592370	24	2.1726	0.014906	0.774777
FAM26F	6	116782533	116784934	6	2.1882	0.014329	0.774777
VWDE	7	12370511	12443567	288	2.1579	0.015468	0.774777
CAMK2B	7	44256749	44374176	247	2.1821	0.014552	0.774777
PHKG1	7	56148440	56160689	31	2.1522	0.015691	0.774777
TSGA13	7	130353488	130372268	36	2.1781	0.014699	0.774777
LOXL2	8	23154702	23282841	630	2.1475	0.015878	0.774777
GPIHBP1	8	144295068	144299044	18	2.192	0.014191	0.774777
IL33	9	6215805	6257983	115	2.1716	0.014943	0.774777
CDC14B	9	99252523	99382112	68	2.1634	0.015256	0.774777
ST6GALNAC6	9	130647600	130667687	31	2.1617	0.015321	0.774777
NEBL	10	21068902	21463116	843	2.1715	0.014945	0.774777
CAMK2G	10	75572259	75634343	59	2.1614	0.015334	0.774777
NAT10	11	34127149	34169217	65	2.1481	0.015854	0.774777
OR5L2	11	55594695	55595630	5	2.1556	0.015557	0.774777
RP11-1167A19.2	11	65834748	65837090	3	2.1727	0.014902	0.774777
FAM118B	11	126081309	126132881	98	2.1803	0.014619	0.774777
IGSF9B	11	133778459	133826880	122	2.1599	0.015389	0.774777
SLC2A13	12	40148823	40499891	666	2.1928	0.014162	0.774777
OGFOD2	12	123459127	123464590	5	2.1688	0.015047	0.774777
C12orf65	12	123717463	123742506	64	2.1653	0.015181	0.774777
AACS	12	125549925	125627873	166	2.1725	0.014909	0.774777
ALG11	13	52586534	52603800	22	2.1555	0.01556	0.774777
SCEL	13	78109809	78219398	217	2.1628	0.015276	0.774777
LRP10	14	23340822	23350789	7	2.1478	0.015866	0.774777
FAM177A1	14	35514113	35582336	221	2.1643	0.015221	0.774777
NIN	14	51186481	51297839	225	2.1586	0.01544	0.774777
ACTN1	14	69340860	69446157	336	2.1813	0.014582	0.774777
TC2N	14	92246095	92333880	122	2.1871	0.014369	0.774777
TIPIN	15	66628544	66679084	111	2.1724	0.014914	0.774777
IREB2	15	78729773	78793798	88	2.1546	0.015596	0.774777
DNAH3	16	20944433	21170762	486	2.1621	0.015305	0.774777
C16orf93	16	30768744	30774031	3	2.1639	0.015236	0.774777
CTNNBL1	20	36322408	36500531	243	2.1734	0.014874	0.774777
RAP1GDS1	4	99182535	99365012	326	2.139	0.016216	0.781586
DHFR	5	79922047	79950802	132	2.1408	0.016145	0.781586
CPA4	7	129932974	129964020	79	2.1421	0.016094	0.781586
EPN3	17	48609904	48621111	26	2.1392	0.016209	0.781586
PTPRU	1	29563028	29653325	192	2.1327	0.016474	0.783647
CD200R1L	3	112534556	112565703	106	2.13	0.016584	0.783647
SRPRB	3	133502877	133544616	76	2.1316	0.01652	0.783647
TRIM59	3	160150233	160203561	70	2.1342	0.016412	0.783647
TOR1B	9	132565432	132573560	13	2.1321	0.016498	0.783647
PPM1D	17	58677544	58741849	9	2.1307	0.016559	0.783647
GFY	19	49927006	49932075	1	2.1343	0.016411	0.783647
NLRP2	19	55464498	55512510	184	2.1298	0.016594	0.783647
UBE2S	19	55912652	55919145	12	2.1246	0.01681	0.791848
PSMD14	2	162164549	162268228	116	2.12	0.017003	0.792187
DDX39B	6	31497996	31510225	59	2.1213	0.016948	0.792187
CAPRIN1	11	34073230	34122703	109	2.1214	0.016943	0.792187
TMEM102	17	7338762	7340998	3	2.1226	0.016893	0.792187
SUN5	20	31571579	31592239	83	2.1194	0.017029	0.792187
ORM2	9	117092149	117095532	6	2.1167	0.017141	0.79345
DSC3	18	28569974	28622781	144	2.1177	0.017101	0.79345
RUNX3	1	25226002	25291612	101	2.1155	0.017193	0.793892
PTK2B	8	27168999	27316903	343	2.1143	0.017243	0.79424
C8orf4	8	40010989	40012821	2	2.1112	0.017378	0.797543
RUNX1	21	36160098	37376965	3018	2.1107	0.0174	0.797543
TRIM8	10	104404253	104418164	15	2.1097	0.017444	0.797605
SRPR	11	126132814	126139039	14	2.1075	0.017536	0.798819
ONECUT2	18	55102917	55158529	111	2.1071	0.017556	0.798819
PKMYT1	16	3018025	3030540	14	2.1059	0.017608	0.799241
DYNC2LI1	2	44001178	44037149	118	2.0978	0.01796	0.805444
ECE2	3	183967438	184010819	60	2.0995	0.017888	0.805444
GRID2	4	93225550	94695707	2970	2.0988	0.017917	0.805444
RPUSD4	11	126071993	126081587	22	2.0997	0.017879	0.805444
ZNF30	19	35417807	35436074	62	2.1008	0.017828	0.805444
BAI2	1	32192718	32230494	26	2.0895	0.018331	0.80624
HSD3B2	1	119957554	119965658	23	2.0938	0.018137	0.80624
PQLC3	2	11295324	11319000	77	2.0868	0.018452	0.80624
C2orf27A	2	132479948	132524973	102	2.0876	0.018418	0.80624
SS18L2	3	42623332	42636606	26	2.0898	0.01832	0.80624
CTD-2117L12.1	5	57837394	57854070	32	2.0881	0.018395	0.80624
FAM81B	5	94727048	94786158	165	2.0946	0.018103	0.80624
RAB23	6	57053607	57087078	25	2.0954	0.018066	0.80624
C10orf32	10	104613980	104624718	19	2.092	0.018218	0.80624
UGGT2	13	96453834	96705736	387	2.0906	0.018284	0.80624
ICAM1	19	10381511	10397291	32	2.0881	0.018396	0.80624
HTR6	1	19991780	20006055	29	2.0659	0.019418	0.811532
SPOCD1	1	32256023	32281652	31	2.0763	0.018933	0.811532
GCG	2	162999392	163008914	8	2.0731	0.019082	0.811532
TYW5	2	200794698	200820459	35	2.0658	0.019422	0.811532
GRM7	3	6811688	7783215	2864	2.0725	0.019111	0.811532
ACAP2	3	194995465	195163807	269	2.0701	0.019219	0.811532
MFAP3	5	153418466	153600038	422	2.0767	0.018915	0.811532
C6orf141	6	49518113	49529620	48	2.0686	0.019292	0.811532
TRPV5	7	142605267	142630905	62	2.0675	0.019345	0.811532
WBP1L	10	104503727	104576021	180	2.0821	0.018666	0.811532
CCDC83	11	85566144	85631064	173	2.0785	0.018831	0.811532
VAMP1	12	6571403	6580153	27	2.0726	0.019106	0.811532
MEGF11	15	66187417	66546085	930	2.0776	0.018874	0.811532
TVP23A	16	10854776	10912651	72	2.0701	0.019222	0.811532
HEATR3	16	50099852	50140298	93	2.0654	0.019441	0.811532
LLGL2	17	73521161	73571289	200	2.0659	0.019421	0.811532
EIF4A3	17	78109013	78120982	38	2.0772	0.01889	0.811532
RFNG	17	80005778	80009707	15	2.0807	0.018732	0.811532
AC012123.1	18	30349758	30354376	7	2.0663	0.019401	0.811532
P2RY11	19	10222214	10226048	11	2.07	0.019227	0.811532
MEGF9	9	123363091	123476748	77	2.0619	0.019608	0.815821
OR4F15	15	102358366	102359350	1	2.0614	0.019631	0.815821
ZBTB7C	18	45553044	45937123	1197	2.0582	0.019788	0.820522
AGAP5	10	75434033	75457639	8	2.0552	0.019932	0.822432
TM9SF2	13	100153671	100216260	92	2.0544	0.019966	0.822432
SUGP2	19	19101697	19144832	64	2.0555	0.019917	0.822432
MRPS21	1	150266289	150281414	44	2.0512	0.020121	0.823414
NT5E	6	86159809	86205500	52	2.0497	0.020195	0.823414
SLC2A12	6	134309835	134373774	117	2.0494	0.02021	0.823414
TMEM252	9	71151496	71155783	6	2.0501	0.020176	0.823414
C17orf58	17	65987217	65989765	1	2.0517	0.0201	0.823414
CCDC85A	2	56411258	56613308	492	2.0464	0.020356	0.825765
HCN1	5	45259349	45696253	374	2.047	0.020331	0.825765
DVL1	1	1270656	1284730	24	2.0435	0.020502	0.826875
ATXN7L2	1	110026101	110035426	9	2.0175	0.021822	0.826875
PRUNE	1	150980896	151008189	53	2.0166	0.021866	0.826875
FCRL5	1	157483167	157522310	129	2.0148	0.021961	0.826875
PCDP1	2	120302008	120419827	125	2.0112	0.022151	0.826875
HELT	4	185939995	185941958	7	2.034	0.020977	0.826875
OR2H1	6	29424958	29432105	21	2.0193	0.02173	0.826875
ATP6V1G2-DDX39B	6	31497996	31514385	73	2.0402	0.020664	0.826875
IRAK1BP1	6	79577189	79656157	112	2.0406	0.020648	0.826875
FAM26D	6	116850174	116880031	54	2.0388	0.020734	0.826875
C7orf71	7	26677490	26686889	21	2.0208	0.021648	0.826875
GBAS	7	56019486	56067874	101	2.0361	0.020871	0.826875
CCDC146	7	76751751	76958850	589	2.0114	0.022139	0.826875
ZKSCAN1	7	99613204	99639312	33	2.0209	0.021648	0.826875
ZDHHC21	9	14611069	14693469	274	2.0117	0.022127	0.826875
TLE1	9	84198598	84304220	283	2.0277	0.021294	0.826875
COL15A1	9	101705461	101833069	280	2.0144	0.021985	0.826875
ENDOG	9	131580753	131584956	9	2.0262	0.021373	0.826875
HRAS	11	532242	537287	24	2.0167	0.021865	0.826875
OR5W2	11	55681126	55682058	9	2.0412	0.020616	0.826875
MED19	11	57471186	57479693	8	2.0173	0.021835	0.826875
OVOL1	11	65554493	65564690	22	2.0353	0.02091	0.826875
YIF1A	11	66052051	66056641	5	2.0368	0.020834	0.826875
PRKAG1	12	49396057	49412980	9	2.0225	0.021561	0.826875
KRT4	12	53200333	53208335	18	2.0324	0.021057	0.826875
MVK	12	110011060	110035067	61	2.0186	0.021766	0.826875
HNRNPA1L2	13	53191605	53217919	70	2.0297	0.021195	0.826875
RNASE3	14	21359558	21360507	3	2.0435	0.020504	0.826875
NKX2-8	14	37049784	37051812	2	2.0166	0.02187	0.826875
MTMR10	15	31231144	31283810	124	2.027	0.021331	0.826875
BTBD1	15	83685174	83736106	85	2.0144	0.021986	0.826875
BNC1	15	83924655	83953466	31	2.0263	0.021366	0.826875
SPATA8	15	97326619	97328845	3	2.0145	0.02198	0.826875
GLOD4	17	660337	685581	46	2.0356	0.020894	0.826875
C17orf104	17	42733762	42767676	21	2.0334	0.021005	0.826875
LINGO3	19	2289774	2308156	46	2.0133	0.02204	0.826875
hsa-mir-1199	19	14183348	14185874	4	2.033	0.021028	0.826875
LGALS16	19	40146534	40151287	7	2.0112	0.022152	0.826875
TMC2	20	2517253	2622430	370	2.0316	0.021095	0.826875
UCKL1	20	62571186	62587769	29	2.0427	0.02054	0.826875
GLIPR1	12	75874460	75897633	47	2.0089	0.022275	0.82981
CACNA1B	9	140772241	141019076	299	2.0072	0.022367	0.829931
LGR4	11	27387508	27494322	167	2.0074	0.022355	0.829931
FXYD5	19	35645633	35660786	57	2.006	0.022428	0.830547
CADPS	3	62384022	62861054	1473	2.0026	0.022608	0.830633
TESC	12	117476728	117537284	182	2.0034	0.022569	0.830633
FAM195A	16	691813	698474	5	2.0044	0.022512	0.830633
SYNGR4	19	48867652	48879633	15	2.0031	0.022582	0.830633
TMCO4	1	20008706	20126438	305	1.9966	0.022936	0.832354
URB2	1	229761981	229795946	57	1.9883	0.023391	0.832354
AC007557.1	2	217735495	217736362	2	1.9871	0.023456	0.832354
TMPRSS7	3	111753690	111800116	136	1.9926	0.023153	0.832354
SLC26A1	4	972861	987228	26	1.9899	0.023303	0.832354
UBLCP1	5	158690089	158713044	32	1.9923	0.023169	0.832354
PRR7	5	176873446	176883283	10	1.9918	0.023197	0.832354
HIST1H2BC	6	26115101	26124154	24	1.9921	0.02318	0.832354
RWDD1	6	116892530	116918838	51	1.9871	0.023456	0.832354
EBAG9	8	110551940	110578225	31	1.9917	0.023201	0.832354
RNH1	11	494512	507300	52	1.9978	0.022869	0.832354
RNF111	15	59157374	59389618	383	1.9888	0.023361	0.832354
DIS3L	15	66585555	66626236	86	1.9923	0.02317	0.832354
KRTAP4-2	17	39333698	39334460	5	1.996	0.022966	0.832354
MEX3C	18	48700920	48744674	81	1.9989	0.022808	0.832354
APOC2	19	45449243	45452822	14	1.9878	0.023418	0.832354
C20orf26	20	20033158	20341346	864	1.9874	0.023437	0.832354
APOL3	22	36536372	36562225	86	1.9962	0.022955	0.832354
FABP3	1	31838472	31849697	14	1.9835	0.023653	0.835171
PRRT3	3	9987226	9994078	4	1.9805	0.023825	0.835171
SLC7A14	3	170177372	170303863	226	1.9813	0.023778	0.835171
AMBP	9	116822407	116840752	40	1.9832	0.023671	0.835171
DYNLL1	12	120907653	120936296	70	1.9805	0.023823	0.835171
C16orf58	16	31500792	31520630	15	1.9801	0.023848	0.835171
C17orf62	17	80400465	80408705	28	1.9847	0.023588	0.835171
OLFM3	1	102268130	102462586	594	1.9779	0.023969	0.836277
RPL4	15	66790355	66816870	66	1.9786	0.02393	0.836277
C15orf40	15	83657193	83680393	35	1.9754	0.02411	0.838556
MCOLN1	19	7587512	7598895	11	1.9752	0.024124	0.838556
HMGCS2	1	120290619	120311528	41	1.9729	0.024252	0.839308
C1orf56	1	151020216	151024462	1	1.9736	0.024211	0.839308
FLAD1	1	154955814	154965587	11	1.9634	0.024801	0.839308
NOS1AP	1	162039564	162353321	858	1.962	0.024879	0.839308
HTR1F	3	88039846	88042919	2	1.9687	0.024493	0.839308
KLHL2	4	166128770	166244308	238	1.9723	0.024288	0.839308
C4orf47	4	186347394	186370980	66	1.961	0.024941	0.839308
ZDHHC11	5	710471	851101	128	1.9587	0.025072	0.839308
REV3L	6	111620234	111804918	323	1.9677	0.024551	0.839308
THBS2	6	169615875	169654139	176	1.9648	0.024716	0.839308
AZGP1	7	99564343	99573780	8	1.9715	0.024331	0.839308
ZYX	7	143078173	143088204	20	1.9659	0.024654	0.839308
PENK	8	57349233	57359293	27	1.97	0.024421	0.839308
SYBU	8	110586207	110704020	271	1.9579	0.02512	0.839308
TTC40	10	134621896	134756327	476	1.9615	0.024912	0.839308
POLA2	11	65029233	65073060	30	1.958	0.025118	0.839308
SF3B2	11	65818200	65836779	26	1.9579	0.025123	0.839308
EIF2S1	14	67826714	67853233	55	1.9629	0.024828	0.839308
PLEK2	14	67853700	67878917	53	1.9595	0.025029	0.839308
HDGFRP3	15	83784320	83876770	104	1.9701	0.024412	0.839308
RASD1	17	17397751	17399709	5	1.9616	0.024906	0.839308
FAM182B	20	25744102	25848861	75	1.9577	0.025133	0.839308
TAF13	1	109605108	109618624	36	1.9539	0.025359	0.845345
MXRA8	1	1288069	1297157	19	1.9465	0.025798	0.846284
ANKRD65	1	1353800	1357149	5	1.9369	0.026381	0.846284
SSX2IP	1	85109390	85156486	102	1.9416	0.026093	0.846284
WDR3	1	118472343	118509165	63	1.938	0.026313	0.846284
RASSF5	1	206680879	206762616	165	1.938	0.026309	0.846284
HSPA1B	6	31795512	31798031	2	1.9367	0.02639	0.846284
PHIP	6	79645584	79787953	211	1.9504	0.025565	0.846284
FAM162B	6	117073363	117086886	40	1.9395	0.026223	0.846284
MYCT1	6	153019030	153045702	79	1.9447	0.025904	0.846284
MAD1L1	7	1855429	2272878	1332	1.9423	0.026053	0.846284
TRPV6	7	142568956	142583507	49	1.9457	0.025845	0.846284
TNFRSF10A	8	23047965	23082639	99	1.9427	0.026029	0.846284
PTGR1	9	114312002	114362135	146	1.9494	0.025624	0.846284
STXBP1	9	130374544	130457460	62	1.9443	0.025928	0.846284
ADO	10	64564516	64568238	6	1.9361	0.026428	0.846284
CHST3	10	73724123	73773322	122	1.9514	0.025506	0.846284
C11orf35	11	554855	560779	26	1.9452	0.025875	0.846284
NAP1L4	11	2965667	3013607	141	1.9496	0.025609	0.846284
NUCB2	11	17229700	17371521	249	1.9396	0.026217	0.846284
AP000974.1	11	85563600	85565986	10	1.9396	0.026213	0.846284
CAND1	12	67663061	67713731	136	1.9479	0.025716	0.846284
ZNF490	19	12688775	12750912	127	1.9479	0.025713	0.846284
CCDC61	19	46498339	46524576	90	1.939	0.026249	0.846284
TEAD2	19	49843852	49865714	28	1.9352	0.02648	0.8465
RP11-408E5.4	13	19756173	19761496	36	1.9336	0.026581	0.847311
TXN2	22	36863083	36878077	64	1.9334	0.026596	0.847311
LMNA	1	156052364	156109880	120	1.9314	0.026715	0.848213
APBB1	11	6416355	6440644	29	1.9317	0.026698	0.848213
AL021546.6	12	120876001	120897809	42	1.928	0.026928	0.850643
CLPTM1	19	45457842	45496599	91	1.929	0.026863	0.850643
NEFH	22	29876219	29887379	25	1.9287	0.026884	0.850643
SHB	9	37919131	38069210	369	1.9266	0.027018	0.852047
AIPL1	17	6297013	6338519	197	1.9258	0.027064	0.85206
CCDC104	2	55746740	55773015	57	1.9233	0.027219	0.852634
POU6F2	7	39017598	39532694	1313	1.9238	0.027187	0.852634
SUMF2	7	56131695	56148363	35	1.9243	0.027159	0.852634
KTI12	1	52497775	52499488	3	1.9192	0.027481	0.852766
TF	3	133464800	133497850	101	1.921	0.027365	0.852766
MCCD1	6	31496494	31498009	19	1.9181	0.027547	0.852766
PSD3	8	18384811	18942240	2456	1.9175	0.027588	0.852766
CYP26A1	10	94833232	94837647	6	1.9181	0.027547	0.852766
OR5F1	11	55761157	55762101	6	1.9212	0.027354	0.852766
NARS	18	55267888	55289445	65	1.9198	0.027442	0.852766
PGLYRP2	19	15579456	15609767	80	1.921	0.027368	0.852766
FAM205A	9	34723052	34729464	20	1.9167	0.027639	0.852932
FAM189B	1	155216996	155225274	16	1.9145	0.027777	0.855325
KLHL14	18	30252634	30353025	224	1.914	0.027808	0.855325
NOP14	4	2939660	2965112	57	1.9127	0.02789	0.856438
LYAR	4	4269428	4291896	93	1.9101	0.02806	0.858838
CHRNA2	8	27317279	27337400	71	1.9104	0.028039	0.858838
NDUFS1	2	206979541	207024327	99	1.9093	0.02811	0.858963
SLAMF6	1	160454820	160493052	104	1.9073	0.028239	0.860429
KIF3A	5	132028320	132073330	72	1.9072	0.02825	0.860429
IFT52	20	42219571	42275936	95	1.9033	0.0285	0.866632
DBT	1	100652475	100715390	96	1.8976	0.028876	0.867621
PYHIN1	1	158900586	158946844	85	1.8979	0.028853	0.867621
CYS1	2	10196907	10221071	84	1.8941	0.029108	0.867621
DRC1	2	26624784	26679579	96	1.8881	0.029506	0.867621
SEC22C	3	42589461	42642572	106	1.8916	0.029271	0.867621
ALPK1	4	113206665	113363776	360	1.8922	0.029235	0.867621
TBCA	5	76986991	77164604	554	1.8942	0.029096	0.867621
MSH5-SAPCD1	6	31707797	31732628	46	1.8871	0.029575	0.867621
RPA3	7	7676149	7758238	255	1.8893	0.029423	0.867621
CNPY4	7	99717236	99723134	8	1.8993	0.028761	0.867621
COPG2	7	130146089	130353598	183	1.901	0.02865	0.867621
EPHA1	7	143087382	143105985	38	1.8884	0.029484	0.867621
AF131215.5	8	10983980	10987745	11	1.8989	0.02879	0.867621
PPP2CB	8	30631973	30671830	94	1.8879	0.02952	0.867621
THEM6	8	143808621	143818345	21	1.886	0.029646	0.867621
SIGIRR	11	405716	417455	25	1.8937	0.029132	0.867621
TEAD1	11	12695969	12966298	382	1.8875	0.029544	0.867621
SCYL1	11	65292548	65306175	12	1.8956	0.029006	0.867621
FAM181B	11	82443053	82444906	6	1.8897	0.029399	0.867621
PLEKHG7	12	93115281	93166231	94	1.8914	0.029288	0.867621
CYFIP1	15	22892005	23006016	376	1.8952	0.02903	0.867621
AOC3	17	41003201	41010147	2	1.8866	0.029608	0.867621
NAPSA	19	50861734	50869087	11	1.8979	0.028853	0.867621
C2CD2	21	43305221	43373999	226	1.8984	0.028825	0.867621
SSBP3	1	54691105	54879152	405	1.877	0.030261	0.868679
LBX2	2	74724644	74730443	5	1.8789	0.030127	0.868679
BRK1	3	10157276	10168874	45	1.8778	0.030202	0.868679
TMPRSS11A	4	68775103	68829858	135	1.8811	0.029979	0.868679
MYO1G	7	45002261	45018697	35	1.8772	0.030249	0.868679
C9orf38	9	6467618	6470375	9	1.8831	0.029846	0.868679
PDE6C	10	95372345	95425767	173	1.8815	0.029955	0.868679
NCAPD2	12	6602522	6641121	112	1.8782	0.030175	0.868679
RP11-497E19.2	14	85994943	85995730	3	1.8766	0.030286	0.868679
C18orf25	18	43753519	43846949	105	1.8825	0.029882	0.868679
AC091150.1	18	45778672	45779208	2	1.8793	0.030099	0.868679
CTD-2207O23.10	19	7598481	7604945	13	1.8828	0.029866	0.868679
TMEM59L	19	18718240	18731849	37	1.8805	0.030022	0.868679
HTT	4	3076408	3245676	284	1.8752	0.030385	0.868853
ATXN10	22	46067678	46241187	317	1.8756	0.030356	0.868853
RCC1	1	28832455	28865812	56	1.8726	0.030565	0.869312
TMED5	1	93615299	93646285	39	1.8734	0.030508	0.869312
ENOPH1	4	83351715	83382244	68	1.8722	0.030587	0.869312
TRMT12	8	125463048	125474391	23	1.873	0.030531	0.869312
RP11-404L6.2	5	67485704	67494235	17	1.8705	0.030708	0.871427
MRPL20	1	1337288	1342693	9	1.8696	0.030768	0.871807
CCDC138	2	109403213	109501933	151	1.8676	0.030908	0.872059
MSH5	6	31707725	31732622	47	1.8592	0.031502	0.872059
TRERF1	6	42192669	42419789	416	1.8602	0.031425	0.872059
NXPH1	7	8473585	8792593	1115	1.8611	0.031368	0.872059
TTLL11	9	124584207	124855885	864	1.8633	0.031209	0.872059
C9orf78	9	132589569	132598142	45	1.8622	0.031288	0.872059
MTA2	11	62360686	62369312	10	1.8619	0.031309	0.872059
OMP	11	76813886	76814377	2	1.8661	0.031015	0.872059
TAPBPL	12	6560856	6575683	50	1.8593	0.03149	0.872059
GXYLT1	12	42475647	42538681	115	1.8603	0.031421	0.872059
USPL1	13	31191830	31233686	40	1.8645	0.031127	0.872059
JPH4	14	24037244	24048009	6	1.8602	0.03143	0.872059
WDR20	14	102605840	102691184	153	1.863	0.03123	0.872059
SNAPC5	15	66782473	66790151	11	1.861	0.03137	0.872059
TEKT5	16	10721358	10788802	346	1.8589	0.031523	0.872059
LRFN1	19	39797208	39805976	7	1.8639	0.031168	0.872059
ADRB1	10	115803806	115806667	2	1.8559	0.031733	0.873694
OR7D2	19	9296279	9299493	5	1.8561	0.031717	0.873694
PPAN-P2RY11	19	10216899	10225456	21	1.8554	0.031769	0.873694
PPAN	19	10216965	10225414	21	1.8554	0.031769	0.873694
LINC01118	2	47043807	47049796	18	1.8519	0.032018	0.876674
TTC7A	2	47143296	47303276	620	1.8528	0.031958	0.876674
WBSCR27	7	73248920	73256865	20	1.8521	0.032005	0.876674
ZCWPW1	7	99998449	100026615	34	1.8497	0.03218	0.877096
PTDSS2	11	448268	491393	94	1.8494	0.032198	0.877096
SCN8A	12	51984050	52206648	289	1.8498	0.032174	0.877096
LZTR1	22	21333751	21353327	48	1.8491	0.032221	0.877096
SNRNP40	1	31732417	31769662	86	1.8482	0.032283	0.877506
ORC1	1	52838501	52870131	23	1.844	0.032595	0.879595
CLDN18	3	137717577	137752494	61	1.8444	0.032559	0.879595
SLC15A5	12	16341419	16430619	329	1.8458	0.03246	0.879595
RXFP2	13	32313674	32377009	164	1.8444	0.032561	0.879595
CGB5	19	49547141	49548568	1	1.8464	0.032415	0.879595
SYNPO2L	10	75404639	75423561	37	1.842	0.032735	0.8821
ADORA3	1	112025970	112106584	255	1.8374	0.033074	0.886127
TTC14	3	180319918	180335616	13	1.8389	0.032962	0.886127
TTC17	11	43380482	43516483	230	1.8382	0.033019	0.886127
KLC2	11	66024765	66035331	12	1.8378	0.033044	0.886127
GPR18	13	99906968	99913998	10	1.8367	0.033125	0.886224
PLCL2	3	16844159	17132086	605	1.8352	0.033237	0.887004
API5	11	43333513	43366079	46	1.835	0.033249	0.887004
SCNN1D	1	1215816	1227409	33	1.8236	0.034106	0.887035
FAM43B	1	20878932	20881512	3	1.8222	0.034211	0.887035
PRR9	1	153190060	153191793	4	1.8198	0.034396	0.887035
EPT1	2	26531415	26618759	176	1.8213	0.03428	0.887035
C2orf27B	2	132552534	132559234	8	1.8284	0.033748	0.887035
C2orf69	2	200775979	200820658	71	1.8275	0.033811	0.887035
SP100	2	231280657	231408805	341	1.8292	0.033683	0.887035
AGAP1	2	236402733	237040444	1204	1.8275	0.03381	0.887035
PARL	3	183547173	183602721	139	1.8311	0.033544	0.887035
RNF182	6	13924677	13980533	100	1.8315	0.033511	0.887035
ZUFSP	6	116956781	116989957	70	1.8243	0.034053	0.887035
THSD7A	7	11409984	11871824	1637	1.8232	0.034134	0.887035
KBTBD2	7	32907784	32933743	42	1.8193	0.034436	0.887035
NYAP1	7	100081550	100092422	14	1.8241	0.034068	0.887035
CTTNBP2	7	117350705	117514193	277	1.8248	0.034017	0.887035
FAM71C	12	100041531	100043824	7	1.832	0.033473	0.887035
TMEM132B	12	125671382	126146917	1247	1.8201	0.034374	0.887035
SEC23A	14	39501123	39578850	162	1.8254	0.033971	0.887035
NUBP1	16	10837643	10863208	54	1.8231	0.034141	0.887035
NECAB2	16	84002237	84036381	228	1.8198	0.034392	0.887035
KRT10	17	38974369	38978847	9	1.8263	0.033902	0.887035
PTPRM	18	7566780	8406859	1991	1.8214	0.034273	0.887035
GRP	18	56887400	56898006	34	1.8194	0.034425	0.887035
PSMF1	20	1093906	1160596	124	1.8238	0.034088	0.887035
PAXBP1	21	34106210	34144169	36	1.832	0.033477	0.887035
SLIT3	5	168088745	168728133	1826	1.8182	0.034516	0.887873
ZCCHC17	1	31769842	31837783	133	1.8175	0.03457	0.888041
WBP1	2	74685456	74688018	2	1.8145	0.034803	0.888564
FAM120AOS	9	96208776	96215874	20	1.8127	0.034937	0.888564
TRIM34	11	5640994	5665628	65	1.8126	0.034948	0.888564
DPF2	11	65101225	65120720	18	1.8117	0.035018	0.888564
ITPKA	15	41785591	41795747	21	1.8143	0.034818	0.888564
TMEM259	19	1009647	1021117	70	1.8149	0.034773	0.888564
MYBPC2	19	50936160	50969578	78	1.8125	0.034958	0.888564
GP6	19	55525073	55549632	116	1.812	0.034996	0.888564
SOD1	21	33031935	33041244	15	1.8152	0.034749	0.888564
KLHL23	2	170550998	170633499	321	1.8088	0.035242	0.893036
C1orf127	1	11006528	11042094	102	1.8031	0.035686	0.896985
ZNF683	1	26688125	26701013	38	1.7936	0.036435	0.896985
HACL1	3	15602211	15643338	39	1.7983	0.036068	0.896985
COL6A6	3	130279178	130396999	148	1.7985	0.036049	0.896985
MFSD10	4	2932288	2936586	5	1.7975	0.036128	0.896985
THAP6	4	76439156	76475683	64	1.8027	0.035717	0.896985
CTSO	4	156845270	156875069	98	1.8041	0.035608	0.896985
HIST1H2AC	6	26124373	26139344	43	1.8037	0.035641	0.896985
MEGT1	6	31674681	31685695	23	1.7949	0.036331	0.896985
BAG2	6	57037124	57054631	14	1.7937	0.036433	0.896985
SYNCRIP	6	86318053	86353510	39	1.7929	0.036491	0.896985
AC005493.1	7	34685709	34699772	55	1.7964	0.036214	0.896985
CHCHD7	8	57124245	57131357	2	1.8011	0.035845	0.896985
HPS6	10	103825147	103827792	2	1.8051	0.035533	0.896985
EIF1AD	11	65764016	65769647	21	1.7922	0.036549	0.896985
TIRAP	11	126152960	126168740	42	1.7993	0.035989	0.896985
RDH5	12	56114151	56118489	9	1.8044	0.035581	0.896985
HRK	12	117293949	117319246	24	1.797	0.036165	0.896985
HAUS4	14	23415437	23426370	17	1.7928	0.036502	0.896985
RP11-96O20.4	15	45879549	45968512	209	1.7944	0.036372	0.896985
CKLF	16	66586466	66600154	21	1.7962	0.036231	0.896985
DSC2	18	28645940	28682378	43	1.8016	0.035804	0.896985
ZNF134	19	58125601	58134724	19	1.7944	0.036378	0.896985
CEBPB	20	48807376	48809212	1	1.7927	0.036508	0.896985
RP11-676J12.7	17	812872	814452	7	1.7907	0.036672	0.898824
ADH4	4	100044808	100078949	184	1.7888	0.036826	0.899428
GRM4	6	33989628	34123399	422	1.7897	0.036749	0.899428
PDE7A	8	66629745	66754557	236	1.788	0.036889	0.899428
CEP128	14	80943330	81425861	1191	1.7885	0.036845	0.899428
CDX1	5	149546358	149564120	25	1.7862	0.037031	0.900542
ZNF438	10	31109136	31320866	558	1.7868	0.036988	0.900542
C10orf25	10	45493146	45496336	4	1.7843	0.03719	0.903227
ATP6V1D	14	67761088	67826982	176	1.7837	0.037238	0.903227
YTHDF2	1	29063133	29096287	41	1.7683	0.038508	0.903561
HPCAL4	1	40144320	40157361	70	1.7819	0.037382	0.903561
LRRC8C	1	90098631	90235462	195	1.7729	0.038119	0.903561
ZNF2	2	95831177	95850065	8	1.7794	0.037585	0.903561
CCDC174	3	14693271	14714166	49	1.7801	0.037527	0.903561
C4orf17	4	100432161	100463460	113	1.7708	0.038294	0.903561
CTC-236F12.4	5	55753622	55777773	100	1.7689	0.038457	0.903561
SNX14	6	86215214	86303874	107	1.7683	0.038504	0.903561
AMD1	6	111195973	111216916	61	1.7754	0.037915	0.903561
ZNF853	7	6655248	6663921	22	1.7683	0.038508	0.903561
AC008060.7	7	155174771	155189051	72	1.7704	0.038331	0.903561
TSNARE1	8	143293441	143484601	622	1.7701	0.038358	0.903561
DKK1	10	54074056	54077802	5	1.7765	0.037825	0.903561
GPR26	10	125425871	125454123	68	1.7751	0.037942	0.903561
TRIM6-TRIM34	11	5617955	5665628	189	1.7715	0.038241	0.903561
PTH	11	13513602	13517728	8	1.7713	0.038256	0.903561
DPPA3	12	7864050	7870155	13	1.7713	0.038256	0.903561
NABP2	12	56615799	56623638	7	1.7823	0.037349	0.903561
DNAH10OS	12	124410971	124419531	11	1.7705	0.038325	0.903561
RP11-298I3.5	14	23415479	23451467	42	1.7781	0.03769	0.903561
C14orf93	14	23456110	23479375	25	1.7735	0.038071	0.903561
ATL1	14	50999227	51099786	142	1.7813	0.037434	0.903561
CTXN2	15	48483736	48495953	1	1.7741	0.038024	0.903561
CDT1	16	88869621	88875666	17	1.776	0.037869	0.903561
ZNF776	19	58258164	58269527	13	1.7773	0.037756	0.903561
PEX26	22	18560689	18613905	125	1.778	0.037701	0.903561
RP11-867G23.8	11	66115421	66132275	27	1.7675	0.038574	0.903975
HABP4	9	99212483	99253618	50	1.7667	0.038638	0.904342
PLN	6	118869461	118881893	21	1.7649	0.038789	0.906741
RFWD2	1	175913967	176176629	522	1.76	0.039206	0.907554
ICOS	2	204801471	204826300	57	1.7599	0.039212	0.907554
HPS3	3	148847371	148891519	147	1.7616	0.039065	0.907554
REPIN1	7	150065278	150071133	17	1.7603	0.039178	0.907554
YAF2	12	42550906	42632151	112	1.7619	0.039046	0.907554
AP1G2	14	24028774	24037279	5	1.7599	0.03921	0.907554
PALB2	16	23614488	23652631	92	1.7617	0.03906	0.907554
ARVCF	22	19957419	20004331	163	1.7625	0.038989	0.907554
HES5	1	2460184	2461684	1	1.7527	0.039831	0.910611
TMEM61	1	55446465	55457966	34	1.7545	0.039671	0.910611
SMG5	1	156219015	156252620	69	1.7534	0.039765	0.910611
SIM1	6	100832891	100912805	131	1.7547	0.039651	0.910611
WBSCR28	7	73275489	73280223	14	1.7535	0.039762	0.910611
RAB11FIP3	16	475619	573011	216	1.7527	0.039829	0.910611
SPEM1	17	7323679	7324951	3	1.7574	0.039422	0.910611
DCAKD	17	43100708	43138473	85	1.7547	0.039659	0.910611
PALM	19	708953	748329	157	1.7527	0.039826	0.910611
PNPLA6	19	7598890	7626650	125	1.7549	0.039638	0.910611
DGKI	7	137065783	137531838	807	1.7498	0.040073	0.911685
SLC29A2	11	66129992	66139685	11	1.7498	0.040072	0.911685
KLHL42	12	27932953	27955973	38	1.7505	0.040012	0.911685
MTHFS	15	80125927	80189721	151	1.7512	0.039952	0.911685
CLHC1	2	55401927	55459699	106	1.7471	0.040311	0.913086
CNBP	3	128888327	128902765	9	1.7449	0.040505	0.913086
IFT80	3	159974774	160117668	136	1.7477	0.040261	0.913086
ADH7	4	100333418	100356894	57	1.7448	0.040514	0.913086
PDGFC	4	157681606	157892546	241	1.7441	0.040574	0.913086
LZTS1	8	20103676	20161474	192	1.7485	0.040189	0.913086
TMEM215	9	32783497	32787397	9	1.7443	0.040552	0.913086
RP11-644F5.10	12	56109820	56118487	11	1.7457	0.040435	0.913086
ANKRD10	13	111530887	111567416	87	1.7446	0.040526	0.913086
NUPR1L	7	56182374	56184093	3	1.743	0.040667	0.913543
CACNA2D4	12	1901123	2028002	391	1.7427	0.040692	0.913543
HGFAC	4	3443614	3451211	26	1.7403	0.040907	0.917268
NPIPB9	16	28763108	28784128	2	1.7384	0.04107	0.91982
NCKAP1	2	183773843	183903586	252	1.7372	0.041173	0.919924
GJB2	13	20761609	20767037	10	1.7373	0.041167	0.919924
AJAP1	1	4714792	4852594	522	1.7097	0.043657	0.920155
SLC30A2	1	26363743	26372624	17	1.7335	0.041507	0.920155
PHACTR4	1	28696114	28826881	343	1.709	0.043721	0.920155
NKAIN1	1	31652592	31712401	213	1.7234	0.042411	0.920155
DNAJC6	1	65713902	65881552	412	1.6985	0.044708	0.920155
TTLL7	1	84330711	84464833	303	1.7135	0.043306	0.920155
RP11-302M6.4	1	90098699	90398809	438	1.7027	0.044315	0.920155
S100A2	1	153533584	153540366	7	1.7065	0.043959	0.920155
OR14I1	1	248844628	248845629	5	1.7155	0.043127	0.920155
SRSF7	2	38970741	38978636	5	1.7262	0.042152	0.920155
TTC31	2	74710200	74722013	5	1.7125	0.043398	0.920155
SLC38A11	2	165752696	165812035	165	1.7162	0.043066	0.920155
LINC01124	2	171568961	171571077	2	1.7025	0.04433	0.920155
TMEM169	2	216946589	216967506	32	1.7285	0.041954	0.920155
XCR1	3	46058516	46069234	24	1.7046	0.044135	0.920155
GNAI2	3	50263724	50296787	25	1.7002	0.044547	0.920155
SLMAP	3	57741177	57914895	185	1.7067	0.043942	0.920155
EPHA6	3	96533425	97471304	998	1.7238	0.042376	0.920155
AC117395.1	3	149689066	149690535	2	1.7208	0.042644	0.920155
RP11-432B6.3	3	159945241	160167617	261	1.7089	0.043731	0.920155
VWA5B2	3	183948217	183960117	18	1.7118	0.043471	0.920155
ALG3	3	183960089	183967336	4	1.7098	0.043648	0.920155
TBC1D19	4	26578059	26756973	139	1.7108	0.043563	0.920155
CXCL5	4	74861359	74864496	3	1.7207	0.04265	0.920155
PAPSS1	4	108511433	108641608	315	1.7062	0.043982	0.920155
ELOVL6	4	110967002	111120355	448	1.7179	0.042906	0.920155
IL3	5	131396222	131398897	3	1.7082	0.043802	0.920155
RREB1	6	7107830	7252213	229	1.7292	0.041888	0.920155
HMGN4	6	26538633	26546482	15	1.7238	0.042372	0.920155
TRIM27	6	28870779	28891766	49	1.7064	0.043968	0.920155
C6orf48	6	31802385	31807541	13	1.7007	0.044497	0.920155
LEP	7	127881337	127897681	30	1.7179	0.042911	0.920155
SLC37A3	7	139993493	140104233	372	1.734	0.041463	0.920155
SGK223	8	8175258	8244008	215	1.7195	0.042759	0.920155
ZNF251	8	145946298	145981802	26	1.7305	0.041768	0.920155
TRDMT1	10	17184253	17244053	188	1.7263	0.042146	0.920155
GLRX3	10	131934663	131982785	195	1.6997	0.04459	0.920155
BTBD10	11	13409548	13484844	161	1.701	0.044469	0.920155
AC103801.2	11	22646860	22647369	1	1.7344	0.041425	0.920155
UVRAG	11	75526212	75854239	399	1.7018	0.044394	0.920155
CASC1	12	25261354	25348096	269	1.7042	0.044172	0.920155
CD63	12	56119107	56123491	4	1.722	0.042537	0.920155
IL26	12	68595131	68619601	60	1.7294	0.041868	0.920155
TRIAP1	12	120881764	120884215	1	1.7022	0.044359	0.920155
PCDH20	13	61983818	62002220	45	1.7258	0.042192	0.920155
KCTD12	13	77454312	77460540	13	1.6996	0.044604	0.920155
CUL4A	13	113862552	113919399	105	1.7361	0.041275	0.920155
RNASE10	14	20973696	20979328	10	1.7008	0.044489	0.920155
RPS29	14	50043390	50065408	35	1.6983	0.044726	0.920155
MPP5	14	67707826	67802536	231	1.7306	0.041762	0.920155
GPATCH2L	14	76618259	76720685	265	1.7254	0.042226	0.920155
RNF40	16	30773066	30787628	6	1.705	0.044093	0.920155
IRX6	16	55357672	55364672	26	1.7196	0.042754	0.920155
ACSF3	16	89154783	89222254	297	1.7314	0.041686	0.920155
SMG6	17	1963133	2207065	512	1.7126	0.043393	0.920155
COX11	17	53029263	53046146	53	1.7235	0.042398	0.920155
RAB31	18	9708162	9862548	506	1.7336	0.041493	0.920155
ZGLP1	19	10415479	10420556	11	1.7132	0.043337	0.920155
ZNF791	19	12721732	12742735	52	1.7148	0.043195	0.920155
KLC3	19	45836692	45854778	40	1.7327	0.041572	0.920155
PNMAL1	19	46969748	46974820	23	1.7123	0.043424	0.920155
LHB	19	49519237	49520338	9	1.7288	0.04192	0.920155
CD37	19	49838428	49846592	10	1.7111	0.04353	0.920155
ZNF416	19	58082934	58090295	6	1.718	0.042894	0.920155
ZNF8	19	58790317	58807254	52	1.6985	0.044707	0.920155
ZNF8	19	58790318	58807254	52	1.6985	0.044707	0.920155
TMX4	20	7957995	8000476	85	1.7186	0.042843	0.920155
NKX2-4	20	21376005	21378666	1	1.7028	0.044303	0.920155
CCT8	21	30428126	30446118	24	1.7058	0.044025	0.920155
DYRK1A	21	38738092	38889753	322	1.7217	0.042562	0.920155
TAB1	22	39795746	39833065	42	1.7042	0.044169	0.920155
C22orf26	22	46445358	46450024	9	1.7026	0.044322	0.920155
SACM1L	3	45730548	45786916	168	1.6962	0.044924	0.922199
TPX2	20	30327074	30389608	75	1.6966	0.044884	0.922199
IFI44	1	79115481	79129763	19	1.6945	0.045082	0.923416
PDZD7	10	102767440	102790890	49	1.6946	0.04508	0.923416
MEMO1	2	32090129	32236299	191	1.6934	0.045188	0.923564
FAM81A	15	59664892	59815748	362	1.6939	0.04514	0.923564
CRNN	1	152381719	152386739	6	1.6907	0.045443	0.924392
LEFTY2	1	226124298	226129189	5	1.6839	0.046101	0.924392
C1D	2	68268262	68338080	63	1.6825	0.046238	0.924392
ANKAR	2	190539016	190625919	106	1.6833	0.046161	0.924392
NR1D2	3	23986751	24022109	78	1.6826	0.046223	0.924392
ZBTB49	4	4291924	4323513	88	1.6818	0.0463	0.924392
DCAF16	4	17802278	17812381	12	1.6817	0.046316	0.924392
PDHA2	4	96761239	96762625	1	1.6865	0.045848	0.924392
FGL2	7	76822688	76829143	3	1.683	0.046184	0.924392
SLC35G5	8	11188397	11189717	11	1.6882	0.045685	0.924392
PKHD1L1	8	110374706	110542559	347	1.6821	0.046271	0.924392
TBC1D13	9	131549483	131572711	61	1.6823	0.046253	0.924392
TRIM22	11	5710919	5758319	248	1.6901	0.045506	0.924392
KMT2D	12	49412758	49453557	23	1.6914	0.045378	0.924392
BCMO1	16	81272053	81324747	141	1.689	0.045605	0.924392
SPATA2L	16	89762751	89768113	11	1.6875	0.045756	0.924392
KCNJ12	17	21279509	21323179	34	1.6888	0.045631	0.924392
KRT12	17	39017555	39023462	10	1.6819	0.046298	0.924392
RP11-595B24.2	18	19668021	19678741	43	1.6835	0.046143	0.924392
ZNF626	19	20802867	20844402	239	1.6879	0.045716	0.924392
ZNF526	19	42724423	42732353	3	1.6885	0.045658	0.924392
EFCAB8	20	31446729	31549006	253	1.6868	0.045822	0.924392
LY6G6F	6	31674640	31685581	22	1.681	0.046378	0.924643
AL590822.1	1	2143360	2145620	6	1.6585	0.048606	0.92476
RAB42	1	28918712	28921955	3	1.6704	0.04742	0.92476
FOXJ3	1	42642210	42801548	206	1.6626	0.0482	0.92476
GCLM	1	94350761	94374966	54	1.6712	0.047343	0.92476
CYB561D1	1	110036674	110045554	10	1.6727	0.047194	0.92476
PRPF3	1	150293925	150325671	76	1.6697	0.047494	0.92476
FLG2	1	152321211	152332482	16	1.6582	0.048642	0.92476
PBX1	1	164524821	164868533	703	1.6589	0.048563	0.92476
SH3RF3	2	109745804	110262207	995	1.6734	0.047121	0.92476
ORMDL1	2	190635049	190649097	28	1.6685	0.047609	0.92476
MAGEF1	3	184428156	184429836	3	1.6747	0.047001	0.92476
ZNF595	4	53179	88099	44	1.6659	0.047871	0.92476
NCAPG	4	17812525	17846485	53	1.6575	0.048708	0.92476
HNRNPDL	4	83343717	83351294	23	1.6747	0.046992	0.92476
BRD9	5	850406	892939	80	1.663	0.048156	0.92476
SIL1	5	138282409	138629246	372	1.6699	0.047466	0.92476
HIST1H2BD	6	26158349	26171577	13	1.6614	0.048312	0.92476
NCR3	6	31556672	31560762	17	1.6696	0.047499	0.92476
RP11-321N4.5	6	86267696	86324952	55	1.6676	0.047694	0.92476
LAMA2	6	129204342	129837714	1382	1.6601	0.04845	0.92476
TWISTNB	7	19735085	19748710	25	1.6607	0.048385	0.92476
TAF6	7	99704693	99717464	14	1.6726	0.047203	0.92476
PROSC	8	37620111	37637283	4	1.6665	0.047808	0.92476
BHLHE22	8	65492814	65496181	4	1.6696	0.047502	0.92476
OR13J1	9	35869375	35870461	2	1.678	0.046673	0.92476
MRRF	9	125026882	125085743	22	1.6585	0.048608	0.92476
ANK3	10	61786056	62493248	1821	1.6626	0.048193	0.92476
MYOZ1	10	75391412	75401515	13	1.6701	0.047447	0.92476
CCDC147	10	106113522	106214848	149	1.662	0.048252	0.92476
SYT13	11	45261852	45307870	107	1.6675	0.047707	0.92476
AP002348.1	11	120382511	120385732	3	1.6635	0.04811	0.92476
TSHR	14	81421333	81612646	614	1.6791	0.04657	0.92476
ADAM10	15	58887403	59042177	233	1.6613	0.048329	0.92476
CHRNA5	15	78857862	78887611	51	1.6665	0.047811	0.92476
NME4	16	446725	460367	41	1.6782	0.046652	0.92476
PMM2	16	8882680	8943188	278	1.6702	0.047439	0.92476
GOT2	16	58741035	58768261	81	1.6799	0.04649	0.92476
HS3ST3B1	17	14204400	14252721	132	1.6678	0.047675	0.92476
NMT1	17	43128978	43186384	159	1.658	0.04866	0.92476
AXIN2	17	63524681	63557765	68	1.6685	0.04761	0.92476
METRNL	17	81037567	81052864	43	1.6596	0.048496	0.92476
INSL3	19	17927321	17932383	15	1.6727	0.047189	0.92476
CCDC124	19	18043825	18054800	30	1.673	0.047162	0.92476
KCNJ14	19	48958766	48969367	17	1.6601	0.048446	0.92476
ZNF671	19	58231119	58238992	14	1.6579	0.04867	0.92476
XKR7	20	30555805	30591190	52	1.6686	0.047598	0.92476
CELSR1	22	46756731	46933067	654	1.6798	0.046501	0.92476
SLC26A9	1	205882176	205912588	114	1.6559	0.048871	0.925059
FAM89A	1	231154704	231175992	105	1.6548	0.048985	0.925059
ANKRD28	3	15708743	15901278	299	1.656	0.048861	0.925059
ABHD10	3	111697857	111712210	51	1.6539	0.04907	0.925059
PNMA2	8	26362202	26371608	15	1.654	0.049063	0.925059
APOF	12	56754353	56756607	1	1.6543	0.049029	0.925059
TIAM1	21	32490734	32932290	1068	1.6544	0.049019	0.925059
MYL3	3	46899362	46923659	30	1.6521	0.049257	0.925953
GRK4	4	2965335	3042474	214	1.6529	0.049172	0.925953
RNASE7	14	21510385	21512393	6	1.652	0.049266	0.925953
COX6C	8	100885428	100906290	44	1.6514	0.049328	0.926188
NKIRAS1	3	23933151	23988082	162	1.6509	0.049383	0.92629
DPYD	1	97543299	98386605	1547	1.6497	0.049504	0.927001
EPDR1	7	37723446	37991543	875	1.6495	0.04952	0.927001
TSEN15	1	184020811	184043346	22	1.6452	0.04996	0.927462
CIDEC	3	9908398	9921938	27	1.6463	0.049856	0.927462
FOXC1	6	1610681	1614127	1	1.6482	0.049659	0.927462
ZFAND2A	7	1191707	1200395	48	1.6465	0.049835	0.927462
AVL9	7	32535038	33078516	1457	1.6476	0.049714	0.927462
TRIM35	8	27142404	27168836	36	1.6449	0.049991	0.927462
ZG16	16	29789561	29793096	1	1.6451	0.04997	0.927462
ELP2	18	33709407	33757909	116	1.6477	0.049711	0.927462
HAO1	20	7863628	7921121	131	1.6457	0.049918	0.927462
SAMD11	1	860260	879955	47	-0.60537	0.72753	0.927791
AL645608.1	1	861264	866445	17	-0.57602	0.7177	0.927791
NOC2L	1	879584	894689	38	-0.68974	0.75482	0.927791
KLHL17	1	895967	901095	23	-0.53716	0.70442	0.927791
PLEKHN1	1	901877	911245	23	-0.12765	0.55079	0.927791
C1orf170	1	910579	917497	20	-0.64056	0.7391	0.927791
HES4	1	934342	935552	3	0.68558	0.24649	0.927791
AGRN	1	955503	991496	89	0.26058	0.39721	0.927791
C1orf159	1	1017198	1051741	95	1.6052	0.054222	0.927791
TTLL10	1	1109264	1133315	117	1.0739	0.14143	0.927791
TNFRSF18	1	1138888	1142071	9	-0.67933	0.75154	0.927791
TNFRSF4	1	1146706	1149518	6	-0.67766	0.75101	0.927791
SDF4	1	1152288	1167411	83	0.84519	0.199	0.927791
B3GALT6	1	1167629	1170421	7	0.12015	0.45218	0.927791
FAM132A	1	1177826	1182102	8	0.037857	0.4849	0.927791
UBE2J2	1	1189289	1209265	41	1.0429	0.14849	0.927791
ACAP3	1	1227756	1244989	29	1.3518	0.088219	0.927791
PUSL1	1	1243947	1247057	2	0.53247	0.2972	0.927791
AURKAIP1	1	1309110	1310875	4	0.21784	0.41378	0.927791
CCNL2	1	1321091	1334708	12	1.2202	0.11119	0.927791
RP4-758J18.2	1	1334902	1337426	9	1.3756	0.084477	0.927791
TMEM88B	1	1361508	1363167	6	0.44823	0.32699	0.927791
VWA1	1	1370241	1378262	13	0.73689	0.23059	0.927791
ATAD3C	1	1385069	1405538	35	0.64767	0.2586	0.927791
ATAD3B	1	1407143	1433228	30	0.47913	0.31592	0.927791
ATAD3A	1	1447531	1470067	41	0.98523	0.16226	0.927791
TMEM240	1	1470554	1475833	6	1.0888	0.13813	0.927791
SSU72	1	1477053	1510249	63	0.91553	0.17996	0.927791
AL645728.1	1	1510355	1511373	5	0.68298	0.24731	0.927791
MIB2	1	1550795	1565990	17	0.15816	0.43716	0.927791
CDK11B	1	1570603	1590473	4	0.85178	0.19717	0.927791
SLC35E2B	1	1592939	1624167	17	0.13695	0.44553	0.927791
CDK11A	1	1634169	1655766	7	-0.056755	0.52263	0.927791
SLC35E2	1	1656277	1677431	42	0.89823	0.18453	0.927791
NADK	1	1682671	1711896	60	-0.2077	0.58227	0.927791
GNB1	1	1716729	1822495	118	-0.1826	0.57244	0.927791
CALML6	1	1846266	1848735	10	0.93124	0.17586	0.927791
TMEM52	1	1849029	1850712	6	1.0534	0.14609	0.927791
C1orf222	1	1853396	1935276	262	1.073	0.14164	0.927791
GABRD	1	1950780	1962192	16	1.1558	0.12388	0.927791
PRKCZ	1	1981909	2116834	322	-0.53465	0.70355	0.927791
C1orf86	1	2115903	2144159	39	-0.46456	0.67888	0.927791
AL590822.2	1	2121237	2123179	1	1.4495	0.073593	0.927791
SKI	1	2160134	2241558	184	-0.58746	0.72155	0.927791
RER1	1	2323267	2336883	32	-0.11738	0.54672	0.927791
PEX10	1	2336236	2345236	21	0.44138	0.32947	0.927791
PLCH2	1	2357419	2436969	214	0.15881	0.43691	0.927791
TNFRSF14	1	2487078	2496821	18	1.0777	0.14058	0.927791
FAM213B	1	2517930	2522908	6	1.1098	0.13354	0.927791
MMEL1	1	2522078	2564481	122	1.4047	0.080051	0.927791
TTC34	1	2567415	2718286	68	1.188	0.11742	0.927791
ACTRT2	1	2938046	2939465	4	-0.15207	0.56043	0.927791
PRDM16	1	2985732	3355185	1060	-0.74667	0.77237	0.927791
ARHGEF16	1	3370990	3397677	78	-0.19474	0.5772	0.927791
MEGF6	1	3406484	3528059	376	0.51536	0.30315	0.927791
TPRG1L	1	3541566	3546691	6	-0.12023	0.54785	0.927791
WRAP73	1	3547331	3569325	29	0.59049	0.27743	0.927791
TP73	1	3569084	3652765	233	0.041071	0.48362	0.927791
CCDC27	1	3668962	3688209	51	-0.39798	0.65468	0.927791
SMIM1	1	3689352	3692546	11	-0.63207	0.73633	0.927791
CEP104	1	3728645	3773778	239	-0.36787	0.64352	0.927791
DFFB	1	3773845	3801993	133	0.66957	0.25157	0.927791
C1orf174	1	3805689	3816857	34	0.21047	0.41665	0.927791
NPHP4	1	5922871	6052533	331	0.68756	0.24587	0.927791
KCNAB2	1	6051526	6161253	231	1.0908	0.13768	0.927791
AL035406.1	1	6100630	6101399	2	1.0419	0.14874	0.927791
CHD5	1	6161853	6240183	245	0.023607	0.49058	0.927791
RPL22	1	6241329	6269449	58	0.13778	0.44521	0.927791
RNF207	1	6265535	6281359	33	0.4693	0.31943	0.927791
ICMT	1	6281253	6296032	25	0.12891	0.44872	0.927791
HES3	1	6304252	6305638	4	0.0020733	0.49917	0.927791
GPR153	1	6307406	6321035	34	-0.49129	0.68839	0.927791
ACOT7	1	6324329	6454451	386	-0.45295	0.67471	0.927791
HES2	1	6472478	6484730	34	0.49713	0.30955	0.927791
ESPN	1	6484848	6521430	94	0.60549	0.27243	0.927791
TNFRSF25	1	6521211	6526255	9	1.3547	0.087754	0.927791
PLEKHG5	1	6526152	6580121	123	0.54879	0.29157	0.927791
NOL9	1	6581407	6614595	99	-0.098242	0.53913	0.927791
TAS1R1	1	6615241	6639817	40	0.22151	0.41235	0.927791
CAMTA1	1	6845384	7829766	2260	0.19165	0.42401	0.927791
VAMP3	1	7831329	7841492	31	-0.12247	0.54874	0.927791
PER3	1	7844380	7905237	213	1.5998	0.054824	0.927791
UTS2	1	7903143	7913572	33	1.0616	0.1442	0.927791
TNFRSF9	1	7979907	8000926	36	-0.80946	0.79088	0.927791
SLC45A1	1	8377886	8404227	69	-0.22539	0.58916	0.927791
RERE	1	8412457	8877702	517	0.43283	0.33257	0.927791
ENO1	1	8921061	8939308	20	0.73605	0.23085	0.927791
CA6	1	9005926	9035151	101	0.67802	0.24888	0.927791
SLC2A7	1	9063359	9086404	57	-0.52004	0.69848	0.927791
SLC2A5	1	9095166	9148537	168	-0.40216	0.65622	0.927791
GPR157	1	9160364	9189229	61	0.73	0.23269	0.927791
H6PD	1	9294834	9331396	81	0.9153	0.18002	0.927791
SPSB1	1	9352939	9429591	298	0.45731	0.32373	0.927791
SLC25A33	1	9599541	9645237	36	-0.19398	0.57691	0.927791
TMEM201	1	9648932	9674935	22	-0.44836	0.67305	0.927791
PIK3CD	1	9711790	9789172	102	0.77413	0.21943	0.927791
C1orf200	1	9712668	9714644	4	-0.57402	0.71702	0.927791
CLSTN1	1	9789084	9884584	75	-0.31639	0.62415	0.927791
CTNNBIP1	1	9908334	9970394	41	0.76355	0.22257	0.927791
LZIC	1	9982173	10003465	35	0.4996	0.30868	0.927791
NMNAT1	1	10003486	10045559	49	0.55964	0.28786	0.927791
RBP7	1	10057264	10076078	29	1.4166	0.078303	0.927791
UBE4B	1	10092890	10241297	151	0.59694	0.27527	0.927791
KIF1B	1	10270863	10441661	322	0.90724	0.18214	0.927791
PGD	1	10458649	10480201	40	1.083	0.1394	0.927791
APITD1-CORT	1	10490159	10512210	46	0.58458	0.27942	0.927791
APITD1	1	10490159	10512210	46	0.58458	0.27942	0.927791
CORT	1	10509776	10511959	3	-0.74774	0.77269	0.927791
DFFA	1	10516579	10532583	20	0.18235	0.42765	0.927791
PEX14	1	10532345	10690815	334	0.41048	0.34073	0.927791
CASZ1	1	10696661	10856707	308	0.064684	0.47421	0.927791
TARDBP	1	11072414	11085796	18	-0.80241	0.78884	0.927791
MASP2	1	11086580	11107290	47	-0.78404	0.78349	0.927791
SRM	1	11114641	11120081	6	-0.33957	0.63291	0.927791
EXOSC10	1	11126675	11159938	81	-0.665	0.74697	0.927791
MTOR	1	11166592	11322564	277	-0.032253	0.51287	0.927791
UBIAD1	1	11333263	11356106	25	0.5794	0.28116	0.927791
PTCHD2	1	11539223	11597641	127	-0.48038	0.68452	0.927791
FBXO2	1	11708424	11715842	13	-0.38312	0.64918	0.927791
FBXO44	1	11714432	11723384	23	-0.7656	0.77804	0.927791
DRAXIN	1	11751786	11785914	94	1.0682	0.14271	0.927791
MTHFR	1	11845780	11866977	75	-0.47563	0.68283	0.927791
CLCN6	1	11866207	11903201	174	-0.35796	0.63982	0.927791
KIAA2013	1	11979648	11986485	19	1.0819	0.13966	0.927791
PLOD1	1	11994262	12035595	107	-0.22582	0.58933	0.927791
MFN2	1	12040238	12073571	76	0.39162	0.34767	0.927791
MIIP	1	12079523	12092102	18	-0.19504	0.57732	0.927791
TNFRSF8	1	12123434	12204264	163	0.23302	0.40787	0.927791
TNFRSF1B	1	12227060	12269285	97	0.83542	0.20174	0.927791
VPS13D	1	12290124	12572099	303	-0.347	0.6357	0.927791
AADACL4	1	12704566	12727097	41	0.24351	0.40381	0.927791
AADACL3	1	12776118	12788726	34	-0.48427	0.6859	0.927791
PRAMEF12	1	12834984	12838049	4	0.20587	0.41845	0.927791
PRAMEF1	1	12851546	12856777	13	-0.46401	0.67868	0.927791
PRAMEF11	1	12884468	12891264	1	0.20126	0.42025	0.927791
HNRNPCL1	1	12907261	12908578	2	-0.46973	0.68073	0.927791
PRAMEF2	1	12916941	12921764	22	0.40055	0.34438	0.927791
LRRC38	1	13801445	13840543	128	0.62898	0.26468	0.927791
PDPN	1	13909960	13944452	79	-0.1894	0.57511	0.927791
PRDM2	1	14026693	14151574	189	-0.42776	0.66559	0.927791
KAZN	1	14925200	15444539	1543	1.3169	0.093936	0.927791
FHAD1	1	15573768	15726779	411	-0.48282	0.68539	0.927791
EFHD2	1	15736391	15756839	48	-0.38737	0.65076	0.927791
CTRC	1	15764935	15775737	15	0.20493	0.41881	0.927791
CELA2A	1	15783223	15798586	53	0.37706	0.35307	0.927791
CELA2B	1	15792404	15817895	69	-0.58686	0.72135	0.927791
CASP9	1	15817327	15853029	116	-0.55513	0.7106	0.927791
DNAJC16	1	15853308	15918874	182	-0.33891	0.63266	0.927791
AGMAT	1	15898848	15911605	51	-0.39814	0.65474	0.927791
DDI2	1	15943995	15995539	99	1.2126	0.11265	0.927791
RSC1A1	1	15986364	15988217	3	0.093293	0.46284	0.927791
PLEKHM2	1	16010827	16061264	123	0.28852	0.38647	0.927791
SLC25A34	1	16062900	16067891	4	0.0072231	0.49712	0.927791
TMEM82	1	16068917	16074477	10	0.092162	0.46328	0.927791
FBLIM1	1	16083102	16113089	45	0.71497	0.23732	0.927791
SPEN	1	16174359	16266955	121	0.36431	0.35781	0.927791
ZBTB17	1	16268364	16302627	45	0.25446	0.39957	0.927791
C1orf64	1	16330731	16335302	10	-0.32637	0.62793	0.927791
HSPB7	1	16340523	16346089	42	-0.25998	0.60256	0.927791
CLCNKA	1	16345370	16360545	70	0.78971	0.21485	0.927791
CLCNKB	1	16370272	16383803	110	0.30227	0.38122	0.927791
FAM131C	1	16384264	16400127	69	-0.05718	0.5228	0.927791
EPHA2	1	16450832	16482582	44	-0.5773	0.71813	0.927791
ARHGEF19	1	16524349	16539104	46	0.55456	0.2896	0.927791
C1orf134	1	16555368	16556038	3	0.30064	0.38184	0.927791
RSG1	1	16558195	16563657	8	-0.34812	0.63612	0.927791
SPATA21	1	16713612	16763919	114	-0.32672	0.62806	0.927791
NECAP2	1	16767167	16786573	34	-0.37612	0.64659	0.927791
MFAP2	1	17300997	17307330	15	0.17057	0.43228	0.927791
ATP13A2	1	17312453	17338423	41	0.94984	0.1711	0.927791
SDHB	1	17345217	17380665	106	1.0984	0.13602	0.927791
PADI1	1	17531621	17572500	126	0.46425	0.32123	0.927791
PADI3	1	17575593	17610728	145	-0.27651	0.60892	0.927791
PADI4	1	17634690	17690499	224	-0.11104	0.54421	0.927791
AC004824.2	1	17655507	17676070	123	-0.25263	0.59972	0.927791
RCC2	1	17733256	17766220	60	-0.32335	0.62679	0.927791
ARHGEF10L	1	17866330	18024369	285	0.16211	0.43561	0.927791
ACTL8	1	18081808	18153558	177	0.97818	0.16399	0.927791
IGSF21	1	18434240	18704977	791	-0.047001	0.51874	0.927791
KLHDC7A	1	18807424	18812478	25	0.26423	0.3958	0.927791
PAX7	1	18957500	19075360	258	-0.33078	0.62959	0.927791
TAS1R2	1	19166093	19186176	82	0.84328	0.19954	0.927791
RP13-279N23.2	1	19175767	19247615	274	0.045543	0.48184	0.927791
ALDH4A1	1	19197926	19229275	120	0.14801	0.44117	0.927791
IFFO2	1	19230775	19283180	139	-0.66068	0.74559	0.927791
UBR4	1	19401000	19536770	184	-0.67508	0.75019	0.927791
EMC1	1	19542158	19578046	70	0.072702	0.47102	0.927791
PQLC2	1	19638820	19655794	74	-0.71451	0.76255	0.927791
CAPZB	1	19665267	19812066	453	0.31315	0.37708	0.927791
MINOS1-NBL1	1	19923473	19984549	142	-0.61216	0.72979	0.927791
MINOS1	1	19923477	19956314	62	-0.70807	0.76055	0.927791
NBL1	1	19967048	19984945	51	-0.19528	0.57741	0.927791
RNF186	1	20140523	20141771	5	0.92971	0.17626	0.927791
PLA2G2E	1	20246502	20250110	15	-0.31405	0.62326	0.927791
PLA2G2A	1	20301925	20306932	10	1.0372	0.14982	0.927791
PLA2G5	1	20354672	20417683	167	0.47011	0.31914	0.927791
PLA2G2D	1	20438432	20446050	19	-0.17889	0.57099	0.927791
PLA2G2F	1	20465819	20476879	12	-0.15073	0.55991	0.927791
PLA2G2C	1	20487746	20503917	45	0.060383	0.47593	0.927791
UBXN10	1	20512578	20522541	7	0.078569	0.46869	0.927791
VWA5B1	1	20617412	20681387	203	0.10894	0.45663	0.927791
CAMK2N1	1	20808884	20812713	2	1.3121	0.094741	0.927791
MUL1	1	20825943	20834654	17	1.2673	0.10252	0.927791
CDA	1	20915441	20945401	116	-0.59807	0.7251	0.927791
PINK1	1	20959948	20978004	63	-0.55816	0.71163	0.927791
KIF17	1	20990507	21044510	171	1.1577	0.12348	0.927791
SH2D5	1	21046225	21059330	33	0.80735	0.20973	0.927791
HP1BP3	1	21069154	21113816	55	0.30293	0.38097	0.927791
EIF4G3	1	21132963	21503377	445	0.23484	0.40717	0.927791
NBPF3	1	21766621	21811498	114	0.8244	0.20486	0.927791
ALPL	1	21835858	21904905	259	-0.12409	0.54938	0.927791
RAP1GAP	1	21922708	21995801	220	1.331	0.091601	0.927791
USP48	1	22004791	22110099	260	0.81387	0.20786	0.927791
LDLRAD2	1	22138758	22151714	28	-0.37972	0.64792	0.927791
HSPG2	1	22148738	22263790	231	-0.41733	0.66178	0.927791
CELA3B	1	22303514	22325135	144	-0.0017973	0.50072	0.927791
CELA3A	1	22328149	22339032	46	-0.22998	0.59094	0.927791
CDC42	1	22379120	22419437	70	0.37684	0.35315	0.927791
ZBTB40	1	22778344	22857650	96	-0.22776	0.59008	0.927791
EPHA8	1	22890057	22930087	128	-0.30305	0.61908	0.927791
EPHB2	1	23037332	23241818	365	0.10592	0.45782	0.927791
LACTBL1	1	23279536	23291831	28	-0.53992	0.70537	0.927791
C1orf234	1	23337327	23342343	8	0.57048	0.28418	0.927791
KDM1A	1	23345941	23410182	58	-0.64699	0.74118	0.927791
LUZP1	1	23410516	23504301	129	-0.74177	0.77089	0.927791
HTR1D	1	23516993	23521222	7	-0.68609	0.75367	0.927791
ZNF436	1	23685941	23695935	23	-0.77881	0.78195	0.927791
C1orf213	1	23695490	23698332	3	0.13348	0.44691	0.927791
TCEA3	1	23707554	23751233	99	-0.34156	0.63366	0.927791
ASAP3	1	23755056	23811061	97	-0.39054	0.65193	0.927791
ID3	1	23884409	23886285	7	-0.17679	0.57016	0.927791
MDS2	1	23907985	23967058	76	-0.36086	0.6409	0.927791
RPL11	1	24018269	24022915	9	0.88055	0.18928	0.927791
TCEB3	1	24069645	24088549	10	0.32535	0.37246	0.927791
PITHD1	1	24104895	24114722	4	-0.02312	0.50922	0.927791
LYPLA2	1	24117460	24122029	2	0.87068	0.19197	0.927791
HMGCL	1	24128375	24165110	37	-0.42277	0.66377	0.927791
FUCA1	1	24171567	24194784	34	0.85847	0.19532	0.927791
CNR2	1	24197016	24285549	197	-0.4091	0.65877	0.927791
SRSF10	1	24291294	24307417	1	-0.80459	0.78947	0.927791
MYOM3	1	24382525	24438665	164	0.13116	0.44783	0.927791
IL22RA1	1	24446261	24469611	57	0.34973	0.36327	0.927791
IFNLR1	1	24480647	24514449	115	0.37526	0.35374	0.927791
GRHL3	1	24645812	24690972	78	1.5562	0.059825	0.927791
STPG1	1	24683489	24743424	141	1.2144	0.1123	0.927791
NIPAL3	1	24742284	24799466	141	0.9263	0.17714	0.927791
NCMAP	1	24882602	24935819	215	0.5354	0.29619	0.927791
SRRM1	1	24958207	24999758	31	-0.69873	0.75764	0.927791
CLIC4	1	25071848	25170815	63	-0.10637	0.54236	0.927791
C1orf63	1	25568728	25664704	35	0.067802	0.47297	0.927791
RHD	1	25598884	25656936	23	0.11728	0.45332	0.927791
TMEM50A	1	25664408	25688852	13	0.68766	0.24583	0.927791
RHCE	1	25688740	25756683	59	0.59971	0.27435	0.927791
TMEM57	1	25757388	25826700	80	0.35178	0.3625	0.927791
LDLRAP1	1	25870071	25895377	30	0.18823	0.42535	0.927791
MAN1C1	1	25943959	26112698	202	0.4839	0.31423	0.927791
SEPN1	1	26126667	26144713	35	-0.6312	0.73605	0.927791
RP1-317E23.6	1	26137961	26150235	25	-0.73024	0.76738	0.927791
MTFR1L	1	26145131	26159432	28	-0.22276	0.58814	0.927791
AL020996.1	1	26145212	26147288	5	-0.2243	0.58874	0.927791
AUNIP	1	26158414	26185903	62	-0.35081	0.63713	0.927791
PAQR7	1	26187701	26197744	4	1.1562	0.12381	0.927791
STMN1	1	26210672	26233482	20	0.59086	0.27731	0.927791
PAFAH2	1	26286258	26324648	70	0.23572	0.40683	0.927791
EXTL1	1	26346375	26362955	19	0.43024	0.33351	0.927791
TRIM63	1	26377795	26394927	33	-0.18357	0.57283	0.927791
PDIK1L	1	26437664	26452034	28	-0.12348	0.54914	0.927791
FAM110D	1	26485511	26489119	7	-0.36091	0.64092	0.927791
ZNF593	1	26496362	26498551	9	-0.49386	0.6893	0.927791
CNKSR1	1	26503894	26516377	21	-0.17768	0.57051	0.927791
CATSPER4	1	26517052	26529459	59	0.46527	0.32087	0.927791
CEP85	1	26560691	26605299	122	0.48519	0.31377	0.927791
SH3BGRL3	1	26605667	26608007	5	0.49852	0.30906	0.927791
UBXN11	1	26607819	26644854	120	-0.0431	0.51719	0.927791
CD52	1	26644448	26647014	12	-0.17035	0.56763	0.927791
AIM1L	1	26648350	26680621	83	1.2069	0.11374	0.927791
HMGN2	1	26798941	26802463	4	-0.70698	0.76021	0.927791
RPS6KA1	1	26856252	26901521	79	-0.6287	0.73523	0.927791
ARID1A	1	27022524	27108595	96	-0.29818	0.61722	0.927791
PIGV	1	27113963	27124889	10	-0.62407	0.73371	0.927791
NUDC	1	27226729	27273353	53	-0.56366	0.71351	0.927791
C1orf172	1	27276053	27286897	10	-0.56354	0.71347	0.927791
TRNP1	1	27320198	27327389	5	-0.61943	0.73218	0.927791
FAM46B	1	27331511	27339327	4	-0.30595	0.62018	0.927791
SLC9A1	1	27425306	27493472	51	0.27083	0.39326	0.927791
WDTC1	1	27561007	27635110	64	1.1647	0.12207	0.927791
TMEM222	1	27648651	27662891	23	0.73756	0.23039	0.927791
SYTL1	1	27668513	27680421	15	0.58464	0.27939	0.927791
MAP3K6	1	27681675	27693383	20	0.020174	0.49195	0.927791
GPR3	1	27719148	27722318	1	-0.30182	0.61861	0.927791
WASF2	1	27730730	27816669	91	-0.58583	0.72101	0.927791
FGR	1	27938575	27961788	23	-0.7028	0.75891	0.927791
IFI6	1	27992572	27998729	7	0.58897	0.27794	0.927791
FAM76A	1	28052490	28089633	55	-0.45069	0.67389	0.927791
STX12	1	28099694	28150963	39	-0.80558	0.78976	0.927791
PPP1R8	1	28157289	28178187	15	-0.51299	0.69602	0.927791
THEMIS2	1	28199055	28213196	45	-0.30557	0.62003	0.927791
RPA2	1	28218035	28241257	47	-0.23801	0.59406	0.927791
SMPDL3B	1	28261504	28285668	63	-0.15053	0.55983	0.927791
XKR8	1	28285973	28294607	15	-0.12173	0.54844	0.927791
EYA3	1	28296855	28415207	215	1.1283	0.12959	0.927791
PTAFR	1	28473677	28520447	38	-0.73065	0.7675	0.927791
DNAJC8	1	28525967	28559536	69	-0.47548	0.68278	0.927791
ATPIF1	1	28562620	28573417	35	0.24194	0.40441	0.927791
SESN2	1	28586038	28609002	37	0.092845	0.46301	0.927791
OPRD1	1	29138654	29190208	151	0.94229	0.17302	0.927791
EPB41	1	29213603	29446553	341	0.001826	0.49927	0.927791
TMEM200B	1	29445940	29450447	9	0.96669	0.16685	0.927791
SRSF4	1	29474255	29508499	45	-0.08465	0.53373	0.927791
MECR	1	29519385	29557454	73	0.50077	0.30827	0.927791
MATN1	1	31184124	31196434	33	-0.0044496	0.50178	0.927791
LAPTM5	1	31205316	31230667	46	-0.28514	0.61223	0.927791
SDC3	1	31342314	31381608	65	-0.43553	0.66841	0.927791
PUM1	1	31404353	31538838	204	-0.78487	0.78373	0.927791
AC114494.1	1	31902192	31902614	2	0.89059	0.18658	0.927791
TINAGL1	1	32042116	32053288	7	0.32272	0.37345	0.927791
HCRTR1	1	32083287	32098119	30	1.2447	0.10663	0.927791
PEF1	1	32095463	32110497	18	1.0068	0.15701	0.927791
COL16A1	1	32117848	32169920	79	0.57083	0.28406	0.927791
PTP4A2	1	32372022	32410457	34	0.2013	0.42023	0.927791
KHDRBS1	1	32479430	32526451	12	0.35054	0.36297	0.927791
TMEM39B	1	32537632	32568467	30	-0.6658	0.74723	0.927791
KPNA6	1	32573639	32642169	51	-0.76385	0.77752	0.927791
CCDC28B	1	32665987	32670988	2	-0.1497	0.5595	0.927791
IQCC	1	32671236	32674288	5	-0.23332	0.59224	0.927791
DCDC2B	1	32674695	32681797	6	-0.60606	0.72776	0.927791
TMEM234	1	32680073	32687972	7	-0.59664	0.72463	0.927791
EIF3I	1	32687529	32697205	10	-0.57061	0.71587	0.927791
LCK	1	32716840	32751766	21	0.39197	0.34754	0.927791
HDAC1	1	32757687	32799236	3	0.4083	0.34153	0.927791
ZBTB8B	1	32930670	32962287	21	0.1111	0.45577	0.927791
ZBTB8OS	1	33065773	33116504	72	0.72658	0.23374	0.927791
RBBP4	1	33116743	33151812	50	0.7163	0.2369	0.927791
SYNC	1	33145507	33169197	24	0.91389	0.18039	0.927791
KIAA1522	1	33207486	33240571	41	0.89596	0.18514	0.927791
YARS	1	33240840	33283754	66	0.37969	0.35209	0.927791
S100PBP	1	33282368	33324476	57	0.65782	0.25533	0.927791
FNDC5	1	33327869	33338083	11	0.396	0.34605	0.927791
HPCA	1	33351595	33364042	14	0.90795	0.18195	0.927791
TMEM54	1	33360195	33367039	7	1.2377	0.10792	0.927791
RNF19B	1	33402046	33430286	43	-0.12652	0.55034	0.927791
FKSG48	1	33439268	33439642	1	0.94843	0.17146	0.927791
AK2	1	33473585	33546597	95	0.10046	0.45999	0.927791
ADC	1	33546705	33586131	35	0.052427	0.47909	0.927791
TRIM62	1	33611003	33647660	64	-0.20609	0.58164	0.927791
A3GALT2	1	33772367	33786699	37	-0.54221	0.70616	0.927791
PHC2	1	33789224	33896653	253	-0.76829	0.77884	0.927791
ZSCAN20	1	33938246	33962107	42	0.4938	0.31072	0.927791
HMGB4	1	34326076	34330392	5	-0.16035	0.5637	0.927791
C1orf94	1	34632484	34684732	142	1.0975	0.13622	0.927791
SMIM12	1	35178338	35325417	466	-0.7169	0.76328	0.927791
GJB5	1	35220648	35224113	6	0.043202	0.48277	0.927791
GJB4	1	35225342	35229325	14	1.111	0.13329	0.927791
GJB3	1	35246790	35251970	13	-0.077503	0.53089	0.927791
GJA4	1	35258599	35261348	10	-0.11711	0.54661	0.927791
DLGAP3	1	35331037	35395186	81	-0.71527	0.76278	0.927791
RP11-244H3.4	1	35447134	35497342	71	-0.30093	0.61827	0.927791
ZMYM6NB	1	35447136	35450954	5	-0.33275	0.63034	0.927791
ZMYM6	1	35449523	35497569	68	-0.30453	0.61964	0.927791
ZMYM1	1	35525387	35581460	53	-0.5267	0.7008	0.927791
SFPQ	1	35641979	35658749	20	-0.18827	0.57467	0.927791
ZMYM4	1	35734568	35887659	131	-0.54911	0.70853	0.927791
KIAA0319L	1	35899091	36023551	94	-0.2899	0.61405	0.927791
NCDN	1	36023074	36032875	10	-0.68035	0.75186	0.927791
C1orf216	1	36179476	36185073	6	-0.28285	0.61135	0.927791
CLSPN	1	36185819	36235568	36	-0.55699	0.71123	0.927791
AGO4	1	36273773	36323491	41	-0.37991	0.64799	0.927791
AGO1	1	36335409	36395211	47	-0.27739	0.60926	0.927791
AGO3	1	36396319	36538101	107	-0.41917	0.66245	0.927791
TEKT2	1	36549676	36553876	3	-0.54527	0.70722	0.927791
COL8A2	1	36560837	36590821	47	-0.71583	0.76295	0.927791
TRAPPC3	1	36602173	36615098	15	0.43968	0.33008	0.927791
MAP7D1	1	36621180	36646450	20	0.0075553	0.49699	0.927791
THRAP3	1	36690017	36770958	63	-0.42105	0.66314	0.927791
SH3D21	1	36771988	36790484	14	0.29814	0.3828	0.927791
EVA1B	1	36787632	36789755	3	1.522	0.064001	0.927791
RP11-268J15.5	1	36789335	36794822	11	0.3985	0.34513	0.927791
STK40	1	36805225	36851497	50	-0.046367	0.51849	0.927791
OSCP1	1	36881428	36916086	121	0.00093283	0.49963	0.927791
MRPS15	1	36921319	36930038	35	-0.24501	0.59677	0.927791
GRIK3	1	37261128	37499730	364	1.3	0.096804	0.927791
MEAF6	1	37958176	37980375	66	1.2515	0.10538	0.927791
SNIP1	1	38000050	38019903	38	1.3735	0.084806	0.927791
DNALI1	1	38022520	38032458	22	1.1312	0.12898	0.927791
GNL2	1	38032417	38061536	54	0.89764	0.18469	0.927791
RSPO1	1	38076951	38100595	57	0.077224	0.46922	0.927791
C1orf109	1	38147242	38157914	36	-0.35918	0.64027	0.927791
CDCA8	1	38158090	38175391	39	-0.61027	0.72916	0.927791
MTF1	1	38275239	38325292	62	-0.74312	0.7713	0.927791
AL929472.1	1	38292232	38293886	2	-0.078017	0.53109	0.927791
INPP5B	1	38326369	38412729	158	-0.52002	0.69848	0.927791
SF3A3	1	38422647	38456593	71	-0.41794	0.662	0.927791
FHL3	1	38462442	38471278	10	0.2376	0.4061	0.927791
UTP11L	1	38474930	38490496	17	0.36165	0.35881	0.927791
POU3F1	1	38509523	38512450	1	1.0308	0.15132	0.927791
RRAGC	1	39303870	39325495	44	-0.050306	0.52006	0.927791
MYCBP	1	39328636	39347289	40	-0.77996	0.78229	0.927791
GJA9	1	39330175	39347289	39	-0.80456	0.78946	0.927791
RHBDL2	1	39351479	39407471	171	-0.0029164	0.50116	0.927791
AKIRIN1	1	39456895	39471731	44	-0.67048	0.74872	0.927791
NDUFS5	1	39491990	39500308	31	-0.78891	0.78492	0.927791
MACF1	1	39546988	39952849	559	-0.45071	0.6739	0.927791
BMP8A	1	39957318	39991607	63	-0.40092	0.65576	0.927791
PABPC4	1	40026488	40042462	25	0.57683	0.28203	0.927791
HEYL	1	40089825	40105617	31	1.136	0.12798	0.927791
NT5C1A	1	40124793	40137710	14	0.55184	0.29053	0.927791
PPIE	1	40157854	40229586	172	0.52208	0.30081	0.927791
BMP8B	1	40222854	40254533	78	-0.027275	0.51088	0.927791
TRIT1	1	40306723	40349183	95	0.97245	0.16541	0.927791
MYCL	1	40361098	40367928	8	1.4113	0.079075	0.927791
CAP1	1	40505905	40538321	98	0.52879	0.29847	0.927791
PPT1	1	40538379	40563375	83	0.95573	0.16961	0.927791
RLF	1	40627045	40706593	68	0.013811	0.49449	0.927791
TMCO2	1	40711619	40717363	4	-0.2979	0.61711	0.927791
ZMPSTE24	1	40723779	40759856	30	-0.58798	0.72173	0.927791
COL9A2	1	40766159	40783488	44	1.3941	0.081641	0.927791
SMAP2	1	40810522	40888998	151	-0.35961	0.64043	0.927791
ZFP69B	1	40915774	40929390	36	0.093931	0.46258	0.927791
ZFP69	1	40942887	40962015	39	-0.17373	0.56896	0.927791
EXO5	1	40974413	40982228	27	0.19849	0.42133	0.927791
ZNF684	1	40997233	41013841	48	0.29605	0.3836	0.927791
NFYC	1	41157320	41237275	159	0.41411	0.3394	0.927791
KCNQ4	1	41249684	41306124	149	0.22262	0.41191	0.927791
CITED4	1	41326729	41328018	10	0.19395	0.42311	0.927791
CTPS1	1	41445007	41478235	71	0.5581	0.28839	0.927791
SLFNL1	1	41481269	41488909	22	0.35885	0.35985	0.927791
SCMH1	1	41492872	41707826	434	0.47488	0.31744	0.927791
FOXO6	1	41827594	41849262	49	-0.36681	0.64312	0.927791
HIVEP3	1	41972036	42501596	978	-0.63227	0.7364	0.927791
GUCA2B	1	42619092	42621495	7	0.21565	0.41463	0.927791
GUCA2A	1	42628362	42630389	2	-0.31254	0.62268	0.927791
RIMKLA	1	42846466	42888249	131	0.097653	0.4611	0.927791
ZMYND12	1	42896000	42921938	80	-0.33551	0.63138	0.927791
PPCS	1	42921788	42939056	30	-0.74584	0.77212	0.927791
CCDC30	1	42929001	43120335	493	-0.30037	0.61805	0.927791
PPIH	1	43124096	43142429	26	0.54359	0.29336	0.927791
YBX1	1	43148098	43168020	24	0.11454	0.45441	0.927791
CLDN19	1	43198764	43205925	15	-0.8045	0.78945	0.927791
C1orf50	1	43232940	43263968	42	0.0047184	0.49812	0.927791
CCDC23	1	43272723	43282954	19	-0.62168	0.73292	0.927791
ERMAP	1	43282795	43310660	41	-0.72966	0.7672	0.927791
SLC2A1	1	43391052	43424530	106	-0.10973	0.54369	0.927791
FAM183A	1	43610824	43622067	43	-0.371	0.64468	0.927791
EBNA1BP2	1	43629846	43736607	354	-0.39317	0.6529	0.927791
WDR65	1	43637820	43720029	287	-0.16664	0.56617	0.927791
TMEM125	1	43735665	43739673	5	0.93513	0.17486	0.927791
C1orf210	1	43747554	43751288	4	0.05094	0.47969	0.927791
TIE1	1	43766664	43788779	28	-0.31522	0.6237	0.927791
MPL	1	43803478	43818443	9	0.32375	0.37306	0.927791
CDC20	1	43824626	43828874	5	0.21545	0.41471	0.927791
ELOVL1	1	43829068	43833696	3	0.178	0.42936	0.927791
MED8	1	43849588	43855479	2	0.015698	0.49374	0.927791
SZT2	1	43855553	43918321	68	0.66229	0.25389	0.927791
HYI	1	43916824	43919660	3	0.91871	0.17912	0.927791
PTPRF	1	43990858	44089343	206	1.036	0.15011	0.927791
KDM4A	1	44115829	44171186	61	-0.057534	0.52294	0.927791
ST3GAL3	1	44171495	44396831	426	-0.61316	0.73011	0.927791
ARTN	1	44398992	44402913	9	-0.22862	0.59042	0.927791
IPO13	1	44412611	44433694	23	0.36302	0.35829	0.927791
DPH2	1	44435672	44439041	3	0.25391	0.39978	0.927791
ATP6V0B	1	44440159	44443967	5	-0.23342	0.59228	0.927791
B4GALT2	1	44444615	44456840	18	-0.11451	0.54558	0.927791
CCDC24	1	44457031	44462200	5	-0.65099	0.74247	0.927791
SLC6A9	1	44457172	44497139	58	-0.050551	0.52016	0.927791
KLF17	1	44584522	44600812	38	0.35474	0.36139	0.927791
DMAP1	1	44679127	44686353	9	0.7005	0.24181	0.927791
ERI3	1	44686742	44820932	166	0.40572	0.34247	0.927791
RNF220	1	44870866	45117396	546	0.14597	0.44197	0.927791
TMEM53	1	45100910	45140227	64	-0.78181	0.78284	0.927791
C1orf228	1	45140364	45191263	53	0.88584	0.18785	0.927791
KIF2C	1	45205490	45233439	47	1.3624	0.086535	0.927791
RPS8	1	45240923	45244451	4	0.8685	0.19256	0.927791
PLK3	1	45265897	45271662	8	0.64127	0.26067	0.927791
TCTEX1D4	1	45271585	45272957	2	0.86844	0.19258	0.927791
BTBD19	1	45274154	45281257	11	-0.33088	0.62963	0.927791
PTCH2	1	45285516	45308735	36	0.73427	0.23139	0.927791
EIF2B3	1	45316450	45452282	292	-0.80064	0.78833	0.927791
HECTD3	1	45468212	45477001	18	0.2179	0.41375	0.927791
UROD	1	45477819	45481247	5	0.3388	0.36738	0.927791
ZSWIM5	1	45482071	45771881	458	0.42664	0.33482	0.927791
MUTYH	1	45794835	45806142	10	1.5809	0.056952	0.927791
TOE1	1	45805342	45809647	2	0.82965	0.20337	0.927791
CCDC163P	1	45959538	45965751	8	-0.49935	0.69124	0.927791
MMACHC	1	45965725	45976739	16	-0.44402	0.67149	0.927791
PRDX1	1	45976708	45988719	32	0.015686	0.49374	0.927791
AKR1A1	1	46016215	46035721	28	-0.5661	0.71434	0.927791
NASP	1	46049518	46084566	37	1.1173	0.13192	0.927791
CCDC17	1	46085716	46089729	7	1.3112	0.09489	0.927791
GPBP1L1	1	46092976	46153785	97	0.93305	0.1754	0.927791
TMEM69	1	46152886	46160115	11	0.8073	0.20975	0.927791
IPP	1	46159996	46216322	86	0.86949	0.19229	0.927791
MAST2	1	46252659	46501796	416	0.25629	0.39886	0.927791
PIK3R3	1	46505812	46642160	194	1.297	0.097321	0.927791
POMGNT1	1	46654354	46685977	40	1.2254	0.11021	0.927791
LURAP1	1	46669006	46686933	19	1.4682	0.071025	0.927791
RAD54L	1	46713360	46744145	28	0.85496	0.19629	0.927791
LRRC41	1	46726868	46769280	31	0.99728	0.15931	0.927791
UQCRH	1	46769303	46782448	17	1.2636	0.10319	0.927791
NSUN4	1	46805849	46830824	175	-0.75431	0.77467	0.927791
FAAH	1	46859937	46879520	27	0.012954	0.49483	0.927791
DMBX1	1	46972668	46979898	19	-0.78106	0.78262	0.927791
ATPAF1	1	47098409	47139539	64	-0.56694	0.71462	0.927791
TEX38	1	47134527	47139266	5	-0.45836	0.67665	0.927791
CYP4B1	1	47223510	47285085	109	-0.15705	0.5624	0.927791
CYP4A11	1	47394849	47407156	32	0.113	0.45501	0.927791
CYP4X1	1	47427036	47516423	152	0.49249	0.31119	0.927791
CYP4Z1	1	47533160	47583991	135	-0.79635	0.78709	0.927791
PDZK1IP1	1	47649265	47656716	9	0.3131	0.3771	0.927791
TAL1	1	47681962	47697892	29	-0.32627	0.62789	0.927791
STIL	1	47715811	47779819	137	-0.73731	0.76953	0.927791
FOXE3	1	47881744	47883723	2	-0.80931	0.79083	0.927791
FOXD2	1	47901689	47906363	6	-0.29086	0.61442	0.927791
TRABD2B	1	48226200	48462567	409	0.5911	0.27723	0.927791
FLJ00388	1	48226979	48227290	1	0.9961	0.1596	0.927791
SLC5A9	1	48688357	48714316	32	-0.42659	0.66516	0.927791
SPATA6	1	48761044	48937845	252	0.17899	0.42897	0.927791
AGBL4	1	48998527	50489585	1696	0.28096	0.38937	0.927791
BEND5	1	49193195	49242641	71	-0.73336	0.76833	0.927791
AL645730.2	1	50459990	50461874	1	0.46622	0.32053	0.927791
ELAVL4	1	50513686	50669458	141	-0.69679	0.75703	0.927791
FAF1	1	50905150	51425935	496	-0.23894	0.59442	0.927791
CDKN2C	1	51426417	51440305	7	0.50897	0.30539	0.927791
C1orf185	1	51567906	51613752	49	-0.70139	0.75847	0.927791
RNF11	1	51701943	51739127	26	-0.28746	0.61312	0.927791
TTC39A	1	51752930	51810788	55	-0.69983	0.75798	0.927791
EPS15	1	51819935	51985000	367	0.053794	0.47855	0.927791
OSBPL9	1	52042851	52254889	201	0.72785	0.23335	0.927791
NRD1	1	52254863	52344477	111	-0.64844	0.74165	0.927791
RAB3B	1	52373628	52456436	142	0.27133	0.39307	0.927791
ZFYVE9	1	52608046	52812358	227	1.57	0.058212	0.927791
CC2D1B	1	52811395	52831865	15	1.2745	0.10125	0.927791
PRPF38A	1	52870236	52886511	12	0.33933	0.36718	0.927791
ZCCHC11	1	52873954	53019159	176	1.0735	0.14153	0.927791
GPX7	1	53068044	53074723	18	0.64717	0.25876	0.927791
FAM159A	1	53099016	53135355	68	-0.28608	0.61259	0.927791
COA7	1	53152508	53164038	16	0.051035	0.47965	0.927791
ZYG11B	1	53192126	53293014	225	0.21391	0.41531	0.927791
ZYG11A	1	53308183	53360670	108	0.38262	0.351	0.927791
ECHDC2	1	53361656	53392884	22	1.2276	0.10979	0.927791
SCP2	1	53392901	53517375	373	0.14524	0.44226	0.927791
PODN	1	53527854	53551174	98	-0.42944	0.6662	0.927791
SLC1A7	1	53552855	53608289	250	0.8623	0.19426	0.927791
CPT2	1	53662101	53679869	21	-0.41275	0.6601	0.927791
C1orf123	1	53679771	53686289	9	-0.029777	0.51188	0.927791
MAGOH	1	53692564	53704282	17	-0.033351	0.5133	0.927791
LRP8	1	53711217	53793742	144	1.2639	0.10313	0.927791
GLIS1	1	53971910	54199877	562	0.34255	0.36597	0.927791
NDC1	1	54231133	54304533	70	0.78315	0.21677	0.927791
YIPF1	1	54317392	54356407	98	-0.42035	0.66288	0.927791
DIO1	1	54356912	54376759	70	0.057908	0.47691	0.927791
HSPB11	1	54382247	54411602	45	0.73353	0.23162	0.927791
LRRC42	1	54411750	54433841	20	0.91996	0.1788	0.927791
LDLRAD1	1	54474412	54483856	23	-0.53258	0.70284	0.927791
TMEM59	1	54497347	54519177	33	-0.13763	0.55473	0.927791
TCEANC2	1	54519260	54578192	101	-0.42055	0.66296	0.927791
CDCP2	1	54598747	54619443	77	-0.63312	0.73667	0.927791
AL357673.1	1	54635333	54637997	7	-0.68808	0.7543	0.927791
MRPL37	1	54649714	54691137	81	1.0694	0.14245	0.927791
SSBP3-AS1	1	54703710	54704736	4	0.64978	0.25792	0.927791
ACOT11	1	55007930	55104865	298	0.014252	0.49431	0.927791
FAM151A	1	55074855	55089229	34	0.56623	0.28562	0.927791
MROH7-TTC4	1	55107459	55207981	342	-0.12594	0.55011	0.927791
MROH7	1	55107463	55175939	182	0.24545	0.40306	0.927791
TTC4	1	55181495	55208330	146	0.15522	0.43832	0.927791
PARS2	1	55222571	55230187	24	0.98227	0.16298	0.927791
C1orf177	1	55271736	55307925	135	-0.49899	0.69111	0.927791
DHCR24	1	55315306	55352891	107	-0.015698	0.50626	0.927791
BSND	1	55464606	55476556	30	1.0436	0.14833	0.927791
PPAP2B	1	56960419	57110974	396	0.90161	0.18363	0.927791
PRKAA2	1	57110995	57181008	188	0.024711	0.49014	0.927791
C1orf168	1	57184477	57285369	278	-0.1429	0.55682	0.927791
C8A	1	57320479	57383894	178	1.1482	0.12545	0.927791
C8B	1	57394883	57431813	103	0.16496	0.43449	0.927791
DAB1	1	57460451	59012406	4068	0.90167	0.18362	0.927791
OMA1	1	58881056	59012474	435	0.76836	0.22114	0.927791
TACSTD2	1	59041099	59043166	11	1.0661	0.14319	0.927791
MYSM1	1	59120411	59165764	154	-0.43927	0.66977	0.927791
FGGY	1	59762310	60233347	916	1.4036	0.080215	0.927791
C1orf87	1	60452941	60539442	149	-0.77324	0.78031	0.927791
NFIA	1	61330931	61928465	1070	1.0335	0.15069	0.927791
TM2D1	1	62146718	62191095	94	-0.58754	0.72158	0.927791
INADL	1	62208149	62629592	1192	-0.16647	0.56611	0.927791
L1TD1	1	62660503	62678000	110	-0.026176	0.51044	0.927791
KANK4	1	62702651	62785085	320	0.49933	0.30877	0.927791
USP1	1	62901968	62917475	23	0.62366	0.26643	0.927791
DOCK7	1	62920399	63153969	233	0.087076	0.46531	0.927791
ANGPTL3	1	63063158	63071830	2	-0.24865	0.59818	0.927791
AL138847.1	1	63073437	63075249	2	0.19793	0.42155	0.927791
ATG4C	1	63249806	63331184	147	-0.10806	0.54303	0.927791
FOXD3	1	63788730	63790797	3	0.034691	0.48616	0.927791
ALG6	1	63833261	63904233	129	-0.42035	0.66289	0.927791
EFCAB7	1	63989043	64038364	98	-0.62396	0.73367	0.927791
DLEU2L	1	64014588	64015405	2	-0.55407	0.71024	0.927791
ROR1	1	64239693	64647181	820	-0.18272	0.57249	0.927791
UBE2U	1	64669310	64733051	142	-0.085152	0.53393	0.927791
RAVER2	1	65210778	65298915	116	-0.6803	0.75184	0.927791
JAK1	1	65298912	65432187	291	0.63243	0.26355	0.927791
AK4	1	65613232	65697828	162	1.6193	0.052689	0.927791
LEPR	1	65886248	66107242	570	-0.67474	0.75008	0.927791
LEPROT	1	65886270	65901690	44	-0.21496	0.5851	0.927791
PDE4B	1	66258197	66840259	1288	0.17187	0.43177	0.927791
SGIP1	1	66999066	67213982	659	0.79887	0.21218	0.927791
AL139147.1	1	67131547	67142710	29	0.40389	0.34315	0.927791
TCTEX1D1	1	67218142	67244470	68	-0.62278	0.73328	0.927791
INSL5	1	67263424	67266939	7	-0.70169	0.75856	0.927791
WDR78	1	67278568	67390570	184	-0.34339	0.63435	0.927791
MIER1	1	67390578	67454302	121	0.43637	0.33129	0.927791
SLC35D1	1	67465015	67519782	142	0.92499	0.17749	0.927791
C1orf141	1	67557848	67697536	380	-0.8022	0.78878	0.927791
IL23R	1	67632083	67725662	207	-0.61201	0.72973	0.927791
IL12RB2	1	67773047	67862583	217	0.7582	0.22416	0.927791
SERBP1	1	67873493	67896098	16	1.1204	0.13128	0.927791
GADD45A	1	68150744	68154021	7	-0.39228	0.65257	0.927791
GNG12	1	68167149	68299150	247	1.0104	0.15614	0.927791
DIRAS3	1	68511645	68517314	10	1.6144	0.05322	0.927791
WLS	1	68564142	68698803	451	1.1254	0.13021	0.927791
DEPDC1	1	68939835	68962904	56	0.63272	0.26346	0.927791
LRRC7	1	70034081	70617628	1416	-0.03108	0.5124	0.927791
LRRC40	1	70610488	70671303	64	0.070909	0.47174	0.927791
SRSF11	1	70671365	70718735	40	0.43758	0.33085	0.927791
ANKRD13C	1	70726271	70820417	106	-0.047692	0.51902	0.927791
HHLA3	1	70820488	70851022	49	-0.59246	0.72323	0.927791
PTGER3	1	71318036	71513491	535	-0.72393	0.76545	0.927791
ZRANB2	1	71528974	71546980	25	1.142	0.12673	0.927791
LRRIQ3	1	74491699	74663871	238	0.514	0.30363	0.927791
FPGT	1	74663896	74699770	81	1.22	0.11124	0.927791
FPGT-TNNI3K	1	74663919	75009666	555	0.065283	0.47397	0.927791
TNNI3K	1	74663947	75010112	555	0.065283	0.47397	0.927791
LRRC53	1	74935562	74978298	60	-0.76459	0.77774	0.927791
C1orf173	1	75033795	75139422	127	-0.20575	0.58151	0.927791
CRYZ	1	75171170	75199092	62	-0.59204	0.72309	0.927791
TYW3	1	75198836	75232362	96	-0.56636	0.71442	0.927791
LHX8	1	75594119	75627218	48	-0.05896	0.52351	0.927791
SLC44A5	1	75667816	76076801	869	-0.37082	0.64462	0.927791
ACADM	1	76190036	76253260	223	-0.018994	0.50758	0.927791
RABGGTB	1	76251879	76260764	15	-0.23951	0.59464	0.927791
MSH4	1	76262567	76378923	390	0.85513	0.19624	0.927791
ASB17	1	76384558	76398116	47	0.50712	0.30604	0.927791
ST6GALNAC3	1	76540404	77100286	1436	-0.12944	0.5515	0.927791
ST6GALNAC5	1	77333126	77531396	404	-0.49655	0.69025	0.927791
PIGK	1	77554675	77685115	304	0.090377	0.46399	0.927791
AK5	1	77747736	78025651	910	-0.0519	0.5207	0.927791
ZZZ3	1	78028101	78149104	142	-0.43198	0.66712	0.927791
USP33	1	78161672	78225537	62	0.16395	0.43489	0.927791
NEXN	1	78354198	78409580	66	-0.28394	0.61177	0.927791
FUBP1	1	78409740	78444794	55	0.31898	0.37487	0.927791
DNAJB4	1	78444859	78483648	60	0.50724	0.30599	0.927791
GIPC2	1	78445226	78604133	295	0.84798	0.19822	0.927791
PTGFR	1	78769568	79005434	547	1.2386	0.10774	0.927791
IFI44L	1	79085607	79111830	45	0.058819	0.47655	0.927791
ELTD1	1	79355449	79472403	433	1.3938	0.081687	0.927791
LPHN2	1	81771845	82458120	1817	1.0465	0.14767	0.927791
PRKACB	1	84543745	84704181	178	0.97332	0.1652	0.927791
SAMD13	1	84764049	84855640	133	0.75557	0.22495	0.927791
RPF1	1	84944942	84963473	66	0.38	0.35197	0.927791
GNG5	1	84964008	84972248	19	1.2548	0.10477	0.927791
CTBS	1	85015289	85040163	57	0.60614	0.27221	0.927791
C1orf180	1	85093913	85100703	11	1.563	0.05903	0.927791
LPAR3	1	85277285	85358896	206	1.1991	0.11524	0.927791
MCOLN2	1	85391268	85462796	225	1.0045	0.15758	0.927791
WDR63	1	85464830	85598821	340	0.20938	0.41708	0.927791
MCOLN3	1	85483765	85514182	53	0.7742	0.2194	0.927791
C1orf52	1	85715639	85725355	24	1.1608	0.12286	0.927791
BCL10	1	85731931	85742773	28	1.2749	0.10117	0.927791
DDAH1	1	85784164	86043933	604	0.020712	0.49174	0.927791
CYR61	1	86046444	86049645	3	0.41877	0.33769	0.927791
ZNHIT6	1	86115106	86174116	101	0.24545	0.40305	0.927791
COL24A1	1	86194916	86622626	1352	-0.024765	0.50988	0.927791
ODF2L	1	86814344	86862023	109	-0.15178	0.56032	0.927791
CLCA2	1	86889769	86922241	153	-0.37508	0.6462	0.927791
CLCA1	1	86934051	86965972	100	0.0015489	0.49938	0.927791
SH3GLB1	1	87170259	87213867	81	0.12248	0.45126	0.927791
2015-09-01	1	87328132	87380107	131	-0.31286	0.62281	0.927791
HS2ST1	1	87380331	87602334	463	-0.56117	0.71266	0.927791
RP5-1052I5.2	1	87458692	87634884	361	-0.70609	0.75993	0.927791
LMO4	1	87794151	87814606	23	0.99392	0.16013	0.927791
CCBL2	1	89401456	89458636	86	0.059606	0.47623	0.927791
RBMXL1	1	89445139	89458643	13	-0.16042	0.56372	0.927791
GBP3	1	89472349	89488577	25	-0.0082496	0.50329	0.927791
GBP1	1	89518002	89531043	32	-0.19981	0.57919	0.927791
GBP2	1	89571815	89616139	84	-0.38492	0.64985	0.927791
GBP7	1	89597434	89641723	60	-0.51582	0.69701	0.927791
GBP4	1	89646831	89664615	28	-0.80607	0.7899	0.927791
GBP5	1	89724633	89738544	13	-0.54637	0.7076	0.927791
LRRC8B	1	89990395	90063423	154	-0.33475	0.63109	0.927791
LRRC8D	1	90286573	90402170	128	0.028502	0.48863	0.927791
ZNF326	1	90460671	90501090	36	-0.73584	0.76909	0.927791
BARHL2	1	91177096	91182794	8	0.30181	0.3814	0.927791
ZNF644	1	91380859	91487829	125	-0.6249	0.73398	0.927791
HFM1	1	91726323	91870426	256	0.21445	0.4151	0.927791
TGFBR3	1	92145902	92371892	636	0.26083	0.39711	0.927791
BRDT	1	92414928	92479983	169	0.42005	0.33722	0.927791
EPHX4	1	92495539	92529093	65	-0.091122	0.5363	0.927791
BTBD8	1	92545862	92613393	117	0.6087	0.27136	0.927791
KIAA1107	1	92632542	92650280	26	-0.034526	0.51377	0.927791
C1orf146	1	92683497	92711370	28	0.27648	0.39109	0.927791
GLMN	1	92711959	92764544	42	-0.38757	0.65083	0.927791
RPAP2	1	92764522	92867613	120	-0.3952	0.65365	0.927791
GFI1	1	92940319	92952433	18	-0.24477	0.59668	0.927791
EVI5	1	92974253	93257961	570	-0.72048	0.76439	0.927791
MTF2	1	93544792	93604638	74	1.1059	0.13439	0.927791
CCDC18	1	93645476	93744287	170	1.4524	0.0732	0.927791
DR1	1	93811445	93835055	37	1.2865	0.099143	0.927791
FNBP1L	1	93913688	94020218	69	0.72145	0.23532	0.927791
BCAR3	1	94027347	94312706	780	-0.2261	0.58944	0.927791
DNTTIP2	1	94333373	94345474	45	0.93086	0.17596	0.927791
ABCA4	1	94458393	94586688	399	-0.031079	0.5124	0.927791
ARHGAP29	1	94614544	94740624	142	-0.068956	0.52749	0.927791
ABCD3	1	94883933	94984222	79	0.18218	0.42772	0.927791
F3	1	94994781	95007356	15	0.081578	0.46749	0.927791
TMEM56	1	95582894	95663163	212	1.3854	0.082964	0.927791
TMEM56-RWDD3	1	95583479	95712781	334	1.2816	0.099999	0.927791
RWDD3	1	95699711	95712781	31	1.3108	0.094962	0.927791
RP11-147C23.1	1	96403457	96488436	229	-0.39543	0.65374	0.927791
PTBP2	1	97187221	97289294	163	0.33816	0.36762	0.927791
SNX7	1	99127236	99226056	305	-0.56889	0.71528	0.927791
LPPR5	1	99355806	99470588	366	-0.61161	0.7296	0.927791
LPPR4	1	99729509	99775146	91	0.36153	0.35885	0.927791
PALMD	1	100111499	100160097	113	0.22014	0.41288	0.927791
FRRS1	1	100174259	100232187	202	0.034802	0.48612	0.927791
AGL	1	100315640	100389579	176	-0.073352	0.52924	0.927791
SLC35A3	1	100435345	100492535	145	1.2281	0.1097	0.927791
HIAT1	1	100503653	100548933	100	1.2933	0.097962	0.927791
SASS6	1	100549119	100598511	91	1.3226	0.092988	0.927791
TRMT13	1	100598706	100616053	26	1.0497	0.14693	0.927791
LRRC39	1	100614409	100643771	32	1.2936	0.097902	0.927791
CDC14A	1	100810584	100985833	231	0.13927	0.44462	0.927791
EXTL2	1	101337943	101361554	22	1.6291	0.051643	0.927791
SLC30A7	1	101361632	101447309	89	1.4152	0.078501	0.927791
DPH5	1	101455179	101491644	37	0.46771	0.32	0.927791
COL11A1	1	103342023	103574052	905	-0.11301	0.54499	0.927791
RNPC3	1	104068313	104097861	34	-0.079321	0.53161	0.927791
AMY2B	1	104096437	104122156	19	-0.027591	0.51101	0.927791
PRMT6	1	107599267	107601916	2	-0.12498	0.54973	0.927791
NTNG1	1	107682629	108026080	627	-0.80138	0.78854	0.927791
VAV3	1	108113782	108507766	1115	-0.35919	0.64027	0.927791
SLC25A24	1	108676658	108743471	193	0.13143	0.44772	0.927791
NBPF4	1	108765963	108786689	4	-0.4978	0.69069	0.927791
FAM102B	1	109102711	109187522	106	-0.13751	0.55469	0.927791
PRPF38B	1	109234945	109244425	3	-0.59783	0.72502	0.927791
FNDC7	1	109255279	109285365	52	-0.69723	0.75717	0.927791
STXBP3	1	109289296	109352148	181	-0.5478	0.70808	0.927791
AKNAD1	1	109358520	109506106	451	-0.28799	0.61332	0.927791
GPSM2	1	109417972	109477167	139	-0.51122	0.6954	0.927791
CLCC1	1	109472130	109506111	97	0.35913	0.35975	0.927791
WDR47	1	109512836	109584850	152	0.44055	0.32977	0.927791
TMEM167B	1	109632425	109639556	20	-0.098863	0.53938	0.927791
C1orf194	1	109648573	109656479	22	-0.515	0.69672	0.927791
KIAA1324	1	109656301	109749401	286	-0.13551	0.5539	0.927791
SARS	1	109756540	109780791	31	-0.49647	0.69022	0.927791
CELSR2	1	109792641	109818372	57	0.031967	0.48725	0.927791
PSRC1	1	109822178	109825808	5	0.15442	0.43864	0.927791
MYBPHL	1	109834987	109849663	33	0.85276	0.1969	0.927791
SORT1	1	109852192	109940573	84	1.1424	0.12664	0.927791
PSMA5	1	109941653	109969062	29	1.1528	0.12449	0.927791
SYPL2	1	110009180	110024759	36	1.6117	0.053513	0.927791
AMIGO1	1	110046797	110052360	8	1.5424	0.061489	0.927791
GPR61	1	110082494	110091028	6	0.87389	0.19109	0.927791
GNAT2	1	110145889	110155679	14	0.77652	0.21872	0.927791
AMPD2	1	110158726	110174673	24	0.16944	0.43273	0.927791
GSTM4	1	110198703	110208118	19	0.86927	0.19235	0.927791
GSTM1	1	110230436	110251661	29	-0.64123	0.73931	0.927791
GSTM5	1	110254864	110318050	134	0.87125	0.19181	0.927791
GSTM3	1	110276554	110284384	14	-0.10512	0.54186	0.927791
EPS8L3	1	110292702	110306649	33	-0.049832	0.51987	0.927791
CSF1	1	110452864	110473614	32	0.03492	0.48607	0.927791
STRIP1	1	110574199	110617263	49	-0.23448	0.5927	0.927791
ALX3	1	110602616	110613322	16	-0.19672	0.57798	0.927791
UBL4B	1	110655062	110656569	1	0.33003	0.37069	0.927791
SLC6A17	1	110693108	110744824	92	-0.4769	0.68328	0.927791
KCNC4	1	110753965	110825722	206	-0.52547	0.70037	0.927791
RBM15	1	110881128	110889299	9	-0.69343	0.75598	0.927791
SLC16A4	1	110905470	110933704	55	0.077756	0.46901	0.927791
LAMTOR5	1	110943871	110950564	14	0.36969	0.35581	0.927791
PROK1	1	110993822	110999976	17	0.16848	0.4331	0.927791
KCNA10	1	111059839	111061797	5	0.54017	0.29454	0.927791
KCNA3	1	111214310	111217655	1	-0.36205	0.64134	0.927791
CD53	1	111415775	111442550	73	1.2466	0.10627	0.927791
LRIF1	1	111489807	111506701	13	1.3646	0.086185	0.927791
DRAM2	1	111659955	111682838	47	0.79874	0.21222	0.927791
CEPT1	1	111682249	111727724	45	-0.10564	0.54207	0.927791
DENND2D	1	111729796	111747157	34	0.26682	0.3948	0.927791
CHI3L2	1	111743393	111786062	132	1.2169	0.11182	0.927791
CHIA	1	111833484	111863188	188	1.5677	0.058475	0.927791
PIFO	1	111888910	111895635	25	-0.12549	0.54993	0.927791
OVGP1	1	111956936	111970399	39	0.26207	0.39663	0.927791
WDR77	1	111982512	111991998	12	-0.27294	0.60755	0.927791
ATP5F1	1	111991486	112005395	21	0.55772	0.28852	0.927791
C1orf162	1	112016414	112021134	6	-0.44334	0.67124	0.927791
DDX20	1	112297867	112310638	42	0.10472	0.4583	0.927791
KCND3	1	112313284	112531777	548	0.37028	0.35559	0.927791
CTTNBP2NL	1	112938803	113006078	128	1.2427	0.107	0.927791
WNT2B	1	113009163	113072787	126	0.70871	0.23925	0.927791
ST7L	1	113066140	113163447	160	1.4553	0.072794	0.927791
CAPZA1	1	113161795	113214241	60	1.4606	0.072064	0.927791
MOV10	1	113215763	113243368	38	0.41668	0.33846	0.927791
RHOC	1	113243728	113250056	13	0.030492	0.48784	0.927791
RP11-426L16.10	1	113245236	113254055	18	0.11421	0.45454	0.927791
PPM1J	1	113252616	113258099	8	1.4988	0.066966	0.927791
FAM19A3	1	113263041	113269857	15	0.73889	0.22999	0.927791
SLC16A1	1	113454469	113499635	39	0.51748	0.30241	0.927791
LRIG2	1	113615831	113674882	66	1.51	0.065516	0.927791
MAGI3	1	113933371	114228545	451	0.65762	0.25539	0.927791
PHTF1	1	114239453	114302111	85	0.90783	0.18198	0.927791
RSBN1	1	114304454	114355098	44	0.3714	0.35517	0.927791
PTPN22	1	114356433	114414381	78	0.28859	0.38645	0.927791
BCL2L15	1	114420790	114430169	14	-0.61413	0.73043	0.927791
DCLRE1B	1	114447763	114456708	9	0.11601	0.45382	0.927791
HIPK1	1	114471814	114520426	43	0.13529	0.44619	0.927791
OLFML3	1	114522063	114524876	4	-0.25626	0.60113	0.927791
SYT6	1	114631913	114696541	220	0.94467	0.17241	0.927791
BCAS2	1	115110178	115124260	20	0.069402	0.47233	0.927791
DENND2C	1	115125469	115213043	137	0.62819	0.26494	0.927791
AMPD1	1	115215719	115238239	48	0.42883	0.33402	0.927791
NRAS	1	115247090	115259515	9	0.95709	0.16926	0.927791
CSDE1	1	115259534	115301297	62	0.77091	0.22038	0.927791
SIKE1	1	115312100	115323306	6	-0.52854	0.70144	0.927791
SYCP1	1	115397424	115537991	222	1.2021	0.11466	0.927791
TSPAN2	1	115590632	115632121	127	0.97661	0.16438	0.927791
NGF	1	115828539	115880857	146	0.94625	0.17201	0.927791
VANGL1	1	116184574	116240845	180	0.016394	0.49346	0.927791
CASQ2	1	116242628	116311402	292	0.10856	0.45678	0.927791
NHLH2	1	116378998	116386538	19	-0.75988	0.77634	0.927791
SLC22A15	1	116519119	116612675	157	0.88538	0.18798	0.927791
MAB21L3	1	116654376	116677861	53	0.34039	0.36678	0.927791
ATP1A1	1	116915290	116952883	45	-0.069284	0.52762	0.927791
AL136376.1	1	116915890	116926718	17	0.28015	0.38968	0.927791
CD58	1	117057157	117113661	34	-0.065204	0.52599	0.927791
IGSF3	1	117117031	117210375	77	-0.64811	0.74154	0.927791
C1orf137	1	117236734	117249225	6	-0.55978	0.71219	0.927791
CD2	1	117297007	117311850	25	-0.01407	0.50561	0.927791
CD101	1	117544382	117579167	70	-0.34162	0.63368	0.927791
TTF2	1	117602925	117650075	80	-0.057601	0.52297	0.927791
TRIM45	1	117653682	117665209	31	-0.51801	0.69778	0.927791
VTCN1	1	117686209	117753556	139	0.30517	0.38012	0.927791
MAN1A2	1	117910071	118071494	383	0.86234	0.19425	0.927791
FAM46C	1	118148556	118170994	63	0.80048	0.21172	0.927791
SPAG17	1	118496484	118727846	307	1.167	0.1216	0.927791
TBX15	1	119425669	119532179	243	0.19278	0.42356	0.927791
WARS2	1	119573839	119683294	228	-0.12842	0.55109	0.927791
HSD3B1	1	120049821	120057681	6	-0.69584	0.75674	0.927791
ZNF697	1	120162045	120190396	57	1.4671	0.071177	0.927791
PHGDH	1	120202421	120286838	170	-0.46578	0.67931	0.927791
REG4	1	120336641	120354283	43	0.16381	0.43494	0.927791
ADAM30	1	120436156	120439118	4	-0.29573	0.61628	0.927791
NOTCH2	1	120454176	120612240	98	-0.59056	0.72259	0.927791
PDE4DIP	1	144836157	145076186	4	0.29208	0.38511	0.927791
HFE2	1	145413095	145417545	1	0.38861	0.34878	0.927791
POLR3GL	1	145456236	145470388	3	0.46878	0.31961	0.927791
ANKRD34A	1	145470508	145475646	1	-0.7102	0.76121	0.927791
LIX1L	1	145477085	145501669	4	-0.61261	0.72993	0.927791
RBM8A	1	145507598	145513536	2	0.92062	0.17862	0.927791
PEX11B	1	145516252	145523730	2	0.1801	0.42854	0.927791
ITGA10	1	145524891	145543868	15	-0.23383	0.59244	0.927791
ANKRD35	1	145549230	145568526	37	0.10054	0.45996	0.927791
NUDT17	1	145586115	145589439	3	0.56365	0.2865	0.927791
POLR3C	1	145592605	145611025	15	1.3759	0.084422	0.927791
RNF115	1	145611036	145696218	95	1.2899	0.098535	0.927791
CD160	1	145695798	145715614	20	1.1298	0.12929	0.927791
PDZK1	1	145726918	145764074	9	0.52977	0.29813	0.927791
PRKAB2	1	146626685	146644129	44	-0.27904	0.60989	0.927791
FMO5	1	146646930	146714700	319	-0.25167	0.59935	0.927791
CHD1L	1	146714291	146767443	169	0.37556	0.35362	0.927791
BCL9	1	147013182	147098017	170	0.695	0.24353	0.927791
ACP6	1	147101453	147142618	95	-0.506	0.69357	0.927791
GJA8	1	147374946	147381393	27	1.363	0.086443	0.927791
GPR89B	1	147400506	147465753	5	0.059624	0.47623	0.927791
HIST2H2BF	1	149754245	149783928	8	-0.66846	0.74808	0.927791
BOLA1	1	149859440	149872351	8	0.33249	0.36976	0.927791
SV2A	1	149874870	149889434	14	-0.42754	0.66551	0.927791
SF3B4	1	149895209	149900236	8	-0.79597	0.78697	0.927791
MTMR11	1	149900543	149908791	10	-0.74944	0.7732	0.927791
OTUD7B	1	149909705	149982625	44	-0.22228	0.58795	0.927791
ANP32E	1	150190717	150208504	19	0.88147	0.18903	0.927791
CA14	1	150229554	150237478	4	1.3025	0.096364	0.927791
APH1A	1	150237804	150241980	2	1.1568	0.12369	0.927791
C1orf54	1	150240600	150253327	17	1.2104	0.11307	0.927791
C1orf51	1	150254953	150259505	6	1.4319	0.076091	0.927791
RPRD2	1	150335567	150449042	301	1.1855	0.11792	0.927791
TARS2	1	150459887	150480078	54	1.0182	0.15428	0.927791
ECM1	1	150480538	150486265	11	0.84571	0.19886	0.927791
AL356356.1	1	150521897	150524367	1	0.70702	0.23978	0.927791
MCL1	1	150547032	150552066	4	0.3312	0.37025	0.927791
GOLPH3L	1	150618701	150669630	89	0.69346	0.24401	0.927791
HORMAD1	1	150670536	150693364	50	0.77956	0.21783	0.927791
CTSS	1	150702672	150738433	37	0.92302	0.178	0.927791
CTSK	1	150768684	150780799	8	0.33755	0.36785	0.927791
ARNT	1	150782181	150849244	52	0.94024	0.17355	0.927791
SETDB1	1	150898739	150937213	37	0.99456	0.15998	0.927791
CERS2	1	150933059	150947479	16	1.1194	0.13148	0.927791
ANXA9	1	150954493	150968110	25	0.9119	0.18091	0.927791
FAM63A	1	150969025	150980851	13	1.273	0.10151	0.927791
BNIPL	1	151009046	151020076	21	0.2547	0.39948	0.927791
CDC42SE1	1	151023447	151042801	20	-0.25913	0.60223	0.927791
MLLT11	1	151030234	151040970	13	-0.5168	0.69735	0.927791
GABPB2	1	151043054	151098018	96	0.55752	0.28859	0.927791
SEMA6C	1	151104161	151119104	31	0.49338	0.31087	0.927791
TNFAIP8L2	1	151129105	151132225	2	-0.47997	0.68438	0.927791
SCNM1	1	151129140	151142773	6	-0.62	0.73237	0.927791
LYSMD1	1	151132224	151138424	3	-0.14598	0.55803	0.927791
TMOD4	1	151142462	151148760	5	0.53493	0.29635	0.927791
VPS72	1	151142463	151167797	13	-0.30317	0.61912	0.927791
PIP5K1A	1	151170425	151222012	52	0.32468	0.37271	0.927791
PSMD4	1	151227179	151239955	14	-0.3325	0.63024	0.927791
RFX5	1	151313116	151319833	4	-0.78836	0.78476	0.927791
PSMB4	1	151372010	151374420	2	-0.63327	0.73672	0.927791
POGZ	1	151375200	151431941	58	-0.075152	0.52995	0.927791
CGN	1	151482986	151511168	28	-0.6671	0.74765	0.927791
TUFT1	1	151512781	151556059	76	0.24848	0.40188	0.927791
SNX27	1	151584541	151671567	97	-0.4033	0.65664	0.927791
CELF3	1	151674880	151689290	25	-0.31501	0.62362	0.927791
AL589765.1	1	151682909	151702070	30	-0.085701	0.53415	0.927791
RIIAD1	1	151682909	151702281	30	-0.085701	0.53415	0.927791
MRPL9	1	151732119	151736040	11	0.078831	0.46858	0.927791
OAZ3	1	151735445	151743808	21	0.21278	0.41575	0.927791
TDRKH	1	151742583	151763892	56	0.3209	0.37414	0.927791
LINGO4	1	151772740	151778630	5	-0.2495	0.59851	0.927791
RORC	1	151778547	151804348	52	-0.69568	0.75669	0.927791
C2CD4D	1	151810295	151813033	4	-0.074323	0.52962	0.927791
THEM5	1	151819739	151826173	11	0.4562	0.32412	0.927791
THEM4	1	151846060	151882284	70	0.033965	0.48645	0.927791
S100A10	1	151955391	151966866	18	1.0825	0.1395	0.927791
S100A11	1	152004982	152020383	18	1.5069	0.065914	0.927791
TCHHL1	1	152056620	152061540	1	1.038	0.14964	0.927791
TCHH	1	152078793	152086556	6	0.30349	0.38076	0.927791
RPTN	1	152126071	152131704	5	0.33841	0.36753	0.927791
HRNR	1	152184558	152196669	33	-0.16639	0.56608	0.927791
FLG	1	152274651	152297679	50	0.34773	0.36402	0.927791
LCE5A	1	152483320	152484653	2	0.86301	0.19407	0.927791
CRCT1	1	152486978	152488486	5	0.67939	0.24844	0.927791
LCE3E	1	152538130	152539248	1	-0.80565	0.78978	0.927791
LCE2A	1	152670840	152671918	1	-0.0077811	0.5031	0.927791
LCE4A	1	152680636	152681967	3	-0.15968	0.56343	0.927791
KPRP	1	152730506	152734529	7	-0.26804	0.60567	0.927791
LCE1F	1	152748848	152749445	2	-0.77689	0.78139	0.927791
LCE1E	1	152758690	152760902	12	0.11733	0.4533	0.927791
LCE1D	1	152769227	152770657	3	0.19599	0.42231	0.927791
LCE1C	1	152777311	152779107	12	-0.79212	0.78585	0.927791
IVL	1	152881021	152884362	14	0.22802	0.40982	0.927791
SPRR2A	1	153028589	153030013	2	-0.32276	0.62656	0.927791
SPRR2B	1	153042700	153113927	205	0.41398	0.33944	0.927791
SPRR2E	1	153065611	153078660	33	0.18516	0.42655	0.927791
SPRR2F	1	153084590	153085991	4	0.12376	0.45075	0.927791
SPRR2G	1	153122058	153123345	4	1.1092	0.13368	0.927791
LELP1	1	153175919	153177596	2	-0.74592	0.77214	0.927791
LOR	1	153232176	153234598	5	1.5285	0.063188	0.927791
PGLYRP3	1	153270338	153283194	24	0.38224	0.35114	0.927791
PGLYRP4	1	153302596	153321316	70	0.3005	0.3819	0.927791
S100A9	1	153330330	153333503	1	-0.16206	0.56437	0.927791
S100A12	1	153346184	153348125	1	0.87299	0.19133	0.927791
S100A8	1	153362508	153363664	2	-0.39745	0.65448	0.927791
S100A7A	1	153389000	153395701	14	0.63398	0.26305	0.927791
S100A7L2	1	153409534	153412425	6	1.4986	0.066993	0.927791
S100A7	1	153430220	153433177	7	0.72274	0.23492	0.927791
S100A5	1	153509623	153514241	7	-0.35749	0.63964	0.927791
S100A4	1	153516089	153522612	25	0.53243	0.29721	0.927791
S100A3	1	153519805	153521848	16	0.45447	0.32475	0.927791
S100A16	1	153579362	153585621	10	0.24516	0.40317	0.927791
S100A14	1	153586731	153589462	6	0.76243	0.2229	0.927791
S100A13	1	153591263	153606568	26	0.53613	0.29593	0.927791
S100A1	1	153600402	153604513	9	0.90067	0.18388	0.927791
CHTOP	1	153606525	153618782	21	0.67562	0.24964	0.927791
SNAPIN	1	153631130	153634306	4	0.24229	0.40428	0.927791
ILF2	1	153634512	153643524	10	0.85709	0.1957	0.927791
NPR1	1	153651113	153666468	12	0.29956	0.38225	0.927791
INTS3	1	153700543	153746555	49	-0.26643	0.60505	0.927791
GATAD2B	1	153777201	153895451	155	-0.58301	0.72006	0.927791
DENND4B	1	153901977	153919172	18	-0.57508	0.71738	0.927791
CRTC2	1	153920145	153931101	7	-0.39053	0.65193	0.927791
SLC39A1	1	153931575	153940188	9	-0.47582	0.6829	0.927791
JTB	1	153946745	153950164	2	-0.37885	0.6476	0.927791
NUP210L	1	153965161	154127592	172	-0.48726	0.68696	0.927791
TPM3	1	154127784	154167124	49	-0.50736	0.69405	0.927791
C1orf189	1	154171848	154178809	2	0.8126	0.20822	0.927791
C1orf43	1	154179182	154193104	12	0.7666	0.22166	0.927791
UBAP2L	1	154192655	154243986	60	0.099043	0.46055	0.927791
HAX1	1	154244987	154248351	2	0.37753	0.35289	0.927791
IL6R	1	154377669	154441926	148	0.17044	0.43233	0.927791
SHE	1	154442248	154474589	27	0.67084	0.25116	0.927791
TDRD10	1	154474695	154520623	136	1.0244	0.15281	0.927791
UBE2Q1	1	154521053	154531504	12	0.80626	0.21005	0.927791
CHRNB2	1	154540257	154552502	14	0.67852	0.24872	0.927791
ADAR	1	154554538	154600475	76	-0.15848	0.56296	0.927791
KCNN3	1	154669931	154842756	448	-0.069943	0.52788	0.927791
PMVK	1	154897210	154909467	17	0.044369	0.48231	0.927791
PBXIP1	1	154916552	154928599	6	-0.2512	0.59917	0.927791
PYGO2	1	154929502	154936329	2	1.4318	0.076106	0.927791
SHC1	1	154934774	154946871	10	1.5417	0.061576	0.927791
CKS1B	1	154947129	154951725	2	1.0357	0.15017	0.927791
[truncated: 16,704 more rows]

## Sheet: T7.tissue.53
Table 7.Tissue enrichment analysis for genes differentially associated with the two disorders (performed in 53 general tissue types in GTEx using MAGMA)
Tissues with an adjusted p-value below 0.05 (FDR) are highlighted in bold.
Name	Coefficient	Coefficient_std_error	P	P(FDR)
Brain_Putamen_(basal_ganglia)	6.91999e-09	2.92765e-09	0.00904759	0.467
Cells_EBV-transformed_lymphocytes	8.28158e-09	3.93257e-09	0.0176067	0.467
Brain_Cerebellar_Hemisphere	4.68088e-09	3.06134e-09	0.0631286	0.756
Brain_Hippocampus	4.21712e-09	2.92427e-09	0.0746354	0.756
Brain_Caudate_(basal_ganglia)	3.87376e-09	2.93697e-09	0.0935909	0.756
Brain_Substantia_nigra	3.6015e-09	3.01668e-09	0.116266	0.756
Brain_Frontal_Cortex_(BA9)	3.66128e-09	3.12093e-09	0.12037	0.756
Brain_Cortex	3.59581e-09	3.10361e-09	0.123312	0.756
Brain_Spinal_cord_(cervical_c-1)	3.53665e-09	3.11772e-09	0.12832	0.756
Brain_Anterior_cingulate_cortex_(BA24)	2.48925e-09	2.99474e-09	0.202928	0.997
Brain_Nucleus_accumbens_(basal_ganglia)	2.19658e-09	3.11519e-09	0.240367	0.997
Artery_Aorta	2.29059e-09	3.37957e-09	0.248957	0.997
Adipose_Subcutaneous	1.28987e-09	3.156e-09	0.341378	0.997
Brain_Cerebellum	1.17815e-09	3.04556e-09	0.349436	0.997
Brain_Amygdala	1.01969e-09	3.05281e-09	0.369184	0.997
Brain_Hypothalamus	9.54877e-10	3.02647e-09	0.376188	0.997
Pancreas	9.51967e-10	3.46043e-09	0.391619	0.997
Artery_Tibial	7.39647e-10	3.09805e-09	0.405651	0.997
Cells_Transformed_fibroblasts	6.53148e-10	3.46409e-09	0.425223	0.997
Adrenal_Gland	6.72634e-10	3.71985e-09	0.428253	0.997
Skin_Sun_Exposed_(Lower_leg)	6.21668e-10	3.50887e-09	0.429687	0.997
Minor_Salivary_Gland	4.35469e-10	3.36637e-09	0.448537	0.997
Breast_Mammary_Tissue	1.43546e-10	3.12437e-09	0.481677	0.997
Esophagus_Mucosa	9.68773e-11	3.85719e-09	0.489981	0.997
Artery_Coronary	4.04151e-11	3.43352e-09	0.495304	0.997
Skin_Not_Sun_Exposed_(Suprapubic)	-1.5757e-10	3.53344e-09	0.517785	0.997
Liver	-4.55459e-10	3.52894e-09	0.551347	0.997
Fallopian_Tube	-7.7658e-10	3.44703e-09	0.589123	0.997
Pituitary	-9.89836e-10	3.51831e-09	0.610775	0.997
Muscle_Skeletal	-1.52848e-09	3.50468e-09	0.668627	0.997
Kidney_Cortex	-1.51331e-09	3.3628e-09	0.67365	0.997
Vagina	-1.4027e-09	3.07107e-09	0.676073	0.997
Nerve_Tibial	-1.46619e-09	3.12701e-09	0.680422	0.997
Cervix_Endocervix	-1.92217e-09	3.02284e-09	0.737574	0.997
Stomach	-2.4523e-09	3.46219e-09	0.760623	0.997
Prostate	-2.48898e-09	3.35237e-09	0.771093	0.997
Heart_Atrial_Appendage	-2.46145e-09	3.19503e-09	0.779468	0.997
Spleen	-2.87771e-09	3.56053e-09	0.79052	0.997
Thyroid	-2.82692e-09	3.43812e-09	0.794527	0.997
Bladder	-3.12158e-09	2.7084e-09	0.875453	0.997
Heart_Left_Ventricle	-3.65856e-09	3.06299e-09	0.883847	0.997
Uterus	-4.11238e-09	3.32754e-09	0.891745	0.997
Colon_Sigmoid	-4.28078e-09	3.28402e-09	0.903801	0.997
Testis	-4.70946e-09	3.17286e-09	0.931135	0.997
Cervix_Ectocervix	-4.41307e-09	2.9035e-09	0.935733	0.997
Whole_Blood	-5.81877e-09	3.8129e-09	0.936504	0.997
Colon_Transverse	-5.50351e-09	3.39697e-09	0.947397	0.997
Ovary	-5.56292e-09	3.23687e-09	0.957157	0.997
Esophagus_Muscularis	-6.73042e-09	3.29399e-09	0.979486	0.997
Lung	-8.84183e-09	3.46408e-09	0.994651	0.997
Esophagus_Gastroesophageal_Junction	-9.29134e-09	3.52514e-09	0.995802	0.997
Small_Intestine_Terminal_Ileum	-9.44852e-09	3.49769e-09	0.996547	0.997
Adipose_Visceral_(Omentum)	-8.846e-09	3.24988e-09	0.996755	0.997

## Sheet: T8.brain.13
Table 8. Tissue enrichment analysis within 13 GTEx brain regions
Regions with an adjusted p-value (FDR) below 0.05 are highlighted in bold. This is a competitive analysis comapring each brain regions against others. For example, for the first row, the results are computed for cortex versus other brain regions instead of cortex versus other tissues in GTEx (as in the last table).
Name	Coefficient	Coefficient_std_error	P	P(FDR)
Brain_Frontal_Cortex_(BA9)	4.13517e-09	2.56812e-09	0.0536778	0.424
Brain_Cortex	4.15911e-09	3.0972e-09	0.0896585	0.424
Brain_Hippocampus	3.90857e-09	3.01955e-09	0.0977599	0.424
Brain_Anterior_cingulate_cortex_(BA24)	6.02521e-10	2.98057e-09	0.4199	0.942
Brain_Cerebellar_Hemisphere	5.75271e-10	3.32599e-09	0.431341	0.942
Brain_Spinal_cord_(cervical_c-1)	4.37176e-10	3.4518e-09	0.449608	0.942
Brain_Substantia_nigra	-9.41689e-10	3.43476e-09	0.608021	0.942
Brain_Hypothalamus	-2.03382e-09	3.06887e-09	0.746247	0.942
Brain_Cerebellum	-2.66316e-09	3.90623e-09	0.752309	0.942
Brain_Amygdala	-3.00704e-09	2.97003e-09	0.844341	0.942
Brain_Nucleus_accumbens_(basal_ganglia)	-3.10331e-09	2.91986e-09	0.85607	0.942
Brain_Caudate_(basal_ganglia)	-4.27096e-09	2.79048e-09	0.93706	0.942
Brain_Putamen_(basal_ganglia)	-5.05905e-09	3.22477e-09	0.941654	0.942

## Sheet: T9. cell.type
Table 9. Cell-type enrichment analysis for genes differentially associated with the two disorders (performed in 166 cell types using MAGMA)
Cell types with an adjusted p-value (false discovery rate) within one dataset below 0.05 are highlighted in bold.
Dataset	brain_region	Cell_type	Cell type_Full name	NGENES	BETA	BETA_STD	SE	P	P(FDR) within one dataset	P(FDR) across all datasets
GSE104276_Human_Prefrontal_cortex_all_ages	Prefrontal cortex	GABAergic_neurons	GABAergic neurons	17420	0.053092	0.083409	0.015929	0.00043053	0.00258318	0.071468
GSE67835_Human_Cortex	Cortex	neurons	neurons	16766	0.01844	0.035235	0.008026	0.010801	0.097209	0.557526
GSE67835_Human_Cortex_woFetal	Cortex	neurons	neurons	16766	0.015931	0.03044	0.0078531	0.02126	0.14882	0.557526
GSE104276_Human_Prefrontal_cortex_all_ages	Prefrontal cortex	Neurons	Neurons	17420	0.023727	0.04222	0.015426	0.06202	0.18606	0.557526
GSE67835_Human_Cortex	Cortex	fetal_quiescent	fetal_quiescent	16766	0.012031	0.01892	0.0084429	0.077097	0.237975	0.557526
GSE67835_Human_Cortex	Cortex	hybrid	hybrid	16766	0.01497	0.028266	0.010619	0.079325	0.237975	0.557526
Linnarsson_GSE76381_Human_Midbrain	Midbrain	DA2	dopaminergic neurons	14862	0.10011	0.02875	0.054437	0.032971	0.274758	0.557526
Linnarsson_GSE76381_Human_Midbrain	Midbrain	Gaba	GABAergic neurons	14862	0.099861	0.024924	0.051361	0.025939	0.274758	0.557526
Linnarsson_GSE76381_Human_Midbrain	Midbrain	NbML5	mediolateral neuroblasts	14862	0.14292	0.036915	0.067412	0.017007	0.274758	0.557526
Linnarsson_GSE101601_Human_Temporal_cortex	Temporal cortex	Glut_1	glutamatergic neurons	17255	0.31613	0.044608	0.20616	0.062598	0.307802	0.557526
Linnarsson_GSE101601_Human_Temporal_cortex	Temporal cortex	Glut_2	glutamatergic neurons	17255	0.17706	0.038241	0.12839	0.083946	0.307802	0.557526
Linnarsson_GSE101601_Human_Temporal_cortex	Temporal cortex	Glut_4	glutamatergic neurons	17255	0.17903	0.036882	0.12832	0.081498	0.307802	0.557526
DroNc_Human_Hippocampus	Hippocampus	exDG	granule neurons (Hip dentate gyrus)	17086	0.30615	0.024163	0.18308	0.047254	0.340058	0.557526
DroNc_Human_Hippocampus	Hippocampus	exPFC1	glutamatergic neurons (prefrontal cortex)	17086	0.28738	0.023481	0.215	0.090682	0.340058	0.557526
DroNc_Human_Hippocampus	Hippocampus	exPFC2	glutamatergic neurons (prefrontal cortex)	17086	0.19946	0.027399	0.14346	0.082224	0.340058	0.557526
DroNc_Human_Hippocampus	Hippocampus	ODC2	oligodendrocytes	17086	0.2914	0.012382	0.20962	0.082252	0.340058	0.557526
Linnarsson_GSE76381_Human_Midbrain	Midbrain	DA1	dopaminergic neurons	14862	0.057663	0.019547	0.04557	0.10288	0.367429	0.588899
Linnarsson_GSE76381_Human_Midbrain	Midbrain	NbM	medial neuroblast	14862	0.10974	0.031603	0.075405	0.072798	0.367429	0.557526
Linnarsson_GSE76381_Human_Midbrain	Midbrain	Rgl2a	radial glia-like cells	14862	0.06416	0.023504	0.050303	0.10108	0.367429	0.588899
Linnarsson_GSE76381_Human_Midbrain	Midbrain	Sert	serotonergic neurons	14862	0.04397	0.01848	0.031027	0.078232	0.367429	0.557526
Allen_Human_MTG_level1	Middle Temporal Gyrus	Glutamatergic	glutamatergic neurons	17475	0.012864	0.028521	0.011886	0.13959	0.41877	0.681528
GSE67835_Human_Cortex_woFetal	Cortex	hybrid	hybrid	16766	0.012708	0.023996	0.010868	0.12116	0.42406	0.628517
Linnarsson_GSE76381_Human_Midbrain	Midbrain	NbGaba	GABAergic neurons neuroblasts	14862	0.042454	0.011696	0.04363	0.16527	0.495611	0.732416
Linnarsson_GSE76381_Human_Midbrain	Midbrain	RN	red nucleus	14862	0.057339	0.016064	0.062228	0.17842	0.495611	0.732416
Linnarsson_GSE76381_Human_Midbrain	Midbrain	Rgl3	radial glia-like cells	14862	0.03229	0.012185	0.040737	0.21399	0.534975	0.772225
DroNc_Human_Hippocampus	Hippocampus	NSC	neuronal stem cells	17086	0.08838	0.007449	0.098712	0.18531	0.55593	0.732416
Allen_Human_MTG_level2	Middle Temporal Gyrus	Exc_L2.3_LINC00507_FREM3	glutamatergic neurons	17475	0.023833	0.055094	0.0098273	0.0076567	0.574253	0.557526
Allen_Human_LGN_level1	Lateral Geniculate Nucleus	GABAergic	GABAergic neurons	17475	-0.0021506	-0.0046091	0.010833	0.57868	0.57868	0.975778
Allen_Human_LGN_level1	Lateral Geniculate Nucleus	Glutamatergic	glutamatergic neurons	17475	-0.0018059	-0.0043177	0.0096562	0.57417	0.57868	0.975778
Allen_Human_LGN_level1	Lateral Geniculate Nucleus	Non.Neuronal	Non.Neuronal	17475	0.0026691	0.0040752	0.008477	0.37644	0.57868	0.84359
GSE67835_Human_Cortex	Cortex	oligodendrocytes	oligodendrocytes	16766	0.0050377	0.0085975	0.0077501	0.25784	0.58014	0.806307
Linnarsson_GSE76381_Human_Midbrain	Midbrain	DA0	dopaminergic neurons	14862	0.042607	0.010091	0.072712	0.27895	0.581146	0.806307
Linnarsson_GSE76381_Human_Midbrain	Midbrain	NbML1	mediolateral neuroblasts	14862	0.044211	0.013626	0.069348	0.2619	0.581146	0.806307
GSE67835_Human_Cortex	Cortex	astrocytes	Astrocytes	16766	0.002369	0.0039707	0.0072531	0.37198	0.669564	0.84359
GSE67835_Human_Cortex_woFetal	Cortex	oligodendrocytes	oligodendrocytes	16766	0.0043143	0.0073629	0.0081067	0.2973	0.6937	0.806307
Allen_Human_LGN_level2	Lateral Geniculate Nucleus	Astro_CPAMD8	Astrocytes	17475	0.0020083	0.0032411	0.0065508	0.37959	0.698455	0.84359
Allen_Human_LGN_level2	Lateral Geniculate Nucleus	LGN_Exc_BTNL9	glutamatergic neurons	17475	0.00039932	0.00096104	0.0077561	0.47947	0.698455	0.947524
Allen_Human_LGN_level2	Lateral Geniculate Nucleus	LGN_Exc_PRKCG_BCHE	glutamatergic neurons	17475	-0.00162	-0.0038679	0.0076761	0.58357	0.698455	0.975778
Allen_Human_LGN_level2	Lateral Geniculate Nucleus	LGN_Exc_PRKCG_GRB14	glutamatergic neurons	17475	0.0063318	0.015005	0.0074628	0.1981	0.698455	0.747377
Allen_Human_LGN_level2	Lateral Geniculate Nucleus	LGN_Inh_CTXN3	GABAergic neurons	17475	0.0037056	0.0082766	0.008259	0.32683	0.698455	0.809758
Allen_Human_LGN_level2	Lateral Geniculate Nucleus	LGN_Inh_LAMP5	GABAergic neurons	17475	-0.0015389	-0.0033634	0.0065032	0.59353	0.698455	0.975778
Allen_Human_LGN_level2	Lateral Geniculate Nucleus	LGN_Inh_NTRK1	GABAergic neurons	17475	-0.0028078	-0.0065215	0.0078184	0.64025	0.698455	0.975778
Allen_Human_LGN_level2	Lateral Geniculate Nucleus	LGN_Inh_TRPC4	GABAergic neurons	17475	-0.0023717	-0.0052424	0.0090796	0.60304	0.698455	0.975778
Allen_Human_LGN_level2	Lateral Geniculate Nucleus	Micro_C1QB	microglia	17475	-4.6503e-05	-5.9898e-05	0.0067214	0.50276	0.698455	0.959289
Allen_Human_LGN_level2	Lateral Geniculate Nucleus	Oligo_MAG	oligodendrocyte	17475	0.0032739	0.0056951	0.0059079	0.28974	0.698455	0.806307
Allen_Human_LGN_level2	Lateral Geniculate Nucleus	OPC_PDGFRA	oligodendrocyte precursor cells	17475	-0.00075776	-0.0012422	0.0072294	0.54174	0.698455	0.967227
Allen_Human_MTG_level1	Middle Temporal Gyrus	GABAergic	GABAergic neurons	17475	-0.0084081	-0.016504	0.015171	0.71028	0.71028	0.994688
Allen_Human_MTG_level1	Middle Temporal Gyrus	Non.neuronal	Non.neuronal	17475	-0.0048903	-0.0068634	0.010033	0.68701	0.71028	0.994688
GSE67835_Human_Cortex_woFetal	Cortex	astrocytes	Astrocytes	16766	0.0017223	0.0028866	0.007613	0.41051	0.718392	0.886188
Linnarsson_GSE76381_Human_Midbrain	Midbrain	Rgl2b	radial glia-like cells	14862	0.01992	0.0055439	0.06585	0.38114	0.732962	0.84359
Linnarsson_GSE101601_Human_Temporal_cortex	Temporal cortex	GABA_1	GABAergic neurons	17255	0.029543	0.0027516	0.14588	0.41976	0.737597	0.886188
Linnarsson_GSE101601_Human_Temporal_cortex	Temporal cortex	GABA_2	GABAergic neurons	17255	0.092353	0.010417	0.18677	0.31049	0.737597	0.806307
Linnarsson_GSE101601_Human_Temporal_cortex	Temporal cortex	GABA_4	GABAergic neurons	17255	0.010998	0.0015455	0.14316	0.46938	0.737597	0.93876
Linnarsson_GSE101601_Human_Temporal_cortex	Temporal cortex	Glut_3	glutamatergic neurons	17255	0.072314	0.011256	0.17377	0.33865	0.737597	0.826704
DroNc_Human_Hippocampus	Hippocampus	exCA3	pyramidal neurons (Hip CA)	17086	0.098993	0.0076669	0.18739	0.29866	0.74665	0.806307
Allen_Human_MTG_level2	Middle Temporal Gyrus	Exc_L2_LAMP5_LTK	glutamatergic neurons	17475	0.018985	0.040787	0.0093536	0.0212	0.751359	0.557526
Allen_Human_MTG_level2	Middle Temporal Gyrus	Exc_L2.4_LINC00507_GLP2R	glutamatergic neurons	17475	0.014911	0.032727	0.0099067	0.066154	0.751359	0.557526
Allen_Human_MTG_level2	Middle Temporal Gyrus	Exc_L3.4_RORB_CARM1P1	glutamatergic neurons	17475	0.014471	0.033793	0.0093412	0.060687	0.751359	0.557526
Allen_Human_MTG_level2	Middle Temporal Gyrus	Exc_L3.5_RORB_COL22A1	glutamatergic neurons	17475	0.01003	0.021061	0.0092164	0.13824	0.751359	0.681528
Allen_Human_MTG_level2	Middle Temporal Gyrus	Exc_L3.5_RORB_FILIP1L	glutamatergic neurons	17475	0.01329	0.029596	0.0099417	0.090652	0.751359	0.557526
Allen_Human_MTG_level2	Middle Temporal Gyrus	Exc_L3.5_RORB_TWIST2	glutamatergic neurons	17475	0.011361	0.024278	0.009584	0.11793	0.751359	0.628517
Allen_Human_MTG_level2	Middle Temporal Gyrus	Exc_L4.5_FEZF2_SCN4B	glutamatergic neurons	17475	0.010804	0.025965	0.0077453	0.081529	0.751359	0.557526
Allen_Human_MTG_level2	Middle Temporal Gyrus	Exc_L4.5_RORB_DAPK2	glutamatergic neurons	17475	0.0053705	0.011639	0.010284	0.30076	0.751359	0.806307
Allen_Human_MTG_level2	Middle Temporal Gyrus	Exc_L4.5_RORB_FOLH1B	glutamatergic neurons	17475	0.0092621	0.021818	0.0094206	0.16277	0.751359	0.732416
Allen_Human_MTG_level2	Middle Temporal Gyrus	Exc_L4.6_RORB_SEMA3E	glutamatergic neurons	17475	0.0081316	0.017845	0.010763	0.22498	0.751359	0.778056
Allen_Human_MTG_level2	Middle Temporal Gyrus	Exc_L5.6_FEZF2_ABO	glutamatergic neurons	17475	0.0041817	0.0096376	0.0089722	0.32058	0.751359	0.806307
Allen_Human_MTG_level2	Middle Temporal Gyrus	Exc_L5.6_SLC17A7_IL15	glutamatergic neurons	17475	0.004571	0.010408	0.008815	0.30204	0.751359	0.806307
Allen_Human_MTG_level2	Middle Temporal Gyrus	Exc_L5.6_THEMIS_C1QL3	glutamatergic neurons	17475	0.013889	0.032633	0.0094251	0.070303	0.751359	0.557526
Allen_Human_MTG_level2	Middle Temporal Gyrus	Exc_L5.6_THEMIS_DCSTAMP	glutamatergic neurons	17475	0.0050523	0.012031	0.0074624	0.2492	0.751359	0.806307
Allen_Human_MTG_level2	Middle Temporal Gyrus	Exc_L5.6_THEMIS_FGF10	glutamatergic neurons	17475	0.0067654	0.015971	0.0078495	0.19438	0.751359	0.747377
Allen_Human_MTG_level2	Middle Temporal Gyrus	Inh_L1_SST_NMBR	GABAergic neurons	17475	0.010637	0.02142	0.010066	0.14533	0.751359	0.689279
Allen_Human_MTG_level2	Middle Temporal Gyrus	Inh_L1.2_GAD1_MC4R	GABAergic neurons	17475	0.012784	0.024804	0.0094912	0.089012	0.751359	0.557526
Allen_Human_MTG_level2	Middle Temporal Gyrus	Inh_L1.2_LAMP5_DBP	GABAergic neurons	17475	0.012138	0.025454	0.0077735	0.059221	0.751359	0.557526
Allen_Human_MTG_level2	Middle Temporal Gyrus	Inh_L1.2_SST_BAGE2	GABAergic neurons	17475	0.0051795	0.0098452	0.010639	0.31319	0.751359	0.806307
Allen_Human_MTG_level2	Middle Temporal Gyrus	Inh_L1.2_VIP_TSPAN12	GABAergic neurons	17475	0.0070873	0.014413	0.0092575	0.22197	0.751359	0.778056
Allen_Human_MTG_level2	Middle Temporal Gyrus	Inh_L1.3_PAX6_SYT6	GABAergic neurons	17475	0.008708	0.019451	0.0091935	0.17178	0.751359	0.732416
Allen_Human_MTG_level2	Middle Temporal Gyrus	Inh_L1.3_SST_CALB1	GABAergic neurons	17475	0.0060956	0.011441	0.011084	0.29118	0.751359	0.806307
Allen_Human_MTG_level2	Middle Temporal Gyrus	Inh_L1.4_LAMP5_LCP2	GABAergic neurons	17475	0.0076404	0.015868	0.0096072	0.21323	0.751359	0.772225
Allen_Human_MTG_level2	Middle Temporal Gyrus	Inh_L1.4_VIP_OPRM1	GABAergic neurons	17475	0.0067548	0.013328	0.0098502	0.24644	0.751359	0.806307
Allen_Human_MTG_level2	Middle Temporal Gyrus	Inh_L1.4_VIP_PENK	GABAergic neurons	17475	0.0045599	0.0098773	0.0081458	0.28782	0.751359	0.806307
Allen_Human_MTG_level2	Middle Temporal Gyrus	Inh_L2.4_VIP_SPAG17	GABAergic neurons	17475	0.0086532	0.01732	0.0092464	0.17468	0.751359	0.732416
Allen_Human_MTG_level2	Middle Temporal Gyrus	Inh_L2.5_VIP_SERPINF1	GABAergic neurons	17475	0.011451	0.022591	0.0094681	0.11326	0.751359	0.626705
Allen_Human_MTG_level2	Middle Temporal Gyrus	Inh_L2.5_VIP_TYR	GABAergic neurons	17475	0.0045226	0.0091071	0.0095735	0.31832	0.751359	0.806307
Allen_Human_MTG_level2	Middle Temporal Gyrus	Inh_L2.6_LAMP5_CA1	GABAergic neurons	17475	0.0051863	0.011015	0.0098116	0.29855	0.751359	0.806307
Allen_Human_MTG_level2	Middle Temporal Gyrus	Inh_L3.6_VIP_HS3ST3A1	GABAergic neurons	17475	0.0093115	0.019071	0.010225	0.18125	0.751359	0.732416
Allen_Human_MTG_level2	Middle Temporal Gyrus	Oligo_L1.6_OPALIN	oligodendrocyte	17475	0.0040801	0.0060677	0.006038	0.24961	0.751359	0.806307
Linnarsson_GSE76381_Human_Midbrain	Midbrain	OMTN	oculomotor and trochlear nucleus	14862	0.0095545	0.0035654	0.059695	0.43642	0.779321	0.898019
Allen_Human_LGN_level2	Lateral Geniculate Nucleus	Astro_LGR6	Astrocytes	17475	-0.0047749	-0.008451	0.0059048	0.79063	0.79063	0.994688
Allen_Human_MTG_level2	Middle Temporal Gyrus	Inh_L2.4_VIP_CBLN1	GABAergic neurons	17475	0.003522	0.0068091	0.0099117	0.36117	0.796699	0.84359
Allen_Human_MTG_level2	Middle Temporal Gyrus	Inh_L3.5_SST_ADGRG6	GABAergic neurons	17475	0.0038704	0.0077583	0.010548	0.35684	0.796699	0.84359
Allen_Human_MTG_level2	Middle Temporal Gyrus	Exc_L5.6_THEMIS_CRABP1	glutamatergic neurons	17475	0.002423	0.0056377	0.0078904	0.37939	0.812979	0.84359
DroNc_Human_Hippocampus	Hippocampus	GABA1	GABAergic interneurons	17086	0.032017	0.0023963	0.20581	0.43819	0.821606	0.898019
DroNc_Human_Hippocampus	Hippocampus	ODC1	oligodendrocytes	17086	0.049173	0.0017664	0.24905	0.42174	0.821606	0.886188
Allen_Human_MTG_level2	Middle Temporal Gyrus	Inh_L1.2_VIP_PCDH20	GABAergic neurons	17475	0.002036	0.0040474	0.0099448	0.41889	0.872687	0.886188
Linnarsson_GSE76381_Human_Midbrain	Midbrain	OPC	oligodendrocyte precursor cells	14862	-0.0034962	-0.0011371	0.049697	0.52804	0.880067	0.967227
GSE104276_Human_Prefrontal_cortex_all_ages	Prefrontal cortex	Astrocytes	Astrocytes	17420	-0.00091278	-0.0017715	0.010556	0.53445	0.895575	0.967227
GSE104276_Human_Prefrontal_cortex_all_ages	Prefrontal cortex	Microglia	microglia	17420	-0.0020073	-0.0036274	0.0081687	0.59705	0.895575	0.975778
Linnarsson_GSE101601_Human_Temporal_cortex	Temporal cortex	GABA_3	GABAergic neurons	17255	-0.1464	-0.015901	0.19726	0.77099	0.916784	0.994688
Linnarsson_GSE101601_Human_Temporal_cortex	Temporal cortex	GABA_5	GABAergic neurons	17255	-0.20607	-0.021026	0.21291	0.83344	0.916784	0.994688
Linnarsson_GSE101601_Human_Temporal_cortex	Temporal cortex	Glut_5	glutamatergic neurons	17255	-0.15779	-0.018161	0.2279	0.75564	0.916784	0.994688
Linnarsson_GSE76381_Human_Midbrain	Midbrain	Endo	endothelial cell	14862	-0.0080201	-0.0030226	0.030029	0.60529	0.931294	0.975778
Linnarsson_GSE76381_Human_Midbrain	Midbrain	Mgl	microglia	14862	-0.011931	-0.003658	0.035033	0.63328	0.931294	0.975778
DroNc_Human_Hippocampus	Hippocampus	ASC1	Astrocytes	17086	-0.1233	-0.0050138	0.25875	0.68315	0.931568	0.994688
DroNc_Human_Hippocampus	Hippocampus	exCA1	pyramidal neurons (Hip CA)	17086	-0.067329	-0.0064128	0.17899	0.6466	0.931568	0.975778
DroNc_Human_Hippocampus	Hippocampus	GABA2	GABAergic interneurons	17086	-0.064133	-0.0047063	0.20588	0.62229	0.931568	0.975778
GSE67835_Human_Cortex_woFetal	Cortex	endothelial	endothelial cell	16766	-0.010238	-0.015269	0.0078104	0.90503	0.93618	0.994688
GSE67835_Human_Cortex_woFetal	Cortex	microglia	microglia	16766	-0.0046962	-0.005936	0.0074262	0.73643	0.93618	0.994688
GSE67835_Human_Cortex_woFetal	Cortex	OPC	oligodendrocyte precursor cells	16766	-0.01298	-0.021137	0.0085195	0.93618	0.93618	0.994688
Allen_Human_MTG_level2	Middle Temporal Gyrus	Inh_L2.6_VIP_QPCT	GABAergic neurons	17475	0.00080097	0.0016321	0.0088711	0.46403	0.940601	0.93876
Allen_Human_MTG_level2	Middle Temporal Gyrus	Inh_L1_SST_CHRNA4	GABAergic neurons	17475	0.00023705	0.00047409	0.0091107	0.48962	0.957904	0.956199
Allen_Human_MTG_level2	Middle Temporal Gyrus	Inh_L1.3_VIP_ADAMTSL1	GABAergic neurons	17475	4.904e-05	0.00010155	0.010361	0.49811	0.957904	0.959289
Allen_Human_MTG_level2	Middle Temporal Gyrus	Exc_L5.6_RORB_TTC12	glutamatergic neurons	17475	-0.00072004	-0.0016807	0.0092349	0.53107	0.967643	0.967227
Allen_Human_MTG_level2	Middle Temporal Gyrus	Inh_L1.2_PAX6_CDH12	GABAergic neurons	17475	-0.00076152	-0.0015631	0.0095873	0.53165	0.967643	0.967227
Allen_Human_MTG_level2	Middle Temporal Gyrus	Inh_L2.5_PVALB_SCUBE3	GABAergic neurons	17475	-0.00085551	-0.0018042	0.0081341	0.54188	0.967643	0.967227
Linnarsson_GSE101601_Human_Temporal_cortex	Temporal cortex	Glut_6	glutamatergic neurons	17255	-0.1807	-0.028081	0.096951	0.96882	0.96882	0.994688
Linnarsson_GSE76381_Human_Midbrain	Midbrain	NProg	neuronal progenitor	14862	-0.14996	-0.038636	0.080841	0.96819	0.96981	0.994688
Linnarsson_GSE76381_Human_Midbrain	Midbrain	Peric	pericytes	14862	-0.0458	-0.015693	0.035972	0.89852	0.96981	0.994688
Linnarsson_GSE76381_Human_Midbrain	Midbrain	ProgBP	progenitor basal plate	14862	-0.070794	-0.021442	0.064562	0.86357	0.96981	0.994688
Linnarsson_GSE76381_Human_Midbrain	Midbrain	ProgFPL	progenitor lateral floorplate	14862	-0.041928	-0.016919	0.044064	0.82932	0.96981	0.994688
Linnarsson_GSE76381_Human_Midbrain	Midbrain	ProgFPM	progenitor medial floorplate	14862	-0.10031	-0.031455	0.053405	0.96981	0.96981	0.994688
Linnarsson_GSE76381_Human_Midbrain	Midbrain	ProgM	progenitor midline	14862	-0.059869	-0.019837	0.058811	0.84565	0.96981	0.994688
Linnarsson_GSE76381_Human_Midbrain	Midbrain	Rgl1	radial glia-like cells	14862	-0.045031	-0.015159	0.054565	0.79538	0.96981	0.994688
Linnarsson_GSE76381_Human_Midbrain	Midbrain	Rgl2c	radial glia-like cells	14862	-0.068833	-0.023871	0.047128	0.92792	0.96981	0.994688
DroNc_Human_Hippocampus	Hippocampus	ASC2	Astrocytes	17086	-0.3881	-0.016978	0.2326	0.95238	0.97072	0.994688
DroNc_Human_Hippocampus	Hippocampus	END	endothelial cell	17086	-0.1831	-0.014521	0.096792	0.97072	0.97072	0.994688
DroNc_Human_Hippocampus	Hippocampus	MG	microglia	17086	-0.48262	-0.016156	0.26472	0.96585	0.97072	0.994688
DroNc_Human_Hippocampus	Hippocampus	OPC	oligodendrocyte precursor cells	17086	-0.48076	-0.016389	0.31516	0.93641	0.97072	0.994688
GSE104276_Human_Prefrontal_cortex_all_ages	Prefrontal cortex	OPC	oligodendrocyte precursor cells	17420	-0.017636	-0.031479	0.016239	0.86125	0.98442	0.994688
GSE104276_Human_Prefrontal_cortex_all_ages	Prefrontal cortex	Stem_cells	stem cells	17420	-0.02512	-0.048257	0.011656	0.98442	0.98442	0.9961
Allen_Human_MTG_level2	Middle Temporal Gyrus	Astro_L1.2_FGFR3_GFAP	Astrocytes	17475	-0.0057255	-0.0089135	0.0058685	0.83537	0.984969	0.994688
Allen_Human_MTG_level2	Middle Temporal Gyrus	Astro_L1.6_FGFR3_SLC14A1	Astrocytes	17475	-0.0031548	-0.0055306	0.0054021	0.72038	0.984969	0.994688
Allen_Human_MTG_level2	Middle Temporal Gyrus	Endo_L2.6_NOSTRIN	endothelial cell	17475	-0.0060018	-0.0083758	0.0056853	0.85443	0.984969	0.994688
Allen_Human_MTG_level2	Middle Temporal Gyrus	Exc_L3.5_RORB_ESR1	glutamatergic neurons	17475	-0.0034751	-0.0074391	0.010085	0.63479	0.984969	0.975778
Allen_Human_MTG_level2	Middle Temporal Gyrus	Exc_L4.6_FEZF2_IL26	glutamatergic neurons	17475	-0.0065736	-0.014616	0.0090634	0.76586	0.984969	0.994688
Allen_Human_MTG_level2	Middle Temporal Gyrus	Exc_L4.6_RORB_C1R	glutamatergic neurons	17475	-0.0031588	-0.007003	0.0096933	0.62774	0.984969	0.975778
Allen_Human_MTG_level2	Middle Temporal Gyrus	Exc_L5.6_FEZF2_EFTUD1P1	glutamatergic neurons	17475	-0.0029787	-0.0069845	0.0087725	0.6329	0.984969	0.975778
Allen_Human_MTG_level2	Middle Temporal Gyrus	Exc_L6_FEZF2_OR2T8	glutamatergic neurons	17475	-0.0060134	-0.014509	0.0072821	0.79553	0.984969	0.994688
Allen_Human_MTG_level2	Middle Temporal Gyrus	Exc_L6_FEZF2_SCUBE1	glutamatergic neurons	17475	-0.0090573	-0.021005	0.0078533	0.8756	0.984969	0.994688
Allen_Human_MTG_level2	Middle Temporal Gyrus	Inh_L1.2_PAX6_TNFAIP8L3	GABAergic neurons	17475	-0.0042715	-0.0097189	0.007466	0.71638	0.984969	0.994688
Allen_Human_MTG_level2	Middle Temporal Gyrus	Inh_L1.2_VIP_LBH	GABAergic neurons	17475	-0.0087513	-0.018765	0.010164	0.80537	0.984969	0.994688
Allen_Human_MTG_level2	Middle Temporal Gyrus	Inh_L1.3_VIP_CCDC184	GABAergic neurons	17475	-0.013491	-0.028427	0.0098446	0.91471	0.984969	0.994688
Allen_Human_MTG_level2	Middle Temporal Gyrus	Inh_L1.3_VIP_CHRM2	GABAergic neurons	17475	-0.0035391	-0.0069577	0.010623	0.63049	0.984969	0.975778
Allen_Human_MTG_level2	Middle Temporal Gyrus	Inh_L1.3_VIP_GGH	GABAergic neurons	17475	-0.010012	-0.019238	0.0096873	0.8493	0.984969	0.994688
Allen_Human_MTG_level2	Middle Temporal Gyrus	Inh_L1.4_VIP_CHRNA6	GABAergic neurons	17475	-0.0078494	-0.016302	0.0087293	0.81572	0.984969	0.994688
Allen_Human_MTG_level2	Middle Temporal Gyrus	Inh_L2.3_VIP_CASC6	GABAergic neurons	17475	-0.0034168	-0.0076004	0.0093727	0.64227	0.984969	0.975778
Allen_Human_MTG_level2	Middle Temporal Gyrus	Inh_L2.4_SST_FRZB	GABAergic neurons	17475	-0.01366	-0.028319	0.010035	0.91327	0.984969	0.994688
Allen_Human_MTG_level2	Middle Temporal Gyrus	Inh_L3.6_SST_HPGD	GABAergic neurons	17475	-0.016585	-0.036087	0.010343	0.94557	0.984969	0.994688
Allen_Human_MTG_level2	Middle Temporal Gyrus	Inh_L3.6_SST_NPY	GABAergic neurons	17475	-0.010704	-0.023808	0.0074972	0.9233	0.984969	0.994688
Allen_Human_MTG_level2	Middle Temporal Gyrus	Inh_L4.5_PVALB_MEPE	GABAergic neurons	17475	-0.0093855	-0.021149	0.009072	0.84956	0.984969	0.994688
Allen_Human_MTG_level2	Middle Temporal Gyrus	Inh_L4.5_SST_STK32A	GABAergic neurons	17475	-0.0065928	-0.012633	0.0099132	0.74699	0.984969	0.994688
Allen_Human_MTG_level2	Middle Temporal Gyrus	Inh_L4.6_PVALB_SULF1	GABAergic neurons	17475	-0.011136	-0.023365	0.01063	0.85258	0.984969	0.994688
Allen_Human_MTG_level2	Middle Temporal Gyrus	Inh_L4.6_SST_B3GAT2	GABAergic neurons	17475	-0.017667	-0.035182	0.011177	0.94301	0.984969	0.994688
Allen_Human_MTG_level2	Middle Temporal Gyrus	Inh_L4.6_SST_GXYLT2	GABAergic neurons	17475	-0.013628	-0.029464	0.0095111	0.92404	0.984969	0.994688
Allen_Human_MTG_level2	Middle Temporal Gyrus	Inh_L5.6_GAD1_GLP1R	GABAergic neurons	17475	-0.0063827	-0.014035	0.0087506	0.76712	0.984969	0.994688
Allen_Human_MTG_level2	Middle Temporal Gyrus	Inh_L5.6_PVALB_LGR5	GABAergic neurons	17475	-0.007426	-0.015542	0.0091199	0.79225	0.984969	0.994688
Allen_Human_MTG_level2	Middle Temporal Gyrus	Inh_L5.6_SST_KLHDC8A	GABAergic neurons	17475	-0.0023711	-0.0051489	0.0093801	0.59978	0.984969	0.975778
Allen_Human_MTG_level2	Middle Temporal Gyrus	Inh_L5.6_SST_MIR548F2	GABAergic neurons	17475	-0.0039876	-0.0087986	0.0099044	0.65638	0.984969	0.981613
Allen_Human_MTG_level2	Middle Temporal Gyrus	Micro_L1.3_TYROBP	microglia	17475	-0.003005	-0.003933	0.0061918	0.68627	0.984969	0.994688
Allen_Human_MTG_level2	Middle Temporal Gyrus	OPC_L1.6_PDGFRA	oligodendrocyte precursor cells	17475	-0.005538	-0.008855	0.0073292	0.77505	0.984969	0.994688
GSE67835_Human_Cortex	Cortex	endothelial	endothelial cell	16766	-0.008863	-0.013218	0.0076698	0.87606	0.99207	0.994688
GSE67835_Human_Cortex	Cortex	fetal_replicating	fetal_replicating	16766	-0.019694	-0.030178	0.0081639	0.99207	0.99207	0.9961
GSE67835_Human_Cortex	Cortex	microglia	microglia	16766	-0.0039168	-0.0049509	0.0073186	0.70374	0.99207	0.994688
GSE67835_Human_Cortex	Cortex	OPC	oligodendrocyte precursor cells	16766	-0.010884	-0.017725	0.0082041	0.90768	0.99207	0.994688
Allen_Human_MTG_level2	Middle Temporal Gyrus	Inh_L2.4_PVALB_WFDC2	GABAergic neurons	17475	-0.01845	-0.040172	0.010058	0.96669	0.993175	0.994688
Allen_Human_MTG_level2	Middle Temporal Gyrus	Inh_L5.6_SST_NPM1P10	GABAergic neurons	17475	-0.023059	-0.048422	0.010735	0.98414	0.9961	0.9961
Allen_Human_MTG_level2	Middle Temporal Gyrus	Inh_L5.6_SST_TH	GABAergic neurons	17475	-0.022748	-0.050092	0.0085481	0.9961	0.9961	0.9961

## Sheet: T10. rg.42
Table 10. Genetic correlation analysis with 42 related traits.
Genetic correlations with an adjusted p-value below 0.05 are highlighted in bold. P (FDR): FDR method was employed to adjust for multiple testing.
Generally, rg reflects how much the non-shared or unique genetic component of the 1st disorder is genetically correlated with a specific trait, when compared to the 2nd disorder in the pair.
trait1	trait2	PMID	Category	ethnicity	note	rg	se	z	p	p(FDR)	h2_obs	h2_obs_se	h2_int	h2_int_se	gcov_int	gcov_int_se
cannab2018vs.alco2018	Years of schooling 2016	27225129	education	European	SNPs from the MHC (chr6 26M~34M) region was removed for this traits	0.5605	0.0572	9.8035	1.0876e-22	4.47e-21	0.1257	0.0046	0.9326	0.0104	0.0211	0.005
cannab2018vs.alco2018	College completion	23722424	education	European	SNPs from the MHC (chr6 26M~34M) region was removed for this traits	0.5401	0.077	7.0167	2.272e-12	1.9e-11	0.0793	0.0057	1.0214	0.0088	0.0178	0.0055
cannab2018vs.alco2018	Years of schooling (proxy cognitive performance)	25201988	education	European	SNPs from the MHC (chr6 26M~34M) region was removed for this traits	0.5625	0.0802	7.0139	2.318e-12	1.9e-11	0.1065	0.0075	1.0278	0.0093	0.0231	0.0055
cannab2018vs.alco2018	Years of schooling 2013	23722424	education	European	SNPs from the MHC (chr6 26M~34M) region was removed for this traits	0.5429	0.0766	7.0847	1.3934e-12	1.9e-11	0.0842	0.0063	1.0195	0.0092	0.022	0.0054
cannab2018vs.alco2018	Intelligence	28530673	cognitive	European	SNPs from the MHC (chr6 26M~34M) region was removed for this traits	0.4466	0.0631	7.0751	1.4933e-12	1.9e-11	0.1909	0.0106	1.007	0.0084	0.0111	0.0047
cannab2018vs.alco2018	Depressive symptoms	27089181	psychiatric	European	SNPs from the MHC (chr6 26M~34M) region was removed for this traits	-0.3681	0.0748	-4.9227	8.5349e-07	5.83e-06	0.048	0.0037	0.9988	0.0073	-0.0225	0.0045
cannab2018vs.alco2018	Neuroticism	27089181	personality	European	SNPs from the MHC (chr6 26M~34M) region was removed for this traits	-0.3257	0.0685	-4.7512	2.0224e-06	1.18e-05	0.0891	0.0076	0.9906	0.0123	-0.0072	0.0052
cannab2018vs.alco2018	Childhood IQ	23358156	education	European	SNPs from the MHC (chr6 26M~34M) region was removed for this traits	0.5311	0.1246	4.263	2.0168e-05	0.000104	0.2788	0.0446	1.0009	0.0092	0.0064	0.0059
cannab2018vs.alco2018	Coronary artery disease	26343387	cardiometabolic	Mixed	Caution: using this data may yield less robust results due to minor departure of the LD structure; SNPs from the MHC (chr6 26M~34M) region was removed for this traits	-0.2661	0.0634	-4.1961	2.7155e-05	0.000124	0.0787	0.0059	1.047	0.0098	-0.0082	0.0048
cannab2018vs.alco2018	Insomnia	28604731	sleeping	European	SNPs from the MHC (chr6 26M~34M) region was removed for this traits	-0.3797	0.0919	-4.1321	3.5951e-05	0.000148	0.0478	0.0048	1.0023	0.0071	0.0037	0.0048
cannab2018vs.alco2018	Insomnia	27992416	sleeping	European	SNPs from the MHC (chr6 26M~34M) region was removed for this traits	-0.2921	0.0786	-3.7184	0.0002	0.000745	0.1336	0.012	1.0023	0.0083	0.0013	0.0047
cannab2018vs.alco2018	Autism spectrum disorder	0	psychiatric	European	SNPs from the MHC (chr6 26M~34M) region was removed for this traits	0.334	0.0915	3.6525	0.0003	0.00102	0.4515	0.0537	0.9667	0.007	-0.0043	0.0045
cannab2018vs.alco2018	Mothers age at death	27015805	aging	European	SNPs from the MHC (chr6 26M~34M) region was removed for this traits	0.4083	0.1159	3.5223	0.0004	0.00126	0.0368	0.0074	1.0111	0.007	0.004	0.0042
cannab2018vs.alco2018	Fathers age at death	27015805	aging	European	SNPs from the MHC (chr6 26M~34M) region was removed for this traits	0.3737	0.1107	3.3756	0.0007	0.00205	0.0419	0.0068	1.0146	0.0071	0.0042	0.0043
cannab2018vs.alco2018	Neo-openness to experience	21173776	personality	European	SNPs from the MHC (chr6 26M~34M) region was removed for this traits	0.439	0.1362	3.2237	0.0013	0.00333	0.1086	0.0257	0.9907	0.0065	0.0004	0.0046
cannab2018vs.alco2018	Major depressive disorder	22472876	psychiatric	European	SNPs from the MHC (chr6 26M~34M) region was removed for this traits	-0.3376	0.1049	-3.2176	0.0013	0.00333	0.1657	0.0267	1.0069	0.0063	-0.0702	0.0046
cannab2018vs.alco2018	Neuroticism	24828478	personality	European	SNPs from the MHC (chr6 26M~34M) region was removed for this traits	-0.3754	0.1221	-3.0736	0.0021	0.00506	0.0145	0.0033	1.0091	0.0065	-0.014	0.0044
cannab2018vs.alco2018	Chronotype	27494321	sleeping	European	SNPs from the MHC (chr6 26M~34M) region was removed for this traits	-0.1837	0.0624	-2.944	0.0032	0.00729	0.1024	0.0057	1.0122	0.0076	-0.002	0.0048
cannab2018vs.alco2018	Parents age at death	27015805	aging	European	SNPs from the MHC (chr6 26M~34M) region was removed for this traits	0.2971	0.1302	2.2825	0.0225	0.0486	0.0296	0.0073	1.0147	0.0068	0.0034	0.0039
cannab2018vs.alco2018	Attention deficit hyperactivity disorder	20732625	psychiatric	European	Caution: using this data may yield results outside bounds due to relative low Z score of the SNP heritability of the trait; SNPs from the MHC (chr6 26M~34M) region was removed for this traits	-0.3591	0.1616	-2.2228	0.0262	0.0537	0.2614	0.0905	1.0046	0.0062	0.0082	0.0042
cannab2018vs.alco2018	Mean Pallidum	25607358	brain_volume	European	SNPs from the MHC (chr6 26M~34M) region was removed for this traits	-0.2384	0.1203	-1.9814	0.0476	0.0887	0.1676	0.0414	0.976	0.0069	0.0107	0.0045
cannab2018vs.alco2018	Subjective well being	27089181	psychiatric	European	SNPs from the MHC (chr6 26M~34M) region was removed for this traits	0.1455	0.073	1.9915	0.0464	0.0887	0.0252	0.0021	1.0009	0.0073	0.0032	0.0048
cannab2018vs.alco2018	Attention deficit hyperactivity disorder (GC)	27663945	psychiatric	European	Caution: using this data may yield results outside bounds due to relative low Z score of the SNP heritability of the trait; SNPs from the MHC (chr6 26M~34M) region was removed for this traits	-0.3484	0.1786	-1.9514	0.051	0.09	0.0724	0.0296	0.9931	0.0076	0.0019	0.0049
cannab2018vs.alco2018	Attention deficit hyperactivity disorder (No GC)	27663945	psychiatric	European	Caution: using this data may yield results outside bounds due to relative low Z score of the SNP heritability of the trait; SNPs from the MHC (chr6 26M~34M) region was removed for this traits	-0.3476	0.1794	-1.9372	0.0527	0.09	0.0733	0.0302	1.0079	0.0077	0.0019	0.0049
cannab2018vs.alco2018	Adiponectin	22479202	cardiometabolic	Mixed	Caution: using this data may yield less robust results due to minor departure of the LD structure; SNPs from the MHC (chr6 26M~34M) region was removed for this traits	0.1932	0.101	1.913	0.0557	0.0913	0.1181	0.0267	1.0237	0.013	-0.0039	0.0045
cannab2018vs.alco2018	Neo-conscientiousness	21173776	personality	European	Caution: using this data may yield results outside bounds due to relative low Z score of the SNP heritability of the trait; SNPs from the MHC (chr6 26M~34M) region was removed for this traits	-0.2847	0.1917	-1.4853	0.1375	0.218	0.0772	0.0291	0.9985	0.0068	0.0232	0.0045
cannab2018vs.alco2018	Alzheimers disease	24162737	neurological	European	SNPs from the MHC (chr6 26M~34M) region was removed for this traits	-0.2025	0.1399	-1.4473	0.1478	0.225	0.0434	0.0221	1.0679	0.0304	-0.0152	0.0048
cannab2018vs.alco2018	Bipolar disorder	21926972	psychiatric	European	SNPs from the MHC (chr6 26M~34M) region was removed for this traits	0.0883	0.075	1.1778	0.2389	0.35	0.4363	0.0378	1.0216	0.0076	-0.0312	0.0048
cannab2018vs.alco2018	Sleep duration	27494321	sleeping	European	SNPs from the MHC (chr6 26M~34M) region was removed for this traits	0.0838	0.0741	1.13	0.2585	0.366	0.0564	0.005	1.0172	0.0077	0.0004	0.0046
cannab2018vs.alco2018	Schizophrenia	25056061	psychiatric	Mixed	Caution: using this data may yield less robust results due to minor departure of the LD structure; SNPs from the MHC (chr6 26M~34M) region was removed for this traits	-0.0491	0.0486	-1.0093	0.3128	0.428	0.4613	0.0193	1.0494	0.0133	-0.0498	0.0061
cannab2018vs.alco2018	ICV	25607358	brain_volume	European	SNPs from the MHC (chr6 26M~34M) region was removed for this traits	0.1357	0.142	0.9556	0.3393	0.448	0.1715	0.0451	1.0034	0.007	0.0069	0.0047
cannab2018vs.alco2018	Parkinsons disease	19915575	neurological	European	SNPs from the MHC (chr6 26M~34M) region was removed for this traits	-0.0727	0.0829	-0.877	0.3805	0.488	0.4049	0.1176	1.1236	0.009	0.0136	0.0041
cannab2018vs.alco2018	Mean Caudate	25607358	brain_volume	European	SNPs from the MHC (chr6 26M~34M) region was removed for this traits	-0.0973	0.1138	-0.8545	0.3928	0.488	0.2486	0.0389	0.9694	0.0062	0.0031	0.0046
cannab2018vs.alco2018	Mean Hippocampus	25607358	brain_volume	European	SNPs from the MHC (chr6 26M~34M) region was removed for this traits	-0.1052	0.1413	-0.7439	0.4569	0.551	0.1446	0.0398	0.9869	0.0068	0.0049	0.0044
cannab2018vs.alco2018	Amyotrophic lateral sclerosis	27455348	neurological	European	Caution: using this data may yield results outside bounds due to relative low Z score of the SNP heritability of the trait; SNPs from the MHC (chr6 26M~34M) region was removed for this traits	-0.077	0.1345	-0.5726	0.5669	0.664	0.0466	0.0132	0.9965	0.0064	-0.0206	0.0044
cannab2018vs.alco2018	Mean Accumbens	25607358	brain_volume	European	Caution: using this data may yield results outside bounds due to relative low Z score of the SNP heritability of the trait; SNPs from the MHC (chr6 26M~34M) region was removed for this traits	-0.0836	0.1622	-0.5155	0.6062	0.69	0.093	0.0362	0.979	0.0065	-0.0038	0.0042
cannab2018vs.alco2018	Anorexia Nervosa	24514567	psychiatric	European	SNPs from the MHC (chr6 26M~34M) region was removed for this traits	-0.0305	0.0646	-0.4718	0.6371	0.706	0.5319	0.0319	0.9067	0.0074	-0.0277	0.0045
cannab2018vs.alco2018	PGC cross-disorder analysis	23453885	psychiatric	European	SNPs from the MHC (chr6 26M~34M) region was removed for this traits	0.0308	0.079	0.3896	0.6968	0.752	0.1712	0.0131	1.0157	0.0116	-0.0621	0.0063
cannab2018vs.alco2018	Mean Putamen	25607358	brain_volume	European	SNPs from the MHC (chr6 26M~34M) region was removed for this traits	-0.0388	0.1107	-0.3506	0.7259	0.763	0.2996	0.0459	0.9499	0.0072	0.0042	0.0049
cannab2018vs.alco2018	Excessive daytime sleepiness	27992416	sleeping	European	SNPs from the MHC (chr6 26M~34M) region was removed for this traits	0.0235	0.0805	0.292	0.7703	0.789	0.0553	0.0052	0.9996	0.0071	-0.0049	0.0045
cannab2018vs.alco2018	Mean Thalamus	25607358	brain_volume	European	SNPs from the MHC (chr6 26M~34M) region was removed for this traits	0.0233	0.1256	0.1851	0.8531	0.853	0.1407	0.0366	0.9792	0.0065	0.0011	0.0043
cannab2018vs.alco2018	Ischemic stroke	26935894	cardiometabolic	Mixed	Caution: using these data may yield less robust results due to minor departure of the LD structure; SNPs from the MHC (chr6 26M-34M) region were removed for this trait	NA	NA	NA	NA	NA	NA	NA	NA	NA	NA	NA
