# Supplementary material for: Analysis of genetic differences between psychiatric disorders: exploring pathways and cell types/tissues involved and ability to differentiate the disorders by polygenic scores
Source: Transl Psychiatry. 2021 Aug 13;11:426. doi: 10.1038/s41398-021-01545-x (PMC8363629; doi:10.1038/s41398-021-01545-x)
Supplement: Supplementary file 2 — Supplementary Dataset [file 41398_2021_1545_MOESM2_ESM.zip › Supp_dataset_genetic_diff_psy/ST27_anxiety2018.vs.sa2018.xlsx]

## Sheet: T1.sig.snps
Table 1.Single nucleotide polymorphisms that passed genome-wide significance (5E-08) in SNP-based analysis
a1: effect allele; a2: non-effect allele; se: standand error.
snpid	a1	a2	chr	bpos	beta	se	pval
rs4809706	G	A	20	47193719	0.119799	0.0215412	3.53738e-08

## Sheet: T2.risk.loci
Table 2. Functional annotation of all candidate SNPs in 1 genomic risk locus that are in LD (r2>=0.6) with the corresponding independent significant SNPs.
SNPs that passed the deleterious suggestive threshold of CADD (12.37) are highlighted in bold. CADD = Combined Annotation-Dependent depletion score, a marker of deleteriousness of SNP's effect on a protein product (higher scores are more deleterious); Chr=chromosome; Bp=basepair position; r2=r2 of rsID with IndSigSNP; IndSigSNPs=independent (r2 < 0.6) genome-wide significant SNPs in the same geno…
rsID	chr	pos	r2	IndSigSNP	CADD	nearestGene	func	dist	gwasP	beta	se	GenomicLocus	non_effect_allele	effect_allele	MAF	RDB	minChrState	commonChrState	posMapFilt	eqtlMapFilt	ciMapFilt
rs4810819	20	47189231	0.710506	rs4809706	16.35	PREX1	intergenic	51558	3.0833e-06	0.105164	0.0223442	1	A	G	0.33	5	5	14	0	1	1
rs6066764	20	47194229	0.783886	rs4809706	8.423	PREX1	intergenic	46560	3.89433e-07	0.107706	0.0210404	1	C	A	0.4473	4	5	14	0	0	1
rs6066765	20	47194232	0.783886	rs4809706	7.716	PREX1	intergenic	46557	8.89605e-07	-0.104321	0.0210404	1	G	C	0.4473	4	5	14	0	0	1
rs6122698	20	47192702	0.758656	rs4809706	6.297	PREX1	intergenic	48087	1.78957e-06	0.100896	0.0209408	1	C	T	0.4354	5	5	14	0	0	1
rs6019297	20	47197230	0.974502	rs4809706	5.37	PREX1	intergenic	43559	5.87088e-08	0.117846	0.0215412	1	C	T	0.3946	7	5	14	0	1	1
rs4809705	20	47192456	0.6842	rs4809706	5.311	PREX1	intergenic	48333	4.55637e-06	0.103804	0.0224448	1	A	G	0.3181	7	5	14	0	0	1
rs6122700	20	47196231	0.719695	rs4809706	5.138	PREX1	intergenic	44558	1.39003e-06	0.108313	0.0222446	1	T	C	0.331	5	5	14	0	1	1
rs1321011	20	47185401	0.621217	rs4809706	5.075	PREX1	intergenic	55388	3.21782e-05	0.0949802	0.022645	1	G	A	0.3181	NA	5	14	0	0	1
rs6012480	20	47187085	0.67207	rs4809706	4.596	PREX1	intergenic	53704	6.62139e-06	0.102475	0.0225447	1	A	G	0.3191	4	5	14	0	0	1
rs6063276	20	47191787	0.731749	rs4809706	4.089	PREX1	intergenic	49002	1.93245e-06	0.10683	0.0222444	1	T	G	0.332	7	5	14	0	1	1
rs11086255	20	47195185	0.758656	rs4809706	4.06	PREX1	intergenic	45604	2.42241e-06	0.0991278	0.0208412	1	A	G	0.4354	4	5	14	0	1	1
rs140372756	20	47186055	0.659004	rs4809706	4.05	PREX1	intergenic	54734	NA	NA	NA	1	C	CCCTCATGTT	0.333	NA	5	14	0	0	1
rs4810827	20	47196809	0.932502	rs4809706	4.014	PREX1	intergenic	43980	2.78639e-07	0.11113	0.0214418	1	T	C	0.3847	4	5	14	0	1	1
rs1852970	20	47185684	0.623512	rs4809706	3.952	PREX1	intergenic	55105	3.28346e-05	0.0948748	0.022645	1	T	C	0.3191	NA	5	14	0	0	1
rs6125380	20	47186032	0.661497	rs4809706	3.705	PREX1	intergenic	54757	2.24829e-06	0.107094	0.0224439	1	A	G	0.334	5	5	14	0	1	1
rs6125386	20	47196367	0.932502	rs4809706	3.288	PREX1	intergenic	44422	2.45136e-07	0.11165	0.0214418	1	A	G	0.3847	4	5	14	0	1	1
rs4810818	20	47186585	0.712086	rs4809706	2.594	PREX1	intergenic	54204	3.31111e-06	0.104833	0.0223442	1	T	C	0.333	5	5	14	0	1	1
rs4810816	20	47180193	0.601144	rs4809706	2.31	RNU7-144P	intergenic	57637	6.5596e-05	0.0911937	0.0226451	1	T	G	0.3171	2b	5	14	0	0	1
rs4810824	20	47193708	0.995735	rs4809706	1.858	PREX1	intergenic	47081	5.95534e-08	-0.11779	0.0215411	1	G	C	0.3917	4	5	14	0	1	1
rs4991935	20	47198478	0.78299	rs4809706	1.787	PREX1	intergenic	42311	NA	NA	NA	1	A	G	0.4453	5	5	14	0	0	1
20:47198132:A:C	20	47198132	0.9445	rs4809706	1.659	PREX1	intergenic	42657	NA	NA	NA	1	A	C	0.3897	4	5	14	0	1	1
20:47198132:C:G	20	47198132	0.9445	rs4809706	1.562	PREX1	NA	42657	NA	NA	NA	1	C	G	0.05368	NA	5	14	0	0	1
rs6019284	20	47184879	0.621217	rs4809706	1.558	PREX1	intergenic	55910	3.58254e-05	0.094418	0.0226449	1	T	C	0.3181	4	5	14	0	0	1
rs62211041	20	47195845	0.662518	rs4809706	1.444	PREX1	intergenic	44944	NA	NA	NA	1	T	A	0.4573	6	5	14	0	0	1
rs6066766	20	47197520	0.638047	rs4809706	1.425	PREX1	intergenic	43269	NA	NA	NA	1	C	T	0.3101	5	5	14	0	1	1
rs6019287	20	47187307	0.716819	rs4809706	1.398	PREX1	intergenic	53482	2.91713e-06	0.10542	0.0223442	1	T	C	0.332	5	5	14	0	1	1
rs67101445	20	47198514	0.77479	rs4809706	1.378	PREX1	intergenic	42275	NA	NA	NA	1	T	TTC	0.4433	NA	5	14	0	0	1
rs4810825	20	47196090	0.756287	rs4809706	1.329	PREX1	intergenic	44699	5.03008e-06	0.0964117	0.020941	1	C	T	0.4364	6	5	14	0	1	1
rs910196	20	47171652	0.768321	rs4809706	1.166	RNU7-144P	intergenic	49096	5.1709e-06	0.0990534	0.0215422	1	G	T	0.3847	NA	5	14	0	0	1
rs6012482	20	47194856	0.756287	rs4809706	1.142	PREX1	intergenic	45933	1.39278e-06	0.101957	0.020941	1	A	G	0.4364	2b	5	14	0	0	1
rs4327280	20	47198653	0.953487	rs4809706	1.037	PREX1	intergenic	42136	NA	NA	NA	1	T	C	0.3917	2b	5	14	0	0	1
rs4809706	20	47193719	1	rs4809706	0.988	PREX1	intergenic	47070	3.53738e-08	0.119799	0.0215412	1	A	G	0.3907	3a	5	14	0	1	1
rs150789571	20	47189996	0.70369	rs4809706	0.861	PREX1	intergenic	50793	NA	NA	NA	1	A	AGTTCTCATCACCAACTGCCTCATCCTGGTTTGAAGACAG	0.333	NA	5	14	0	0	1
rs10710116	20	47185505	0.625756	rs4809706	0.831	PREX1	intergenic	55284	NA	NA	NA	1	A	AT	0.3131	NA	5	14	0	0	1
rs2869402	20	47159238	0.678124	rs4809706	0.801	RNU7-144P	intergenic	36682	5.76844e-05	0.0894453	0.0220432	1	G	T	0.3569	6	5	14	0	0	1
rs6019285	20	47186044	0.659004	rs4809706	0.79	PREX1	intergenic	54745	4.80559e-06	0.10401	0.0225441	1	G	A	0.333	5	5	14	0	1	1
rs6019295	20	47194750	0.796096	rs4809706	0.777	PREX1	intergenic	46039	5.37258e-07	0.105896	0.0209408	1	G	A	0.4453	2b	5	14	0	0	1
rs6012487	20	47196557	0.936835	rs4809706	0.692	PREX1	intergenic	44232	3.44995e-07	-0.110258	0.0214418	1	G	C	0.3837	2b	5	14	0	1	1
rs6012484	20	47195510	0.758656	rs4809706	0.634	PREX1	intergenic	45279	2.2005e-06	0.0995384	0.0208413	1	G	T	0.4354	2b	5	14	0	0	1
rs6019292	20	47191323	0.705388	rs4809706	0.584	PREX1	intergenic	49466	2.93159e-06	0.104926	0.0222443	1	A	G	0.336	4	5	14	0	1	1
rs6012483	20	47194893	0.758656	rs4809706	0.506	PREX1	intergenic	45896	2.71991e-06	0.0991027	0.020941	1	G	A	0.4354	4	5	14	0	0	1
rs6019294	20	47194199	0.793706	rs4809706	0.431	PREX1	intergenic	46590	6.45403e-07	0.105649	0.0210406	1	G	A	0.4463	4	5	14	0	0	1
rs6012486	20	47195658	0.758656	rs4809706	0.372	PREX1	intergenic	45131	2.42649e-06	0.0991207	0.0208413	1	G	A	0.4354	4	5	14	0	0	1
rs6012481	20	47191335	0.678288	rs4809706	0.367	PREX1	intergenic	49454	6.15951e-06	0.102369	0.0224449	1	T	C	0.3191	4	5	14	0	1	1
rs4810820	20	47189484	0.713169	rs4809706	0.331	PREX1	intergenic	51305	3.19336e-06	0.105001	0.0223442	1	C	T	0.331	7	5	14	0	1	1
rs6125372	20	47161086	0.649397	rs4809706	0.318	RNU7-144P	intergenic	38530	2.57255e-05	0.0944355	0.022243	1	C	T	0.3429	5	5	14	0	0	1
rs2869404	20	47180728	0.601144	rs4809706	0.253	RNU7-144P	intergenic	58172	5.76901e-05	0.091887	0.0226451	1	G	A	0.3171	3a	5	14	0	0	1
rs6122701	20	47198281	0.787152	rs4809706	0.186	PREX1	intergenic	42508	NA	NA	NA	1	A	G	0.4463	7	5	14	0	0	1
rs6012485	20	47195523	0.758656	rs4809706	0.167	PREX1	intergenic	45266	2.90104e-06	0.0983531	0.0208413	1	G	A	0.4354	4	5	14	0	0	1
rs4810826	20	47196647	0.932502	rs4809706	0.158	PREX1	intergenic	44142	2.7217e-07	0.111226	0.0214418	1	T	C	0.3847	6	5	14	0	1	1
rs754412	20	47173076	0.732634	rs4809706	0.075	RNU7-144P	intergenic	50520	1.98173e-05	0.0927388	0.0215434	1	G	A	0.3688	NA	5	14	0	0	1
rs1358721	20	47175674	0.626029	rs4809706	0.075	RNU7-144P	intergenic	53118	3.16495e-05	0.0946469	0.022545	1	T	C	0.326	NA	5	14	0	1	1
rs6066767	20	47197537	0.635834	rs4809706	0.024	PREX1	intergenic	43252	NA	NA	NA	1	C	T	0.3091	5	5	14	0	1	1

## Sheet: T3.variant_consequence
Table 3. Functional consequences of all candidate variants in the 1 genomic risk locus
This table shows the proportion of all candidate SNPs that have corresponding functional annotation assigned by ANNOVAR.
annot	ref.count	ref.prop	count	prop
intergenic	11684523	0.465859	52	1
intronic	9137749	0.36432	0	0
ncRNA_intronic	2884355	0.114998	0	0
downstream	284177	0.0113301	0	0
upstream	266686	0.0106327	0	0
ncRNA_exonic	259951	0.0103642	0	0
exonic	254736	0.0101563	0	0
UTR3	233824	0.0093225	0	0
UTR5	71546	0.00285252	0	0
splicing	2830	0.000112831	0	0
ncRNA_splicing	1313	5.23489e-05	0	0

## Sheet: T4.partition.h2
Table 4.Heritability enrichment of 53 functional annotation categories for differential genetic variants of the two related traits.
Annotation categories with p values below Bonferroni-corrected significance (0.05/53=9.43E-04) are highlighted in bold. SNP functional annotations obtained from https://github.com/bulik/ldsc and heritability calculated using LDscore regression. Prop.h2 = SNP-based heritability; H3K9ac = histone acetylation mark of active enhancher/promoter regions; TSS = transcription start site; 3'-UTR = untrans…
Category	Prop._SNPs	Prop._h2	Prop._h2_std_error	Enrichment	Enrichment_std_error	Enrichment_p
H3K27ac_Hnisz.extend.500_0	0.422591	-1.43945	1.55782	-3.40625	3.68636	0.00552802
H3K4me1_Trynka.extend.500_0	0.609157	2.35675	1.38071	3.86888	2.26658	0.0140789
Promoter_UCSC.extend.500_0	0.0386271	-0.752661	0.726462	-19.4853	18.8071	0.0274762
Promoter_UCSC_0	0.0311637	-0.94397	0.951239	-30.2907	30.5239	0.0403895
Conserved_LindbladToh_0	0.0260625	1.49345	1.34723	57.3024	51.6921	0.0411899
UTR_5_UCSC.extend.500_0	0.0278058	-0.72653	0.704539	-26.1287	25.3378	0.044007
FetalDHS_Trynka.extend.500_0	0.28501	-1.72194	2.0962	-6.04168	7.35484	0.073479
CTCF_Hoffman_0	0.0238288	1.047	1.04755	43.9382	43.9616	0.189193
DHS_Trynka.extend.500_0	0.498779	-1.0762	1.91713	-2.15766	3.84365	0.205242
WeakEnhancer_Hoffman_0	0.0210925	-0.846145	1.04246	-40.1158	49.4233	0.227427
UTR_5_UCSC_0	0.00542453	-0.30865	0.363378	-56.8989	66.9879	0.229397
H3K9ac_Trynka.extend.500_0	0.230583	-0.617644	0.979842	-2.67862	4.2494	0.259928
Repressed_Hoffman_0	0.461222	-1.07685	1.76993	-2.33476	3.83748	0.275754
Coding_UCSC_0	0.0146582	0.516988	0.561184	35.2697	38.2847	0.277576
Enhancer_Hoffman.extend.500_0	0.153929	-0.761748	1.18022	-4.9487	7.66728	0.302823
Enhancer_Andersson_0	0.00433537	-0.366445	0.446745	-84.5246	103.047	0.313284
Repressed_Hoffman.extend.500_0	0.719053	1.19295	0.601752	1.65905	0.836868	0.337494
TFBS_ENCODE_0	0.132451	1.42772	1.4716	10.7792	11.1106	0.345987
H3K27ac_Hnisz_0	0.391169	-0.158352	0.75342	-0.404817	1.92608	0.354765
Intron_UCSC.extend.500_0	0.39713	0.754253	0.47513	1.89926	1.19641	0.362443
PromoterFlanking_Hoffman_0	0.00842726	-0.345048	0.445214	-40.9442	52.8302	0.365413
UTR_3_UCSC.extend.500_0	0.0269311	-0.285713	0.390698	-10.609	14.5073	0.375557
Intron_UCSC_0	0.387453	-0.00914559	0.570841	-0.0236044	1.47332	0.430313
TFBS_ENCODE.extend.500_0	0.343444	-0.559744	1.39072	-1.6298	4.04935	0.447721
SuperEnhancer_Hnisz_0	0.16842	-0.0869156	0.399125	-0.516064	2.36982	0.456386
Coding_UCSC.extend.500_0	0.0645554	-0.281911	0.562846	-4.36697	8.7188	0.462684
SuperEnhancer_Hnisz.extend.500_0	0.171607	-0.0987076	0.455172	-0.575196	2.65241	0.472489
H3K27ac_PGC2.extend.500_0	0.336034	-0.230662	0.964125	-0.686423	2.86913	0.491994
H3K4me1_peaks_Trynka_0	0.171318	-0.818958	1.77157	-4.78034	10.3408	0.50351
Conserved_LindbladToh.extend.500_0	0.332514	0.81893	0.786309	2.46284	2.36474	0.527342
CTCF_Hoffman.extend.500_0	0.0710622	-0.372002	0.850311	-5.23487	11.9657	0.557121
H3K4me3_Trynka_0	0.133307	-0.4591	1.09898	-3.44392	8.24392	0.559716
Transcribed_Hoffman_0	0.345418	0.952905	1.2548	2.7587	3.6327	0.583648
DHS_Trynka_0	0.167755	-0.726615	1.8918	-4.33141	11.2772	0.594448
H3K4me3_peaks_Trynka_0	0.0417894	-0.423632	1.05613	-10.1373	25.2727	0.630762
Transcribed_Hoffman.extend.500_0	0.763062	0.434554	0.749881	0.569488	0.982726	0.640894
TSS_Hoffman.extend.500_0	0.0348255	0.257183	0.532763	7.38489	15.298	0.665343
H3K27ac_PGC2_0	0.269477	-0.141312	1.07688	-0.524393	3.99618	0.688725
Enhancer_Andersson.extend.500_0	0.0190691	0.163431	0.412161	8.57047	21.6141	0.717925
H3K9ac_peaks_Trynka_0	0.0387701	0.291747	0.974213	7.52505	25.1279	0.791789
H3K4me1_Trynka_0	0.426568	0.080513	1.37787	0.188746	3.23013	0.79195
FetalDHS_Trynka_0	0.0847566	-0.234733	1.28615	-2.7695	15.1746	0.796167
H3K9ac_Trynka_0	0.126111	-0.100368	0.904346	-0.795872	7.17102	0.798102
WeakEnhancer_Hoffman.extend.500_0	0.0889585	0.272652	0.79645	3.06494	8.95305	0.815407
PromoterFlanking_Hoffman.extend.500_0	0.0334715	0.144277	0.512983	4.31043	15.326	0.824459
DGF_ENCODE.extend.500_0	0.541501	0.760902	1.09759	1.40517	2.02693	0.842761
H3K4me3_Trynka.extend.500_0	0.255482	0.101515	0.798476	0.397346	3.12537	0.844046
DHS_peaks_Trynka_0	0.111766	-0.19905	1.65271	-1.78095	14.7872	0.846011
Enhancer_Hoffman_0	0.0633203	0.16472	0.877151	2.60137	13.8526	0.907809
DGF_ENCODE_0	0.137594	0.233177	1.63747	1.69468	11.9007	0.953171
UTR_3_UCSC_0	0.0110542	0.0224786	0.307653	2.03348	27.8313	0.970137
TSS_Hoffman_0	0.0182189	0.00759247	0.479858	0.416736	26.3385	0.982359
base_0	1	1	0	1	0	NA

## Sheet: T5.map.genes
Table 5. Genes mapped by differential genetic variants using positional, eQTL and chromotin interaction mapping strategies in FUMA.
Genes mapped by all three strategies are highlighted in bold. Strat bp=start position of one gene; End bp=End position of one gene; pLI=probability of loss of function mutation intolerance (higher scores indicate higher probability); ncRVIS=Non-coding residual variation intolerance score. The higher the score is, the more intolerant to noncoding variants the gene is; posMap SNPs=SNPs mapped to th…
Gene_name	entrezID	chr	start	end	Positional_mapping	eQTL_mapping	CI_mapping	minGwasP	pLI	ncRVIS	strand	posMapMaxCADD	eqtlMapminP	eqtlMapminQ	eqtlMapts	eqtlDirection	ciMapts	IndSigSNPs	GenomicLocus
ZNF334	55713	20	45129701	45142198	No	No	Yes	5.76844e-05	4.08829e-08	-0.194677	-1	0	NA	NA	NA	NA	IMR90	rs4809706	1
SLC2A10	81031	20	45338126	45364965	No	No	Yes	5.76844e-05	0.00820174	0.593855	1	0	NA	NA	NA	NA	Mesenchymal_Stem_Cell	rs4809706	1
SULF2	55959	20	46285092	46415360	No	Yes	Yes	3.53738e-08	0.878046	0.398737	-1	0	3.5518e-08	0.000146041	eQTLGen_cis_eQTLs	+	Left_Ventricle:Spleen:GM12878:IMR90:Mesenchymal_Stem_Cell:Mesendoderm:Trophoblast-like_Cell:hESC	rs4809706	1

## Sheet: T6.GWGAS
Table 6. Genes identified by genome-wide gene-based association study (GWGAS) in MAGMA.
Genes with an adjusted p-value (FDR) below 0.05 are highlighted in bold. Chr=chromosome; Start Bp=start position of one gene; Stop Bp=stop position of one gene; nSNPs=number of SNPs in the GWAS mapped to the gene; Z=Z-statistic of the gene-based test in MAGMA; P=Two sided gene-based P-value.
Gene_name	CHR	START	STOP	nSNPs	Z	P	P (FDR)
PDE4B	1	66258197	66840259	1383	4.5418	2.7886e-06	0.051076
DNAJC6	1	65713902	65881552	463	4.1487	1.6718e-05	0.102069
LAMA2	6	129204342	129837714	1594	4.2019	1.3233e-05	0.102069
NCL	2	232318242	232348352	85	3.9726	3.5551e-05	0.144964
RAVER1	19	10426888	10444316	55	3.947	3.9573e-05	0.144964
CYP17A1	10	104590288	104597290	16	3.8938	4.9339e-05	0.150616
COA4	11	73583712	73588033	10	3.7769	7.939e-05	0.20773
ANKUB1	3	149478892	149686172	461	3.7173	0.00010069	0.23053
ELP3	8	27947190	28048673	235	3.6527	0.00012977	0.253365
ZNF321P	19	53431728	53466076	23	3.6362	0.00013833	0.253365
TSPAN18	11	44748015	44953972	471	3.5353	0.00020366	0.328772
COX4I1	16	85832239	85840650	12	3.5205	0.0002154	0.328772
COL4A4	2	227867427	228028829	420	3.4431	0.00028751	0.345295
ELFN1	7	1727755	1787590	84	3.4509	0.00027933	0.345295
FAM25A	10	88780063	88784487	6	3.3879	0.0003522	0.345295
STARD13	13	33677272	33924767	736	3.4237	0.00030893	0.345295
EMC8	16	85805364	85833214	83	3.4705	0.00025971	0.345295
ST8SIA5	18	44259081	44339220	267	3.3832	0.00035819	0.345295
ANKEF1	20	9966774	10037410	259	3.3886	0.00035131	0.345295
ZP1	11	60635035	60643166	15	3.3334	0.00042897	0.392851
CTD-2369P2.12	19	10426147	10431354	15	3.3073	0.00047104	0.410837
ARHGEF10L	1	17866330	18024369	251	3.1437	0.00083405	0.430151
PGLYRP4	1	153302596	153321316	78	3.2685	0.00054056	0.430151
SERTAD4	1	210406144	210419976	15	3.1513	0.00081268	0.430151
CDC42EP3	2	37869032	37965611	250	3.1169	0.0009138	0.430151
RHBDD1	2	227700297	227863931	301	3.177	0.00074393	0.430151
RNF13	3	149530495	149679926	290	3.1654	0.00077441	0.430151
SLC7A14	3	170177372	170303863	279	3.1457	0.00082846	0.430151
JMY	5	78532012	78623038	182	3.1937	0.0007024	0.430151
AC106873.4	7	116605900	116607526	2	3.1146	0.00092084	0.430151
ADHFE1	8	67342420	67383836	140	3.2258	0.00062817	0.430151
SPTLC1	9	94794281	94877666	311	3.2137	0.00065525	0.430151
EEF1G	11	62327073	62342401	21	3.1371	0.00085322	0.430151
AP003068.23	11	64945077	64949305	9	3.1678	0.00076811	0.430151
CAPN1	11	64948037	64979477	63	3.1257	0.00088692	0.430151
SLC6A12	12	299243	323736	43	3.1792	0.00073838	0.430151
N4BP2L1	13	32974861	33002315	51	3.2153	0.00065156	0.430151
PCDH9	13	66876967	67804468	2024	3.2562	0.00056452	0.430151
PITPNC1	17	65373575	65693372	586	3.1088	0.0009394	0.430151
PNMAL1	19	46969748	46974820	29	3.1895	0.00071272	0.430151
KCNH1	1	210856555	211307457	1398	3.0753	0.0010515	0.437793
PPM1B	2	44395108	44471523	101	3.0901	0.0010004	0.437793
TMEM167A	5	82348665	82373682	64	3.0725	0.0010612	0.437793
MTA2	11	62360686	62369312	12	3.0739	0.0010565	0.437793
EML3	11	62369690	62380237	17	3.0685	0.0010756	0.437793
NAB1	2	191511472	191557492	101	3.0329	0.0012113	0.472823
NUP210	3	13357737	13461809	326	2.9665	0.0015063	0.472823
SLBP	4	1694527	1714282	11	2.9752	0.0014638	0.472823
HTRA3	4	8271492	8308838	47	2.9531	0.0015732	0.472823
NAA11	4	80146848	80247204	188	2.9528	0.0015747	0.472823
ISL1	5	50678921	50690564	22	2.9713	0.0014826	0.472823
RALA	7	39663082	39747723	177	3.0087	0.001312	0.472823
PRKDC	8	48685669	48872743	124	3.0238	0.0012479	0.472823
UBE2V2	8	48920960	48977268	31	2.9935	0.0013789	0.472823
C8orf46	8	67372238	67430759	126	2.9631	0.0015229	0.472823
C10orf32	10	104613980	104624718	25	2.9957	0.0013693	0.472823
MIR3654	11	62327075	62359003	34	3.0093	0.0013094	0.472823
RIMBP2	12	130880682	131200826	1059	2.9777	0.0014523	0.472823
GPR114	16	57576333	57625593	168	2.9934	0.0013795	0.472823
GTSCR1	18	68297755	68317980	61	2.9541	0.001568	0.472823
NCAM2	21	22370633	22915650	1466	3.0234	0.0012498	0.472823
GRIA1	5	152869175	153193429	1115	2.9401	0.0016405	0.475615
NUGGC	8	27879481	27941388	143	2.9322	0.0016826	0.475615
PTK2	8	141667999	142012315	526	2.9414	0.0016339	0.475615
PLEKHB1	11	73357223	73373864	56	2.9219	0.0017398	0.475615
TAS2R20	12	11149094	11150474	5	2.9262	0.0017158	0.475615
ZNF699	19	9404951	9420514	26	2.9257	0.0017185	0.475615
TTC36	11	118398187	118401912	2	2.9153	0.0017767	0.478559
IER3IP1	18	44661027	44702652	149	2.9019	0.0018548	0.491314
IER3IP1	18	44681413	44702745	62	2.898	0.0018777	0.491314
C5orf66	5	134368970	134691744	604	2.891	0.00192	0.495306
LPPR4	1	99729509	99775146	101	2.8769	0.0020081	0.50916
SMOX	20	4101627	4168394	153	2.8736	0.0020293	0.50916
DNAH14	1	225083964	225586996	1580	2.8605	0.0021149	0.523466
RTCA	1	100731763	100758325	62	2.8503	0.0021837	0.526272
ZFYVE16	5	79703832	79775169	162	2.8531	0.0021645	0.526272
LRRC71	1	156890442	156902886	36	2.8359	0.0022851	0.534734
TMEM30C	3	99904531	99913035	23	2.8366	0.0022796	0.534734
PALD1	10	72238577	72328205	306	2.8329	0.0023064	0.534734
ZNF267	16	31885079	31928668	49	2.8242	0.0023698	0.535867
GAS2L1	22	29702572	29708774	13	2.8267	0.0023517	0.535867
TACC3	4	1723227	1746898	17	2.8176	0.002419	0.536306
RAB20	13	111175417	111214080	178	2.8161	0.0024303	0.536306
TRIM8	10	104404253	104418164	21	2.8056	0.0025112	0.543188
EDN3	20	57875482	57901047	44	2.8044	0.0025208	0.543188
ZNF800	7	126986844	127071978	278	2.8005	0.002551	0.543304
ARHGEF11	1	156904632	157015162	242	2.7836	0.0026883	0.565964
ALDH3A1	17	19641297	19652256	14	2.7748	0.0027617	0.569339
SEC14L3	22	30843946	30868036	103	2.7742	0.0027665	0.569339
BATF3	1	212859760	212873327	37	2.7394	0.0030775	0.572644
GABRA4	4	46920917	46996424	238	2.7293	0.0031734	0.572644
MEF2C	5	88013975	88199922	344	2.7423	0.0030504	0.572644
ADAT2	6	143743969	143771810	88	2.7534	0.0029487	0.572644
AL031320.1	6	143759575	143764295	11	2.7431	0.0030429	0.572644
SEC61B	9	101984346	101992897	28	2.7568	0.0029181	0.572644
DYNC2H1	11	102980160	103350591	1704	2.7328	0.0031399	0.572644
SRRM2	16	2802330	2822539	25	2.7642	0.0028533	0.572644
SLC47A2	17	19581601	19622292	72	2.7277	0.003189	0.572644
GSDMA	17	38119226	38134019	48	2.7494	0.0029848	0.572644
HID1	17	72946838	72969261	29	2.7561	0.0029251	0.572644
MAVS	20	3827487	3849280	36	2.7497	0.0029823	0.572644
SBF1	22	50883429	50913454	38	2.7315	0.0031519	0.572644
SAMD4B	19	39833036	39876350	97	2.7188	0.003276	0.582555
HNMT	2	138721590	138773930	84	2.6786	0.0036962	0.584659
DMGDH	5	78293438	78531861	612	2.6979	0.0034891	0.584659
2007-09-01	7	35840542	35944917	192	2.7041	0.0034247	0.584659
ACTR3B	7	152456834	152552463	182	2.7138	0.0033263	0.584659
NPBWR1	8	53850991	53853677	10	2.6941	0.0035286	0.584659
RPL30	8	99037079	99058697	55	2.6814	0.0036659	0.584659
ROM1	11	62379194	62382592	7	2.7093	0.0033714	0.584659
LCP1	13	46700055	46786006	180	2.6784	0.0036983	0.584659
ZNF559	19	9434448	9461838	57	2.678	0.0037028	0.584659
ZNF559-ZNF177	19	9434850	9493293	121	2.6898	0.0035748	0.584659
ZNF177	19	9435021	9493293	120	2.6909	0.0035629	0.584659
CTC-326K19.6	19	50412758	50461648	100	2.6893	0.0035805	0.584659
TIAM1	21	32490734	32932290	1089	2.6809	0.0036709	0.584659
MAPK4	18	48086448	48258194	370	2.6584	0.0039253	0.614494
C3orf56	3	126911974	126917025	11	2.6543	0.0039737	0.616799
CDH19	18	64168320	64271375	222	2.6454	0.0040795	0.6279
TRAF3IP2	6	111877657	111927481	152	2.6383	0.0041662	0.633491
MPV17L	16	15489611	15507125	36	2.6368	0.004185	0.633491
TAL1	1	47681962	47697892	33	2.5535	0.0053328	0.645834
SUMF1	3	3742498	4508965	2862	2.6232	0.0043558	0.645834
DCAF16	4	17802278	17812381	12	2.548	0.0054168	0.645834
NCAPG	4	17812525	17846485	68	2.5719	0.0050578	0.645834
CEP135	4	56815037	56899529	186	2.5521	0.0053541	0.645834
PRDM5	4	121606074	121844025	935	2.6004	0.0046564	0.645834
XRCC4	5	82373317	82649606	642	2.5633	0.0051842	0.645834
FAM172A	5	92953775	93447404	672	2.6017	0.0046378	0.645834
KLHDC3	6	42981951	42989036	10	2.5721	0.0050547	0.645834
MMS22L	6	97590037	97731093	278	2.5466	0.0054393	0.645834
AC074389.6	7	1732446	1733961	3	2.596	0.0047152	0.645834
RNF216	7	5659678	5821370	485	2.6091	0.0045387	0.645834
OGDH	7	44646171	44748665	220	2.6032	0.0046176	0.645834
SNAI2	8	49830249	49834299	1	2.6259	0.0043209	0.645834
ENPP2	8	120569326	120685693	263	2.6004	0.004656	0.645834
TRIB1	8	126442563	126450647	3	2.5755	0.0050053	0.645834
SPATA6L	9	4553386	4666674	418	2.5613	0.0052138	0.645834
ANAPC16	10	73975787	73995618	41	2.548	0.0054172	0.645834
KIAA1549L	11	33563618	33695648	301	2.5943	0.0047394	0.645834
ELF5	11	34500340	34535352	124	2.5922	0.0047676	0.645834
ALKBH8	11	107373452	107436472	192	2.5693	0.0050952	0.645834
TAS2R14	12	11090005	11324172	1051	2.5787	0.0049591	0.645834
DUSP6	12	89741009	89747048	27	2.5449	0.0054654	0.645834
RBM19	12	114254543	114404176	587	2.568	0.0051146	0.645834
MDGA2	14	47308826	48144157	2389	2.5618	0.0052068	0.645834
ATL1	14	50999227	51099786	175	2.5843	0.0048782	0.645834
MED6	14	71047974	71067384	70	2.5678	0.0051176	0.645834
PTPN21	14	88932122	89021077	199	2.5561	0.0052931	0.645834
CCL13	17	32683471	32685629	2	2.5782	0.0049665	0.645834
HDHD2	18	44633774	44676891	146	2.5835	0.0048898	0.645834
NUDT19	19	33182867	33204702	61	2.5723	0.0050519	0.645834
MED29	19	39881943	39891277	1	2.5504	0.0053805	0.645834
DEFB129	20	207899	210527	6	2.5511	0.0053697	0.645834
KRTAP10-2	21	45970240	45971388	1	2.5796	0.0049464	0.645834
DUOX2	15	45384848	45406542	39	2.5422	0.0055074	0.646625
MDGA2	14	47311134	48143999	2388	2.5339	0.0056397	0.656907
DYRK1A	21	38738092	38889753	410	2.5322	0.0056667	0.656907
ADCY10	1	167778625	167883453	298	2.5172	0.0059152	0.673403
RABGGTA	14	24734744	24740945	21	2.5169	0.0059193	0.673403
NUPR1	16	28548606	28550495	7	2.5186	0.0058911	0.673403
NPNT	4	106815932	106925184	327	2.5077	0.0060762	0.679769
OR10G2	14	22101992	22103096	6	2.5074	0.0060815	0.679769
DHX8	17	41561233	41621831	101	2.5071	0.0060866	0.679769
TMEM129	4	1717679	1723085	5	2.487	0.0064421	0.68325
ZFP42	4	188916925	188926204	7	2.4998	0.0062125	0.68325
FNDC1	6	159590429	159693141	347	2.4843	0.0064908	0.68325
BRAT1	7	2577511	2595361	9	2.4909	0.0063708	0.68325
C9orf50	9	132374504	132383055	10	2.4886	0.0064123	0.68325
NEURL1	10	105253736	105352309	261	2.4846	0.0064844	0.68325
MRPL48	11	73498361	73576178	278	2.4916	0.0063578	0.68325
IFT43	14	76368479	76550928	392	2.4878	0.0064275	0.68325
GSC	14	95234553	95236562	1	2.5007	0.0061982	0.68325
SGSH	17	78180515	78194722	23	2.4965	0.0062708	0.68325
TNFRSF14	1	2487078	2496821	16	2.3732	0.0088179	0.683387
SYTL1	1	27668513	27680421	23	2.3707	0.0088779	0.683387
RP1-27O5.3	1	32930658	33066393	255	2.3855	0.0085274	0.683387
PRKACB	1	84543745	84704181	243	2.3802	0.0086518	0.683387
LRRC39	1	100614409	100643771	58	2.4751	0.0066597	0.683387
NOTCH2NL	1	145209119	145291972	1	2.3757	0.0087583	0.683387
GPR161	1	168053997	168106821	110	2.3575	0.0091997	0.683387
RFWD2	1	175913967	176176629	648	2.3946	0.0083185	0.683387
KIAA1614	1	180882290	180920750	49	2.3608	0.0091174	0.683387
PXDN	2	1635659	1748624	223	2.3692	0.0089134	0.683387
EHBP1	2	62900986	63273622	424	2.3934	0.0083465	0.683387
VAMP8	2	85788685	85809154	71	2.3793	0.0086721	0.683387
WIPF1	2	175424300	175547644	177	2.4482	0.0071794	0.683387
SPP2	2	234959323	234985778	120	2.409	0.0079992	0.683387
RNPEPL1	2	241505221	241520789	5	2.4408	0.007327	0.683387
GPR35	2	241544848	241570676	17	2.3737	0.0088043	0.683387
FBXL2	3	33318517	33445154	264	2.4726	0.0067073	0.683387
ERC2	3	55542336	56502391	2744	2.4028	0.0081341	0.683387
C3orf38	3	88198893	88217879	41	2.3699	0.0088971	0.683387
PFN2	3	149682691	149768575	231	2.4191	0.0077804	0.683387
PPM1L	3	160473390	160796695	799	2.3592	0.0091579	0.683387
DNAJC19	3	180701497	180707562	7	2.4149	0.0078691	0.683387
TLR6	4	38825336	38858438	128	2.3786	0.0086883	0.683387
FAM114A1	4	38869298	38947360	250	2.4438	0.007267	0.683387
GAR1	4	110736666	110745893	21	2.4726	0.0067071	0.683387
FSTL5	4	162305049	163085187	2522	2.3767	0.0087347	0.683387
WNT8A	5	137419581	137428054	16	2.4141	0.007886	0.683387
PSD2	5	139175406	139224051	72	2.4106	0.0079628	0.683387
FAM114A2	5	153369688	153418496	116	2.3668	0.0089706	0.683387
GMDS	6	1624041	2245926	1391	2.4442	0.0072589	0.683387
HLA-A	6	29909037	29913661	189	2.3795	0.0086669	0.683387
RNF39	6	30038043	30043664	41	2.3963	0.0082803	0.683387
PPARD	6	35310335	35395968	200	2.4057	0.0080702	0.683387
KCNK17	6	39266777	39282329	38	2.3735	0.0088107	0.683387
BCKDHB	6	80816364	81055987	700	2.4135	0.0079008	0.683387
SDK1	7	3341080	4308632	3475	2.3671	0.0089631	0.683387
PPP1R3A	7	113516832	113715975	375	2.3849	0.0085421	0.683387
HHLA1	8	133073733	133123406	185	2.4708	0.0067408	0.683387
LPAR1	9	113635543	113800981	480	2.3718	0.0088513	0.683387
DFNB31	9	117164360	117267730	328	2.4598	0.006951	0.683387
ARL3	10	104433488	104474164	67	2.3857	0.0085233	0.683387
DCUN1D5	11	102932805	102962944	46	2.3725	0.0088348	0.683387
SLC35F2	11	107661717	107799019	557	2.38	0.0086559	0.683387
C3AR1	12	8210898	8219067	5	2.4134	0.007902	0.683387
CLEC4D	12	8662071	8674962	30	2.3968	0.0082691	0.683387
PRR4	12	10977559	11324212	1318	2.3814	0.0086244	0.683387
TIMELESS	12	56810903	56843187	78	2.3869	0.0084952	0.683387
UTP20	12	101673887	101780394	246	2.3905	0.0084134	0.683387
STAB2	12	103981051	104160505	590	2.4479	0.0071849	0.683387
STRN3	14	31363005	31495607	321	2.3679	0.0089452	0.683387
NIN	14	51186481	51297839	240	2.4424	0.0072941	0.683387
PELI2	14	56584532	56768244	615	2.4552	0.0070404	0.683387
DUOXA2	15	45406519	45410619	7	2.4089	0.0080006	0.683387
FAM81A	15	59664892	59815748	454	2.4395	0.0073531	0.683387
ST8SIA2	15	92937058	93011958	178	2.3636	0.0090496	0.683387
IGF1R	15	99192200	99507759	757	2.3702	0.0088885	0.683387
TBC1D24	16	2525147	2555735	8	2.4091	0.007995	0.683387
CEMP1	16	2577081	2581420	1	2.464	0.006869	0.683387
C17orf59	17	8091652	8093564	2	2.3812	0.0086278	0.683387
ABHD15	17	27887565	27894155	1	2.3568	0.0092158	0.683387
ARL4D	17	41476327	41478505	5	2.3582	0.0091822	0.683387
NOL11	17	65713949	65740647	74	2.3993	0.0082123	0.683387
ATP5H	17	73034958	73043080	26	2.3634	0.0090531	0.683387
CDK3	17	73996987	74002080	9	2.4675	0.0068038	0.683387
C17orf99	17	76142434	76162258	42	2.4509	0.0071253	0.683387
TCEB3B	18	44558943	44561988	10	2.3638	0.0090439	0.683387
UQCRFS1	19	29698173	29704448	17	2.3638	0.0090448	0.683387
PDCD5	19	33071974	33078358	11	2.4433	0.007277	0.683387
GMFG	19	39818993	39833012	35	2.4438	0.0072671	0.683387
SAE1	19	47616531	47713886	80	2.4177	0.0078094	0.683387
ZNF816	19	53430388	53466164	31	2.4701	0.0067541	0.683387
LILRA1	19	55105047	55113555	58	2.4606	0.0069351	0.683387
RRP7A	22	42905974	42915808	34	2.4758	0.0066477	0.683387
ASCC1	10	73856278	73976892	198	2.355	0.0092617	0.684021
PLAC8	4	84011201	84058228	60	2.3514	0.0093522	0.68518
YBX2	17	7191571	7197934	11	2.3525	0.0093242	0.68518
POLD3	11	74204896	74380162	586	2.348	0.0094367	0.688616
PDZRN3	3	73431584	73674091	496	2.3191	0.010196	0.69845
NYAP1	7	100081550	100092422	20	2.3378	0.0097	0.69845
C9orf43	9	116172334	116191964	52	2.3163	0.01027	0.69845
UBAC1	9	138824815	138853226	60	2.3384	0.0096836	0.69845
MAT1A	10	82031576	82049440	56	2.3253	0.010028	0.69845
C10orf32-ASMT	10	104614029	104661656	146	2.3183	0.010216	0.69845
HMX3	10	124895478	124897257	2	2.3397	0.0096496	0.69845
DCLK1	13	36345478	36705443	1062	2.3189	0.010201	0.69845
OXA1L	14	23235731	23241007	12	2.3265	0.0099965	0.69845
HEATR3	16	50099852	50140298	118	2.3346	0.0097826	0.69845
CPNE2	16	57126449	57181878	200	2.3314	0.0098656	0.69845
FUK	16	70488324	70514177	21	2.3167	0.01026	0.69845
KATNAL2	18	44497455	44627658	346	2.3251	0.010034	0.69845
TUBB4A	19	6494330	6502859	1	2.3335	0.0098098	0.69845
AKAP8	19	15464196	15490609	44	2.3298	0.0099077	0.69845
ATF5	19	50431959	50437192	21	2.3275	0.0099687	0.69845
CD33	19	51728320	51747115	27	2.3154	0.010296	0.69845
CEP250	20	34042985	34099804	91	2.3345	0.0097845	0.69845
ARVCF	22	19957419	20004331	117	2.3201	0.010168	0.69845
NR2F1	5	92919043	92930321	9	2.3138	0.010339	0.698779
RNF19B	1	33402046	33430286	55	2.3008	0.010701	0.699684
ALG14	1	95439963	95538501	262	2.2986	0.010764	0.699684
SMR3A	4	71226478	71232875	40	2.2956	0.010849	0.699684
CD74	5	149781200	149792492	13	2.297	0.010808	0.699684
PEX6	6	42931608	42946958	51	2.3043	0.010603	0.699684
TMED4	7	44617493	44621886	15	2.296	0.010839	0.699684
GDF2	10	48413092	48416853	6	2.3029	0.010641	0.699684
TMEM132A	11	60691935	60704631	45	2.3022	0.010661	0.699684
TUT1	11	62342517	62359649	13	2.3004	0.010711	0.699684
PAAF1	11	73587744	73638790	150	2.3008	0.010701	0.699684
ZMYM5	13	20397622	20437776	112	2.3105	0.01043	0.699684
MTHFD1	14	64854749	64926722	192	2.3008	0.010701	0.699684
TTLL5	14	76099968	76421421	590	2.2998	0.01073	0.699684
COL27A1	9	116917840	117074791	399	2.2928	0.01093	0.699979
NUP62	19	50410082	50433020	70	2.2929	0.010926	0.699979
MLK4	1	233463514	233520894	206	2.2848	0.011162	0.702554
SPIDR	8	48173167	48648868	309	2.2863	0.011118	0.702554
CARD18	11	105008448	105010453	4	2.288	0.01107	0.702554
NDUFB1	14	92582466	92588261	40	2.2898	0.011015	0.702554
CNBD2	20	34556512	34618622	83	2.2854	0.011144	0.702554
MFAP3	5	153418466	153600038	490	2.281	0.011275	0.705385
GANAB	11	62392298	62414104	21	2.2807	0.011284	0.705385
IFNA14	9	21239201	21239978	1	2.279	0.011334	0.7061
HLA-F	6	29690552	29706305	143	2.2739	0.011487	0.713206
FBXL13	7	102453308	102715286	398	2.2639	0.011789	0.729484
ZBTB8A	1	33005028	33071540	150	2.2548	0.012072	0.729616
FKSG48	1	33439268	33439642	1	2.2336	0.012754	0.729616
ATG4C	1	63249806	63331184	158	2.2559	0.01204	0.729616
RP11-458D21.5	1	145209145	145319796	2	2.2473	0.012309	0.729616
SPRR4	1	152943142	152945050	3	2.2405	0.01253	0.729616
LELP1	1	153175919	153177596	1	2.2361	0.012672	0.729616
HES6	2	239146908	239149303	9	2.2599	0.011913	0.729616
LAMB2	3	49158547	49170551	5	2.2326	0.012787	0.729616
RSRC1	3	157823644	158263519	1390	2.2381	0.012608	0.729616
FAM151B	5	79783788	79838382	125	2.2377	0.012622	0.729616
CTXN3	5	126984736	126994322	12	2.2385	0.012593	0.729616
NR3C1	5	142657496	142815077	216	2.2327	0.012785	0.729616
MCM4	8	48872745	48890720	10	2.2608	0.011887	0.729616
PDE3B	11	14665269	14892350	311	2.2345	0.012724	0.729616
FDX1	11	110300607	110335605	110	2.2476	0.012301	0.729616
DRD2	11	113280318	113346413	167	2.2509	0.012196	0.729616
C12orf23	12	107349497	107372556	47	2.2468	0.012326	0.729616
TNFSF11	13	43136872	43182149	118	2.2508	0.012198	0.729616
LIPC	15	58702768	58861151	371	2.2479	0.01229	0.729616
CRTC3	15	91073157	91188577	327	2.2522	0.012155	0.729616
ABAT	16	8768422	8878432	403	2.2387	0.012589	0.729616
GSG2	17	3627211	3630067	9	2.2451	0.012381	0.729616
LRFN1	19	39797208	39805976	12	2.2493	0.012247	0.729616
SNAP25	20	10199478	10288066	201	2.2384	0.012598	0.729616
SIM2	21	38071433	38122218	62	2.2563	0.012025	0.729616
TOPAZ1	3	44283378	44373590	185	2.2286	0.012919	0.729653
CGGBP1	3	88101094	88199035	220	2.2297	0.012883	0.729653
RRP36	6	42989383	43001894	29	2.2278	0.012947	0.729653
RASGRP4	19	38899695	38916945	43	2.2305	0.012856	0.729653
RP11-156E8.1	1	245132652	245134390	5	2.2167	0.013322	0.730563
RP11-159G9.5	3	88108424	88188123	178	2.211	0.013517	0.730563
FILIP1L	3	99548985	99833357	356	2.2125	0.013466	0.730563
TOMM70A	3	100082275	100120242	81	2.2249	0.013045	0.730563
MED12L	3	150803484	151154860	864	2.2104	0.013539	0.730563
FGF10	5	44303646	44389808	156	2.215	0.013381	0.730563
ZNF454	5	178368192	178393434	89	2.2052	0.013721	0.730563
GNMT	6	42928496	42931618	10	2.207	0.013656	0.730563
PTCHD4	6	47845764	48036425	567	2.2222	0.013135	0.730563
POLE3	9	116169515	116172952	4	2.2155	0.013363	0.730563
WBP1L	10	104503727	104576021	230	2.2127	0.01346	0.730563
RASSF3	12	65004293	65091347	246	2.2071	0.013654	0.730563
RP11-187E13.1	14	32414059	32419588	29	2.2063	0.013682	0.730563
ADAM20	14	70989075	71001732	31	2.2184	0.013263	0.730563
PPP2R5C	14	102228135	102394326	481	2.2127	0.01346	0.730563
ZNF266	19	9523272	9546254	80	2.2054	0.013714	0.730563
ECSIT	19	11616731	11639989	49	2.2089	0.013592	0.730563
ZNF274	19	58694396	58724928	73	2.2087	0.013599	0.730563
CCDC157	22	30752624	30774647	76	2.2204	0.013195	0.730563
CPZ	4	8594387	8621488	99	2.2021	0.01383	0.733593
SLC38A2	12	46751972	46766650	22	2.2013	0.013858	0.733593
FER	5	108083523	108532542	1647	2.1992	0.013933	0.734272
TMEM109	11	60681346	60690915	10	2.1987	0.013951	0.734272
ATP8A1	4	42410390	42659122	766	2.1953	0.014071	0.738465
SASS6	1	100549119	100598511	125	2.1847	0.014454	0.740462
SPRR2G	1	153122058	153123345	4	2.1567	0.015516	0.740462
MBOAT2	2	8992820	9143942	224	2.1906	0.014242	0.740462
ZNF654	3	88188254	88193815	10	2.1611	0.015345	0.740462
CMSS1	3	99536678	99897447	439	2.1757	0.014789	0.740462
LCORL	4	17842822	18023499	423	2.1784	0.014688	0.740462
SLC36A1	5	150816607	150871942	178	2.188	0.014333	0.740462
NT5DC1	6	116422012	116570660	340	2.174	0.014851	0.740462
BBS9	7	33168856	33645680	1381	2.1909	0.014228	0.740462
C7orf76	7	96110938	96132835	46	2.184	0.014483	0.740462
ZCWPW1	7	99998449	100026615	41	2.1701	0.014998	0.740462
AKR1B10	7	134212344	134226160	56	2.1811	0.014587	0.740462
BMP1	8	22022249	22069839	15	2.1592	0.015417	0.740462
POLR1E	9	37485932	37503694	110	2.1658	0.015164	0.740462
MVB12B	9	129089128	129269320	493	2.1834	0.014503	0.740462
VIM	10	17270258	17279592	12	2.162	0.015309	0.740462
PRPF19	11	60658202	60674060	28	2.1622	0.0153	0.740462
CASP12	11	104756445	104769397	5	2.1767	0.01475	0.740462
C12orf5	12	4430371	4462338	89	2.1715	0.014945	0.740462
VAMP1	12	6571403	6580153	27	2.1707	0.014976	0.740462
CDKN1B	12	12867992	12875305	10	2.1676	0.015096	0.740462
TUBA1B	12	49521565	49525180	8	2.1596	0.015403	0.740462
SPIC	12	101869199	101880775	37	2.1675	0.0151	0.740462
UGGT2	13	96453834	96705736	484	2.1579	0.015467	0.740462
SPTLC2	14	77972340	78083116	438	2.1687	0.015054	0.740462
SERINC4	15	44086360	44092419	5	2.1762	0.01477	0.740462
NOMO1	16	14927538	14990017	6	2.1869	0.014375	0.740462
PLLP	16	57290004	57318599	92	2.1705	0.014985	0.740462
SMTNL2	17	4487294	4511614	41	2.1574	0.015486	0.740462
ICAM2	17	62079954	62097994	5	2.1567	0.015513	0.740462
TMEM59L	19	18718240	18731849	26	2.1836	0.014495	0.740462
IL4I1	19	50392911	50432796	95	2.183	0.014519	0.740462
LILRA2	19	55084387	55099027	34	2.1564	0.015524	0.740462
LBP	20	36974759	37005665	109	2.1927	0.014166	0.740462
SF3A1	22	30727977	30752936	76	2.1801	0.014624	0.740462
ADAM22	7	87563458	87832204	458	2.1496	0.015792	0.749343
OR6Q1	11	57798402	57799403	2	2.1501	0.015773	0.749343
BIRC6	2	32582096	32843966	389	2.1479	0.015862	0.750719
PCDH17	13	58205944	58303445	182	2.1452	0.015969	0.753836
B3GNT6	11	76745385	76753096	14	2.144	0.016018	0.754205
AMPH	7	38423305	38671167	1077	2.1418	0.016103	0.756263
RRP15	1	218458629	218511325	73	2.1354	0.016365	0.758356
CNST	1	246729746	246831886	282	2.1346	0.016396	0.758356
PHIP	6	79645584	79787953	274	2.1368	0.016306	0.758356
ZNF202	11	123594885	123612383	55	2.1381	0.016253	0.758356
CEP89	19	33369902	33462897	365	2.135	0.016382	0.758356
TBC1D10A	22	30687979	30723035	62	2.1368	0.016306	0.758356
DSCC1	8	120846216	120868250	85	2.1325	0.016482	0.760414
CLSPN	1	36185819	36235568	42	2.1057	0.017613	0.761496
CREG1	1	167498914	167523004	47	2.1103	0.017416	0.761496
CAPN10	2	241526133	241557122	19	2.119	0.017047	0.761496
MAN2A1	5	109025067	109205326	634	2.1285	0.016649	0.761496
CENPQ	6	49431091	49460820	59	2.1084	0.017499	0.761496
IRAK1BP1	6	79577189	79656157	144	2.1247	0.016804	0.761496
PILRA	7	99965153	99997719	50	2.1179	0.017092	0.761496
MEPCE	7	100026413	100031741	12	2.117	0.017128	0.761496
FUT10	8	33228342	33330940	309	2.1079	0.01752	0.761496
SFRP1	8	41119481	41167016	88	2.1133	0.017288	0.761496
KCNV2	9	2717502	2730037	28	2.1222	0.016912	0.761496
PRRX2	9	132427920	132484875	190	2.1294	0.01661	0.761496
NRAP	10	115348475	115423886	267	2.1264	0.016737	0.761496
CD59	11	33719807	33757991	120	2.1087	0.017483	0.761496
LAYN	11	111411005	111432264	32	2.1073	0.017544	0.761496
OR4D5	11	123810250	123811344	1	2.1066	0.017575	0.761496
TAS2R31	12	11182986	11184006	7	2.1091	0.01747	0.761496
MPHOSPH8	13	20207788	20247599	90	2.1213	0.016947	0.761496
MAP3K9	14	71189243	71276251	322	2.127	0.01671	0.761496
PRSS36	16	31150246	31161415	4	2.1106	0.017403	0.761496
NTN1	17	8924859	9147317	635	2.1062	0.017594	0.761496
LPO	17	56295909	56345879	82	2.1242	0.016827	0.761496
RAB31	18	9708162	9862548	421	2.115	0.017216	0.761496
WIZ	19	15532319	15560762	17	2.1103	0.017416	0.761496
RPS9	19	54704610	54752862	29	2.1054	0.017628	0.761496
LILRB1	19	55085346	55148979	352	2.1171	0.017126	0.761496
TXNRD2	22	19863040	19929341	215	2.1071	0.017554	0.761496
KRT6C	12	52862300	52867569	37	2.1035	0.017712	0.763325
SPRR1A	1	152956557	152958289	6	2.0984	0.017934	0.766668
B3GAT3	11	62382768	62389647	6	2.0979	0.017957	0.766668
NME1-NME2	17	49230920	49249108	53	2.0981	0.01795	0.766668
NME2	17	49230951	49249105	53	2.0981	0.01795	0.766668
CD48	1	160648536	160681641	81	2.0891	0.018348	0.767516
M1AP	2	74785010	74875465	61	2.0903	0.018297	0.767516
BHMT	5	78407602	78428108	51	2.0958	0.01805	0.767516
TSC22D4	7	100060982	100076902	21	2.0919	0.018225	0.767516
TAS2R30	12	11285557	11287243	6	2.0918	0.018226	0.767516
LMBR1L	12	49490919	49504683	12	2.089	0.018354	0.767516
ESD	13	47345391	47371367	38	2.0956	0.018061	0.767516
DDX19B	16	70323566	70369186	34	2.0925	0.018197	0.767516
DSG4	18	28956740	28994875	80	2.0899	0.018314	0.767516
CCL26	7	75398851	75419214	62	2.0866	0.018463	0.770315
RNF182	6	13924677	13980533	121	2.0845	0.018558	0.772519
FOXK1	7	4683388	4811074	238	2.0822	0.018663	0.773374
TOX4	14	21944756	21967319	61	2.0823	0.018656	0.773374
PPAPDC3	9	134165081	134184649	42	2.0804	0.018746	0.774623
RAB39A	11	107799229	107834208	99	2.0789	0.018814	0.774623
ACVRL1	12	52300692	52317145	41	2.0787	0.01882	0.774623
PTBP2	1	97187221	97289294	215	2.0774	0.018881	0.775172
FLOT2	17	27206353	27224697	20	2.0766	0.018918	0.775172
NDUFB9	8	125551344	125580751	116	2.0748	0.019004	0.776958
PLA2G2D	1	20438432	20446050	6	2.072	0.019133	0.777029
GEM	8	95261481	95274578	32	2.0721	0.019129	0.777029
FDXACB1	11	111744780	111751967	8	2.0733	0.019071	0.777029
RP11-180C1.1	4	28363901	28404486	148	2.0709	0.019184	0.777376
TBL1XR1	3	176737143	176915261	447	2.066	0.019416	0.780815
MAS1L	6	29454474	29455738	1	2.0646	0.019482	0.780815
RAB3IP	12	70132461	70216984	246	2.0663	0.019402	0.780815
ZNF286B	17	18561742	18585575	19	2.0646	0.019479	0.780815
PKIG	20	43160426	43252888	140	2.0662	0.019403	0.780815
FHAD1	1	15573768	15726779	387	2.0552	0.01993	0.785385
RABGAP1L	1	174128548	174964445	1806	2.0512	0.020125	0.785385
STAT1	2	191829084	191885686	131	2.0471	0.020325	0.785385
UGT2A2	4	70454135	70505360	231	2.0477	0.020295	0.785385
POU5F2	5	93070508	93077343	6	2.0481	0.020274	0.785385
SH3BGRL2	6	80341000	80413372	189	2.0576	0.019814	0.785385
HIBADH	7	27565061	27702614	473	2.0581	0.019789	0.785385
SPDYE3	7	99905325	99919819	11	2.052	0.020084	0.785385
DERL1	8	124025404	124054663	73	2.0517	0.020099	0.785385
ALOX5	10	45869661	45941561	227	2.0503	0.020167	0.785385
GAS6	13	114523522	114567046	105	2.0484	0.02026	0.785385
NRXN3	14	78708734	80330762	3794	2.0515	0.020107	0.785385
HOMER2	15	83509838	83654661	340	2.0598	0.019711	0.785385
RASD1	17	17397751	17399709	4	2.0491	0.020227	0.785385
PIAS2	18	44388353	44500123	277	2.049	0.020231	0.785385
NKX2-2	20	21491648	21494664	5	2.0492	0.020223	0.785385
PKNOX1	21	44394620	44453691	309	2.0546	0.019957	0.785385
ALG2	9	101978708	101984238	9	2.046	0.02038	0.785853
FBXO3	11	33762485	33796089	95	2.0446	0.020445	0.786703
TMEM125	1	43735665	43739673	5	2.0429	0.020531	0.788356
IGSF9B	11	133778459	133826880	127	2.0416	0.020597	0.789236
FAM168B	2	131805449	131851033	41	2.0372	0.020814	0.792805
SIK2	11	111473115	111601577	166	2.0371	0.02082	0.792805
CSAD	12	53551447	53575135	32	2.0386	0.020743	0.792805
RABGGTB	1	76251879	76260764	20	2.035	0.020927	0.795226
DBT	1	100652475	100715390	135	2.0314	0.021106	0.796672
AC016757.3	2	239133193	239140318	35	2.0326	0.021047	0.796672
GRIA2	4	158125334	158287227	242	2.0287	0.021243	0.796672
FRMD1	6	168456425	168482237	16	2.026	0.02138	0.796672
PSD3	8	18384811	18942240	2649	2.0248	0.021443	0.796672
ESCO2	8	27629466	27670157	151	2.0308	0.021139	0.796672
PBK	8	27667137	27695612	161	2.0263	0.021366	0.796672
C11orf48	11	62430287	62439727	15	2.0306	0.021148	0.796672
DPEP1	16	89679716	89704839	37	2.028	0.021282	0.796672
NARS	18	55267888	55289445	68	2.0246	0.021456	0.796672
SIGLECL1	19	51749603	51772584	72	2.026	0.021381	0.796672
NCOA5	20	44689624	44718591	59	2.024	0.021487	0.796672
ARSI	5	149675906	149718870	91	2.02	0.021693	0.800865
RSPH10B2	7	6793740	6838996	2	2.0189	0.021748	0.800865
AL160274.1	9	35361056	35361262	1	2.0207	0.021658	0.800865
LYZL1	10	29577990	29607257	164	2.0184	0.021775	0.800865
SPRR3	1	152974223	152976332	19	2.0164	0.021879	0.801943
SPRR2D	1	153012201	153014407	6	2.0134	0.022039	0.801943
EFHB	3	19920964	19988517	203	2.0128	0.022067	0.801943
HEG1	3	124684554	124774802	249	2.0136	0.022027	0.801943
OGDHL	10	50942689	50970425	84	2.0138	0.022017	0.801943
AKAP8L	19	15490859	15529952	54	2.0153	0.021938	0.801943
CSMD2	1	33979609	34631443	1549	1.9907	0.023255	0.805349
DIRAS3	1	68511645	68517314	7	1.9899	0.023299	0.805349
C1orf173	1	75033795	75139422	136	1.9833	0.023666	0.805349
SPRR1B	1	153003678	153005376	16	1.9851	0.023565	0.805349
CADM3	1	159141399	159173103	52	2.0001	0.022745	0.805349
SEC16B	1	177893091	177953438	193	1.9698	0.024428	0.805349
AC119673.1	1	205682497	205684153	3	1.9827	0.023702	0.805349
NSL1	1	212899495	212965124	296	1.9847	0.023591	0.805349
CEP170	1	243287730	243418650	182	2.0006	0.022716	0.805349
SOCS5	2	46926091	46990268	242	1.9739	0.024199	0.805349
IDH1	2	209100951	209130798	50	1.995	0.023021	0.805349
ST3GAL6	3	98451080	98540045	223	1.981	0.023797	0.805349
NMD3	3	160822484	160971320	352	1.9705	0.024388	0.805349
CLDN11	3	170136653	170578169	1170	2.0034	0.022566	0.805349
UGT2A1	4	70454135	70518965	265	1.9835	0.023655	0.805349
UGT2A1	4	70454912	70518967	264	1.969	0.024477	0.805349
RNF175	4	154631277	154681387	190	1.966	0.024649	0.805349
SV2C	5	75378997	75649764	881	1.9766	0.024042	0.805349
LRRC16A	6	25279306	25620758	1428	1.9807	0.02381	0.805349
ZNRD1	6	30026676	30032686	34	1.9703	0.024401	0.805349
PPP1R11	6	30034486	30038110	16	1.9767	0.02404	0.805349
PPP2R5D	6	42952237	42980080	89	2.0041	0.022532	0.805349
MUT	6	49398073	49430904	68	2.0017	0.022658	0.805349
RHAG	6	49572871	49604552	118	1.9681	0.024526	0.805349
TWIST1	7	19060614	19157295	207	1.9999	0.022753	0.805349
LRRC17	7	102553438	102585396	39	1.9854	0.02355	0.805349
SCARA5	8	27727399	27850244	507	2.0041	0.02253	0.805349
CPA6	8	68334360	68658620	714	1.9658	0.024658	0.805349
PAX5	9	36833272	37034103	690	2.0009	0.022704	0.805349
GNA14	9	80037995	80263223	571	1.9972	0.022899	0.805349
RC3H2	9	125606835	125667620	93	1.973	0.02425	0.805349
KCNIP2	10	103585731	103603677	30	1.9677	0.024548	0.805349
RP11-831H9.11	11	62417166	62432650	22	1.9897	0.023313	0.805349
AP001024.1	11	107650219	107652316	9	1.985	0.023571	0.805349
C11orf1	11	111749659	111756699	11	1.9753	0.024118	0.805349
GRAMD1B	11	123396344	123498482	271	1.97	0.024421	0.805349
TAPBPL	12	6560856	6575683	42	1.9737	0.024209	0.805349
APOLD1	12	12878851	12982909	182	1.9926	0.023152	0.805349
LMO3	12	16701307	16763528	24	1.9669	0.024599	0.805349
FAM216B	13	43355686	43365683	32	1.9853	0.023555	0.805349
HYPK	15	44088340	44095241	6	1.9848	0.023585	0.805349
WDR76	15	44119161	44160617	59	1.9932	0.023122	0.805349
DUOXA1	15	45409569	45422136	20	1.9822	0.023726	0.805349
AMDHD2	16	2570358	2581423	2	1.9953	0.023008	0.805349
ZKSCAN2	16	25247322	25269252	49	1.9935	0.023101	0.805349
RP11-529K1.3	16	70333097	70400163	63	2.0069	0.022383	0.805349
ASIC2	17	31340105	32501983	3295	1.9979	0.022865	0.805349
NME1	17	49230897	49239789	34	1.9752	0.024123	0.805349
PSMD12	17	65334032	65362743	62	1.9875	0.023434	0.805349
KCTD2	17	73028670	73061984	101	2.0026	0.022612	0.805349
AC011475.1	19	10751715	10752093	1	1.9957	0.022982	0.805349
CNN1	19	11649532	11661138	39	1.9694	0.024456	0.805349
RFX1	19	14072350	14117851	6	1.9975	0.022883	0.805349
PSG5	19	43670408	43690688	12	2.0019	0.022646	0.805349
TPRX1	19	48304500	48322308	37	1.9679	0.024541	0.805349
AP1B1	22	29723669	29819168	195	1.9657	0.024667	0.805349
HORMAD2	22	30476163	30573064	202	1.9735	0.02422	0.805349
ABCA5	17	67240452	67323385	130	1.9632	0.024813	0.808674
AL929472.1	1	38292232	38293886	2	1.9606	0.024965	0.812183
MFN2	1	12040238	12073571	86	1.9543	0.025335	0.812472
CNGA3	2	98962618	99015064	188	1.9568	0.025185	0.812472
PTPLB	3	123209667	123304032	255	1.9528	0.02542	0.812472
IGSF10	3	151143172	151176497	73	1.9551	0.025286	0.812472
HINT1	5	130494720	130507428	43	1.9485	0.025678	0.812472
SIL1	5	138282409	138629246	428	1.9483	0.025689	0.812472
NUP188	9	131709978	131769375	55	1.957	0.025176	0.812472
AS3MT	10	104629273	104661656	110	1.9477	0.025723	0.812472
MMP7	11	102391239	102401484	23	1.9492	0.025638	0.812472
AC020629.1	12	42624050	42628075	6	1.9595	0.025028	0.812472
C14orf164	14	23654525	23742686	281	1.9492	0.025634	0.812472
HIGD2B	15	72968124	72978490	18	1.9516	0.025494	0.812472
MYH10	17	8377523	8534079	207	1.9477	0.025728	0.812472
KRT26	17	38922490	38928414	11	1.9517	0.025489	0.812472
FSTL3	19	676392	683385	3	1.9566	0.0252	0.812472
MKKS	20	10381657	10414870	127	1.9545	0.025323	0.812472
TSHZ2	20	51588946	52111869	1262	1.9479	0.025714	0.812472
POLD2	7	44154286	44163957	22	1.9465	0.025798	0.812796
HINFP	11	118992297	119006752	36	1.946	0.025827	0.812796
PLA2G2A	1	20301925	20306932	9	1.9407	0.026145	0.814174
SLC9A4	2	103089762	103150431	244	1.9386	0.026276	0.814174
SNX4	3	125165495	125239041	158	1.9359	0.026437	0.814174
GPR78	4	8560452	8621486	128	1.9398	0.026199	0.814174
GNAI1	7	79763271	79848718	120	1.9344	0.026534	0.814174
PILRB	7	99933737	99965356	56	1.9366	0.026396	0.814174
DEFA6	8	6782215	6783598	4	1.9368	0.026388	0.814174
AP3M2	8	42010464	42029191	32	1.9397	0.026208	0.814174
AGO2	8	141541264	141645718	284	1.9342	0.026543	0.814174
PRDM12	9	133539981	133558368	37	1.9336	0.026582	0.814174
CNNM2	10	104678050	104849978	437	1.9402	0.026178	0.814174
PAWR	12	79968759	80084877	113	1.9342	0.026545	0.814174
SAV1	14	51098776	51135049	95	1.9354	0.026469	0.814174
SEPHS2	16	30454952	30457502	1	1.938	0.026312	0.814174
PRKD2	19	47177532	47220384	81	1.9418	0.026079	0.814174
LARGE	22	33558212	34318829	2456	1.9439	0.025953	0.814174
YRDC	1	38268616	38273857	13	1.9202	0.027414	0.815178
TXNIP	1	145438469	145442635	4	1.9287	0.026885	0.815178
AC092782.1	1	243388058	243395911	15	1.9187	0.027512	0.815178
EPHA4	2	222282747	222438922	393	1.9104	0.028039	0.815178
NIT2	3	100053545	100075710	59	1.9279	0.026931	0.815178
LNP1	3	100120037	100175163	71	1.9125	0.027905	0.815178
FGF12	3	191857184	192485553	1344	1.9134	0.027851	0.815178
TLR10	4	38773860	38784611	74	1.9219	0.027309	0.815178
RRH	4	110749150	110765760	44	1.9292	0.02685	0.815178
FBXO8	4	175157809	175205415	87	1.9133	0.027857	0.815178
CGA	6	87795216	87804824	33	1.9111	0.027995	0.815178
ADCYAP1R1	7	31092076	31151089	78	1.9122	0.027923	0.815178
DDX56	7	44605016	44614650	33	1.9245	0.027146	0.815178
DNAJC30	7	73095299	73097783	10	1.9308	0.026755	0.815178
OC90	8	133036467	133097902	178	1.9295	0.026837	0.815178
ASTN2	9	119187504	120177348	3072	1.9156	0.027711	0.815178
RABGAP1	9	125703112	125867145	266	1.9218	0.027314	0.815178
METTL12	11	62432781	62435968	5	1.9292	0.026855	0.815178
RAB6A	11	73386683	73472182	224	1.924	0.027175	0.815178
SOCS2	12	93963590	93977263	30	1.9268	0.027002	0.815178
TRIAP1	12	120881764	120884215	1	1.9182	0.027543	0.815178
ZIC5	13	100615218	100624163	11	1.9211	0.027357	0.815178
RP11-20I23.1	16	2546033	2570219	6	1.9173	0.027597	0.815178
RSPRY1	16	57220049	57274387	104	1.9128	0.02789	0.815178
TP53I13	17	27893070	27900175	3	1.9205	0.0274	0.815178
SKOR2	18	44746293	44775554	68	1.9123	0.027921	0.815178
ZNF333	19	14800613	14844558	153	1.9109	0.028012	0.815178
PSG1	19	43370616	43383974	6	1.9323	0.02666	0.815178
PANK2	20	3869486	3907605	86	1.9262	0.027037	0.815178
SCP2D1	20	18794370	18795033	1	1.9119	0.027944	0.815178
TP53TG5	20	44002526	44036529	69	1.9193	0.027476	0.815178
LDOC1L	22	44888452	44894178	24	1.9232	0.027225	0.815178
TLR1	4	38792298	38858438	243	1.9092	0.028117	0.816151
ARL8B	3	5163905	5222596	145	1.9059	0.028334	0.820044
PRIM2	6	57179603	57513375	453	1.9037	0.028475	0.820044
C11orf83	11	62437745	62441159	6	1.9049	0.028399	0.820044
MYLK2	20	30407111	30422492	38	1.9042	0.028445	0.820044
RAE1	20	55926066	55954267	97	1.9046	0.028419	0.820044
GSDMD	8	144635377	144645232	10	1.9029	0.028526	0.820223
WNT5A	3	55499743	55523973	47	1.9006	0.028679	0.82333
F2	11	46740730	46761056	49	1.8955	0.029012	0.826784
TGFB3	14	76424442	76449334	50	1.8968	0.028925	0.826784
TIGD7	16	3348832	3355729	5	1.8961	0.028973	0.826784
SHCBP1	16	46614466	46655538	28	1.8953	0.029025	0.826784
CTA-299D3.8	22	48934712	48943199	18	1.896	0.028982	0.826784
NOL10	2	10710892	10830101	550	1.894	0.029112	0.827974
DNPEP	2	220238268	220264744	52	1.8901	0.029369	0.830127
HRH2	5	175085033	175113245	11	1.8904	0.029351	0.830127
FKBP11	12	49315301	49320257	9	1.8916	0.029272	0.830127
WTIP	19	34971874	34997258	45	1.8909	0.029318	0.830127
TXNDC9	2	99935445	99957165	54	1.8856	0.029674	0.834883
CCR2	3	46395225	46402419	19	1.8862	0.029633	0.834883
SPO11	20	55904815	55919050	37	1.8865	0.029612	0.834883
SHFM1	7	96110938	96339203	504	1.8845	0.029751	0.835766
PLA2G5	1	20354672	20417683	194	1.8801	0.030045	0.836384
GPR3	1	27719148	27722318	1	1.8801	0.030047	0.836384
TREM1	6	41235664	41254457	55	1.8823	0.029897	0.836384
WAPAL	10	88195013	88281572	246	1.8812	0.029975	0.836384
SFXN2	10	104474295	104503249	56	1.8834	0.029826	0.836384
DNAJB13	11	73661364	73681411	70	1.8815	0.029954	0.836384
HIAT1	1	100503653	100548933	132	1.8719	0.030613	0.840811
LMAN2L	2	97371666	97405801	37	1.8744	0.030438	0.840811
GPR63	6	97242002	97285353	120	1.8711	0.030667	0.840811
NPC1L1	7	44552134	44580914	47	1.8705	0.030708	0.840811
GPR20	8	142366600	142377367	5	1.8743	0.030447	0.840811
TUBA1A	12	49578579	49583107	4	1.8704	0.030711	0.840811
NPLOC4	17	79523913	79615495	392	1.8765	0.030292	0.840811
FN3KRP	17	80674559	80688204	49	1.8733	0.030511	0.840811
TTLL9	20	30458505	30532764	139	1.8715	0.030635	0.840811
NDUFV3	21	44299754	44333414	152	1.874	0.030464	0.840811
RASL10A	22	29708922	29715668	6	1.876	0.030327	0.840811
FAM155A	13	107820883	108519083	2147	1.8688	0.030825	0.842673
RBPJ	4	26165077	26436541	411	1.8634	0.031205	0.849258
HMHB1	5	143191726	143200284	19	1.8635	0.031194	0.849258
SPATA7	14	88851268	88936694	97	1.8645	0.031124	0.849258
USP24	1	55532032	55680786	244	1.8591	0.031508	0.85152
P2RY14	3	150929905	150996255	150	1.8606	0.031397	0.85152
MPP6	7	24612887	24733812	397	1.8584	0.031555	0.85152
TRMT10B	9	37753804	37778969	53	1.8567	0.031679	0.85152
GPR158	10	25463991	25891155	1707	1.8602	0.031426	0.85152
POLA2	11	65029233	65073060	46	1.8567	0.031679	0.85152
ZNF740	12	53574484	53584596	22	1.8579	0.031592	0.85152
EDDM3B	14	21236586	21239107	17	1.8559	0.031735	0.85152
PIGS	17	26880401	26898890	12	1.8561	0.031717	0.85152
SYS1-DBNDD2	20	43991840	44039250	91	1.8556	0.031753	0.85152
RP11-542P2.1	4	141363416	141419531	187	1.8521	0.032002	0.8532
NDUFAF2	5	60240956	60448853	483	1.8524	0.031986	0.8532
TMEM63B	6	44094651	44123256	104	1.8537	0.031893	0.8532
MRGPRX2	11	19076002	19082228	40	1.8533	0.03192	0.8532
JAGN1	3	9932238	9936033	10	1.8483	0.032277	0.853927
WBSCR22	7	73097355	73119491	56	1.8508	0.032099	0.853927
STRBP	9	125871779	126030855	160	1.8483	0.032278	0.853927
GRIK4	11	120382468	120859613	1171	1.8479	0.032309	0.853927
TMC3	15	81623558	81666554	148	1.8495	0.032195	0.853927
SMTN	22	31460091	31500743	135	1.85	0.032158	0.853927
FAM188B2	3	150588832	150612089	24	1.8461	0.032436	0.856049
MAP2K6	17	67410839	67539472	227	1.845	0.032516	0.856925
GINM1	6	149887430	149912884	19	1.8443	0.032567	0.857036
BAI3	6	69345259	70099403	2064	1.8433	0.032643	0.857804
LRP11	6	150139934	150186199	78	1.8402	0.032873	0.860513
AC073343.1	7	6713376	6715991	12	1.8397	0.032907	0.860513
CD27	12	6554033	6560884	12	1.8393	0.032936	0.860513
AC018512.1	15	44075041	44075231	2	1.8407	0.032831	0.860513
PAPL	19	39574553	39602133	101	1.8387	0.032981	0.860513
COX5B	2	98262503	98264846	2	1.8374	0.033074	0.861424
CTTNBP2	7	117350705	117514193	305	1.8369	0.03311	0.861424
NTMT1	9	132371163	132398209	42	1.835	0.033252	0.8615
SARDH	9	136528682	136605077	95	1.835	0.033254	0.8615
SPAG9	17	49039535	49198226	119	1.8361	0.033175	0.8615
TPRG1	3	188665003	189043093	612	1.8329	0.03341	0.863461
AP003774.4	11	64216546	64219126	3	1.8327	0.033424	0.863461
CNN3	1	95362507	95392834	121	1.8295	0.033666	0.868348
DUSP10	1	221874766	221915518	78	1.8289	0.033708	0.868348
PEX11B	1	145516252	145523730	1	1.8271	0.033842	0.869231
SELP	1	169558087	169599431	115	1.8265	0.033891	0.869231
CAPN2	1	223889295	223963720	211	1.8269	0.033861	0.869231
HTR1A	5	63256183	63258334	1	1.8247	0.034027	0.869231
TBL3	16	2022038	2032934	8	1.8257	0.033948	0.869231
LILRB4	19	55155340	55181810	94	1.8249	0.034008	0.869231
TATDN3	1	212965170	212989968	118	1.8214	0.034276	0.87142
WDFY4	10	49892921	50191001	996	1.8216	0.034257	0.87142
ST6GALNAC1	17	74620843	74639920	61	1.8212	0.034291	0.87142
WDR4	21	44263204	44299678	194	1.821	0.034303	0.87142
TAS2R46	12	11213964	11214893	3	1.8192	0.03444	0.87248
APOL2	22	36622256	36636000	51	1.8194	0.034426	0.87248
CLTA	9	36190853	36304778	317	1.8179	0.034539	0.873779
C1orf227	1	213003483	213020991	72	1.8154	0.034734	0.873816
MLF1	3	158288952	158325041	126	1.8164	0.034658	0.873816
TCOF1	5	149737202	149779871	64	1.8148	0.034779	0.873816
N4BP2L2	13	33006554	33112970	157	1.8156	0.034716	0.873816
CKB	14	103985996	103989448	5	1.8157	0.03471	0.873816
IFI6	1	27992572	27998729	9	1.8115	0.035031	0.876541
FAT2	5	150883654	150948505	152	1.8117	0.035017	0.876541
NT5C2	10	104845940	104953056	256	1.8115	0.035028	0.876541
LRRC3C	17	38097727	38101000	8	1.8075	0.035345	0.882337
MTRNR2L3	20	55933496	55934878	8	1.8073	0.035359	0.882337
DFNA5	7	24737972	24809244	270	1.8065	0.035421	0.882682
AP001816.1	4	102268937	102270040	2	1.8012	0.035833	0.886915
KHDRBS2	6	62389865	62996132	1561	1.803	0.035694	0.886915
FAM35A	10	88853918	88951225	202	1.8018	0.035785	0.886915
APOH	17	64208151	64252643	166	1.8031	0.035686	0.886915
LGALS2	22	37966255	37978623	39	1.8014	0.035818	0.886915
TMEM183A	1	202976514	202993976	27	1.7988	0.036021	0.886972
CTD-2369P2.10	19	10416103	10426685	30	1.7992	0.035995	0.886972
FDX1L	19	10416103	10426691	30	1.7992	0.035995	0.886972
GNRH2	20	3024268	3026393	4	1.7987	0.036029	0.886972
RAMP1	2	238767536	238820756	44	1.7948	0.036346	0.893575
AGO4	1	36273773	36323491	46	1.7839	0.037217	0.894662
SNX7	1	99127236	99226056	337	1.7822	0.037356	0.894662
S100A9	1	153330330	153333503	1	1.7829	0.037303	0.894662
SSB	2	170648443	170668574	57	1.7921	0.036561	0.894662
STK11IP	2	220462582	220481173	14	1.7853	0.037109	0.894662
ATP2B2	3	10365707	10749716	1199	1.7818	0.037391	0.894662
ALG1L	3	125648118	125655882	29	1.7868	0.036987	0.894662
HIVEP1	6	12008995	12165232	397	1.7822	0.037359	0.894662
DAAM2	6	39760142	39872648	320	1.7923	0.03654	0.894662
RNF122	8	33405273	33424643	54	1.7842	0.037194	0.894662
C10orf53	10	50887697	50918307	93	1.783	0.037292	0.894662
C10orf2	10	102747124	102754158	3	1.7879	0.036895	0.894662
C11orf80	11	66511922	66610987	92	1.7822	0.03736	0.894662
CCDC65	12	49297893	49325623	77	1.79	0.036727	0.894662
ITGB7	12	53585102	53601091	31	1.7915	0.03661	0.894662
CHMP4A	14	24678789	24683075	6	1.7815	0.037416	0.894662
CCDC33	15	74509613	74628813	264	1.7818	0.037392	0.894662
ATP6V0C	16	2563871	2570219	1	1.7921	0.036554	0.894662
POLI	18	51795774	51847636	158	1.784	0.037215	0.894662
SDCBP2	20	1290619	1309883	57	1.788	0.036886	0.894662
ODF3B	22	50968139	50971009	1	1.7895	0.036764	0.894662
ASAP3	1	23755056	23811061	113	1.7723	0.038175	0.896813
DMRTA2	1	50883222	50889172	2	1.7454	0.040459	0.896813
NBPF10	1	145289772	145370303	3	1.7459	0.040417	0.896813
AL589765.1	1	151682909	151702070	35	1.7691	0.038437	0.896813
RIIAD1	1	151682909	151702281	35	1.7691	0.038437	0.896813
ALDH9A1	1	165631453	165668100	131	1.7771	0.037776	0.896813
NTPCR	1	233086351	233119628	74	1.7415	0.040799	0.896813
TFB2M	1	246703862	246729626	106	1.7446	0.040524	0.896813
OR2B11	1	247614255	247615308	1	1.7594	0.039258	0.896813
RNASEH1	2	3592383	3606206	30	1.7576	0.039408	0.896813
NRXN1	2	50145643	51259674	3532	1.7657	0.038723	0.896813
GGCX	2	85771846	85788670	45	1.7386	0.041053	0.896813
VAMP5	2	85811531	85820535	20	1.7792	0.037602	0.896813
RGPD4	2	108443388	108507297	48	1.7583	0.039351	0.896813
KIF5C	2	149632819	149883273	198	1.7748	0.037969	0.896813
ILKAP	2	239079042	239112370	93	1.7695	0.038407	0.896813
HDLBP	2	242166679	242256476	198	1.7375	0.04115	0.896813
SUSD5	3	33191537	33260707	245	1.7552	0.039611	0.896813
FAM212A	3	49840687	49842463	2	1.7715	0.038242	0.896813
FAM107A	3	58549844	58613337	233	1.7362	0.041263	0.896813
COL6A6	3	130279178	130396999	172	1.779	0.037618	0.896813
AC117395.1	3	149689066	149690535	3	1.7607	0.039147	0.896813
RNF168	3	196195654	196230639	112	1.7384	0.041068	0.896813
NIPAL1	4	47916159	48042188	405	1.7629	0.03896	0.896813
NPFFR2	4	72897521	73013784	304	1.7707	0.038307	0.896813
MMRN1	4	90800683	90875780	169	1.767	0.038612	0.896813
LRIT3	4	110769358	110793471	45	1.7622	0.039017	0.896813
TLR2	4	154622652	154626851	7	1.7436	0.040615	0.896813
SMIM15	5	60453536	60458301	5	1.7649	0.038792	0.896813
ZNF346	5	176449697	176508190	202	1.7738	0.038046	0.896813
GPLD1	6	24424793	24495433	492	1.7731	0.03811	0.896813
RFX6	6	117198375	117253326	160	1.741	0.040844	0.896813
TBPL1	6	134273308	134311570	80	1.7748	0.037964	0.896813
SP8	7	20823906	20826505	2	1.7752	0.037936	0.896813
TAX1BP1	7	27778950	27884183	243	1.7415	0.040794	0.896813
YAE1D1	7	39605975	39649919	154	1.7623	0.03901	0.896813
C7orf61	7	100054238	100061894	5	1.7488	0.040166	0.896813
ZC2HC1A	8	79578282	79632000	126	1.7551	0.039621	0.896813
TAF2	8	120743015	120845103	269	1.7529	0.039806	0.896813
CYHR1	8	145674965	145691060	8	1.7648	0.038801	0.896813
CNTLN	9	17134980	17503921	1294	1.7452	0.040476	0.896813
CCL21	9	34709002	34710121	1	1.7555	0.03959	0.896813
ANKRD18A	9	38540566	38577204	10	1.7704	0.038334	0.896813
ZBTB43	9	129567285	129600489	27	1.7535	0.039757	0.896813
GJD4	10	35894338	35897863	11	1.7646	0.038812	0.896813
HTATIP2	11	20385231	20405329	48	1.7598	0.039225	0.896813
ACER3	11	76571911	76737841	446	1.742	0.040755	0.896813
ADAMTS15	11	130318869	130346532	48	1.7502	0.040043	0.896813
AMHR2	12	53817639	53825318	13	1.7486	0.040181	0.896813
RBMS2	12	56915713	56984745	175	1.7456	0.040444	0.896813
HSPH1	13	31710762	31736525	57	1.7462	0.040387	0.896813
PDS5B	13	33160564	33352157	358	1.7367	0.041217	0.896813
DACH1	13	72012098	72441330	497	1.7683	0.038503	0.896813
PSMB5	14	23485752	23504439	13	1.7644	0.038829	0.896813
IPO4	14	24649425	24658170	14	1.7344	0.041423	0.896813
RP11-468E2.2	14	24649601	24659622	14	1.7344	0.041423	0.896813
TMEM229B	14	67913801	68000456	250	1.7398	0.04095	0.896813
CCNDBP1	15	43477316	43487396	10	1.7548	0.039648	0.896813
ELL3	15	44064798	44069741	4	1.7655	0.038739	0.896813
CYP11A1	15	74630100	74660081	43	1.7432	0.040651	0.896813
LINGO1	15	77905369	78113242	575	1.761	0.039118	0.896813
ZNF75A	16	3355406	3368852	22	1.7396	0.040964	0.896813
CIITA	16	10971055	11026079	88	1.7433	0.040642	0.896813
DDX19A	16	70380732	70407286	27	1.7537	0.03974	0.896813
KDM6B	17	7743222	7758114	20	1.7365	0.041234	0.896813
ALDH3A2	17	19551449	19580911	45	1.7437	0.040608	0.896813
TMEM132E	17	32907768	32966337	51	1.7513	0.03995	0.896813
SEC14L1	17	75082798	75213179	485	1.7573	0.039435	0.896813
POTEC	18	14507338	14543584	33	1.7697	0.038389	0.896813
PHLPP1	18	60382672	60647666	455	1.7725	0.038155	0.896813
C19orf80	19	11348178	11352619	4	1.7398	0.040947	0.896813
AC090427.1	19	14834747	14835121	2	1.7752	0.037931	0.896813
FKRP	19	47249303	47280245	45	1.7619	0.039047	0.896813
TTPAL	20	43104526	43123244	24	1.7411	0.040836	0.896813
C21orf37	21	18811208	18821503	20	1.7384	0.041073	0.896813
ITSN1	21	35014706	35272165	453	1.7558	0.039562	0.896813
AP000695.1	21	37858165	37860058	6	1.75	0.040056	0.896813
AP001579.1	21	46492796	46492927	1	1.7351	0.041362	0.896813
PRED57	21	46511596	46515493	17	1.7356	0.041317	0.896813
MTMR3	22	30279144	30426855	371	1.7507	0.040002	0.896813
REM2	14	23352374	23356895	6	1.7298	0.041831	0.904577
CNNM4	2	97426639	97477628	53	1.7239	0.042361	0.904776
ZNF451	6	56951642	57035105	106	1.724	0.042356	0.904776
NUP43	6	150045451	150070801	38	1.7261	0.042164	0.904776
DUSP26	8	33448856	33457624	17	1.7245	0.042305	0.904776
ACTL7B	9	111616871	111619239	11	1.7238	0.042374	0.904776
SORCS1	10	108333421	108924292	1506	1.7231	0.042433	0.904776
FAM181B	11	82443053	82444906	6	1.7235	0.042396	0.904776
PANX3	11	124481386	124490252	9	1.7241	0.042346	0.904776
ATF7IP	12	14518610	14651697	312	1.726	0.042171	0.904776
PCID2	13	113831891	113863029	24	1.7277	0.042017	0.904776
SYNE2	14	64319683	64693165	969	1.7234	0.042405	0.904776
2010-03-01	17	60778675	60885705	259	1.7265	0.042125	0.904776
PRPF40A	2	153508107	153574511	151	1.7206	0.042665	0.906016
KIT	4	55524085	55606881	172	1.7213	0.042595	0.906016
LATS1	6	149979289	150039392	82	1.7207	0.042655	0.906016
ZBTB26	9	125677845	125693779	27	1.7203	0.042689	0.906016
NLRP9	19	56219798	56249768	43	1.7191	0.042795	0.907214
CFHR5	1	196946667	196978804	57	1.717	0.042992	0.907592
CXCL11	4	76954835	76962568	50	1.7173	0.042963	0.907592
STRN4	19	47222764	47250251	48	1.7168	0.043011	0.907592
BCL2L12	19	50168823	50177173	10	1.7176	0.042935	0.907592
LEPROT	1	65886270	65901690	34	1.7156	0.04312	0.908053
KBTBD2	7	32907784	32933743	53	1.7154	0.043132	0.908053
PSPC1	13	20248896	20357142	192	1.7142	0.043244	0.908058
ITGAE	17	3617922	3704537	228	1.7139	0.043277	0.908058
PRNP	20	4666882	4682236	30	1.7138	0.043281	0.908058
ZBTB8B	1	32930670	32962287	23	1.7131	0.043347	0.908402
AC011897.1	2	14775215	14790933	8	1.7122	0.043434	0.908739
NNT	5	43602794	43707507	251	1.7086	0.04376	0.908739
AC008948.1	5	101569696	101571279	4	1.7098	0.043649	0.908739
HIST1H2BE	6	26183958	26184454	2	1.7092	0.043711	0.908739
PLEKHF2	8	96146032	96168912	69	1.7099	0.043642	0.908739
ACSM5	16	20420856	20452658	191	1.7109	0.043548	0.908739
C21orf62	21	34162985	34186053	59	1.7092	0.043709	0.908739
TBX1	22	19744226	19771116	32	1.7111	0.043528	0.908739
KATNA1	6	149916009	149970108	110	1.708	0.043818	0.908913
CEBPE	14	23586513	23588825	8	1.7052	0.044077	0.913252
OR6J1	14	23102673	23103716	14	1.7043	0.044159	0.913917
TMC2	20	2517253	2622430	392	1.7033	0.044257	0.914911
KIAA1147	7	141356528	141401953	76	1.7024	0.044341	0.915614
AGR3	7	16899029	16921611	24	1.7016	0.044413	0.915759
ESR2	14	64550950	64804830	623	1.7009	0.044478	0.915759
C16orf90	16	3543484	3545480	5	1.7007	0.044498	0.915759
EIF5B	2	99953816	100017789	151	1.6995	0.044612	0.917075
SLC44A5	1	75667816	76076801	1057	1.6983	0.044721	0.917765
PDPK1	16	2587965	2653189	2	1.6974	0.044815	0.917765
FAM192A	16	57186378	57220028	56	1.6971	0.044834	0.917765
MAG	19	35783028	35804707	17	1.697	0.044846	0.917765
CTBP2	10	126676421	126849739	496	1.6951	0.045029	0.919455
LMO2	11	33880122	33913836	86	1.6954	0.044995	0.919455
MYH15	3	108099216	108248169	368	1.6942	0.045112	0.919723
MAP4K5	14	50885219	51027844	215	1.6928	0.045243	0.919723
GLP2R	17	9725523	9795419	220	1.6931	0.045219	0.919723
DBNDD2	20	44034697	44039250	4	1.6934	0.045193	0.919723
REV1	2	100016938	100106497	205	1.6919	0.045332	0.920511
CDC42EP2	11	65082289	65089900	13	1.6913	0.045392	0.920709
TGFB2	1	218519577	218617961	181	1.6866	0.04584	0.92087
SCRN1	7	29959719	30029905	180	1.6874	0.045765	0.92087
ENTPD4	8	23243296	23315208	213	1.6855	0.045949	0.92087
NAPRT1	8	144656955	144660819	2	1.6871	0.045796	0.92087
OR51B4	11	5322244	5323226	2	1.6891	0.045601	0.92087
LIPT2	11	74202757	74204778	4	1.6893	0.045578	0.92087
B3GALTL	13	31774073	31906413	285	1.6857	0.045926	0.92087
LCMT2	15	43619974	43622803	3	1.6885	0.045658	0.92087
FAM63B	15	59063391	59154099	202	1.6854	0.045953	0.92087
GNA11	19	3094408	3124002	12	1.6876	0.045741	0.92087
C20orf173	20	34111014	34117481	10	1.6892	0.045593	0.92087
PAN3	13	28712643	28869475	209	1.682	0.046284	0.926489
SFRP4	7	37945543	38065297	459	1.6814	0.046346	0.926718
CELA3B	1	22303514	22325135	171	1.6796	0.046513	0.929043
PLCG2	16	81772702	81991899	1004	1.6785	0.04662	0.930165
LRP10	14	23340822	23350789	10	1.6775	0.046722	0.931186
SLC35A3	1	100435345	100492535	179	1.6704	0.047425	0.932904
RGS5	1	163080911	163291577	839	1.6696	0.047498	0.932904
CXCL10	4	76942273	76944650	8	1.6711	0.047351	0.932904
HMGN4	6	26538633	26546482	18	1.6673	0.047725	0.932904
DEF6	6	35265595	35289548	49	1.6711	0.047356	0.932904
DDO	6	110712974	110736765	75	1.6703	0.047425	0.932904
YKT6	7	44240567	44253893	19	1.6717	0.047291	0.932904
NR4A3	9	102584137	102629173	40	1.6703	0.04743	0.932904
ZBTB6	9	125670335	125675609	8	1.6758	0.04689	0.932904
CASP7	10	115438942	115490662	163	1.6718	0.047279	0.932904
KRT6A	12	52880958	52887041	39	1.6682	0.047636	0.932904
SLC15A4	12	129277739	129308528	116	1.6713	0.047328	0.932904
PROZ	13	113812968	113826694	20	1.6749	0.046981	0.932904
SPRED1	15	38544527	38649450	357	1.675	0.046965	0.932904
AES	19	3052908	3063105	1	1.6687	0.047588	0.932904
AC011484.1	19	46997765	46999755	3	1.6678	0.047679	0.932904
C21orf49	21	34144411	34266043	292	1.6685	0.047605	0.932904
RP1-130H16.18	22	30681227	30695471	28	1.6705	0.047415	0.932904
CNEP1R1	16	50058321	50070999	28	1.6666	0.047797	0.933315
RP11-166N6.3	3	150600784	150659530	89	1.6658	0.047874	0.933823
LCE4A	1	152680636	152681967	1	1.6633	0.048131	0.933864
FAM84A	2	14772810	14790933	10	1.6636	0.048096	0.933864
SLC1A3	5	36606457	36688436	160	1.6651	0.047943	0.933864
PCOLCE	7	100199800	100205798	3	1.6641	0.048049	0.933864
ZNF768	16	30535325	30538142	2	1.6633	0.048123	0.933864
POLR3GL	1	145456236	145470388	3	1.6566	0.048798	0.935566
SNTN	3	63638344	63664696	120	1.6599	0.048472	0.935566
PACRGL	4	20697905	20754530	207	1.6595	0.048505	0.935566
UCHL1	4	41258430	41270472	44	1.6552	0.048945	0.935566
RMND5B	5	177557997	177577566	48	1.657	0.048761	0.935566
MCHR2	6	100367786	100442123	185	1.6607	0.048382	0.935566
PCMT1	6	150070579	150132556	149	1.6543	0.049036	0.935566
RP11-101E3.5	9	131703757	131719300	10	1.6561	0.048852	0.935566
PPIF	10	81107225	81115093	19	1.6586	0.0486	0.935566
PPME1	11	73882144	73965748	181	1.658	0.048656	0.935566
RP11-302B13.5	12	49297286	49351148	166	1.6574	0.048717	0.935566
STON2	14	81727000	81902809	432	1.6543	0.049032	0.935566
C14orf132	14	96505661	96560417	202	1.6552	0.048938	0.935566
FSD2	15	83424114	83474822	119	1.6551	0.048952	0.935566
TRPV3	17	3413796	3461289	155	1.6571	0.048745	0.935566
SLC2A4RG	20	62371214	62374858	9	1.6613	0.04833	0.935566
KAZN	1	14925200	15444539	1139	1.6522	0.049243	0.936596
LAPTM5	1	31205316	31230667	36	1.6498	0.049491	0.936596
SSX2IP	1	85109390	85156486	116	1.6432	0.050168	0.936596
RBM8A	1	145507598	145513536	2	1.6352	0.051004	0.936596
C2CD4D	1	151810295	151813033	2	1.6472	0.04976	0.936596
PGLYRP3	1	153270338	153283194	30	1.6468	0.049802	0.936596
KLHL12	1	202860228	202897764	77	1.6274	0.051826	0.936596
KISS1	1	204159469	204165614	24	1.651	0.049367	0.936596
ZNF670	1	247108849	247242113	625	1.6218	0.052427	0.936596
C1orf229	1	247273462	247275719	14	1.6195	0.052672	0.936596
GCA	2	163175350	163228105	46	1.6201	0.052604	0.936596
UBR3	2	170683968	170940641	979	1.641	0.050395	0.936596
MSTN	2	190920423	190927455	15	1.6132	0.053348	0.936596
AC017104.2	2	232316906	232317864	3	1.6084	0.053874	0.936596
SAG	2	234216462	234255701	137	1.6354	0.050983	0.936596
FAM132B	2	239067623	239077541	28	1.6119	0.05349	0.936596
DCBLD2	3	98514785	98620533	271	1.6263	0.051947	0.936596
RETNLB	3	108462271	108476231	38	1.6343	0.051099	0.936596
BOC	3	112929850	113006303	223	1.6326	0.051274	0.936596
P2RY13	3	151044100	151047336	9	1.6396	0.050539	0.936596
B3GALNT1	3	160801671	160823172	40	1.6119	0.053489	0.936596
PLD1	3	171318195	171528740	602	1.6383	0.05068	0.936596
ABCC5	3	183637722	183735803	251	1.6073	0.053999	0.936596
SEPSECS	4	25121627	25162204	74	1.61	0.053694	0.936596
CNGA1	4	47937994	48018689	281	1.6093	0.053775	0.936596
DTWD2	5	118173017	118324240	280	1.6457	0.049908	0.936596
SKP1	5	133484633	133512729	50	1.6531	0.049154	0.936596
CAMLG	5	134074191	134087847	10	1.6174	0.052898	0.936596
HK3	5	176307870	176326333	43	1.6179	0.052843	0.936596
PRPF4B	6	4021501	4065217	134	1.6345	0.051074	0.936596
BTN1A1	6	26501449	26510650	21	1.6114	0.053548	0.936596
ABCC10	6	43395104	43418168	44	1.6085	0.053867	0.936596
TMEM244	6	130152389	130182692	173	1.6173	0.052906	0.936596
VNN3	6	133043926	133055904	45	1.6111	0.053584	0.936596
FBXO5	6	153291664	153304714	37	1.6075	0.053971	0.936596
NXPH1	7	8473585	8792593	936	1.6195	0.052666	0.936596
TSPAN13	7	16793160	16824161	83	1.6421	0.050284	0.936596
C7orf65	7	47694842	47701246	9	1.6259	0.051984	0.936596
SAMD9L	7	92759368	92777682	27	1.6084	0.053869	0.936596
STRIP2	7	129074274	129128240	112	1.6316	0.051377	0.936596
NOS3	7	150688083	150711676	9	1.6172	0.052913	0.936596
WRN	8	30891317	31031285	274	1.614	0.053265	0.936596
TTI2	8	33330904	33371119	129	1.635	0.051029	0.936596
SLA	8	134048973	134115298	254	1.6168	0.052956	0.936596
ZCCHC7	9	37120536	37358146	302	1.6325	0.051288	0.936596
APBA1	9	72042446	72287222	601	1.6114	0.053551	0.936596
DIRAS2	9	93372114	93405386	128	1.6093	0.053773	0.936596
PHYHD1	9	131683174	131704320	40	1.6089	0.053819	0.936596
CACNA1B	9	140772241	141019076	1	1.638	0.050713	0.936596
GFRA1	10	117816444	118032979	545	1.6457	0.049908	0.936596
ZNF143	11	9481866	9550071	123	1.6249	0.052093	0.936596
C11orf86	11	66742748	66744475	1	1.6302	0.051529	0.936596
MMP27	11	102562218	102576537	67	1.6341	0.051118	0.936596
TBCEL	11	120894781	120961484	107	1.6344	0.051083	0.936596
GPRC5D	12	13093709	13105081	20	1.6497	0.049501	0.936596
AC073610.5	12	49315767	49333446	46	1.646	0.04988	0.936596
KRT2	12	53038342	53045948	11	1.6221	0.052395	0.936596
RIC8B	12	107168373	107283090	165	1.6292	0.051637	0.936596
ZAR1L	13	32877837	32889481	56	1.6385	0.050663	0.936596
RNASE8	14	21525981	21526614	1	1.6226	0.052336	0.936596
RP11-468E2.4	14	24620427	24636611	21	1.6106	0.053633	0.936596
PPP1R36	14	65016620	65056098	107	1.6264	0.051929	0.936596
EIF2B2	14	75469614	75476292	7	1.6323	0.051308	0.936596
TTC7B	14	91006932	91282823	819	1.6195	0.052674	0.936596
GOLGA6L2	15	23684645	23692381	2	1.6238	0.052213	0.936596
EPB42	15	43398423	43513481	108	1.6414	0.050359	0.936596
TRAF7	16	2205699	2228130	5	1.6428	0.050216	0.936596
MLST8	16	2254249	2259417	1	1.6393	0.05058	0.936596
LDHD	16	75145758	75150669	2	1.6158	0.053064	0.936596
RP11-505K9.4	16	83941738	83985058	144	1.635	0.05102	0.936596
TLDC1	16	84511681	84587639	543	1.624	0.052192	0.936596
NDEL1	17	8316449	8393729	116	1.6201	0.052604	0.936596
RPL23	17	37004118	37010096	12	1.6097	0.053737	0.936596
GSDMB	17	38060848	38076107	46	1.6366	0.050856	0.936596
KRTAP9-2	17	39382900	39383904	2	1.6214	0.052461	0.936596
ETV4	17	41605212	41656988	104	1.6402	0.050484	0.936596
MYL4	17	45277812	45301045	46	1.6123	0.053444	0.936596
ARHGAP28	18	6729717	6915715	376	1.6519	0.049276	0.936596
TWSG1	18	9334765	9402418	207	1.6087	0.053839	0.936596
SERPINB8	18	61637159	61672278	46	1.6442	0.050069	0.936596
PPAP2C	19	281040	291393	7	1.6294	0.051612	0.936596
DNMT1	19	10244021	10341962	169	1.6516	0.049306	0.936596
ICAM5	19	10400657	10407454	14	1.6218	0.052424	0.936596
BRD4	19	15347647	15443356	92	1.6406	0.050444	0.936596
UPF1	19	18942747	18979045	66	1.6215	0.052453	0.936596
ZNF85	19	21106028	21133503	147	1.6365	0.050872	0.936596
SLC7A9	19	33321415	33360672	166	1.6218	0.052418	0.936596
LSR	19	35739233	35758867	56	1.6394	0.050562	0.936596
NKPD1	19	45653008	45663408	18	1.6075	0.053971	0.936596
PNKP	19	50364461	50371166	7	1.6228	0.052319	0.936596
U2AF2	19	56165512	56186081	42	1.6108	0.053609	0.936596
HAO1	20	7863628	7921121	141	1.6122	0.053462	0.936596
ZGPAT	20	62338817	62367494	76	1.6378	0.050728	0.936596
RP4-583P15.15	20	62340216	62370456	81	1.6439	0.050096	0.936596
MAP3K7CL	21	30449792	30548210	305	1.6093	0.053774	0.936596
RNF215	22	30773835	30817760	127	1.6377	0.050744	0.936596
PLEKHJ1	19	2230002	2237703	10	1.6059	0.054146	0.938257
EFHD2	1	15736391	15756839	33	1.5895	0.055974	0.938375
FCN3	1	27695603	27701315	2	1.5723	0.057944	0.938375
C1orf216	1	36179476	36185073	7	1.579	0.057171	0.938375
TMCO2	1	40711619	40717363	7	1.5852	0.056458	0.938375
ZYG11B	1	53192126	53293014	285	1.579	0.057169	0.938375
ZYG11A	1	53308183	53360670	130	1.5832	0.056684	0.938375
NOTCH2	1	120454176	120612240	123	1.5763	0.057483	0.938375
GJA8	1	147374946	147381393	28	1.5816	0.056867	0.938375
SCNM1	1	151129140	151142773	9	1.5912	0.055778	0.938375
OCLM	1	186369704	186370587	2	1.5976	0.055062	0.938375
F13B	1	197008321	197036397	54	1.5892	0.056011	0.938375
RP13-512J5.1	2	3579574	3595547	47	1.59	0.055915	0.938375
AC092687.4	2	10987703	10995081	34	1.5794	0.057119	0.938375
IL37	2	113670548	113676459	41	1.5728	0.057878	0.938375
ARMC9	2	232063260	232239548	371	1.5869	0.056265	0.938375
AC110619.2	2	241388732	241396131	6	1.5888	0.05605	0.938375
SNED1	2	241938255	242034983	232	1.5726	0.057905	0.938375
CTNNB1	3	41236328	41301587	85	1.5789	0.057185	0.938375
ZDHHC3	3	44956749	45017677	67	1.6053	0.054213	0.938375
BAP1	3	52435029	52444366	6	1.5783	0.057248	0.938375
PPP4R2	3	73045936	73118350	267	1.5749	0.057641	0.938375
PLCXD2	3	111393523	111565294	623	1.5772	0.057374	0.938375
ZDHHC19	3	195924320	195938308	40	1.5906	0.055854	0.938375
CXCL1	4	74735110	74736959	5	1.584	0.056602	0.938375
CFI	4	110661852	110723335	140	1.582	0.056823	0.938375
NEK1	4	170314426	170533780	520	1.5805	0.056998	0.938375
FAM65B	6	24797601	25042238	749	1.5967	0.055166	0.938375
SBP1	6	33663196	33663474	2	1.5984	0.054977	0.938375
CRISP1	6	49801970	49844809	121	1.5998	0.054817	0.938375
REV3L	6	111620234	111804918	393	1.6025	0.054524	0.938375
RAB32	6	146864829	146876101	15	1.5898	0.05594	0.938375
CCZ1B	7	6833765	6866401	3	1.5951	0.055342	0.938375
FKBP9	7	32997017	33046543	101	1.579	0.057169	0.938375
VKORC1L1	7	65338254	65424550	178	1.595	0.055357	0.938375
PEG10	7	94285637	94299007	15	1.5943	0.05543	0.938375
ARMC10	7	102715328	102740205	26	1.5724	0.057924	0.938375
ZNF277	7	111846643	111983151	222	1.6006	0.054735	0.938375
CHRNB3	8	42552519	42592550	207	1.5871	0.056245	0.938375
NFX1	9	33290509	33371155	105	1.5761	0.057501	0.938375
ANKRD18A	9	38540566	38620657	16	1.5849	0.056495	0.938375
RASEF	9	85594500	85678092	129	1.5844	0.056554	0.938375
C10orf128	10	50362773	50396630	130	1.5737	0.057776	0.938375
DYDC2	10	82104501	82127829	84	1.5738	0.057767	0.938375
LIPM	10	90562487	90580303	38	1.6018	0.054603	0.938375
PDZD7	10	102767440	102790890	39	1.599	0.054907	0.938375
MS4A10	11	60552821	60568778	53	1.5854	0.05644	0.938375
INTS5	11	62414320	62420774	4	1.5954	0.055316	0.938375
TMEM151A	11	66059341	66064135	8	1.591	0.055802	0.938375
UCP3	11	73711326	73720480	22	1.5796	0.057096	0.938375
ALG9	11	111657010	111750149	105	1.597	0.055128	0.938375
TIMM8B	11	111955524	111957522	1	1.5739	0.057755	0.938375
MCAM	11	119179241	119192231	6	1.5832	0.05669	0.938375
SLC15A5	12	16341419	16430619	348	1.5734	0.05781	0.938375
MIP	12	56843286	56862950	29	1.5888	0.056054	0.938375
AC025263.3	12	70195449	70249143	178	1.579	0.057165	0.938375
MTERFD3	12	107371069	107380944	19	1.5984	0.054977	0.938375
UNC119B	12	121148238	121161443	45	1.583	0.056706	0.938375
DCT	13	95089558	95131936	152	1.5784	0.05724	0.938375
CUL4A	13	113862552	113919399	108	1.5754	0.057587	0.938375
AL133373.1	14	92038788	92041383	6	1.5797	0.05709	0.938375
CKMT1A	15	43985084	43991420	4	1.5944	0.055427	0.938375
RNF151	16	2016824	2018976	8	1.5741	0.057728	0.938375
ZNF263	16	3313743	3351401	34	1.5887	0.056068	0.938375
CLUAP1	16	3550924	3589048	74	1.5923	0.055662	0.938375
TEKT5	16	10721358	10788802	358	1.578	0.05728	0.938375
RP11-599B13.6	17	8054134	8066293	28	1.598	0.055022	0.938375
FAM83G	17	18872102	18908117	5	1.5746	0.057678	0.938375
HOXB8	17	46688739	46692478	8	1.5867	0.056287	0.938375
STXBP4	17	53046088	53241646	512	1.5874	0.056213	0.938375
IRF3	19	50162826	50169132	10	1.5988	0.054928	0.938375
SLC52A3	20	740724	749131	46	1.5848	0.056507	0.938375
TPX2	20	30327074	30389608	89	1.5885	0.056082	0.938375
AP000304.12	21	34956993	35284635	567	1.6003	0.054765	0.938375
COMT	22	19929130	19957498	66	1.5765	0.057453	0.938375
KCNQ4	1	41249684	41306124	131	1.5699	0.05822	0.939522
CUL3	2	225334867	225450110	287	1.5706	0.058138	0.939522
DEFB136	8	11831446	11832108	5	1.5702	0.058182	0.939522
PAMR1	11	35453370	35551848	303	1.5709	0.058102	0.939522
SLC25A33	1	9599541	9645237	58	1.568	0.058439	0.939593
LCE2B	1	152647771	152659877	32	1.5652	0.058766	0.939593
LCE1B	1	152784447	152785585	1	1.5681	0.058433	0.939593
SCOC	4	141178440	141306880	300	1.5677	0.05848	0.939593
RIOK2	5	96496571	96518964	73	1.5646	0.05884	0.939593
ISOC1	5	128430444	128449721	63	1.5654	0.058745	0.939593
ARMC2	6	109169619	109295186	319	1.567	0.058554	0.939593
MAK16	8	33342268	33358778	49	1.5646	0.058838	0.939593
OLFML1	11	7506619	7532608	102	1.5657	0.058708	0.939593
PKNOX2	11	125034583	125303285	606	1.5671	0.058547	0.939593
EIF3C	16	28699879	28747051	3	1.5667	0.058594	0.939593
SH2D3A	19	6752171	6767599	37	1.5687	0.058354	0.939593
ABCA7	19	1040102	1065571	7	1.5636	0.05895	0.940158
SLCO4A1	20	61273797	61317137	17	1.5634	0.058978	0.940158
KIFC2	8	145691426	145699585	2	1.5612	0.05924	0.942693
ZNF488	10	48355024	48373866	34	1.5612	0.05924	0.942693
GOLT1A	1	204167288	204183220	35	1.5607	0.059297	0.942781
GADD45A	1	68150744	68154021	8	1.5532	0.060189	0.943805
EFCAB2	1	245133007	245290466	412	1.5553	0.059943	0.943805
POMC	2	25383722	25391772	18	1.5576	0.059661	0.943805
HESX1	3	57231944	57260549	45	1.5561	0.059838	0.943805
KIAA1524	3	108268716	108308491	76	1.5523	0.060291	0.943805
CCDC96	4	7042579	7044728	1	1.5523	0.06029	0.943805
CNGB3	8	87566205	87755903	555	1.5532	0.060188	0.943805
KCNK4	11	64058774	64067503	6	1.5584	0.059569	0.943805
RBM14	11	66384053	66394818	9	1.5517	0.060362	0.943805
LRP6	12	12268959	12419946	336	1.5515	0.060392	0.943805
AL354808.2	13	20268547	20269240	2	1.5544	0.060049	0.943805
ERCC5	13	103497194	103528345	68	1.5579	0.059633	0.943805
ZSCAN29	15	43650370	43663223	24	1.5557	0.059895	0.943805
NLK	17	26368763	26523407	84	1.5521	0.060325	0.943805
BZRAP1	17	56378592	56406152	72	1.5571	0.059723	0.943805
CDC42EP4	17	71279763	71308314	65	1.5527	0.06025	0.943805
TEN1	17	73975301	73996667	54	1.5517	0.060366	0.943805
ANGPTL6	19	10203014	10213472	3	1.5586	0.05954	0.943805
ARHGAP35	19	47421933	47508334	95	1.5551	0.059965	0.943805
SDC4	20	43953928	43977064	57	1.5596	0.059432	0.943805
ZNF76	6	35226686	35263762	83	1.5505	0.060509	0.944382
CDH13	16	82660408	83830204	5981	1.5503	0.060532	0.944382
NOS1	12	117645947	117889975	610	1.5495	0.060629	0.94509
ANGPTL7	1	11249398	11256038	12	1.5482	0.060791	0.946321
TAF1D	11	93463114	93517557	128	1.5476	0.060863	0.946321
DDX10	11	108535752	108811657	500	1.5476	0.060859	0.946321
LCE2A	1	152670840	152671918	1	1.5462	0.061028	0.947004
GALNT16	14	69725994	69821183	316	1.5459	0.061062	0.947004
UNC13A	19	17712137	17799401	103	1.5465	0.060991	0.947004
ZNF35	3	44690219	44702283	12	1.5442	0.061267	0.948611
LYRM7	5	130506503	130541119	70	1.5438	0.061321	0.948611
RBP3	10	48381487	48390991	11	1.5439	0.061305	0.948611
FAM154A	9	18927656	19033251	569	1.5431	0.061405	0.949034
ZNF254	19	24216276	24312654	320	1.5427	0.061452	0.949034
WDTC1	1	27561007	27635110	103	1.5408	0.061688	0.950127
ZNF648	1	182023705	182030847	6	1.5405	0.06172	0.950127
ADCK2	7	140372953	140396061	36	1.5396	0.061834	0.950127
EIF3M	11	32605344	32627808	65	1.5397	0.061814	0.950127
HAPLN4	19	19366450	19373605	16	1.5397	0.061814	0.950127
TMEM74B	20	1161205	1166059	3	1.5401	0.061766	0.950127
LYPD6	2	150186499	150330662	286	1.538	0.06202	0.951512
TCN2	22	31002825	31023265	110	1.538	0.062028	0.951512
AGAP6	10	51748078	51770259	1	1.5362	0.062242	0.953013
NDNL2	15	29560353	29562033	2	1.5359	0.062282	0.953013
CECR2	22	17840837	18037850	614	1.536	0.062267	0.953013
FOXO6	1	41827594	41849262	58	1.5162	0.06473	0.953852
MSH4	1	76262567	76378923	430	1.5154	0.064833	0.953852
TNFAIP8L2	1	151129105	151132225	3	1.5272	0.063361	0.953852
OR6F1	1	247875045	247876105	3	1.5147	0.06492	0.953852
SERTAD2	2	64858755	64978139	154	1.526	0.0635	0.953852
GPD2	2	157291802	157470247	359	1.5307	0.062922	0.953852
PPP1R1C	2	182818968	182996125	401	1.5169	0.064642	0.953852
CDK15	2	202655184	202760273	195	1.5284	0.063206	0.953852
APPL1	3	57261765	57307496	75	1.5129	0.065149	0.953852
DZIP3	3	108308529	108413693	151	1.5198	0.064277	0.953852
SPTSSB	3	161062580	161090668	98	1.5224	0.063954	0.953852
ART3	4	76932337	77033955	622	1.5335	0.062574	0.953852
ADH7	4	100333418	100356894	75	1.5138	0.065035	0.953852
ARSJ	4	114821440	114900883	209	1.5264	0.063456	0.953852
SFRP2	4	154701744	154710272	11	1.514	0.065019	0.953852
C7	5	40909354	40983041	305	1.5131	0.06513	0.953852
DHFR	5	79922047	79950802	147	1.5285	0.063189	0.953852
HSPA4	5	132387654	132442141	136	1.5323	0.062728	0.953852
UBLCP1	5	158690089	158713044	38	1.5237	0.063796	0.953852
HIST1H4I	6	27107076	27108418	1	1.5336	0.062566	0.953852
CFTR	7	117105838	117356025	408	1.5206	0.064177	0.953852
PDIA4	7	148700154	148725733	72	1.5336	0.062569	0.953852
RP11-738G5.2	8	50448945	50466973	26	1.5277	0.063294	0.953852
EFR3A	8	132916335	133025889	278	1.5161	0.064751	0.953852
TG	8	133879203	134147147	853	1.5165	0.064701	0.953852
AK3	9	4711155	4742043	100	1.5346	0.06244	0.953852
GBA2	9	35736863	35749983	12	1.5309	0.062893	0.953852
FXN	9	71650175	71715094	272	1.5184	0.064459	0.953852
DYDC1	10	82095861	82116511	52	1.531	0.062884	0.953852
GTF2H1	11	18343842	18388591	91	1.5275	0.063313	0.953852
ALG9	11	111652919	111742305	99	1.5269	0.063389	0.953852
KIRREL3	11	126293254	126873355	1719	1.5163	0.064726	0.953852
IGFBP6	12	53491220	53496129	4	1.518	0.064502	0.953852
APEX1	14	20923350	20925927	1	1.5161	0.064745	0.953852
RNF31	14	24615892	24629870	15	1.5245	0.063696	0.953852
AKAP5	14	64932217	64941221	10	1.5149	0.064894	0.953852
ZFYVE26	14	68194091	68283307	201	1.5289	0.063146	0.953852
FLVCR2	14	76044960	76129557	164	1.5272	0.06336	0.953852
MFAP1	15	44096690	44117000	25	1.5137	0.065055	0.953852
SNX22	15	64443914	64449680	9	1.5173	0.064594	0.953852
AC069368.3	15	65134082	65223118	247	1.5267	0.063423	0.953852
ADPGK	15	73043710	73078187	66	1.5243	0.063721	0.953852
TTLL13	15	90792762	90808199	58	1.5186	0.064434	0.953852
RP11-368I7.4	16	89749028	89752977	21	1.5299	0.063022	0.953852
RP11-542C16.2	17	7215980	7222493	12	1.5225	0.063941	0.953852
SUPT6H	17	26989109	27029697	35	1.5327	0.062675	0.953852
PIPOX	17	27277531	27384234	152	1.5278	0.063275	0.953852
PGAP3	17	37827375	37853050	67	1.5184	0.064458	0.953852
ZPBP2	17	38024417	38034149	34	1.5229	0.063893	0.953852
EBI3	19	4229495	4237528	30	1.5136	0.065064	0.953852
GFY	19	49927006	49932075	3	1.5145	0.064954	0.953852
PDRG1	20	30532758	30539895	6	1.5196	0.064303	0.953852
LIME1	20	62366815	62370456	8	1.5217	0.06404	0.953852
AL118506.1	20	62585007	62585495	1	1.5133	0.065097	0.953852
PSG4	19	43696854	43711451	23	1.5124	0.065214	0.954041
ZNF653	19	11594242	11616738	75	1.5118	0.065288	0.954362
HFM1	1	91726323	91870426	330	1.5112	0.065372	0.954534
COTL1	16	84599200	84651683	133	1.5109	0.065404	0.954534
KRTAP2-2	17	39210750	39211482	2	1.5105	0.065458	0.954561
NDUFS4	5	52856463	52979168	376	1.5087	0.065689	0.954654
PNISR	6	99845927	99873207	53	1.509	0.065645	0.954654
RECQL4	8	145736667	145743229	2	1.5084	0.065725	0.954654
MICAL2	11	12115543	12285334	508	1.5092	0.065627	0.954654
TMEM135	11	86748886	87034800	1535	1.5087	0.065688	0.954654
KIF1B	1	10270863	10441661	549	1.5058	0.066063	0.95502
VWA5B2	3	183948217	183960117	22	1.5077	0.065818	0.95502
RUFY3	4	71569921	71673032	310	1.5062	0.066003	0.95502
STX11	6	144471663	144509507	71	1.5059	0.066047	0.95502
OC90	8	133036467	133071627	128	1.5069	0.065912	0.95502
SYS1	20	43990577	44005438	28	1.506	0.066032	0.95502
SACM1L	3	45730548	45786916	202	1.5047	0.066199	0.955729
TSPAN12	7	120427376	120498456	112	1.5034	0.066373	0.955729
AKR1C1	10	4934796	5025475	342	1.5037	0.066325	0.955729
RP11-73M18.2	14	104029299	104152261	288	1.504	0.066292	0.955729
IFNL3	19	39734246	39735646	6	1.5035	0.066351	0.955729
MAD2L2	1	11734537	11751707	6	1.4998	0.066837	0.956694
UGGT1	2	128848774	128953251	269	1.4991	0.066926	0.956694
LTF	3	46477136	46526724	163	1.5	0.066806	0.956694
VGLL3	3	86987119	87040269	59	1.4994	0.06689	0.956694
EHHADH	3	184908412	184999778	158	1.5	0.066804	0.956694
UIMC1	5	176332006	176449634	380	1.4979	0.067078	0.956694
EXOC2	6	485133	693117	651	1.4988	0.066969	0.956694
MTPN	7	135611509	135662101	140	1.5024	0.066498	0.956694
CAT	11	34460472	34493609	86	1.4999	0.066818	0.956694
ZIC2	13	100634026	100639018	4	1.4977	0.067107	0.956694
CTC-398G3.6	19	11577055	11616513	108	1.4976	0.067119	0.956694
XKR7	20	30555805	30591190	55	1.4979	0.067082	0.956694
SCAND1	20	34541539	34547394	16	1.5015	0.066616	0.956694
TIGIT	3	113995760	114029135	58	1.497	0.067192	0.956801
ANKK1	11	113258513	113271140	35	1.4967	0.067231	0.956801
GLYATL3	6	49467671	49494760	82	1.4943	0.067549	0.957606
HNRNPF	10	43881065	43904614	76	1.4946	0.067511	0.957606
FAM21C	10	46222648	46288409	29	1.4951	0.067441	0.957606
C15orf56	15	40542865	40545170	3	1.4945	0.067521	0.957606
ZNF18	17	11880756	11900827	37	1.4943	0.067542	0.957606
CD53	1	111415775	111442550	89	1.4785	0.069635	0.957767
LINGO4	1	151772740	151778630	6	1.4928	0.067743	0.957767
RABIF	1	202848085	202858263	28	1.4814	0.069245	0.957767
EPT1	2	26531415	26618759	205	1.4905	0.068046	0.957767
SIX3	2	45168902	45173216	14	1.4843	0.068861	0.957767
ZNF638	2	71503691	71662199	487	1.4764	0.069921	0.957767
REEP1	2	86441116	86565206	421	1.4835	0.068974	0.957767
EDAR	2	109510927	109605828	234	1.4795	0.069504	0.957767
AC062017.1	2	240323130	240324058	1	1.4819	0.069186	0.957767
CLASP2	3	33537737	33759848	325	1.4874	0.06845	0.957767
SPICE1	3	113161565	113234034	291	1.4781	0.069694	0.957767
TM4SF4	3	149191761	149221068	203	1.4777	0.069743	0.957767
NSG1	4	4349867	4420785	214	1.4879	0.068392	0.957767
TET2	4	106067032	106200973	287	1.4902	0.068092	0.957767
LOX	5	121398890	121413980	20	1.4863	0.068593	0.957767
PURA	5	139487362	139496321	3	1.476	0.069968	0.957767
N4BP3	5	177540444	177553088	19	1.4938	0.067614	0.957767
AEBP1	7	44143960	44154161	26	1.4851	0.068761	0.957767
AC011294.3	7	46713383	46799449	304	1.488	0.068379	0.957767
ST7-OT4	7	116593953	116738860	152	1.4757	0.070018	0.957767
TSPAN33	7	128784712	128808671	65	1.4803	0.069401	0.957767
HDHD3	9	116135699	116139279	18	1.4879	0.068395	0.957767
PSMB7	9	127115745	127177723	97	1.4925	0.067787	0.957767
ECD	10	74889913	74928813	89	1.481	0.069303	0.957767
FBXW4	10	103370423	103455052	108	1.4775	0.069765	0.957767
FAM24B	10	124608594	124639157	31	1.4779	0.069716	0.957767
SNX19	11	130745331	130786404	220	1.4911	0.06797	0.957767
COL2A1	12	48366748	48398269	118	1.4807	0.069348	0.957767
H1FNT	12	48722763	48724062	3	1.4903	0.068069	0.957767
RACGAP1	12	50370706	50426919	85	1.4784	0.069645	0.957767
LRCH1	13	47127303	47327175	532	1.4847	0.068813	0.957767
F10	13	113777128	113803843	19	1.4834	0.06898	0.957767
METTL3	14	21966277	21979517	34	1.4853	0.068729	0.957767
XRCC3	14	104163946	104181841	30	1.4758	0.070005	0.957767
RP11-296A16.1	15	44064815	44091331	34	1.4771	0.069824	0.957767
FAM227B	15	49619159	49913128	914	1.4876	0.068422	0.957767
RP11-697E2.6	15	90792788	90815440	63	1.4825	0.0691	0.957767
ERN2	16	23701647	23724821	40	1.4828	0.069061	0.957767
PRKCB	16	23847322	24231932	1068	1.4871	0.06849	0.957767
SULT1A1	16	28616903	28634946	55	1.4839	0.068913	0.957767
MPO	17	56347217	56358296	12	1.479	0.069565	0.957767
TTC39C	18	21572737	21715574	315	1.4838	0.068932	0.957767
NETO1	18	70409549	70535381	406	1.487	0.068506	0.957767
CD22	19	35810164	35838258	30	1.4823	0.069129	0.957767
CLPTM1	19	45457842	45496599	109	1.486	0.068634	0.957767
CRYZL1	21	34961647	35016232	67	1.4907	0.068024	0.957767
APOL3	22	36536372	36562225	83	1.4884	0.068323	0.957767
HAND2	4	174446120	174451380	4	1.4753	0.070071	0.957776
AGTRAP	1	11796141	11814859	2	1.4746	0.070161	0.958291
KIF12	9	116848406	116861507	29	1.474	0.07024	0.958656
LIN9	1	226418850	226497570	142	1.4734	0.070324	0.959087
STX19	3	93733213	93747454	14	1.4728	0.070402	0.959437
NUDT13	10	74870217	74891586	43	1.4712	0.070622	0.960291
DOC2A	16	30016830	30034591	30	1.4712	0.07062	0.960291
SOD1	21	33031935	33041244	20	1.4716	0.070561	0.960291
SARS	1	109756540	109780791	38	1.4625	0.071799	0.960607
CELF3	1	151674880	151689290	27	1.4678	0.071079	0.960607
MFSD1	3	158449987	158547508	252	1.4681	0.071041	0.960607
LAMTOR3	4	100799493	100815647	22	1.4641	0.071587	0.960607
PDE8B	5	76506274	76725632	577	1.4635	0.071666	0.960607
PHACTR2	6	143857982	144152322	919	1.464	0.071593	0.960607
COA1	7	43648055	43769316	370	1.4679	0.071061	0.960607
OR8U1	11	56143100	56144029	5	1.4696	0.070829	0.960607
OR5AR1	11	56431138	56432163	1	1.4656	0.071376	0.960607
PPFIBP1	12	27676364	27848497	517	1.4641	0.07158	0.960607
CHPT1	12	102090725	102137918	111	1.4635	0.07166	0.960607
AL138815.2	13	26452422	26452679	1	1.4649	0.071471	0.960607
C14orf93	14	23456110	23479375	28	1.4666	0.071245	0.960607
PDIA3	15	44038590	44065477	35	1.4677	0.071099	0.960607
ADAM10	15	58887403	59042177	273	1.4635	0.071668	0.960607
FBXL20	17	37415384	37558776	312	1.4658	0.071354	0.960607
TBC1D16	17	77906142	78009647	158	1.4658	0.071345	0.960607
GIPC1	19	14588572	14606944	32	1.4627	0.071771	0.960607
NUCB1	19	49403307	49426629	56	1.4627	0.071772	0.960607
RP4-583P15.14	20	62369623	62371751	5	1.469	0.070911	0.960607
CXADR	21	18884700	18965897	206	1.4698	0.070808	0.960607
PANX2	22	50609160	50618723	14	1.4655	0.071397	0.960607
TMPRSS3	21	43791999	43816955	93	1.4605	0.072082	0.963689
KCND3	1	112313284	112531777	623	1.4574	0.072503	0.965793
NANOS1	10	120789228	120793854	3	1.4576	0.072478	0.965793
KRT7	12	52626304	52645970	40	1.4585	0.072352	0.965793
PPP1R1A	12	54969171	54982443	25	1.4588	0.072308	0.965793
TRIM9	14	51441980	51562779	508	1.4575	0.072486	0.965793
SNIP1	1	38000050	38019903	48	1.4565	0.072622	0.965973
CYP2R1	11	14899553	14913798	14	1.4567	0.072603	0.965973
VAV1	19	6772725	6857377	88	1.4561	0.072682	0.966069
MAPRE3	2	27193480	27250064	62	1.4553	0.072787	0.966517
UBP1	3	33429828	33482863	131	1.4547	0.072874	0.966517
NEIL3	4	178230990	178284097	87	1.4548	0.072861	0.966517
ENPEP	4	111286889	111486441	497	1.4507	0.073436	0.967941
LTC4S	5	179220981	179223648	7	1.4528	0.07314	0.967941
KLHL38	8	124657767	124665190	41	1.4515	0.073324	0.967941
ZNF189	9	104161155	104172942	39	1.4525	0.073184	0.967941
AICDA	12	8754762	8765467	2	1.4516	0.073301	0.967941
RP11-796G6.2	14	102196774	102198859	7	1.4521	0.073236	0.967941
SERF2	15	44069285	44094787	33	1.4505	0.073457	0.967941
COPS2	15	49398268	49447858	129	1.4509	0.073405	0.967941
LPCAT2	16	55542910	55620582	182	1.4526	0.073167	0.967941
CUL7	6	43005355	43021683	30	1.4492	0.073637	0.969616
TRIM44	11	35684353	35829775	162	1.4486	0.073728	0.970116
FBXL7	5	15500305	15939900	955	1.4474	0.073888	0.971076
CLVS1	8	61969717	62414204	1241	1.4473	0.073907	0.971076
PCSK9	1	55505221	55530525	78	1.4453	0.074181	0.972646
ZFP62	5	180274611	180288286	31	1.4451	0.074208	0.972646
CNPY4	7	99717236	99723134	7	1.4448	0.074258	0.972646
KIAA1731	11	93394805	93463522	51	1.4457	0.074129	0.972646
RBM23	14	23369854	23388393	50	1.4445	0.074292	0.972646
ZBTB12	6	31867384	31869769	6	1.4439	0.074385	0.973168
SULT1C3	2	108863651	108881807	50	1.438	0.075215	0.973398
HLA-DMB	6	32902406	32908847	31	1.443	0.074504	0.973398
SLC26A3	7	107405912	107443670	64	1.4396	0.074989	0.973398
SETX	9	135136743	135230372	365	1.4408	0.074816	0.973398
PCBP2	12	53835525	53874946	33	1.4387	0.075114	0.973398
TXNDC11	16	11772936	11836734	169	1.4382	0.075183	0.973398
RAP1GAP2	17	2680350	2941033	585	1.4429	0.074518	0.973398
PHF23	17	7138347	7143041	4	1.4374	0.075306	0.973398
MFAP4	17	19286755	19290553	3	1.4423	0.074611	0.973398
ORMDL3	17	38077294	38083854	11	1.4377	0.075256	0.973398
NFIX	19	13106422	13209610	143	1.4395	0.075009	0.973398
AC010646.3	19	17346749	17366257	48	1.4397	0.074978	0.973398
GDF1	19	18979361	19006905	37	1.44	0.074927	0.973398
CERS1	19	18979361	19007536	37	1.44	0.074927	0.973398
CCDC106	19	56152428	56164527	16	1.4419	0.07466	0.973398
RBM38	20	55966463	55984389	42	1.4393	0.075029	0.973398
EWSR1	22	29663998	29696515	51	1.4384	0.075163	0.973398
TRIM62	1	33611003	33647660	74	1.4357	0.075541	0.973687
ACTN2	1	236849754	236927931	225	1.436	0.075505	0.973687
PLG	6	161123270	161174347	122	1.4365	0.075425	0.973687
PRR14L	22	32072242	32146126	173	1.436	0.075508	0.973687
PLEKHN1	1	901877	911245	1	-0.052096	0.52077	0.973802
C1orf170	1	910579	917497	5	-0.28051	0.61046	0.973802
HES4	1	934342	935552	1	-1.2653	0.89712	0.973802
ISG15	1	948803	949920	5	-0.20302	0.58044	0.973802
C1orf159	1	1017198	1051741	34	-0.81888	0.79357	0.973802
TTLL10	1	1109264	1133315	23	0.10383	0.45865	0.973802
TNFRSF18	1	1138888	1142071	1	-0.24097	0.59521	0.973802
TNFRSF4	1	1146706	1149518	3	0.83372	0.20222	0.973802
SDF4	1	1152288	1167411	3	-0.44653	0.67239	0.973802
B3GALT6	1	1167629	1170421	3	0.72399	0.23454	0.973802
FAM132A	1	1177826	1182102	1	-0.035369	0.51411	0.973802
UBE2J2	1	1189289	1209265	26	-0.29366	0.61549	0.973802
SCNN1D	1	1215816	1227409	13	0.88584	0.18785	0.973802
ACAP3	1	1227756	1244989	10	-0.08487	0.53382	0.973802
PUSL1	1	1243947	1247057	1	-0.30392	0.61941	0.973802
CPSF3L	1	1246965	1260071	4	-0.99228	0.83947	0.973802
GLTPD1	1	1260136	1264277	5	-1.1262	0.86995	0.973802
TAS1R3	1	1266694	1270686	5	-0.32316	0.62671	0.973802
DVL1	1	1270656	1284730	17	-1.0355	0.84979	0.973802
AURKAIP1	1	1309110	1310875	3	-0.42477	0.6645	0.973802
CCNL2	1	1321091	1334708	14	-0.83786	0.79895	0.973802
RP4-758J18.2	1	1334902	1337426	9	-0.59759	0.72494	0.973802
MRPL20	1	1337288	1342693	9	-0.62742	0.73481	0.973802
ANKRD65	1	1353800	1357149	3	0.51463	0.30341	0.973802
TMEM88B	1	1361508	1363167	1	0.12576	0.44996	0.973802
ATAD3C	1	1385069	1405538	5	-0.074652	0.52975	0.973802
ATAD3A	1	1447531	1470067	48	-0.19164	0.57599	0.973802
TMEM240	1	1470554	1475833	2	-0.99378	0.83983	0.973802
SSU72	1	1477053	1510249	38	-0.088147	0.53512	0.973802
AL645728.1	1	1510355	1511373	1	-0.83452	0.79801	0.973802
SLC35E2B	1	1592939	1624167	12	0.99927	0.15883	0.973802
CDK11A	1	1634169	1655766	1	-0.34697	0.63569	0.973802
SLC35E2	1	1656277	1677431	1	0.13475	0.44641	0.973802
NADK	1	1682671	1711896	34	-0.83979	0.79949	0.973802
GNB1	1	1716729	1822495	125	-0.66056	0.74555	0.973802
CALML6	1	1846266	1848735	4	-0.66522	0.74705	0.973802
TMEM52	1	1849029	1850712	2	-0.50803	0.69428	0.973802
C1orf222	1	1853396	1935276	84	-0.14227	0.55657	0.973802
PRKCZ	1	1981909	2116834	154	0.79177	0.21425	0.973802
C1orf86	1	2115903	2144159	6	1.152	0.12466	0.973802
AL590822.1	1	2143360	2145620	1	-0.71149	0.76161	0.973802
SKI	1	2160134	2241558	67	-0.44835	0.67305	0.973802
MORN1	1	2252692	2323146	13	-1.2416	0.8928	0.973802
PLCH2	1	2357419	2436969	6	-0.2843	0.61191	0.973802
PANK4	1	2439972	2458039	2	1.4067	0.079763	0.973802
FAM213B	1	2517930	2522908	7	-0.65559	0.74396	0.973802
MMEL1	1	2522078	2564481	131	-0.18672	0.57406	0.973802
TTC34	1	2567415	2718286	178	0.74163	0.22916	0.973802
PRDM16	1	2985732	3355185	599	0.85736	0.19562	0.973802
ARHGEF16	1	3370990	3397677	53	-0.96677	0.83317	0.973802
MEGF6	1	3406484	3528059	13	-0.76602	0.77817	0.973802
CCDC27	1	3668962	3688209	13	0.0046517	0.49814	0.973802
SMIM1	1	3689352	3692546	6	-0.72672	0.7663	0.973802
LRRC47	1	3696784	3713068	63	-0.63901	0.73859	0.973802
CEP104	1	3728645	3773778	289	-0.32268	0.62653	0.973802
DFFB	1	3773845	3801993	59	1.1817	0.11867	0.973802
C1orf174	1	3805689	3816857	35	0.41391	0.33947	0.973802
AJAP1	1	4714792	4852594	526	0.99106	0.16083	0.973802
NPHP4	1	5922871	6052533	378	-0.9317	0.82425	0.973802
KCNAB2	1	6051526	6161253	158	-0.44381	0.67141	0.973802
AL035406.1	1	6100630	6101399	4	-0.61247	0.72989	0.973802
CHD5	1	6161853	6240183	153	0.084979	0.46614	0.973802
RPL22	1	6241329	6269449	28	0.39318	0.34709	0.973802
RNF207	1	6265535	6281359	6	-0.29495	0.61598	0.973802
ICMT	1	6281253	6296032	4	-0.91065	0.81876	0.973802
GPR153	1	6307406	6321035	4	0.11545	0.45404	0.973802
ACOT7	1	6324329	6454451	360	-0.54831	0.70826	0.973802
HES2	1	6472478	6484730	23	-0.96755	0.83337	0.973802
ESPN	1	6484848	6521430	47	-0.91849	0.82082	0.973802
TNFRSF25	1	6521211	6526255	2	-0.49301	0.689	0.973802
PLEKHG5	1	6526152	6580121	86	-0.95606	0.83048	0.973802
NOL9	1	6581407	6614595	110	-1.0527	0.85375	0.973802
TAS1R1	1	6615241	6639817	28	-1.0389	0.85057	0.973802
ZBTB48	1	6640061	6649340	8	-0.57287	0.71663	0.973802
KLHL21	1	6650784	6674667	35	-0.41275	0.66011	0.973802
PHF13	1	6673745	6684093	21	-0.34865	0.63632	0.973802
THAP3	1	6684926	6695646	32	0.8269	0.20415	0.973802
DNAJC11	1	6694228	6761984	144	0.003428	0.49863	0.973802
CAMTA1	1	6845384	7829766	2227	-0.46741	0.6799	0.973802
VAMP3	1	7831329	7841492	33	-1.2007	0.88507	0.973802
PER3	1	7844380	7905237	226	0.53107	0.29769	0.973802
UTS2	1	7903143	7913572	33	0.2161	0.41445	0.973802
TNFRSF9	1	7979907	8000926	42	-0.22359	0.58846	0.973802
PARK7	1	8014351	8045565	56	0.32126	0.37401	0.973802
ERRFI1	1	8064464	8086368	30	0.32831	0.37134	0.973802
SLC45A1	1	8377886	8404227	42	-0.89272	0.814	0.973802
RERE	1	8412457	8877702	727	-0.38018	0.64809	0.973802
ENO1	1	8921061	8939308	30	-0.94899	0.82869	0.973802
CA6	1	9005926	9035151	48	1.2245	0.11037	0.973802
SLC2A7	1	9063359	9086404	26	1.0292	0.15169	0.973802
SLC2A5	1	9095166	9148537	134	-0.86973	0.80778	0.973802
GPR157	1	9160364	9189229	45	-0.26055	0.60278	0.973802
H6PD	1	9294834	9331396	67	-0.094965	0.53783	0.973802
SPSB1	1	9352939	9429591	211	0.76248	0.22289	0.973802
TMEM201	1	9648932	9674935	43	0.86906	0.19241	0.973802
PIK3CD	1	9711790	9789172	96	-1.2136	0.88755	0.973802
C1orf200	1	9712668	9714644	4	-1.1746	0.87993	0.973802
CLSTN1	1	9789084	9884584	118	-0.81369	0.79209	0.973802
CTNNBIP1	1	9908334	9970394	58	0.053706	0.47858	0.973802
LZIC	1	9982173	10003465	36	-0.43326	0.66759	0.973802
NMNAT1	1	10003486	10045559	83	0.069644	0.47224	0.973802
RBP7	1	10057264	10076078	39	1.1882	0.11738	0.973802
UBE4B	1	10092890	10241297	281	0.52335	0.30037	0.973802
PGD	1	10458649	10480201	47	1.2858	0.099249	0.973802
APITD1-CORT	1	10490159	10512210	56	-0.45469	0.67533	0.973802
APITD1	1	10490159	10512210	56	-0.45469	0.67533	0.973802
CORT	1	10509776	10511959	2	0.42376	0.33587	0.973802
DFFA	1	10516579	10532583	20	-0.022402	0.50894	0.973802
C1orf127	1	11006528	11042094	105	-0.67362	0.74972	0.973802
TARDBP	1	11072414	11085796	27	-0.10271	0.54091	0.973802
MASP2	1	11086580	11107290	43	0.54791	0.29188	0.973802
SRM	1	11114641	11120081	9	1.2295	0.10944	0.973802
EXOSC10	1	11126675	11159938	94	0.74534	0.22803	0.973802
MTOR	1	11166592	11322564	317	1.1984	0.11538	0.973802
UBIAD1	1	11333263	11356106	27	-0.31292	0.62283	0.973802
PTCHD2	1	11539223	11597641	139	-0.82324	0.79481	0.973802
FBXO2	1	11708424	11715842	2	-0.52511	0.70025	0.973802
FBXO44	1	11714432	11723384	1	1.1314	0.12894	0.973802
FBXO6	1	11724181	11734411	2	-0.030035	0.51198	0.973802
DRAXIN	1	11751786	11785914	27	0.13105	0.44787	0.973802
C1orf167	1	11821844	11849642	148	-0.75024	0.77344	0.973802
MTHFR	1	11845780	11866977	79	-0.51152	0.69551	0.973802
CLCN6	1	11866207	11903201	201	-0.39893	0.65503	0.973802
NPPB	1	11917521	11918988	1	-0.81153	0.79147	0.973802
PLOD1	1	11994262	12035595	98	0.054592	0.47823	0.973802
TNFRSF8	1	12123434	12204264	93	0.19853	0.42131	0.973802
VPS13D	1	12290124	12572099	338	-0.91859	0.82084	0.973802
DHRS3	1	12627939	12677737	95	-0.067092	0.52675	0.973802
AADACL4	1	12704566	12727097	42	-0.19529	0.57742	0.973802
AADACL3	1	12776118	12788726	36	0.14532	0.44223	0.973802
C1orf158	1	12806163	12823847	49	0.1452	0.44228	0.973802
PRAMEF12	1	12834984	12838049	5	-1.2582	0.89585	0.973802
PRAMEF1	1	12851546	12856777	6	0.65431	0.25646	0.973802
HNRNPCL1	1	12907261	12908578	3	-0.86833	0.80739	0.973802
PRAMEF2	1	12916941	12921764	12	-0.52853	0.70144	0.973802
PRAMEF4	1	12939045	12946025	1	0.1074	0.45724	0.973802
LRRC38	1	13801445	13840543	47	-0.57959	0.7189	0.973802
PRDM2	1	14026693	14151574	342	0.29521	0.38392	0.973802
TMEM51	1	15479028	15546976	348	0.9107	0.18123	0.973802
C1orf195	1	15490840	15497813	27	1.3654	0.086056	0.973802
CTRC	1	15764935	15775737	17	0.34707	0.36427	0.973802
CELA2A	1	15783223	15798586	34	0.82168	0.20563	0.973802
CELA2B	1	15792404	15817895	82	-0.33869	0.63258	0.973802
CASP9	1	15817327	15853029	134	-0.033657	0.51342	0.973802
DNAJC16	1	15853308	15918874	209	0.030003	0.48803	0.973802
AGMAT	1	15898848	15911605	54	0.12507	0.45023	0.973802
DDI2	1	15943995	15995539	119	-0.20993	0.58314	0.973802
RSC1A1	1	15986364	15988217	2	-0.16668	0.56619	0.973802
PLEKHM2	1	16010827	16061264	132	-0.59103	0.72275	0.973802
SLC25A34	1	16062900	16067891	2	0.89949	0.1842	0.973802
FBLIM1	1	16083102	16113089	60	0.41532	0.33895	0.973802
SPEN	1	16174359	16266955	148	-0.28038	0.61041	0.973802
ZBTB17	1	16268364	16302627	50	0.057907	0.47691	0.973802
C1orf64	1	16330731	16335302	15	0.1734	0.43117	0.973802
HSPB7	1	16340523	16346089	45	0.54786	0.29189	0.973802
CLCNKA	1	16345370	16360545	80	1.1907	0.11688	0.973802
CLCNKB	1	16370272	16383803	12	1.2603	0.10378	0.973802
FAM131C	1	16384264	16400127	39	0.34288	0.36584	0.973802
EPHA2	1	16450832	16482582	22	-0.41075	0.65937	0.973802
ARHGEF19	1	16524349	16539104	55	-0.44717	0.67262	0.973802
C1orf134	1	16555368	16556038	3	0.44634	0.32768	0.973802
RSG1	1	16558195	16563657	14	0.032552	0.48702	0.973802
FBXO42	1	16573334	16678949	238	0.65765	0.25538	0.973802
SZRD1	1	16679070	16724640	107	0.40751	0.34182	0.973802
SPATA21	1	16713612	16763919	114	0.045627	0.4818	0.973802
CROCC	1	17066768	17299474	52	-0.7515	0.77382	0.973802
MFAP2	1	17300997	17307330	15	0.097065	0.46134	0.973802
ATP13A2	1	17312453	17338423	49	-0.67269	0.74943	0.973802
SDHB	1	17345217	17380665	116	-1.0879	0.86169	0.973802
PADI2	1	17393256	17445948	254	-1.1978	0.88451	0.973802
PADI1	1	17531621	17572500	92	-0.50622	0.69365	0.973802
PADI3	1	17575593	17610728	151	-0.029359	0.51171	0.973802
PADI4	1	17634690	17690499	287	1.0809	0.13987	0.973802
AC004824.2	1	17655507	17676070	139	1.2194	0.11134	0.973802
RCC2	1	17733256	17766220	73	0.10838	0.45685	0.973802
ACTL8	1	18081808	18153558	178	-0.31454	0.62345	0.973802
KLHDC7A	1	18807424	18812478	14	0.065889	0.47373	0.973802
PAX7	1	18957500	19075360	214	1.2078	0.11356	0.973802
TAS1R2	1	19166093	19186176	96	0.59425	0.27617	0.973802
RP13-279N23.2	1	19175767	19247615	249	0.8276	0.20395	0.973802
ALDH4A1	1	19197926	19229275	95	0.78055	0.21753	0.973802
IFFO2	1	19230775	19283180	136	-0.97134	0.83431	0.973802
MRTO4	1	19578033	19586622	54	-1.1716	0.87932	0.973802
AKR7A3	1	19609052	19615744	26	-0.32036	0.62565	0.973802
AKR7A2	1	19630459	19638640	20	-0.74568	0.77207	0.973802
PQLC2	1	19638820	19655794	78	-0.18093	0.57179	0.973802
CAPZB	1	19665267	19812066	531	-0.32069	0.62578	0.973802
MINOS1-NBL1	1	19923473	19984549	154	-0.6686	0.74812	0.973802
MINOS1	1	19923477	19956314	77	-0.75872	0.77599	0.973802
NBL1	1	19967048	19984945	38	-1.1609	0.87715	0.973802
HTR6	1	19991780	20006055	29	-0.83679	0.79864	0.973802
TMCO4	1	20008706	20126438	261	-0.086076	0.5343	0.973802
RNF186	1	20140523	20141771	2	-0.67174	0.74913	0.973802
OTUD3	1	20209006	20239438	74	1.102	0.13524	0.973802
PLA2G2E	1	20246502	20250110	8	0.34997	0.36318	0.973802
PLA2G2F	1	20465819	20476879	7	1.1255	0.13019	0.973802
PLA2G2C	1	20487746	20503917	46	-0.26365	0.60398	0.973802
UBXN10	1	20512578	20522541	8	0.86022	0.19484	0.973802
VWA5B1	1	20617412	20681387	243	0.53337	0.29689	0.973802
CAMK2N1	1	20808884	20812713	3	1.2688	0.10225	0.973802
MUL1	1	20825943	20834654	25	0.23116	0.4086	0.973802
FAM43B	1	20878932	20881512	4	0.35639	0.36078	0.973802
CDA	1	20915441	20945401	126	-0.23846	0.59424	0.973802
SH2D5	1	21046225	21059330	35	0.41888	0.33765	0.973802
HP1BP3	1	21069154	21113816	105	-0.57648	0.71785	0.973802
EIF4G3	1	21132963	21503377	747	-0.84881	0.80201	0.973802
ECE1	1	21543740	21671997	326	-0.089236	0.53555	0.973802
NBPF3	1	21766621	21811498	159	0.055309	0.47795	0.973802
ALPL	1	21835858	21904905	293	-0.61646	0.7312	0.973802
RAP1GAP	1	21922708	21995801	225	0.58747	0.27844	0.973802
USP48	1	22004791	22110099	346	-1.2076	0.88641	0.973802
LDLRAD2	1	22138758	22151714	33	-0.46445	0.67884	0.973802
HSPG2	1	22148738	22263790	359	-1.0081	0.8433	0.973802
CELA3A	1	22328149	22339032	22	0.98521	0.16226	0.973802
CDC42	1	22379120	22419437	98	-0.13414	0.55336	0.973802
WNT4	1	22443798	22470462	93	-0.43633	0.6687	0.973802
ZBTB40	1	22778344	22857650	138	1.0659	0.14323	0.973802
EPHA8	1	22890057	22930087	143	-0.11823	0.54706	0.973802
C1QA	1	22962999	22966101	5	-0.27567	0.6086	0.973802
C1QC	1	22970123	22974603	21	-0.44864	0.67315	0.973802
C1QB	1	22979255	22988031	26	-1.2006	0.88505	0.973802
EPHB2	1	23037332	23241818	358	-0.83674	0.79863	0.973802
LACTBL1	1	23279536	23291831	33	-0.28157	0.61086	0.973802
C1orf234	1	23337327	23342343	7	-1.1675	0.8785	0.973802
KDM1A	1	23345941	23410182	71	-0.76453	0.77772	0.973802
LUZP1	1	23410516	23504301	156	-0.92528	0.82259	0.973802
HTR1D	1	23516993	23521222	9	-1.0774	0.85935	0.973802
HNRNPR	1	23630264	23670829	39	-0.50122	0.69189	0.973802
ZNF436	1	23685941	23695935	27	-0.63953	0.73876	0.973802
C1orf213	1	23695490	23698332	3	-0.97478	0.83517	0.973802
TCEA3	1	23707554	23751233	103	0.94612	0.17204	0.973802
E2F2	1	23832922	23857712	44	-0.68438	0.75313	0.973802
ID3	1	23884409	23886285	5	-0.44572	0.6721	0.973802
MDS2	1	23907985	23967058	72	-0.65653	0.74426	0.973802
RPL11	1	24018269	24022915	10	0.30122	0.38162	0.973802
TCEB3	1	24069645	24088549	15	-0.31557	0.62384	0.973802
PITHD1	1	24104895	24114722	7	-0.29124	0.61457	0.973802
LYPLA2	1	24117460	24122029	3	-0.32554	0.62761	0.973802
GALE	1	24122089	24127271	1	0.32756	0.37162	0.973802
HMGCL	1	24128375	24165110	46	-0.3704	0.64446	0.973802
FUCA1	1	24171567	24194784	43	0.6349	0.26275	0.973802
CNR2	1	24197016	24285549	219	0.11386	0.45467	0.973802
MYOM3	1	24382525	24438665	165	-0.39195	0.65245	0.973802
IL22RA1	1	24446261	24469611	56	-0.10108	0.54026	0.973802
IFNLR1	1	24480647	24514449	124	1.1737	0.12025	0.973802
GRHL3	1	24645812	24690972	46	0.48878	0.3125	0.973802
STPG1	1	24683489	24743424	155	0.5047	0.30688	0.973802
NIPAL3	1	24742284	24799466	163	1.3914	0.082056	0.973802
NCMAP	1	24882602	24935819	237	-0.59008	0.72243	0.973802
SRRM1	1	24958207	24999758	40	-1.2019	0.88531	0.973802
CLIC4	1	25071848	25170815	90	0.26166	0.39679	0.973802
RUNX3	1	25226002	25291612	83	-0.838	0.79898	0.973802
SYF2	1	25549170	25558993	4	-0.8427	0.8003	0.973802
C1orf63	1	25568728	25664704	22	0.73736	0.23045	0.973802
RHD	1	25598884	25656936	10	-0.25893	0.60216	0.973802
TMEM50A	1	25664408	25688852	23	0.64767	0.2586	0.973802
RHCE	1	25688740	25756683	72	0.55757	0.28857	0.973802
TMEM57	1	25757388	25826700	84	0.163	0.43526	0.973802
LDLRAP1	1	25870071	25895377	13	-0.72191	0.76482	0.973802
MAN1C1	1	25943959	26112698	202	-1.2254	0.88978	0.973802
SEPN1	1	26126667	26144713	26	0.24934	0.40155	0.973802
RP1-317E23.6	1	26137961	26150235	28	0.47604	0.31702	0.973802
MTFR1L	1	26145131	26159432	33	0.57687	0.28201	0.973802
AL020996.1	1	26145212	26147288	6	0.56986	0.28439	0.973802
AUNIP	1	26158414	26185903	65	0.58567	0.27905	0.973802
PAQR7	1	26187701	26197744	5	1.4252	0.077054	0.973802
STMN1	1	26210672	26233482	29	1.3862	0.082847	0.973802
PAFAH2	1	26286258	26324648	83	-0.40336	0.65666	0.973802
EXTL1	1	26346375	26362955	23	0.28365	0.38834	0.973802
SLC30A2	1	26363743	26372624	17	-0.32862	0.62878	0.973802
TRIM63	1	26377795	26394927	41	-0.66966	0.74846	0.973802
PDIK1L	1	26437664	26452034	28	-1.1614	0.87727	0.973802
FAM110D	1	26485511	26489119	10	-0.81449	0.79232	0.973802
ZNF593	1	26496362	26498551	10	-0.10774	0.5429	0.973802
CNKSR1	1	26503894	26516377	27	-0.36479	0.64237	0.973802
CATSPER4	1	26517052	26529459	56	0.27562	0.39142	0.973802
CEP85	1	26560691	26605299	139	0.77131	0.22026	0.973802
SH3BGRL3	1	26605667	26608007	4	0.32892	0.37111	0.973802
UBXN11	1	26607819	26644854	129	0.45111	0.32596	0.973802
CD52	1	26644448	26647014	11	0.62728	0.26524	0.973802
AIM1L	1	26648350	26680621	90	0.68756	0.24586	0.973802
ZNF683	1	26688125	26701013	45	-0.24865	0.59818	0.973802
LIN28A	1	26737269	26756213	29	-1.1573	0.87643	0.973802
HMGN2	1	26798941	26802463	5	-1.2191	0.8886	0.973802
ARID1A	1	27022524	27108595	115	0.019966	0.49204	0.973802
PIGV	1	27113963	27124889	13	-0.25903	0.6022	0.973802
ZDHHC18	1	27153201	27184093	45	0.48112	0.31521	0.973802
GPN2	1	27202624	27216788	22	0.33101	0.37032	0.973802
GPATCH3	1	27216979	27226957	12	-0.43466	0.6681	0.973802
NUDC	1	27226729	27273353	70	-0.75617	0.77523	0.973802
NR0B2	1	27237980	27240457	4	-0.36845	0.64373	0.973802
C1orf172	1	27276053	27286897	10	-0.80648	0.79002	0.973802
TRNP1	1	27320198	27327389	5	-0.60227	0.7265	0.973802
FAM46B	1	27331511	27339327	8	-0.28865	0.61357	0.973802
SLC9A1	1	27425306	27493472	57	0.45794	0.3235	0.973802
TMEM222	1	27648651	27662891	28	-0.19772	0.57837	0.973802
MAP3K6	1	27681675	27693383	21	-0.97393	0.83495	0.973802
CD164L2	1	27705666	27709870	2	0.9248	0.17753	0.973802
WASF2	1	27730730	27816669	105	1.0746	0.14128	0.973802
AHDC1	1	27860546	27930942	51	-0.55219	0.70959	0.973802
FGR	1	27938575	27961788	26	-0.92192	0.82172	0.973802
FAM76A	1	28052490	28089633	67	0.026622	0.48938	0.973802
STX12	1	28099694	28150963	55	-0.50431	0.69298	0.973802
PPP1R8	1	28157289	28178187	20	-0.66287	0.74629	0.973802
THEMIS2	1	28199055	28213196	34	-1.0072	0.84308	0.973802
RPA2	1	28218035	28241257	52	-0.53579	0.70395	0.973802
SMPDL3B	1	28261504	28285668	67	-0.62801	0.735	0.973802
XKR8	1	28285973	28294607	15	-0.50911	0.69466	0.973802
EYA3	1	28296855	28415207	242	0.41062	0.34068	0.973802
PTAFR	1	28473677	28520447	51	-0.043469	0.51734	0.973802
DNAJC8	1	28525967	28559536	85	-0.547	0.70781	0.973802
ATPIF1	1	28562620	28573417	41	-0.65424	0.74352	0.973802
SESN2	1	28586038	28609002	47	-0.94313	0.82719	0.973802
MED18	1	28655513	28662476	7	-0.4615	0.67778	0.973802
TRNAU1AP	1	28879597	28905051	43	-1.1556	0.87609	0.973802
TAF12	1	28915835	28969597	61	-0.28487	0.61213	0.973802
RAB42	1	28918712	28921955	6	0.14125	0.44384	0.973802
GMEB1	1	28995244	29045865	70	-0.36313	0.64175	0.973802
YTHDF2	1	29063133	29096287	53	-0.73553	0.76899	0.973802
EPB41	1	29213603	29446553	414	0.55226	0.29039	0.973802
TMEM200B	1	29445940	29450447	10	0.63026	0.26426	0.973802
SRSF4	1	29474255	29508499	64	0.42651	0.33487	0.973802
MECR	1	29519385	29557454	93	-0.20158	0.57988	0.973802
PTPRU	1	29563028	29653325	174	-1.0159	0.84516	0.973802
MATN1	1	31184124	31196434	38	0.84653	0.19863	0.973802
SDC3	1	31342314	31381608	56	-1.2099	0.88684	0.973802
PUM1	1	31404353	31538838	317	-0.79215	0.78586	0.973802
NKAIN1	1	31652592	31712401	243	-0.26738	0.60541	0.973802
SNRNP40	1	31732417	31769662	106	0.72746	0.23347	0.973802
ZCCHC17	1	31769842	31837783	164	0.38276	0.35095	0.973802
FABP3	1	31838472	31849697	20	0.57091	0.28403	0.973802
SERINC2	1	31882412	31907525	70	0.8254	0.20457	0.973802
AC114494.1	1	31902192	31902614	2	-0.092247	0.53675	0.973802
TINAGL1	1	32042116	32053288	3	-0.72798	0.76669	0.973802
HCRTR1	1	32083287	32098119	32	-0.47514	0.68266	0.973802
PEF1	1	32095463	32110497	23	-0.40789	0.65832	0.973802
COL16A1	1	32117848	32169920	65	-0.63702	0.73794	0.973802
BAI2	1	32192718	32230494	21	0.64292	0.26014	0.973802
SPOCD1	1	32256023	32281652	13	-0.13442	0.55346	0.973802
PTP4A2	1	32372022	32410457	36	1.1272	0.12983	0.973802
KHDRBS1	1	32479430	32526451	22	-0.49643	0.69021	0.973802
TMEM39B	1	32537632	32568467	38	-0.56214	0.71299	0.973802
KPNA6	1	32573639	32642169	82	-0.4471	0.6726	0.973802
TXLNA	1	32645287	32663886	25	-0.63314	0.73668	0.973802
IQCC	1	32671236	32674288	4	-0.88459	0.81181	0.973802
DCDC2B	1	32674695	32681797	9	-0.28339	0.61156	0.973802
TMEM234	1	32680073	32687972	9	0.39785	0.34537	0.973802
EIF3I	1	32687529	32697205	11	-0.77943	0.78214	0.973802
LCK	1	32716840	32751766	28	-0.63214	0.73635	0.973802
HDAC1	1	32757687	32799236	20	-0.74961	0.77325	0.973802
TSSK3	1	32817122	32829913	4	-0.86082	0.80533	0.973802
FAM229A	1	32826871	32829879	1	-1.224	0.88952	0.973802
BSDC1	1	32830704	32860332	12	0.72634	0.23382	0.973802
ZBTB8OS	1	33065773	33116504	116	-0.057572	0.52296	0.973802
RBBP4	1	33116743	33151812	77	-0.15384	0.56113	0.973802
SYNC	1	33145507	33169197	47	-0.062512	0.52492	0.973802
KIAA1522	1	33207486	33240571	43	-0.095084	0.53788	0.973802
YARS	1	33240840	33283754	81	0.16922	0.43281	0.973802
S100PBP	1	33282368	33324476	65	0.39741	0.34553	0.973802
FNDC5	1	33327869	33338083	11	0.17578	0.43023	0.973802
HPCA	1	33351595	33364042	19	1.1048	0.13462	0.973802
TMEM54	1	33360195	33367039	7	1.2064	0.11382	0.973802
AK2	1	33473585	33546597	113	0.30454	0.38036	0.973802
ADC	1	33546705	33586131	45	-0.30303	0.61907	0.973802
ZNF362	1	33722146	33766320	82	0.68275	0.24738	0.973802
A3GALT2	1	33772367	33786699	41	-0.0053449	0.50213	0.973802
PHC2	1	33789224	33896653	310	1.0851	0.13895	0.973802
ZSCAN20	1	33938246	33962107	52	1.2963	0.09744	0.973802
HMGB4	1	34326076	34330392	8	0.36389	0.35797	0.973802
C1orf94	1	34632484	34684732	142	-0.97327	0.83479	0.973802
SMIM12	1	35178338	35325417	341	-1.1258	0.86987	0.973802
GJB4	1	35225342	35229325	13	-0.71769	0.76352	0.973802
GJB3	1	35246790	35251970	12	-1.1749	0.87997	0.973802
DLGAP3	1	35331037	35395186	39	1.2883	0.098823	0.973802
RP11-244H3.4	1	35447134	35497342	78	0.30832	0.37892	0.973802
ZMYM6NB	1	35447136	35450954	7	0.42476	0.33551	0.973802
ZMYM6	1	35449523	35497569	73	0.2964	0.38346	0.973802
ZMYM1	1	35525387	35581460	64	0.2624	0.39651	0.973802
SFPQ	1	35641979	35658749	25	-0.45521	0.67552	0.973802
ZMYM4	1	35734568	35887659	142	0.061415	0.47551	0.973802
KIAA0319L	1	35899091	36023551	91	0.0093898	0.49625	0.973802
NCDN	1	36023074	36032875	10	0.42872	0.33406	0.973802
TFAP2E	1	36038971	36060929	11	1.0447	0.14807	0.973802
PSMB2	1	36067185	36107445	17	0.75164	0.22613	0.973802
AGO1	1	36335409	36395211	54	0.26018	0.39736	0.973802
AGO3	1	36396319	36538101	129	0.07939	0.46836	0.973802
TEKT2	1	36549676	36553876	2	1.328	0.092093	0.973802
ADPRHL2	1	36554476	36559533	2	1.287	0.099043	0.973802
COL8A2	1	36560837	36590821	51	0.84713	0.19846	0.973802
MAP7D1	1	36621180	36646450	14	0.71863	0.23619	0.973802
SH3D21	1	36771988	36790484	7	-1.2145	0.88771	0.973802
EVA1B	1	36787632	36789755	2	-1.1634	0.87768	0.973802
RP11-268J15.5	1	36789335	36794822	4	-0.37214	0.6451	0.973802
STK40	1	36805225	36851497	6	0.39857	0.34511	0.973802
LSM10	1	36856839	36863493	32	0.56546	0.28588	0.973802
OSCP1	1	36881428	36916086	133	0.25108	0.40088	0.973802
MRPS15	1	36921319	36930038	38	0.41537	0.33893	0.973802
CSF3R	1	36931644	36948879	20	-0.82889	0.79642	0.973802
GRIK3	1	37261128	37499730	258	-1.1372	0.87226	0.973802
ZC3H12A	1	37940153	37949980	12	-0.18284	0.57254	0.973802
MEAF6	1	37958176	37980375	75	0.80378	0.21076	0.973802
DNALI1	1	38022520	38032458	31	1.0783	0.14045	0.973802
GNL2	1	38032417	38061536	66	1.2248	0.11033	0.973802
RSPO1	1	38076951	38100595	64	0.25167	0.40065	0.973802
C1orf109	1	38147242	38157914	15	-1.1793	0.88086	0.973802
CDCA8	1	38158090	38175391	43	-1.1038	0.86516	0.973802
EPHA10	1	38179552	38230805	194	0.29457	0.38416	0.973802
MANEAL	1	38259474	38266809	5	-1.1149	0.86756	0.973802
C1orf122	1	38272651	38275126	2	1.4049	0.080022	0.973802
MTF1	1	38275239	38325292	84	1.136	0.12797	0.973802
INPP5B	1	38326369	38412729	200	1.003	0.15794	0.973802
SF3A3	1	38422647	38456593	93	1.3093	0.095213	0.973802
FHL3	1	38462442	38471278	5	1.0125	0.15566	0.973802
UTP11L	1	38474930	38490496	26	-1.0485	0.85278	0.973802
POU3F1	1	38509523	38512450	2	0.1117	0.45553	0.973802
RRAGC	1	39303870	39325495	58	-0.9203	0.82129	0.973802
MYCBP	1	39328636	39347289	46	-0.39599	0.65394	0.973802
GJA9	1	39330175	39347289	45	-0.43604	0.6686	0.973802
RHBDL2	1	39351479	39407471	183	-1.0048	0.8425	0.973802
AKIRIN1	1	39456895	39471731	50	0.61749	0.26846	0.973802
NDUFS5	1	39491990	39500308	36	1.3022	0.096429	0.973802
MACF1	1	39546988	39952849	794	-0.48452	0.68599	0.973802
KIAA0754	1	39876151	39882154	11	-0.66167	0.74591	0.973802
BMP8A	1	39957318	39991607	75	0.093781	0.46264	0.973802
PABPC4	1	40026488	40042462	34	-0.060458	0.5241	0.973802
HEYL	1	40089825	40105617	21	-0.3941	0.65324	0.973802
NT5C1A	1	40124793	40137710	9	-0.67976	0.75167	0.973802
HPCAL4	1	40144320	40157361	67	0.31277	0.37723	0.973802
PPIE	1	40157854	40229586	139	-0.61237	0.72985	0.973802
OXCT2	1	40235195	40237020	1	-0.78821	0.78471	0.973802
TRIT1	1	40306723	40349183	116	1.2509	0.10548	0.973802
MYCL	1	40361098	40367928	13	1.3852	0.083002	0.973802
MFSD2A	1	40420802	40435638	13	-0.92653	0.82292	0.973802
CAP1	1	40505905	40538321	114	-0.072032	0.52871	0.973802
PPT1	1	40538379	40563375	95	0.31363	0.3769	0.973802
RLF	1	40627045	40706593	91	0.7509	0.22636	0.973802
ZMPSTE24	1	40723779	40759856	44	0.89339	0.18582	0.973802
COL9A2	1	40766159	40783488	56	0.17043	0.43234	0.973802
SMAP2	1	40810522	40888998	169	0.02675	0.48933	0.973802
ZFP69B	1	40915774	40929390	46	-0.054988	0.52193	0.973802
ZFP69	1	40942887	40962015	49	0.42929	0.33386	0.973802
EXO5	1	40974413	40982228	30	0.49	0.31207	0.973802
ZNF684	1	40997233	41013841	56	0.37529	0.35372	0.973802
RIMS3	1	41086351	41131329	123	0.7546	0.22524	0.973802
NFYC	1	41157320	41237275	210	-0.33385	0.63075	0.973802
CITED4	1	41326729	41328018	10	0.02585	0.48969	0.973802
CTPS1	1	41445007	41478235	85	-0.39708	0.65435	0.973802
SLFNL1	1	41481269	41488909	28	-0.72393	0.76545	0.973802
SCMH1	1	41492872	41707826	547	-0.31433	0.62336	0.973802
EDN2	1	41944446	41950344	16	-0.73075	0.76753	0.973802
HIVEP3	1	41972036	42501596	1246	-0.053284	0.52125	0.973802
GUCA2B	1	42619092	42621495	9	0.51942	0.30174	0.973802
GUCA2A	1	42628362	42630389	3	-0.15257	0.56063	0.973802
FOXJ3	1	42642210	42801548	294	0.51952	0.3017	0.973802
RIMKLA	1	42846466	42888249	145	0.018269	0.49271	0.973802
PPIH	1	43124096	43142429	33	-0.86178	0.8056	0.973802
YBX1	1	43148098	43168020	38	-0.48575	0.68643	0.973802
CLDN19	1	43198764	43205925	14	-0.19269	0.5764	0.973802
LEPRE1	1	43212006	43232755	38	-0.72342	0.76529	0.973802
C1orf50	1	43232940	43263968	46	0.19095	0.42428	0.973802
CCDC23	1	43272723	43282954	25	0.12852	0.44887	0.973802
ERMAP	1	43282795	43310660	40	-1.2805	0.89981	0.973802
SLC2A1	1	43391052	43424530	117	-0.37206	0.64508	0.973802
FAM183A	1	43610824	43622067	45	-0.67315	0.74957	0.973802
EBNA1BP2	1	43629846	43736607	385	-0.51356	0.69622	0.973802
WDR65	1	43637820	43720029	312	-0.78114	0.78264	0.973802
C1orf210	1	43747554	43751288	2	-0.3129	0.62282	0.973802
TIE1	1	43766664	43788779	23	0.34506	0.36502	0.973802
MPL	1	43803478	43818443	11	-0.020484	0.50817	0.973802
CDC20	1	43824626	43828874	5	0.75623	0.22476	0.973802
ELOVL1	1	43829068	43833696	2	-0.083111	0.53312	0.973802
MED8	1	43849588	43855479	4	0.97813	0.16401	0.973802
SZT2	1	43855553	43918321	85	0.41431	0.33932	0.973802
HYI	1	43916824	43919660	7	0.25182	0.40059	0.973802
PTPRF	1	43990858	44089343	222	0.73001	0.23269	0.973802
KDM4A	1	44115829	44171186	72	0.62032	0.26752	0.973802
ST3GAL3	1	44171495	44396831	501	0.71277	0.23799	0.973802
ARTN	1	44398992	44402913	8	-0.022492	0.50897	0.973802
IPO13	1	44412611	44433694	32	0.67763	0.249	0.973802
DPH2	1	44435672	44439041	3	0.1808	0.42826	0.973802
ATP6V0B	1	44440159	44443967	7	-0.48716	0.68693	0.973802
B4GALT2	1	44444615	44456840	15	0.2569	0.39863	0.973802
CCDC24	1	44457031	44462200	6	0.55883	0.28814	0.973802
SLC6A9	1	44457172	44497139	54	-0.094331	0.53758	0.973802
KLF17	1	44584522	44600812	42	0.041186	0.48357	0.973802
DMAP1	1	44679127	44686353	13	0.43246	0.3327	0.973802
ERI3	1	44686742	44820932	205	1.2647	0.10299	0.973802
TMEM53	1	45100910	45140227	89	-0.71994	0.76422	0.973802
C1orf228	1	45140364	45191263	55	-1.2683	0.89766	0.973802
KIF2C	1	45205490	45233439	67	-1.1154	0.86766	0.973802
RPS8	1	45240923	45244451	8	-0.88799	0.81273	0.973802
BEST4	1	45249257	45253377	2	-0.97387	0.83494	0.973802
PLK3	1	45265897	45271662	10	-1.1285	0.87044	0.973802
TCTEX1D4	1	45271585	45272957	2	-0.98399	0.83744	0.973802
BTBD19	1	45274154	45281257	13	-0.29775	0.61705	0.973802
PTCH2	1	45285516	45308735	53	-0.64486	0.74049	0.973802
EIF2B3	1	45316450	45452282	354	-0.8297	0.79664	0.973802
HECTD3	1	45468212	45477001	19	-0.012057	0.50481	0.973802
UROD	1	45477819	45481247	5	-0.28563	0.61242	0.973802
ZSWIM5	1	45482071	45771881	553	-0.67176	0.74913	0.973802
TESK2	1	45809555	45956872	234	0.10788	0.45705	0.973802
CCDC163P	1	45959538	45965751	10	-0.011833	0.50472	0.973802
MMACHC	1	45965725	45976739	21	1	0.15865	0.973802
PRDX1	1	45976708	45988719	38	0.81484	0.20758	0.973802
AKR1A1	1	46016215	46035721	41	0.33186	0.37	0.973802
NASP	1	46049518	46084566	48	-1.0505	0.85326	0.973802
CCDC17	1	46085716	46089729	8	-0.69112	0.75526	0.973802
GPBP1L1	1	46092976	46153785	131	-0.55574	0.71081	0.973802
TMEM69	1	46152886	46160115	13	-0.73438	0.76864	0.973802
IPP	1	46159996	46216322	113	-0.4827	0.68534	0.973802
MAST2	1	46252659	46501796	498	-0.69555	0.75664	0.973802
PIK3R3	1	46505812	46642160	232	-0.62466	0.7339	0.973802
TSPAN1	1	46640745	46651630	6	1.1218	0.13098	0.973802
POMGNT1	1	46654354	46685977	46	-0.51267	0.69591	0.973802
LURAP1	1	46669006	46686933	24	-0.032685	0.51304	0.973802
RAD54L	1	46713360	46744145	32	-0.97605	0.83548	0.973802
LRRC41	1	46726868	46769280	37	-0.72508	0.7658	0.973802
UQCRH	1	46769303	46782448	23	-0.5525	0.7097	0.973802
NSUN4	1	46805849	46830824	180	-0.75023	0.77344	0.973802
FAAH	1	46859937	46879520	31	-0.76428	0.77765	0.973802
DMBX1	1	46972668	46979898	19	-0.64824	0.74159	0.973802
KNCN	1	47011316	47017199	5	-0.1997	0.57914	0.973802
MKNK1	1	47023090	47082515	116	0.69753	0.24274	0.973802
MOB3C	1	47073387	47082563	15	0.81449	0.20768	0.973802
ATPAF1	1	47098409	47139539	76	-0.50665	0.6938	0.973802
EFCAB14	1	47124366	47184824	113	-0.42266	0.66373	0.973802
TEX38	1	47134527	47139266	4	0.1945	0.42289	0.973802
CYP4B1	1	47223510	47285085	110	-0.63417	0.73702	0.973802
CYP4A11	1	47394849	47407156	33	0.13074	0.44799	0.973802
CYP4X1	1	47427036	47516423	149	0.41855	0.33777	0.973802
CYP4Z1	1	47533160	47583991	160	0.24267	0.40413	0.973802
CYP4A22	1	47603107	47615413	41	0.90442	0.18289	0.973802
PDZK1IP1	1	47649265	47656716	13	0.19352	0.42328	0.973802
STIL	1	47715811	47779819	152	0.88894	0.18702	0.973802
CMPK1	1	47799469	47844511	104	1.4332	0.075907	0.973802
FOXE3	1	47881744	47883723	4	0.7523	0.22593	0.973802
FOXD2	1	47901689	47906363	6	1.1862	0.11778	0.973802
TRABD2B	1	48226200	48462567	595	0.71511	0.23727	0.973802
FLJ00388	1	48226979	48227290	1	0.15885	0.43689	0.973802
AL109659.1	1	48569306	48569878	1	0.8092	0.2092	0.973802
SPATA6	1	48761044	48937845	308	-0.22234	0.58797	0.973802
AGBL4	1	48998527	50489585	2032	-0.68568	0.75354	0.973802
BEND5	1	49193195	49242641	67	-0.065273	0.52602	0.973802
AL645730.2	1	50459990	50461874	3	-1.2478	0.89395	0.973802
ELAVL4	1	50513686	50669458	169	0.39274	0.34725	0.973802
FAF1	1	50905150	51425935	691	0.33049	0.37052	0.973802
CDKN2C	1	51426417	51440305	13	0.22595	0.41062	0.973802
C1orf185	1	51567906	51613752	63	-0.56273	0.71319	0.973802
RNF11	1	51701943	51739127	38	0.70206	0.24132	0.973802
TTC39A	1	51752930	51810788	98	0.41668	0.33846	0.973802
EPS15	1	51819935	51985000	514	0.2468	0.40253	0.973802
OSBPL9	1	52042851	52254889	268	-0.91615	0.8202	0.973802
NRD1	1	52254863	52344477	160	-0.20319	0.58051	0.973802
RAB3B	1	52373628	52456436	170	-0.023654	0.50944	0.973802
TXNDC12	1	52485803	52521843	68	-1.273	0.89849	0.973802
BTF3L4	1	52521797	52556388	47	-1.2558	0.8954	0.973802
ZFYVE9	1	52608046	52812358	276	-0.60644	0.72789	0.973802
CC2D1B	1	52811395	52831865	29	0.28821	0.38659	0.973802
ORC1	1	52838501	52870131	34	-0.81107	0.79134	0.973802
PRPF38A	1	52870236	52886511	11	0.026623	0.48938	0.973802
ZCCHC11	1	52873954	53019159	200	-0.5295	0.70177	0.973802
GPX7	1	53068044	53074723	20	0.34675	0.36439	0.973802
FAM159A	1	53099016	53135355	80	-0.87273	0.8086	0.973802
COA7	1	53152508	53164038	18	-0.12405	0.54936	0.973802
ECHDC2	1	53361656	53392884	39	0.87404	0.19105	0.973802
SCP2	1	53392901	53517375	466	0.14682	0.44164	0.973802
PODN	1	53527854	53551174	110	-0.43521	0.66829	0.973802
SLC1A7	1	53552855	53608289	275	-1.1852	0.88203	0.973802
CPT2	1	53662101	53679869	27	0.386	0.34975	0.973802
C1orf123	1	53679771	53686289	10	0.80343	0.21086	0.973802
MAGOH	1	53692564	53704282	22	0.18626	0.42612	0.973802
LRP8	1	53711217	53793742	154	0.3527	0.36216	0.973802
DMRTB1	1	53925072	53933161	26	-0.21126	0.58366	0.973802
GLIS1	1	53971910	54199877	550	-1.201	0.88513	0.973802
NDC1	1	54231133	54304533	117	-0.32319	0.62672	0.973802
YIPF1	1	54317392	54356407	122	-0.70143	0.75848	0.973802
[truncated: 16,319 more rows]

## Sheet: T7.tissue.53
Table 7.Tissue enrichment analysis for genes differentially associated with the two disorders (performed in 53 general tissue types in GTEx using MAGMA)
Tissues with an adjusted p-value below 0.05 (FDR) are highlighted in bold.
Name	Coefficient	Coefficient_std_error	P	P(FDR)
Cells_Transformed_fibroblasts	1.84217e-08	9.1955e-09	0.0225705	0.793394
Nerve_Tibial	1.40422e-08	8.30383e-09	0.0454139	0.793394
Adipose_Subcutaneous	1.31183e-08	8.42744e-09	0.0597802	0.793394
Breast_Mammary_Tissue	1.19158e-08	8.41425e-09	0.0783665	0.793394
Prostate	1.24473e-08	8.96746e-09	0.0825603	0.793394
Brain_Substantia_nigra	9.43526e-09	8.22905e-09	0.125778	0.793394
Pituitary	9.46191e-09	9.57208e-09	0.161456	0.793394
Cervix_Ectocervix	8.06245e-09	8.32029e-09	0.16627	0.793394
Testis	7.66485e-09	8.0135e-09	0.169412	0.793394
Adipose_Visceral_(Omentum)	7.62019e-09	8.87027e-09	0.195151	0.793394
Cells_EBV-transformed_lymphocytes	6.30999e-09	8.61606e-09	0.231977	0.793394
Brain_Cerebellar_Hemisphere	5.59462e-09	7.83981e-09	0.237732	0.793394
Liver	6.21625e-09	8.78982e-09	0.239718	0.793394
Small_Intestine_Terminal_Ileum	6.33993e-09	9.60998e-09	0.254716	0.793394
Artery_Coronary	5.21663e-09	8.07861e-09	0.259226	0.793394
Fallopian_Tube	5.99016e-09	9.85981e-09	0.271749	0.793394
Whole_Blood	5.92363e-09	9.95028e-09	0.275814	0.793394
Brain_Putamen_(basal_ganglia)	4.34505e-09	7.5755e-09	0.283131	0.793394
Brain_Nucleus_accumbens_(basal_ganglia)	3.55226e-09	7.33186e-09	0.314017	0.793394
Brain_Frontal_Cortex_(BA9)	3.49406e-09	7.68168e-09	0.324606	0.793394
Artery_Tibial	3.00654e-09	6.90359e-09	0.331598	0.793394
Heart_Atrial_Appendage	3.37319e-09	8.01356e-09	0.336901	0.793394
Spleen	3.64642e-09	1.08247e-08	0.368111	0.793394
Brain_Hippocampus	2.07356e-09	7.94316e-09	0.397027	0.793394
Ovary	1.54702e-09	8.88013e-09	0.43085	0.793394
Uterus	1.484e-09	8.76953e-09	0.432811	0.793394
Brain_Cortex	1.23526e-09	7.50318e-09	0.434617	0.793394
Pancreas	9.35874e-10	8.41886e-09	0.455743	0.793394
Heart_Left_Ventricle	8.37108e-10	8.53436e-09	0.460932	0.793394
Brain_Cerebellum	3.75795e-10	7.72649e-09	0.480604	0.793394
Brain_Amygdala	3.41481e-10	7.53286e-09	0.481921	0.793394
Brain_Spinal_cord_(cervical_c-1)	2.27508e-10	8.99543e-09	0.489911	0.793394
Brain_Anterior_cingulate_cortex_(BA24)	1.22685e-10	7.55585e-09	0.493523	0.793394
Brain_Caudate_(basal_ganglia)	-6.30147e-10	7.44451e-09	0.533729	0.798786
Colon_Sigmoid	-9.01101e-10	7.80794e-09	0.545939	0.798786
Minor_Salivary_Gland	-1.30479e-09	8.79067e-09	0.558998	0.798786
Bladder	-1.65285e-09	8.30463e-09	0.578879	0.798786
Cervix_Endocervix	-1.85784e-09	8.8754e-09	0.582902	0.798786
Brain_Hypothalamus	-2.083e-09	7.62127e-09	0.607694	0.798786
Esophagus_Gastroesophageal_Junction	-2.66149e-09	8.77074e-09	0.619227	0.798786
Kidney_Cortex	-2.40337e-09	7.91532e-09	0.619297	0.798786
Stomach	-3.22015e-09	9.4718e-09	0.633061	0.798786
Esophagus_Muscularis	-3.6786e-09	8.62719e-09	0.66509	0.819651
Esophagus_Mucosa	-5.24884e-09	9.45934e-09	0.710513	0.856432
Thyroid	-7.02759e-09	9.22525e-09	0.776904	0.915133
Colon_Transverse	-1.02669e-08	9.71212e-09	0.854773	0.965277
Adrenal_Gland	-9.1409e-09	8.61537e-09	0.855655	0.965277
Lung	-1.2551e-08	8.98218e-09	0.918841	0.96751
Skin_Sun_Exposed_(Lower_leg)	-1.39744e-08	9.63445e-09	0.926535	0.96751
Vagina	-1.23934e-08	8.51143e-09	0.927316	0.96751
Artery_Aorta	-1.05921e-08	7.12544e-09	0.93143	0.96751
Muscle_Skeletal	-1.38697e-08	7.88049e-09	0.960797	0.974
Skin_Not_Sun_Exposed_(Suprapubic)	-1.78094e-08	9.16502e-09	0.974003	0.974

## Sheet: T8.brain.13
Table 8. Tissue enrichment analysis within 13 GTEx brain regions
Regions with an adjusted p-value (FDR) below 0.05 are highlighted in bold. This is a competitive analysis comapring each brain regions against others. For example, for the first row, the results are computed for cortex versus other brain regions instead of cortex versus other tissues in GTEx (as in the last table).
Name	Coefficient	Coefficient_std_error	P	P(FDR)
Brain_Hippocampus	1.5558e-08	8.03378e-09	0.0263988	0.3432
Brain_Putamen_(basal_ganglia)	1.17049e-08	9.2415e-09	0.102658	0.403
Brain_Cerebellar_Hemisphere	1.07421e-08	9.12491e-09	0.119552	0.403
Brain_Amygdala	8.75619e-09	8.26315e-09	0.144648	0.403
Brain_Hypothalamus	7.83345e-09	7.72846e-09	0.155391	0.403
Brain_Spinal_cord_(cervical_c-1)	6.84296e-09	9.11958e-09	0.226519	0.491833
Brain_Caudate_(basal_ganglia)	-1.80889e-09	8.22856e-09	0.586998	0.995
Brain_Nucleus_accumbens_(basal_ganglia)	-5.80819e-09	7.39541e-09	0.783884	0.995
Brain_Frontal_Cortex_(BA9)	-6.66374e-09	6.80564e-09	0.836247	0.995
Brain_Substantia_nigra	-8.52622e-09	8.49835e-09	0.842137	0.995
Brain_Cerebellum	-9.76633e-09	9.29925e-09	0.853193	0.995
Brain_Anterior_cingulate_cortex_(BA24)	-1.08849e-08	6.50757e-09	0.952803	0.995
Brain_Cortex	-1.9696e-08	7.66335e-09	0.994917	0.995

## Sheet: T9. cell.type
Table 9. Cell-type enrichment analysis for genes differentially associated with the two disorders (performed in 166 cell types using MAGMA)
Cell types with an adjusted p-value (false discovery rate) within one dataset below 0.05 are highlighted in bold.
Dataset	brain_region	Cell_type	Cell type_Full name	NGENES	BETA	BETA_STD	SE	P	P(FDR) within one dataset	P(FDR) across all datasets
Allen_Human_MTG_level2	Middle Temporal Gyrus	Inh_L1_SST_CHRNA4	GABAergic neurons	17212	0.030278	0.060801	0.0093975	0.000638	0.04785	0.105908
Allen_Human_LGN_level2	Lateral Geniculate Nucleus	LGN_Inh_LAMP5	GABAergic neurons	17212	0.016273	0.035702	0.0066382	0.0071203	0.0854436	0.209276
Allen_Human_MTG_level2	Middle Temporal Gyrus	Inh_L1_SST_NMBR	GABAergic neurons	17212	0.025826	0.052218	0.010384	0.0064454	0.113463	0.209276
Allen_Human_MTG_level2	Middle Temporal Gyrus	Inh_L1.2_SST_BAGE2	GABAergic neurons	17212	0.028921	0.055212	0.01095	0.0041342	0.113463	0.209276
Allen_Human_MTG_level2	Middle Temporal Gyrus	Inh_L1.2_VIP_TSPAN12	GABAergic neurons	17212	0.024227	0.04946	0.009436	0.0051263	0.113463	0.209276
Allen_Human_MTG_level2	Middle Temporal Gyrus	Inh_L1.4_LAMP5_LCP2	GABAergic neurons	17212	0.023954	0.049931	0.0098593	0.0075642	0.113463	0.209276
GSE67835_Human_Cortex_woFetal	Cortex	OPC	oligodendrocyte precursor cells	16493	0.014969	0.024512	0.008729	0.043195	0.302365	0.715059
DroNc_Human_Hippocampus	Hippocampus	exDG	granule neurons (Hip dentate gyrus)	16834	0.38094	0.030097	0.18652	0.020564	0.30846	0.487661
GSE67835_Human_Cortex	Cortex	OPC	oligodendrocyte precursor cells	16493	0.015031	0.024614	0.0084309	0.037316	0.335844	0.688273
Allen_Human_MTG_level2	Middle Temporal Gyrus	Inh_L1.2_GAD1_MC4R	GABAergic neurons	17212	0.018412	0.035874	0.009776	0.029835	0.372937	0.619076
Allen_Human_MTG_level1	Middle Temporal Gyrus	GABAergic	GABAergic neurons	17212	0.016825	0.033145	0.015505	0.13894	0.41682	0.855671
DroNc_Human_Hippocampus	Hippocampus	exCA1	pyramidal neurons (Hip CA)	16834	0.262	0.024997	0.18309	0.076222	0.48689	0.843523
DroNc_Human_Hippocampus	Hippocampus	GABA2	GABAergic interneurons	16834	0.27496	0.020211	0.21205	0.097378	0.48689	0.855671
Allen_Human_MTG_level2	Middle Temporal Gyrus	Inh_L2.6_LAMP5_CA1	GABAergic neurons	17212	0.016691	0.035576	0.010041	0.048244	0.5169	0.715059
DroNc_Human_Hippocampus	Hippocampus	exPFC2	glutamatergic neurons (prefrontal cortex)	16834	0.1582	0.021747	0.14848	0.14334	0.537525	0.855671
Allen_Human_MTG_level2	Middle Temporal Gyrus	Inh_L1.3_PAX6_SYT6	GABAergic neurons	17212	0.014853	0.033292	0.0094485	0.057985	0.543609	0.740424
DroNc_Human_Hippocampus	Hippocampus	exPFC1	glutamatergic neurons (prefrontal cortex)	16834	0.19973	0.016338	0.22271	0.18492	0.55476	0.900763
Linnarsson_GSE101601_Human_Temporal_cortex	Temporal cortex	GABA_1	GABAergic neurons	16978	0.24416	0.022923	0.1499	0.051691	0.568601	0.715059
Linnarsson_GSE101601_Human_Temporal_cortex	Temporal cortex	GABA_2	GABAergic neurons	16978	0.17038	0.019395	0.19268	0.18829	0.606609	0.900763
Linnarsson_GSE101601_Human_Temporal_cortex	Temporal cortex	GABA_3	GABAergic neurons	16978	0.24016	0.026303	0.20386	0.1194	0.606609	0.855671
Linnarsson_GSE101601_Human_Temporal_cortex	Temporal cortex	GABA_5	GABAergic neurons	16978	0.088117	0.0090525	0.22059	0.34478	0.606609	0.901203
Linnarsson_GSE101601_Human_Temporal_cortex	Temporal cortex	Glut_1	glutamatergic neurons	16978	0.031522	0.0044858	0.21298	0.44117	0.606609	0.901203
Linnarsson_GSE101601_Human_Temporal_cortex	Temporal cortex	Glut_2	glutamatergic neurons	16978	0.024866	0.0054116	0.1335	0.42612	0.606609	0.901203
Linnarsson_GSE101601_Human_Temporal_cortex	Temporal cortex	Glut_3	glutamatergic neurons	16978	0.074096	0.011631	0.18014	0.34042	0.606609	0.901203
Linnarsson_GSE101601_Human_Temporal_cortex	Temporal cortex	Glut_5	glutamatergic neurons	16978	0.10659	0.012376	0.23616	0.32587	0.606609	0.901203
Allen_Human_MTG_level2	Middle Temporal Gyrus	Inh_L1.2_LAMP5_DBP	GABAergic neurons	17212	0.011578	0.024366	0.0079997	0.073919	0.615992	0.843523
Linnarsson_GSE101601_Human_Temporal_cortex	Temporal cortex	GABA_4	GABAergic neurons	16978	-0.027542	-0.0038981	0.14815	0.57374	0.701238	0.915777
Allen_Human_LGN_level1	Lateral Geniculate Nucleus	GABAergic	GABAergic neurons	17212	0.0079617	0.017122	0.011056	0.23572	0.70716	0.901203
GSE67835_Human_Cortex_woFetal	Cortex	hybrid	hybrid	16493	0.0048372	0.0091652	0.011143	0.33211	0.710458	0.901203
GSE67835_Human_Cortex_woFetal	Cortex	microglia	microglia	16493	0.0012337	0.0015676	0.007614	0.43564	0.710458	0.901203
GSE67835_Human_Cortex_woFetal	Cortex	neurons	neurons	16493	0.0058279	0.011174	0.0080083	0.23339	0.710458	0.901203
GSE67835_Human_Cortex_woFetal	Cortex	oligodendrocytes	oligodendrocytes	16493	-0.00015583	-0.00026651	0.0083187	0.50747	0.710458	0.901203
Allen_Human_LGN_level1	Lateral Geniculate Nucleus	Glutamatergic	glutamatergic neurons	17212	-8.2596e-07	-1.9813e-06	0.0099383	0.50003	0.73106	0.901203
Allen_Human_LGN_level1	Lateral Geniculate Nucleus	Non.Neuronal	Non.Neuronal	17212	-0.0053826	-0.0082372	0.0087376	0.73106	0.73106	0.970955
Allen_Human_MTG_level2	Middle Temporal Gyrus	Inh_L1.3_VIP_ADAMTSL1	GABAergic neurons	17212	0.013071	0.027176	0.010651	0.10989	0.74925	0.855671
Allen_Human_MTG_level2	Middle Temporal Gyrus	Inh_L1.4_VIP_CHRNA6	GABAergic neurons	17212	0.011142	0.023228	0.0089624	0.1069	0.74925	0.855671
Allen_Human_MTG_level2	Middle Temporal Gyrus	Inh_L1.2_PAX6_CDH12	GABAergic neurons	17212	0.011021	0.022703	0.0097791	0.12988	0.749308	0.855671
Allen_Human_MTG_level2	Middle Temporal Gyrus	Inh_L1.2_VIP_LBH	GABAergic neurons	17212	0.012197	0.026248	0.010416	0.12082	0.749308	0.855671
Linnarsson_GSE101601_Human_Temporal_cortex	Temporal cortex	Glut_4	glutamatergic neurons	16978	-0.089096	-0.018502	0.13224	0.74976	0.74976	0.97263
Linnarsson_GSE101601_Human_Temporal_cortex	Temporal cortex	Glut_6	glutamatergic neurons	16978	-0.063493	-0.0099392	0.10058	0.73605	0.74976	0.970955
Allen_Human_MTG_level1	Middle Temporal Gyrus	Glutamatergic	glutamatergic neurons	17212	-0.0017022	-0.0037873	0.012277	0.55514	0.75816	0.915777
Allen_Human_MTG_level1	Middle Temporal Gyrus	Non.neuronal	Non.neuronal	17212	-0.0072349	-0.010178	0.01033	0.75816	0.75816	0.97263
Allen_Human_MTG_level2	Middle Temporal Gyrus	Inh_L1.4_VIP_PENK	GABAergic neurons	17212	0.0088607	0.019262	0.0083504	0.14433	0.773196	0.855671
Linnarsson_GSE76381_Human_Midbrain	Midbrain	DA0	dopaminergic neurons	14659	0.011744	0.0028097	0.07463	0.43748	0.78055	0.901203
Linnarsson_GSE76381_Human_Midbrain	Midbrain	DA1	dopaminergic neurons	14659	0.023556	0.0080426	0.047168	0.30875	0.78055	0.901203
Linnarsson_GSE76381_Human_Midbrain	Midbrain	DA2	dopaminergic neurons	14659	0.064022	0.018558	0.056078	0.12681	0.78055	0.855671
Linnarsson_GSE76381_Human_Midbrain	Midbrain	Gaba	GABAergic neurons	14659	0.03415	0.0086031	0.053557	0.26186	0.78055	0.901203
Linnarsson_GSE76381_Human_Midbrain	Midbrain	NbGaba	GABAergic neurons neuroblasts	14659	0.059718	0.016582	0.045492	0.094653	0.78055	0.855671
Linnarsson_GSE76381_Human_Midbrain	Midbrain	NbM	medial neuroblast	14659	-0.024584	-0.0071525	0.077508	0.62444	0.78055	0.939387
Linnarsson_GSE76381_Human_Midbrain	Midbrain	NbML1	mediolateral neuroblasts	14659	0.09305	0.028965	0.071643	0.097017	0.78055	0.855671
Linnarsson_GSE76381_Human_Midbrain	Midbrain	NbML5	mediolateral neuroblasts	14659	0.074289	0.019362	0.069527	0.14266	0.78055	0.855671
Linnarsson_GSE76381_Human_Midbrain	Midbrain	NProg	neuronal progenitor	14659	0.022304	0.0057941	0.085459	0.39705	0.78055	0.901203
Linnarsson_GSE76381_Human_Midbrain	Midbrain	OMTN	oculomotor and trochlear nucleus	14659	0.019316	0.0072654	0.061358	0.37645	0.78055	0.901203
Linnarsson_GSE76381_Human_Midbrain	Midbrain	Peric	pericytes	14659	-0.0069297	-0.0023795	0.037293	0.5737	0.78055	0.915777
Linnarsson_GSE76381_Human_Midbrain	Midbrain	ProgBP	progenitor basal plate	14659	0.044127	0.013449	0.067446	0.25648	0.78055	0.901203
Linnarsson_GSE76381_Human_Midbrain	Midbrain	ProgFPL	progenitor lateral floorplate	14659	-0.0074666	-0.0030279	0.045889	0.56463	0.78055	0.915777
Linnarsson_GSE76381_Human_Midbrain	Midbrain	ProgFPM	progenitor medial floorplate	14659	0.024246	0.0076433	0.055606	0.33141	0.78055	0.901203
Linnarsson_GSE76381_Human_Midbrain	Midbrain	ProgM	progenitor midline	14659	-0.012378	-0.0041244	0.061646	0.57956	0.78055	0.916257
Linnarsson_GSE76381_Human_Midbrain	Midbrain	Rgl1	radial glia-like cells	14659	0.02467	0.0083494	0.056018	0.32983	0.78055	0.901203
Linnarsson_GSE76381_Human_Midbrain	Midbrain	Rgl2b	radial glia-like cells	14659	-0.019852	-0.005561	0.06795	0.61492	0.78055	0.939387
Linnarsson_GSE76381_Human_Midbrain	Midbrain	Rgl3	radial glia-like cells	14659	-0.0065246	-0.0024719	0.042237	0.56138	0.78055	0.915777
Linnarsson_GSE76381_Human_Midbrain	Midbrain	RN	red nucleus	14659	0.019267	0.0054614	0.064464	0.38252	0.78055	0.901203
Linnarsson_GSE76381_Human_Midbrain	Midbrain	Sert	serotonergic neurons	14659	0.0010639	0.00045044	0.031788	0.48665	0.78055	0.901203
Allen_Human_MTG_level2	Middle Temporal Gyrus	Exc_L2.4_LINC00507_GLP2R	glutamatergic neurons	17212	0.0096608	0.021288	0.010161	0.17087	0.791333	0.900763
Allen_Human_MTG_level2	Middle Temporal Gyrus	Exc_L5.6_RORB_TTC12	glutamatergic neurons	17212	0.0083577	0.019573	0.0095166	0.18992	0.791333	0.900763
Allen_Human_MTG_level2	Middle Temporal Gyrus	Inh_L1.4_VIP_OPRM1	GABAergic neurons	17212	0.0088924	0.017614	0.010102	0.18936	0.791333	0.900763
Allen_Human_MTG_level2	Middle Temporal Gyrus	Inh_L2.5_VIP_SERPINF1	GABAergic neurons	17212	0.0093135	0.018441	0.0097671	0.17016	0.791333	0.900763
Linnarsson_GSE76381_Human_Midbrain	Midbrain	Mgl	microglia	14659	-0.01936	-0.0059632	0.036453	0.70232	0.798091	0.955904
Linnarsson_GSE76381_Human_Midbrain	Midbrain	Rgl2a	radial glia-like cells	14659	-0.024587	-0.0090558	0.051694	0.68283	0.798091	0.948939
GSE67835_Human_Cortex	Cortex	hybrid	hybrid	16493	0.0068132	0.012909	0.010915	0.26625	0.79875	0.901203
GSE67835_Human_Cortex	Cortex	neurons	neurons	16493	0.007229	0.01386	0.0081686	0.18809	0.79875	0.900763
GSE104276_Human_Prefrontal_cortex_all_ages	Prefrontal cortex	Astrocytes	Astrocytes	17153	-0.0031508	-0.0061255	0.010879	0.61395	0.81218	0.939387
GSE104276_Human_Prefrontal_cortex_all_ages	Prefrontal cortex	GABAergic_neurons	GABAergic neurons	17153	0.008141	0.01284	0.016387	0.30966	0.81218	0.901203
GSE104276_Human_Prefrontal_cortex_all_ages	Prefrontal cortex	Microglia	microglia	17153	0.0062798	0.011363	0.0084615	0.229	0.81218	0.901203
GSE104276_Human_Prefrontal_cortex_all_ages	Prefrontal cortex	Neurons	Neurons	17153	-0.0077837	-0.013908	0.016065	0.68598	0.81218	0.948939
GSE104276_Human_Prefrontal_cortex_all_ages	Prefrontal cortex	OPC	oligodendrocyte precursor cells	17153	0.002405	0.0043012	0.016835	0.4432	0.81218	0.901203
GSE104276_Human_Prefrontal_cortex_all_ages	Prefrontal cortex	Stem_cells	stem cells	17153	-0.010739	-0.020674	0.012121	0.81218	0.81218	0.97263
GSE67835_Human_Cortex	Cortex	microglia	microglia	16493	0.0017829	0.0022653	0.0074861	0.40588	0.818982	0.901203
GSE67835_Human_Cortex	Cortex	oligodendrocytes	oligodendrocytes	16493	0.00089896	0.0015375	0.0079505	0.45499	0.818982	0.901203
Linnarsson_GSE76381_Human_Midbrain	Midbrain	OPC	oligodendrocyte precursor cells	14659	-0.042353	-0.01384	0.051396	0.79504	0.864174	0.97263
DroNc_Human_Hippocampus	Hippocampus	exCA3	pyramidal neurons (Hip CA)	16834	0.058752	0.0045544	0.19289	0.38034	0.8746	0.901203
DroNc_Human_Hippocampus	Hippocampus	GABA1	GABAergic interneurons	16834	-0.013137	-0.00098428	0.21155	0.52476	0.8746	0.915777
DroNc_Human_Hippocampus	Hippocampus	ODC1	oligodendrocytes	16834	0.032797	0.0011723	0.26126	0.45005	0.8746	0.901203
DroNc_Human_Hippocampus	Hippocampus	ODC2	oligodendrocytes	16834	0.01534	0.00064967	0.21992	0.4722	0.8746	0.901203
Allen_Human_LGN_level2	Lateral Geniculate Nucleus	Astro_CPAMD8	Astrocytes	17212	-0.0083621	-0.013511	0.0066897	0.89434	0.89434	0.993554
Allen_Human_LGN_level2	Lateral Geniculate Nucleus	Astro_LGR6	Astrocytes	17212	-0.0059821	-0.01061	0.0061314	0.83537	0.89434	0.978465
Allen_Human_LGN_level2	Lateral Geniculate Nucleus	LGN_Exc_BTNL9	glutamatergic neurons	17212	0.0043878	0.010595	0.0079708	0.291	0.89434	0.901203
Allen_Human_LGN_level2	Lateral Geniculate Nucleus	LGN_Exc_PRKCG_BCHE	glutamatergic neurons	17212	-0.0027162	-0.0065062	0.0079071	0.63439	0.89434	0.939387
Allen_Human_LGN_level2	Lateral Geniculate Nucleus	LGN_Exc_PRKCG_GRB14	glutamatergic neurons	17212	-0.0082189	-0.019535	0.007684	0.85759	0.89434	0.986818
Allen_Human_LGN_level2	Lateral Geniculate Nucleus	LGN_Inh_CTXN3	GABAergic neurons	17212	0.00074742	0.0016756	0.0084745	0.46486	0.89434	0.901203
Allen_Human_LGN_level2	Lateral Geniculate Nucleus	LGN_Inh_NTRK1	GABAergic neurons	17212	-0.0050678	-0.01181	0.0079919	0.73699	0.89434	0.970955
Allen_Human_LGN_level2	Lateral Geniculate Nucleus	LGN_Inh_TRPC4	GABAergic neurons	17212	0.0043553	0.0096593	0.0093151	0.32006	0.89434	0.901203
Allen_Human_LGN_level2	Lateral Geniculate Nucleus	Micro_C1QB	microglia	17212	0.00218	0.0028204	0.0069688	0.37721	0.89434	0.901203
Allen_Human_LGN_level2	Lateral Geniculate Nucleus	Oligo_MAG	oligodendrocyte	17212	-0.0010406	-0.0018141	0.0061065	0.56765	0.89434	0.915777
Allen_Human_LGN_level2	Lateral Geniculate Nucleus	OPC_PDGFRA	oligodendrocyte precursor cells	17212	0.0042996	0.0070763	0.0074495	0.28192	0.89434	0.901203
Allen_Human_MTG_level2	Middle Temporal Gyrus	Exc_L2_LAMP5_LTK	glutamatergic neurons	17212	0.0047369	0.010215	0.0096436	0.31165	0.908067	0.901203
Allen_Human_MTG_level2	Middle Temporal Gyrus	Exc_L2.3_LINC00507_FREM3	glutamatergic neurons	17212	0.0013556	0.0031447	0.010115	0.44669	0.908067	0.901203
Allen_Human_MTG_level2	Middle Temporal Gyrus	Exc_L3.4_RORB_CARM1P1	glutamatergic neurons	17212	0.0056431	0.013226	0.0096012	0.27835	0.908067	0.901203
Allen_Human_MTG_level2	Middle Temporal Gyrus	Exc_L3.5_RORB_COL22A1	glutamatergic neurons	17212	0.002662	0.0056108	0.0094109	0.38864	0.908067	0.901203
Allen_Human_MTG_level2	Middle Temporal Gyrus	Exc_L4.5_RORB_DAPK2	glutamatergic neurons	17212	0.0014969	0.0032565	0.010629	0.444	0.908067	0.901203
Allen_Human_MTG_level2	Middle Temporal Gyrus	Inh_L1.2_PAX6_TNFAIP8L3	GABAergic neurons	17212	0.0014284	0.0032597	0.0076354	0.4258	0.908067	0.901203
Allen_Human_MTG_level2	Middle Temporal Gyrus	Inh_L1.2_VIP_PCDH20	GABAergic neurons	17212	0.0028532	0.005695	0.01017	0.38953	0.908067	0.901203
Allen_Human_MTG_level2	Middle Temporal Gyrus	Inh_L1.3_VIP_CCDC184	GABAergic neurons	17212	0.0043367	0.0091708	0.010111	0.33399	0.908067	0.901203
Allen_Human_MTG_level2	Middle Temporal Gyrus	Inh_L1.3_VIP_CHRM2	GABAergic neurons	17212	0.0055934	0.011036	0.010963	0.30496	0.908067	0.901203
Allen_Human_MTG_level2	Middle Temporal Gyrus	Inh_L1.3_VIP_GGH	GABAergic neurons	17212	0.0073432	0.014166	0.0099942	0.23125	0.908067	0.901203
Allen_Human_MTG_level2	Middle Temporal Gyrus	Inh_L2.3_VIP_CASC6	GABAergic neurons	17212	0.00046369	0.0010351	0.0096218	0.48078	0.908067	0.901203
Allen_Human_MTG_level2	Middle Temporal Gyrus	Inh_L2.4_VIP_CBLN1	GABAergic neurons	17212	0.00063143	0.0012256	0.01024	0.47542	0.908067	0.901203
Allen_Human_MTG_level2	Middle Temporal Gyrus	Inh_L2.4_VIP_SPAG17	GABAergic neurons	17212	0.0054104	0.010873	0.0094363	0.2832	0.908067	0.901203
Allen_Human_MTG_level2	Middle Temporal Gyrus	Inh_L2.5_PVALB_SCUBE3	GABAergic neurons	17212	7.5529e-05	0.00015991	0.0083895	0.49641	0.908067	0.901203
Allen_Human_MTG_level2	Middle Temporal Gyrus	Inh_L2.5_VIP_TYR	GABAergic neurons	17212	0.00024292	0.00049117	0.0098717	0.49018	0.908067	0.901203
Allen_Human_MTG_level2	Middle Temporal Gyrus	Inh_L3.6_SST_HPGD	GABAergic neurons	17212	0.0028092	0.0061355	0.010585	0.39536	0.908067	0.901203
Allen_Human_MTG_level2	Middle Temporal Gyrus	Inh_L3.6_VIP_HS3ST3A1	GABAergic neurons	17212	0.0025618	0.0052664	0.010487	0.40351	0.908067	0.901203
Allen_Human_MTG_level2	Middle Temporal Gyrus	Inh_L4.5_PVALB_MEPE	GABAergic neurons	17212	0.00012749	0.00028825	0.0093206	0.49454	0.908067	0.901203
Allen_Human_MTG_level2	Middle Temporal Gyrus	Inh_L5.6_SST_KLHDC8A	GABAergic neurons	17212	0.0030901	0.0067342	0.0096494	0.3744	0.908067	0.901203
Allen_Human_MTG_level2	Middle Temporal Gyrus	Inh_L5.6_SST_MIR548F2	GABAergic neurons	17212	0.0057696	0.012776	0.010205	0.28592	0.908067	0.901203
Allen_Human_MTG_level2	Middle Temporal Gyrus	Inh_L5.6_SST_NPM1P10	GABAergic neurons	17212	0.0058859	0.012409	0.011071	0.29749	0.908067	0.901203
Allen_Human_MTG_level2	Middle Temporal Gyrus	Micro_L1.3_TYROBP	microglia	17212	0.00012577	0.00016529	0.0064422	0.49221	0.908067	0.901203
Allen_Human_MTG_level2	Middle Temporal Gyrus	Oligo_L1.6_OPALIN	oligodendrocyte	17212	0.001573	0.0023441	0.0062096	0.40001	0.908067	0.901203
Allen_Human_MTG_level2	Middle Temporal Gyrus	Exc_L3.5_RORB_FILIP1L	glutamatergic neurons	17212	-0.00026428	-0.00059069	0.010215	0.51032	0.911286	0.901203
Allen_Human_MTG_level2	Middle Temporal Gyrus	Exc_L5.6_THEMIS_C1QL3	glutamatergic neurons	17212	-0.00092158	-0.0021729	0.0097268	0.53774	0.916602	0.915777
Allen_Human_MTG_level2	Middle Temporal Gyrus	Exc_L6_FEZF2_OR2T8	glutamatergic neurons	17212	-0.00068695	-0.0016629	0.0074966	0.53651	0.916602	0.915777
GSE67835_Human_Cortex	Cortex	fetal_quiescent	fetal_quiescent	16493	-0.0026825	-0.0042443	0.0088334	0.61931	0.928965	0.939387
Linnarsson_GSE76381_Human_Midbrain	Midbrain	Rgl2c	radial glia-like cells	14659	-0.062275	-0.021711	0.048767	0.89919	0.936656	0.993554
Linnarsson_GSE76381_Human_Midbrain	Midbrain	Endo	endothelial cell	14659	-0.051996	-0.019629	0.031208	0.95214	0.95214	0.99623
Allen_Human_MTG_level2	Middle Temporal Gyrus	Exc_L4.6_FEZF2_IL26	glutamatergic neurons	17212	-0.0017183	-0.0038336	0.0093274	0.57308	0.955133	0.915777
GSE67835_Human_Cortex	Cortex	astrocytes	Astrocytes	16493	-0.013475	-0.022656	0.0075257	0.96331	0.96331	0.99623
GSE67835_Human_Cortex	Cortex	endothelial	endothelial cell	16493	-0.0086559	-0.012937	0.0079462	0.86198	0.96331	0.986818
GSE67835_Human_Cortex	Cortex	fetal_replicating	fetal_replicating	16493	-0.0067784	-0.010457	0.0084126	0.7898	0.96331	0.97263
Allen_Human_MTG_level2	Middle Temporal Gyrus	Exc_L3.5_RORB_ESR1	glutamatergic neurons	17212	-0.0027997	-0.0060159	0.010376	0.60635	0.97617	0.939387
Allen_Human_MTG_level2	Middle Temporal Gyrus	Exc_L4.6_RORB_C1R	glutamatergic neurons	17212	-0.003314	-0.007373	0.0099684	0.63022	0.97617	0.939387
Allen_Human_MTG_level2	Middle Temporal Gyrus	Exc_L5.6_FEZF2_ABO	glutamatergic neurons	17212	-0.0034834	-0.0080548	0.0092441	0.64684	0.97617	0.939387
Allen_Human_MTG_level2	Middle Temporal Gyrus	Inh_L4.6_SST_GXYLT2	GABAergic neurons	17212	-0.0037907	-0.0082256	0.0097838	0.65078	0.97617	0.939387
Allen_Human_MTG_level2	Middle Temporal Gyrus	Inh_L5.6_GAD1_GLP1R	GABAergic neurons	17212	-0.0033994	-0.0075048	0.008983	0.64744	0.97617	0.939387
Allen_Human_MTG_level2	Middle Temporal Gyrus	Inh_L2.4_PVALB_WFDC2	GABAergic neurons	17212	-0.0043691	-0.0095473	0.010321	0.66397	0.976426	0.942043
GSE67835_Human_Cortex_woFetal	Cortex	astrocytes	Astrocytes	16493	-0.015699	-0.026395	0.0078699	0.97696	0.97696	0.99623
GSE67835_Human_Cortex_woFetal	Cortex	endothelial	endothelial cell	16493	-0.0098643	-0.014744	0.0080872	0.88871	0.97696	0.993554
Allen_Human_MTG_level2	Middle Temporal Gyrus	Exc_L3.5_RORB_TWIST2	glutamatergic neurons	17212	-0.0047224	-0.010128	0.0098644	0.68393	0.983736	0.948939
Allen_Human_MTG_level2	Middle Temporal Gyrus	Inh_L1.3_SST_CALB1	GABAergic neurons	17212	-0.0062836	-0.01184	0.011458	0.70829	0.983736	0.955904
Allen_Human_MTG_level2	Middle Temporal Gyrus	Inh_L2.6_VIP_QPCT	GABAergic neurons	17212	-0.0049915	-0.010209	0.0091262	0.70779	0.983736	0.955904
DroNc_Human_Hippocampus	Hippocampus	MG	microglia	16834	-0.11336	-0.0038013	0.2771	0.65877	0.988155	0.942043
Allen_Human_MTG_level2	Middle Temporal Gyrus	Astro_L1.2_FGFR3_GFAP	Astrocytes	17212	-0.00547	-0.0085265	0.00607	0.81624	0.99075	0.97263
Allen_Human_MTG_level2	Middle Temporal Gyrus	Astro_L1.6_FGFR3_SLC14A1	Astrocytes	17212	-0.004489	-0.0078844	0.0056143	0.78801	0.99075	0.97263
Allen_Human_MTG_level2	Middle Temporal Gyrus	Exc_L4.5_RORB_FOLH1B	glutamatergic neurons	17212	-0.0088916	-0.021019	0.0097388	0.81938	0.99075	0.97263
Allen_Human_MTG_level2	Middle Temporal Gyrus	Exc_L4.6_RORB_SEMA3E	glutamatergic neurons	17212	-0.011304	-0.024899	0.011114	0.84544	0.99075	0.98142
Allen_Human_MTG_level2	Middle Temporal Gyrus	Exc_L5.6_THEMIS_CRABP1	glutamatergic neurons	17212	-0.007923	-0.018494	0.0080662	0.837	0.99075	0.978465
Allen_Human_MTG_level2	Middle Temporal Gyrus	Inh_L3.6_SST_NPY	GABAergic neurons	17212	-0.0066198	-0.014777	0.0076891	0.80536	0.99075	0.97263
Allen_Human_MTG_level2	Middle Temporal Gyrus	Inh_L4.5_SST_STK32A	GABAergic neurons	17212	-0.0093411	-0.017968	0.010192	0.82029	0.99075	0.97263
Allen_Human_MTG_level2	Middle Temporal Gyrus	Inh_L4.6_PVALB_SULF1	GABAergic neurons	17212	-0.0084265	-0.017745	0.010868	0.78092	0.99075	0.97263
Allen_Human_MTG_level2	Middle Temporal Gyrus	Inh_L5.6_PVALB_LGR5	GABAergic neurons	17212	-0.0082142	-0.017261	0.0093944	0.80904	0.99075	0.97263
Allen_Human_MTG_level2	Middle Temporal Gyrus	OPC_L1.6_PDGFRA	oligodendrocyte precursor cells	17212	-0.0061596	-0.0098943	0.0075605	0.79237	0.99075	0.97263
Allen_Human_MTG_level2	Middle Temporal Gyrus	Endo_L2.6_NOSTRIN	endothelial cell	17212	-0.0087701	-0.012271	0.0059106	0.93106	0.99591	0.99623
Allen_Human_MTG_level2	Middle Temporal Gyrus	Exc_L4.5_FEZF2_SCN4B	glutamatergic neurons	17212	-0.010517	-0.025357	0.007946	0.90717	0.99591	0.993554
Allen_Human_MTG_level2	Middle Temporal Gyrus	Exc_L5.6_FEZF2_EFTUD1P1	glutamatergic neurons	17212	-0.01465	-0.034463	0.0090337	0.94755	0.99591	0.99623
Allen_Human_MTG_level2	Middle Temporal Gyrus	Exc_L5.6_SLC17A7_IL15	glutamatergic neurons	17212	-0.02381	-0.054417	0.0090031	0.99591	0.99591	0.99623
Allen_Human_MTG_level2	Middle Temporal Gyrus	Exc_L5.6_THEMIS_DCSTAMP	glutamatergic neurons	17212	-0.01176	-0.0281	0.0076074	0.93892	0.99591	0.99623
Allen_Human_MTG_level2	Middle Temporal Gyrus	Exc_L5.6_THEMIS_FGF10	glutamatergic neurons	17212	-0.014044	-0.033267	0.0080085	0.96024	0.99591	0.99623
Allen_Human_MTG_level2	Middle Temporal Gyrus	Exc_L6_FEZF2_SCUBE1	glutamatergic neurons	17212	-0.017167	-0.039947	0.0080674	0.98332	0.99591	0.99623
Allen_Human_MTG_level2	Middle Temporal Gyrus	Inh_L2.4_SST_FRZB	GABAergic neurons	17212	-0.025446	-0.052953	0.010303	0.99323	0.99591	0.99623
Allen_Human_MTG_level2	Middle Temporal Gyrus	Inh_L3.5_SST_ADGRG6	GABAergic neurons	17212	-0.014529	-0.029229	0.010848	0.90976	0.99591	0.993554
Allen_Human_MTG_level2	Middle Temporal Gyrus	Inh_L4.6_SST_B3GAT2	GABAergic neurons	17212	-0.016844	-0.033673	0.01145	0.92935	0.99591	0.99623
Allen_Human_MTG_level2	Middle Temporal Gyrus	Inh_L5.6_SST_TH	GABAergic neurons	17212	-0.011096	-0.024526	0.0087875	0.89663	0.99591	0.993554
DroNc_Human_Hippocampus	Hippocampus	ASC1	Astrocytes	16834	-0.57959	-0.02353	0.26777	0.98478	0.99623	0.99623
DroNc_Human_Hippocampus	Hippocampus	ASC2	Astrocytes	16834	-0.64054	-0.027958	0.2397	0.99623	0.99623	0.99623
DroNc_Human_Hippocampus	Hippocampus	END	endothelial cell	16834	-0.12707	-0.010031	0.10184	0.89394	0.99623	0.993554
DroNc_Human_Hippocampus	Hippocampus	NSC	neuronal stem cells	16834	-0.14002	-0.011777	0.10027	0.9187	0.99623	0.99623
DroNc_Human_Hippocampus	Hippocampus	OPC	oligodendrocyte precursor cells	16834	-0.29725	-0.010136	0.32446	0.8202	0.99623	0.97263

## Sheet: T10. rg
Table 10. Genetic correlation analysis with 42 related traits.
Genetic correlations with an adjusted p-value below 0.05 are highlighted in bold. P (FDR): FDR method was employed to adjust for multiple testing.
Generally, rg reflects how much the non-shared or unique genetic component of the 1st disorder is genetically correlated with a specific trait, when compared to the 2nd disorder in the pair.
trait1	trait2	PMID	Category	ethnicity	note	rg	se	z	p	p(FDR)	h2_obs	h2_obs_se	h2_int	h2_int_se	gcov_int	gcov_int_se
anxiety2018vs.sa.ipsych2018	Years of schooling 2016	27225129	education	European	SNPs from the MHC (chr6 26M~34M) region was removed for this traits	0.5288	0.1464	3.6124	0.0003	0.0123	0.1257	0.005	0.9266	0.0124	-0.0002	0.006
anxiety2018vs.sa.ipsych2018	Intelligence	28530673	cognitive	European	SNPs from the MHC (chr6 26M~34M) region was removed for this traits	0.5335	0.1545	3.4536	0.0006	0.0123	0.1981	0.0112	0.9933	0.01	-0.0103	0.0053
anxiety2018vs.sa.ipsych2018	College completion	23722424	education	European	SNPs from the MHC (chr6 26M~34M) region was removed for this traits	0.5702	0.1807	3.1554	0.0016	0.0189	0.079	0.0061	1.0201	0.0097	-0.0008	0.0066
anxiety2018vs.sa.ipsych2018	Years of schooling (proxy cognitive performance)	25201988	education	European	SNPs from the MHC (chr6 26M~34M) region was removed for this traits	0.5567	0.1817	3.0637	0.0022	0.0189	0.1083	0.0079	1.0216	0.0106	-0.0013	0.0063
anxiety2018vs.sa.ipsych2018	Years of schooling 2013	23722424	education	European	SNPs from the MHC (chr6 26M~34M) region was removed for this traits	0.5603	0.1834	3.0546	0.0023	0.0189	0.0866	0.0067	1.0101	0.0107	-0.0028	0.0061
anxiety2018vs.sa.ipsych2018	Childhood IQ	23358156	education	European	SNPs from the MHC (chr6 26M~34M) region was removed for this traits	0.6214	0.2596	2.394	0.0167	0.114	0.2827	0.0486	0.9987	0.0106	-0.0099	0.0064
anxiety2018vs.sa.ipsych2018	Coronary artery disease	26343387	cardiometabolic	Mixed	Caution: using this data may yield less robust results due to minor departure of the LD structure; SNPs from the MHC (chr6 26M~34M) region was removed for this traits	-0.295	0.1296	-2.2763	0.0228	0.134	0.0789	0.0056	1.0335	0.0109	0.0051	0.006
anxiety2018vs.sa.ipsych2018	Autism spectrum disorder	0	psychiatric	European	SNPs from the MHC (chr6 26M~34M) region was removed for this traits	0.3663	0.1783	2.0542	0.04	0.189	0.4912	0.0567	0.9582	0.0079	-0.0079	0.0052
anxiety2018vs.sa.ipsych2018	Mothers age at death	27015805	aging	European	SNPs from the MHC (chr6 26M~34M) region was removed for this traits	0.4973	0.2439	2.0385	0.0415	0.189	0.0378	0.008	1.0082	0.0082	0.0032	0.0055
anxiety2018vs.sa.ipsych2018	Mean Caudate	25607358	brain_volume	European	SNPs from the MHC (chr6 26M~34M) region was removed for this traits	0.3066	0.1967	1.5584	0.1191	0.444	0.2534	0.0419	0.9657	0.0078	-0.0085	0.0047
anxiety2018vs.sa.ipsych2018	Mean Hippocampus	25607358	brain_volume	European	SNPs from the MHC (chr6 26M~34M) region was removed for this traits	-0.4854	0.3059	-1.5866	0.1126	0.444	0.1345	0.0443	0.9893	0.0079	0.0037	0.0056
anxiety2018vs.sa.ipsych2018	Insomnia	28604731	sleeping	European	SNPs from the MHC (chr6 26M~34M) region was removed for this traits	-0.2325	0.1629	-1.4271	0.1536	0.526	0.0483	0.0051	1.0002	0.0081	-0.0045	0.0054
anxiety2018vs.sa.ipsych2018	Depressive symptoms	27089181	psychiatric	European	SNPs from the MHC (chr6 26M~34M) region was removed for this traits	-0.2318	0.1701	-1.363	0.1729	0.546	0.047	0.0043	1.0033	0.0095	-0.0033	0.0059
anxiety2018vs.sa.ipsych2018	Neuroticism	24828478	personality	European	SNPs from the MHC (chr6 26M~34M) region was removed for this traits	-0.3132	0.2558	-1.2242	0.2209	0.647	0.0134	0.0034	1.0132	0.0073	-0.0016	0.0055
anxiety2018vs.sa.ipsych2018	ICV	25607358	brain_volume	European	SNPs from the MHC (chr6 26M~34M) region was removed for this traits	0.2141	0.3096	0.6914	0.4893	0.803	0.1525	0.0468	1.0054	0.0074	0.0005	0.0055
anxiety2018vs.sa.ipsych2018	Mean Accumbens	25607358	brain_volume	European	Caution: using this data may yield results outside bounds due to relative low Z score of the SNP heritability of the trait; SNPs from the MHC (chr6 26M~34M) region was removed for this traits	0.2438	0.3619	0.6737	0.5005	0.803	0.0882	0.0388	0.9777	0.0076	0.0008	0.0055
anxiety2018vs.sa.ipsych2018	Mean Pallidum	25607358	brain_volume	European	SNPs from the MHC (chr6 26M~34M) region was removed for this traits	0.1506	0.2282	0.66	0.5092	0.803	0.1599	0.0448	0.9764	0.0085	-0.0007	0.0051
anxiety2018vs.sa.ipsych2018	Anorexia Nervosa	24514567	psychiatric	European	SNPs from the MHC (chr6 26M~34M) region was removed for this traits	-0.0921	0.117	-0.7876	0.4309	0.803	0.4451	0.0325	0.9392	0.0083	0.0014	0.0054
anxiety2018vs.sa.ipsych2018	Alzheimers disease	24162737	neurological	European	SNPs from the MHC (chr6 26M~34M) region was removed for this traits	0.121	0.2294	0.5273	0.598	0.803	0.0436	0.0196	1.0661	0.0282	0.003	0.0056
anxiety2018vs.sa.ipsych2018	Attention deficit hyperactivity disorder	20732625	psychiatric	European	Caution: using this data may yield results outside bounds due to relative low Z score of the SNP heritability of the trait; SNPs from the MHC (chr6 26M~34M) region was removed for this traits	-0.2663	0.2874	-0.9266	0.3541	0.803	0.2255	0.0976	1.0084	0.0077	-0.0006	0.0051
anxiety2018vs.sa.ipsych2018	PGC cross-disorder analysis	23453885	psychiatric	European	SNPs from the MHC (chr6 26M~34M) region was removed for this traits	0.0638	0.1241	0.5144	0.607	0.803	0.1734	0.0127	1.0115	0.0119	-0.0083	0.0072
anxiety2018vs.sa.ipsych2018	Major depressive disorder	22472876	psychiatric	European	SNPs from the MHC (chr6 26M~34M) region was removed for this traits	-0.0993	0.1832	-0.5421	0.5877	0.803	0.1751	0.0268	1.0015	0.0069	-0.0047	0.0058
anxiety2018vs.sa.ipsych2018	Parkinsons disease	19915575	neurological	European	SNPs from the MHC (chr6 26M~34M) region was removed for this traits	-0.1612	0.2473	-0.6517	0.5146	0.803	0.3135	0.1359	1.1303	0.0112	0.0045	0.0053
anxiety2018vs.sa.ipsych2018	Amyotrophic lateral sclerosis	27455348	neurological	European	Caution: using this data may yield results outside bounds due to relative low Z score of the SNP heritability of the trait; SNPs from the MHC (chr6 26M~34M) region was removed for this traits	0.1762	0.259	0.6802	0.4964	0.803	0.0549	0.0136	0.9891	0.0071	-0.0063	0.0056
anxiety2018vs.sa.ipsych2018	Parents age at death	27015805	aging	European	SNPs from the MHC (chr6 26M~34M) region was removed for this traits	0.2362	0.2579	0.9159	0.3597	0.803	0.0291	0.0073	1.0146	0.0073	0.0061	0.0056
anxiety2018vs.sa.ipsych2018	Fathers age at death	27015805	aging	European	SNPs from the MHC (chr6 26M~34M) region was removed for this traits	0.2051	0.2111	0.9714	0.3314	0.803	0.0402	0.0073	1.0156	0.0081	0.0085	0.0051
anxiety2018vs.sa.ipsych2018	Sleep duration	27494321	sleeping	European	SNPs from the MHC (chr6 26M~34M) region was removed for this traits	0.1242	0.1449	0.8568	0.3915	0.803	0.0555	0.0053	1.0198	0.0087	0.0022	0.0058
anxiety2018vs.sa.ipsych2018	Chronotype	27494321	sleeping	European	SNPs from the MHC (chr6 26M~34M) region was removed for this traits	-0.0587	0.1139	-0.5154	0.6063	0.803	0.1042	0.0062	1.0062	0.0094	-0.0016	0.0056
anxiety2018vs.sa.ipsych2018	Attention deficit hyperactivity disorder (GC)	27663945	psychiatric	European	Caution: using this data may yield results outside bounds due to relative low Z score of the SNP heritability of the trait; SNPs from the MHC (chr6 26M~34M) region was removed for this traits	0.1762	0.3147	0.5601	0.5754	0.803	0.0733	0.0298	0.9918	0.0082	-0.0133	0.0063
anxiety2018vs.sa.ipsych2018	Attention deficit hyperactivity disorder (No GC)	27663945	psychiatric	European	Caution: using this data may yield results outside bounds due to relative low Z score of the SNP heritability of the trait; SNPs from the MHC (chr6 26M~34M) region was removed for this traits	0.1753	0.3137	0.5588	0.5763	0.803	0.0746	0.0303	1.0063	0.0083	-0.0134	0.0063
anxiety2018vs.sa.ipsych2018	Insomnia	27992416	sleeping	European	SNPs from the MHC (chr6 26M~34M) region was removed for this traits	-0.0768	0.1487	-0.5161	0.6058	0.803	0.1365	0.0124	0.9984	0.0091	-0.0034	0.0058
anxiety2018vs.sa.ipsych2018	Adiponectin	22479202	cardiometabolic	Mixed	Caution: using this data may yield less robust results due to minor departure of the LD structure; SNPs from the MHC (chr6 26M~34M) region was removed for this traits	0.0658	0.1899	0.3466	0.7289	0.817	0.1247	0.0254	1.0147	0.0127	0.0008	0.0058
anxiety2018vs.sa.ipsych2018	Neo-conscientiousness	21173776	personality	European	Caution: using this data may yield results outside bounds due to relative low Z score of the SNP heritability of the trait; SNPs from the MHC (chr6 26M~34M) region was removed for this traits	0.1069	0.3106	0.3441	0.7307	0.817	0.0808	0.0331	0.9984	0.0088	0.0028	0.0063
anxiety2018vs.sa.ipsych2018	Neo-openness to experience	21173776	personality	European	SNPs from the MHC (chr6 26M~34M) region was removed for this traits	0.0859	0.2557	0.3361	0.7368	0.817	0.1178	0.0281	0.9888	0.0077	-1.9593e-05	0.0058
anxiety2018vs.sa.ipsych2018	Neuroticism	27089181	personality	European	SNPs from the MHC (chr6 26M~34M) region was removed for this traits	-0.0506	0.1395	-0.3626	0.7169	0.817	0.0909	0.0082	0.98	0.0154	-0.0051	0.0073
anxiety2018vs.sa.ipsych2018	Bipolar disorder	21926972	psychiatric	European	SNPs from the MHC (chr6 26M~34M) region was removed for this traits	-0.0546	0.1243	-0.4388	0.6608	0.817	0.4292	0.0379	1.0219	0.0084	0.0028	0.0056
anxiety2018vs.sa.ipsych2018	Schizophrenia	25056061	psychiatric	Mixed	Caution: using this data may yield less robust results due to minor departure of the LD structure; SNPs from the MHC (chr6 26M~34M) region was removed for this traits	-0.0388	0.1019	-0.3807	0.7034	0.817	0.4608	0.0196	1.0478	0.0143	-0.0121	0.0084
anxiety2018vs.sa.ipsych2018	Mean Thalamus	25607358	brain_volume	European	SNPs from the MHC (chr6 26M~34M) region was removed for this traits	0.0676	0.2545	0.2658	0.7904	0.852	0.1393	0.0389	0.9799	0.0074	0.0075	0.0051
anxiety2018vs.sa.ipsych2018	Excessive daytime sleepiness	27992416	sleeping	European	SNPs from the MHC (chr6 26M~34M) region was removed for this traits	0.0365	0.1648	0.2218	0.8245	0.867	0.0514	0.0053	1.01	0.0087	-0.0045	0.0056
anxiety2018vs.sa.ipsych2018	Mean Putamen	25607358	brain_volume	European	SNPs from the MHC (chr6 26M~34M) region was removed for this traits	0.0279	0.188	0.1487	0.8818	0.904	0.2842	0.0502	0.9516	0.0083	0.0017	0.0053
anxiety2018vs.sa.ipsych2018	Subjective well being	27089181	psychiatric	European	SNPs from the MHC (chr6 26M~34M) region was removed for this traits	0.013	0.1586	0.0821	0.9346	0.935	0.0244	0.0024	1.003	0.0091	0.0087	0.0065
anxiety2018vs.sa.ipsych2018	Ischemic stroke	26935894	cardiometabolic	Mixed	Caution: using these data may yield less robust results due to minor departure of the LD structure; SNPs from the MHC (chr6 26M-34M) region were removed for this trait	NA	NA	NA	NA	NA	NA	NA	NA	NA	NA	NA
