# Supplementary material for: Analysis of genetic differences between psychiatric disorders: exploring pathways and cell types/tissues involved and ability to differentiate the disorders by polygenic scores
Source: Transl Psychiatry. 2021 Aug 13;11:426. doi: 10.1038/s41398-021-01545-x (PMC8363629; doi:10.1038/s41398-021-01545-x)
Supplement: Supplementary file 2 — Supplementary Dataset [file 41398_2021_1545_MOESM2_ESM.zip › Supp_dataset_genetic_diff_psy/ST28_asdvs.adhd_gene_comparison_proposedMethod_simpleComparison.xlsx]

## Sheet: 1. our_method
Table 1. Differential genes identified by gene-based association study in MAGMA based on our proposed method
Chr=chromosome; Start Bp=start position of one gene; Stop Bp=stop position of one gene; nSNPs=number of SNPs in the GWAS mapped to the gene; Z=Z-statistic of the gene-based test in MAGMA; P=Two sided gene-based P-value.
Gene name	Gene ID	CHR	START	STOP	NSNPS	NPARAM	N	ZSTAT	P	P(FDR)
XKR6	ENSG00000171044	8	10753555	11058875	994	30	37480	6.6072	1.9576e-11	2.56e-07
KDM4A	ENSG00000066135	1	44115829	44171186	71	10	37480	6.5568	2.749e-11	2.56e-07
C8orf12	ENSG00000184608	8	11225911	11296167	268	22	37480	5.9074	1.7381e-09	1.08e-05
RP1L1	ENSG00000183638	8	10463859	10569697	186	27	37480	5.5438	1.4799e-08	5.65e-05
MSRA	ENSG00000175806	8	9911778	10286401	1489	66	37480	5.5388	1.5226e-08	5.65e-05
GATA4	ENSG00000136574	8	11534468	11617511	264	32	37480	5.4901	2.009e-08	6.03e-05
BLK	ENSG00000136573	8	11351510	11422113	264	20	37480	5.4681	2.2738e-08	6.03e-05
PTPRF	ENSG00000142949	1	43990858	44089343	226	16	37480	5.4207	2.9683e-08	6.9e-05
AF131215.5	ENSG00000215346	8	10983980	10987745	10	2	37480	5.352	4.3493e-08	8.99e-05
SOX7	ENSG00000171056	8	10581278	10697357	587	20	37480	5.2829	6.3589e-08	0.000109
SEMA6D	ENSG00000137872	15	47476298	48066420	1468	56	37480	5.2273	8.5981e-08	0.000133
ST3GAL3	ENSG00000126091	1	44171495	44396831	489	22	37480	5.1824	1.0952e-07	0.000157
PINX1	ENSG00000254093	8	10622473	10697394	422	19	37480	5.0114	2.7021e-07	0.000359
MAP4	ENSG00000047849	3	47892182	48130769	217	12	37480	4.961	3.5063e-07	0.000435
EXOC4	ENSG00000131558	7	132937829	133751342	1340	30	37480	4.9472	3.7647e-07	0.000437
CADM2	ENSG00000175161	3	85008132	86123579	2909	56	37480	4.9267	4.182e-07	0.000457
GRID2	ENSG00000152208	4	93225550	94695707	3534	105	37480	4.8122	7.4625e-07	0.000771
ERI1	ENSG00000104626	8	8859657	8974256	416	24	37480	4.7559	9.8799e-07	0.000967
MTMR9	ENSG00000104643	8	11141925	11185646	111	9	37480	4.7268	1.1402e-06	0.00106
SLC35G5	ENSG00000177710	8	11188397	11189717	12	3	37480	4.6463	1.69e-06	0.0015
EIF5B	ENSG00000158417	2	99953816	100017789	134	14	37480	4.612	1.9942e-06	0.00166
LHX6	ENSG00000106852	9	124964856	124991905	18	4	37480	4.6062	2.0506e-06	0.00166
CAMKV	ENSG00000164076	3	49895421	49907655	16	4	37480	4.5615	2.5393e-06	0.00197
DHX30	ENSG00000132153	3	47844399	47891685	32	4	37480	4.5396	2.8183e-06	0.0021
SMARCC1	ENSG00000173473	3	47626762	47823596	206	12	37480	4.524	3.0345e-06	0.00211
PPP2R3A	ENSG00000073711	3	135684515	135866733	279	17	37480	4.5222	3.0596e-06	0.00211
MFHAS1	ENSG00000147324	8	8640864	8751155	448	28	37480	4.4572	4.1516e-06	0.00276
ALG5	ENSG00000120697	13	37523912	37574398	82	10	37480	4.4418	4.4601e-06	0.00286
REV1	ENSG00000135945	2	100016938	100106497	194	14	37480	4.4159	5.0285e-06	0.00312
CDH8	ENSG00000150394	16	61681146	62070939	754	43	37480	4.4032	5.3323e-06	0.00318
CSPG5	ENSG00000114646	3	47603729	47622282	21	4	37480	4.3978	5.4686e-06	0.00318
TXNDC9	ENSG00000115514	2	99935445	99957165	48	8	37480	4.3333	7.3432e-06	0.00414
SZT2	ENSG00000198198	1	43855553	43918321	84	7	37480	4.2025	1.3198e-05	0.00722
RP11-481A20.11	ENSG00000255098	8	11870545	11873043	27	4	37480	4.1632	1.5691e-05	0.00811
STRA6	ENSG00000137868	15	74471807	74504608	76	10	37480	4.1626	1.5731e-05	0.00811
C8orf74	ENSG00000171060	8	10530147	10558103	21	6	37480	4.1539	1.6344e-05	0.00819
MON1A	ENSG00000164077	3	49946302	49967606	27	8	37480	4.139	1.7441e-05	0.00834
HIST1H2BE	ENSG00000197697	6	26183958	26184454	2	1	37480	4.1384	1.7483e-05	0.00834
TEPP	ENSG00000159648	16	58010339	58022020	34	5	37480	4.1027	2.0421e-05	0.00934
FAM167A	ENSG00000154319	8	11278972	11332224	257	19	37480	4.1002	2.0637e-05	0.00934
HIST1H2BJ	ENSG00000124635	6	27093676	27100541	12	5	37480	4.0445	2.6215e-05	0.0116
LYG1	ENSG00000144214	2	99900701	99921205	38	7	37480	4.015	2.972e-05	0.0128
MACROD2	ENSG00000172264	20	13976015	16033842	5495	276	37480	3.9894	3.3116e-05	0.014
SH2D7	ENSG00000183476	15	78370150	78397251	65	16	37480	3.9721	3.5624e-05	0.0146
LYG2	ENSG00000185674	2	99858709	99871745	25	8	37480	3.9685	3.6165e-05	0.0146
GABRB2	ENSG00000145864	5	160715436	160976050	600	35	37480	3.961	3.7316e-05	0.0148
ATXN1	ENSG00000124788	6	16299343	16761722	1231	142	37480	3.9413	4.0527e-05	0.0157
RBM5	ENSG00000003756	3	50126341	50156454	31	7	37480	3.9176	4.4714e-05	0.017
WDR73	ENSG00000177082	15	85185999	85197574	28	6	37480	3.9005	4.8004e-05	0.0178
MEF2C	ENSG00000081189	5	88013975	88199922	316	25	37480	3.8937	4.9359e-05	0.0179
DEFB136	ENSG00000205884	8	11831446	11832108	3	1	37480	3.8877	5.0592e-05	0.0179
MSL2	ENSG00000174579	3	135867764	135916083	47	11	37480	3.8852	5.113e-05	0.0179
PANK1	ENSG00000152782	10	91342745	91405215	245	25	37480	3.8223	6.6103e-05	0.0227
ABCC8	ENSG00000006071	11	17414432	17498449	275	25	37480	3.8186	6.7101e-05	0.0227
JPH3	ENSG00000154118	16	87635441	87731762	474	50	37480	3.813	6.8655e-05	0.0228
ISLR	ENSG00000129009	15	74466012	74469213	8	1	37480	3.8018	7.1831e-05	0.0234
DAGLA	ENSG00000134780	11	61447905	61514473	110	14	37480	3.7919	7.4754e-05	0.024
MST1R	ENSG00000164078	3	49924435	49941299	23	4	37480	3.7811	7.8055e-05	0.0246
SOGA3	ENSG00000255330	6	127759551	127840146	181	20	37480	3.7514	8.7938e-05	0.0268
RBM6	ENSG00000004534	3	49977440	50137478	285	13	37480	3.7471	8.9444e-05	0.0268
CTDSP2	ENSG00000175215	12	58213710	58240522	28	4	37480	3.7358	9.357e-05	0.0272
HIST1H2AH	ENSG00000184825	6	27114861	27115317	1	1	37480	3.7333	9.4502e-05	0.0272
RP11-10A14.4	ENSG00000253426	8	9009252	9025646	25	3	37480	3.7299	9.5775e-05	0.0272
RNF7	ENSG00000114125	3	141457046	141466402	25	5	37480	3.7273	9.679e-05	0.0272
TNRC6A	ENSG00000090905	16	24741016	24838953	142	13	37480	3.7217	9.8949e-05	0.0272
TNKS	ENSG00000173273	8	9413424	9639856	792	16	37480	3.7181	0.00010038	0.0272
HOXA11	ENSG00000005073	7	27221129	27224842	6	3	37480	3.7164	0.00010105	0.0272
KIAA0408	ENSG00000189367	6	127761488	127780536	32	4	37480	3.6922	0.00011116	0.0295
HIST1H2BK	ENSG00000197903	6	27106073	27114619	11	4	37480	3.6864	0.00011373	0.0297
GPR126	ENSG00000112414	6	142622991	142767403	153	13	37480	3.6836	0.000115	0.0297
HIST1H4H	ENSG00000158406	6	26281283	26285762	11	3	37480	3.6688	0.00012183	0.031
KPNA4	ENSG00000186432	3	160212783	160283376	117	14	37480	3.6435	0.00013447	0.0338
KIF11	ENSG00000138160	10	94353043	94415150	233	21	37480	3.621	0.00014675	0.0361
TIAF1	ENSG00000221995	17	27400537	27418537	41	5	37480	3.6194	0.00014766	0.0361
NOVA1	ENSG00000139910	14	26912299	27066960	215	9	37480	3.616	0.00014959	0.0361
ZNF592	ENSG00000166716	15	85291866	85349659	121	16	37480	3.6103	0.00015295	0.0364
HYI	ENSG00000178922	1	43916824	43919660	5	2	37480	3.6075	0.00015457	0.0364
GLYAT	ENSG00000149124	11	58407899	58499447	337	23	37480	3.5883	0.00016643	0.0387
IFT80	ENSG00000068885	3	159974774	160117668	173	20	37480	3.5717	0.00017736	0.0401
MICAL3	ENSG00000243156	22	18270415	18507325	834	52	37480	3.57	0.00017852	0.0401
SRP54	ENSG00000100883	14	35451163	35498773	187	17	37480	3.5666	0.00018085	0.0401
SPAG16	ENSG00000144451	2	214149113	215275225	3019	72	37480	3.5641	0.00018256	0.0401
RPLP2	ENSG00000177600	11	809647	812880	3	1	37480	3.5631	0.00018327	0.0401
METTL10	ENSG00000203791	10	126436718	126480439	77	11	37480	3.5539	0.00018977	0.0406
EXOSC8	ENSG00000120699	13	37572953	37583750	14	2	37480	3.5535	0.00019008	0.0406
KIAA1549L	ENSG00000110427	11	33563618	33695648	273	22	37480	3.5219	0.00021427	0.0453
IST1	ENSG00000182149	16	71879899	71962913	171	17	37480	3.4903	0.00024122	0.0503
POR	ENSG00000127948	7	75528518	75616173	143	26	37480	3.4873	0.00024392	0.0503
HLA-DPA1	ENSG00000231389	6	33032346	33048552	386	11	37480	3.4827	0.00024822	0.0503
TRIM59	ENSG00000213186	3	160150233	160203561	93	13	37480	3.4818	0.00024903	0.0503
ATXN1L	ENSG00000224470	16	71879894	71919171	71	11	37480	3.4762	0.00025429	0.0508
EFNA5	ENSG00000184349	5	106712590	107006596	648	79	37480	3.4712	0.00025906	0.051
SLC43A3	ENSG00000134802	11	57174427	57195053	33	9	37480	3.4696	0.0002606	0.051
ELOVL1	ENSG00000066322	1	43829068	43833696	3	2	37480	3.4633	0.00026678	0.0517
MPL	ENSG00000117400	1	43803478	43818443	12	3	37480	3.4493	0.00028107	0.0524
AKR1A1	ENSG00000117448	1	46016215	46035721	36	6	37480	3.449	0.00028134	0.0524
NMB	ENSG00000197696	15	85198360	85201794	11	4	37480	3.449	0.00028138	0.0524
TIE1	ENSG00000066056	1	43766664	43788779	30	4	37480	3.4485	0.00028183	0.0524
TMEM212	ENSG00000186329	3	171561139	171656505	266	17	37480	3.4425	0.00028821	0.0526
ZNF821	ENSG00000102984	16	71893583	71929239	65	10	37480	3.44	0.00029091	0.0526
HOXA13	ENSG00000106031	7	27233122	27239725	14	4	37480	3.4393	0.00029158	0.0526
SNX29	ENSG00000048471	16	12070594	12668146	2337	105	37480	3.4365	0.00029464	0.0527
ZFP91	ENSG00000186660	11	58346584	58388515	74	13	37480	3.4082	0.000327	0.0579
PMFBP1	ENSG00000118557	16	72146056	72210777	168	19	37480	3.4028	0.00033345	0.0585
USP7	ENSG00000187555	16	8985951	9058371	160	13	37480	3.3948	0.00034336	0.0597
ZFP91-CNTF	ENSG00000255073	11	58346645	58392112	78	13	37480	3.3922	0.00034671	0.0597
CTC-454I21.3	ENSG00000267360	19	37583921	37701414	225	15	37480	3.3841	0.00035708	0.0608
KCNN2	ENSG00000080709	5	113696642	113832337	296	33	37480	3.382	0.00035976	0.0608
KIFC1	ENSG00000237649	6	33359313	33377701	39	9	37480	3.3768	0.00036671	0.0611
RP11-432B6.3	ENSG00000248710	3	159945241	160167617	317	24	37480	3.3757	0.00036815	0.0611
CD40	ENSG00000101017	20	44746911	44758502	25	8	37480	3.3718	0.00037334	0.0613
POM121L2	ENSG00000158553	6	27253682	27279949	85	14	37480	3.3701	0.00037573	0.0613
LPXN	ENSG00000110031	11	58294344	58345693	89	12	37480	3.3595	0.00039045	0.0631
PPP1R3B	ENSG00000173281	8	8993765	9009084	39	5	37480	3.3563	0.0003949	0.0633
TAPBP	ENSG00000231925	6	33267471	33282164	25	4	37480	3.3534	0.00039914	0.0634
GPM6A	ENSG00000150625	4	176554085	176923815	972	75	37480	3.3394	0.00041985	0.0658
ZNF420	ENSG00000197050	19	37498759	37621216	278	9	37480	3.3383	0.0004214	0.0658
C2orf15	ENSG00000241962	2	99757948	99939204	393	20	37480	3.3263	0.00044004	0.0682
SH3YL1	ENSG00000035115	2	217730	266398	94	10	37480	3.3218	0.0004472	0.0687
SEMA3F	ENSG00000001617	3	50192478	50226508	58	9	37480	3.3194	0.0004511	0.0687
STMN3	ENSG00000197457	20	62271061	62284780	40	7	37480	3.3144	0.00045917	0.0694
ZFP57	ENSG00000204644	6	29640169	29648887	67	11	37480	3.2982	0.00048661	0.0725
STRADB	ENSG00000082146	2	202252581	202345569	155	13	37480	3.2958	0.00049067	0.0725
C12orf76	ENSG00000174456	12	110465872	110511491	106	17	37480	3.2942	0.00049344	0.0725
DEFB134	ENSG00000205882	8	11850692	11853821	13	4	37480	3.2921	0.0004973	0.0725
ZSCAN2	ENSG00000176371	15	85144217	85171027	50	10	37480	3.2898	0.00050135	0.0725
MSRB3	ENSG00000174099	12	65672423	65882024	253	14	37480	3.2889	0.00050292	0.0725
AVIL	ENSG00000135407	12	58191159	58212487	19	6	37480	3.2849	0.00051015	0.0726
ZNF585A	ENSG00000196967	19	37597636	37663643	144	10	37480	3.2823	0.00051488	0.0726
DEFB112	ENSG00000180872	6	50011288	50016364	10	3	37480	3.282	0.00051539	0.0726
PIDD	ENSG00000177595	11	799179	809753	27	4	37480	3.2698	0.00053803	0.0743
AGBL5	ENSG00000084693	2	27265232	27293490	33	6	37480	3.2677	0.00054212	0.0743
AVP	ENSG00000101200	20	3063202	3065370	2	1	37480	3.2673	0.00054291	0.0743
CTD-2330K9.3	ENSG00000228008	3	49941278	49954370	12	3	37480	3.267	0.00054348	0.0743
TRAK2	ENSG00000115993	2	202241930	202316302	141	11	37480	3.2618	0.00055344	0.0751
SUPT20H	ENSG00000102710	13	37583449	37633850	55	5	37480	3.2495	0.00057794	0.0779
GOLGA1	ENSG00000136935	9	127640646	127710771	96	9	37480	3.2382	0.00060148	0.0805
KHK	ENSG00000138030	2	27309615	27323640	15	2	37480	3.2353	0.00060749	0.0807
CAMKMT	ENSG00000143919	2	44589089	44999731	965	33	37480	3.2306	0.0006176	0.0814
MAPRE3	ENSG00000084764	2	27193480	27250064	62	5	37480	3.2215	0.0006377	0.0835
SP110	ENSG00000135899	2	231032009	231090444	233	21	37480	3.2185	0.00064433	0.0838
MAP3K11	ENSG00000173327	11	65365226	65382853	29	7	37480	3.214	0.00065455	0.0842
FCRL6	ENSG00000181036	1	159770301	159786041	31	3	37480	3.2132	0.00065627	0.0842
CSE1L	ENSG00000124207	20	47662849	47713489	109	9	37480	3.2085	0.00066717	0.0846
FAM25A	ENSG00000188100	10	88780063	88784487	21	4	37480	3.207	0.00067061	0.0846
CGREF1	ENSG00000138028	2	27321757	27341995	30	5	37480	3.2033	0.00067922	0.0846
GNPAT	ENSG00000116906	1	231376953	231413719	78	6	37480	3.2015	0.0006835	0.0846
USP28	ENSG00000048028	11	113668596	113746292	141	15	37480	3.2005	0.00068596	0.0846
EIF2D	ENSG00000143486	1	206744620	206785904	94	15	37480	3.1967	0.00069502	0.0846
SMC4	ENSG00000113810	3	160117062	160152750	65	11	37480	3.1966	0.00069539	0.0846
LHFPL2	ENSG00000145685	5	77781038	78065844	537	37	37480	3.1963	0.00069611	0.0846
HIST1H2BF	ENSG00000197846	6	26199748	26200942	10	4	37480	3.191	0.00070885	0.0856
EGF	ENSG00000138798	4	110834040	110933422	193	13	37480	3.1819	0.00073162	0.0868
ACP1	ENSG00000143727	2	264140	278283	26	4	37480	3.1808	0.00073444	0.0868
AADACL2	ENSG00000197953	3	151451704	151479127	105	14	37480	3.1742	0.00075124	0.0868
TRAPPC9	ENSG00000167632	8	140742586	141468678	2026	148	37480	3.174	0.00075175	0.0868
OST4	ENSG00000228474	2	27293340	27294641	1	1	37480	3.1732	0.0007538	0.0868
STAG1	ENSG00000118007	3	136055077	136471220	610	24	37480	3.173	0.00075428	0.0868
TMEM184B	ENSG00000198792	22	38615298	38669040	93	10	37480	3.1726	0.00075541	0.0868
RP11-12J10.3	ENSG00000258539	10	126305649	126480296	309	23	37480	3.1721	0.00075666	0.0868
SOD1	ENSG00000142168	21	33031935	33041244	17	6	37480	3.166	0.00077278	0.0881
MYO18A	ENSG00000196535	17	27400528	27507430	204	20	37480	3.1611	0.0007859	0.0887
SMYD3	ENSG00000185420	1	245912642	246670614	3128	84	37480	3.1605	0.00078759	0.0887
FAM155A	ENSG00000204442	13	107820883	108519083	2069	174	37480	3.1409	0.00084205	0.0943
FAM150B	ENSG00000189292	2	279558	288851	19	4	37480	3.1255	0.00088764	0.0977
RAB39A	ENSG00000179331	11	107799229	107834208	96	16	37480	3.1254	0.00088792	0.0977
SH2B2	ENSG00000160999	7	101928405	101962178	60	13	37480	3.1253	0.00088806	0.0977
SEC11A	ENSG00000140612	15	85212775	85259947	92	16	37480	3.1081	0.00094158	0.103
MAST2	ENSG00000086015	1	46252659	46501796	492	14	37480	3.103	0.0009577	0.104
HIST1H2AL	ENSG00000198374	6	27833034	27833606	2	1	37480	3.1001	0.00096719	0.104
GPX5	ENSG00000224586	6	28493702	28502729	23	6	37480	3.0996	0.000969	0.104
RP11-139J15.7	ENSG00000271786	10	18931405	18944123	38	6	37480	3.0965	0.00097917	0.105
ZBTB43	ENSG00000169155	9	129567285	129600489	20	6	37480	3.0854	0.0010166	0.107
DHX57	ENSG00000163214	2	39024871	39103075	146	11	37480	3.0843	0.0010202	0.107
PLA2G6	ENSG00000184381	22	38507502	38601697	355	16	37480	3.0834	0.0010234	0.107
RAPGEF4	ENSG00000091428	2	173600002	173917621	798	54	37480	3.0806	0.0010331	0.107
GNAT1	ENSG00000114349	3	50229045	50233949	3	1	37480	3.0805	0.0010332	0.107
IP6K1	ENSG00000176095	3	49761727	49823975	96	10	37480	3.0636	0.0010933	0.112
DEFB110	ENSG00000203970	6	49976851	49989694	12	3	37480	3.0635	0.0010937	0.112
MORN5	ENSG00000185681	9	124922190	124962367	103	15	37480	3.0632	0.001095	0.112
CDC20	ENSG00000117399	1	43824626	43828874	5	3	37480	3.0596	0.001108	0.113
OR5B2	ENSG00000172365	11	58189738	58190786	3	1	37480	3.055	0.0011251	0.114
CTSB	ENSG00000164733	8	11700033	11726957	141	17	37480	3.0442	0.0011666	0.117
ZNF322	ENSG00000181315	6	26636518	26659980	70	9	37480	3.0423	0.0011739	0.117
TRIM38	ENSG00000112343	6	25963030	25987384	42	12	37480	3.0422	0.0011744	0.117
RBBP5	ENSG00000117222	1	205055270	205091143	98	12	37480	3.0341	0.0012062	0.119
AANAT	ENSG00000129673	17	74449433	74466199	43	10	37480	3.0226	0.0012532	0.123
PLXNA4	ENSG00000221866	7	131808091	132333447	1346	112	37480	3.0179	0.0012725	0.125
BCL2L13	ENSG00000099968	22	18111621	18213388	328	16	37480	3.0142	0.0012881	0.125
EBNA1BP2	ENSG00000117395	1	43629846	43736607	346	24	37480	3.0119	0.001298	0.125
TMEM67	ENSG00000164953	8	94767072	94831462	47	8	37480	3.0111	0.0013015	0.125
DTX1	ENSG00000135144	12	113494514	113535833	109	18	37480	3.0105	0.0013043	0.125
TSFM	ENSG00000123297	12	58176372	58201854	29	4	37480	3.0074	0.0013176	0.126
HEYL	ENSG00000163909	1	40089825	40105617	35	13	37480	2.9966	0.001365	0.129
ANKRD13A	ENSG00000076513	12	110436991	110477568	73	13	37480	2.9946	0.0013742	0.129
ZNF568	ENSG00000198453	19	37407231	37489602	344	11	37480	2.9923	0.0013844	0.129
GIT2	ENSG00000139436	12	110367607	110434194	131	16	37480	2.9918	0.0013868	0.129
SLC5A1	ENSG00000100170	22	32439019	32509016	193	11	37480	2.9917	0.001387	0.129
ZNF251	ENSG00000198169	8	145946298	145981802	19	4	37480	2.9899	0.0013955	0.129
C6orf58	ENSG00000184530	6	127840600	127912962	302	15	37480	2.9868	0.0014096	0.13
ISL1	ENSG00000016082	5	50678921	50690564	19	6	37480	2.9831	0.0014269	0.131
PRB3	ENSG00000197870	12	11418857	11422739	10	3	37480	2.9814	0.0014345	0.131
MVB12B	ENSG00000196814	9	129089128	129269320	458	36	37480	2.9784	0.0014488	0.131
DAXX	ENSG00000204209	6	33286335	33297046	16	4	37480	2.9762	0.0014591	0.132
FUT2	ENSG00000176920	19	49199228	49209207	37	4	37480	2.9744	0.0014677	0.132
PPP1CC	ENSG00000186298	12	111157485	111180744	51	9	37480	2.9735	0.0014722	0.132
LRRC4	ENSG00000128594	7	127667124	127672160	10	5	37480	2.9711	0.0014835	0.132
CEND1	ENSG00000184524	11	787104	790123	5	2	37480	2.9675	0.0015011	0.132
RABIF	ENSG00000183155	1	202848085	202858263	27	5	37480	2.9671	0.0015033	0.132
TOPAZ1	ENSG00000173769	3	44283378	44373590	181	12	37480	2.964	0.0015184	0.133
DDN	ENSG00000181418	12	49388932	49393092	5	2	37480	2.9638	0.0015195	0.133
ZNF34	ENSG00000196378	8	145998499	146012730	30	3	37480	2.96	0.0015383	0.133
DDX23	ENSG00000174243	12	49223547	49246625	40	7	37480	2.9598	0.0015394	0.133
GCK	ENSG00000106633	7	44183872	44237769	126	21	37480	2.956	0.0015584	0.134
LMBR1L	ENSG00000139636	12	49490919	49504683	12	3	37480	2.9499	0.0015892	0.135
PDE3A	ENSG00000172572	12	20522179	20837315	973	70	37480	2.9497	0.0015903	0.135
EMILIN1	ENSG00000138080	2	27301435	27309271	5	2	37480	2.9489	0.0015945	0.135
TALDO1	ENSG00000177156	11	747329	765024	20	5	37480	2.9481	0.0015985	0.135
KRTAP4-16P	ENSG00000241241	17	39257754	39258461	4	2	37480	2.9472	0.0016031	0.135
TBC1D21	ENSG00000167139	15	74165949	74181555	33	7	37480	2.9448	0.001616	0.135
SDC2	ENSG00000169439	8	97505579	97624000	332	37	37480	2.938	0.0016515	0.138
IQSEC1	ENSG00000144711	3	12938719	13114617	396	49	37480	2.9348	0.0016691	0.138
LONRF2	ENSG00000170500	2	100889753	100939195	166	9	37480	2.9343	0.0016717	0.138
ZSWIM5	ENSG00000162415	1	45482071	45771881	525	19	37480	2.9272	0.0017102	0.141
NTM	ENSG00000182667	11	131240373	132206716	2651	201	37480	2.9234	0.0017309	0.141
MDGA1	ENSG00000112139	6	37600284	37667082	299	36	37480	2.923	0.0017332	0.141
MAFF	ENSG00000185022	22	38597889	38612518	27	3	37480	2.9208	0.0017455	0.141
SCAI	ENSG00000173611	9	127704887	127905785	308	16	37480	2.9193	0.0017543	0.141
KLHL25	ENSG00000183655	15	86302554	86338261	128	21	37480	2.9186	0.0017579	0.141
NDST4	ENSG00000138653	4	115748919	116035032	653	31	37480	2.916	0.0017728	0.141
ADTRP	ENSG00000111863	6	11712287	11807279	289	29	37480	2.9158	0.0017738	0.141
SNCAIP	ENSG00000064692	5	121647049	121799914	182	14	37480	2.9145	0.0017815	0.141
C3orf14	ENSG00000114405	3	62304648	62321888	9	3	37480	2.9141	0.0017838	0.141
SLC2A2	ENSG00000163581	3	170714137	170744539	68	5	37480	2.9138	0.0017855	0.141
ZNF891	ENSG00000214029	12	133694740	133707059	32	5	37480	2.9111	0.001801	0.141
ITPR3	ENSG00000096433	6	33588142	33664351	319	32	37480	2.9025	0.001851	0.145
TECRL	ENSG00000205678	4	65140975	65275186	459	14	37480	2.9003	0.0018638	0.145
ZNF606	ENSG00000166704	19	58488421	58514717	87	8	37480	2.8936	0.0019042	0.147
OR2A4	ENSG00000180658	6	132021520	132022635	2	1	37480	2.8909	0.0019206	0.147
RFT1	ENSG00000163933	3	53122499	53164478	100	8	37480	2.8895	0.0019295	0.147
SRRM5	ENSG00000226763	19	44100769	44118649	26	4	37480	2.8892	0.0019309	0.147
MAP6D1	ENSG00000180834	3	183533664	183543382	29	5	37480	2.8889	0.0019327	0.147
ABT1	ENSG00000146109	6	26597180	26600278	14	4	37480	2.8863	0.0019488	0.147
RND1	ENSG00000172602	12	49250928	49259681	16	5	37480	2.8861	0.0019502	0.147
SCAF4	ENSG00000156304	21	33043346	33104388	114	13	37480	2.8836	0.0019658	0.148
RGL2	ENSG00000237441	6	33259431	33267101	2	1	37480	2.8812	0.001981	0.149
ZNF445	ENSG00000185219	3	44481262	44519162	56	10	37480	2.8785	0.0019977	0.149
PCCB	ENSG00000114054	3	135969148	136056738	131	17	37480	2.872	0.0020396	0.152
LINC00998	ENSG00000214194	7	112756773	112758668	6	2	37480	2.8663	0.0020762	0.154
FBN2	ENSG00000138829	5	127593601	127994878	1199	36	37480	2.8642	0.0020906	0.154
PTPLAD2	ENSG00000188921	9	20995306	21031635	142	16	37480	2.8611	0.0021105	0.155
CNTF	ENSG00000242689	11	58390146	58393198	5	2	37480	2.8571	0.0021375	0.156
SCAND3	ENSG00000232040	6	28539407	28583989	69	11	37480	2.8546	0.0021542	0.156
TECR	ENSG00000099797	19	14627897	14676792	119	17	37480	2.8538	0.0021597	0.156
ABHD4	ENSG00000100439	14	23067146	23081265	51	12	37480	2.8537	0.0021609	0.156
SLC25A30	ENSG00000174032	13	45967451	45992590	47	7	37480	2.8498	0.0021871	0.158
BTN2A2	ENSG00000124508	6	26383324	26395102	37	7	37480	2.8434	0.0022315	0.16
LMOD2	ENSG00000170807	7	123295861	123304344	19	5	37480	2.8407	0.0022506	0.16
FBXL17	ENSG00000145743	5	107194736	107717799	1153	40	37480	2.8392	0.0022611	0.16
TMEM214	ENSG00000119777	2	27255778	27264563	5	2	37480	2.8387	0.0022648	0.16
SCN2A	ENSG00000136531	2	166095912	166248818	401	31	37480	2.8383	0.0022678	0.16
SYN3	ENSG00000185666	22	32908539	33454358	1498	102	37480	2.8358	0.0022859	0.161
MORN2	ENSG00000188010	2	39103103	39156213	84	10	37480	2.8339	0.002299	0.161
CIB2	ENSG00000136425	15	78396948	78423886	92	14	37480	2.8323	0.0023108	0.161
ARAP2	ENSG00000047365	4	35949843	36246131	783	52	37480	2.8313	0.0023179	0.161
CDK4	ENSG00000135446	12	58141510	58149796	8	3	37480	2.8275	0.002346	0.161
SCAP	ENSG00000114650	3	47455203	47518616	54	7	37480	2.827	0.0023494	0.161
DMRTA1	ENSG00000176399	9	22446840	22455739	19	6	37480	2.827	0.0023494	0.161
HLA-F	ENSG00000204642	6	29690552	29706305	154	16	37480	2.8261	0.002356	0.161
GPR85	ENSG00000164604	7	112718386	112727833	15	6	37480	2.8254	0.0023609	0.161
NEIL2	ENSG00000154328	8	11627148	11644855	97	15	37480	2.8246	0.0023672	0.161
PDDC1	ENSG00000177225	11	767220	777488	25	4	37480	2.8239	0.0023718	0.161
WASL	ENSG00000106299	7	123321989	123389121	147	13	37480	2.8203	0.002399	0.162
NAT8L	ENSG00000185818	4	2061239	2070816	11	1	37480	2.8189	0.0024096	0.162
PXDNL	ENSG00000147485	8	52232138	52722005	1486	51	37480	2.8168	0.002425	0.162
PDZRN4	ENSG00000165966	12	41582250	41968392	1226	41	37480	2.8164	0.0024285	0.162
USP15	ENSG00000135655	12	62654119	62811211	363	21	37480	2.8127	0.0024561	0.163
RPL8	ENSG00000161016	8	146015150	146017972	3	1	37480	2.8115	0.0024655	0.163
DPP4	ENSG00000197635	2	162848751	162931052	120	19	37480	2.8102	0.0024756	0.163
WASF2	ENSG00000158195	1	27730730	27816669	81	1	37480	2.81	0.0024768	0.163
RP11-723G8.2	ENSG00000265352	18	69399851	69455364	258	13	37480	2.8084	0.0024897	0.163
ZBTB9	ENSG00000213588	6	33422356	33425325	3	2	37480	2.8074	0.0024969	0.163
PIK3R3	ENSG00000117461	1	46505812	46642160	220	16	37480	2.8072	0.0024985	0.163
DSTYK	ENSG00000133059	1	205111632	205180727	153	12	37480	2.806	0.0025084	0.163
EHBP1L1	ENSG00000173442	11	65343509	65360121	24	7	37480	2.804	0.0025238	0.164
IGSF9	ENSG00000085552	1	159896829	159915386	48	10	37480	2.8014	0.0025437	0.164
MEF2BNB	ENSG00000254901	19	19287712	19303400	58	9	37480	2.7996	0.0025582	0.165
ANTXR2	ENSG00000163297	4	80822303	81046608	499	28	37480	2.7965	0.0025829	0.166
CLEC4G	ENSG00000182566	19	7793843	7798792	18	4	37480	2.7942	0.0026014	0.166
OR2B2	ENSG00000168131	6	27878963	27880174	4	2	37480	2.7926	0.0026142	0.166
HMGN1	ENSG00000205581	21	40714241	40721573	28	5	37480	2.7895	0.0026397	0.167
CYP4Z1	ENSG00000186160	1	47533160	47583991	161	5	37480	2.7877	0.0026542	0.167
SCN1A	ENSG00000144285	2	166845670	166984523	363	22	37480	2.7868	0.0026617	0.167
RASAL1	ENSG00000111344	12	113536624	113574044	124	8	37480	2.7868	0.0026619	0.167
PBX3	ENSG00000167081	9	128509624	128729656	245	17	37480	2.7838	0.0026859	0.168
MDS2	ENSG00000197880	1	23907985	23967058	76	15	37480	2.7831	0.0026921	0.168
PIM1	ENSG00000137193	6	37137979	37143202	3	1	37480	2.7789	0.0027271	0.17
FDFT1	ENSG00000079459	8	11653082	11696818	260	20	37480	2.7752	0.0027588	0.171
PLCL1	ENSG00000115896	2	198669426	199437305	1318	58	37480	2.7709	0.0027948	0.172
EPHA7	ENSG00000135333	6	93949738	94129265	420	50	37480	2.7696	0.0028063	0.172
KLHL12	ENSG00000117153	1	202860228	202897764	80	7	37480	2.7696	0.0028067	0.172
ZNF365	ENSG00000138311	10	64133951	64431771	910	71	37480	2.7644	0.0028511	0.174
KIAA1211L	ENSG00000196872	2	99410309	99552722	352	19	37480	2.7629	0.0028643	0.174
PGPEP1	ENSG00000130517	19	18451397	18480760	82	15	37480	2.7625	0.0028681	0.174
RP11-872D17.8	ENSG00000254979	11	57154838	57191532	57	9	37480	2.7624	0.0028693	0.174
GABBR1	ENSG00000204681	6	29523406	29601753	275	26	37480	2.75	0.0029797	0.179
IP6K3	ENSG00000161896	6	33689444	33714762	102	16	37480	2.7495	0.002984	0.179
CLCA1	ENSG00000016490	1	86934051	86965972	118	24	37480	2.7494	0.0029855	0.179
ZNF7	ENSG00000147789	8	146052849	146072894	51	5	37480	2.7486	0.0029923	0.179
CACNB3	ENSG00000167535	12	49207577	49222724	24	11	37480	2.7429	0.0030452	0.181
ST18	ENSG00000147488	8	53023399	53373519	674	50	37480	2.7345	0.0031234	0.185
HVCN1	ENSG00000122986	12	111065646	111142755	144	13	37480	2.734	0.0031283	0.185
CCDC24	ENSG00000159214	1	44457031	44462200	7	3	37480	2.732	0.003148	0.186
CLASP2	ENSG00000163539	3	33537737	33759848	288	19	37480	2.7269	0.0031964	0.187
HIST1H1B	ENSG00000184357	6	27834570	27835359	4	2	37480	2.7265	0.0032002	0.187
MFAP3L	ENSG00000198948	4	170907748	170954182	103	14	37480	2.726	0.0032049	0.187
C10orf12	ENSG00000155640	10	98741041	98745582	4	2	37480	2.7253	0.0032125	0.187
APOL6	ENSG00000221963	22	36044442	36064456	53	5	37480	2.7252	0.003213	0.187
RNF123	ENSG00000164068	3	49726932	49758962	46	8	37480	2.7182	0.0032817	0.19
SAMD5	ENSG00000203727	6	147830063	148058683	879	55	37480	2.7173	0.003291	0.19
PACSIN1	ENSG00000124507	6	34433916	34503006	124	18	37480	2.7127	0.0033367	0.192
SMU1	ENSG00000122692	9	33041762	33076665	91	11	37480	2.7113	0.0033506	0.192
AGAP2	ENSG00000135439	12	58118980	58135940	18	4	37480	2.7074	0.0033911	0.194
CYP4A22	ENSG00000162365	1	47603107	47615413	48	6	37480	2.707	0.0033952	0.194
CD164L2	ENSG00000174950	1	27705666	27709870	3	1	37480	2.7045	0.0034205	0.194
ARPC5L	ENSG00000136950	9	127624409	127640003	12	2	37480	2.7035	0.0034302	0.194
ZNF521	ENSG00000198795	18	22641890	22932154	627	58	37480	2.6984	0.0034834	0.196
DDX1	ENSG00000079785	2	15731302	15771235	121	10	37480	2.6981	0.0034872	0.196
IL10	ENSG00000136634	1	206940947	206945839	16	5	37480	2.6974	0.0034937	0.196
ZNF570	ENSG00000171827	19	37958487	37976260	21	4	37480	2.697	0.003498	0.196
XRN2	ENSG00000088930	20	21283942	21370463	160	13	37480	2.6959	0.00351	0.196
TNFSF9	ENSG00000125657	19	6531010	6535931	1	1	37480	2.6924	0.0035467	0.197
SGK223	ENSG00000182319	8	8175258	8244008	240	30	37480	2.6916	0.0035555	0.197
KIAA1024	ENSG00000169330	15	79724858	79764632	122	18	37480	2.6914	0.003558	0.197
TRAIP	ENSG00000183763	3	49866034	49894007	37	5	37480	2.6887	0.003586	0.198
SWI5	ENSG00000175854	9	131037658	131051269	17	2	37480	2.6868	0.0036075	0.198
CHST9	ENSG00000154080	18	24495595	24765281	747	40	37480	2.6865	0.0036107	0.198
MRPL40	ENSG00000185608	22	19419425	19423598	13	3	37480	2.6834	0.0036439	0.199
DPYSL5	ENSG00000157851	2	27070615	27173219	151	10	37480	2.6824	0.0036548	0.199
EIF3B	ENSG00000106263	7	2393721	2420380	76	7	37480	2.6819	0.0036603	0.199
PRKCB	ENSG00000166501	16	23847322	24231932	1000	76	37480	2.6806	0.0036741	0.199
PFDN6	ENSG00000204220	6	33257079	33266178	5	2	37480	2.6803	0.0036777	0.199
HLA-DPB1	ENSG00000223865	6	33043703	33054978	285	17	37480	2.6749	0.0037377	0.201
CUL3	ENSG00000036257	2	225334867	225450110	265	12	37480	2.6728	0.0037609	0.202
TMEM100	ENSG00000166292	17	53796988	53809482	7	2	37480	2.6709	0.0037823	0.203
SLC6A9	ENSG00000196517	1	44457172	44497139	66	13	37480	2.6698	0.0037943	0.203
WDR65	ENSG00000243710	1	43637820	43720029	279	20	37480	2.6664	0.0038333	0.203
RNF148	ENSG00000235631	7	122341718	122343021	1	1	37480	2.6657	0.0038415	0.203
ZNF428	ENSG00000131116	19	44111371	44124026	19	4	37480	2.6654	0.0038448	0.203
SESN1	ENSG00000080546	6	109307640	109416022	185	7	37480	2.6652	0.0038466	0.203
CCDC12	ENSG00000160799	3	46963216	47023500	71	6	37480	2.6606	0.0038997	0.205
CADM4	ENSG00000105767	19	44126520	44143991	26	6	37480	2.6599	0.0039086	0.205
GNG12	ENSG00000172380	1	68167149	68299150	271	23	37480	2.6593	0.0039152	0.205
MEF2BNB-MEF2B	ENSG00000064489	19	19256376	19302967	179	14	37480	2.6568	0.0039447	0.205
OR5AC2	ENSG00000196578	3	97806017	97806946	4	2	37480	2.6546	0.0039703	0.205
MAFK	ENSG00000198517	7	1570350	1582679	26	3	37480	2.6544	0.0039719	0.205
COMMD5	ENSG00000170619	8	146066427	146079121	41	4	37480	2.6545	0.0039719	0.205
RPL35	ENSG00000136942	9	127620159	127624260	5	2	37480	2.6544	0.0039728	0.205
SEC61B	ENSG00000106803	9	101984346	101992897	16	1	37480	2.6537	0.0039806	0.205
MEF2B	ENSG00000213999	19	19256377	19303400	181	14	37480	2.6511	0.0040117	0.205
HFE	ENSG00000010704	6	26087509	26098571	29	10	37480	2.6495	0.0040307	0.205
TTPAL	ENSG00000124120	20	43104526	43123244	23	5	37480	2.6493	0.0040334	0.205
ZNF250	ENSG00000196150	8	146076632	146127553	60	6	37480	2.6492	0.0040341	0.205
ANXA4	ENSG00000196975	2	69871557	70053596	358	22	37480	2.6479	0.0040502	0.205
APOF	ENSG00000175336	12	56754353	56756607	1	1	37480	2.6468	0.0040632	0.205
ALPK3	ENSG00000136383	15	85359911	85416713	146	25	37480	2.6465	0.0040669	0.205
TRUB1	ENSG00000165832	10	116697952	116737430	91	13	37480	2.6463	0.0040694	0.205
FAM13A	ENSG00000138640	4	89647106	90032549	1182	44	37480	2.6457	0.0040762	0.205
GLYR1	ENSG00000140632	16	4853204	4897343	120	17	37480	2.643	0.0041086	0.206
HEXA	ENSG00000213614	15	72635775	72668817	48	5	37480	2.6421	0.0041192	0.206
OTOL1	ENSG00000182447	3	161214596	161221730	27	3	37480	2.6405	0.0041392	0.206
KCNA6	ENSG00000151079	12	4918342	4960277	224	28	37480	2.6385	0.004164	0.207
WDR64	ENSG00000162843	1	241815580	241965435	397	30	37480	2.6351	0.0042055	0.207
TSGA10	ENSG00000135951	2	99613724	99771427	338	13	37480	2.6351	0.0042056	0.207
C15orf54	ENSG00000175746	15	39542885	39547046	14	3	37480	2.6348	0.0042088	0.207
UBE2I	ENSG00000103275	16	1355548	1377019	98	6	37480	2.6338	0.0042222	0.207
RP11-571M6.15	ENSG00000257921	12	58166811	58180829	23	2	37480	2.6338	0.0042223	0.207
C1QL4	ENSG00000186897	12	49726200	49730971	7	2	37480	2.6284	0.004289	0.209
HKR1	ENSG00000181666	19	37803739	37860267	108	14	37480	2.6284	0.0042894	0.209
ACP6	ENSG00000162836	1	147101453	147142618	119	16	37480	2.6279	0.0042958	0.209
FOXO1	ENSG00000150907	13	41129804	41240734	212	14	37480	2.627	0.0043065	0.209
SPIDR	ENSG00000164808	8	48173167	48648868	296	16	37480	2.623	0.0043581	0.21
MMP17	ENSG00000198598	12	132312938	132336328	79	14	37480	2.6229	0.0043596	0.21
ERBB3	ENSG00000065361	12	56473641	56497289	27	6	37480	2.6222	0.0043685	0.21
CALHM3	ENSG00000183128	10	105232561	105238997	8	2	37480	2.62	0.0043959	0.211
ANAPC7	ENSG00000196510	12	110810705	110841535	93	11	37480	2.6184	0.0044172	0.211
CAPZA2	ENSG00000198898	7	116451124	116562103	173	19	37480	2.6182	0.00442	0.211
ZNF501	ENSG00000186446	3	44771088	44778575	14	3	37480	2.618	0.0044218	0.211
FYN	ENSG00000010810	6	111981535	112194655	558	30	37480	2.6162	0.0044461	0.211
DRD2	ENSG00000149295	11	113280318	113346413	170	23	37480	2.6149	0.0044632	0.212
CALHM1	ENSG00000185933	10	105213144	105218645	12	5	37480	2.6125	0.0044941	0.213
OPRK1	ENSG00000082556	8	54138284	54164257	132	11	37480	2.6107	0.0045181	0.213
KLHL18	ENSG00000114648	3	47324407	47388306	58	10	37480	2.6104	0.0045222	0.213
EHBP1	ENSG00000115504	2	62900986	63273622	362	27	37480	2.61	0.0045268	0.213
ZSWIM6	ENSG00000130449	5	60628100	60841997	310	19	37480	2.6084	0.0045485	0.213
HMG20A	ENSG00000140382	15	77712754	77777949	109	11	37480	2.6066	0.0045723	0.213
HIST1H2BD	ENSG00000158373	6	26158349	26171577	16	4	37480	2.6059	0.0045811	0.213
GPX6	ENSG00000198704	6	28471073	28495992	70	13	37480	2.6051	0.0045929	0.213
RP11-257K9.8	ENSG00000243501	6	73919469	73972919	166	23	37480	2.6029	0.004622	0.214
AC090186.1	ENSG00000232941	8	52730143	52730969	1	1	37480	2.6015	0.0046403	0.214
METAP1D	ENSG00000172878	2	172864490	172947158	198	23	37480	2.6013	0.0046434	0.214
NSUN6	ENSG00000241058	10	18834490	18940551	431	18	37480	2.5994	0.0046695	0.215
ANXA5	ENSG00000164111	4	122589110	122618268	131	16	37480	2.5985	0.0046821	0.215
ACTR5	ENSG00000101442	20	37377085	37400834	100	11	37480	2.5963	0.0047121	0.216
AC012313.1	ENSG00000269855	19	58907457	58908407	2	1	37480	2.5958	0.0047179	0.216
AL359091.2	ENSG00000268211	9	131062367	131064212	4	1	37480	2.5937	0.0047469	0.216
ELP6	ENSG00000163832	3	47537130	47555251	25	5	37480	2.5922	0.0047685	0.217
CYP27B1	ENSG00000111012	12	58156117	58162769	6	2	37480	2.5895	0.0048052	0.218
SGOL1	ENSG00000129810	3	20202085	20227784	83	11	37480	2.5884	0.0048206	0.218
ZNF197	ENSG00000186448	3	44626380	44689963	73	8	37480	2.5882	0.0048245	0.218
TCHP	ENSG00000139437	12	110338069	110421646	177	17	37480	2.5874	0.0048352	0.218
PROX1	ENSG00000117707	1	214156524	214214595	116	17	37480	2.5858	0.0048576	0.218
LPHN3	ENSG00000150471	4	62066976	62944053	1899	104	37480	2.5849	0.0048708	0.218
GUCY1A2	ENSG00000152402	11	106544738	106889250	1011	50	37480	2.5818	0.0049144	0.219
KRT25	ENSG00000204897	17	38904273	38911584	15	5	37480	2.5813	0.0049219	0.219
RASSF5	ENSG00000136653	1	206680879	206762616	184	26	37480	2.5795	0.0049469	0.22
CCDC54	ENSG00000138483	3	107096188	107097481	2	1	37480	2.5786	0.0049604	0.22
HIST1H4A	ENSG00000196176	6	26021907	26022278	1	1	37480	2.5773	0.0049794	0.22
MASP1	ENSG00000127241	3	186935942	187009810	193	31	37480	2.5731	0.0050391	0.222
MANEAL	ENSG00000185090	1	38259474	38266809	4	2	37480	2.5728	0.0050437	0.222
AKT2	ENSG00000105221	19	40736224	40791443	93	11	37480	2.5718	0.005059	0.222
TRIM16L	ENSG00000108448	17	18601311	18639431	81	14	37480	2.5701	0.0050834	0.223
CHST10	ENSG00000115526	2	101008327	101034118	44	7	37480	2.5677	0.0051185	0.224
ZNF502	ENSG00000196653	3	44754135	44765323	12	5	37480	2.5657	0.0051485	0.224
ALG2	ENSG00000119523	9	101978708	101984238	7	1	37480	2.5653	0.0051542	0.224
ZNF654	ENSG00000175105	3	88188254	88193815	11	3	37480	2.5652	0.0051555	0.224
SMIM22	ENSG00000267795	16	4838398	4846492	17	6	37480	2.5646	0.0051641	0.224
ITGB1	ENSG00000150093	10	33189247	33294720	282	27	37480	2.5629	0.0051905	0.224
AC132186.1	ENSG00000247270	16	66516775	66519747	4	1	37480	2.5627	0.0051931	0.224
ATP6V1C1	ENSG00000155097	8	104033291	104085279	93	12	37480	2.5509	0.0053724	0.231
YEATS2	ENSG00000163872	3	183415606	183530413	200	14	37480	2.5498	0.00539	0.231
LEMD2	ENSG00000161904	6	33738979	33756913	69	9	37480	2.5496	0.0053919	0.231
FAM53B	ENSG00000189319	10	126307861	126432838	224	25	37480	2.5493	0.0053971	0.231
EXOC7	ENSG00000182473	17	74077087	74117657	70	5	37480	2.5478	0.0054199	0.231
DHX35	ENSG00000101452	20	37590942	37668366	112	7	37480	2.547	0.0054328	0.231
CELF6	ENSG00000273025	15	72559087	72612287	99	12	37480	2.5438	0.0054819	0.231
TNFAIP6	ENSG00000123610	2	152214106	152236560	55	6	37480	2.5432	0.0054925	0.231
MCRS1	ENSG00000187778	12	49950327	49961936	17	4	37480	2.543	0.0054951	0.231
KIAA1143	ENSG00000163807	3	44779153	44803154	29	8	37480	2.5427	0.0054994	0.231
AC027309.1	ENSG00000268553	5	172036245	172036436	1	1	37480	2.5427	0.0055002	0.231
HLA-A	ENSG00000206503	6	29909037	29913661	270	22	37480	2.5397	0.0055466	0.233
WDR24	ENSG00000127580	16	734622	740444	7	1	37480	2.5389	0.0055602	0.233
RFC5	ENSG00000111445	12	118451393	118470935	49	11	37480	2.5358	0.0056094	0.234
DCAF8	ENSG00000132716	1	160185505	160254920	72	6	37480	2.5353	0.0056169	0.234
TMEM87B	ENSG00000153214	2	112812800	112876895	157	22	37480	2.5353	0.0056174	0.234
HYAL3	ENSG00000186792	3	50330262	50336899	4	2	37480	2.5327	0.00566	0.235
CHCHD3	ENSG00000106554	7	132469629	132766848	527	19	37480	2.5298	0.0057065	0.236
TRPC7	ENSG00000069018	5	135548999	135732730	422	22	37480	2.5269	0.0057542	0.238
LAMTOR1	ENSG00000149357	11	71796941	71814433	31	3	37480	2.5257	0.0057729	0.238
MON2	ENSG00000061987	12	62860597	62991363	312	20	37480	2.5219	0.0058361	0.24
YIPF5	ENSG00000145817	5	143537723	143550278	41	7	37480	2.5206	0.0058573	0.24
FBXO28	ENSG00000143756	1	224301789	224349749	105	7	37480	2.5206	0.0058578	0.24
HPR	ENSG00000261701	16	72088522	72111145	59	10	37480	2.5156	0.0059423	0.242
CAMK4	ENSG00000152495	5	110559351	110830584	659	39	37480	2.5153	0.0059471	0.242
DCAF8	ENSG00000258465	1	160187254	160254920	70	5	37480	2.5146	0.0059586	0.242
TCF12	ENSG00000140262	15	57210821	57591479	902	20	37480	2.514	0.0059679	0.242
CLDND1	ENSG00000080822	3	98216756	98241910	49	10	37480	2.5139	0.0059709	0.242
ZNF569	ENSG00000196437	19	37902057	37960177	98	15	37480	2.5122	0.0059995	0.242
METTL21A	ENSG00000144401	2	208445355	208490652	70	7	37480	2.5111	0.0060181	0.242
PSD2	ENSG00000146005	5	139175406	139224051	70	7	37480	2.511	0.0060196	0.242
LRRC1	ENSG00000137269	6	53659295	53788919	341	17	37480	2.5093	0.0060478	0.242
SYNGAP1	ENSG00000197283	6	33387847	33421466	47	12	37480	2.5082	0.0060672	0.242
FBXW9	ENSG00000132004	19	12798867	12807457	2	1	37480	2.508	0.0060711	0.242
TUSC5	ENSG00000184811	17	1182957	1204281	79	10	37480	2.506	0.006105	0.242
MAN1C1	ENSG00000117643	1	25943959	26112698	212	19	37480	2.5059	0.0061068	0.242
RALYL	ENSG00000184672	8	85095022	85834079	1486	44	37480	2.5048	0.0061264	0.242
CDH6	ENSG00000113361	5	31193857	31329253	248	31	37480	2.5047	0.0061272	0.242
PTPN23	ENSG00000076201	3	47422501	47454931	27	3	37480	2.5047	0.0061274	0.242
PAICS	ENSG00000128050	4	57301907	57327534	57	7	37480	2.5029	0.0061591	0.242
HRASLS5	ENSG00000168004	11	63228876	63258666	35	4	37480	2.5027	0.0061619	0.242
STAU1	ENSG00000124214	20	47729878	47804904	147	15	37480	2.5021	0.0061725	0.242
MIOS	ENSG00000164654	7	7606503	7648560	112	11	37480	2.502	0.0061746	0.242
NLRP10	ENSG00000182261	11	7980971	7986973	17	5	37480	2.5011	0.0061901	0.242
OTP	ENSG00000171540	5	76924538	76935513	21	3	37480	2.4988	0.0062303	0.243
HIST1H3C	ENSG00000196532	6	26045639	26046097	3	2	37480	2.4948	0.0063013	0.245
METTL21B	ENSG00000123427	12	58165275	58176324	15	2	37480	2.4947	0.0063023	0.245
RPS16	ENSG00000105193	19	39923847	39926588	12	3	37480	2.492	0.0063516	0.246
CD160	ENSG00000117281	1	145695798	145715614	20	2	37480	2.4917	0.0063561	0.246
RP11-403P17.5	ENSG00000260851	16	66503715	66551215	61	6	37480	2.4893	0.006399	0.247
ITIH4	ENSG00000055955	3	52846991	52865495	42	6	37480	2.4875	0.006432	0.248
CTD-2368P22.1	ENSG00000176593	19	58513429	58522600	36	6	37480	2.4862	0.0064558	0.249
NDUFAF5	ENSG00000101247	20	13765596	13799067	96	14	37480	2.4848	0.0064811	0.249
ECHDC1	ENSG00000093144	6	127609855	127664754	110	12	37480	2.4838	0.0065003	0.249
TSPAN31	ENSG00000135452	12	58131796	58143994	9	4	37480	2.4786	0.0065958	0.252
IFI27L2	ENSG00000119632	14	94594116	94596590	5	3	37480	2.4783	0.0066005	0.252
UBN1	ENSG00000118900	16	4896666	4932361	125	16	37480	2.4748	0.0066648	0.254
RPL22	ENSG00000116251	1	6241329	6269449	25	2	37480	2.4696	0.0067634	0.257
KMT2D	ENSG00000167548	12	49412758	49453557	33	7	37480	2.4689	0.0067769	0.257
ITIH3	ENSG00000162267	3	52828784	52843025	21	7	37480	2.4669	0.0068136	0.258
KCNH3	ENSG00000135519	12	49932940	49952091	41	6	37480	2.4664	0.0068238	0.258
WDR83	ENSG00000123154	19	12777614	12786646	9	5	37480	2.4653	0.0068442	0.258
KATNB1	ENSG00000140854	16	57769642	57791162	61	11	37480	2.4641	0.0068678	0.258
CRHBP	ENSG00000145708	5	76248538	76276983	52	8	37480	2.4624	0.0069	0.259
ATG9A	ENSG00000198925	2	220074494	220094439	19	3	37480	2.4616	0.0069151	0.259
KCNH5	ENSG00000140015	14	63173287	63568755	1000	58	37480	2.4591	0.0069642	0.26
RAD9B	ENSG00000151164	12	110939460	110969891	66	9	37480	2.4587	0.0069712	0.26
PAPPA-AS1	ENSG00000256040	9	119160439	119162885	6	3	37480	2.4552	0.0070398	0.262
HYAL1	ENSG00000114378	3	50337320	50349812	16	6	37480	2.4539	0.0070667	0.262
SETD2	ENSG00000181555	3	47057919	47205457	175	12	37480	2.4534	0.007076	0.262
EBLN2	ENSG00000255423	3	73110810	73112488	6	1	37480	2.452	0.0071032	0.262
KIAA1586	ENSG00000168116	6	56911347	56920023	6	2	37480	2.4517	0.0071086	0.262
ACSM2B	ENSG00000066813	16	20547548	20587749	149	13	37480	2.4517	0.0071088	0.262
CELF2	ENSG00000048740	10	11047259	11378674	931	65	37480	2.451	0.0071231	0.262
SLC17A2	ENSG00000112337	6	25912982	25930946	59	8	37480	2.45	0.0071431	0.262
DNAJA1	ENSG00000086061	9	33025209	33039905	53	7	37480	2.4499	0.0071443	0.262
MED8	ENSG00000159479	1	43849588	43855479	4	2	37480	2.4472	0.0071985	0.262
ENTPD8	ENSG00000188833	9	140328816	140336268	3	1	37480	2.447	0.0072023	0.262
TMEM184A	ENSG00000164855	7	1581871	1600457	42	3	37480	2.4466	0.0072101	0.262
ENPP3	ENSG00000154269	6	131949582	132068553	201	18	37480	2.4465	0.0072128	0.262
JUNB	ENSG00000171223	19	12902310	12904124	2	1	37480	2.4445	0.0072534	0.263
LCE3E	ENSG00000185966	1	152538130	152539248	1	1	37480	2.4428	0.0072868	0.264
FOXJ3	ENSG00000198815	1	42642210	42801548	249	12	37480	2.4402	0.0073404	0.265
NFIX	ENSG00000008441	19	13106422	13209610	140	15	37480	2.44	0.0073441	0.265
LRTOMT	ENSG00000184154	11	71791382	71821828	53	3	37480	2.4399	0.0073464	0.265
HMGN4	ENSG00000182952	6	26538633	26546482	16	3	37480	2.4384	0.007377	0.265
CUX1	ENSG00000257923	7	101458959	101927249	1150	58	37480	2.4349	0.0074472	0.267
KAT2B	ENSG00000114166	3	20081515	20195896	467	31	37480	2.4346	0.0074537	0.267
AC010642.1	ENSG00000267216	19	58790332	58826563	66	10	37480	2.4332	0.0074833	0.268
HPCAL4	ENSG00000116983	1	40144320	40157361	72	12	37480	2.4294	0.0075613	0.269
HPS5	ENSG00000110756	11	18300223	18343745	103	10	37480	2.4293	0.007564	0.269
NEURL1	ENSG00000107954	10	105253736	105352309	260	28	37480	2.4292	0.0075657	0.269
SLC25A15	ENSG00000102743	13	41363548	41384247	50	5	37480	2.4283	0.0075851	0.269
DCLK1	ENSG00000133083	13	36345478	36705443	1032	79	37480	2.427	0.007612	0.269
NUMA1	ENSG00000137497	11	71713910	71791739	148	7	37480	2.4268	0.0076157	0.269
TONSL	ENSG00000160949	8	145654165	145669827	42	1	37480	2.424	0.0076757	0.271
PHF10	ENSG00000130024	6	170104001	170124151	34	8	37480	2.4236	0.0076836	0.271
METTL1	ENSG00000037897	12	58162254	58166576	5	2	37480	2.4219	0.0077208	0.271
NRIP1	ENSG00000180530	21	16333556	16437321	171	22	37480	2.4192	0.0077779	0.273
C22orf42	ENSG00000205856	22	32544993	32555309	51	10	37480	2.4187	0.0077873	0.273
PPM1H	ENSG00000111110	12	63037762	63328817	733	86	37480	2.4157	0.0078523	0.273
RGS4	ENSG00000117152	1	163038565	163046592	15	5	37480	2.4151	0.0078663	0.273
EFTUD1	ENSG00000140598	15	82422571	82555104	398	28	37480	2.4138	0.0078929	0.273
ORAI2	ENSG00000160991	7	102073553	102097268	57	12	37480	2.4129	0.0079123	0.273
CELF6	ENSG00000140488	15	72577068	72612470	56	6	37480	2.4126	0.007919	0.273
SPINK8	ENSG00000229453	3	48348336	48369831	42	2	37480	2.4124	0.0079234	0.273
CNOT2	ENSG00000111596	12	70636774	70748773	277	16	37480	2.4122	0.0079272	0.273
GALR1	ENSG00000166573	18	74962505	74980858	79	15	37480	2.4122	0.007928	0.273
IRGQ	ENSG00000167378	19	44088521	44100287	15	6	37480	2.41	0.007976	0.275
NSD1	ENSG00000165671	5	176560026	176727216	361	16	37480	2.4089	0.0080013	0.275
BRAF	ENSG00000157764	7	140419127	140624564	305	10	37480	2.408	0.0080211	0.275
FBXL16	ENSG00000127585	16	742500	755829	17	1	37480	2.4072	0.0080375	0.275
FOLR3	ENSG00000110203	11	71825915	71850936	91	9	37480	2.406	0.0080646	0.275
IGF1R	ENSG00000140443	15	99192200	99507759	666	68	37480	2.4059	0.0080661	0.275
KIAA1614	ENSG00000135835	1	180882290	180920750	93	22	37480	2.4057	0.0080715	0.275
SLC37A1	ENSG00000160190	21	43916118	44001550	336	23	37480	2.4047	0.0080936	0.275
RNF121	ENSG00000137522	11	71639747	71708643	178	8	37480	2.4016	0.0081613	0.277
CDC42BPB	ENSG00000198752	14	103398716	103523799	263	21	37480	2.4006	0.0081845	0.277
MLIP	ENSG00000146147	6	53794780	54131078	691	39	37480	2.3971	0.008263	0.279
NOXA1	ENSG00000188747	9	140317802	140328858	14	1	37480	2.3957	0.0082932	0.28
MC5R	ENSG00000176136	18	13824154	13826861	17	3	37480	2.3954	0.0083015	0.28
ARL5B	ENSG00000165997	10	18948334	18970568	60	11	37480	2.3942	0.008328	0.28
SNRPC	ENSG00000124562	6	34725183	34741571	57	8	37480	2.3938	0.0083365	0.28
CTXN3	ENSG00000205279	5	126984736	126994322	14	5	37480	2.3928	0.0083599	0.28
RP11-324D17.1	ENSG00000259517	16	54279456	54304658	83	5	37480	2.3923	0.008371	0.28
NBEAL2	ENSG00000160796	3	47021173	47051193	41	5	37480	2.3903	0.0084165	0.281
FAM153B	ENSG00000182230	5	175487692	175559261	47	7	37480	2.3898	0.0084288	0.281
PEX5L	ENSG00000114757	3	179512746	179754841	663	43	37480	2.3892	0.0084434	0.281
CGGBP1	ENSG00000163320	3	88101094	88199035	202	5	37480	2.3852	0.0085343	0.282
SFSWAP	ENSG00000061936	12	132195626	132284282	169	19	37480	2.3852	0.0085356	0.282
AL049747.1	ENSG00000268818	22	36023040	36031181	21	5	37480	2.3849	0.0085426	0.282
HAP1	ENSG00000173805	17	39873994	39890896	65	6	37480	2.3843	0.0085565	0.282
ATP10B	ENSG00000118322	5	159990127	160279221	862	57	37480	2.3837	0.0085691	0.282
MAML3	ENSG00000196782	4	140637907	141075338	845	69	37480	2.383	0.0085857	0.282
MEIG1	ENSG00000197889	10	15001438	15030049	157	8	37480	2.3825	0.0085985	0.282
FBLN7	ENSG00000144152	2	112895962	112945791	136	21	37480	2.3816	0.008618	0.283
ZSCAN31	ENSG00000235109	6	28292470	28324048	98	14	37480	2.3799	0.0086593	0.283
CREB1	ENSG00000118260	2	208394461	208468155	104	12	37480	2.3798	0.0086599	0.283
JAKMIP2	ENSG00000176049	5	146967990	147162338	399	21	37480	2.3782	0.0086976	0.284
NOP2	ENSG00000111641	12	6666029	6677857	12	4	37480	2.3773	0.0087208	0.284
PNPLA2	ENSG00000177666	11	818902	825573	12	3	37480	2.3761	0.0087482	0.284
PPP1R1B	ENSG00000131771	17	37782993	37792879	22	5	37480	2.3752	0.0087707	0.284
SND1	ENSG00000197157	7	127292234	127732661	656	31	37480	2.3749	0.0087761	0.284
NME6	ENSG00000172113	3	48334754	48343175	15	2	37480	2.3744	0.0087884	0.284
NUDCD3	ENSG00000015676	7	44418720	44530479	206	7	37480	2.3733	0.0088141	0.284
TPGS2	ENSG00000134779	18	34359987	34409158	89	5	37480	2.3726	0.0088318	0.284
ARHGAP21	ENSG00000107863	10	24872538	25012597	169	17	37480	2.3722	0.0088411	0.284
NOX3	ENSG00000074771	6	155716504	155777037	115	24	37480	2.3719	0.0088494	0.284
JADE2	ENSG00000043143	5	133860003	133918918	152	25	37480	2.3695	0.0089053	0.285
C3orf38	ENSG00000179021	3	88198893	88217879	40	3	37480	2.3689	0.0089211	0.285
SORD	ENSG00000140263	15	45315302	45369383	91	7	37480	2.3683	0.0089342	0.285
RP5-966M1.6	ENSG00000243696	3	52847298	52869745	57	7	37480	2.368	0.0089414	0.285
CTD-2600O9.1	ENSG00000187185	16	57832098	57850850	34	9	37480	2.3677	0.0089493	0.285
TUSC3	ENSG00000104723	8	15274724	15624158	1565	57	37480	2.3654	0.0090052	0.285
RP11-159G9.5	ENSG00000229729	3	88108424	88188123	164	4	37480	2.365	0.009016	0.285
EPHA2	ENSG00000142627	1	16450832	16482582	49	10	37480	2.3646	0.0090241	0.285
FSCB	ENSG00000189139	14	44973545	44976482	9	3	37480	2.3642	0.0090349	0.285
WDR46	ENSG00000227057	6	33246885	33257304	24	7	37480	2.3639	0.0090422	0.285
SPDEF	ENSG00000124664	6	34505579	34524110	25	9	37480	2.3623	0.0090803	0.286
NAMPTL	ENSG00000229644	10	36810649	36813162	5	1	37480	2.3612	0.0091086	0.286
B4GALNT1	ENSG00000135454	12	58017193	58027138	20	4	37480	2.3603	0.0091299	0.286
KIF15	ENSG00000163808	3	44803209	44914868	119	13	37480	2.36	0.009138	0.286
CD93	ENSG00000125810	20	23059986	23066977	10	4	37480	2.3598	0.0091412	0.286
OPRD1	ENSG00000116329	1	29138654	29190208	167	19	37480	2.3585	0.0091751	0.287
NR3C2	ENSG00000151623	4	148999913	149365850	902	66	37480	2.3576	0.0091972	0.287
RREB1	ENSG00000124782	6	7107830	7252213	252	28	37480	2.3573	0.0092042	0.287
CDC25A	ENSG00000164045	3	48198636	48229892	26	5	37480	2.3559	0.0092397	0.287
RBM12B	ENSG00000183808	8	94741584	94753245	18	4	37480	2.3551	0.0092581	0.287
GALNT3	ENSG00000115339	2	166604101	166651192	56	8	37480	2.3541	0.0092848	0.288
SCRN1	ENSG00000136193	7	29959719	30029905	167	18	37480	2.3532	0.009307	0.288
ZNF354A	ENSG00000169131	5	178138593	178157703	72	4	37480	2.3521	0.0093336	0.288
WDR38	ENSG00000136918	9	127615755	127620160	10	2	37480	2.3512	0.0093569	0.288
B3GALT4	ENSG00000235863	6	33244917	33252609	14	7	37480	2.3511	0.0093595	0.288
PDK1	ENSG00000152256	2	173420101	173489823	190	12	37480	2.3508	0.0093659	0.288
AFF3	ENSG00000144218	2	100162323	100759201	1221	53	37480	2.3492	0.0094074	0.289
BDNF	ENSG00000176697	11	27676440	27743605	96	11	37480	2.3481	0.0094358	0.289
ARID4A	ENSG00000032219	14	58765103	58840605	91	11	37480	2.3417	0.009599	0.293
ITGAV	ENSG00000138448	2	187454792	187545628	130	18	37480	2.3411	0.0096125	0.293
VRK3	ENSG00000105053	19	50479724	50529203	123	12	37480	2.3407	0.0096237	0.293
GLI1	ENSG00000111087	12	57853918	57866045	30	5	37480	2.3401	0.00964	0.293
GPN3	ENSG00000111231	12	110890289	110907073	36	7	37480	2.3393	0.0096593	0.293
GPBP1L1	ENSG00000159592	1	46092976	46153785	115	6	37480	2.339	0.009667	0.293
RASGEF1B	ENSG00000138670	4	82347547	82965397	1991	83	37480	2.3379	0.0096961	0.294
CDC42BPG	ENSG00000171219	11	64590859	64612041	2	1	37480	2.3362	0.009741	0.294
IPO13	ENSG00000117408	1	44412611	44433694	32	6	37480	2.3362	0.0097416	0.294
TMEM132B	ENSG00000139364	12	125671382	126146917	1190	113	37480	2.3331	0.0098215	0.296
RIF1	ENSG00000080345	2	152266397	152364527	187	19	37480	2.3324	0.00984	0.296
GNAO1	ENSG00000087258	16	56225302	56391356	387	40	37480	2.3319	0.0098532	0.296
GADD45GIP1	ENSG00000179271	19	13064972	13068050	2	1	37480	2.3299	0.0099061	0.297
MORN1	ENSG00000116151	1	2252692	2323146	65	8	37480	2.3286	0.0099404	0.297
ANK3	ENSG00000151150	10	61786056	62493248	2100	81	37480	2.3282	0.0099519	0.297
ZNF366	ENSG00000178175	5	71738479	71803554	156	17	37480	2.3271	0.0099807	0.298
TUBA1A	ENSG00000167552	12	49578579	49583107	5	1	37480	2.3257	0.010018	0.299
POU1F1	ENSG00000064835	3	87308554	87325737	30	6	37480	2.3247	0.010045	0.299
ANO4	ENSG00000151572	12	101111304	101522419	1217	86	37480	2.323	0.010091	0.3
HIST1H2BC	ENSG00000180596	6	26115101	26124154	30	6	37480	2.3221	0.010114	0.3
CCDC129	ENSG00000180347	7	31553704	31698334	469	31	37480	2.321	0.010143	0.3
ARTN	ENSG00000117407	1	44398992	44402913	10	4	37480	2.3201	0.010168	0.3
ZC3H8	ENSG00000144161	2	112969102	113012713	50	6	37480	2.3198	0.010177	0.3
ANKRD9	ENSG00000156381	14	102973179	102976136	8	2	37480	2.3188	0.010202	0.301
FASTKD5	ENSG00000215251	20	3127165	3140543	24	4	37480	2.3168	0.010257	0.302
YOD1	ENSG00000180667	1	207217194	207226325	10	2	37480	2.316	0.01028	0.302
ASTN1	ENSG00000152092	1	176826438	177134109	669	52	37480	2.315	0.010306	0.302
ZNF589	ENSG00000164048	3	48282590	48340743	83	5	37480	2.3148	0.010313	0.302
RUNX1T1	ENSG00000079102	8	92967203	93115514	132	2	37480	2.3147	0.010316	0.302
AADAT	ENSG00000109576	4	170981373	171012850	77	13	37480	2.3137	0.010341	0.302
NUB1	ENSG00000013374	7	151038785	151075535	88	10	37480	2.3125	0.010376	0.302
AUTS2	ENSG00000158321	7	69063905	70258054	2208	73	37480	2.3109	0.010419	0.302
C18orf64	ENSG00000265944	18	6511415	6590652	244	38	37480	2.3109	0.01042	0.302
LRRC4C	ENSG00000148948	11	40135753	41481323	3316	155	37480	2.3105	0.010429	0.302
RP11-849H4.2	ENSG00000254469	11	71576555	71639700	279	5	37480	2.3094	0.010461	0.302
ZNF10	ENSG00000256223	12	133707161	133736051	63	6	37480	2.3084	0.010489	0.302
TMEM178B	ENSG00000261115	7	140774032	141180180	827	65	37480	2.3082	0.010494	0.302
LAMB2	ENSG00000172037	3	49158547	49170551	9	5	37480	2.3081	0.010497	0.302
UBOX5	ENSG00000185019	20	3088219	3140842	105	9	37480	2.3077	0.010507	0.302
FAM69A	ENSG00000154511	1	93307724	93427057	172	6	37480	2.3061	0.010552	0.303
TMEM202	ENSG00000187806	15	72690614	72700370	13	2	37480	2.3038	0.010618	0.304
ZNF319	ENSG00000166188	16	58028572	58034357	9	3	37480	2.3035	0.010625	0.304
SLC16A8	ENSG00000100156	22	38474141	38480100	14	5	37480	2.3027	0.010647	0.304
EVI5	ENSG00000067208	1	92974253	93257961	584	12	37480	2.3026	0.010651	0.304
COPA	ENSG00000122218	1	160259063	160313190	62	8	37480	2.3013	0.010689	0.304
MRPS33	ENSG00000090263	7	140705854	140715028	19	5	37480	2.301	0.010694	0.304
SLC25A22	ENSG00000177542	11	790475	798316	8	3	37480	2.301	0.010697	0.304
KLF17	ENSG00000171872	1	44584522	44600812	47	11	37480	2.3003	0.010715	0.304
ARPC3	ENSG00000111229	12	110872630	110888227	43	8	37480	2.3	0.010725	0.304
NYNRIN	ENSG00000205978	14	24867992	24888494	50	11	37480	2.2993	0.010745	0.304
APBB1IP	ENSG00000077420	10	26727132	26856732	313	27	37480	2.2992	0.010747	0.304
DPCR1	ENSG00000168631	6	30908749	30921998	33	10	37480	2.2984	0.010769	0.304
STEAP4	ENSG00000127954	7	87905744	87936206	48	5	37480	2.2952	0.010861	0.306
CEP57L1	ENSG00000183137	6	109416313	109485135	66	7	37480	2.2937	0.010903	0.307
FOCAD	ENSG00000188352	9	20658308	20995954	905	37	37480	2.2933	0.010916	0.307
KRT27	ENSG00000171446	17	38933060	38938786	22	6	37480	2.2925	0.010937	0.307
TBX20	ENSG00000164532	7	35242042	35293758	113	5	37480	2.2908	0.010988	0.307
PHC3	ENSG00000173889	3	169804520	169899537	114	11	37480	2.2905	0.010995	0.307
ACVR2B	ENSG00000114739	3	38495342	38534633	77	6	37480	2.29	0.011011	0.307
SEZ6L2	ENSG00000174938	16	29882480	29910868	20	4	37480	2.2895	0.011025	0.307
NIPA2	ENSG00000140157	15	23004684	23034427	114	10	37480	2.2891	0.011035	0.307
LILRB2	ENSG00000131042	19	54777675	54785039	24	3	37480	2.2881	0.011067	0.307
TFB1M	ENSG00000029639	6	155578643	155635627	240	24	37480	2.2872	0.011092	0.307
BTN3A2	ENSG00000186470	6	26365387	26378546	92	7	37480	2.2868	0.011103	0.307
C22orf23	ENSG00000128346	22	38339528	38349676	11	6	37480	2.2868	0.011103	0.307
PRKCD	ENSG00000163932	3	53190025	53226733	77	12	37480	2.2868	0.011105	0.307
CINP	ENSG00000100865	14	102808956	102829253	22	7	37480	2.2848	0.011162	0.308
GIGYF2	ENSG00000204120	2	233562009	233725285	399	19	37480	2.2832	0.011209	0.308
PTBP2	ENSG00000117569	1	97187221	97289294	203	18	37480	2.2832	0.01121	0.308
TMEM207	ENSG00000198398	3	190146444	190167665	67	14	37480	2.2806	0.011287	0.309
PKIG	ENSG00000168734	20	43160426	43252888	130	12	37480	2.28	0.011303	0.309
AREGB	ENSG00000205595	4	75480629	75490486	2	1	37480	2.279	0.011333	0.309
CR1L	ENSG00000197721	1	207818458	207911761	398	21	37480	2.2787	0.011343	0.309
ARFGEF2	ENSG00000124198	20	47538427	47653230	256	14	37480	2.2781	0.011359	0.309
FAM43B	ENSG00000183114	1	20878932	20881512	3	1	37480	2.2779	0.011367	0.309
C1orf177	ENSG00000162398	1	55271736	55307925	143	9	37480	2.2774	0.011381	0.309
ANAPC15	ENSG00000110200	11	71817424	71823826	8	2	37480	2.2773	0.011384	0.309
ADCY8	ENSG00000155897	8	131792547	132054672	905	57	37480	2.2764	0.011412	0.309
EPS8L2	ENSG00000177106	11	694438	727727	43	11	37480	2.2758	0.01143	0.309
TTC21B	ENSG00000123607	2	166713985	166810353	195	21	37480	2.2757	0.011432	0.309
B4GALT2	ENSG00000117411	1	44444615	44456840	18	5	37480	2.2752	0.011448	0.309
MAMSTR	ENSG00000176909	19	49215999	49222978	20	4	37480	2.2743	0.011473	0.31
FAM32A	ENSG00000105058	19	16296191	16302857	14	4	37480	2.2736	0.011495	0.31
CARS	ENSG00000110619	11	3022152	3078843	150	13	37480	2.2725	0.011529	0.31
FAM73B	ENSG00000148343	9	131798900	131834361	20	5	37480	2.2721	0.011539	0.31
GTF2H1	ENSG00000110768	11	18343842	18388591	82	9	37480	2.2709	0.011577	0.311
DNAJB5	ENSG00000137094	9	34989638	34998897	6	3	37480	2.268	0.011666	0.313
ZKSCAN3	ENSG00000189298	6	28317691	28336947	62	12	37480	2.2671	0.011691	0.313
GALM	ENSG00000143891	2	38893052	38968379	199	23	37480	2.2666	0.011706	0.313
TMEM69	ENSG00000159596	1	46152886	46160115	13	2	37480	2.2643	0.011777	0.314
AHDC1	ENSG00000126705	1	27860546	27930942	47	5	37480	2.2641	0.011784	0.314
ANKRD32	ENSG00000133302	5	93954052	94075141	312	17	37480	2.264	0.011787	0.314
OR2D3	ENSG00000178358	11	6942205	6943264	6	2	37480	2.2635	0.011803	0.314
KCNK17	ENSG00000124780	6	39266777	39282329	41	12	37480	2.2625	0.011833	0.314
VWC2L	ENSG00000174453	2	215275789	215443683	396	25	37480	2.262	0.011848	0.314
C2CD2L	ENSG00000172375	11	118972908	118989252	42	7	37480	2.2611	0.011876	0.314
GAST	ENSG00000184502	17	39868578	39872221	8	2	37480	2.2607	0.011889	0.314
ITGA1	ENSG00000213949	5	52083730	52255040	529	51	37480	2.2594	0.011931	0.314
DEFB113	ENSG00000214642	6	49936390	49937338	1	1	37480	2.2588	0.011947	0.314
COX5A	ENSG00000178741	15	75212132	75230509	39	6	37480	2.2579	0.011976	0.314
ZKSCAN4	ENSG00000187626	6	28212401	28227011	32	9	37480	2.2576	0.011984	0.314
PRSS55	ENSG00000184647	8	10383056	10411676	177	19	37480	2.2573	0.011995	0.314
SLC22A18AS	ENSG00000254827	11	2909010	2924970	29	9	37480	2.2571	0.012002	0.314
C9orf131	ENSG00000174038	9	35041092	35045988	8	4	37480	2.2564	0.012021	0.314
DUSP6	ENSG00000139318	12	89741009	89747048	27	5	37480	2.2559	0.012037	0.314
FBXL2	ENSG00000153558	3	33318517	33445154	244	19	37480	2.2559	0.012039	0.314
FMNL3	ENSG00000161791	12	50031724	50101948	83	7	37480	2.2555	0.012052	0.314
IPP	ENSG00000197429	1	46159996	46216322	111	6	37480	2.2539	0.012102	0.315
UBA7	ENSG00000182179	3	49842640	49851379	7	2	37480	2.2518	0.012167	0.316
DNAAF2	ENSG00000165506	14	50091892	50101948	30	4	37480	2.2512	0.012187	0.316
SUPT3H	ENSG00000196284	6	44777054	45345690	1798	26	37480	2.2495	0.012242	0.317
RHOT2	ENSG00000140983	16	718086	724174	2	1	37480	2.2475	0.012303	0.318
TK2	ENSG00000166548	16	66541906	66586447	86	5	37480	2.2464	0.01234	0.319
ADAM2	ENSG00000104755	8	39601254	39695808	186	20	37480	2.2453	0.012375	0.319
FAM216A	ENSG00000204856	12	110906169	110928190	50	9	37480	2.2445	0.012402	0.319
HID1	ENSG00000167861	17	72946838	72969261	40	9	37480	2.2437	0.012425	0.319
CCR9	ENSG00000173585	3	45927996	45944667	32	7	37480	2.2436	0.012428	0.319
VPS29	ENSG00000111237	12	110928902	110939922	22	5	37480	2.243	0.012449	0.319
ANKZF1	ENSG00000163516	2	220094479	220101391	16	4	37480	2.2413	0.012503	0.319
PURB	ENSG00000146676	7	44915896	44924960	10	5	37480	2.2408	0.012519	0.319
TFAP2B	ENSG00000008196	6	50786436	50815326	70	13	37480	2.2406	0.012527	0.319
UBE2O	ENSG00000175931	17	74385532	74449288	161	19	37480	2.2403	0.012536	0.319
C6orf106	ENSG00000196821	6	34555065	34664636	218	16	37480	2.2391	0.012576	0.319
NTN5	ENSG00000142233	19	49164664	49176338	27	6	37480	2.239	0.012578	0.319
ADK	ENSG00000156110	10	75910960	76469061	746	19	37480	2.2389	0.012582	0.319
VPS28	ENSG00000160948	8	145649000	145653931	6	2	37480	2.2385	0.012594	0.319
CGNL1	ENSG00000128849	15	57668165	57842925	616	57	37480	2.2384	0.012599	0.319
2020-03-01	ENSG00000145416	4	164445450	165305202	2646	100	37480	2.238	0.01261	0.319
SPRY2	ENSG00000136158	13	80910111	80915086	5	2	37480	2.236	0.012675	0.319
2020-09-12	ENSG00000140623	16	4827670	4838522	37	4	37480	2.2358	0.012681	0.319
ZNF385B	ENSG00000144331	2	180306709	180726232	1520	97	37480	2.2356	0.012688	0.319
TUBA1B	ENSG00000123416	12	49521565	49525180	7	1	37480	2.2353	0.012699	0.319
PRKAG1	ENSG00000181929	12	49396057	49412980	14	3	37480	2.2345	0.012724	0.319
RFTN1	ENSG00000131378	3	16355081	16555533	621	65	37480	2.2342	0.012734	0.319
PPP4R2	ENSG00000163605	3	73045936	73118350	245	9	37480	2.2341	0.012737	0.319
CYP4X1	ENSG00000186377	1	47427036	47516423	162	14	37480	2.2332	0.012769	0.32
WNT5B	ENSG00000111186	12	1639057	1756409	198	47	37480	2.2312	0.012832	0.321
TMCC2	ENSG00000133069	1	205197304	205242471	121	13	37480	2.2297	0.012883	0.321
SON	ENSG00000159140	21	34914924	34949812	27	7	37480	2.2296	0.012886	0.321
H2AFV	ENSG00000105968	7	44866390	44887682	56	9	37480	2.2279	0.012942	0.322
RP11-429E11.3	ENSG00000179253	20	60292562	60294804	4	2	37480	2.2275	0.012956	0.322
ZKSCAN7	ENSG00000196345	3	44596685	44624975	65	7	37480	2.2254	0.013028	0.323
CCNT2	ENSG00000082258	2	135675805	135716912	73	6	37480	2.2246	0.013054	0.323
SYNGR1	ENSG00000100321	22	39745930	39781593	105	13	37480	2.2241	0.013069	0.323
RP11-944L7.5	ENSG00000273303	3	44607051	44635665	54	6	37480	2.224	0.013074	0.323
PCDH18	ENSG00000189184	4	138440072	138453648	26	5	37480	2.2232	0.013101	0.323
SELO	ENSG00000073169	22	50639408	50656045	48	9	37480	2.2222	0.013135	0.324
ARL1	ENSG00000120805	12	101786898	101801598	33	9	37480	2.2213	0.013166	0.324
SERINC3	ENSG00000132824	20	43124862	43150750	27	4	37480	2.2208	0.013183	0.324
ANKRD35	ENSG00000198483	1	145549230	145568526	34	4	37480	2.2202	0.013201	0.324
FAM92A1	ENSG00000188343	8	94710789	94743755	38	7	37480	2.2201	0.013206	0.324
CPB1	ENSG00000153002	3	148508889	148577974	204	33	37480	2.218	0.013276	0.325
C6orf10	ENSG00000204296	6	32256303	32339684	643	20	37480	2.2174	0.013298	0.325
RASIP1	ENSG00000105538	19	49223844	49243978	38	5	37480	2.2164	0.013331	0.326
DONSON	ENSG00000159147	21	34931848	34961014	21	6	37480	2.2151	0.013377	0.326
CECR6	ENSG00000183307	22	17597189	17602257	20	6	37480	2.2144	0.0134	0.327
PDP1	ENSG00000164951	8	94870035	94938294	155	12	37480	2.2118	0.013491	0.328
ASTN2	ENSG00000148219	9	119187504	120177348	2984	146	37480	2.2115	0.013501	0.328
KHDC1	ENSG00000135314	6	73951037	74020088	246	16	37480	2.2114	0.013505	0.328
GLT8D1	ENSG00000016864	3	52728505	52740048	15	4	37480	2.21	0.013551	0.328
ZNF660	ENSG00000144792	3	44619715	44641186	31	6	37480	2.2084	0.013609	0.328
RAB42	ENSG00000188060	1	28918712	28921955	5	2	37480	2.2084	0.01361	0.328
DPPA2	ENSG00000163530	3	109012635	109035364	44	10	37480	2.208	0.013621	0.328
FAM196B	ENSG00000204767	5	169291268	169407744	276	43	37480	2.2078	0.013631	0.328
CSMD2	ENSG00000121904	1	33979609	34631443	1439	116	37480	2.2076	0.013637	0.328
CLDN23	ENSG00000253958	8	8559448	8561616	16	2	37480	2.206	0.013691	0.329
UROD	ENSG00000126088	1	45477819	45481247	6	2	37480	2.2058	0.0137	0.329
ZNF793	ENSG00000188227	19	37997841	38039664	73	16	37480	2.2046	0.013741	0.329
GLRA1	ENSG00000145888	5	151202074	151304403	182	9	37480	2.2045	0.013745	0.329
EMC3	ENSG00000125037	3	10004221	10052800	139	5	37480	2.204	0.013761	0.329
C2CD4A	ENSG00000198535	15	62359176	62363116	6	2	37480	2.2036	0.013775	0.329
HSPA13	ENSG00000155304	21	15743436	15755805	46	10	37480	2.2036	0.013775	0.329
KIF18A	ENSG00000121621	11	28042167	28129855	112	15	37480	2.2025	0.013813	0.329
GMEB2	ENSG00000101216	20	62218955	62258394	152	15	37480	2.2013	0.013856	0.33
TCAIM	ENSG00000179152	3	44379611	44450943	137	12	37480	2.2012	0.013861	0.33
LILRB1	ENSG00000104972	19	55085346	55148979	363	17	37480	2.2006	0.013881	0.33
WDR90	ENSG00000161996	16	699311	717833	16	1	37480	2.1996	0.013919	0.33
SPHK1	ENSG00000176170	17	74372665	74383941	41	15	37480	2.199	0.013937	0.33
KCTD1	ENSG00000134504	18	24034874	24237365	453	63	37480	2.1985	0.013958	0.33
ZFPM2	ENSG00000169946	8	106330920	106816760	966	80	37480	2.1964	0.014033	0.332
BSN	ENSG00000164061	3	49591922	49708978	154	14	37480	2.1953	0.014073	0.332
TTC9B	ENSG00000174521	19	40721965	40724306	5	2	37480	2.1944	0.014104	0.332
MEGF10	ENSG00000145794	5	126626523	126801429	551	24	37480	2.1939	0.014123	0.332
ITPK1	ENSG00000100605	14	93403259	93582665	508	31	37480	2.1938	0.014126	0.332
RP11-211G3.3	ENSG00000228804	3	187420101	187451637	89	11	37480	2.1926	0.014167	0.333
ABI3	ENSG00000108798	17	47287589	47300587	40	9	37480	2.1897	0.014275	0.335
GRIK5	ENSG00000105737	19	42502473	42573650	40	8	37480	2.1889	0.014301	0.335
CREB5	ENSG00000146592	7	28338940	28865511	1421	132	37480	2.1878	0.014344	0.335
FAM214A	ENSG00000047346	15	52873514	53002014	224	21	37480	2.1873	0.01436	0.335
ZNF829	ENSG00000185869	19	37379026	37407193	53	6	37480	2.1871	0.014369	0.335
MAST3	ENSG00000099308	19	18208603	18262502	181	16	37480	2.1862	0.014402	0.335
C16orf74	ENSG00000154102	16	85723690	85784735	163	11	37480	2.1854	0.014429	0.335
DCDC2	ENSG00000146038	6	24171984	24358280	714	42	37480	2.1852	0.014439	0.335
KCMF1	ENSG00000176407	2	85198216	85286595	105	7	37480	2.1851	0.01444	0.335
PJA2	ENSG00000198961	5	108670410	108745695	254	12	37480	2.1847	0.014456	0.335
LEPROT	ENSG00000213625	1	65886270	65901690	41	10	37480	2.1844	0.014467	0.335
C15orf53	ENSG00000175779	15	38988799	38992239	21	5	37480	2.181	0.01459	0.337
CCDC175	ENSG00000151838	14	59971257	60043549	282	16	37480	2.1788	0.014672	0.339
DHCR24	ENSG00000116133	1	55315306	55352891	117	13	37480	2.1776	0.014719	0.339
CHST11	ENSG00000171310	12	104849073	105155792	892	85	37480	2.1756	0.014794	0.339
CHST8	ENSG00000124302	19	34112861	34264414	254	36	37480	2.1755	0.014795	0.339
IL20RB	ENSG00000174564	3	136665072	136729927	124	9	37480	2.1753	0.014803	0.339
C5orf47	ENSG00000185056	5	173400782	173433143	115	12	37480	2.1751	0.01481	0.339
ZKSCAN5	ENSG00000196652	7	99102274	99132323	40	8	37480	2.1747	0.014827	0.339
ZNF287	ENSG00000141040	17	16454701	16472520	12	1	37480	2.174	0.014854	0.339
REST	ENSG00000084093	4	57774075	57802010	80	15	37480	2.1739	0.014857	0.339
SPEG	ENSG00000072195	2	220299568	220363009	86	11	37480	2.1735	0.014872	0.339
STARD3	ENSG00000131748	17	37793318	37819737	67	8	37480	2.1732	0.014882	0.339
NOMO1	ENSG00000103512	16	14927538	14990017	5	1	37480	2.1727	0.014902	0.339
PCMTD1	ENSG00000168300	8	52730140	52811735	287	12	37480	2.1718	0.014936	0.339
SLC22A23	ENSG00000137266	6	3269196	3457256	607	52	37480	2.1717	0.014939	0.339
PPIA	ENSG00000196262	7	44836279	44864163	68	8	37480	2.1711	0.014961	0.339
SLC25A24	ENSG00000085491	1	108676658	108743471	221	18	37480	2.1711	0.014962	0.339
FAM19A5	ENSG00000219438	22	48885272	49246724	1633	116	37480	2.1679	0.015083	0.341
CAPN7	ENSG00000131375	3	15247659	15294425	29	7	37480	2.1674	0.015104	0.341
OBSL1	ENSG00000124006	2	220415451	220436581	52	9	37480	2.1671	0.015112	0.341
RTP2	ENSG00000198471	3	187416047	187420345	15	3	37480	2.1669	0.01512	0.341
LMNB1	ENSG00000113368	5	126112315	126172712	168	21	37480	2.1661	0.01515	0.341
RP11-169F17.1	ENSG00000263711	18	70818476	70931715	251	27	37480	2.1656	0.015171	0.341
ZNF576	ENSG00000124444	19	44100544	44105309	3	2	37480	2.1655	0.015176	0.341
GNAT3	ENSG00000214415	7	80087987	80141336	98	11	37480	2.1632	0.015263	0.342
PPM1A	ENSG00000100614	14	60712470	60765805	90	7	37480	2.1631	0.015266	0.342
ARHGEF25	ENSG00000240771	12	58003963	58013162	19	6	37480	2.1627	0.015281	0.342
PFDN4	ENSG00000101132	20	52824386	52844591	40	8	37480	2.1621	0.015304	0.342
TMEM110-MUSTN1	ENSG00000248592	3	52867137	52931578	128	10	37480	2.1614	0.015332	0.343
LINC00923	ENSG00000251209	15	98285448	98417780	532	31	37480	2.1603	0.015375	0.343
SRSF7	ENSG00000115875	2	38970741	38978636	5	1	37480	2.1592	0.015416	0.343
PBRM1	ENSG00000163939	3	52579368	52719933	308	11	37480	2.1592	0.015419	0.343
RGPD8	ENSG00000169629	2	113127669	113192065	24	6	37480	2.1575	0.015482	0.344
BAK1	ENSG00000030110	6	33540329	33548019	21	5	37480	2.157	0.015503	0.344
PIH1D1	ENSG00000104872	19	49949555	49956754	21	3	37480	2.1556	0.015556	0.345
TM9SF3	ENSG00000077147	10	98277866	98347209	151	11	37480	2.1554	0.015566	0.345
CST6	ENSG00000175315	11	65779312	65780976	3	2	37480	2.1548	0.015587	0.345
CLDN11	ENSG00000013297	3	170136653	170578169	1139	68	37480	2.1526	0.015673	0.346
PEX19	ENSG00000162735	1	160246602	160256138	11	5	37480	2.1525	0.015679	0.346
RBM12B-AS1	ENSG00000212998	8	94752349	94753001	1	1	37480	2.1517	0.015709	0.346
PCNXL3	ENSG00000197136	11	65383244	65404910	28	9	37480	2.1497	0.015788	0.348
SLC31A1	ENSG00000136868	9	115983808	116028674	130	18	37480	2.1488	0.015825	0.348
ASAP1	ENSG00000153317	8	131064353	131455906	1092	31	37480	2.1476	0.015872	0.348
C19orf35	ENSG00000188305	19	2274631	2282181	23	4	37480	2.1475	0.015875	0.348
LRRC15	ENSG00000172061	3	194075976	194090472	56	2	37480	2.1471	0.015894	0.348
FAM83D	ENSG00000101447	20	37554955	37581703	57	6	37480	2.1466	0.015914	0.349
USP10	ENSG00000103194	16	84733584	84813528	274	17	37480	2.146	0.015936	0.349
IPO8	ENSG00000133704	12	30781922	30848920	210	13	37480	2.1449	0.015979	0.349
ATP6V1F	ENSG00000128524	7	128502880	128505898	6	1	37480	2.1434	0.01604	0.35
TMEM110	ENSG00000213533	3	52870235	52931612	118	10	37480	2.1434	0.016041	0.35
NFIB	ENSG00000147862	9	14081842	14398982	397	54	37480	2.1428	0.016065	0.35
C15orf43	ENSG00000167014	15	45248900	45271427	68	5	37480	2.1421	0.016093	0.35
YRDC	ENSG00000196449	1	38268616	38273857	11	3	37480	2.1417	0.016109	0.35
SNX3	ENSG00000112335	6	108532426	108582464	74	10	37480	2.1417	0.01611	0.35
LYL1	ENSG00000104903	19	13209847	13213975	10	5	37480	2.1404	0.01616	0.35
HIST1H3D	ENSG00000197409	6	26197068	26199521	11	3	37480	2.1393	0.016205	0.351
PRPF40B	ENSG00000110844	12	49962001	50038449	74	7	37480	2.137	0.016298	0.352
SMIM4	ENSG00000168273	3	52568029	52613253	95	10	37480	2.1362	0.01633	0.352
MUSTN1	ENSG00000272573	3	52867130	52869235	7	2	37480	2.1361	0.016335	0.352
PCCA	ENSG00000175198	13	100741269	101182686	801	36	37480	2.1332	0.016454	0.354
ZNF585B	ENSG00000245680	19	37672481	37709055	54	10	37480	2.1323	0.016493	0.355
NAT1	ENSG00000171428	8	18027986	18081198	249	29	37480	2.1318	0.016512	0.355
LHX1	ENSG00000132130	17	35294084	35301917	14	4	37480	2.1314	0.016527	0.355
TM7SF3	ENSG00000064115	12	27126128	27167367	112	21	37480	2.1303	0.016572	0.355
FAM160B2	ENSG00000158863	8	21946670	21962409	29	5	37480	2.1301	0.016582	0.355
TMEM251	ENSG00000153485	14	93651296	93653434	2	1	37480	2.1296	0.016601	0.355
THAP6	ENSG00000174796	4	76439156	76475683	78	13	37480	2.1288	0.016634	0.355
EFHD1	ENSG00000115468	2	233470767	233547491	189	22	37480	2.1286	0.016645	0.355
PIGK	ENSG00000142892	1	77554675	77685115	329	18	37480	2.1275	0.016689	0.356
BTN2A1	ENSG00000112763	6	26458150	26476849	62	12	37480	2.1266	0.016726	0.356
ABCG8	ENSG00000143921	2	44066103	44105605	274	10	37480	2.1265	0.016731	0.356
TBXAS1	ENSG00000059377	7	139476850	139720125	463	61	37480	2.1265	0.016732	0.356
C2orf66	ENSG00000187944	2	197669726	197675000	5	2	37480	2.1258	0.01676	0.356
SRI	ENSG00000075142	7	87834433	87856308	33	6	37480	2.1244	0.016817	0.356
PTDSS1	ENSG00000156471	8	97273943	97349223	124	13	37480	2.1243	0.016823	0.356
TFAP2D	ENSG00000008197	6	50681541	50740701	94	10	37480	2.124	0.016836	0.356
DPAGT1	ENSG00000172269	11	118967213	118979041	28	5	37480	2.1239	0.016838	0.356
AURKA	ENSG00000087586	20	54944445	54967393	22	6	37480	2.1225	0.016898	0.357
ABCB4	ENSG00000005471	7	87031013	87109751	173	13	37480	2.1213	0.016948	0.357
ARID5B	ENSG00000150347	10	63661059	63856703	454	58	37480	2.1212	0.016953	0.357
BEAN1	ENSG00000166546	16	66461200	66527432	128	21	37480	2.1206	0.016977	0.357
CLINT1	ENSG00000113282	5	157212751	157286183	192	14	37480	2.1193	0.017031	0.357
CLDN20	ENSG00000171217	6	155585147	155597682	69	9	37480	2.1187	0.01706	0.357
SERINC4	ENSG00000184716	15	44086360	44092419	6	3	37480	2.1184	0.01707	0.357
CAND2	ENSG00000144712	3	12837971	12913415	232	23	37480	2.1182	0.01708	0.357
GFI1B	ENSG00000165702	9	135820932	135867083	114	23	37480	2.1174	0.017115	0.357
UBR3	ENSG00000144357	2	170683968	170940641	944	25	37480	2.1166	0.017148	0.357
DTX3L	ENSG00000163840	3	122283085	122294050	22	10	37480	2.1159	0.017179	0.357
SAAL1	ENSG00000166788	11	18091482	18127638	115	8	37480	2.1156	0.017188	0.357
SPINK2	ENSG00000128040	4	57676026	57687908	50	13	37480	2.1155	0.017193	0.357
PABPC4	ENSG00000090621	1	40026488	40042462	34	9	37480	2.1152	0.017207	0.357
POLR3C	ENSG00000186141	1	145592605	145611025	14	2	37480	2.115	0.017217	0.357
IDH3A	ENSG00000166411	15	78423840	78464291	90	16	37480	2.115	0.017217	0.357
SPTSSB	ENSG00000196542	3	161062580	161090668	94	12	37480	2.1147	0.017227	0.357
WRAP53	ENSG00000141499	17	7589389	7606820	30	5	37480	2.1143	0.017243	0.357
BTN1A1	ENSG00000124557	6	26501449	26510650	20	4	37480	2.1134	0.017285	0.357
FAM19A4	ENSG00000163377	3	68780917	68981761	611	24	37480	2.1133	0.017289	0.357
LRIG1	ENSG00000144749	3	66429221	66551687	225	25	37480	2.1123	0.01733	0.358
LIPF	ENSG00000182333	10	90424198	90438571	36	9	37480	2.1116	0.01736	0.358
MRPS31	ENSG00000102738	13	41303432	41345309	39	4	37480	2.1112	0.017377	0.358
RAPH1	ENSG00000173166	2	204259068	204400133	168	17	37480	2.1091	0.017468	0.359
ARNTL2	ENSG00000029153	12	27485787	27576241	278	34	37480	2.1089	0.017475	0.359
KLB	ENSG00000134962	4	39408473	39453156	139	28	37480	2.1045	0.017668	0.363
ROBO1	ENSG00000169855	3	78646390	79816965	2515	92	37480	2.1027	0.017747	0.363
GTPBP10	ENSG00000105793	7	89964537	90020769	201	17	37480	2.1022	0.017767	0.363
OIT3	ENSG00000138315	10	74653339	74692791	29	4	37480	2.1021	0.017771	0.363
GEMIN6	ENSG00000152147	2	38978676	39012142	71	8	37480	2.1015	0.017801	0.363
KIAA0226	ENSG00000145016	3	197398264	197476598	113	4	37480	2.1005	0.017843	0.363
LTC4S	ENSG00000213316	5	179220981	179223648	5	2	37480	2.1005	0.017844	0.363
ZNF527	ENSG00000189164	19	37861963	37883968	33	8	37480	2.0998	0.017872	0.363
HEXIM2	ENSG00000168517	17	43238067	43247407	12	4	37480	2.0998	0.017874	0.363
CTD-2140B24.4	ENSG00000256825	12	133707570	133778955	181	10	37480	2.0995	0.017887	0.363
C2orf61	ENSG00000239605	2	47272677	47382517	485	52	37480	2.0979	0.017957	0.364
GMPPA	ENSG00000144591	2	220363589	220371710	9	3	37480	2.0971	0.017994	0.364
ZNF574	ENSG00000105732	19	42572629	42585701	3	2	37480	2.0967	0.018011	0.364
ANO7	ENSG00000146205	2	242127924	242164792	113	21	37480	2.0966	0.018012	0.364
AGO2	ENSG00000123908	8	141541264	141645718	280	29	37480	2.0945	0.018108	0.366
SLC43A2	ENSG00000167703	17	1472561	1532180	82	14	37480	2.0939	0.018136	0.366
BBC3	ENSG00000105327	19	47724081	47736023	2	1	37480	2.0923	0.018206	0.366
RUVBL1	ENSG00000175792	3	127783621	127872757	179	10	37480	2.0913	0.018249	0.366
IQSEC3	ENSG00000120645	12	175931	287626	240	34	37480	2.091	0.018265	0.366
RAB35	ENSG00000111737	12	120532899	120555306	59	11	37480	2.0907	0.018275	0.366
KCNJ5	ENSG00000120457	11	128761251	128790930	41	3	37480	2.0907	0.018277	0.366
RASGRF1	ENSG00000058335	15	79252289	79383115	327	41	37480	2.0906	0.01828	0.366
POFUT2	ENSG00000186866	21	46683843	46707813	60	6	37480	2.0905	0.018287	0.366
HIST1H4C	ENSG00000197061	6	26104104	26104518	2	1	37480	2.0904	0.018292	0.366
OR4K5	ENSG00000176281	14	20388741	20389818	2	1	37480	2.0895	0.018332	0.366
CDH4	ENSG00000179242	20	59827482	60515673	2081	155	37480	2.0891	0.018348	0.366
MPI	ENSG00000178802	15	75182346	75191798	13	4	37480	2.0891	0.018351	0.366
RRH	ENSG00000180245	4	110749150	110765760	41	4	37480	2.0884	0.018381	0.366
SV2A	ENSG00000159164	1	149874870	149889434	12	2	37480	2.0877	0.018413	0.366
GPR160	ENSG00000173890	3	169755717	169803191	92	7	37480	2.0867	0.01846	0.366
PARP6	ENSG00000137817	15	72533522	72565340	60	8	37480	2.0865	0.018467	0.366
ADO	ENSG00000181915	10	64564516	64568238	7	2	37480	2.0863	0.018475	0.366
C1orf146	ENSG00000203910	1	92683497	92711370	25	4	37480	2.0858	0.018498	0.366
DLG5	ENSG00000151208	10	79550549	79686378	343	14	37480	2.0857	0.018504	0.366
AP5Z1	ENSG00000242802	7	4815253	4833943	93	8	37480	2.085	0.018536	0.367
MAEA	ENSG00000090316	4	1283639	1333935	263	13	37480	2.0833	0.018612	0.368
PHF2	ENSG00000197724	9	96338689	96441869	423	25	37480	2.0804	0.018745	0.369
MAML1	ENSG00000161021	5	179159851	179223512	164	15	37480	2.0804	0.018746	0.369
APRT	ENSG00000198931	16	88875747	88878352	1	1	37480	2.0801	0.01876	0.369
MKL1	ENSG00000196588	22	40806285	41032706	349	12	37480	2.0796	0.018783	0.37
GAR1	ENSG00000109534	4	110736666	110745893	19	4	37480	2.0782	0.018847	0.37
SCEL	ENSG00000136155	13	78109809	78219398	274	22	37480	2.0748	0.019001	0.373
GNRH1	ENSG00000147437	8	25276776	25282170	6	2	37480	2.0741	0.019033	0.373
MMP24	ENSG00000125966	20	33814457	33864801	82	11	37480	2.0737	0.019052	0.373
RBM33	ENSG00000184863	7	155437145	155574179	340	9	37480	2.0734	0.019067	0.373
EIF4G3	ENSG00000075151	1	21132963	21503377	669	20	37480	2.0719	0.01914	0.374
ZNF783	ENSG00000204946	7	148959262	148994393	105	14	37480	2.0711	0.019177	0.374
POU6F2	ENSG00000106536	7	39017598	39532694	1521	61	37480	2.0708	0.019187	0.374
PPP2R2A	ENSG00000221914	8	26149007	26230196	175	27	37480	2.0689	0.019278	0.375
SSTR4	ENSG00000132671	20	23016057	23017314	4	1	37480	2.0681	0.019313	0.375
WDR83OS	ENSG00000105583	19	12778885	12782170	5	3	37480	2.0679	0.019326	0.375
RGS7BP	ENSG00000186479	5	63802084	63908139	207	28	37480	2.0676	0.019338	0.375
MLLT1	ENSG00000130382	19	6212966	6279959	161	12	37480	2.0676	0.019339	0.375
PSAP	ENSG00000197746	10	73576055	73611126	118	17	37480	2.066	0.019412	0.376
PRR13	ENSG00000205352	12	53835389	53840429	3	2	37480	2.066	0.019414	0.376
BBS7	ENSG00000138686	4	122745595	122791652	81	12	37480	2.0658	0.019426	0.376
PAPOLA	ENSG00000090060	14	96967770	97033448	86	7	37480	2.0641	0.019503	0.377
ARL6IP5	ENSG00000144746	3	69134095	69155217	54	8	37480	2.0639	0.019515	0.377
CTNND2	ENSG00000169862	5	10971952	11904155	2068	152	37480	2.063	0.019555	0.377
AKAP8	ENSG00000105127	19	15464196	15490609	38	6	37480	2.063	0.019557	0.377
OLFML1	ENSG00000183801	11	7506619	7532608	107	13	37480	2.0621	0.019597	0.377
RBP3	ENSG00000107618	10	48381487	48390991	9	4	37480	2.0621	0.019599	0.377
POM121	ENSG00000196313	7	72349936	72421979	37	10	37480	2.0611	0.019648	0.377
ASIC1	ENSG00000110881	12	50451331	50477394	45	7	37480	2.0606	0.019671	0.377
HOXA5	ENSG00000106004	7	27180671	27183287	6	3	37480	2.0594	0.01973	0.378
ZNF8	ENSG00000083842	19	58790317	58807254	55	8	37480	2.0592	0.019736	0.378
ZNF8	ENSG00000273439	19	58790318	58807254	55	8	37480	2.0592	0.019736	0.378
MTF1	ENSG00000188786	1	38275239	38325292	75	13	37480	2.0577	0.019808	0.379
GART	ENSG00000159131	21	34876238	34915797	49	10	37480	2.057	0.019845	0.379
PAX6	ENSG00000007372	11	31806340	31839509	42	6	37480	2.0567	0.01986	0.379
DGCR6L	ENSG00000128185	22	20301799	20307603	11	2	37480	2.0556	0.019912	0.379
KIF9	ENSG00000088727	3	47269516	47324941	57	7	37480	2.0554	0.019918	0.379
SMC2	ENSG00000136824	9	106856541	106903698	77	6	37480	2.0545	0.019962	0.379
CRELD1	ENSG00000163703	3	9975506	9987097	24	4	37480	2.0545	0.019964	0.379
IL17RA	ENSG00000177663	22	17565844	17596583	56	14	37480	2.0538	0.019998	0.379
TPGS1	ENSG00000141933	19	507299	519654	3	1	37480	2.0537	0.020001	0.379
SCAMP1	ENSG00000085365	5	77656339	77776562	321	12	37480	2.0533	0.020023	0.379
TCF4	ENSG00000196628	18	52889562	53332018	692	52	37480	2.0531	0.020032	0.379
CRIP3	ENSG00000146215	6	43267448	43276535	12	3	37480	2.053	0.020034	0.379
GRINA	ENSG00000178719	8	145064226	145067583	5	2	37480	2.0508	0.020142	0.38
UTP20	ENSG00000120800	12	101673887	101780394	235	24	37480	2.0468	0.020339	0.382
EIF1AD	ENSG00000175376	11	65764016	65769647	21	4	37480	2.0464	0.020357	0.382
DCP1A	ENSG00000162290	3	53317447	53381654	90	11	37480	2.0461	0.020373	0.382
ARID2	ENSG00000189079	12	46123448	46301823	122	15	37480	2.0458	0.020386	0.382
PTPRQ	ENSG00000139304	12	80799774	81072802	717	44	37480	2.0458	0.020386	0.382
HRCT1	ENSG00000196196	9	35906189	35907138	2	1	37480	2.0458	0.020389	0.382
LRIT3	ENSG00000183423	4	110769358	110793471	48	5	37480	2.0456	0.020396	0.382
FRMD8	ENSG00000126391	11	65154070	65180996	33	9	37480	2.0455	0.020401	0.382
Z97053.1	ENSG00000269605	20	43234346	43248126	22	6	37480	2.0453	0.020412	0.382
SERPINA9	ENSG00000170054	14	94929054	94946026	71	16	37480	2.0439	0.020482	0.383
CMPK1	ENSG00000162368	1	47799469	47844511	100	8	37480	2.0433	0.020511	0.383
AMIGO1	ENSG00000181754	1	110046797	110052360	8	3	37480	2.0431	0.020523	0.383
TNKS1BP1	ENSG00000149115	11	57067112	57092426	61	9	37480	2.0423	0.020559	0.383
COMMD7	ENSG00000149600	20	31290493	31331803	135	9	37480	2.0418	0.020587	0.383
TTC7A	ENSG00000068724	2	47143296	47303276	655	52	37480	2.0405	0.020652	0.383
CROT	ENSG00000005469	7	86974997	87029111	104	14	37480	2.0404	0.020656	0.383
UHRF1BP1	ENSG00000065060	6	34759857	34850915	251	17	37480	2.0401	0.020671	0.383
CDH19	ENSG00000071991	18	64168320	64271375	210	23	37480	2.0398	0.020686	0.383
SLC34A3	ENSG00000198569	9	140125209	140131006	4	2	37480	2.0394	0.020704	0.383
PPP1R16B	ENSG00000101445	20	37434348	37551667	258	33	37480	2.0392	0.020717	0.383
SSTR1	ENSG00000139874	14	38677204	38682272	10	3	37480	2.0369	0.020828	0.385
GPR149	ENSG00000174948	3	154055461	154147504	234	25	37480	2.0365	0.020848	0.385
C2orf82	ENSG00000182600	2	233721980	233743418	52	10	37480	2.036	0.020875	0.385
PSD3	ENSG00000156011	8	18384811	18942240	2596	137	37480	2.0354	0.020905	0.385
ZNF347	ENSG00000197937	19	53627325	53662328	53	9	37480	2.0346	0.020946	0.385
KDELR1	ENSG00000105438	19	48885827	48894810	24	6	37480	2.0337	0.020993	0.385
TSHZ3	ENSG00000121297	19	31765851	31840453	126	21	37480	2.0331	0.021023	0.385
SRP68	ENSG00000167881	17	74035184	74068734	47	2	37480	2.033	0.021028	0.385
SHC3	ENSG00000148082	9	91628060	91793682	460	37	37480	2.0326	0.021044	0.385
TNPO3	ENSG00000064419	7	128594948	128695198	196	19	37480	2.0325	0.021051	0.385
STX18	ENSG00000168818	4	4417469	4544073	280	14	37480	2.0323	0.02106	0.385
A1BG	ENSG00000121410	19	58856544	58864865	9	1	37480	2.0305	0.021152	0.387
LACE1	ENSG00000135537	6	108616098	108847999	307	19	37480	2.0303	0.021162	0.387
C8orf46	ENSG00000169085	8	67372238	67430759	130	19	37480	2.0287	0.021242	0.388
LSM7	ENSG00000130332	19	2321516	2328619	27	5	37480	2.0283	0.021263	0.388
SUSD5	ENSG00000173705	3	33191537	33260707	227	23	37480	2.0276	0.021299	0.388
CD1D	ENSG00000158473	1	158149737	158154686	7	2	37480	2.0271	0.021327	0.388
BAX	ENSG00000087088	19	49458072	49465055	4	1	37480	2.0265	0.021356	0.388
AC068039.1	ENSG00000268821	2	172560844	172567314	12	4	37480	2.026	0.021384	0.388
TNS1	ENSG00000079308	2	218664512	218867718	446	64	37480	2.0242	0.021474	0.389
TAL1	ENSG00000162367	1	47681962	47697892	30	6	37480	2.024	0.021483	0.389
C7orf69	ENSG00000136275	7	47834889	47859445	90	15	37480	2.0221	0.021585	0.39
EXOSC9	ENSG00000123737	4	122722472	122738176	31	6	37480	2.0215	0.021613	0.39
RP11-297N6.4	ENSG00000255046	8	11655437	11660077	31	9	37480	2.0214	0.021618	0.39
C10orf126	ENSG00000204365	10	29135337	29170827	120	9	37480	2.0209	0.021646	0.39
RP11-9B6.1	ENSG00000248511	4	93218402	93225329	6	2	37480	2.0208	0.021648	0.39
CWC22	ENSG00000163510	2	180809603	180871840	140	10	37480	2.02	0.021692	0.391
FAM135B	ENSG00000147724	8	139142266	139509065	982	83	37480	2.0192	0.021731	0.391
CMTM3	ENSG00000140931	16	66637777	66647795	24	5	37480	2.019	0.021743	0.391
HINFP	ENSG00000172273	11	118992297	119006752	36	4	37480	2.0188	0.021753	0.391
CELF4	ENSG00000101489	18	34823010	35146000	769	79	37480	2.0171	0.021843	0.392
STX19	ENSG00000178750	3	93733213	93747454	11	3	37480	2.0153	0.021936	0.392
KLC3	ENSG00000104892	19	45836692	45854778	52	10	37480	2.0151	0.021945	0.392
CSNK1G2	ENSG00000133275	19	1941188	1981337	109	9	37480	2.0141	0.022	0.392
GGNBP1	ENSG00000204188	6	33551515	33556803	16	5	37480	2.0136	0.022024	0.392
OVOL3	ENSG00000105261	19	36602104	36604613	6	3	37480	2.0135	0.022029	0.392
CKLF	ENSG00000217555	16	66586466	66600154	24	3	37480	2.0133	0.022044	0.392
RNF182	ENSG00000180537	6	13924677	13980533	118	14	37480	2.0132	0.022048	0.392
LILRA2	ENSG00000239998	19	55084387	55099027	36	4	37480	2.0131	0.022052	0.392
ZNF268	ENSG00000090612	12	133707570	133783698	194	10	37480	2.013	0.022056	0.392
PHF21A	ENSG00000135365	11	45950871	46142985	311	16	37480	2.0123	0.022095	0.393
EXO5	ENSG00000164002	1	40974413	40982228	30	7	37480	2.0105	0.02219	0.394
NSG1	ENSG00000168824	4	4349867	4420785	263	35	37480	2.0104	0.022197	0.394
NOA1	ENSG00000084092	4	57829536	57844989	47	12	37480	2.0085	0.022295	0.395
NBPF4	ENSG00000196427	1	108765963	108786689	7	2	37480	2.0083	0.022306	0.395
FIP1L1	ENSG00000145216	4	54243810	55161439	2443	124	37480	2.0069	0.022381	0.396
GCM2	ENSG00000124827	6	10873456	10882174	18	6	37480	2.0069	0.022382	0.396
TGM3	ENSG00000125780	20	2276647	2321724	92	9	37480	2.0055	0.022457	0.397
PARPBP	ENSG00000185480	12	102513956	102591298	134	12	37480	2.0007	0.022714	0.401
PHTF1	ENSG00000116793	1	114239453	114302111	102	11	37480	2.0001	0.022742	0.401
METTL15	ENSG00000169519	11	28129795	28355054	301	15	37480	1.9988	0.022813	0.401
ANKRD28	ENSG00000206560	3	15708743	15901278	372	13	37480	1.9987	0.02282	0.401
ZNF517	ENSG00000197363	8	146024261	146036554	20	5	37480	1.9985	0.02283	0.401
MED6	ENSG00000133997	14	71047974	71067384	67	9	37480	1.9975	0.022887	0.401
MRAS	ENSG00000158186	3	138066539	138124375	125	11	37480	1.9973	0.022896	0.401
ABCB6	ENSG00000115657	2	220074490	220083712	4	2	37480	1.9972	0.022901	0.401
FAM185A	ENSG00000222011	7	102389418	102449672	134	15	37480	1.9952	0.023012	0.403
TACO1	ENSG00000136463	17	61678231	61685725	2	1	37480	1.9947	0.023041	0.403
EFCAB4B	ENSG00000130038	12	3715799	3873985	573	53	37480	1.9938	0.023086	0.403
FAHD1	ENSG00000180185	16	1876968	1890208	123	3	37480	1.9933	0.023112	0.403
EXOG	ENSG00000157036	3	38537618	38583652	95	11	37480	1.9931	0.023123	0.403
AC073610.5	ENSG00000255863	12	49315767	49333446	45	6	37480	1.9928	0.023141	0.403
PRR23A	ENSG00000206260	3	138722804	138725110	2	1	37480	1.9925	0.023159	0.403
GYLTL1B	ENSG00000165905	11	45943172	45950647	17	6	37480	1.9913	0.023225	0.404
TMBIM6	ENSG00000139644	12	50101508	50158717	144	9	37480	1.991	0.023242	0.404
SUN5	ENSG00000167098	20	31571579	31592239	97	8	37480	1.9891	0.023348	0.405
FKBP11	ENSG00000134285	12	49315301	49320257	8	2	37480	1.9872	0.023449	0.406
PARL	ENSG00000175193	3	183547173	183602721	162	17	37480	1.987	0.023459	0.406
EPHB2	ENSG00000133216	1	23037332	23241818	371	40	37480	1.9861	0.02351	0.406
ZPLD1	ENSG00000170044	3	101818088	102198685	737	37	37480	1.986	0.023519	0.406
TGDS	ENSG00000088451	13	95226308	95248511	49	3	37480	1.9859	0.023521	0.406
CTD-2192J16.24	ENSG00000269590	19	12775642	12780211	2	1	37480	1.985	0.023573	0.407
RASL11A	ENSG00000122035	13	27844464	27847827	5	2	37480	1.9841	0.023621	0.407
PABPC3	ENSG00000151846	13	25670300	25673389	3	2	37480	1.9835	0.023655	0.408
PEAK1	ENSG00000173517	15	77400471	77712486	447	21	37480	1.9824	0.023716	0.408
HP	ENSG00000257017	16	72088491	72094954	15	4	37480	1.9813	0.023777	0.409
MOK	ENSG00000080823	14	102690837	102771537	194	16	37480	1.9811	0.023789	0.409
MLYCD	ENSG00000103150	16	83932731	83949787	85	6	37480	1.9803	0.023832	0.409
F10	ENSG00000126218	13	113777128	113803843	16	5	37480	1.978	0.023966	0.411
SLC26A11	ENSG00000181045	17	78193498	78227299	145	19	37480	1.9773	0.024001	0.411
HYPK	ENSG00000242028	15	44088340	44095241	8	3	37480	1.976	0.024076	0.412
SHISA9	ENSG00000237515	16	12995477	13334272	1299	89	37480	1.9759	0.024081	0.412
NAF1	ENSG00000145414	4	164031225	164088073	95	11	37480	1.9746	0.024154	0.412
LRRC55	ENSG00000183908	11	56949221	56959191	26	6	37480	1.9746	0.024154	0.412
ARFGEF1	ENSG00000066777	8	68085747	68255912	168	17	37480	1.9743	0.024176	0.412
PDRG1	ENSG00000088356	20	30532758	30539895	4	1	37480	1.9735	0.024219	0.412
PDXDC1	ENSG00000179889	16	15068448	15233196	219	25	37480	1.9735	0.024222	0.412
LMOD3	ENSG00000163380	3	69156023	69172183	24	9	37480	1.9731	0.02424	0.412
XCR1	ENSG00000173578	3	46058516	46069234	24	3	37480	1.9724	0.024282	0.413
CHRND	ENSG00000135902	2	233390703	233401377	24	5	37480	1.9722	0.024295	0.413
FAM160B1	ENSG00000151553	10	116581503	116659591	221	14	37480	1.9715	0.024333	0.413
EXD3	ENSG00000187609	9	140201348	140317714	27	3	37480	1.9714	0.024338	0.413
HYAL2	ENSG00000068001	3	50355221	50360337	2	1	37480	1.9704	0.024398	0.413
TNPO2	ENSG00000105576	19	12810008	12834825	12	6	37480	1.9698	0.024432	0.413
CACHD1	ENSG00000158966	1	64936428	65158741	295	35	37480	1.9691	0.024468	0.413
EMILIN3	ENSG00000183798	20	39988606	39995467	21	5	37480	1.9688	0.02449	0.413
EHMT1	ENSG00000181090	9	140513444	140764468	417	20	37480	1.9685	0.024503	0.413
TMEM9	ENSG00000116857	1	201103900	201140702	121	19	37480	1.9681	0.024527	0.413
SAA1	ENSG00000173432	11	18287721	18291524	18	4	37480	1.9678	0.024548	0.413
TP53	ENSG00000141510	17	7565097	7590856	72	14	37480	1.9673	0.024572	0.413
HIST1H2AC	ENSG00000180573	6	26124373	26139344	48	9	37480	1.9672	0.024578	0.413
JKAMP	ENSG00000050130	14	59951161	59972128	72	7	37480	1.9669	0.024597	0.413
TRAPPC2L	ENSG00000167515	16	88922628	88929094	1	1	37480	1.9667	0.024608	0.413
GRIN2B	ENSG00000273079	12	13693165	14133053	1344	83	37480	1.9667	0.02461	0.413
ISX	ENSG00000175329	22	35462129	35483380	107	9	37480	1.966	0.024648	0.413
RPL29	ENSG00000162244	3	52027616	52029958	1	1	37480	1.9655	0.024679	0.413
CKLF-CMTM1	ENSG00000254788	16	66586490	66613038	48	4	37480	1.9653	0.024692	0.413
NAB1	ENSG00000138386	2	191511472	191557492	101	14	37480	1.9636	0.024786	0.414
RP11-15E18.4	ENSG00000267772	17	58641908	58663984	5	2	37480	1.9623	0.024866	0.415
IL7R	ENSG00000168685	5	35852797	35879705	81	7	37480	1.9616	0.024903	0.415
GLT6D1	ENSG00000204007	9	138515502	138531386	72	11	37480	1.9615	0.024908	0.415
DZIP1L	ENSG00000158163	3	137780832	137834660	111	6	37480	1.961	0.024942	0.415
GALNT8	ENSG00000130035	12	4829507	4960277	409	41	37480	1.9606	0.024961	0.415
PSMD14	ENSG00000115233	2	162164549	162268228	142	15	37480	1.9601	0.024992	0.415
PSME3	ENSG00000131467	17	40976402	40995774	4	2	37480	1.9599	0.025001	0.415
C22orf24	ENSG00000128254	22	32329507	32341504	42	11	37480	1.9599	0.025005	0.415
LIFR	ENSG00000113594	5	38475065	38608456	147	13	37480	1.9584	0.02509	0.416
SETBP1	ENSG00000152217	18	42260138	42648475	701	83	37480	1.9541	0.025347	0.42
UBP1	ENSG00000153560	3	33429828	33482863	123	12	37480	1.9534	0.025384	0.42
MEIOB	ENSG00000162039	16	1883984	1934295	377	5	37480	1.9529	0.025417	0.42
XRCC6BP1	ENSG00000166896	12	58335324	58351052	44	4	37480	1.9523	0.02545	0.42
MPV17L2	ENSG00000254858	19	18303992	18307758	13	4	37480	1.9522	0.025457	0.42
FOXJ1	ENSG00000129654	17	74132414	74137380	9	3	37480	1.9518	0.025484	0.42
PPP6R2	ENSG00000100239	22	50781733	50883514	315	19	37480	1.9515	0.025498	0.42
NUDT17	ENSG00000186364	1	145586115	145589439	2	1	37480	1.9507	0.025546	0.42
RP11-386G21.2	ENSG00000253857	8	56074043	56077287	6	2	37480	1.9495	0.02562	0.421
CNGB1	ENSG00000070729	16	57917503	58005020	220	41	37480	1.9493	0.025629	0.421
POLR2B	ENSG00000047315	4	57843888	57897334	161	20	37480	1.9493	0.025633	0.421
LMOD1	ENSG00000163431	1	201865580	201915715	115	19	37480	1.946	0.025826	0.423
GLYATL2	ENSG00000156689	11	58601542	58671688	342	10	37480	1.9455	0.025859	0.424
PEX26	ENSG00000215193	22	18560689	18613905	131	18	37480	1.9441	0.02594	0.425
DPH3	ENSG00000154813	3	16299485	16306479	23	4	37480	1.9433	0.025992	0.425
RTEL1	ENSG00000258366	20	62289163	62328416	154	16	37480	1.9429	0.026014	0.425
AKAP1	ENSG00000121057	17	55162453	55198710	68	11	37480	1.9426	0.026031	0.425
CCNE1	ENSG00000105173	19	30302805	30315215	16	4	37480	1.9421	0.026064	0.425
FTSJ3	ENSG00000108592	17	61896793	61907372	18	2	37480	1.9413	0.02611	0.425
CC2D2A	ENSG00000048342	4	15471489	15603180	278	27	37480	1.9411	0.026123	0.425
C5AR1	ENSG00000197405	19	47793280	47825323	65	5	37480	1.9409	0.026134	0.425
PGR	ENSG00000082175	11	100900355	101001255	296	17	37480	1.9404	0.026163	0.425
NFAM1	ENSG00000235568	22	42776416	42828401	179	22	37480	1.94	0.026192	0.425
EP400	ENSG00000183495	12	132434508	132565005	154	10	37480	1.9399	0.026194	0.425
NOMO3	ENSG00000103226	16	16326352	16388668	15	2	37480	1.9391	0.026244	0.425
NCOA5	ENSG00000124160	20	44689624	44718591	49	8	37480	1.9391	0.026245	0.425
PITPNC1	ENSG00000154217	17	65373575	65693372	561	72	37480	1.9372	0.026359	0.427
OAZ1	ENSG00000104904	19	2269485	2273487	12	3	37480	1.9364	0.026409	0.427
CHMP2B	ENSG00000083937	3	87276421	87304698	63	11	37480	1.9339	0.026563	0.428
AC090616.2	ENSG00000214708	17	30468245	30470154	4	2	37480	1.9331	0.026609	0.428
UST	ENSG00000111962	6	149068464	149398126	796	78	37480	1.9329	0.026625	0.428
CITED2	ENSG00000164442	6	139693393	139695757	6	2	37480	1.9329	0.026626	0.428
USP12	ENSG00000152484	13	27640293	27746033	262	19	37480	1.9327	0.026638	0.428
HIST1H4L	ENSG00000198558	6	27840926	27841289	1	1	37480	1.9324	0.026653	0.428
PRDM16	ENSG00000142611	1	2985732	3355185	765	78	37480	1.9322	0.026665	0.428
STOX1	ENSG00000165730	10	70587298	70655188	191	24	37480	1.9321	0.026674	0.428
EFCAB13	ENSG00000178852	17	45400656	45518678	344	14	37480	1.9319	0.026685	0.428
RNF146	ENSG00000118518	6	127587755	127609712	41	7	37480	1.9316	0.026704	0.428
NDUFB2	ENSG00000090266	7	140390577	140422590	52	5	37480	1.9313	0.026723	0.428
LIMD2	ENSG00000136490	17	61773262	61778532	2	1	37480	1.9312	0.026728	0.428
CDHR4	ENSG00000187492	3	49828165	49837268	16	6	37480	1.9299	0.026811	0.428
BRK1	ENSG00000254999	3	10157276	10168874	50	4	37480	1.9299	0.026812	0.428
MYO7A	ENSG00000137474	11	76839310	76926284	236	23	37480	1.9298	0.026815	0.428
CHEK2	ENSG00000183765	22	29083731	29138410	128	18	37480	1.9284	0.0269	0.429
FAM159A	ENSG00000182183	1	53099016	53135355	71	15	37480	1.9271	0.026985	0.43
EFCAB8	ENSG00000215529	20	31446729	31549006	295	23	37480	1.9267	0.027006	0.43
PAK4	ENSG00000130669	19	39616410	39673456	114	10	37480	1.9263	0.027032	0.43
PXN	ENSG00000089159	12	120648250	120703574	64	7	37480	1.9261	0.027044	0.43
NASP	ENSG00000132780	1	46049518	46084566	43	5	37480	1.9251	0.027111	0.43
FAM171B	ENSG00000144369	2	187558698	187630685	117	17	37480	1.9245	0.027149	0.43
UBE2L6	ENSG00000156587	11	57319129	57335757	45	8	37480	1.9241	0.02717	0.43
TRIM31	ENSG00000204616	6	30070674	30080883	75	19	37480	1.9239	0.027186	0.43
FOXD2	ENSG00000186564	1	47901689	47906363	6	2	37480	1.9233	0.02722	0.43
PICK1	ENSG00000100151	22	38452318	38471708	35	8	37480	1.9226	0.027264	0.43
ZNF219	ENSG00000165804	14	21558205	21572881	20	5	37480	1.9226	0.027268	0.43
ALDH16A1	ENSG00000161618	19	49956426	49974305	56	6	37480	1.9225	0.027269	0.43
ZSCAN22	ENSG00000182318	19	58838385	58853698	39	1	37480	1.9201	0.027421	0.432
OOSP2	ENSG00000149507	11	59807748	59815517	14	6	37480	1.9197	0.027446	0.432
RNF208	ENSG00000212864	9	140114707	140116033	1	1	37480	1.9195	0.027461	0.432
GPR1	ENSG00000183671	2	207040040	207082771	108	16	37480	1.919	0.027495	0.432
TANC2	ENSG00000170921	17	61086917	61505060	554	20	37480	1.9186	0.027515	0.432
TMEM198	ENSG00000188760	2	220408385	220415317	10	2	37480	1.9186	0.027519	0.432
WDR45B	ENSG00000141580	17	80572438	80606429	95	15	37480	1.9173	0.027598	0.433
C2orf72	ENSG00000204128	2	231902205	231914434	34	7	37480	1.917	0.027619	0.433
PABPN1L	ENSG00000205022	16	88928034	88933068	2	1	37480	1.9156	0.027707	0.434
ZBTB34	ENSG00000177125	9	129622944	129648157	28	8	37480	1.9151	0.027741	0.434
SERPINA1	ENSG00000197249	14	94843084	94857030	57	14	37480	1.9148	0.027759	0.434
NAT6	ENSG00000243477	3	50333833	50336852	1	1	37480	1.9125	0.027906	0.436
MED31	ENSG00000108590	17	6546635	6554954	38	6	37480	1.9122	0.027925	0.436
CCDC47	ENSG00000108588	17	61822610	61853711	59	5	37480	1.9112	0.027987	0.437
CLASP1	ENSG00000074054	2	122095352	122407163	667	11	37480	1.9094	0.028104	0.437
ZW10	ENSG00000086827	11	113603909	113644533	111	14	37480	1.9083	0.028176	0.437
RUNDC3A	ENSG00000108309	17	42385781	42396039	14	4	37480	1.9078	0.028211	0.437
NCKIPSD	ENSG00000213672	3	48701364	48723797	32	4	37480	1.9076	0.028219	0.437
AIM2	ENSG00000163568	1	159032274	159116886	141	18	37480	1.9075	0.028227	0.437
ANKRD34C	ENSG00000235711	15	79575146	79590580	27	6	37480	1.9073	0.028242	0.437
TOMM7	ENSG00000196683	7	22852251	22862470	63	8	37480	1.9069	0.028265	0.437
HMGB4	ENSG00000176256	1	34326076	34330392	6	3	37480	1.9069	0.028267	0.437
CMTM1	ENSG00000089505	16	66600294	66613040	24	3	37480	1.9066	0.028288	0.437
LGALS1	ENSG00000100097	22	38071615	38075813	7	2	37480	1.9065	0.02829	0.437
SCIMP	ENSG00000161929	17	5112256	5138155	85	12	37480	1.9064	0.028296	0.437
CCNK	ENSG00000090061	14	99947506	100001381	69	8	37480	1.9061	0.028319	0.437
C12orf79	ENSG00000257242	12	92378756	92536690	312	44	37480	1.9059	0.028333	0.437
FAM19A2	ENSG00000198673	12	62102040	62672931	1650	89	37480	1.9059	0.028334	0.437
PIKFYVE	ENSG00000115020	2	209130991	209223475	248	11	37480	1.905	0.028393	0.437
HECTD2	ENSG00000165338	10	93170096	93274586	121	5	37480	1.9048	0.028404	0.437
MST1	ENSG00000173531	3	49721380	49726934	8	4	37480	1.9043	0.028435	0.437
NEGR1	ENSG00000172260	1	71861623	72748417	1679	81	37480	1.9043	0.028438	0.437
PLA2G12B	ENSG00000138308	10	74694928	74714536	9	4	37480	1.9036	0.02848	0.437
SIN3B	ENSG00000127511	19	16940211	16991164	79	10	37480	1.9035	0.028489	0.437
HTRA4	ENSG00000169495	8	38831683	38846181	37	5	37480	1.903	0.028523	0.437
U2AF1	ENSG00000160201	21	44513066	44527697	25	3	37480	1.9024	0.02856	0.437
CCDC117	ENSG00000159873	22	29168662	29185283	50	10	37480	1.9021	0.028578	0.437
KPNA1	ENSG00000114030	3	122140796	122233792	197	19	37480	1.9019	0.028592	0.437
STK33	ENSG00000130413	11	8413418	8615836	624	21	37480	1.9018	0.028596	0.437
ZZZ3	ENSG00000036549	1	78028101	78149104	181	19	37480	1.9014	0.028623	0.437
PPP2R2D	ENSG00000175470	10	133747955	133773331	69	7	37480	1.9006	0.028679	0.437
CSHL1	ENSG00000204414	17	61986957	61996198	18	3	37480	1.8983	0.028829	0.439
KCNMB2	ENSG00000197584	3	177990720	178562217	1570	84	37480	1.8974	0.028891	0.44
STC1	ENSG00000159167	8	23699428	23712320	26	5	37480	1.8953	0.029029	0.442
DENND2D	ENSG00000162777	1	111729796	111747157	30	9	37480	1.8926	0.029205	0.444
TMEM72	ENSG00000187783	10	45406648	45432450	73	10	37480	1.8916	0.029271	0.445
RPL5	ENSG00000122406	1	93297582	93307481	9	3	37480	1.891	0.029312	0.445
SPACA3	ENSG00000141316	17	31297394	31324895	91	18	37480	1.8896	0.029409	0.445
NEK4	ENSG00000114904	3	52744800	52804965	130	10	37480	1.889	0.029443	0.445
PCK2	ENSG00000100889	14	24563262	24579807	23	7	37480	1.889	0.029446	0.445
LILRA1	ENSG00000104974	19	55105047	55113555	55	5	37480	1.8889	0.029456	0.445
DCLRE1C	ENSG00000152457	10	14939358	14996431	110	20	37480	1.8887	0.029464	0.445
NT5C1A	ENSG00000116981	1	40124793	40137710	16	5	37480	1.8886	0.029475	0.445
PTPN22	ENSG00000134242	1	114356433	114414381	94	12	37480	1.8877	0.029536	0.445
NCCRP1	ENSG00000188505	19	39687601	39692524	9	1	37480	1.8875	0.029547	0.445
ADIRF	ENSG00000148671	10	88727949	88743691	52	8	37480	1.8871	0.029576	0.445
SRP19	ENSG00000153037	5	112196919	112205485	35	6	37480	1.887	0.02958	0.445
LY96	ENSG00000154589	8	74903587	74941322	96	13	37480	1.8869	0.029588	0.445
PPP6C	ENSG00000119414	9	127908852	127952218	79	7	37480	1.8862	0.029637	0.445
SMAD5	ENSG00000113658	5	135468534	135524435	130	5	37480	1.8852	0.029704	0.446
NUDT9	ENSG00000170502	4	88343734	88380606	82	12	37480	1.8841	0.029778	0.447
NFIA	ENSG00000162599	1	61330931	61928465	1041	117	37480	1.8833	0.029829	0.447
NPLOC4	ENSG00000182446	17	79523913	79615495	428	17	37480	1.8833	0.029831	0.447
LSP1	ENSG00000269099	13	25591541	25591675	1	1	37480	1.8826	0.029875	0.447
FAM195A	ENSG00000172366	16	691813	698474	3	2	37480	1.8815	0.029949	0.447
RP11-51F16.8	ENSG00000125695	17	61780205	61829457	88	5	37480	1.8815	0.02995	0.447
DDX42	ENSG00000198231	17	61850963	61896677	80	6	37480	1.8814	0.029958	0.447
MAP2K7	ENSG00000076984	19	7968728	7979363	17	5	37480	1.881	0.029985	0.447
PDXP	ENSG00000241360	22	38054734	38062941	18	3	37480	1.8807	0.030005	0.447
FANCD2OS	ENSG00000163705	3	10123001	10149915	58	3	37480	1.878	0.030188	0.448
PSMC5	ENSG00000087191	17	61904512	61909379	9	2	37480	1.8777	0.030211	0.448
MYBPHL	ENSG00000221986	1	109834987	109849663	35	8	37480	1.8776	0.030216	0.448
NKX2-6	ENSG00000180053	8	23559964	23564111	13	3	37480	1.8776	0.030216	0.448
KIF23	ENSG00000137807	15	69706585	69740764	20	3	37480	1.8769	0.030269	0.448
POU2F2	ENSG00000028277	19	42590263	42700737	97	5	37480	1.8767	0.030282	0.448
MTDH	ENSG00000147649	8	98656407	98740998	132	12	37480	1.8764	0.0303	0.448
CEP85L	ENSG00000111860	6	118781935	119031238	697	27	37480	1.8764	0.030302	0.448
NEUROD2	ENSG00000171532	17	37759789	37766030	5	2	37480	1.8758	0.030339	0.448
YWHAH	ENSG00000128245	22	32340447	32353590	33	6	37480	1.8756	0.030357	0.448
FANCD2	ENSG00000144554	3	10068098	10143614	207	6	37480	1.8753	0.030373	0.448
LGI3	ENSG00000168481	8	22004338	22014597	15	2	37480	1.8748	0.030411	0.448
ARHGEF26	ENSG00000114790	3	153838792	153975616	310	17	37480	1.8743	0.030443	0.448
ZNF786	ENSG00000197362	7	148766735	148787874	42	7	37480	1.8738	0.030476	0.448
ZACN	ENSG00000186919	17	74068042	74079747	9	2	37480	1.8737	0.030487	0.448
C17orf77	ENSG00000182352	17	72580818	72590348	30	6	37480	1.8735	0.030499	0.448
CSRP2	ENSG00000175183	12	77252495	77272840	63	11	37480	1.8729	0.03054	0.448
SMARCD2	ENSG00000108604	17	61909444	61920425	18	2	37480	1.8729	0.030543	0.448
ZBP1	ENSG00000124256	20	56178902	56195632	8	3	37480	1.8728	0.030551	0.448
MYH14	ENSG00000105357	19	50691443	50813802	480	55	37480	1.8719	0.030609	0.448
FBXO4	ENSG00000151876	5	41925356	41941845	21	6	37480	1.8717	0.030621	0.448
RPLP1	ENSG00000137818	15	69745123	69748255	3	2	37480	1.8712	0.030656	0.448
SLC30A7	ENSG00000162695	1	101361632	101447309	92	7	37480	1.8711	0.030666	0.448
RP11-410N8.4	ENSG00000204393	20	31175281	31196695	28	5	37480	1.8711	0.030666	0.448
CFL2	ENSG00000165410	14	35179593	35184029	10	3	37480	1.8709	0.030678	0.448
ZKSCAN2	ENSG00000155592	16	25247322	25269252	48	7	37480	1.8703	0.030721	0.448
INPP5K	ENSG00000132376	17	1397865	1420182	68	9	37480	1.8702	0.030728	0.448
USP43	ENSG00000154914	17	9548015	9633008	156	16	37480	1.8701	0.030736	0.448
STRADA	ENSG00000266173	17	61780192	61819330	68	5	37480	1.8669	0.030959	0.45
STEAP1	ENSG00000164647	7	89783689	89794143	19	5	37480	1.8667	0.030969	0.45
FGF21	ENSG00000105550	19	49258816	49261587	3	2	37480	1.8667	0.030974	0.45
HIST1H2BA	ENSG00000146047	6	25727137	25727573	4	1	37480	1.8665	0.030989	0.45
VPS13C	ENSG00000129003	15	62144588	62352672	547	20	37480	1.8662	0.031004	0.45
PPM1L	ENSG00000163590	3	160473390	160796695	729	27	37480	1.8662	0.031007	0.45
ZFAT	ENSG00000066827	8	135490031	135725292	750	45	37480	1.8652	0.031076	0.45
SIX1	ENSG00000126778	14	61110133	61124977	12	3	37480	1.8648	0.031103	0.45
PPARGC1B	ENSG00000155846	5	149109861	149234585	401	40	37480	1.8643	0.031137	0.45
SDPR	ENSG00000168497	2	192699028	192711981	18	5	37480	1.864	0.03116	0.45
INPP5J	ENSG00000185133	22	31518717	31530682	24	6	37480	1.864	0.031162	0.45
ABCG5	ENSG00000138075	2	44039611	44066004	85	12	37480	1.8639	0.031171	0.45
ZNF488	ENSG00000165388	10	48355024	48373866	36	11	37480	1.8638	0.031177	0.45
G3BP1	ENSG00000145907	5	151150606	151192346	78	9	37480	1.8638	0.031178	0.45
HIST1H2AB	ENSG00000137259	6	26033320	26033796	2	1	37480	1.8633	0.031208	0.45
RILP	ENSG00000167705	17	1549444	1553371	7	2	37480	1.8629	0.03124	0.45
BAIAP2L2	ENSG00000128298	22	38480896	38506677	55	7	37480	1.8626	0.031262	0.45
CRMP1	ENSG00000072832	4	5749811	5894785	562	65	37480	1.8624	0.031273	0.45
PRKCA	ENSG00000154229	17	64298754	64806861	1611	100	37480	1.8611	0.031365	0.45
PEA15	ENSG00000162734	1	160175127	160185166	5	3	37480	1.8611	0.031366	0.45
ATR	ENSG00000175054	3	142168077	142297668	289	13	37480	1.8608	0.031383	0.45
CTNNA3	ENSG00000183230	10	67672276	69455927	6678	179	37480	1.8604	0.031414	0.45
SIRT4	ENSG00000089163	12	120740119	120751052	27	4	37480	1.8592	0.031501	0.451
2020-03-01	ENSG00000186205	1	220960101	220987735	84	19	37480	1.8591	0.031508	0.451
PTCD1	ENSG00000106246	7	99014362	99063787	102	10	37480	1.8584	0.031559	0.451
ADCY9	ENSG00000162104	16	4003388	4166186	520	52	37480	1.8582	0.031568	0.451
PIK3R2	ENSG00000105647	19	18263928	18281350	31	6	37480	1.8574	0.03163	0.452
PPIP5K1	ENSG00000168781	15	43825660	43882430	32	4	37480	1.8564	0.031696	0.452
PPAT	ENSG00000128059	4	57259528	57301781	101	12	37480	1.8562	0.031715	0.452
TAOK1	ENSG00000160551	17	27717482	27878922	253	11	37480	1.8561	0.031718	0.452
MAP3K1	ENSG00000095015	5	56111401	56191979	192	16	37480	1.856	0.031728	0.452
ZNF140	ENSG00000196387	12	133656424	133684130	6	1	37480	1.8557	0.031745	0.452
SLC22A15	ENSG00000163393	1	116519119	116612675	201	20	37480	1.8547	0.031823	0.452
LSM6	ENSG00000164167	4	147096837	147121152	62	3	37480	1.8546	0.031829	0.452
CYBA	ENSG00000051523	16	88709691	88717560	9	2	37480	1.8545	0.031835	0.452
OLFM3	ENSG00000118733	1	102268130	102462586	537	42	37480	1.8543	0.031848	0.452
GNL3	ENSG00000163938	3	52715172	52728508	22	3	37480	1.8531	0.031936	0.453
GPR151	ENSG00000173250	5	145892666	145895753	4	2	37480	1.8524	0.031981	0.453
CNTN2	ENSG00000184144	1	205012325	205047627	123	15	37480	1.8517	0.032033	0.453
GSK3B	ENSG00000082701	3	119540170	119813264	392	23	37480	1.8516	0.032043	0.453
HIST1H3I	ENSG00000182572	6	27839623	27840099	1	1	37480	1.8503	0.032137	0.453
ZNF318	ENSG00000171467	6	43274872	43337216	82	11	37480	1.8502	0.03214	0.453
LEPR	ENSG00000116678	1	65886248	66107242	588	23	37480	1.85	0.032156	0.453
TCERG1	ENSG00000113649	5	145826874	145891524	162	11	37480	1.85	0.032158	0.453
RNF115	ENSG00000121848	1	145611036	145696218	107	6	37480	1.8495	0.032191	0.453
TST	ENSG00000128311	22	37406900	37415681	40	7	37480	1.8484	0.032269	0.453
CCDC94	ENSG00000105248	19	4247076	4269087	57	2	37480	1.8484	0.032274	0.453
DDX55	ENSG00000111364	12	124086624	124105488	73	8	37480	1.8482	0.032287	0.453
MYH7	ENSG00000092054	14	23881947	23904927	58	10	37480	1.8478	0.032317	0.453
PRB1	ENSG00000251655	12	11504757	11548500	111	8	37480	1.8477	0.032323	0.453
REXO1	ENSG00000079313	19	1815248	1848452	50	4	37480	1.847	0.032374	0.453
HIST1H1A	ENSG00000124610	6	26017260	26018040	4	2	37480	1.8469	0.032384	0.453
C14orf37	ENSG00000139971	14	58466453	58764857	620	42	37480	1.8468	0.032385	0.453
XKR4	ENSG00000206579	8	56014949	56454613	1154	66	37480	1.8468	0.03239	0.453
TMEM132C	ENSG00000181234	12	128751948	129192460	970	113	37480	1.8463	0.032422	0.453
ZNF594	ENSG00000180626	17	5082831	5095178	21	6	37480	1.8456	0.032474	0.454
ROGDI	ENSG00000067836	16	4846969	4852951	12	3	37480	1.8453	0.032498	0.454
ATP5J2-PTCD1	ENSG00000248919	7	99017372	99063820	92	9	37480	1.8447	0.032541	0.454
SLC25A12	ENSG00000115840	2	172640880	172864766	505	23	37480	1.8439	0.032599	0.454
DLG1	ENSG00000075711	3	196769431	197026171	620	24	37480	1.8435	0.032627	0.454
FLNC	ENSG00000128591	7	128470431	128499328	55	8	37480	1.8433	0.032646	0.454
DNAJC12	ENSG00000108176	10	69556427	69597924	64	10	37480	1.843	0.032662	0.454
LRP3	ENSG00000130881	19	33668509	33698694	67	11	37480	1.843	0.032662	0.454
TRIM27	ENSG00000204713	6	28870779	28891766	58	11	37480	1.8429	0.03267	0.454
RPA3	ENSG00000106399	7	7676149	7758238	276	16	37480	1.8424	0.032708	0.454
PKNOX1	ENSG00000160199	21	44394620	44453691	283	15	37480	1.8423	0.032715	0.454
ADHFE1	ENSG00000147576	8	67342420	67383836	131	14	37480	1.8414	0.032782	0.454
CALR	ENSG00000179218	19	13049392	13055303	5	2	37480	1.8411	0.032803	0.454
HIC2	ENSG00000169635	22	21771693	21805752	9	2	37480	1.84	0.032882	0.455
GIF	ENSG00000134812	11	59596741	59612974	13	3	37480	1.8399	0.032889	0.455
NSMF	ENSG00000165802	9	140342022	140353786	1	1	37480	1.8384	0.033003	0.455
SRSF12	ENSG00000154548	6	89805678	89827800	65	8	37480	1.8379	0.033036	0.455
CYP20A1	ENSG00000119004	2	204103663	204163009	108	11	37480	1.8377	0.033051	0.455
BTNL2	ENSG00000204290	6	32361740	32374905	182	14	37480	1.8371	0.033099	0.455
KRR1	ENSG00000111615	12	75890684	75905416	39	6	37480	1.837	0.033103	0.455
CPZ	ENSG00000109625	4	8594387	8621488	155	18	37480	1.8369	0.033109	0.455
ASAH1	ENSG00000104763	8	17913934	17942494	183	14	37480	1.8368	0.033123	0.455
MFSD5	ENSG00000182544	12	53645035	53648189	10	3	37480	1.8365	0.03314	0.455
C19orf10	ENSG00000074842	19	4641386	4670382	80	6	37480	1.8364	0.033147	0.455
LYZL4	ENSG00000157093	3	42438570	42452092	26	6	37480	1.8359	0.03319	0.455
SLC39A7	ENSG00000112473	6	33168222	33172216	3	2	37480	1.8352	0.033236	0.456
SOX11	ENSG00000176887	2	5832799	5841516	9	4	37480	1.8341	0.033322	0.456
CCDC64	ENSG00000135127	12	120427673	120532298	176	13	37480	1.8338	0.03334	0.456
CCDC114	ENSG00000105479	19	48799714	48825151	87	9	37480	1.8333	0.033377	0.457
CKMT1B	ENSG00000237289	15	43885252	43897099	17	2	37480	1.8329	0.03341	0.457
C17orf58	ENSG00000186665	17	65987217	65989765	1	1	37480	1.8324	0.033445	0.457
NEUROD6	ENSG00000164600	7	31377075	31380508	5	2	37480	1.8314	0.033522	0.458
TAS2R1	ENSG00000169777	5	9629109	9712490	204	28	37480	1.8304	0.033596	0.458
SMTNL1	ENSG00000214872	11	57308979	57318108	22	4	37480	1.8301	0.033619	0.458
CD300LD	ENSG00000204345	17	72575504	72588422	33	7	37480	1.8299	0.033635	0.458
IRF2BP2	ENSG00000168264	1	234740015	234745271	9	4	37480	1.8295	0.033659	0.458
ARHGEF7	ENSG00000102606	13	111766906	111958084	550	43	37480	1.8295	0.033662	0.458
DCAF11	ENSG00000100897	14	24583404	24594451	21	4	37480	1.8274	0.03382	0.459
RP11-817J15.3	ENSG00000255798	11	102552041	102554644	4	2	37480	1.8273	0.033824	0.459
PEX16	ENSG00000121680	11	45931220	45940363	17	4	37480	1.8264	0.033896	0.459
CCNA2	ENSG00000145386	4	122737599	122745087	16	4	37480	1.8263	0.033901	0.459
HIST1H2BN	ENSG00000233822	6	27806323	27823487	30	6	37480	1.8262	0.033913	0.459
POC5	ENSG00000152359	5	74969949	75013313	185	12	37480	1.8259	0.03393	0.459
CALN1	ENSG00000183166	7	71244476	71912136	1838	59	37480	1.8259	0.033933	0.459
FARSA	ENSG00000179115	19	13033293	13044851	20	6	37480	1.8255	0.033965	0.459
PTPRU	ENSG00000060656	1	29563028	29653325	180	24	37480	1.8253	0.03398	0.459
AP006621.5	ENSG00000255284	11	777578	784297	11	3	37480	1.8251	0.033993	0.459
RPAP2	ENSG00000122484	1	92764522	92867613	106	11	37480	1.8241	0.034065	0.459
NUDT18	ENSG00000173566	8	21964383	21966932	6	2	37480	1.8241	0.034067	0.459
IL18BP	ENSG00000137496	11	71709587	71716761	13	3	37480	1.8238	0.03409	0.459
HHEX	ENSG00000152804	10	94447945	94455403	9	3	37480	1.8196	0.034407	0.463
PIK3CG	ENSG00000105851	7	106505723	106547590	76	16	37480	1.8194	0.034424	0.463
SYT17	ENSG00000103528	16	19179293	19279652	153	19	37480	1.8193	0.034432	0.463
LIPN	ENSG00000204020	10	90521163	90537999	73	13	37480	1.8191	0.034451	0.463
LINGO2	ENSG00000174482	9	27948076	28670283	2244	159	37480	1.8188	0.03447	0.463
MRGPRE	ENSG00000184350	11	3248928	3253616	16	5	37480	1.8179	0.034541	0.463
CTBP1	ENSG00000159692	4	1205236	1243741	127	15	37480	1.8164	0.034652	0.464
SEC14L3	ENSG00000100012	22	30843946	30868036	107	11	37480	1.8164	0.034655	0.464
TRABD	ENSG00000170638	22	50624344	50638027	52	11	37480	1.8163	0.034663	0.464
SLC26A6	ENSG00000225697	3	48663156	48672926	12	2	37480	1.8163	0.034665	0.464
GCDH	ENSG00000105607	19	13001840	13025021	30	6	37480	1.8157	0.034706	0.464
MOB3A	ENSG00000172081	19	2071037	2096672	11	2	37480	1.8153	0.034739	0.464
AKAP8L	ENSG00000011243	19	15490859	15529952	51	3	37480	1.8152	0.034749	0.464
LUZP2	ENSG00000187398	11	24518516	25104150	2345	82	37480	1.8143	0.034813	0.464
MKRN3	ENSG00000179455	15	23810454	23873064	110	9	37480	1.8138	0.034857	0.465
PREPL	ENSG00000138078	2	44543420	44589001	118	11	37480	1.8133	0.034891	0.465
RP5-850E9.3	ENSG00000270299	20	627270	656444	28	8	37480	1.8126	0.034949	0.465
PPTC7	ENSG00000196850	12	110969120	111021125	101	9	37480	1.8124	0.034961	0.465
C6orf141	ENSG00000197261	6	49518113	49529620	54	6	37480	1.8119	0.034999	0.465
CNNM1	ENSG00000119946	10	101088856	101154087	126	20	37480	1.8115	0.035034	0.465
REV3L	ENSG00000009413	6	111620234	111804918	363	22	37480	1.8099	0.035152	0.467
LILRB4	ENSG00000186818	19	55155340	55181810	94	11	37480	1.8095	0.035189	0.467
TMEM14B	ENSG00000137210	6	10747992	10852986	148	16	37480	1.8088	0.035243	0.467
ANKK1	ENSG00000170209	11	113258513	113271140	40	7	37480	1.8087	0.035245	0.467
FAM219B	ENSG00000178761	15	75192328	75199462	8	3	37480	1.8086	0.03526	0.467
OTOP1	ENSG00000163982	4	4190530	4228616	147	14	37480	1.8079	0.035313	0.467
DNAH6	ENSG00000115423	2	84743579	85046713	623	15	37480	1.8078	0.03532	0.467
ARF3	ENSG00000134287	12	49329506	49351334	71	8	37480	1.8074	0.03535	0.467
SOX2	ENSG00000181449	3	181429714	181432221	1	1	37480	1.8066	0.035412	0.467
SYT3	ENSG00000213023	19	51124564	51171651	67	9	37480	1.8064	0.035425	0.467
BCAM	ENSG00000187244	19	45312328	45324673	19	5	37480	1.8058	0.035478	0.467
GLMN	ENSG00000174842	1	92711959	92764544	42	5	37480	1.8054	0.035507	0.468
CCDC17	ENSG00000159588	1	46085716	46089729	8	1	37480	1.8047	0.035563	0.468
ANKUB1	ENSG00000206199	3	149478892	149686172	411	24	37480	1.8024	0.035742	0.469
PLEKHA2	ENSG00000169499	8	38758753	38831428	133	28	37480	1.8024	0.035745	0.469
OR4K1	ENSG00000155249	14	20403767	20404842	1	1	37480	1.8017	0.035797	0.469
RNF34	ENSG00000170633	12	121837844	121868389	67	3	37480	1.8017	0.0358	0.469
TCTE1	ENSG00000146221	6	44246480	44265458	74	9	37480	1.8016	0.035806	0.469
GOLGA8B	ENSG00000215252	15	34817408	34880704	109	10	37480	1.8011	0.035841	0.469
SOCS7	ENSG00000174111	17	36508111	36556019	72	7	37480	1.8007	0.035874	0.469
PM20D2	ENSG00000146281	6	89855769	89875284	45	5	37480	1.8006	0.035882	0.469
ID4	ENSG00000172201	6	19837617	19840915	5	2	37480	1.8005	0.035893	0.469
NOS3	ENSG00000164867	7	150688083	150711676	40	9	37480	1.7999	0.035937	0.469
SLC13A1	ENSG00000081800	7	122753585	122840040	187	23	37480	1.7996	0.035962	0.469
CSNK1E	ENSG00000213923	22	38686697	38794527	100	10	37480	1.7996	0.035962	0.469
CYP7B1	ENSG00000172817	8	65500320	65711318	387	21	37480	1.7995	0.035968	0.469
CD1A	ENSG00000158477	1	158223927	158228059	13	4	37480	1.7989	0.036016	0.469
ATP5J2	ENSG00000241468	7	99046098	99063954	34	5	37480	1.7984	0.036055	0.469
RPL37A	ENSG00000197756	2	217362912	217443903	167	27	37480	1.7979	0.036098	0.47
CHPF	ENSG00000123989	2	220403669	220408509	10	2	37480	1.7974	0.036134	0.47
NUP210	ENSG00000132182	3	13357737	13461809	302	14	37480	1.7968	0.03618	0.47
PCGF2	ENSG00000056661	17	36890150	36906070	41	10	37480	1.7959	0.036257	0.47
GGT5	ENSG00000099998	22	24615622	24641110	91	17	37480	1.7955	0.036285	0.47
RTEL1-TNFRSF6B	ENSG00000026036	20	62290653	62330037	157	16	37480	1.7948	0.036346	0.47
ARMC2	ENSG00000118690	6	109169619	109295186	297	21	37480	1.7947	0.036347	0.47
RUNX2	ENSG00000124813	6	45295894	45632086	836	60	37480	1.7941	0.036402	0.47
TRNAU1AP	ENSG00000180098	1	28879597	28905051	38	6	37480	1.7936	0.036436	0.47
RPF1	ENSG00000117133	1	84944942	84963473	68	12	37480	1.7936	0.036442	0.47
ARHGEF33	ENSG00000214694	2	39117021	39202590	134	19	37480	1.7934	0.036455	0.47
ACTC1	ENSG00000159251	15	35080297	35088340	4	2	37480	1.7932	0.036469	0.47
ZNF345	ENSG00000251247	19	37341263	37403931	127	12	37480	1.7932	0.036471	0.47
PNPO	ENSG00000108439	17	46018872	46025654	16	6	37480	1.793	0.036489	0.47
L3HYPDH	ENSG00000126790	14	59927081	59951148	74	10	37480	1.7921	0.036556	0.471
CKM	ENSG00000104879	19	45809672	45826235	59	12	37480	1.792	0.036564	0.471
DHODH	ENSG00000102967	16	72042487	72058954	48	9	37480	1.7907	0.036673	0.472
GPR135	ENSG00000181619	14	59895740	59932060	128	13	37480	1.7904	0.036693	0.472
SUV39H2	ENSG00000152455	10	14920819	14946314	36	9	37480	1.7901	0.036721	0.472
CELSR3	ENSG00000008300	3	48673902	48700348	21	2	37480	1.7887	0.036828	0.473
C8B	ENSG00000021852	1	57394883	57431813	115	20	37480	1.7879	0.036895	0.473
KIAA1009	ENSG00000135315	6	84833960	84937353	179	12	37480	1.7878	0.036902	0.473
WSB2	ENSG00000176871	12	118470712	118500235	58	5	37480	1.7877	0.03691	0.473
RFX7	ENSG00000181827	15	56379478	56535483	399	15	37480	1.7866	0.037002	0.474
FBN1	ENSG00000166147	15	48700503	48938046	282	8	37480	1.7866	0.037005	0.474
MED21	ENSG00000152944	12	27175479	27219276	149	18	37480	1.786	0.03705	0.474
CLCN1	ENSG00000188037	7	143013219	143049176	70	10	37480	1.7853	0.037103	0.474
ZNF217	ENSG00000171940	20	52183604	52226446	45	10	37480	1.7846	0.037164	0.474
WIZ	ENSG00000011451	19	15532319	15560762	12	3	37480	1.7845	0.037168	0.474
AC009892.10	ENSG00000224730	19	55147173	55150343	29	5	37480	1.7836	0.037248	0.474
ZNF684	ENSG00000117010	1	40997233	41013841	54	8	37480	1.7835	0.037252	0.474
ATOX1	ENSG00000177556	5	151121877	151152093	50	6	37480	1.7835	0.037253	0.474
HIST1H2AA	ENSG00000164508	6	25726291	25726790	4	2	37480	1.7831	0.037284	0.474
C20orf62	ENSG00000168746	20	43080624	43093984	14	3	37480	1.7827	0.037317	0.475
CANX	ENSG00000127022	5	179105629	179157926	135	16	37480	1.7824	0.037341	0.475
TMEM151B	ENSG00000178233	6	44238203	44275243	127	13	37480	1.7816	0.037404	0.475
RABEPK	ENSG00000136933	9	127962821	127996437	68	9	37480	1.7812	0.037436	0.475
CHD4	ENSG00000111642	12	6679249	6716642	72	7	37480	1.7789	0.037628	0.477
PIPOX	ENSG00000179761	17	27277531	27384234	158	30	37480	1.7774	0.037754	0.478
ABHD14B	ENSG00000114779	3	52002526	52017425	4	2	37480	1.7774	0.037755	0.478
ABHD14A	ENSG00000248487	3	52005442	52015212	4	2	37480	1.7774	0.037755	0.478
PPCS	ENSG00000127125	1	42921788	42939056	34	5	37480	1.7772	0.037764	0.478
TAB1	ENSG00000100324	22	39795746	39833065	52	5	37480	1.7763	0.037843	0.478
ACTR2	ENSG00000138071	2	65454887	65498387	107	12	37480	1.7761	0.037859	0.478
MROH9	ENSG00000117501	1	170904612	171033906	404	22	37480	1.7758	0.03788	0.478
XPO6	ENSG00000169180	16	28109300	28223241	92	4	37480	1.7746	0.037978	0.479
ATP6V0B	ENSG00000117410	1	44440159	44443967	5	2	37480	1.7744	0.038	0.479
CREB3L3	ENSG00000060566	19	4153598	4173051	2	1	37480	1.7743	0.038008	0.479
RASSF9	ENSG00000198774	12	86198331	86230348	108	14	37480	1.7729	0.03812	0.48
AP000769.1	ENSG00000173727	11	65222728	65234028	24	2	37480	1.7725	0.038152	0.48
NT5DC2	ENSG00000168268	3	52558386	52569070	26	5	37480	1.7718	0.038214	0.48
HIST1H2BL	ENSG00000185130	6	27775257	27775709	2	1	37480	1.7717	0.038222	0.48
AL590867.1	ENSG00000213121	6	153552455	153668623	401	27	37480	1.7708	0.038297	0.48
HMCES	ENSG00000183624	3	128997671	129025029	51	3	37480	1.7705	0.038324	0.48
PCSK2	ENSG00000125851	20	17206752	17465223	973	58	37480	1.7702	0.038348	0.48
PRKRA	ENSG00000180228	2	179296141	179316239	20	6	37480	1.77	0.038364	0.48
ST6GALNAC1	ENSG00000070526	17	74620843	74639920	72	9	37480	1.7697	0.038392	0.48
ADCK2	ENSG00000133597	7	140372953	140396061	36	5	37480	1.7693	0.038423	0.48
WDR27	ENSG00000184465	6	169857307	170102159	700	27	37480	1.7693	0.038424	0.48
PLA2G1B	ENSG00000170890	12	120759914	120765592	11	3	37480	1.769	0.038451	0.48
KCNJ13	ENSG00000115474	2	233631174	233641278	25	6	37480	1.7687	0.038469	0.48
C19orf47	ENSG00000160392	19	40825443	40854434	66	10	37480	1.7684	0.038495	0.48
AP1G1	ENSG00000166747	16	71762913	71843104	182	18	37480	1.768	0.03853	0.48
ASGR2	ENSG00000161944	17	7004641	7019019	87	13	37480	1.7679	0.03854	0.48
GTF3C1	ENSG00000077235	16	27470876	27561234	82	6	37480	1.7678	0.038545	0.48
CERCAM	ENSG00000167123	9	131174030	131199626	50	2	37480	1.767	0.038614	0.481
ANAPC4	ENSG00000053900	4	25378835	25420120	141	10	37480	1.7653	0.038756	0.482
ZNF473	ENSG00000142528	19	50528971	50556671	42	9	37480	1.7651	0.038777	0.482
ARL14	ENSG00000179674	3	160394948	160396233	2	1	37480	1.7648	0.0388	0.482
SF3B4	ENSG00000143368	1	149895209	149900236	10	1	37480	1.764	0.038867	0.482
ATF5	ENSG00000169136	19	50431959	50437192	25	7	37480	1.7639	0.038873	0.482
SLC6A2	ENSG00000103546	16	55689516	55740104	153	28	37480	1.7637	0.038889	0.482
VDR	ENSG00000111424	12	48235320	48336831	222	24	37480	1.7633	0.038928	0.482
RIT2	ENSG00000152214	18	40323192	40695657	772	46	37480	1.7625	0.038992	0.483
ZSCAN12	ENSG00000158691	6	28346732	28367511	63	8	37480	1.7619	0.03904	0.483
OLIG1	ENSG00000184221	21	34442450	34444726	2	1	37480	1.7619	0.039041	0.483
CPOX	ENSG00000080819	3	98239976	98312567	185	29	37480	1.7612	0.0391	0.483
XYLB	ENSG00000093217	3	38388251	38462839	260	17	37480	1.7603	0.039176	0.483
RP11-302B13.5	ENSG00000272822	12	49297286	49351148	166	9	37480	1.7602	0.039185	0.483
OR11A1	ENSG00000204694	6	29393281	29424848	83	11	37480	1.7601	0.039196	0.483
POU3F2	ENSG00000184486	6	99282580	99286660	5	3	37480	1.76	0.039204	0.483
EIF6	ENSG00000242372	20	33866714	33872788	17	2	37480	1.7598	0.039224	0.483
NPAS1	ENSG00000130751	19	47523077	47549033	5	1	37480	1.7595	0.03925	0.483
OR4C12	ENSG00000221954	11	50003009	50004071	2	1	37480	1.7582	0.039361	0.483
RMDN2	ENSG00000115841	2	38150330	38294285	449	24	37480	1.758	0.039372	0.483
ERG	ENSG00000157554	21	39751949	40033704	788	64	37480	1.7574	0.039425	0.483
SBP1	ENSG00000269490	6	33663196	33663474	2	1	37480	1.7569	0.039468	0.483
GPATCH8	ENSG00000186566	17	42472652	42580798	142	8	37480	1.7568	0.039474	0.483
LRRN4	ENSG00000125872	20	6021424	6034695	43	6	37480	1.7568	0.039478	0.483
OR10T2	ENSG00000186306	1	158368312	158369256	8	3	37480	1.7566	0.039492	0.483
SLC6A1	ENSG00000157103	3	11034410	11080933	101	21	37480	1.7562	0.039528	0.483
ELL3	ENSG00000128886	15	44064798	44069741	5	2	37480	1.7559	0.039549	0.483
BATF2	ENSG00000168062	11	64755415	64764517	17	6	37480	1.7558	0.039563	0.483
KRT10	ENSG00000186395	17	38974369	38978847	9	3	37480	1.7557	0.039573	0.483
KIAA1328	ENSG00000150477	18	34409069	34812135	730	15	37480	1.7556	0.039581	0.483
SLC6A5	ENSG00000165970	11	20620946	20680831	223	31	37480	1.7553	0.039607	0.483
RRAS2	ENSG00000133818	11	14299472	14386052	92	18	37480	1.7547	0.039652	0.483
BEND5	ENSG00000162373	1	49193195	49242641	66	11	37480	1.7547	0.039655	0.483
DIMT1	ENSG00000086189	5	61683081	61699766	39	6	37480	1.7546	0.03966	0.483
GABRG3	ENSG00000182256	15	27216429	27778373	1145	98	37480	1.7524	0.039853	0.485
AKIRIN2	ENSG00000135334	6	88384790	88411927	76	11	37480	1.7514	0.039935	0.486
SLC25A19	ENSG00000125454	17	73269073	73285591	51	6	37480	1.7506	0.040004	0.486
ZHX2	ENSG00000178764	8	123793633	123986750	335	56	37480	1.7501	0.040047	0.486
PDZD2	ENSG00000133401	5	31639517	32111037	1157	122	37480	1.7499	0.040072	0.486
OR5B12	ENSG00000172362	11	58206593	58207646	3	2	37480	1.7491	0.040137	0.486
DVL3	ENSG00000161202	3	183873176	183891398	33	8	37480	1.749	0.040143	0.486
OTOGL	ENSG00000165899	12	80603233	80772870	342	24	37480	1.7488	0.040163	0.486
FUT1	ENSG00000174951	19	49251268	49258647	18	4	37480	1.7488	0.040163	0.486
ERCC2	ENSG00000104884	19	45853095	45874176	52	8	37480	1.747	0.040319	0.487
KIAA0556	ENSG00000047578	16	27561454	27791690	213	8	37480	1.7468	0.040337	0.487
TXNL4B	ENSG00000140830	16	72078188	72128330	140	16	37480	1.7467	0.040341	0.487
ATP11B	ENSG00000058063	3	182511288	182639423	241	12	37480	1.7467	0.040344	0.487
SYCE2	ENSG00000161860	19	13009600	13030090	29	6	37480	1.7464	0.040366	0.487
MCCC1	ENSG00000078070	3	182733006	182833863	184	14	37480	1.7459	0.040412	0.487
MRGPRX3	ENSG00000179826	11	18142502	18160027	46	6	37480	1.7454	0.040456	0.487
FREM1	ENSG00000164946	9	14734664	14910993	660	71	37480	1.7447	0.040516	0.487
OTOR	ENSG00000125879	20	16729003	16750707	93	14	37480	1.7447	0.040522	0.487
DYNC1I2	ENSG00000077380	2	172543919	172604930	115	15	37480	1.7446	0.040531	0.487
HNRNPD	ENSG00000138668	4	83273651	83295656	43	4	37480	1.7445	0.040537	0.487
COL11A2	ENSG00000204248	6	33130458	33160276	92	14	37480	1.7435	0.040621	0.488
ZMYND12	ENSG00000066185	1	42896000	42921938	88	9	37480	1.7428	0.040683	0.488
CAPRIN2	ENSG00000110888	12	30862486	30907885	124	13	37480	1.7398	0.040943	0.491
MCF2L2	ENSG00000053524	3	182895831	183146566	559	42	37480	1.7393	0.040988	0.491
TECPR2	ENSG00000196663	14	102829300	102968818	432	18	37480	1.7393	0.040995	0.491
MAPKAP1	ENSG00000119487	9	128199672	128469513	427	21	37480	1.739	0.041013	0.491
HEXIM1	ENSG00000186834	17	43224684	43229468	7	3	37480	1.7388	0.041036	0.491
CITED4	ENSG00000179862	1	41326729	41328018	9	2	37480	1.7379	0.041112	0.491
GRIN2D	ENSG00000105464	19	48898132	48948188	109	21	37480	1.7378	0.041124	0.491
CCDC65	ENSG00000139537	12	49297893	49325623	79	6	37480	1.7377	0.041128	0.491
APPBP2	ENSG00000062725	17	58520520	58603580	13	3	37480	1.7373	0.041163	0.491
CUX2	ENSG00000111249	12	111471828	111788358	340	22	37480	1.736	0.041279	0.492
ZNF398	ENSG00000197024	7	148823508	148880116	165	10	37480	1.736	0.041286	0.492
NMD3	ENSG00000169251	3	160822484	160971320	318	18	37480	1.735	0.041374	0.493
CMTM2	ENSG00000140932	16	66613351	66622178	22	4	37480	1.7349	0.041382	0.493
EIF2B1	ENSG00000111361	12	124104953	124118313	38	6	37480	1.734	0.041462	0.493
MALRD1	ENSG00000204740	10	19492779	20079330	2081	74	37480	1.7339	0.041466	0.493
MERTK	ENSG00000153208	2	112656056	112787138	431	16	37480	1.7329	0.041553	0.493
CENPL	ENSG00000120334	1	173768688	173793858	24	4	37480	1.7329	0.041554	0.493
MTMR11	ENSG00000014914	1	149900543	149908791	14	2	37480	1.7329	0.041561	0.493
POLR2C	ENSG00000102978	16	57496299	57505922	25	9	37480	1.7326	0.041583	0.493
MAGI3	ENSG00000081026	1	113933371	114228545	569	27	37480	1.7325	0.041589	0.493
IRF1	ENSG00000125347	5	131817301	131826490	39	2	37480	1.7321	0.041626	0.493
ZNF131	ENSG00000172262	5	43065278	43192123	406	24	37480	1.7318	0.041651	0.493
CEP164	ENSG00000110274	11	117185273	117283984	222	25	37480	1.7303	0.041789	0.494
PHACTR3	ENSG00000087495	20	58152564	58422766	760	51	37480	1.7302	0.041793	0.494
ADAMTSL3	ENSG00000156218	15	84322838	84708594	1044	41	37480	1.7296	0.041847	0.494
GFI1	ENSG00000162676	1	92940319	92952433	19	4	37480	1.7295	0.04186	0.494
HP1BP3	ENSG00000127483	1	21069154	21113816	89	13	37480	1.7294	0.041866	0.494
CACNB2	ENSG00000165995	10	18429606	18830798	1514	105	37480	1.7291	0.041894	0.494
POSTN	ENSG00000133110	13	38136720	38172981	85	12	37480	1.7288	0.041919	0.494
GLTP	ENSG00000139433	12	110288748	110318293	66	10	37480	1.7281	0.041985	0.494
C14orf180	ENSG00000184601	14	105046021	105056852	4	1	37480	1.7278	0.042013	0.494
DUSP7	ENSG00000164086	3	52082935	52090566	5	2	37480	1.7269	0.042094	0.494
HEBP1	ENSG00000013583	12	13127798	13153207	61	9	37480	1.7268	0.042101	0.494
MUT	ENSG00000146085	6	49398073	49430904	69	8	37480	1.7267	0.042111	0.494
ZNF141	ENSG00000131127	4	331603	378653	115	8	37480	1.7265	0.042132	0.494
NRP2	ENSG00000118257	2	206546714	206662857	123	22	37480	1.7263	0.042151	0.494
PSMA5	ENSG00000143106	1	109941653	109969062	37	5	37480	1.726	0.042176	0.494
DPH7	ENSG00000148399	9	140449356	140473387	19	2	37480	1.7258	0.042192	0.494
PLIN4	ENSG00000167676	19	4502204	4517716	8	2	37480	1.7256	0.042213	0.494
TWSG1	ENSG00000128791	18	9334765	9402418	196	15	37480	1.7252	0.042246	0.494
BRD3	ENSG00000169925	9	136895427	136933657	93	10	37480	1.7244	0.042322	0.495
TCTN1	ENSG00000204852	12	111051832	111087235	61	10	37480	1.724	0.042351	0.495
DCUN1D2	ENSG00000150401	13	114110134	114145267	66	10	37480	1.7236	0.042391	0.495
ST8SIA5	ENSG00000101638	18	44259081	44339220	290	44	37480	1.7228	0.042459	0.495
SORT1	ENSG00000134243	1	109852192	109940573	110	8	37480	1.7222	0.042519	0.495
FAM186B	ENSG00000135436	12	49976668	49999422	26	5	37480	1.7218	0.042551	0.495
ZNF280D	ENSG00000137871	15	56922379	57210769	529	22	37480	1.7216	0.042568	0.495
DNAH2	ENSG00000183914	17	7620672	7737062	219	27	37480	1.7216	0.042571	0.495
TPSAB1	ENSG00000172236	16	1290697	1292555	7	2	37480	1.7215	0.042584	0.495
LILRB5	ENSG00000105609	19	54754263	54761164	23	5	37480	1.7209	0.042638	0.496
RP11-637O19.3	ENSG00000272162	6	10748027	10930656	377	35	37480	1.7206	0.042665	0.496
MNS1	ENSG00000138587	15	56713742	56757335	86	11	37480	1.7186	0.042847	0.497
MAPK8	ENSG00000107643	10	49514698	49647403	261	17	37480	1.7183	0.042872	0.497
TMEM50B	ENSG00000142188	21	34804792	34852318	157	10	37480	1.7182	0.042878	0.497
THYN1	ENSG00000151500	11	134118173	134123264	5	2	37480	1.7181	0.042893	0.497
FITM1	ENSG00000139914	14	24600484	24602058	2	1	37480	1.7164	0.04304	0.499
AC092687.4	ENSG00000232056	2	10987703	10995081	35	6	37480	1.716	0.043079	0.499
BANP	ENSG00000172530	16	87982850	88110924	604	19	37480	1.7156	0.043114	0.499
OR13J1	ENSG00000168828	9	35869375	35870461	2	1	37480	1.7155	0.043124	0.499
SLC25A18	ENSG00000182902	22	18043139	18073760	16	4	37480	1.7151	0.043162	0.499
FRAT1	ENSG00000165879	10	99079022	99081672	5	2	37480	1.715	0.043171	0.499
SLC35E2B	ENSG00000189339	1	1592939	1624167	18	1	37480	1.7137	0.04329	0.5
GGA1	ENSG00000100083	22	38004481	38029571	39	6	37480	1.7135	0.043313	0.5
STEAP1B	ENSG00000105889	7	22459063	22672544	630	52	37480	1.7131	0.043344	0.5
GUCA2B	ENSG00000044012	1	42619092	42621495	7	3	37480	1.7124	0.043409	0.5
USP6	ENSG00000129204	17	5019733	5078329	120	14	37480	1.7106	0.043574	0.501
HTR1A	ENSG00000178394	5	63256183	63258334	1	1	37480	1.7102	0.043612	0.501
ARID4B	ENSG00000054267	1	235294949	235491534	409	12	37480	1.7101	0.043622	0.501
SDK1	ENSG00000146555	7	3341080	4308632	3589	101	37480	1.7101	0.043627	0.501
GGTLC1	ENSG00000149435	20	23965690	23969416	9	3	37480	1.7086	0.04376	0.503
EPHB1	ENSG00000154928	3	134316643	134979309	1871	126	37480	1.7075	0.043864	0.503
PRLHR	ENSG00000119973	10	120352916	120355160	7	3	37480	1.7065	0.043961	0.504
HIPK2	ENSG00000064393	7	139246316	139477577	301	25	37480	1.7059	0.044018	0.505
GPR156	ENSG00000175697	3	119883492	120003941	345	23	37480	1.705	0.044094	0.505
PFN2	ENSG00000070087	3	149682691	149768575	212	23	37480	1.7048	0.044119	0.505
NRL	ENSG00000129535	14	24549316	24584223	42	11	37480	1.7045	0.044142	0.505
KCNMA1	ENSG00000156113	10	78629359	79398353	1893	137	37480	1.7044	0.04415	0.505
DSCR3	ENSG00000157538	21	38595721	38640262	82	16	37480	1.7044	0.044152	0.505
MGAT4B	ENSG00000161013	5	179224597	179233952	20	4	37480	1.7012	0.04445	0.507
EXTL1	ENSG00000158008	1	26346375	26362955	19	4	37480	1.701	0.044473	0.507
SLC25A39	ENSG00000013306	17	42396993	42402238	18	5	37480	1.7007	0.044501	0.507
SEMA5A	ENSG00000112902	5	9035138	9546187	1326	105	37480	1.7005	0.044515	0.507
HPSE2	ENSG00000172987	10	100218875	100995619	1798	41	37480	1.7001	0.044555	0.507
KLRG2	ENSG00000188883	7	139137436	139168458	94	9	37480	1.7001	0.044556	0.507
TRIML2	ENSG00000179046	4	189012427	189030757	121	16	37480	1.6998	0.044587	0.507
GATSL3	ENSG00000239282	22	30681106	30685616	7	3	37480	1.6988	0.044678	0.508
TM2D2	ENSG00000169490	8	38846327	38854343	16	3	37480	1.6979	0.044763	0.508
FAM212A	ENSG00000185614	3	49840687	49842463	1	1	37480	1.6977	0.044779	0.508
POP5	ENSG00000167272	12	121016567	121019201	10	3	37480	1.6969	0.044855	0.508
HIST1H4B	ENSG00000124529	6	26027124	26027480	3	1	37480	1.6969	0.044857	0.508
CYP26A1	ENSG00000095596	10	94833232	94837647	7	2	37480	1.6968	0.044863	0.508
STIL	ENSG00000123473	1	47715811	47779819	147	8	37480	1.6965	0.044898	0.508
TBC1D14	ENSG00000132405	4	6910969	7034845	428	21	37480	1.6963	0.044911	0.508
RAB7L1	ENSG00000117280	1	205737114	205744588	28	7	37480	1.6963	0.044913	0.508
MLN	ENSG00000096395	6	33762450	33771788	34	6	37480	1.6962	0.044927	0.508
MDFIC	ENSG00000135272	7	114562209	114659256	147	26	37480	1.6958	0.044959	0.508
GCKR	ENSG00000084734	2	27719709	27746554	39	6	37480	1.695	0.045035	0.509
ANGPT1	ENSG00000154188	8	108261721	108510283	812	52	37480	1.694	0.045135	0.51
EGFLAM	ENSG00000164318	5	38258511	38465123	485	41	37480	1.6933	0.045204	0.51
PPP2CB	ENSG00000104695	8	30631973	30671830	92	9	37480	1.6929	0.045234	0.51
CARD6	ENSG00000132357	5	40841286	40860275	36	8	37480	1.6928	0.04525	0.51
CCND1	ENSG00000110092	11	69455855	69469242	12	2	37480	1.6926	0.045264	0.51
PELP1	ENSG00000141456	17	4574679	4607632	59	4	37480	1.6919	0.045329	0.51
HIST2H2BF	ENSG00000203814	1	149754245	149783928	13	2	37480	1.6916	0.045361	0.51
PSMG1	ENSG00000183527	21	40546695	40555777	41	6	37480	1.6914	0.04538	0.51
ADC	ENSG00000142920	1	33546705	33586131	29	5	37480	1.6908	0.045436	0.51
WDR62	ENSG00000075702	19	36545783	36596008	127	17	37480	1.6898	0.045532	0.511
GLRX3	ENSG00000108010	10	131934663	131982785	196	19	37480	1.6885	0.045656	0.511
WWC1	ENSG00000113645	5	167718656	167899308	552	67	37480	1.688	0.045702	0.511
RTN4R	ENSG00000040608	22	20228938	20270769	6	1	37480	1.6879	0.045713	0.511
C1R	ENSG00000159403	12	7187513	7245203	12	5	37480	1.6879	0.045715	0.511
OPALIN	ENSG00000197430	10	98102973	98119092	52	9	37480	1.6879	0.045718	0.511
ATP10A	ENSG00000206190	15	25922420	26110317	639	65	37480	1.6878	0.045728	0.511
RGS12	ENSG00000159788	4	3294755	3441640	300	33	37480	1.6874	0.045766	0.511
WDR86	ENSG00000187260	7	151072995	151107813	54	15	37480	1.6873	0.045777	0.511
LMF2	ENSG00000100258	22	50941376	50946135	11	3	37480	1.6864	0.045856	0.512
ZFP69	ENSG00000187815	1	40942887	40962015	47	9	37480	1.6857	0.045924	0.513
APTX	ENSG00000137074	9	32972604	33025166	223	7	37480	1.6845	0.046043	0.513
ADORA1	ENSG00000163485	1	203059782	203136533	132	16	37480	1.6844	0.046055	0.513
HIF1A	ENSG00000100644	14	62162231	62214976	81	10	37480	1.6842	0.046069	0.513
PNO1	ENSG00000115946	2	68384976	68403370	37	5	37480	1.684	0.046089	0.513
KRT28	ENSG00000173908	17	38948455	38956211	23	7	37480	1.6838	0.046114	0.513
PKM	ENSG00000067225	15	72491370	72524164	40	7	37480	1.6836	0.046134	0.513
CSK	ENSG00000103653	15	75074398	75095539	35	6	37480	1.6831	0.046182	0.513
C11orf21	ENSG00000110665	11	2316875	2324279	24	4	37480	1.6829	0.046198	0.513
GRIK1	ENSG00000171189	21	30909254	31312351	1135	53	37480	1.6824	0.046247	0.513
CBL	ENSG00000110395	11	119076752	119178859	117	10	37480	1.6821	0.046277	0.513
SEC24B	ENSG00000138802	4	110354928	110462052	173	9	37480	1.682	0.046289	0.513
ANKRD33	ENSG00000167612	12	52281744	52285448	16	5	37480	1.6807	0.046407	0.514
KIF20B	ENSG00000138182	10	91461367	91534700	230	9	37480	1.6806	0.046417	0.514
KHDRBS3	ENSG00000131773	8	136469700	136668965	383	20	37480	1.6795	0.046525	0.515
NDUFA8	ENSG00000119421	9	124894745	124922098	98	12	37480	1.6789	0.046582	0.515
CACNG1	ENSG00000108878	17	65040706	65052909	33	7	37480	1.6789	0.046582	0.515
WBP4	ENSG00000120688	13	41635410	41658137	13	5	37480	1.6789	0.04659	0.515
MND1	ENSG00000121211	4	154265801	154336270	187	19	37480	1.678	0.046678	0.515
RP13-512J5.1	ENSG00000255767	2	3579574	3595547	43	9	37480	1.6775	0.046726	0.515
EIF4E3	ENSG00000163412	3	71724567	71803924	229	30	37480	1.6773	0.04674	0.515
RAB3GAP1	ENSG00000115839	2	135809835	135933964	172	12	37480	1.6768	0.046786	0.515
HOXC4	ENSG00000273266	12	54447661	54449814	4	2	37480	1.6765	0.046823	0.515
COX7A1	ENSG00000161281	19	36641824	36643771	4	2	37480	1.6764	0.046828	0.515
PPCDC	ENSG00000138621	15	75315896	75409803	258	15	37480	1.6763	0.046843	0.515
PRRX1	ENSG00000116132	1	170631869	170708560	124	20	37480	1.6761	0.046859	0.515
RHOU	ENSG00000116574	1	228870824	228882416	40	6	37480	1.6759	0.046878	0.515
MRPS26	ENSG00000125901	20	3026591	3028900	2	1	37480	1.6754	0.046929	0.515
ARHGEF1	ENSG00000076928	19	42387228	42434302	31	4	37480	1.6753	0.046941	0.515
ZMYND19	ENSG00000165724	9	140476531	140484942	11	1	37480	1.675	0.046962	0.515
ZNF827	ENSG00000151612	4	146678779	146859787	270	26	37480	1.6747	0.046998	0.515
ZNF513	ENSG00000163795	2	27600098	27603657	1	1	37480	1.6739	0.047074	0.516
HES5	ENSG00000197921	1	2460184	2461684	1	1	37480	1.6737	0.047091	0.516
PDCD11	ENSG00000148843	10	105156405	105206049	63	11	37480	1.6734	0.047125	0.516
C15orf60	ENSG00000183324	15	73735499	73852355	210	17	37480	1.6729	0.047178	0.516
IRF2BPL	ENSG00000119669	14	77490888	77495034	6	2	37480	1.6725	0.047215	0.516
TMEM38B	ENSG00000095209	9	108456825	108538893	236	8	37480	1.6713	0.047336	0.517
PRSS16	ENSG00000112812	6	27215480	27224403	16	5	37480	1.6706	0.047405	0.517
CYGB	ENSG00000161544	17	74523438	74547257	42	5	37480	1.67	0.047455	0.517
SNX17	ENSG00000115234	2	27593389	27599995	8	3	37480	1.6699	0.047469	0.517
KIAA1456	ENSG00000250305	8	12803151	12889012	528	30	37480	1.6699	0.04747	0.517
TCAP	ENSG00000173991	17	37820440	37822808	6	2	37480	1.6695	0.047509	0.517
RP11-180C1.1	ENSG00000250038	4	28363901	28404486	126	13	37480	1.6695	0.04751	0.517
TMEM196	ENSG00000173452	7	19758933	19813221	186	16	37480	1.6693	0.047524	0.517
FAM166A	ENSG00000188163	9	140138036	140142222	2	1	37480	1.669	0.047561	0.517
RLN1	ENSG00000107018	9	5334969	5339873	15	4	37480	1.669	0.047563	0.517
CACNG5	ENSG00000075429	17	64831235	64881603	166	36	37480	1.6683	0.047627	0.517
UGT1A8	ENSG00000241635	2	234526291	234681956	489	30	37480	1.6676	0.047701	0.518
ITIH1	ENSG00000055957	3	52811603	52826078	31	3	37480	1.6664	0.047822	0.519
VWA2	ENSG00000165816	10	115999018	116051272	110	15	37480	1.6659	0.047862	0.519
PPP2R3C	ENSG00000092020	14	35554673	35591723	137	17	37480	1.6657	0.047887	0.519
RANGAP1	ENSG00000100401	22	41641615	41682255	88	11	37480	1.6655	0.04791	0.519
AKAP13	ENSG00000170776	15	85923802	86292586	1233	37	37480	1.6649	0.047967	0.519
PRCD	ENSG00000214140	17	74523668	74549660	48	6	37480	1.664	0.048059	0.52
RP11-321M21.3	ENSG00000264116	18	73118967	73130995	32	7	37480	1.664	0.048061	0.52
YKT6	ENSG00000106636	7	44240567	44253893	21	6	37480	1.6627	0.04819	0.521
VPS45	ENSG00000136631	1	150039369	150117505	89	3	37480	1.6623	0.048224	0.521
RTKN2	ENSG00000182010	10	63942794	64028466	213	15	37480	1.6619	0.04827	0.521
H1FX	ENSG00000184897	3	129033615	129035120	6	2	37480	1.6611	0.04835	0.521
TBC1D5	ENSG00000131374	3	17198654	18486309	2699	46	37480	1.661	0.04836	0.521
FAM162A	ENSG00000114023	3	122103023	122131181	83	13	37480	1.6604	0.048412	0.522
DUSP13	ENSG00000079393	10	76854192	76868979	43	10	37480	1.6595	0.048507	0.522
DAD1	ENSG00000129562	14	23033805	23058175	155	9	37480	1.6585	0.048604	0.522
EPHA6	ENSG00000080224	3	96533425	97471304	989	46	37480	1.6582	0.048643	0.522
SLC6A12	ENSG00000111181	12	299243	323736	37	4	37480	1.658	0.04866	0.522
ARPC1A	ENSG00000241685	7	98923521	98985787	119	12	37480	1.658	0.048661	0.522
MIEN1	ENSG00000141741	17	37884749	37887040	2	1	37480	1.6579	0.048671	0.522
SLC39A4	ENSG00000147804	8	145635126	145642279	6	2	37480	1.6572	0.048739	0.523
ADAMTS15	ENSG00000166106	11	130318869	130346532	45	8	37480	1.6563	0.04883	0.523
HELB	ENSG00000127311	12	66696325	66737423	93	8	37480	1.6562	0.048839	0.523
CSRNP3	ENSG00000178662	2	166326157	166545917	424	35	37480	1.6551	0.048947	0.524
RP11-468E2.6	ENSG00000259371	14	24590560	24601038	18	2	37480	1.6548	0.048982	0.524
TXNRD3	ENSG00000197763	3	126290622	126373998	231	25	37480	1.6544	0.049022	0.524
OAF	ENSG00000184232	11	120081475	120101041	72	12	37480	1.6544	0.049024	0.524
SYBU	ENSG00000147642	8	110586207	110704020	248	22	37480	1.6543	0.049029	0.524
GATC	ENSG00000257218	12	120884241	120899389	42	9	37480	1.6538	0.049088	0.524
GLCE	ENSG00000138604	15	69452923	69564556	162	11	37480	1.6531	0.049159	0.524
AC010336.1	ENSG00000214248	19	7963689	7968427	9	3	37480	1.653	0.049166	0.524
PDE9A	ENSG00000160191	21	44073746	44195619	482	37	37480	1.6528	0.049186	0.524
TIGD4	ENSG00000169989	4	153690506	153700916	20	4	37480	1.6525	0.049218	0.524
SIKE1	ENSG00000052723	1	115312100	115323306	3	1	37480	1.6524	0.049227	0.524
C9orf147	ENSG00000230185	9	115196096	115249484	170	8	37480	1.6519	0.049274	0.524
C1orf94	ENSG00000142698	1	34632484	34684732	127	13	37480	1.6515	0.049315	0.524
NPTN	ENSG00000156642	15	73852355	73926475	122	13	37480	1.6509	0.049379	0.524
MROH2A	ENSG00000185038	2	234684370	234742069	198	40	37480	1.6508	0.049388	0.524
CRKL	ENSG00000099942	22	21271714	21308037	89	7	37480	1.6508	0.049393	0.524
IL27RA	ENSG00000104998	19	14142560	14163743	3	2	37480	1.6504	0.049435	0.525
PTPN4	ENSG00000088179	2	120517207	120741394	335	14	37480	1.6497	0.049505	0.525
MFNG	ENSG00000100060	22	37865101	37882439	15	4	37480	1.6496	0.04951	0.525
RFX3	ENSG00000080298	9	3218297	3526004	567	23	37480	1.649	0.049572	0.525
GALNT10	ENSG00000164574	5	153570290	153800544	784	52	37480	1.6473	0.049753	0.527
SLC3A1	ENSG00000138079	2	44502599	44548633	104	11	37480	1.6472	0.049754	0.527
AAGAB	ENSG00000103591	15	67493371	67547533	94	7	37480	1.6469	0.049794	0.527
PYGO2	ENSG00000163348	1	154929502	154936329	4	2	37480	1.6445	0.050037	0.529
TUSC2	ENSG00000114383	3	50357458	50365682	5	3	37480	1.642	0.050296	0.531
IGSF9B	ENSG00000080854	11	133778459	133826880	131	23	37480	1.6417	0.050327	0.531
DTHD1	ENSG00000197057	4	36283244	36347378	192	32	37480	1.6416	0.050338	0.531
SF3A2	ENSG00000104897	19	2236520	2248678	24	5	37480	1.6414	0.050361	0.531
PARP9	ENSG00000138496	3	122246771	122283424	81	10	37480	1.6413	0.05037	0.531
CST9L	ENSG00000101435	20	23545369	23549386	22	2	37480	1.6406	0.05044	0.531
AMPD2	ENSG00000116337	1	110158726	110174673	30	7	37480	1.6392	0.050581	0.532
PPM1G	ENSG00000115241	2	27604061	27632554	38	4	37480	1.639	0.050603	0.532
SMAD1	ENSG00000170365	4	146402346	146479231	88	10	37480	1.6386	0.050644	0.532
PLIN1	ENSG00000166819	15	90207596	90222658	28	7	37480	1.6386	0.050649	0.532
CALCOCO1	ENSG00000012822	12	54104903	54121529	28	5	37480	1.6384	0.050666	0.532
IMPA2	ENSG00000141401	18	11981024	12030876	215	24	37480	1.6373	0.050783	0.533
LRRC17	ENSG00000128606	7	102553438	102585396	40	6	37480	1.637	0.050814	0.533
KIAA0825	ENSG00000185261	5	93488671	93954309	603	57	37480	1.6367	0.05085	0.533
RXRB	ENSG00000204231	6	33161365	33168630	12	4	37480	1.6366	0.050853	0.533
ZFP3	ENSG00000180787	17	4981543	4999669	44	9	37480	1.6366	0.05086	0.533
PAX1	ENSG00000125813	20	21686297	21696620	10	3	37480	1.6354	0.050977	0.534
HPS3	ENSG00000163755	3	148847371	148891519	161	22	37480	1.6352	0.051008	0.534
MIER3	ENSG00000155545	5	56215429	56267502	161	18	37480	1.6347	0.051053	0.534
ACAP2	ENSG00000114331	3	194995465	195163807	489	14	37480	1.6341	0.051119	0.534
FAM120A	ENSG00000048828	9	96214004	96328397	309	18	37480	1.634	0.051132	0.534
LYPD4	ENSG00000183103	19	42341148	42348760	13	2	37480	1.634	0.051133	0.534
AC008964.1	ENSG00000269215	5	39105358	39107350	2	1	37480	1.6339	0.051142	0.534
GCG	ENSG00000115263	2	162999392	163008914	8	1	37480	1.6323	0.051304	0.535
C9orf3	ENSG00000148120	9	97488983	97849441	645	22	37480	1.6322	0.051323	0.535
ALS2CR12	ENSG00000155749	2	202152994	202222121	174	18	37480	1.6318	0.051366	0.535
CDK14	ENSG00000058091	7	90095738	90839905	2171	62	37480	1.6311	0.051432	0.535
KRT2	ENSG00000172867	12	53038342	53045948	16	6	37480	1.6309	0.051455	0.535
RAB11FIP1	ENSG00000156675	8	37716136	37756985	18	5	37480	1.6306	0.051487	0.535
FAM208A	ENSG00000163946	3	56654161	56717265	245	21	37480	1.6306	0.051493	0.535
SAMD8	ENSG00000156671	10	76859344	76941881	151	15	37480	1.6305	0.051494	0.535
FGD4	ENSG00000139132	12	32552463	32798984	958	52	37480	1.6301	0.051542	0.535
PANX2	ENSG00000073150	22	50609160	50618723	25	9	37480	1.6299	0.05156	0.535
TMEM246	ENSG00000165152	9	104235453	104295819	178	22	37480	1.6298	0.051573	0.535
HTR3E	ENSG00000186038	3	183814852	183824783	23	4	37480	1.6293	0.051622	0.535
MOB2	ENSG00000182208	11	1490687	1522477	88	8	37480	1.6292	0.051637	0.535
FXYD5	ENSG00000089327	19	35645633	35660786	38	7	37480	1.6276	0.051809	0.536
CYP39A1	ENSG00000146233	6	46517541	46620523	258	18	37480	1.6275	0.051812	0.536
OR51A7	ENSG00000176895	11	4928600	4929538	4	2	37480	1.6271	0.051855	0.536
GGPS1	ENSG00000152904	1	235490665	235507847	33	6	37480	1.6269	0.051878	0.536
MARVELD3	ENSG00000140832	16	71660064	71676017	34	8	37480	1.6267	0.051897	0.536
BAI2	ENSG00000121753	1	32192718	32230494	34	6	37480	1.6266	0.051908	0.536
MAN2A1	ENSG00000112893	5	109025067	109205326	606	24	37480	1.6265	0.051925	0.536
WNT10B	ENSG00000169884	12	49359123	49365546	8	3	37480	1.6254	0.052039	0.537
PGS1	ENSG00000087157	17	76374721	76421195	168	12	37480	1.6249	0.052089	0.537
C19orf18	ENSG00000177025	19	58469805	58485902	49	5	37480	1.6249	0.052091	0.537
FUCA2	ENSG00000001036	6	143815948	143832827	28	3	37480	1.6246	0.052123	0.537
TRAP1	ENSG00000126602	16	3701640	3767598	154	22	37480	1.6244	0.05215	0.537
C1orf210	ENSG00000253313	1	43747554	43751288	5	3	37480	1.6237	0.052224	0.537
TRMT5	ENSG00000126814	14	61438169	61448076	10	3	37480	1.6229	0.052306	0.537
GNG8	ENSG00000167414	19	47137333	47137942	2	1	37480	1.6228	0.052315	0.537
AQP6	ENSG00000086159	12	50360977	50370922	10	4	37480	1.6228	0.052319	0.537
PSMA3	ENSG00000100567	14	58711549	58738730	40	7	37480	1.6222	0.052378	0.537
SBF1	ENSG00000100241	22	50883429	50913454	80	14	37480	1.6221	0.052391	0.537
KRTAP4-9	ENSG00000212722	17	39261584	39262740	9	3	37480	1.6216	0.052444	0.538
INO80C	ENSG00000153391	18	33032194	33077955	71	12	37480	1.6212	0.052489	0.538
URB2	ENSG00000135763	1	229761981	229795946	61	7	37480	1.6204	0.052569	0.538
PARS2	ENSG00000162396	1	55222571	55230187	24	5	37480	1.6202	0.052597	0.538
KLF2	ENSG00000127528	19	16435628	16438685	5	3	37480	1.6199	0.052632	0.538
CHADL	ENSG00000100399	22	41625517	41636938	17	4	37480	1.6195	0.052666	0.538
CACNA2D4	ENSG00000151062	12	1901123	2028002	348	33	37480	1.6189	0.05273	0.539
TLR4	ENSG00000136869	9	120466610	120479149	25	8	37480	1.6186	0.052762	0.539
MAP3K19	ENSG00000176601	2	135722061	135805038	190	15	37480	1.6184	0.052793	0.539
KCNIP1	ENSG00000182132	5	169780491	170163636	1018	106	37480	1.6176	0.052878	0.539
CARD10	ENSG00000100065	22	37886400	37915549	86	13	37480	1.6172	0.052921	0.539
FURIN	ENSG00000140564	15	91411822	91426688	26	5	37480	1.6167	0.052973	0.54
SNX8	ENSG00000106266	7	2291405	2393953	275	25	37480	1.6166	0.052985	0.54
TLR10	ENSG00000174123	4	38773860	38784611	80	9	37480	1.6158	0.053072	0.54
ADARB1	ENSG00000197381	21	46493768	46646478	370	21	37480	1.6155	0.053104	0.54
AC018512.1	ENSG00000268488	15	44075041	44075231	2	1	37480	1.6154	0.053109	0.54
ZCWPW1	ENSG00000078487	7	99998449	100026615	40	4	37480	1.6152	0.053137	0.54
CTC-554D6.1	ENSG00000258864	5	112162910	112203279	111	13	37480	1.6146	0.053194	0.54
SIX6	ENSG00000184302	14	60975669	60979568	7	2	37480	1.6146	0.053204	0.54
MIB1	ENSG00000101752	18	19284918	19450918	188	13	37480	1.6143	0.053236	0.54
AK4	ENSG00000162433	1	65613232	65697828	170	13	37480	1.6142	0.05324	0.54
TMEM125	ENSG00000179178	1	43735665	43739673	5	3	37480	1.6132	0.053346	0.54
A4GNT	ENSG00000118017	3	137842560	137851229	14	2	37480	1.6132	0.053348	0.54
HAUS8	ENSG00000131351	19	17160539	17186435	80	10	37480	1.6128	0.053394	0.54
ATP6V1B2	ENSG00000147416	8	20054878	20084330	50	11	37480	1.6124	0.053436	0.54
OTUD7B	ENSG00000163113	1	149909705	149982625	58	5	37480	1.6121	0.053473	0.54
CBLN2	ENSG00000141668	18	70203915	70305756	243	23	37480	1.6121	0.053473	0.54
RTP4	ENSG00000136514	3	187086120	187089864	15	6	37480	1.612	0.053486	0.54
EEFSEC	ENSG00000132394	3	127872297	128127485	439	16	37480	1.6114	0.053545	0.54
PARP10	ENSG00000178685	8	145051321	145086940	54	3	37480	1.6111	0.053578	0.54
ADA	ENSG00000196839	20	43248163	43280874	66	13	37480	1.6107	0.053621	0.54
S100A14	ENSG00000189334	1	153586731	153589462	7	1	37480	1.6107	0.053626	0.54
PFKFB2	ENSG00000123836	1	207222801	207254369	37	6	37480	1.6106	0.053638	0.54
PANK4	ENSG00000157881	1	2439972	2458039	28	2	37480	1.6105	0.053643	0.54
BBS10	ENSG00000179941	12	76738254	76742222	4	2	37480	1.6093	0.053773	0.541
H2AFY	ENSG00000113648	5	134669590	134735604	57	5	37480	1.6082	0.053891	0.541
AC110781.3	ENSG00000176349	7	1878222	1889567	81	10	37480	1.6079	0.053928	0.541
MALSU1	ENSG00000156928	7	23338358	23351348	22	6	37480	1.6078	0.053939	0.541
CACNA1D	ENSG00000157388	3	53528683	53847760	624	57	37480	1.6075	0.053971	0.541
SEC61A1	ENSG00000058262	3	127770484	127790526	47	3	37480	1.6074	0.053978	0.541
CLSTN2	ENSG00000158258	3	139654027	140296239	1686	124	37480	1.6074	0.053987	0.541
IZUMO1	ENSG00000182264	19	49244109	49250166	26	2	37480	1.6073	0.053998	0.541
CDK5	ENSG00000164885	7	150750899	150755617	11	4	37480	1.6067	0.054057	0.541
SGTA	ENSG00000104969	19	2754712	2783369	51	2	37480	1.6064	0.054098	0.541
FAM175B	ENSG00000165660	10	126490354	126525239	50	8	37480	1.6059	0.054145	0.541
AMH	ENSG00000104899	19	2249308	2252072	4	2	37480	1.6059	0.054147	0.541
SCAMP2	ENSG00000140497	15	75136071	75165706	36	8	37480	1.6059	0.05415	0.541
AC009403.2	ENSG00000216895	7	155403925	155437899	76	7	37480	1.6054	0.054198	0.541
SLC28A1	ENSG00000156222	15	85427885	85518876	413	52	37480	1.6051	0.054234	0.542
NEDD4L	ENSG00000049759	18	55711599	56068772	942	73	37480	1.6049	0.05426	0.542
ENPP7	ENSG00000182156	17	77704681	77716021	6	1	37480	1.6039	0.054367	0.542
SARS	ENSG00000031698	1	109756540	109780791	36	8	37480	1.6032	0.054442	0.542
PANX1	ENSG00000110218	11	93862094	93915138	134	13	37480	1.6027	0.054506	0.542
GSTA2	ENSG00000244067	6	52614897	52628367	40	4	37480	1.6024	0.054538	0.542
LINC01118	ENSG00000222005	2	47043807	47049796	22	4	37480	1.6022	0.054555	0.542
TANK	ENSG00000136560	2	161993419	162092732	142	11	37480	1.6021	0.054564	0.542
POLR2L	ENSG00000177700	11	837356	842545	24	1	37480	1.602	0.054583	0.542
AS3MT	ENSG00000214435	10	104629273	104661656	110	12	37480	1.6019	0.054589	0.542
IFNGR2	ENSG00000159128	21	34775202	34851655	212	15	37480	1.6015	0.054636	0.543
ITGB4	ENSG00000132470	17	73717408	73753899	44	7	37480	1.6007	0.05472	0.543
ABCC2	ENSG00000023839	10	101542489	101611949	175	15	37480	1.6006	0.054732	0.543
TUBA4A	ENSG00000127824	2	220114433	220142892	53	5	37480	1.6004	0.054756	0.543
TFG	ENSG00000114354	3	100428205	100467810	63	7	37480	1.5999	0.054813	0.543
AKIRIN1	ENSG00000174574	1	39456895	39471731	46	5	37480	1.5998	0.054821	0.543
GLIPR1L2	ENSG00000180481	12	75784850	75826468	137	7	37480	1.5987	0.054943	0.544
NRIP3	ENSG00000175352	11	9002123	9025596	56	7	37480	1.5983	0.054986	0.544
SYNE2	ENSG00000054654	14	64319683	64693165	905	43	37480	1.5982	0.055	0.544
ACTR10	ENSG00000131966	14	58666798	58701750	58	8	37480	1.5974	0.055084	0.544
PITHD1	ENSG00000057757	1	24104895	24114722	6	2	37480	1.5973	0.055099	0.544
PCOLCE	ENSG00000106333	7	100199800	100205798	3	2	37480	1.5966	0.055172	0.545
PPP3CA	ENSG00000138814	4	101944566	102269435	611	36	37480	1.5966	0.055181	0.545
CCDC158	ENSG00000163749	4	77234154	77343021	189	18	37480	1.5961	0.055237	0.545
UTRN	ENSG00000152818	6	144606837	145174170	965	69	37480	1.595	0.055357	0.545
STOML1	ENSG00000067221	15	74275547	74286963	27	6	37480	1.5948	0.055377	0.545
UGT2A3	ENSG00000135220	4	69794181	69817509	70	5	37480	1.5947	0.055386	0.545
HIST1H2AJ	ENSG00000182611	6	27782112	27782607	4	1	37480	1.5947	0.055395	0.545
GTF3C3	ENSG00000119041	2	197627756	197664449	31	8	37480	1.5925	0.055636	0.547
SYCP1	ENSG00000198765	1	115397424	115537991	325	19	37480	1.5919	0.055705	0.548
SNX16	ENSG00000104497	8	82711816	82755101	145	10	37480	1.5912	0.05578	0.548
BRWD1	ENSG00000185658	21	40556102	40693485	367	16	37480	1.5911	0.055792	0.548
RNF13	ENSG00000082996	3	149530495	149679926	255	16	37480	1.591	0.05581	0.548
MYO1B	ENSG00000128641	2	192109911	192290115	268	8	37480	1.5887	0.056061	0.55
C4orf51	ENSG00000237136	4	146601356	146692184	264	27	37480	1.5884	0.056094	0.55
GRAMD2	ENSG00000175318	15	72452148	72490126	39	6	37480	1.5883	0.056104	0.55
SRP72	ENSG00000174780	4	57333081	57369839	103	10	37480	1.5877	0.056175	0.55
GDF2	ENSG00000128802	10	48413092	48416853	5	2	37480	1.5872	0.05623	0.55
HAS3	ENSG00000103044	16	69139467	69152622	21	7	37480	1.587	0.056253	0.55
MEI4	ENSG00000269964	6	78400375	78636691	804	22	37480	1.5869	0.056273	0.55
ZFP1	ENSG00000184517	16	75182390	75206134	97	8	37480	1.5867	0.056288	0.55
AE000662.92	ENSG00000259003	14	23025534	23027939	12	4	37480	1.5861	0.056359	0.551
ARL13B	ENSG00000169379	3	93698983	93774512	50	9	37480	1.5847	0.056515	0.552
USB1	ENSG00000103005	16	58033450	58055522	35	6	37480	1.5841	0.056588	0.552
CHRNA4	ENSG00000101204	20	61975420	62009753	5	1	37480	1.584	0.056594	0.552
BABAM1	ENSG00000105393	19	17378159	17392058	47	8	37480	1.584	0.0566	0.552
FOXP1	ENSG00000114861	3	71003844	71633140	1161	102	37480	1.5834	0.05667	0.552
CXCR6	ENSG00000172215	3	45982425	45989845	13	4	37480	1.5833	0.056677	0.552
RPA3-AS1	ENSG00000219545	7	7680342	8043689	1321	105	37480	1.5821	0.056817	0.553
BANF1	ENSG00000175334	11	65769550	65771620	9	3	37480	1.5815	0.056882	0.553
UGT1A10	ENSG00000242515	2	234545100	234681951	448	26	37480	1.5811	0.056922	0.553
UQCRB	ENSG00000156467	8	97238148	97247862	15	2	37480	1.5811	0.056924	0.553
OS9	ENSG00000135506	12	58087738	58115340	42	7	37480	1.5805	0.056994	0.553
B4GALNT3	ENSG00000139044	12	569530	672675	246	44	37480	1.5801	0.057038	0.553
WDR5B	ENSG00000196981	3	122130715	122134882	6	3	37480	1.5801	0.057043	0.553
KRT26	ENSG00000186393	17	38922490	38928414	11	4	37480	1.5796	0.057095	0.553
RPS6KA5	ENSG00000100784	14	91336799	91526980	381	24	37480	1.5794	0.057122	0.553
RCAN2	ENSG00000172348	6	46188475	46459709	453	24	37480	1.5793	0.057134	0.553
PLN	ENSG00000198523	6	118869461	118881893	23	6	37480	1.5793	0.057134	0.553
PTTG2	ENSG00000250254	4	37962056	37962746	2	1	37480	1.579	0.057166	0.553
C11orf40	ENSG00000171987	11	4592653	4599050	50	12	37480	1.5788	0.057194	0.553
CHRM2	ENSG00000181072	7	136553416	136705002	396	27	37480	1.5784	0.057237	0.553
ORMDL1	ENSG00000128699	2	190635049	190649097	31	5	37480	1.5777	0.057314	0.553
C7orf62	ENSG00000164645	7	88423420	88425035	7	3	37480	1.5777	0.05732	0.553
PPP1R3A	ENSG00000154415	7	113516832	113715975	351	10	37480	1.5777	0.057323	0.553
ANHX	ENSG00000227059	12	133794898	133812681	38	7	37480	1.5774	0.057354	0.553
IMPDH2	ENSG00000178035	3	49061758	49066841	4	2	37480	1.5769	0.057411	0.554
STRIP1	ENSG00000143093	1	110574199	110617263	50	5	37480	1.5766	0.057439	0.554
CHST1	ENSG00000175264	11	45670427	45687172	43	6	37480	1.5764	0.057462	0.554
HAT1	ENSG00000128708	2	172778958	172848599	149	20	37480	1.5759	0.057526	0.554
ALG1	ENSG00000033011	16	5083703	5137380	94	17	37480	1.5756	0.057554	0.554
ARL17B	ENSG00000228696	17	44352150	44439130	66	4	37480	1.5756	0.057563	0.554
HIST1H3B	ENSG00000124693	6	26031817	26032288	1	1	37480	1.575	0.057623	0.554
OR5B3	ENSG00000172769	11	58169937	58170882	8	1	37480	1.575	0.057633	0.554
LSAMP	ENSG00000185565	3	115521235	117716095	5845	268	37480	1.5746	0.057672	0.554
RTN1	ENSG00000139970	14	60062694	60337684	508	23	37480	1.5739	0.057753	0.554
CD151	ENSG00000177697	11	832843	839831	29	1	37480	1.5738	0.057762	0.554
ALDH8A1	ENSG00000118514	6	135238528	135271260	44	5	37480	1.5733	0.057823	0.554
ASNA1	ENSG00000198356	19	12847953	12859137	4	2	37480	1.5732	0.057833	0.554
PFDN2	ENSG00000143256	1	161070346	161087901	33	6	37480	1.5728	0.057877	0.554
TMEM143	ENSG00000161558	19	48835613	48867494	109	13	37480	1.5724	0.057929	0.554
AIMP1	ENSG00000164022	4	107236701	107270383	61	7	37480	1.5723	0.057941	0.554
GOLGA6L18	ENSG00000215749	15	82930438	82939159	2	1	37480	1.5722	0.057954	0.554
FRMPD2	ENSG00000170324	10	49364601	49482941	165	15	37480	1.5719	0.05799	0.554
POMGNT1	ENSG00000085998	1	46654354	46685977	47	9	37480	1.5719	0.057992	0.554
C2CD4B	ENSG00000205502	15	62455734	62457482	6	3	37480	1.5716	0.05802	0.554
MYL7	ENSG00000106631	7	44178463	44180931	10	4	37480	1.5709	0.058103	0.554
TMEM81	ENSG00000174529	1	205052258	205053645	5	2	37480	1.5706	0.058136	0.554
NMS	ENSG00000204640	2	101086944	101099742	56	5	37480	1.5705	0.058151	0.554
ALX3	ENSG00000156150	1	110602616	110613322	15	2	37480	1.5702	0.058186	0.555
TTI2	ENSG00000129696	8	33330904	33371119	121	10	37480	1.5699	0.05822	0.555
SPATS2	ENSG00000123352	12	49760367	49921205	301	16	37480	1.5694	0.058275	0.555
MYO9A	ENSG00000066933	15	72114632	72410918	409	15	37480	1.5686	0.058374	0.555
IL11	ENSG00000095752	19	55875757	55881831	20	5	37480	1.5679	0.058454	0.556
ATP6V1E1	ENSG00000131100	22	18074902	18111584	191	10	37480	1.5676	0.058482	0.556
LIPT1	ENSG00000144182	2	99771418	99779620	22	4	37480	1.5669	0.058573	0.556
OR2B11	ENSG00000177535	1	247614255	247615308	6	2	37480	1.5669	0.058575	0.556
GYPB	ENSG00000250361	4	144917257	145061844	338	20	37480	1.5665	0.058611	0.556
PNLIP	ENSG00000175535	10	118305443	118327367	27	4	37480	1.5659	0.058684	0.557
DEFB133	ENSG00000214643	6	49913814	49917157	12	5	37480	1.5658	0.058701	0.557
DEFB135	ENSG00000205883	8	11839830	11842099	6	1	37480	1.5644	0.058859	0.557
FGFR3	ENSG00000068078	4	1795034	1810599	3	1	37480	1.5644	0.058863	0.557
TPTE2	ENSG00000132958	13	19997017	20110903	222	13	37480	1.5643	0.05887	0.557
SH2D3C	ENSG00000095370	9	130500596	130541020	87	12	37480	1.564	0.058909	0.557
RP1-127H14.3	ENSG00000255692	12	120137573	120138816	1	1	37480	1.5639	0.058924	0.557
THEMIS	ENSG00000172673	6	128029217	128239776	383	27	37480	1.5635	0.058967	0.557
ST3GAL5	ENSG00000115525	2	86066267	86116137	142	13	37480	1.5632	0.059008	0.557
SPCS1	ENSG00000114902	3	52738971	52742182	6	2	37480	1.5625	0.059082	0.558
SRCRB4D	ENSG00000146700	7	76018651	76039012	76	8	37480	1.5621	0.059135	0.558
SDIM1	ENSG00000256391	6	166307330	166309725	17	3	37480	1.5617	0.059181	0.558
PYCRL	ENSG00000104524	8	144686083	144691943	18	4	37480	1.5617	0.059183	0.558
GMPS	ENSG00000163655	3	155588325	155661815	214	12	37480	1.56	0.059376	0.559
FGFRL1	ENSG00000127418	4	1003724	1020685	47	10	37480	1.5599	0.059392	0.559
KLF7	ENSG00000118263	2	207938861	208031991	274	35	37480	1.5587	0.05954	0.56
AL078585.1	ENSG00000225683	6	163586446	163612840	85	12	37480	1.5585	0.059558	0.56
C14orf39	ENSG00000179008	14	60863187	60982261	247	14	37480	1.5578	0.059638	0.56
IQCF6	ENSG00000214686	3	51812580	51813009	1	1	37480	1.5576	0.059668	0.56
CCDC33	ENSG00000140481	15	74509613	74628813	276	26	37480	1.5574	0.059685	0.56
GOLGA6L10	ENSG00000205281	15	82635130	82641706	1	1	37480	1.5572	0.059714	0.56
AC061992.1	ENSG00000268965	17	76422409	76422834	2	1	37480	1.5572	0.059715	0.56
ACPP	ENSG00000014257	3	132036211	132087142	206	18	37480	1.5561	0.059837	0.561
GPRIN3	ENSG00000185477	4	90157537	90229161	163	21	37480	1.556	0.059854	0.561
PPP2R2C	ENSG00000074211	4	6322305	6565327	687	56	37480	1.5555	0.059918	0.561
RP11-794P6.2	ENSG00000255093	11	111322064	111328876	29	8	37480	1.5549	0.059987	0.561
C6orf15	ENSG00000204542	6	31079000	31080336	17	5	37480	1.5548	0.059997	0.561
KCNMB4	ENSG00000135643	12	70760056	70828072	233	28	37480	1.5546	0.060017	0.561
PPP3R1	ENSG00000221823	2	68405989	68483369	149	9	37480	1.5545	0.06003	0.561
OR1L1	ENSG00000173679	9	125423845	125424927	1	1	37480	1.5545	0.060037	0.561
WDR20	ENSG00000140153	14	102605840	102691184	182	20	37480	1.5541	0.060085	0.561
FLI1	ENSG00000151702	11	128556430	128683162	359	47	37480	1.5533	0.060175	0.562
BOLA1	ENSG00000178096	1	149859440	149872351	23	1	37480	1.553	0.060213	0.562
HIST1H1T	ENSG00000187475	6	26107640	26108364	3	2	37480	1.553	0.060216	0.562
SLC22A7	ENSG00000137204	6	43263432	43273276	15	5	37480	1.5522	0.060313	0.562
AFG3L2	ENSG00000141385	18	12328943	12377313	96	8	37480	1.5521	0.060324	0.562
SCRN2	ENSG00000141295	17	45915058	45918699	11	6	37480	1.552	0.060334	0.562
AL021546.6	ENSG00000111780	12	120876001	120897809	57	11	37480	1.5514	0.0604	0.562
ADH1A	ENSG00000187758	4	100197524	100212185	33	8	37480	1.5509	0.060457	0.562
PDE4DIP	ENSG00000178104	1	144836157	145076186	1	1	37480	1.5503	0.060532	0.562
[truncated: 16,594 more rows]

## Sheet: 2. asd.sig
Table 2.Gene-based test results of ASD using MAGMA (FDR<0.05 are shown)
GENE	CHR	START	STOP	NSNPS	NPARAM	N	ZSTAT	P	GeneName	FDR
3781	5	113688016	113842197	367	43	46350	5.961	1.2536e-09	KCNN2	1.14178e-05
22803	20	21273942	21380463	213	19	46350	6.0333	8.0334e-10	XRN2	1.14178e-05
644524	20	21366005	21388047	42	10	46350	5.8179	2.9805e-09	NKX2-4	1.80976e-05
55857	20	21096624	21237260	231	13	46350	5.7355	4.8608e-09	KIZ	2.21361e-05
140733	20	13966146	16043842	6256	310	46350	5.2836	6.3327e-08	MACROD2	0.000230713
2550	6	29560005	29610962	208	19	46350	5.1162	1.5589e-07	GABBR1	0.000473282
9258	8	8630864	8761131	600	35	46350	4.9935	2.9652e-07	MFHAS1	0.000675176
83595	8	10571278	10598084	101	14	46350	4.9946	2.9476e-07	SOX7	0.000675176
640	8	11341521	11432108	367	25	46350	4.8447	6.3401e-07	BLK	0.00128324
4482	8	9901830	10296401	1659	67	46350	4.7806	8.7391e-07	MSRA	0.00137992
286046	8	10743654	11068875	1071	30	46350	4.7891	8.3759e-07	XKR6	0.00137992
7473	17	44829872	44906126	131	22	46350	4.7727	9.0904e-07	WNT3	0.00137992
50863	11	131230371	132216716	3048	235	46350	4.7538	9.9804e-07	NTM	0.00139848
8502	2	159303476	159547941	708	26	46350	4.4808	3.7183e-06	PKP4	0.00431741
4126	4	103542643	103692151	274	15	46350	4.4636	4.0292e-06	MANBA	0.00431741
94137	8	10453859	10522617	263	33	46350	4.4675	3.9578e-06	RP1L1	0.00431741
1394	17	43687710	43923194	1136	10	46350	4.466	3.9846e-06	CRHR1	0.00431741
162540	17	43912256	43934438	157	6	46350	4.4396	4.5064e-06	SPPL2C	0.00456048
84830	6	11701505	11789861	310	31	46350	4.4042	5.3076e-06	ADTRP	0.00483416
284058	17	44097282	44312740	1088	6	46350	4.4118	5.1265e-06	KANSL1	0.00483416
4321	11	102723464	102755764	72	13	46350	4.382	5.8804e-06	MMP12	0.00510083
246744	17	44066616	44087060	121	4	46350	4.3571	6.5902e-06	STH	0.00521944
9884	17	44306744	44425160	483	6	46350	4.3661	6.3247e-06	LRRC37A	0.00521944
54984	8	10612473	10707394	513	19	46350	4.3261	7.5877e-06	PINX1	0.00575906
100506084	17	44341550	44449416	307	5	46350	4.3076	8.2519e-06	ARL17B	0.00583823
4821	20	21481655	21504664	36	11	46350	4.3054	8.333e-06	NKX2-2	0.00583823
4190	2	63805743	63844331	69	10	46350	4.2676	9.8812e-06	MDH1	0.00666652
4137	17	43961702	44115700	854	5	46350	4.2535	1.0525e-05	MAPT	0.00684726
9759	2	239959864	240333346	1214	98	46350	4.2365	1.135e-05	HDAC4	0.00712937
101928433	6	16752102	16775225	57	17	46350	4.213	1.2602e-05	LOC101928433	0.00765193
51057	2	63338518	63825867	1037	28	46350	4.1901	1.3939e-05	WDPCP	0.00819074
4905	17	44658035	44844830	110	11	46350	4.106	2.0128e-05	NSF	0.0114579
402117	2	215266292	215450774	481	31	46350	4.0899	2.1575e-05	VWC2L	0.0119094
66008	2	202231930	202326319	190	17	46350	4.0294	2.7963e-05	TRAK2	0.0149816
2201	5	127583601	127883735	715	40	46350	4.0174	2.9426e-05	FBN2	0.015315
5877	1	202837410	202868385	73	10	46350	3.9232	4.3698e-05	RABIF	0.0212677
51319	3	157813690	158272624	1493	24	46350	3.9195	4.4366e-05	RSRC1	0.0212677
9842	17	43503266	43578146	206	9	46350	3.9314	4.2228e-05	PLEKHM1	0.0212677
23245	9	119177504	120187317	3154	157	46350	3.8738	5.3577e-05	ASTN2	0.0245725
284018	17	65977217	65999765	32	6	46350	3.8721	5.3958e-05	C17orf58	0.0245725
130540	2	202143147	202232101	234	23	46350	3.8309	6.3836e-05	ALS2CR12	0.0283619
91584	7	131798091	132343447	1562	128	46350	3.8231	6.5905e-05	PLXNA4	0.0285839
83698	7	71234476	71922136	2024	70	46350	3.8151	6.8067e-05	CALN1	0.0288351
90459	8	8850314	8900849	205	17	46350	3.7904	7.5205e-05	ERI1	0.0311349
203076	8	10520147	10568103	92	15	46350	3.7568	8.6051e-05	C8orf74	0.0348334
2186	17	65811644	65990494	305	11	46350	3.7447	9.029e-05	BPTF	0.0357548
23534	7	128584234	128705227	276	21	46350	3.7339	9.4276e-05	TNPO3	0.0358609
3240	16	72078470	72104955	66	10	46350	3.7333	9.4495e-05	HP	0.0358609
3838	17	66021848	66052970	86	6	46350	3.7175	0.00010058	KPNA2	0.0373911
119395	10	105222561	105248997	81	12	46350	3.7093	0.00010392	CALHM3	0.0378601
83650	8	11178495	11199695	77	7	46350	3.6511	0.00013058	SLC35G5	0.0466401
55437	2	202306392	202369501	92	14	46350	3.6373	0.00013775	STRADB	0.0482346
81029	12	1673823	1766379	233	52	46350	3.6325	0.00014034	WNT5B	0.0482346

## Sheet: 3. adhd.sig
Table 3.Gene-based test results of ADHD using MAGMA (FDR<0.05 are shown)
GENE	CHR	START	STOP	NSNPS	NPARAM	N	ZSTAT	P	GeneName	FDR
9682	1	44105797	44181189	112	12	55374	6.5589	2.711e-11	KDM4A	2.46918e-07
6487	1	44163204	44406837	509	20	55374	6.5896	2.2056e-11	ST3GAL3	2.46918e-07
5792	1	43981708	44099343	265	14	55374	6.2835	1.6553e-10	PTPRF	1.0051e-06
80031	15	47466403	48076420	1524	59	55374	5.9804	1.1126e-09	SEMA6D	5.06678e-06
22986	10	106390859	107034993	1858	50	55374	5.8749	2.115e-09	SORCS3	7.70537e-06
1848	12	89731837	89756296	70	9	55374	5.8194	2.9536e-09	DUSP6	8.96713e-06
112950	1	43839579	43865483	42	7	55374	5.7722	3.913e-09	MED8	1.01827e-05
991	1	43814626	43838874	25	6	55374	5.6083	1.0217e-08	CDC20	2.32641e-05
4352	1	43793475	43830135	33	6	55374	5.566	1.3032e-08	MPL	2.37391e-05
23334	1	43845556	43929918	114	9	55374	5.5769	1.2242e-08	SZT2	2.37391e-05
7075	1	43756566	43798781	52	6	55374	5.5404	1.509e-08	TIE1	2.4989e-05
64834	1	43819068	43843745	32	6	55374	5.5238	1.6589e-08	ELOVL1	2.51821e-05
81888	1	43906674	43929938	34	6	55374	5.3958	3.4118e-08	HYI	4.78072e-05
4208	5	88004058	88209922	357	26	55374	5.382	3.6827e-08	MEF2C	4.79172e-05
1006	16	61671169	62080939	797	43	55374	5.2943	5.9737e-08	CDH8	7.25446e-05
55367	11	789179	819872	54	7	55374	5.0241	2.5296e-07	PIDD1	0.000287995
6536	1	44452155	44507171	99	21	55374	5.0001	2.8649e-07	SLC6A9	0.000306982
101927423	11	787398	809187	41	6	55374	4.9845	3.1063e-07	PANO1	0.000314358
8029	10	16855965	17181816	1209	80	55374	4.9389	3.928e-07	CUBN	0.000376592
4126	4	103542643	103692151	251	15	55374	4.8797	5.3123e-07	MANBA	0.000483844
6181	11	798841	837592	75	9	55374	4.7651	9.4378e-07	RPLP2	0.000818662
93986	7	113716365	114343827	830	40	55374	4.7475	1.0299e-06	FOXP2	0.000847915
79751	11	780475	808269	56	8	55374	4.7396	1.0706e-06	SLC25A22	0.000847915
389549	7	121931373	121961173	51	12	55374	4.6706	1.5013e-06	FEZF1	0.00113949
55857	20	21096624	21237260	193	9	55374	4.6522	1.6419e-06	KIZ	0.00119635
1310	6	70566448	70932157	845	56	55374	4.5017	3.3702e-06	COL19A1	0.00236121
23416	12	49922834	49962091	70	10	55374	4.4476	4.3412e-06	KCNH3	0.00292886
10445	12	49942077	49971928	47	6	55374	4.4022	5.3578e-06	MCRS1	0.00348563
3769	2	233620512	233651275	71	10	55374	4.3315	7.4051e-06	KCNJ13	0.00465142
26058	2	233552015	233735287	456	20	55374	4.2918	8.8606e-06	GIGYF2	0.0050439
55717	10	122600687	122679038	316	18	55374	4.2975	8.636e-06	WDR11	0.0050439
84070	12	49966658	50009433	49	6	55374	4.3011	8.4976e-06	FAM186B	0.0050439
149473	1	44447280	44472200	42	8	55374	4.2629	1.0089e-05	CCDC24	0.00556913
8704	1	44434874	44466843	48	9	55374	4.2236	1.2022e-05	B4GALT2	0.00597672
64925	3	49189968	49213785	31	6	55374	4.2144	1.2521e-05	CCDC71	0.00597672
7318	3	49832638	49861391	29	6	55374	4.2139	1.2547e-05	UBA7	0.00597672
3373	3	50327320	50359812	29	10	55374	4.221	1.2162e-05	HYAL1	0.00597672
153396	5	87475450	87574665	138	17	55374	4.2195	1.2243e-05	TMEM161B	0.00597672
7021	6	50776439	50825326	115	18	55374	4.2095	1.2796e-05	TFAP2B	0.00597672
24142	3	50323833	50346852	23	8	55374	4.1972	1.3514e-05	NAT6	0.00600417
22803	20	21273942	21380463	193	15	55374	4.1992	1.3395e-05	XRN2	0.00600417
83698	7	71234476	71922136	1858	60	55374	4.1861	1.419e-05	CALN1	0.00615441
8927	3	49581922	49718982	174	15	55374	4.1668	1.5448e-05	BSN	0.0064432
2823	4	176544088	176933842	1025	75	55374	4.1599	1.5917e-05	GPM6A	0.0064432
862	8	92957195	93125454	167	5	55374	4.1645	1.56e-05	RUNX1T1	0.0064432
389084	2	233723724	233751111	74	12	55374	4.1492	1.668e-05	C2orf82	0.00660528
9048	1	44388992	44412912	53	7	55374	4.1028	2.0413e-05	ARTN	0.00729104
11126	1	145685798	145725639	44	5	55374	4.1064	2.0098e-05	CD160	0.00729104
3913	3	49148547	49180599	25	9	55374	4.1062	2.0107e-05	LAMB2	0.00729104
10293	3	49856028	49903992	61	9	55374	4.1059	2.0136e-05	TRAIP	0.00729104
84267	9	86543226	86581665	65	10	55374	4.1055	2.0175e-05	C9orf64	0.00729104
55129	3	43397818	43673560	440	25	55374	4.0965	2.0968e-05	ANO10	0.00734525
8372	3	50320259	50346899	24	8	55374	4.082	2.2329e-05	HYAL3	0.00753232
118429	4	80812771	81004626	483	26	55374	4.086	2.1943e-05	ANTXR2	0.00753232
57104	11	808901	835573	42	7	55374	4.0287	2.8043e-05	PNPLA2	0.00928784
10326	20	1535029	1610720	139	22	55374	4.0168	2.9495e-05	SIRPB1	0.0095943
10144	4	89637105	90042549	1238	47	55374	4.0073	3.0708e-05	FAM13A	0.00981363
7866	3	50315163	50340648	19	7	55374	3.9823	3.4121e-05	IFRD2	0.0107163
151648	3	20192085	20237724	163	17	55374	3.9596	3.7542e-05	SGOL1	0.0113978
388333	17	8640849	8671977	83	16	55374	3.9604	3.7417e-05	SPDYE4	0.0113978
89927	16	15518325	15692116	217	27	55374	3.9498	3.9102e-05	C16orf45	0.0116768
349136	7	151067536	151117775	86	17	55374	3.9396	4.0817e-05	WDR86	0.0117117
347862	11	757222	787501	65	9	55374	3.9376	4.1148e-05	PDDC1	0.0117117
747	11	61437905	61524474	151	17	55374	3.9426	4.0294e-05	DAGLA	0.0117117
10623	1	145582605	145620972	31	4	55374	3.9329	4.1965e-05	POLR3C	0.0117605
6938	15	57200833	57590716	915	21	55374	3.9195	4.4362e-05	TCF12	0.0122439
30820	5	169770491	170173636	1058	112	55374	3.9141	4.5363e-05	KCNIP1	0.0123333
339834	3	49225861	49305636	97	11	55374	3.8954	4.9009e-05	CCDC36	0.0131286
200035	1	145576491	145599435	13	3	55374	3.882	5.1802e-05	NUDT17	0.0132858
1499	3	41226401	41291939	74	6	55374	3.8831	5.1567e-05	CTNNB1	0.0132858
285195	3	142974063	143577373	1643	126	55374	3.8787	5.2513e-05	SLC9A9	0.0132858
9252	14	91325086	91536993	431	28	55374	3.8808	5.2051e-05	RPS6KA5	0.0132858
64839	5	107184734	107728080	1201	39	55374	3.8726	5.383e-05	FBXL17	0.0134324
200810	3	125637459	125719383	305	17	55374	3.8499	5.9089e-05	ALG1L	0.0144889
729852	7	7670342	7928854	1010	73	55374	3.8443	6.045e-05	UMAD1	0.0144889
163050	19	12626184	12701789	101	14	55374	3.8472	5.9745e-05	ZNF564	0.0144889
257407	2	231892281	231924429	87	15	55374	3.8371	6.2248e-05	C2orf72	0.0147261
7375	3	49304577	49387536	101	12	55374	3.8259	6.5147e-05	USP4	0.014834
132228	3	50306458	50335545	24	8	55374	3.8294	6.4227e-05	LSMEM2	0.014834
10893	20	33804539	33874804	122	14	55374	3.8281	6.457e-05	MMP24	0.014834
79012	3	49885414	49917655	44	7	55374	3.7998	7.2394e-05	CAMKV	0.0162806
389118	3	49818165	49847254	41	9	55374	3.7962	7.3477e-05	CDHR4	0.0163226
54715	16	5279469	7773342	12312	531	55374	3.7929	7.4462e-05	RBFOX1	0.0163422
5571	12	49386055	49423012	30	6	55374	3.7852	7.6806e-05	PRKAG1	0.0166559
10869	3	49135479	49168371	27	7	55374	3.7632	8.3867e-05	USP19	0.0179732
57710	1	180872313	180930745	138	31	55374	3.7347	9.3963e-05	KIAA1614	0.0199027
116535	11	68761862	68790850	45	8	55374	3.7256	9.7407e-05	MRGPRF	0.020395
9670	1	44402478	44443694	67	8	55374	3.7051	0.00010566	IPO13	0.0211506
646498	3	49205069	49239291	48	6	55374	3.7121	0.00010278	C3orf84	0.0211506
8928	8	145689115	145711718	14	2	55374	3.7063	0.00010516	FOXH1	0.0211506
3480	15	99182272	99517759	681	70	55374	3.7082	0.00010435	IGF1R	0.0211506
200942	3	49198987	49223919	36	6	55374	3.6848	0.00011443	KLHDC8B	0.0211824
375341	3	49296030	49324864	32	7	55374	3.691	0.00011171	C3orf62	0.0211824
29925	3	49748909	49771407	30	7	55374	3.6776	0.00011771	GMPPB	0.0211824
9807	3	49751728	49833973	127	12	55374	3.6757	0.00011861	IP6K1	0.0211824
389119	3	49830687	49852463	23	6	55374	3.6855	0.00011415	FAM212A	0.0211824
5099	4	30711951	31158423	1132	55	55374	3.6929	0.00011088	PCDH7	0.0211824
92345	4	164037860	164098073	91	12	55374	3.6783	0.0001174	NAF1	0.0211824
3190	9	86572998	86605692	51	9	55374	3.6829	0.00011531	HNRNPK	0.0211824
26468	9	124954856	125001166	42	10	55374	3.6922	0.00011118	LHX6	0.0211824
51286	11	777110	800126	36	7	55374	3.6893	0.00011244	CEND1	0.0211824
23109	12	49378933	49403088	25	7	55374	3.6865	0.00011367	DDN	0.0211824
533	1	44430118	44453972	31	6	55374	3.6605	0.00012588	ATP6V0B	0.0222624
90990	8	145681432	145709499	12	2	55374	3.6488	0.00013172	KIFC2	0.0228515
1455	19	1931148	1991337	141	11	55374	3.6495	0.00013139	CSNK1G2	0.0228515
11334	3	50352341	50375668	15	6	55374	3.6434	0.00013454	TUSC2	0.0231206
8850	3	20071524	20205896	519	30	55374	3.6164	0.00014934	KAT2B	0.023863
7869	3	50295040	50324573	24	8	55374	3.6172	0.00014891	SEMA3B	0.023863
26033	10	116843124	117718496	1743	30	55374	3.6206	0.00014695	ATRNL1	0.023863
91010	12	50021724	50111197	108	8	55374	3.63	0.00014173	FMNL3	0.023863
58489	15	80977635	81057962	247	27	55374	3.6224	0.00014596	ABHD17C	0.023863
374739	16	58000339	58032020	81	11	55374	3.62	0.00014729	TEPP	0.023863
90378	19	14189229	14211232	6	2	55374	3.6281	0.00014277	SAMD1	0.023863
644524	20	21366005	21388047	37	8	55374	3.6213	0.00014654	NKX2-4	0.023863
57794	19	19377320	19441321	136	13	55374	3.614	0.00015076	SUGP1	0.0238804
27246	1	145600990	145699005	114	6	55374	3.6038	0.00015679	RNF115	0.0242167
919	1	167389877	167497847	221	41	55374	3.5993	0.00015953	CD247	0.0242167
253559	3	84998133	86133579	2922	54	55374	3.6017	0.00015806	CADM2	0.0242167
29979	9	86264878	86333168	186	13	55374	3.6038	0.00015679	UBQLN1	0.0242167
10562	13	53592876	53636196	114	24	55374	3.6008	0.00015862	OLFM4	0.0242167
57560	3	159964774	160128028	200	22	55374	3.5959	0.00016161	IFT80	0.0243297
11157	4	147086835	147121213	87	5	55374	3.5878	0.00016675	LSM6	0.0246953
23643	8	74893564	74951314	157	16	55374	3.5898	0.00016549	LY96	0.0246953
8502	2	159303476	159547941	665	22	55374	3.5789	0.0001725	PKP4	0.0253361
8874	13	111757624	111968081	627	48	55374	3.5761	0.00017441	ARHGEF7	0.0253361
128646	20	1504897	1549489	127	18	55374	3.5748	0.00017525	SIRPD	0.0253361
6132	8	146005152	146027805	54	4	55374	3.5563	0.00018807	RPL8	0.0269755
55167	3	135857760	135925522	58	12	55374	3.5358	0.00020329	MSL2	0.0289307
2122	3	168791287	169391563	1532	101	55374	3.5337	0.00020488	MECOM	0.028931
5859	3	49123365	49152562	25	6	55374	3.5308	0.00020713	QARS	0.0290237
83989	5	92943431	93457404	606	18	55374	3.5265	0.00021056	FAM172A	0.0292791
3840	3	160202783	160293376	146	14	55374	3.515	0.00021991	KPNA4	0.0301194
146849	17	8623246	8658154	124	16	55374	3.5166	0.00021857	CCDC42	0.0301194
6888	11	737417	775024	70	9	55374	3.5113	0.00022292	TALDO1	0.0303038
6405	3	50182562	50236508	81	10	55374	3.5052	0.00022815	SEMA3F	0.0306873
25925	18	22631888	22942214	654	59	55374	3.5041	0.00022911	ZNF521	0.0306873
3710	6	33577951	33674351	405	38	55374	3.4904	0.0002411	ITPR3	0.0313706
80778	8	145988499	146022725	71	4	55374	3.4914	0.00024023	ZNF34	0.0313706
340385	8	146014261	146045461	53	6	55374	3.4916	0.00024008	ZNF517	0.0313706
414328	9	86227964	86269045	101	13	55374	3.4928	0.00023898	IDNK	0.0313706
64757	1	220950039	220997741	128	22	55374	3.4785	0.00025207	2021-03-01	0.0322069
130026	2	203627873	203746708	230	15	55374	3.4759	0.0002546	ICA1L	0.0322069
90987	8	145936294	145991285	43	3	55374	3.4771	0.00025346	ZNF251	0.0322069
23245	9	119177504	120187317	3000	150	55374	3.4767	0.0002538	ASTN2	0.0322069
25766	12	50007197	50048452	28	6	55374	3.4699	0.00026028	PRPF40B	0.0326983
6310	6	16289343	16771721	1260	136	55374	3.467	0.00026319	ATXN1	0.0328375
23237	8	143682405	143705833	81	9	55374	3.461	0.00026909	ARC	0.0331519
5892	17	33416811	33456888	40	13	55374	3.4607	0.00026935	RAD51D	0.0331519
84988	8	145693365	145737504	33	3	55374	3.4542	0.00027596	PPP1R16A	0.0337375
55723	19	14220321	14257440	35	2	55374	3.4484	0.00028198	ASF1B	0.0342437
11186	3	50357217	50388367	19	6	55374	3.4455	0.00028505	RASSF1	0.0343872
56987	3	107231783	107540176	566	29	55374	3.4407	0.00029016	BBX	0.0345461
5566	19	14192500	14238559	26	2	55374	3.442	0.00028876	PRKACA	0.0345461
493856	4	103739224	103823964	155	7	55374	3.4359	0.00029525	CISD2	0.0346985
8085	12	49402758	49463935	48	7	55374	3.436	0.0002952	KMT2D	0.0346985
55759	2	203735323	203786949	108	9	55374	3.4267	0.00030543	WDR12	0.0356419
2779	3	50219043	50245129	34	6	55374	3.4252	0.00030719	GNAT1	0.0356419
1802	1	44425653	44449043	32	6	55374	3.4061	0.00032946	DPH2	0.0363826
79800	2	203766978	203861060	166	9	55374	3.4088	0.00032621	CARF	0.0363826
7323	4	103705540	103800050	189	7	55374	3.4047	0.0003312	UBE2D3	0.0363826
133308	4	103936647	104008480	79	14	55374	3.4161	0.00031763	SLC9B2	0.0363826
9456	5	78659647	78819659	320	22	55374	3.406	0.00032961	HOMER1	0.0363826
116254	6	149877528	149922067	41	4	55374	3.4082	0.00032698	GINM1	0.0363826
9113	6	149969289	150049392	102	4	55374	3.4093	0.00032559	LATS1	0.0363826
9586	7	28328940	28875511	1431	139	55374	3.4143	0.00031971	CREB5	0.0363826
1050	19	33780840	33803430	39	4	55374	3.4044	0.00033155	CEBPA	0.0363826
165721	3	128171275	128196091	97	19	55374	3.3951	0.00034303	DNAJB8	0.037417
284021	17	62451567	62474760	20	3	55374	3.3927	0.000346	MILR1	0.0375163
10991	3	50232692	50268406	42	10	55374	3.3898	0.00034967	SLC38A3	0.0376899
57646	11	113658597	113756292	191	18	55374	3.3871	0.00035324	USP28	0.0378507
155435	7	155427188	155584179	362	9	55374	3.3787	0.00036409	RBM33	0.0387852
79927	1	26475511	26499119	62	11	55374	3.3722	0.00037287	FAM110D	0.0388126
653121	1	32994772	33081542	177	9	55374	3.3736	0.00037102	ZBTB8A	0.0388126
3516	4	26155077	26446753	432	37	55374	3.376	0.00036777	RBPJ	0.0388126
51667	7	151028785	151085547	114	16	55374	3.3724	0.00037255	NUB1	0.0388126
11232	17	62463902	62503184	80	6	55374	3.3671	0.00037986	POLG2	0.0393155
6119	7	7666347	7768238	357	23	55374	3.3621	0.00038677	RPA3	0.0398045
7187	14	103233816	103387837	315	16	55374	3.3513	0.00040222	TRAF3	0.041162
781	7	81565760	82083031	1441	93	55374	3.349	0.00040553	CACNA2D1	0.0412689
101927844	1	87668352	87727014	171	15	55374	3.3412	0.00041714	LOC101927844	0.0419813
10401	1	145565257	145596546	33	4	55374	3.3414	0.00041685	PIAS3	0.0419813
10051	3	160107078	160162755	96	13	55374	3.3358	0.00042522	SMC4	0.0425594
140699	20	35719629	35817974	234	19	55374	3.3226	0.00044584	MROH8	0.0443794
788	3	48884356	48946426	56	7	55374	3.3137	0.00046039	SLC25A20	0.0444024
150159	4	103796205	103957552	313	7	55374	3.3104	0.00046583	SLC9B1	0.0444024
84300	6	33654538	33689528	139	11	55374	3.3176	0.00045398	UQCC2	0.0444024
117283	6	33679415	33724762	186	23	55374	3.311	0.00046485	IP6K3	0.0444024
348995	6	150035457	150077688	62	3	55374	3.3091	0.00046801	NUP43	0.0444024
830	7	116492533	116569315	91	9	55374	3.3202	0.0004498	CAPZA2	0.0444024
80318	9	86344336	86454431	219	11	55374	3.3101	0.00046629	GKAP1	0.0444024
29954	14	77731299	77797225	206	32	55374	3.3171	0.00045486	POMT2	0.0444024
100128927	14	105256933	105281049	7	2	55374	3.3096	0.00046719	ZBTB42	0.0444024
85365	9	101968707	101994246	32	2	55374	3.3021	0.00047986	ALG2	0.045202
4207	19	19246376	19313400	212	19	55374	3.3012	0.0004814	MEF2BNB-MEF2B	0.045202
6326	2	165976659	166258820	685	48	55374	3.2982	0.00048653	SCN2A	0.0454494
84918	6	150129894	150196398	104	5	55374	3.2824	0.0005147	LRP11	0.0475928
10221	8	126432563	126460647	18	4	55374	3.2834	0.00051289	TRIB1	0.0475928
63891	3	49716950	49768962	70	11	55374	3.2664	0.00054455	RNF123	0.0492274
57528	5	143540437	143868097	569	22	55374	3.2669	0.00054365	KCTD16	0.0492274
11104	6	149906009	149980154	126	3	55374	3.2658	0.00054574	KATNA1	0.0492274
5110	6	150060831	150142557	185	4	55374	3.2657	0.00054589	PCMT1	0.0492274
10952	9	101974570	102002901	46	2	55374	3.2703	0.0005372	SEC61B	0.0492274
55632	14	31018329	31099046	143	16	55374	3.2619	0.0005534	G2E3	0.04936
57338	16	87625441	87741762	511	50	55374	3.2608	0.00055549	JPH3	0.04936
23383	19	19421496	19479563	127	11	55374	3.2615	0.00055415	MAU2	0.04936

## Sheet: 4. original.diff
Table 4. Differential genes based on simple comparison of signficant genes from the two original GWAS (at FDR<0.01)
GENE	CHR	START	STOP	NSNPS	NPARAM	N	ZSTAT	P	GeneName	FDR
79927	1	26475511	26499119	62	11	55374	3.3722	0.00037287	FAM110D	0.0388126
653121	1	32994772	33081542	177	9	55374	3.3736	0.00037102	ZBTB8A	0.0388126
7075	1	43756566	43798781	52	6	55374	5.5404	1.509e-08	TIE1	2.4989e-05
4352	1	43793475	43830135	33	6	55374	5.566	1.3032e-08	MPL	2.37391e-05
991	1	43814626	43838874	25	6	55374	5.6083	1.0217e-08	CDC20	2.32641e-05
64834	1	43819068	43843745	32	6	55374	5.5238	1.6589e-08	ELOVL1	2.51821e-05
112950	1	43839579	43865483	42	7	55374	5.7722	3.913e-09	MED8	1.01827e-05
23334	1	43845556	43929918	114	9	55374	5.5769	1.2242e-08	SZT2	2.37391e-05
81888	1	43906674	43929938	34	6	55374	5.3958	3.4118e-08	HYI	4.78072e-05
5792	1	43981708	44099343	265	14	55374	6.2835	1.6553e-10	PTPRF	1.0051e-06
9682	1	44105797	44181189	112	12	55374	6.5589	2.711e-11	KDM4A	2.46918e-07
6487	1	44163204	44406837	509	20	55374	6.5896	2.2056e-11	ST3GAL3	2.46918e-07
9048	1	44388992	44412912	53	7	55374	4.1028	2.0413e-05	ARTN	0.00729104
9670	1	44402478	44443694	67	8	55374	3.7051	0.00010566	IPO13	0.0211506
1802	1	44425653	44449043	32	6	55374	3.4061	0.00032946	DPH2	0.0363826
533	1	44430118	44453972	31	6	55374	3.6605	0.00012588	ATP6V0B	0.0222624
8704	1	44434874	44466843	48	9	55374	4.2236	1.2022e-05	B4GALT2	0.00597672
149473	1	44447280	44472200	42	8	55374	4.2629	1.0089e-05	CCDC24	0.00556913
6536	1	44452155	44507171	99	21	55374	5.0001	2.8649e-07	SLC6A9	0.000306982
101927844	1	87668352	87727014	171	15	55374	3.3412	0.00041714	LOC101927844	0.0419813
10401	1	145565257	145596546	33	4	55374	3.3414	0.00041685	PIAS3	0.0419813
200035	1	145576491	145599435	13	3	55374	3.882	5.1802e-05	NUDT17	0.0132858
10623	1	145582605	145620972	31	4	55374	3.9329	4.1965e-05	POLR3C	0.0117605
27246	1	145600990	145699005	114	6	55374	3.6038	0.00015679	RNF115	0.0242167
11126	1	145685798	145725639	44	5	55374	4.1064	2.0098e-05	CD160	0.00729104
919	1	167389877	167497847	221	41	55374	3.5993	0.00015953	CD247	0.0242167
57710	1	180872313	180930745	138	31	55374	3.7347	9.3963e-05	KIAA1614	0.0199027
64757	1	220950039	220997741	128	22	55374	3.4785	0.00025207	2021-03-01	0.0322069
6326	2	165976659	166258820	685	48	55374	3.2982	0.00048653	SCN2A	0.0454494
130026	2	203627873	203746708	230	15	55374	3.4759	0.0002546	ICA1L	0.0322069
55759	2	203735323	203786949	108	9	55374	3.4267	0.00030543	WDR12	0.0356419
79800	2	203766978	203861060	166	9	55374	3.4088	0.00032621	CARF	0.0363826
257407	2	231892281	231924429	87	15	55374	3.8371	6.2248e-05	C2orf72	0.0147261
26058	2	233552015	233735287	456	20	55374	4.2918	8.8606e-06	GIGYF2	0.0050439
3769	2	233620512	233651275	71	10	55374	4.3315	7.4051e-06	KCNJ13	0.00465142
389084	2	233723724	233751111	74	12	55374	4.1492	1.668e-05	C2orf82	0.00660528
8850	3	20071524	20205896	519	30	55374	3.6164	0.00014934	KAT2B	0.023863
151648	3	20192085	20237724	163	17	55374	3.9596	3.7542e-05	SGOL1	0.0113978
1499	3	41226401	41291939	74	6	55374	3.8831	5.1567e-05	CTNNB1	0.0132858
55129	3	43397818	43673560	440	25	55374	4.0965	2.0968e-05	ANO10	0.00734525
788	3	48884356	48946426	56	7	55374	3.3137	0.00046039	SLC25A20	0.0444024
5859	3	49123365	49152562	25	6	55374	3.5308	0.00020713	QARS	0.0290237
10869	3	49135479	49168371	27	7	55374	3.7632	8.3867e-05	USP19	0.0179732
3913	3	49148547	49180599	25	9	55374	4.1062	2.0107e-05	LAMB2	0.00729104
64925	3	49189968	49213785	31	6	55374	4.2144	1.2521e-05	CCDC71	0.00597672
200942	3	49198987	49223919	36	6	55374	3.6848	0.00011443	KLHDC8B	0.0211824
646498	3	49205069	49239291	48	6	55374	3.7121	0.00010278	C3orf84	0.0211506
339834	3	49225861	49305636	97	11	55374	3.8954	4.9009e-05	CCDC36	0.0131286
375341	3	49296030	49324864	32	7	55374	3.691	0.00011171	C3orf62	0.0211824
7375	3	49304577	49387536	101	12	55374	3.8259	6.5147e-05	USP4	0.014834
8927	3	49581922	49718982	174	15	55374	4.1668	1.5448e-05	BSN	0.0064432
63891	3	49716950	49768962	70	11	55374	3.2664	0.00054455	RNF123	0.0492274
29925	3	49748909	49771407	30	7	55374	3.6776	0.00011771	GMPPB	0.0211824
9807	3	49751728	49833973	127	12	55374	3.6757	0.00011861	IP6K1	0.0211824
389118	3	49818165	49847254	41	9	55374	3.7962	7.3477e-05	CDHR4	0.0163226
389119	3	49830687	49852463	23	6	55374	3.6855	0.00011415	FAM212A	0.0211824
7318	3	49832638	49861391	29	6	55374	4.2139	1.2547e-05	UBA7	0.00597672
10293	3	49856028	49903992	61	9	55374	4.1059	2.0136e-05	TRAIP	0.00729104
79012	3	49885414	49917655	44	7	55374	3.7998	7.2394e-05	CAMKV	0.0162806
6405	3	50182562	50236508	81	10	55374	3.5052	0.00022815	SEMA3F	0.0306873
2779	3	50219043	50245129	34	6	55374	3.4252	0.00030719	GNAT1	0.0356419
10991	3	50232692	50268406	42	10	55374	3.3898	0.00034967	SLC38A3	0.0376899
7869	3	50295040	50324573	24	8	55374	3.6172	0.00014891	SEMA3B	0.023863
132228	3	50306458	50335545	24	8	55374	3.8294	6.4227e-05	LSMEM2	0.014834
7866	3	50315163	50340648	19	7	55374	3.9823	3.4121e-05	IFRD2	0.0107163
8372	3	50320259	50346899	24	8	55374	4.082	2.2329e-05	HYAL3	0.00753232
24142	3	50323833	50346852	23	8	55374	4.1972	1.3514e-05	NAT6	0.00600417
3373	3	50327320	50359812	29	10	55374	4.221	1.2162e-05	HYAL1	0.00597672
11334	3	50352341	50375668	15	6	55374	3.6434	0.00013454	TUSC2	0.0231206
11186	3	50357217	50388367	19	6	55374	3.4455	0.00028505	RASSF1	0.0343872
253559	3	84998133	86133579	2922	54	55374	3.6017	0.00015806	CADM2	0.0242167
56987	3	107231783	107540176	566	29	55374	3.4407	0.00029016	BBX	0.0345461
200810	3	125637459	125719383	305	17	55374	3.8499	5.9089e-05	ALG1L	0.0144889
165721	3	128171275	128196091	97	19	55374	3.3951	0.00034303	DNAJB8	0.037417
55167	3	135857760	135925522	58	12	55374	3.5358	0.00020329	MSL2	0.0289307
285195	3	142974063	143577373	1643	126	55374	3.8787	5.2513e-05	SLC9A9	0.0132858
57560	3	159964774	160128028	200	22	55374	3.5959	0.00016161	IFT80	0.0243297
10051	3	160107078	160162755	96	13	55374	3.3358	0.00042522	SMC4	0.0425594
3840	3	160202783	160293376	146	14	55374	3.515	0.00021991	KPNA4	0.0301194
2122	3	168791287	169391563	1532	101	55374	3.5337	0.00020488	MECOM	0.028931
3516	4	26155077	26446753	432	37	55374	3.376	0.00036777	RBPJ	0.0388126
5099	4	30711951	31158423	1132	55	55374	3.6929	0.00011088	PCDH7	0.0211824
118429	4	80812771	81004626	483	26	55374	4.086	2.1943e-05	ANTXR2	0.00753232
10144	4	89637105	90042549	1238	47	55374	4.0073	3.0708e-05	FAM13A	0.00981363
7323	4	103705540	103800050	189	7	55374	3.4047	0.0003312	UBE2D3	0.0363826
493856	4	103739224	103823964	155	7	55374	3.4359	0.00029525	CISD2	0.0346985
150159	4	103796205	103957552	313	7	55374	3.3104	0.00046583	SLC9B1	0.0444024
133308	4	103936647	104008480	79	14	55374	3.4161	0.00031763	SLC9B2	0.0363826
11157	4	147086835	147121213	87	5	55374	3.5878	0.00016675	LSM6	0.0246953
92345	4	164037860	164098073	91	12	55374	3.6783	0.0001174	NAF1	0.0211824
2823	4	176544088	176933842	1025	75	55374	4.1599	1.5917e-05	GPM6A	0.0064432
9456	5	78659647	78819659	320	22	55374	3.406	0.00032961	HOMER1	0.0363826
153396	5	87475450	87574665	138	17	55374	4.2195	1.2243e-05	TMEM161B	0.00597672
4208	5	88004058	88209922	357	26	55374	5.382	3.6827e-08	MEF2C	4.79172e-05
83989	5	92943431	93457404	606	18	55374	3.5265	0.00021056	FAM172A	0.0292791
64839	5	107184734	107728080	1201	39	55374	3.8726	5.383e-05	FBXL17	0.0134324
57528	5	143540437	143868097	569	22	55374	3.2669	0.00054365	KCTD16	0.0492274
30820	5	169770491	170173636	1058	112	55374	3.9141	4.5363e-05	KCNIP1	0.0123333
6310	6	16289343	16771721	1260	136	55374	3.467	0.00026319	ATXN1	0.0328375
3710	6	33577951	33674351	405	38	55374	3.4904	0.0002411	ITPR3	0.0313706
84300	6	33654538	33689528	139	11	55374	3.3176	0.00045398	UQCC2	0.0444024
117283	6	33679415	33724762	186	23	55374	3.311	0.00046485	IP6K3	0.0444024
7021	6	50776439	50825326	115	18	55374	4.2095	1.2796e-05	TFAP2B	0.00597672
1310	6	70566448	70932157	845	56	55374	4.5017	3.3702e-06	COL19A1	0.00236121
116254	6	149877528	149922067	41	4	55374	3.4082	0.00032698	GINM1	0.0363826
11104	6	149906009	149980154	126	3	55374	3.2658	0.00054574	KATNA1	0.0492274
9113	6	149969289	150049392	102	4	55374	3.4093	0.00032559	LATS1	0.0363826
348995	6	150035457	150077688	62	3	55374	3.3091	0.00046801	NUP43	0.0444024
5110	6	150060831	150142557	185	4	55374	3.2657	0.00054589	PCMT1	0.0492274
84918	6	150129894	150196398	104	5	55374	3.2824	0.0005147	LRP11	0.0475928
6119	7	7666347	7768238	357	23	55374	3.3621	0.00038677	RPA3	0.0398045
729852	7	7670342	7928854	1010	73	55374	3.8443	6.045e-05	UMAD1	0.0144889
9586	7	28328940	28875511	1431	139	55374	3.4143	0.00031971	CREB5	0.0363826
781	7	81565760	82083031	1441	93	55374	3.349	0.00040553	CACNA2D1	0.0412689
93986	7	113716365	114343827	830	40	55374	4.7475	1.0299e-06	FOXP2	0.000847915
830	7	116492533	116569315	91	9	55374	3.3202	0.0004498	CAPZA2	0.0444024
389549	7	121931373	121961173	51	12	55374	4.6706	1.5013e-06	FEZF1	0.00113949
51667	7	151028785	151085547	114	16	55374	3.3724	0.00037255	NUB1	0.0388126
349136	7	151067536	151117775	86	17	55374	3.9396	4.0817e-05	WDR86	0.0117117
155435	7	155427188	155584179	362	9	55374	3.3787	0.00036409	RBM33	0.0387852
23643	8	74893564	74951314	157	16	55374	3.5898	0.00016549	LY96	0.0246953
862	8	92957195	93125454	167	5	55374	4.1645	1.56e-05	RUNX1T1	0.0064432
10221	8	126432563	126460647	18	4	55374	3.2834	0.00051289	TRIB1	0.0475928
23237	8	143682405	143705833	81	9	55374	3.461	0.00026909	ARC	0.0331519
90990	8	145681432	145709499	12	2	55374	3.6488	0.00013172	KIFC2	0.0228515
8928	8	145689115	145711718	14	2	55374	3.7063	0.00010516	FOXH1	0.0211506
84988	8	145693365	145737504	33	3	55374	3.4542	0.00027596	PPP1R16A	0.0337375
90987	8	145936294	145991285	43	3	55374	3.4771	0.00025346	ZNF251	0.0322069
80778	8	145988499	146022725	71	4	55374	3.4914	0.00024023	ZNF34	0.0313706
6132	8	146005152	146027805	54	4	55374	3.5563	0.00018807	RPL8	0.0269755
340385	8	146014261	146045461	53	6	55374	3.4916	0.00024008	ZNF517	0.0313706
414328	9	86227964	86269045	101	13	55374	3.4928	0.00023898	IDNK	0.0313706
29979	9	86264878	86333168	186	13	55374	3.6038	0.00015679	UBQLN1	0.0242167
80318	9	86344336	86454431	219	11	55374	3.3101	0.00046629	GKAP1	0.0444024
84267	9	86543226	86581665	65	10	55374	4.1055	2.0175e-05	C9orf64	0.00729104
3190	9	86572998	86605692	51	9	55374	3.6829	0.00011531	HNRNPK	0.0211824
85365	9	101968707	101994246	32	2	55374	3.3021	0.00047986	ALG2	0.045202
10952	9	101974570	102002901	46	2	55374	3.2703	0.0005372	SEC61B	0.0492274
26468	9	124954856	125001166	42	10	55374	3.6922	0.00011118	LHX6	0.0211824
8029	10	16855965	17181816	1209	80	55374	4.9389	3.928e-07	CUBN	0.000376592
22986	10	106390859	107034993	1858	50	55374	5.8749	2.115e-09	SORCS3	7.70537e-06
26033	10	116843124	117718496	1743	30	55374	3.6206	0.00014695	ATRNL1	0.023863
55717	10	122600687	122679038	316	18	55374	4.2975	8.636e-06	WDR11	0.0050439
6888	11	737417	775024	70	9	55374	3.5113	0.00022292	TALDO1	0.0303038
347862	11	757222	787501	65	9	55374	3.9376	4.1148e-05	PDDC1	0.0117117
51286	11	777110	800126	36	7	55374	3.6893	0.00011244	CEND1	0.0211824
79751	11	780475	808269	56	8	55374	4.7396	1.0706e-06	SLC25A22	0.000847915
101927423	11	787398	809187	41	6	55374	4.9845	3.1063e-07	PANO1	0.000314358
55367	11	789179	819872	54	7	55374	5.0241	2.5296e-07	PIDD1	0.000287995
6181	11	798841	837592	75	9	55374	4.7651	9.4378e-07	RPLP2	0.000818662
57104	11	808901	835573	42	7	55374	4.0287	2.8043e-05	PNPLA2	0.00928784
747	11	61437905	61524474	151	17	55374	3.9426	4.0294e-05	DAGLA	0.0117117
116535	11	68761862	68790850	45	8	55374	3.7256	9.7407e-05	MRGPRF	0.020395
57646	11	113658597	113756292	191	18	55374	3.3871	0.00035324	USP28	0.0378507
23109	12	49378933	49403088	25	7	55374	3.6865	0.00011367	DDN	0.0211824
5571	12	49386055	49423012	30	6	55374	3.7852	7.6806e-05	PRKAG1	0.0166559
8085	12	49402758	49463935	48	7	55374	3.436	0.0002952	KMT2D	0.0346985
23416	12	49922834	49962091	70	10	55374	4.4476	4.3412e-06	KCNH3	0.00292886
10445	12	49942077	49971928	47	6	55374	4.4022	5.3578e-06	MCRS1	0.00348563
84070	12	49966658	50009433	49	6	55374	4.3011	8.4976e-06	FAM186B	0.0050439
25766	12	50007197	50048452	28	6	55374	3.4699	0.00026028	PRPF40B	0.0326983
91010	12	50021724	50111197	108	8	55374	3.63	0.00014173	FMNL3	0.023863
1848	12	89731837	89756296	70	9	55374	5.8194	2.9536e-09	DUSP6	8.96713e-06
10562	13	53592876	53636196	114	24	55374	3.6008	0.00015862	OLFM4	0.0242167
8874	13	111757624	111968081	627	48	55374	3.5761	0.00017441	ARHGEF7	0.0253361
55632	14	31018329	31099046	143	16	55374	3.2619	0.0005534	G2E3	0.04936
29954	14	77731299	77797225	206	32	55374	3.3171	0.00045486	POMT2	0.0444024
9252	14	91325086	91536993	431	28	55374	3.8808	5.2051e-05	RPS6KA5	0.0132858
7187	14	103233816	103387837	315	16	55374	3.3513	0.00040222	TRAF3	0.041162
100128927	14	105256933	105281049	7	2	55374	3.3096	0.00046719	ZBTB42	0.0444024
80031	15	47466403	48076420	1524	59	55374	5.9804	1.1126e-09	SEMA6D	5.06678e-06
6938	15	57200833	57590716	915	21	55374	3.9195	4.4362e-05	TCF12	0.0122439
58489	15	80977635	81057962	247	27	55374	3.6224	0.00014596	ABHD17C	0.023863
3480	15	99182272	99517759	681	70	55374	3.7082	0.00010435	IGF1R	0.0211506
54715	16	5279469	7773342	12312	531	55374	3.7929	7.4462e-05	RBFOX1	0.0163422
89927	16	15518325	15692116	217	27	55374	3.9498	3.9102e-05	C16orf45	0.0116768
374739	16	58000339	58032020	81	11	55374	3.62	0.00014729	TEPP	0.023863
1006	16	61671169	62080939	797	43	55374	5.2943	5.9737e-08	CDH8	7.25446e-05
57338	16	87625441	87741762	511	50	55374	3.2608	0.00055549	JPH3	0.04936
146849	17	8623246	8658154	124	16	55374	3.5166	0.00021857	CCDC42	0.0301194
388333	17	8640849	8671977	83	16	55374	3.9604	3.7417e-05	SPDYE4	0.0113978
5892	17	33416811	33456888	40	13	55374	3.4607	0.00026935	RAD51D	0.0331519
284021	17	62451567	62474760	20	3	55374	3.3927	0.000346	MILR1	0.0375163
11232	17	62463902	62503184	80	6	55374	3.3671	0.00037986	POLG2	0.0393155
25925	18	22631888	22942214	654	59	55374	3.5041	0.00022911	ZNF521	0.0306873
1455	19	1931148	1991337	141	11	55374	3.6495	0.00013139	CSNK1G2	0.0228515
163050	19	12626184	12701789	101	14	55374	3.8472	5.9745e-05	ZNF564	0.0144889
90378	19	14189229	14211232	6	2	55374	3.6281	0.00014277	SAMD1	0.023863
5566	19	14192500	14238559	26	2	55374	3.442	0.00028876	PRKACA	0.0345461
55723	19	14220321	14257440	35	2	55374	3.4484	0.00028198	ASF1B	0.0342437
4207	19	19246376	19313400	212	19	55374	3.3012	0.0004814	MEF2BNB-MEF2B	0.045202
57794	19	19377320	19441321	136	13	55374	3.614	0.00015076	SUGP1	0.0238804
23383	19	19421496	19479563	127	11	55374	3.2615	0.00055415	MAU2	0.04936
1050	19	33780840	33803430	39	4	55374	3.4044	0.00033155	CEBPA	0.0363826
128646	20	1504897	1549489	127	18	55374	3.5748	0.00017525	SIRPD	0.0253361
10326	20	1535029	1610720	139	22	55374	4.0168	2.9495e-05	SIRPB1	0.0095943
10893	20	33804539	33874804	122	14	55374	3.8281	6.457e-05	MMP24	0.014834
140699	20	35719629	35817974	234	19	55374	3.3226	0.00044584	MROH8	0.0443794
5877	1	202837410	202868385	73	10	46350	3.9232	4.3698e-05	RABIF	0.0212677
51057	2	63338518	63825867	1037	28	46350	4.1901	1.3939e-05	WDPCP	0.00819074
4190	2	63805743	63844331	69	10	46350	4.2676	9.8812e-06	MDH1	0.00666652
130540	2	202143147	202232101	234	23	46350	3.8309	6.3836e-05	ALS2CR12	0.0283619
66008	2	202231930	202326319	190	17	46350	4.0294	2.7963e-05	TRAK2	0.0149816
55437	2	202306392	202369501	92	14	46350	3.6373	0.00013775	STRADB	0.0482346
402117	2	215266292	215450774	481	31	46350	4.0899	2.1575e-05	VWC2L	0.0119094
9759	2	239959864	240333346	1214	98	46350	4.2365	1.135e-05	HDAC4	0.00712937
51319	3	157813690	158272624	1493	24	46350	3.9195	4.4366e-05	RSRC1	0.0212677
3781	5	113688016	113842197	367	43	46350	5.961	1.2536e-09	KCNN2	1.14178e-05
2201	5	127583601	127883735	715	40	46350	4.0174	2.9426e-05	FBN2	0.015315
84830	6	11701505	11789861	310	31	46350	4.4042	5.3076e-06	ADTRP	0.00483416
101928433	6	16752102	16775225	57	17	46350	4.213	1.2602e-05	LOC101928433	0.00765193
2550	6	29560005	29610962	208	19	46350	5.1162	1.5589e-07	GABBR1	0.000473282
23534	7	128584234	128705227	276	21	46350	3.7339	9.4276e-05	TNPO3	0.0358609
91584	7	131798091	132343447	1562	128	46350	3.8231	6.5905e-05	PLXNA4	0.0285839
9258	8	8630864	8761131	600	35	46350	4.9935	2.9652e-07	MFHAS1	0.000675176
90459	8	8850314	8900849	205	17	46350	3.7904	7.5205e-05	ERI1	0.0311349
4482	8	9901830	10296401	1659	67	46350	4.7806	8.7391e-07	MSRA	0.00137992
94137	8	10453859	10522617	263	33	46350	4.4675	3.9578e-06	RP1L1	0.00431741
203076	8	10520147	10568103	92	15	46350	3.7568	8.6051e-05	C8orf74	0.0348334
83595	8	10571278	10598084	101	14	46350	4.9946	2.9476e-07	SOX7	0.000675176
54984	8	10612473	10707394	513	19	46350	4.3261	7.5877e-06	PINX1	0.00575906
286046	8	10743654	11068875	1071	30	46350	4.7891	8.3759e-07	XKR6	0.00137992
83650	8	11178495	11199695	77	7	46350	3.6511	0.00013058	SLC35G5	0.0466401
640	8	11341521	11432108	367	25	46350	4.8447	6.3401e-07	BLK	0.00128324
119395	10	105222561	105248997	81	12	46350	3.7093	0.00010392	CALHM3	0.0378601
4321	11	102723464	102755764	72	13	46350	4.382	5.8804e-06	MMP12	0.00510083
50863	11	131230371	132216716	3048	235	46350	4.7538	9.9804e-07	NTM	0.00139848
81029	12	1673823	1766379	233	52	46350	3.6325	0.00014034	WNT5B	0.0482346
3240	16	72078470	72104955	66	10	46350	3.7333	9.4495e-05	HP	0.0358609
9842	17	43503266	43578146	206	9	46350	3.9314	4.2228e-05	PLEKHM1	0.0212677
1394	17	43687710	43923194	1136	10	46350	4.466	3.9846e-06	CRHR1	0.00431741
162540	17	43912256	43934438	157	6	46350	4.4396	4.5064e-06	SPPL2C	0.00456048
4137	17	43961702	44115700	854	5	46350	4.2535	1.0525e-05	MAPT	0.00684726
246744	17	44066616	44087060	121	4	46350	4.3571	6.5902e-06	STH	0.00521944
284058	17	44097282	44312740	1088	6	46350	4.4118	5.1265e-06	KANSL1	0.00483416
9884	17	44306744	44425160	483	6	46350	4.3661	6.3247e-06	LRRC37A	0.00521944
100506084	17	44341550	44449416	307	5	46350	4.3076	8.2519e-06	ARL17B	0.00583823
4905	17	44658035	44844830	110	11	46350	4.106	2.0128e-05	NSF	0.0114579
7473	17	44829872	44906126	131	22	46350	4.7727	9.0904e-07	WNT3	0.00137992
2186	17	65811644	65990494	305	11	46350	3.7447	9.029e-05	BPTF	0.0357548
284018	17	65977217	65999765	32	6	46350	3.8721	5.3958e-05	C17orf58	0.0245725
3838	17	66021848	66052970	86	6	46350	3.7175	0.00010058	KPNA2	0.0373911
140733	20	13966146	16043842	6256	310	46350	5.2836	6.3327e-08	MACROD2	0.000230713
4821	20	21481655	21504664	36	11	46350	4.3054	8.333e-06	NKX2-2	0.00583823

## Sheet: 5. overlap_origGWAS_ourMethod
Table 5. List of differentially associated genes that overlap between our proposed method and by simple comparison of significant genes (FDR<0.01) from the 2 original GWAS
XKR6
KDM4A
RP1L1
MSRA
BLK
PTPRF
SOX7
SEMA6D
ST3GAL3
PINX1
MFHAS1
CDH8
SZT2
