# Supplementary material for: Analysis of genetic differences between psychiatric disorders: exploring pathways and cell types/tissues involved and ability to differentiate the disorders by polygenic scores
Source: Transl Psychiatry. 2021 Aug 13;11:426. doi: 10.1038/s41398-021-01545-x (PMC8363629; doi:10.1038/s41398-021-01545-x)
Supplement: Supplementary file 2 — Supplementary Dataset [file 41398_2021_1545_MOESM2_ESM.zip › Supp_dataset_genetic_diff_psy/ST29_bps_vs_mdd_gene_comparison_proposedMethod_simpleComparison.xlsx]

## Sheet: 1. our method
Table 1. Differential genes identified by gene-based association study in MAGMA based on our proposed method
Chr=chromosome; Start Bp=start position of one gene; Stop Bp=stop position of one gene; nSNPs=number of SNPs in the GWAS mapped to the gene; Z=Z-statistic of the gene-based test in MAGMA; P=Two sided gene-based P-value.
Gene name	CHR	START	STOP	nSNPS	Z	P	P(FDR)
HAPLN4	19	19366450	19373605	17	5.1609	1.2289e-07	0.00117845
TRANK1	3	36868311	36986548	245	5.1524	1.2858e-07	0.00117845
VPS9D1	16	89773542	89787394	39	5.0808	1.8794e-07	0.00117845
MAD1L1	7	1855429	2272878	1750	4.9245	4.2281e-07	0.00133295
NDUFA13	19	19626545	19644285	37	4.9238	4.2439e-07	0.00133295
CTC-260F20.3	19	19627036	19646885	39	4.9234	4.2516e-07	0.00133295
YJEFN3	19	19627036	19648390	41	4.8849	5.1739e-07	0.00135599
HLF	17	53342373	53402426	132	4.8635	5.7668e-07	0.00135599
ZNF276	16	89786808	89807311	115	4.7341	1.1e-06	0.00229912
TM6SF2	19	19375173	19384200	23	4.7027	1.2835e-06	0.00241439
CILP2	19	19649057	19657468	18	4.6827	1.4159e-06	0.00242132
MACROD2	20	13976015	16033842	6256	4.6493	1.6655e-06	0.00247524
STK4	20	43595115	43708600	206	4.6438	1.7106e-06	0.00247524
SNAP91	6	84262599	84419410	305	4.6109	2.0051e-06	0.00269414
RNF125	18	29598335	29653176	129	4.5593	2.5662e-06	0.00321819
TSSK6	19	19623227	19626838	5	4.5356	2.8716e-06	0.0033761
NR1H2	19	50832910	50886239	106	4.4797	3.7381e-06	0.00402033
SPIRE2	16	89884587	89937727	188	4.4735	3.847e-06	0.00402033
GATAD2A	19	19496635	19619740	192	4.3511	6.7736e-06	0.00625817
ITPKA	15	41785591	41795747	23	4.3313	7.4123e-06	0.00625817
C11orf80	11	66511922	66610987	91	4.3301	7.4518e-06	0.00625817
SPATA33	16	89724210	89737680	54	4.3252	7.6186e-06	0.00625817
CHMP1A	16	89710839	89724253	61	4.3243	7.6518e-06	0.00625817
C17orf53	17	42219274	42239844	31	4.286	9.0977e-06	0.00643746
RBPJL	20	43935491	43945803	19	4.2833	9.2076e-06	0.00643746
ATXN7L3	17	42269173	42277481	8	4.2814	9.2863e-06	0.00643746
UBTF	17	42282401	42298994	24	4.2808	9.312e-06	0.00643746
KCNG2	18	77623668	77660184	154	4.2744	9.5821e-06	0.00643746
RPGRIP1	14	21756098	21819460	194	4.2606	1.0194e-05	0.00661239
PLEKHO1	1	150121373	150136916	31	4.236	1.1377e-05	0.00713376
FAM196B	5	169291268	169407744	300	4.2248	1.1956e-05	0.00720959
PDZD8	10	119040000	119134978	244	4.2127	1.2617e-05	0.00720959
ILF3	19	10764937	10803093	53	4.2108	1.2721e-05	0.00720959
GMIP	19	19740285	19754476	21	4.2054	1.3031e-05	0.00720959
REEP2	5	137774706	137782658	23	4.184	1.4323e-05	0.007698
SUGP1	19	19386827	19431653	95	4.1512	1.654e-05	0.00864261
FANCA	16	89803957	89883065	446	4.1241	1.8612e-05	0.00946244
FOXO6	1	41827594	41849262	62	4.1174	1.9155e-05	0.00948223
OCM	7	5919458	5925993	32	4.0968	2.0941e-05	0.0101005
ZNF516	18	74069644	74207146	423	4.0551	2.5055e-05	0.0112577
PRKCA	17	64298754	64806861	1745	4.0534	2.5235e-05	0.0112577
ADD3	10	111756126	111895323	192	4.0516	2.5429e-05	0.0112577
PI3	20	43803517	43805185	15	4.0489	2.5734e-05	0.0112577
CDKN2C	1	51426417	51440305	14	4.0169	2.949e-05	0.0126076
MAU2	19	19431490	19469563	79	4.0098	3.0384e-05	0.0127012
NAPSA	19	50861734	50869087	11	3.9834	3.3962e-05	0.0138523
B3GALTL	13	31774073	31906413	308	3.9772	3.4859e-05	0.0138523
GALNT14	2	31133333	31378068	789	3.9739	3.5347e-05	0.0138523
PPM1F	22	22273793	22307209	83	3.9671	3.6377e-05	0.0139651
ASTN2	9	119187504	120177348	3037	3.9611	3.7296e-05	0.0140315
LMAN2L	2	97371666	97405801	40	3.9498	3.9106e-05	0.014424
VPS45	1	150039369	150117505	112	3.9123	4.5719e-05	0.0165388
ZBTB38	3	141043055	141168634	253	3.9056	4.6997e-05	0.0166804
MYO16	13	109248500	109860355	2375	3.8723	5.3896e-05	0.0183661
SEMG2	20	43849941	43853099	10	3.8721	5.3957e-05	0.0183661
NDUFAF1	15	41679551	41694717	28	3.8688	5.4694e-05	0.0183661
DPEP1	16	89679716	89704839	89	3.8645	5.5652e-05	0.0183661
SSBP2	5	80708840	81047616	673	3.8338	6.3099e-05	0.0202024
SLC18A2	10	119000604	119038941	117	3.8327	6.3364e-05	0.0202024
CDH8	16	61681146	62070939	815	3.8209	6.6481e-05	0.0208429
DLGAP2	8	1449532	1656642	941	3.7888	7.5683e-05	0.0233389
MAPK1	22	22108789	22221970	271	3.7807	7.8183e-05	0.0235251
ZPBP	7	49890017	50160925	692	3.7788	7.8788e-05	0.0235251
SEMG1	20	43835638	43838413	6	3.7733	8.0561e-05	0.0236786
SLC25A17	22	41165634	41215403	57	3.7683	8.2196e-05	0.0237875
AC006547.14	22	20135950	20138399	15	3.7638	8.3689e-05	0.0238526
POU6F1	12	51580719	51611477	69	3.7462	8.9751e-05	0.0243836
SHF	15	45459412	45493373	58	3.7428	9.0979e-05	0.0243836
SLC7A14	3	170177372	170303863	268	3.7419	9.1303e-05	0.0243836
CSMD1	8	2792875	4852494	16424	3.7409	9.1691e-05	0.0243836
SPATA2L	16	89762751	89768113	17	3.7399	9.2033e-05	0.0243836
MTSS1L	16	70695107	70719969	59	3.7312	9.529e-05	0.0248958
RP11-451M19.3	10	111701029	111713649	20	3.7261	9.7236e-05	0.0248997
CSE1L	20	47662849	47713489	112	3.7216	9.8987e-05	0.0248997
ASB16	17	42247815	42256451	14	3.7209	9.9276e-05	0.0248997
WFDC5	20	43738093	43743813	16	3.7131	0.00010235	0.025333
CLCN6	1	11866207	11903201	202	3.7045	0.00010589	0.0256842
FAF1	1	50905150	51425935	690	3.7031	0.0001065	0.0256842
LETM2	8	38243725	38267045	30	3.6985	0.00010843	0.0258187
RTF1	15	41700606	41775761	115	3.6925	0.00011101	0.0259499
CTSF	11	66330934	66336312	14	3.6909	0.00011174	0.0259499
AC003102.1	17	42325758	42327236	3	3.6867	0.00011358	0.0260555
CADM2	3	85008132	86123579	2822	3.6771	0.00011796	0.0267343
LRRC61	7	150019728	150035239	39	3.6642	0.00012405	0.02765
RPRD2	1	150335567	150449042	328	3.6624	0.00012494	0.02765
ASPDH	19	51014857	51017947	9	3.6541	0.00012902	0.0282209
MATN4	20	43922085	43937169	52	3.6435	0.00013447	0.0288877
UTP18	17	49337889	49375297	91	3.6422	0.00013514	0.0288877
SPTBN2	11	66452719	66496697	33	3.6293	0.00014208	0.0298579
WHSC1L1	8	38127215	38239790	140	3.6226	0.00014583	0.0298579
ZNF502	3	44754135	44765323	16	3.6213	0.00014657	0.0298579
TMPRSS3	21	43791999	43816955	115	3.6188	0.00014801	0.0298579
MLH1	3	37034823	37107380	139	3.6111	0.00015247	0.0298579
TMUB2	17	42264338	42269099	9	3.6063	0.0001553	0.0298579
KCNC3	19	50815194	50836772	56	3.6049	0.00015611	0.0298579
MBTD1	17	49254786	49337524	181	3.6026	0.00015751	0.0298579
CD47	3	107762145	107809872	95	3.6017	0.00015806	0.0298579
RP11-10J21.3	8	142264664	142266916	7	3.6004	0.00015887	0.0298579
POC1B	12	89813495	89919801	277	3.6002	0.00015901	0.0298579
SLC45A4	8	142217265	142318404	367	3.5994	0.00015947	0.0298579
DEF8	16	90014333	90034468	91	3.5956	0.00016184	0.0298579
STAU1	20	47729878	47804904	153	3.5955	0.0001619	0.0298579
GRM3	7	86273230	86494200	423	3.5864	0.00016762	0.0306126
PTPRT	20	40701392	41818610	3353	3.5817	0.00017071	0.0308772
MAP1LC3A	20	33134658	33148149	21	3.5744	0.00017555	0.0314502
CACNA1C	12	2079952	2802108	2032	3.5699	0.00017853	0.0316823
GLTSCR1	19	48111453	48206533	293	3.5625	0.00018364	0.0320745
SNX10	7	26331541	26413949	226	3.5618	0.00018415	0.0320745
VWC2	7	49813257	49961546	315	3.5558	0.0001884	0.0325137
GATAD2B	1	153777201	153895451	194	3.5516	0.00019147	0.0327431
TMC6	17	76106539	76128488	79	3.5453	0.00019607	0.0327769
KCNG1	20	49620193	49639666	53	3.5431	0.0001977	0.0327769
LRRFIP2	3	37094117	37225180	231	3.5416	0.00019883	0.0327769
MTHFR	1	11845780	11866977	87	3.5409	0.00019938	0.0327769
DDHD2	8	38082736	38133076	43	3.5396	0.00020038	0.0327769
DTX4	11	58938903	58976060	62	3.5358	0.0002033	0.0328887
PDE1C	7	31790793	32338941	2029	3.5341	0.00020456	0.0328887
GNRH1	8	25276776	25282170	6	3.5264	0.00021059	0.0333856
HDAC5	17	42154114	42201070	76	3.5257	0.0002112	0.0333856
PBX4	19	19672522	19729725	79	3.519	0.00021661	0.0336806
DDN	12	49388932	49393092	5	3.5169	0.00021831	0.0336806
RBM24	6	17281577	17294106	20	3.5108	0.00022342	0.0336806
FGFR1	8	38268656	38326352	86	3.5096	0.00022437	0.0336806
NGEF	2	233743396	233877982	525	3.5086	0.00022527	0.0336806
RARRES2	7	150035408	150038763	10	3.5083	0.00022549	0.0336806
SYT16	14	62453803	62568431	477	3.5082	0.0002256	0.0336806
VAV3	1	108113782	108507766	1217	3.5003	0.00023238	0.0344197
MCCC1	3	182733006	182833863	199	3.4933	0.00023851	0.0350517
RRBP1	20	17594323	17662940	141	3.4886	0.00024274	0.0353968
ZBED6CL	7	150026938	150029808	3	3.4833	0.00024764	0.0358335
CTTNBP2	7	117350705	117514193	346	3.4795	0.00025115	0.036064
ANKRD32	5	93954052	94075141	325	3.459	0.00027108	0.0383969
DEFB125	20	67891	77735	13	3.4566	0.00027347	0.0383969
RP11-113D6.10	11	18230685	18236109	9	3.4566	0.00027352	0.0383969
TSKU	11	76493295	76509198	48	3.4518	0.00027844	0.0384458
XPNPEP3	22	41253081	41363838	86	3.4516	0.00027865	0.0384458
MVB12B	9	129089128	129269320	456	3.4503	0.00028	0.0384458
NR1I3	1	161199456	161208092	26	3.4437	0.00028691	0.0391092
SLC20A2	8	42273993	42397069	218	3.4386	0.00029235	0.0394305
COMMD6	13	76099350	76123575	77	3.4376	0.00029346	0.0394305
PRDM11	11	45115564	45247734	284	3.4334	0.00029803	0.0396475
NAB2	12	57482677	57489259	13	3.4323	0.00029929	0.0396475
PLEKHG5	1	6526152	6580121	142	3.427	0.00030514	0.0401398
KCTD9	8	25285366	25315992	76	3.4186	0.00031474	0.0411151
FKBP3	14	45584803	45604522	19	3.4118	0.00032265	0.0418577
RPS6KA2	6	166822852	167319939	1748	3.4054	0.00033033	0.0425605
RP11-67H2.1	8	114612539	114629187	34	3.4001	0.00033676	0.0430938
UBE2E3	2	181831975	181941312	370	3.3974	0.00034013	0.043231
C2CD4B	15	62455734	62457482	6	3.3918	0.00034714	0.0438258
AKAP8	19	15464196	15490609	46	3.3809	0.00036131	0.0448916
LUC7L2	7	139026106	139107345	252	3.3785	0.0003644	0.0448916
DBNDD1	16	90071273	90086536	59	3.377	0.0003664	0.0448916
ARHGAP40	20	37230577	37279678	136	3.3727	0.00037212	0.0448916
DENND4B	1	153901977	153919172	22	3.3725	0.00037239	0.0448916
C7orf55-LUC7L2	7	139025105	139108198	259	3.3722	0.00037287	0.0448916
FAM179B	14	45431411	45543634	165	3.371	0.00037441	0.0448916
MCTP1	5	94039446	94620279	1389	3.3695	0.00037657	0.0448916
RP11-343C2.9	16	69368994	69390209	39	3.3691	0.00037706	0.0448916
MEDAG	13	31480328	31499709	54	3.3666	0.00038051	0.0450013
RBM4	11	66384097	66434153	43	3.3633	0.00038515	0.0450013
PRPF39	14	45553302	45585485	36	3.363	0.0003855	0.0450013
DOCK2	5	169064251	169510386	1406	3.3615	0.00038755	0.0450013
SPON2	4	1160720	1202750	106	3.3574	0.00039333	0.0453922
RP11-343C2.7	16	69369179	69385633	36	3.3548	0.00039714	0.0455055
NDEL1	17	8316449	8393729	123	3.3534	0.00039915	0.0455055
LRRC8E	19	7953390	7966901	39	3.351	0.00040254	0.0456155
KDM3B	5	137688285	137772717	193	3.3481	0.00040685	0.0458279
RBM4B	11	66432469	66445392	13	3.3392	0.00042016	0.0462062
AC110781.3	7	1878222	1889567	78	3.3388	0.00042065	0.0462062
GNAS	20	57414773	57486247	183	3.3385	0.00042111	0.0462062
NUSAP1	15	41624892	41673248	81	3.3379	0.00042202	0.0462062
REPIN1	7	150065278	150071133	17	3.3376	0.00042249	0.0462062
B3GAT1	11	134248398	134281812	129	3.3358	0.00042529	0.0462435
DUOX1	15	45422131	45457774	85	3.3186	0.00045243	0.0489118
GRIN2A	16	9852376	10276611	1721	3.3103	0.00046604	0.0500953
C2orf69	2	200775979	200820658	97	3.308	0.00046982	0.0502147
VPS4A	16	69345259	69358949	38	3.3054	0.00047419	0.0503279
LSM1	8	38020839	38034248	25	3.3042	0.00047623	0.0503279
NBL1	1	19967048	19984945	63	3.3006	0.00048241	0.0504741
KLHL28	14	45393522	45511525	186	3.3003	0.00048298	0.0504741
XPNPEP1	10	111624524	111683311	89	3.298	0.0004868	0.0505922
RBM14-RBM4	11	66384097	66413940	22	3.2943	0.00049327	0.0507804
MPEG1	11	58975983	58980424	8	3.2939	0.00049401	0.0507804
NMB	15	85198360	85201794	11	3.2918	0.00049767	0.0508786
PRPF3	1	150293925	150325671	89	3.2807	0.00051773	0.0526433
ZNF541	19	48023942	48059113	37	3.2738	0.00053059	0.0536133
SLC4A1	17	42325753	42345509	49	3.2724	0.00053313	0.0536133
APOBEC3H	22	39493229	39500072	63	3.2708	0.00053625	0.0536133
CRTC2	1	153920145	153931101	11	3.2695	0.00053867	0.0536133
NAPA	19	47990894	48018497	35	3.264	0.00054933	0.0541589
HYDIN	16	70841281	71264625	344	3.2637	0.00054991	0.0541589
TMED6	16	69377151	69385712	18	3.2608	0.00055554	0.0544285
DTWD2	5	118173017	118324240	267	3.2579	0.00056119	0.0546971
LMO4	1	87794151	87814606	43	3.2561	0.00056482	0.0547672
TAX1BP1	7	27778950	27884183	235	3.2532	0.00057056	0.05504
TARS2	1	150459887	150480078	62	3.2259	0.00062798	0.0601618
RTN1	14	60062694	60337684	520	3.2249	0.00063005	0.0601618
C9orf172	9	139738867	139741797	1	3.222	0.00063645	0.0602401
NRG1	8	31496902	32622548	3534	3.2211	0.00063849	0.0602401
EMC10	19	50979657	50986608	16	3.2198	0.00064141	0.0602401
ZNF592	15	85291866	85349659	117	3.2188	0.00064368	0.0602401
TYW5	2	200794698	200820459	48	3.2132	0.00065637	0.0611236
PPAPDC1B	8	38120648	38126761	6	3.2116	0.00066002	0.0611608
TBC1D4	13	75858808	76056250	533	3.2092	0.00066547	0.0613635
GCKR	2	27719709	27746554	42	3.2048	0.00067576	0.0620084
LSS	21	47608055	47648738	130	3.1993	0.00068877	0.0626543
CSK	15	75074398	75095539	36	3.199	0.00068946	0.0626543
ZEB2	2	145141648	145282147	198	3.1971	0.00069409	0.0627718
ST3GAL2	16	70413338	70473140	64	3.1934	0.00070295	0.0632689
NSUN2	5	6599352	6633404	149	3.1851	0.0007236	0.0648173
LYG2	2	99858709	99871745	25	3.1745	0.00075038	0.0668976
GLYAT	11	58407899	58499447	343	3.1722	0.00075632	0.0671091
CUL9	6	43149913	43192325	73	3.1703	0.00076142	0.0672445
TPRX1	19	48304500	48322308	86	3.1675	0.00076873	0.0673756
KMT2D	12	49412758	49453557	34	3.1663	0.00077186	0.0673756
DDX19B	16	70323566	70369186	29	3.1657	0.00077365	0.0673756
CLRN1	3	150643950	150690786	150	3.1636	0.00077903	0.0675315
ARFGEF2	20	47538427	47653230	259	3.1609	0.0007865	0.0678663
EIF2AK1	7	6061881	6098861	141	3.1538	0.00080578	0.0692125
C12orf65	12	123717463	123742506	77	3.1514	0.00081253	0.069475
SLC44A2	19	10713133	10755235	122	3.1481	0.00082181	0.0699505
CTNND1	11	57520715	57587018	81	3.1459	0.00082785	0.0701472
TRIM28	19	59055458	59062089	8	3.1418	0.0008396	0.0705245
DVL2	17	7128660	7137864	12	3.1417	0.0008398	0.0705245
RP11-691N7.6	11	57509635	57560715	57	3.1354	0.00085822	0.0713384
TOP3B	22	22311397	22337213	79	3.1349	0.00085961	0.0713384
SPATS2	12	49760367	49921205	306	3.1345	0.00086087	0.0713384
CCDC171	9	15552895	16061661	1475	3.1297	0.00087501	0.0718403
RP11-458D21.5	1	145209145	145319796	2	3.1276	0.00088119	0.0718403
NBPF10	1	145289772	145370303	2	3.1276	0.00088119	0.0718403
NCAN	19	19322782	19363042	90	3.1268	0.00088357	0.0718403
OR4A15	11	55135360	55136394	4	3.1248	0.00088975	0.0718403
IFT122	3	129158968	129239198	169	3.124	0.00089203	0.0718403
UBAP2	9	33921691	34048947	383	3.1235	0.00089366	0.0718403
TDRD5	1	179560748	179660407	298	3.1198	0.00090475	0.0721779
C2orf15	2	99757948	99939204	367	3.1185	0.00090892	0.0721779
APOL5	22	36113919	36125530	51	3.1183	0.00090937	0.0721779
MED19	11	57471186	57479693	9	3.1128	0.00092676	0.0729404
ZNF501	3	44771088	44778575	11	3.1123	0.00092826	0.0729404
RXRA	9	137208944	137332431	405	3.1115	0.00093061	0.0729404
DGCR8	22	20067755	20099400	104	3.1073	0.00094386	0.0733924
RTN4	2	55199325	55339757	422	3.1072	0.00094418	0.0733924
SNX8	7	2291405	2393953	277	3.1056	0.00094948	0.0735007
UBR2	6	42531800	42661242	212	3.1039	0.00095494	0.0736204
MYH10	17	8377523	8534079	242	3.0993	0.00096988	0.0741428
SLC39A1	1	153931575	153940188	13	3.0987	0.00097187	0.0741428
IMPA2	18	11981024	12030876	239	3.0982	0.00097354	0.0741428
FOLH1	11	49168187	49230222	196	3.0939	0.00098766	0.07477
NPTX1	17	78440948	78451643	33	3.0912	0.00099675	0.07477
BAG4	8	38034051	38070819	56	3.0903	0.00099965	0.07477
PACS1	11	65837834	66012218	290	3.0898	0.0010014	0.07477
CDK10	16	89747145	89762772	64	3.0886	0.0010053	0.07477
DEFA1	8	6835171	6837602	1	3.0885	0.0010058	0.07477
SGCZ	8	13947373	15095848	6171	3.0874	0.0010096	0.07477
FTSJ2	7	2273866	2281840	23	3.0812	0.001031	0.0760555
SENP3	17	7465192	7475287	26	3.0772	0.0010448	0.0767724
TGOLN2	2	85545147	85555548	33	3.0755	0.0010507	0.0769055
SCAF8	6	155054459	155155192	184	3.0682	0.0010768	0.078478
UNC45B	17	33474836	33516364	105	3.067	0.0010809	0.078478
CELF4	18	34823010	35146000	838	3.066	0.0010847	0.078478
MYBPC2	19	50936160	50969578	91	3.063	0.0010955	0.0789557
KCNJ13	2	233631174	233641278	26	3.0609	0.0011035	0.0792288
SIPA1L2	1	232533711	232697304	447	3.057	0.0011179	0.0799575
ADAMTS10	19	8645126	8675620	69	3.0547	0.0011264	0.0802462
EIF2B4	2	27587219	27593353	8	3.0521	0.0011362	0.0802462
MRPL11	11	66202546	66234209	28	3.052	0.0011367	0.0802462
COL1A2	7	94023873	94060544	86	3.0514	0.001139	0.0802462
ME1	6	83920108	84140797	481	3.0498	0.0011448	0.0803539
ATP5H	17	73034958	73043080	29	3.046	0.0011594	0.0810761
HSPH1	13	31710762	31736525	54	3.0443	0.0011662	0.0812496
DNAJC5B	8	66933795	67012751	230	3.0418	0.0011757	0.081489
AC022210.1	2	85122209	85122345	2	3.0412	0.0011783	0.081489
MBD4	3	129149787	129158878	18	3.0325	0.0012126	0.0834961
DIRC3	2	218148742	218621316	1330	3.0316	0.0012162	0.0834961
AKAP8L	19	15490859	15529952	67	3.0283	0.0012298	0.0841228
CDHR3	7	105517242	105676877	573	3.0266	0.0012366	0.0842815
SRRM4	12	119419300	119600856	683	3.0236	0.0012488	0.0848057
NFATC2IP	16	28962128	28978418	16	3.0224	0.001254	0.0848525
CDCA2	8	25316513	25365436	116	3.02	0.001264	0.085019
SFMBT1	3	52937588	53080766	308	3.0196	0.0012655	0.085019
TMEM71	8	133697253	133772958	256	3.0152	0.0012842	0.0859036
SIX2	2	45232300	45236569	11	3.0143	0.0012878	0.0859036
PRPH2	6	42664340	42690312	96	3.0106	0.0013036	0.086524
HSPE1	2	198364718	198368181	2	3.01	0.0013063	0.086524
NIP7	16	69373333	69377014	14	3.0077	0.001316	0.0865898
SNX17	2	27593389	27599995	9	3.0076	0.0013165	0.0865898
TMEM108	3	132757235	133116636	1119	3.0058	0.0013243	0.0867993
CHDH	3	53846362	53880417	105	2.9998	0.0013509	0.0878798
EPM2AIP1	3	37027357	37034795	8	2.9992	0.0013536	0.0878798
GLI2	2	121493199	121750229	690	2.9989	0.0013548	0.0878798
DRAM1	12	102271129	102405908	528	2.9965	0.0013654	0.088263
PTK7	6	43044006	43129457	180	2.9953	0.0013708	0.0883086
CTSO	4	156845270	156875069	130	2.9939	0.0013771	0.0883734
ARHGAP15	2	143848931	144525921	1521	2.9927	0.0013827	0.0883734
FAM111B	11	58874658	58894883	25	2.992	0.0013859	0.0883734
MRPS33	7	140705854	140715028	19	2.9904	0.0013929	0.0885197
WDR73	15	85185999	85197574	28	2.9877	0.0014053	0.0890071
FAM53C	5	137667624	137685416	38	2.9849	0.0014183	0.0892394
SERBP1	1	67873493	67896098	24	2.9847	0.0014195	0.0892394
C7orf55	7	139024203	139031065	20	2.9839	0.0014232	0.0892394
SNTB2	16	69221032	69342955	250	2.9772	0.0014545	0.0904232
SEC11A	15	85212775	85259947	93	2.9769	0.0014559	0.0904232
TMX2-CTNND1	11	57480077	57559058	98	2.9768	0.0014565	0.0904232
COG8	16	69354043	69373570	48	2.9733	0.0014733	0.0911653
RP11-343C2.11	16	69333585	69354614	40	2.9718	0.0014801	0.0912858
REV1	2	100016938	100106497	178	2.9697	0.0014907	0.0916391
MUC2	11	1074875	1104419	154	2.967	0.0015035	0.0920278
RFT1	3	53122499	53164478	99	2.966	0.0015086	0.0920278
TERF2	16	69389464	69442474	91	2.9654	0.0015117	0.0920278
AC010336.1	19	7963689	7968427	12	2.9635	0.0015206	0.092271
DNAJB7	22	41255553	41258130	3	2.9549	0.0015637	0.0938526
IL12RB2	1	67773047	67862583	251	2.9546	0.0015656	0.0938526
GTF2A1L	2	48844937	48960287	444	2.953	0.0015738	0.0938526
AMN	14	103388993	103399933	24	2.9529	0.0015741	0.0938526
C2orf47	2	200820040	200873263	93	2.9528	0.0015744	0.0938526
FANCM	14	45605143	45670093	89	2.9524	0.0015766	0.0938526
SIRT5	6	13574816	13614790	59	2.9502	0.0015879	0.0941496
PTPRB	12	70910630	71031220	442	2.9495	0.0015916	0.0941496
LZTS3	20	3143263	3154192	36	2.9485	0.0015967	0.0941552
CUL7	6	43005355	43021683	31	2.9469	0.0016051	0.0943548
TMEM56-RWDD3	1	95583479	95712781	372	2.9448	0.001616	0.0945457
YAE1D1	7	39605975	39649919	152	2.9443	0.0016184	0.0945457
STON1-GTF2A1L	2	48757064	49003654	985	2.9428	0.0016262	0.0947073
CLP1	11	57416465	57429340	15	2.9363	0.0016609	0.0961792
OR4C11	11	55370830	55371874	4	2.9361	0.0016617	0.0961792
NT5DC1	6	116422012	116570660	324	2.9346	0.0016701	0.0963689
PC	11	66615704	66725847	203	2.9324	0.0016818	0.0965096
WIPF1	2	175424300	175547644	184	2.9322	0.0016828	0.0965096
WNT8A	5	137419581	137428054	14	2.9312	0.0016883	0.0965307
SRSF12	6	89805678	89827800	66	2.9285	0.0017031	0.0970443
ZNF480	19	52800430	52829175	88	2.9277	0.0017076	0.0970443
NDUFS2	1	161166894	161184185	30	2.9264	0.0017144	0.0970941
DKFZP779J2370	15	100255908	100258029	6	2.9256	0.0017188	0.0970941
TRIM32	9	119449581	119463579	27	2.9236	0.0017299	0.0974286
RBM14	11	66384053	66394818	6	2.9213	0.0017429	0.0976269
AC079210.1	17	66539369	66542970	10	2.9211	0.0017438	0.0976269
PTPN1	20	49126891	49201299	157	2.9188	0.0017572	0.0980851
OR5D13	11	55540914	55541858	2	2.9162	0.0017716	0.0983871
NCOA6	20	33284722	33413452	193	2.9157	0.0017746	0.0983871
TMEM67	8	94767072	94831462	54	2.915	0.0017783	0.0983871
PWWP2A	5	159488808	159546430	92	2.9125	0.0017929	0.0989039
ST13	22	41220539	41253026	40	2.9088	0.001814	0.0997422
CX3CR1	3	39304985	39323226	52	2.908	0.0018187	0.0997422
TRIM48	11	55029658	55038595	42	2.9053	0.0018347	0.0999585
ATP13A1	19	19756007	19774502	48	2.9042	0.0018412	0.0999585
CAAP1	9	26840683	26892802	121	2.9038	0.0018433	0.0999585
PTDSS1	8	97273943	97349223	145	2.9037	0.0018439	0.0999585
MST1	3	49721380	49726934	8	2.9013	0.0018581	0.100439
CTD-3074O7.11	11	66276550	66301084	47	2.8929	0.0019086	0.102873
PARP10	8	145051321	145086940	64	2.885	0.001957	0.103915
KCNQ2	20	62037542	62103993	274	2.8846	0.0019594	0.103915
CCS	11	66360292	66373490	17	2.8844	0.0019606	0.103915
CIRH1A	16	69165194	69265033	182	2.8843	0.0019616	0.103915
ZNF302	19	35168544	35177302	35	2.8842	0.0019621	0.103915
OIP5	15	41601466	41624819	53	2.884	0.0019636	0.103915
PITPNM2	12	123468027	123634562	183	2.8835	0.0019666	0.103915
RP11-894J14.5	3	53003135	53133469	333	2.8824	0.0019733	0.103977
MSH3	5	79950467	80172279	634	2.8809	0.0019827	0.103984
RP11-529K1.3	16	70333097	70400163	58	2.8806	0.0019845	0.103984
KATNAL2	18	44497455	44627658	344	2.8796	0.001991	0.104035
LSM3	3	14219858	14242619	48	2.8753	0.0020182	0.105164
MPHOSPH9	12	123636867	123728561	249	2.872	0.0020393	0.10597
DLX2	2	172964167	172967628	4	2.8711	0.0020456	0.106005
OR4S1	11	48327775	48328704	1	2.8664	0.0020756	0.107248
NR4A3	9	102584137	102629173	43	2.8656	0.002081	0.107248
MFAP3L	4	170907748	170954182	109	2.8641	0.0020912	0.107376
UPB1	22	24863206	24924358	122	2.8635	0.0020949	0.107376
ZNF705G	8	7213039	7243080	48	2.8612	0.0021102	0.107731
ZNF385D	3	21459915	22414812	4450	2.8606	0.0021145	0.107731
DOK6	18	67068291	67516323	1666	2.8599	0.002119	0.107731
ERV3-1	7	64451187	64467121	47	2.8587	0.0021268	0.107836
SERGEF	11	17809595	18034709	423	2.8577	0.0021333	0.107875
KCTD2	17	73028670	73061984	110	2.8476	0.0022028	0.110855
KIAA1143	3	44779153	44803154	24	2.8465	0.00221	0.110855
MIS18BP1	14	45672393	45722743	79	2.8459	0.0022144	0.110855
CLDN15	7	100875373	100882101	14	2.8457	0.0022158	0.110855
BBS1	11	66278077	66301098	43	2.8427	0.0022366	0.111599
STAB2	12	103981051	104160505	648	2.8388	0.0022641	0.112672
EIF3F	11	7991798	8023409	105	2.8343	0.0022962	0.113908
KY	3	134321980	134370478	117	2.8335	0.0023024	0.113908
PTPRE	10	129705325	129884119	671	2.8328	0.0023071	0.113908
DIP2A	21	47878812	47989926	407	2.8308	0.0023215	0.114182
DHH	12	49483204	49488602	5	2.8304	0.0023248	0.114182
IL21	4	123533783	123542224	17	2.8272	0.0023479	0.114796
PEF1	1	32095463	32110497	21	2.8268	0.0023506	0.114796
ARNTL	11	13298199	13408813	270	2.8261	0.0023556	0.114796
GTF3C2	2	27548716	27579868	26	2.8236	0.0023744	0.115234
C15orf53	15	38988799	38992239	21	2.8221	0.0023853	0.115234
RWDD3	1	95699711	95712781	40	2.8221	0.0023854	0.115234
CNNM4	2	97426639	97477628	65	2.8216	0.0023891	0.115234
ZBTB16	11	113930315	114121398	625	2.8176	0.0024191	0.11591
SORBS2	4	186506598	186877806	1591	2.8175	0.0024201	0.11591
KIF15	3	44803209	44914868	129	2.8173	0.0024216	0.11591
INO80D	2	206858445	206951027	197	2.8163	0.0024293	0.115984
ISL1	5	50678921	50690564	19	2.814	0.0024468	0.116523
UBOX5	20	3088219	3140842	136	2.8119	0.0024628	0.116989
HTR6	1	19991780	20006055	31	2.8099	0.0024775	0.117391
DNAJC12	10	69556427	69597924	75	2.807	0.0025	0.11816
SMIM19	8	42396298	42409603	31	2.8037	0.002526	0.118918
HCRTR1	1	32083287	32098119	29	2.8034	0.0025287	0.118918
DEFA3	8	6873391	6875823	2	2.801	0.0025473	0.119494
SLC8A3	14	70510934	70655787	582	2.7994	0.0025595	0.11956
OR4C15	11	55321783	55322895	10	2.7992	0.0025614	0.11956
CLN3	16	28477974	28503333	25	2.796	0.002587	0.120173
CRH	8	67088620	67090960	2	2.7954	0.0025918	0.120173
SFPQ	1	35641979	35658749	21	2.7947	0.002597	0.120173
ADAMTS4	1	161154098	161168846	25	2.7944	0.0026001	0.120173
RP5-966M1.6	3	52847298	52869745	56	2.7923	0.0026164	0.12063
DCUN1D1	3	182655862	182703741	61	2.7899	0.002636	0.121237
PIGU	20	33148346	33264910	160	2.789	0.0026439	0.121303
PDIK1L	1	26437664	26452034	32	2.7859	0.0026687	0.121958
GFRA3	5	137588068	137610360	34	2.7842	0.0026829	0.121958
MYH7B	20	33563206	33590240	62	2.7841	0.0026836	0.121958
AC074091.13	2	27928653	27938599	14	2.7841	0.0026841	0.121958
CTD-2330K9.3	3	49941278	49954370	13	2.7827	0.0026958	0.122194
SOD3	4	24791534	24802464	28	2.7817	0.0027036	0.122253
IPO9	1	201798269	201853422	95	2.7795	0.0027225	0.12235
SETD6	16	58549383	58554431	14	2.7782	0.002733	0.12235
RAB5A	3	19988571	20026667	138	2.7777	0.0027375	0.12235
BCL11B	14	99635624	99737861	266	2.7765	0.0027471	0.12235
SLC41A1	1	205758221	205782876	63	2.7759	0.0027523	0.12235
ZDHHC24	11	66288108	66313709	52	2.7727	0.0027793	0.12235
BIN3	8	22477931	22526661	129	2.7726	0.0027808	0.12235
KLC4	6	43008515	43042837	81	2.7722	0.0027841	0.12235
WSCD2	12	108523248	108644314	322	2.7721	0.002785	0.12235
KIDINS220	2	8865408	8977760	172	2.7721	0.0027851	0.12235
PALM2-AKAP2	9	112542589	112934792	1233	2.772	0.0027856	0.12235
AKAP2	9	112542769	112934792	1233	2.772	0.0027856	0.12235
SYNE1	6	152442819	152958936	1735	2.7715	0.0027903	0.12235
LHCGR	2	48859428	48982880	480	2.7686	0.002815	0.123146
ZBTB7B	1	154975127	154990998	21	2.7665	0.0028333	0.123557
SSR1	6	7268539	7347679	436	2.7657	0.00284	0.123557
ANKRD40	17	48770551	48785285	21	2.7652	0.0028441	0.123557
UBE2R2	9	33817565	33920402	256	2.7632	0.0028619	0.124044
ITIH4	3	52846991	52865495	42	2.7615	0.0028766	0.124395
SLC1A6	19	15060846	15133802	461	2.7599	0.0028908	0.124699
RHOBTB1	10	62629196	62761198	282	2.7592	0.0028969	0.124699
RBX1	22	41347351	41369313	18	2.7583	0.0029052	0.124771
ZBTB45	19	59024897	59050278	34	2.7559	0.0029268	0.125364
PKMYT1	16	3018025	3030540	19	2.7546	0.002938	0.125364
DYNLRB1	20	33104214	33128762	19	2.7545	0.002939	0.125364
TMEM230	20	5080486	5093749	24	2.7524	0.002958	0.125889
RASA2	3	141205889	141334184	164	2.7502	0.0029784	0.126055
ITPA	20	3189514	3204516	63	2.75	0.0029798	0.126055
CLN3	16	28477983	28506896	30	2.7498	0.002982	0.126055
IFT172	2	27667238	27712656	64	2.7485	0.0029932	0.126245
SHBG	17	7517382	7536700	39	2.7446	0.0030293	0.127228
NSUN4	1	46805849	46830824	185	2.744	0.003035	0.127228
ZNF7	8	146052849	146072894	61	2.7438	0.0030368	0.127228
GABRR1	6	89887220	89940997	240	2.7418	0.003055	0.127384
TERT	5	1253262	1295184	91	2.741	0.0030624	0.127384
RCE1	11	66610306	66614017	4	2.7402	0.0030699	0.127384
FRZB	2	183698002	183731890	95	2.74	0.0030718	0.127384
ZNF117	7	64432154	64467062	120	2.7397	0.0030744	0.127384
DUSP23	1	159750722	159752333	4	2.7387	0.0030845	0.127522
PKD2L2	5	137223657	137278436	81	2.7373	0.0030974	0.127775
DCST2	1	154990996	155006257	25	2.7362	0.0031075	0.127911
DHFR	5	79922047	79950802	137	2.7342	0.0031266	0.128416
TMEM110-MUSTN1	3	52867137	52931578	133	2.7287	0.0031789	0.130279
C1orf167	1	11821844	11849642	159	2.7255	0.0032104	0.130822
AL589765.1	1	151682909	151702070	36	2.7252	0.003213	0.130822
RIIAD1	1	151682909	151702281	36	2.7252	0.003213	0.130822
TMEM110	3	52870235	52931612	124	2.7221	0.0032432	0.131577
C12orf79	12	92378756	92536690	417	2.7203	0.0032609	0.131577
S100PBP	1	33282368	33324476	58	2.7203	0.0032614	0.131577
ZNF593	1	26496362	26498551	10	2.7199	0.0032654	0.131577
CCNT2	2	135675805	135716912	78	2.7194	0.0032704	0.131577
PM20D2	6	89855769	89875284	48	2.7188	0.0032757	0.131577
ZC3HC1	7	129658126	129691291	98	2.7175	0.0032887	0.131577
HSPA13	21	15743436	15755805	45	2.717	0.0032936	0.131577
ADAMTS19	5	128795958	129074376	743	2.7169	0.0032945	0.131577
MCHR1	22	41074754	41078818	7	2.7146	0.0033178	0.131677
CAPZA2	7	116451124	116562103	182	2.7144	0.0033194	0.131677
C21orf58	21	47720095	47743789	70	2.714	0.0033236	0.131677
CLCA4	1	87012761	87046437	82	2.7139	0.003325	0.131677
TMX2	11	57480072	57508445	40	2.7122	0.0033417	0.13206
SLC4A9	5	139739787	139754728	18	2.7105	0.0033587	0.132454
LRRC57	15	42834720	42841000	9	2.708	0.0033846	0.132927
CORO2A	9	100883257	100954922	252	2.7061	0.0034042	0.132927
AL590714.1	1	161190160	161192296	9	2.7058	0.0034073	0.132927
ABCF2	7	150904923	150924316	69	2.7057	0.0034077	0.132927
SYT13	11	45261852	45307870	126	2.7055	0.0034104	0.132927
SLC22A7	6	43263432	43273276	17	2.7052	0.0034131	0.132927
TMEM56	1	95582894	95663163	232	2.7043	0.0034221	0.133002
RAP1GAP	1	21922708	21995801	267	2.7029	0.0034372	0.133314
CGRRF1	14	54976530	55005567	41	2.6998	0.0034687	0.134259
CLEC2L	7	139208602	139229730	26	2.699	0.003477	0.13429
KIAA0040	1	175126123	175162135	108	2.6984	0.0034838	0.13429
HS3ST6	16	1961464	1968441	28	2.6962	0.003507	0.134737
DIP2C	10	320130	735683	938	2.6959	0.0035097	0.134737
HHLA3	1	70820488	70851022	59	2.6946	0.0035232	0.134743
NFE2L3	7	26191860	26226745	75	2.6945	0.0035242	0.134743
MGAT4A	2	99235569	99347589	197	2.6934	0.0035365	0.134879
SFTPC	8	22014426	22021992	33	2.6929	0.0035421	0.134879
LPXN	11	58294344	58345693	87	2.6919	0.0035524	0.134998
BACH2	6	90636248	91006627	764	2.6889	0.0035849	0.135959
CCAR2	8	22462145	22479027	60	2.6873	0.003602	0.136125
APOH	17	64208151	64252643	178	2.6869	0.0036057	0.136125
DBN1	5	176883609	176901402	39	2.686	0.0036151	0.136125
EEF1A2	20	62119366	62130505	56	2.6851	0.0036253	0.136125
PPM1G	2	27604061	27632554	36	2.6846	0.0036313	0.136125
TENM4	11	78363876	79151992	2207	2.6844	0.0036327	0.136125
MZF1	19	59073298	59084942	26	2.6816	0.0036636	0.136996
NTN5	19	49164664	49176338	27	2.681	0.0036705	0.136996
MUSTN1	3	52867130	52869235	6	2.6789	0.0036933	0.137428
CACNA1D	3	53528683	53847760	752	2.6786	0.0036967	0.137428
MED24	17	38175350	38217468	83	2.6767	0.0037179	0.137748
TMEM258	11	61535973	61560274	34	2.6762	0.0037235	0.137748
UGGT2	13	96453834	96705736	485	2.6752	0.0037342	0.137748
DNAJB1	19	14625582	14640582	27	2.6752	0.0037346	0.137748
NUTM2B	10	81462983	81474437	1	2.6743	0.0037446	0.137847
IFRD2	3	50325163	50330349	4	2.6727	0.0037626	0.138239
KIAA1211L	2	99410309	99552722	359	2.6717	0.0037731	0.138354
TRPC4AP	20	33590207	33680674	248	2.6695	0.0037981	0.138756
PCSK7	11	117075053	117103241	92	2.6695	0.0037988	0.138756
UBE2J1	6	90036344	90062567	46	2.6681	0.0038143	0.139052
PQLC1	18	77662420	77711664	137	2.6655	0.0038434	0.139842
FADS2	11	61560452	61634826	166	2.6628	0.0038747	0.140698
SCN7A	2	167260083	167350757	229	2.6622	0.0038819	0.140698
TRMT2A	22	20099389	20104915	19	2.6608	0.0038983	0.140885
ZDHHC5	11	57435219	57468659	51	2.6595	0.0039127	0.140885
EFCAB12	3	129120164	129147494	57	2.6591	0.0039176	0.140885
ARHGEF3	3	56761446	57113357	1081	2.6589	0.0039196	0.140885
DPP3	11	66247484	66277130	56	2.6585	0.0039245	0.140885
OR5AS1	11	55797895	55798869	7	2.6569	0.0039426	0.141265
EVI5L	19	7895119	7929862	105	2.6557	0.0039577	0.141332
OGFOD2	12	123459127	123464590	6	2.6554	0.0039602	0.141332
HSPG2	1	22148738	22263790	352	2.6549	0.003967	0.141332
EIF5B	2	99953816	100017789	126	2.6541	0.0039761	0.141388
NPEPPS	17	45600308	45700642	145	2.652	0.0040012	0.141895
HDGFRP3	15	83784320	83876770	146	2.65	0.0040241	0.141895
NAGPA	16	5074845	5084142	32	2.6496	0.0040296	0.141895
ZDHHC2	8	17013538	17082308	213	2.6495	0.0040303	0.141895
IL22	12	68642022	68647387	14	2.6493	0.0040325	0.141895
SHISA4	1	201857808	201861434	8	2.6491	0.0040356	0.141895
GPR156	3	119883492	120003941	355	2.6477	0.0040516	0.142062
OCIAD1	4	48807229	48863834	75	2.6471	0.0040596	0.142062
CELF3	1	151674880	151689290	26	2.6468	0.004063	0.142062
LHX2	9	126763949	126795580	84	2.6458	0.0040749	0.142107
MFN2	1	12040238	12073571	85	2.6454	0.0040794	0.142107
SFI1	22	31884674	32014572	299	2.6433	0.0041054	0.142748
OR8I2	11	55860753	55861762	5	2.6411	0.004132	0.143126
INS-IGF2	11	2153768	2182439	84	2.6406	0.0041379	0.143126
NAP1L1	12	76438670	76478813	67	2.64	0.0041451	0.143126
TMEM101	17	42088556	42101314	29	2.6399	0.0041467	0.143126
GSDMA	17	38119226	38134019	48	2.6388	0.0041598	0.143315
MFAP2	1	17300997	17307330	17	2.6364	0.00419	0.144092
SLC38A7	16	58699013	58719008	73	2.6338	0.0042217	0.14481
HSBP1	16	83841448	83853342	38	2.6334	0.0042263	0.14481
MARS2	2	198570087	198573113	1	2.6319	0.0042459	0.144971
KPNB1	17	45726842	45762871	46	2.6318	0.0042464	0.144971
THRA	17	38214543	38250120	58	2.6281	0.0042927	0.146286
DRG1	22	31795509	31924726	244	2.6259	0.0043216	0.146763
OR5I1	11	55702932	55703876	8	2.6258	0.0043223	0.146763
LYN	8	56792372	56923940	440	2.6243	0.0043409	0.147129
PRKAG1	12	49396057	49412980	13	2.6235	0.004351	0.147144
RNF175	4	154631277	154681387	191	2.6225	0.0043639	0.147144
GIGYF2	2	233562009	233725285	413	2.6225	0.0043648	0.147144
C5orf47	5	173400782	173433143	133	2.621	0.004384	0.147527
NTRK3	15	88418230	88799999	829	2.6198	0.0043988	0.147711
RAD51AP2	2	17691851	17699706	27	2.6193	0.0044059	0.147711
FAM111A	11	58910221	58922512	19	2.6183	0.0044179	0.147711
EBLN1	10	22497743	22498950	4	2.6181	0.0044209	0.147711
APH1B	15	63568217	63601325	75	2.6174	0.0044298	0.147746
OSBPL2	20	60813580	60871268	161	2.6168	0.0044383	0.147768
LACE1	6	108616098	108847999	355	2.6154	0.0044563	0.148105
DEFA1B	8	6854288	6875778	3	2.6136	0.0044792	0.148364
TMEM63C	14	77582911	77725838	573	2.6134	0.0044827	0.148364
WDR26	1	224572845	224624735	75	2.613	0.0044882	0.148364
TSGA10	2	99613724	99771427	340	2.6113	0.0045097	0.148364
MDGA2	14	47308826	48144157	2520	2.6112	0.0045115	0.148364
HSPD1	2	198351305	198381461	38	2.6108	0.004517	0.148364
GRK6	5	176830205	176869902	68	2.6106	0.0045193	0.148364
DPYD	1	97543299	98386605	2006	2.6072	0.0045639	0.149346
CYB5B	16	69458428	69500169	133	2.6071	0.0045651	0.149346
ADAM29	4	175750819	175899331	636	2.6059	0.0045812	0.149613
ANKRD61	7	6071007	6076017	14	2.6023	0.0046306	0.150148
MBD2	18	51679079	51751158	126	2.602	0.0046344	0.150148
RP11-111M22.2	11	76092357	76125663	107	2.6009	0.0046494	0.150148
MTRNR2L5	10	57358750	57360488	6	2.6007	0.004651	0.150148
HTR5A	7	154862034	154877459	50	2.6	0.0046606	0.150148
PPP4R2	3	73045936	73118350	243	2.5996	0.0046667	0.150148
ITCH	20	32951041	33099198	194	2.5996	0.0046667	0.150148
GET4	7	916189	936073	69	2.5993	0.0046704	0.150148
TM6SF1	15	83776159	83813606	46	2.5992	0.0046722	0.150148
TRIM63	1	26377795	26394927	40	2.5988	0.0046774	0.150148
FAM20A	17	66531254	66597530	151	2.5972	0.0046992	0.150591
ATP9A	20	50213053	50385173	763	2.5962	0.0047135	0.150613
PALM2	9	112403068	112713755	1182	2.596	0.0047159	0.150613
OR51B2	11	5344541	5345582	10	2.5935	0.0047506	0.151424
CDC25C	5	137620954	137674044	113	2.593	0.0047574	0.151424
LDLRAD2	1	22138758	22151714	45	2.5915	0.0047775	0.151589
LRRC4B	19	51020149	51071302	133	2.5914	0.0047787	0.151589
ECM1	1	150480538	150486265	13	2.5885	0.00482	0.15241
SYT10	12	33527173	33592754	218	2.5884	0.0048217	0.15241
NOL7	6	13615559	13632971	22	2.5878	0.0048289	0.15241
TSPAN5	4	99391518	99579780	527	2.5816	0.0049179	0.154837
FIGNL1	7	50511831	50518088	12	2.5799	0.0049413	0.154837
PRSS36	16	31150246	31161415	11	2.5795	0.0049479	0.154837
LYG1	2	99900701	99921205	32	2.5792	0.0049508	0.154837
SLC24A2	9	19507450	19786926	824	2.5792	0.0049515	0.154837
CNIH4	1	224544552	224567161	37	2.5789	0.0049562	0.154837
ZSCAN2	15	85144217	85171027	51	2.5784	0.0049634	0.154837
OR4P4	11	55405834	55406772	2	2.5771	0.0049814	0.155141
FAM219A	9	34398182	34458568	148	2.5749	0.0050133	0.155598
ELOVL2	6	10980992	11044547	113	2.5749	0.0050138	0.155598
DENND1A	9	126141933	126692431	1288	2.5744	0.0050209	0.155598
LTK	15	41795836	41806085	28	2.5721	0.0050545	0.1561
SIRT1	10	69644427	69678147	93	2.5718	0.0050583	0.1561
OR5D18	11	55587086	55588073	2	2.5716	0.005062	0.1561
PRR7	5	176873446	176883283	12	2.5696	0.0050906	0.156725
EBLN2	3	73110810	73112488	6	2.5687	0.005104	0.156734
AL441883.1	6	13615728	13621126	6	2.5679	0.005116	0.156734
QTRT1	19	10812106	10824113	24	2.5678	0.005118	0.156734
ARL8B	3	5163905	5222596	152	2.5673	0.0051242	0.156734
IL2	4	123372625	123377880	6	2.5621	0.0052018	0.158849
DCST1	1	155006300	155023406	24	2.5606	0.0052251	0.159302
NUP210L	1	153965161	154127592	221	2.56	0.0052339	0.159312
C11orf52	11	111788756	111797596	8	2.5582	0.0052609	0.159329
TGFA	2	70674412	70781325	327	2.5578	0.0052667	0.159329
CALU	7	128379346	128411861	83	2.5565	0.0052865	0.159329
NME1	17	49230897	49239789	35	2.5563	0.0052901	0.159329
UNCX	7	1272543	1276954	5	2.556	0.0052948	0.159329
YPEL1	22	22051833	22090123	125	2.5559	0.0052963	0.159329
DGUOK	2	74153953	74186088	89	2.5553	0.0053041	0.159329
CCDC33	15	74509613	74628813	311	2.5543	0.0053194	0.159329
VAC14	16	70721342	70835064	220	2.5543	0.0053197	0.159329
THBS3	1	155165379	155178842	17	2.5536	0.0053315	0.159329
OR4S2	11	55418380	55419315	2	2.5534	0.0053342	0.159329
HS6ST3	13	96743093	97485671	1710	2.5522	0.0053519	0.159329
NPAS4	11	66188475	66194178	6	2.5521	0.0053533	0.159329
ZNF250	8	146076632	146127553	52	2.5521	0.0053544	0.159329
DIXDC1	11	111797868	111893308	74	2.5516	0.0053615	0.159329
OR5D14	11	55563032	55563976	6	2.5508	0.0053739	0.159445
NRBP1	2	27650657	27665126	15	2.5496	0.005392	0.159698
FADS1	11	61567099	61596790	38	2.5467	0.0054379	0.159698
GEMIN2	14	39583427	39606177	70	2.5464	0.005442	0.159698
AC006372.1	7	157318477	157320019	5	2.5455	0.0054567	0.159698
CHCHD3	7	132469629	132766848	502	2.5453	0.0054597	0.159698
ABCC8	11	17414432	17498449	289	2.5451	0.0054629	0.159698
UVSSA	4	1341054	1381837	165	2.5437	0.0054846	0.159698
ASPH	8	62413116	62627155	501	2.5422	0.0055083	0.159698
OSBPL9	1	52042851	52254889	213	2.5412	0.0055236	0.159698
MYO6	6	76458909	76629254	300	2.5411	0.0055253	0.159698
RP11-166N6.3	3	150600784	150659530	184	2.541	0.0055265	0.159698
FAAH	1	46859937	46879520	35	2.5403	0.0055377	0.159698
OR5W2	11	55681126	55682058	9	2.5403	0.005538	0.159698
AGAP6	10	51748078	51770259	21	2.5403	0.0055382	0.159698
IL34	16	70613798	70694585	244	2.5398	0.0055457	0.159698
ZNF821	16	71893583	71929239	68	2.5397	0.0055467	0.159698
MAP2K7	19	7968728	7979363	36	2.5397	0.0055476	0.159698
PIN1	19	9945933	9960358	26	2.5388	0.005561	0.159698
BCAS1	20	52553316	52687304	589	2.5386	0.0055651	0.159698
OR4C16	11	55339604	55340536	11	2.5381	0.0055734	0.159698
PIEZO1	16	88781751	88851619	389	2.5374	0.0055836	0.159698
ARL9	4	57371509	57390614	53	2.5365	0.0055991	0.159698
SLC10A7	4	147175127	147443123	517	2.5363	0.005601	0.159698
RAD23B	9	110045418	110094475	167	2.5361	0.005604	0.159698
ARRDC1	9	140500106	140509812	20	2.536	0.0056062	0.159698
TNFRSF10C	8	22941868	22974950	115	2.5359	0.0056084	0.159698
DEK	6	18224099	18265054	78	2.5353	0.0056173	0.159698
CACNG8	19	54466294	54493469	88	2.5349	0.0056238	0.159698
CRYAB	11	111779289	111794446	18	2.5346	0.0056286	0.159698
TLR3	4	186990306	187009223	59	2.5322	0.0056669	0.160542
SEMA6C	1	151104161	151119104	41	2.5298	0.0057063	0.161249
ZNF318	6	43274872	43337216	88	2.5296	0.005709	0.161249
AXIN2	17	63524681	63557765	83	2.5245	0.0057927	0.163368
OR8K5	11	55926870	55927793	1	2.5235	0.0058101	0.163608
RGS4	1	163038565	163046592	15	2.523	0.0058186	0.163608
LINGO2	9	27948076	28670283	2545	2.5219	0.005836	0.163852
IST1	16	71879899	71962913	166	2.5203	0.0058623	0.164345
SH2B1	16	28857921	28885526	53	2.5174	0.0059118	0.164913
CCDC175	14	59971257	60043549	282	2.5169	0.005919	0.164913
RP11-123K3.4	12	57643392	57690267	50	2.5166	0.0059251	0.164913
GOLGA8B	15	34817408	34880704	103	2.5157	0.0059394	0.164913
OR2T8	1	248084320	248085258	19	2.5156	0.0059407	0.164913
YIPF4	2	32502979	32541663	72	2.5156	0.0059411	0.164913
TLR9	3	52255097	52265206	10	2.5155	0.0059439	0.164913
CNTF	11	58390146	58393198	5	2.5148	0.0059547	0.164969
MDGA2	14	47311134	48143999	2516	2.513	0.0059863	0.165504
L3HYPDH	14	59927081	59951148	79	2.5123	0.005998	0.165504
SKOR2	18	44746293	44775554	72	2.5121	0.0060012	0.165504
ACRV1	11	125541417	125551018	21	2.5116	0.0060092	0.165504
TSPAN2	1	115590632	115632121	154	2.5109	0.0060218	0.165608
GRIN2B	12	13693165	14133053	1386	2.5079	0.0060725	0.166759
ZC3H3	8	144519825	144623623	305	2.5062	0.0061024	0.167336
RETSAT	2	85569211	85581743	35	2.5028	0.0061613	0.168436
OR4K5	14	20388741	20389818	2	2.5026	0.0061642	0.168436
CTPS1	1	41445007	41478235	88	2.5023	0.0061694	0.168436
SULF2	20	46285092	46415360	550	2.4992	0.0062235	0.169432
ARMC3	10	23216953	23326518	275	2.4987	0.0062328	0.169432
MAMDC4	9	139745395	139755249	9	2.4986	0.0062338	0.169432
ATP2A1	16	28889726	28915830	29	2.4982	0.0062419	0.169432
CDK5RAP3	17	46045176	46059140	38	2.4944	0.0063083	0.169478
NPFFR1	10	72007085	72043432	133	2.494	0.0063159	0.169478
TMEM178B	7	140774032	141180180	946	2.494	0.0063163	0.169478
TRPM3	9	73143979	74061820	2794	2.4933	0.0063286	0.169478
OR8H3	11	55889849	55890787	14	2.4926	0.0063412	0.169478
VPS37A	8	17104080	17159936	192	2.4917	0.0063559	0.169478
UBE2H	7	129470572	129592789	408	2.4916	0.0063578	0.169478
KPTN	19	47978401	47987525	9	2.491	0.0063685	0.169478
LAMP3	3	182840001	182881627	172	2.4908	0.0063732	0.169478
SF3B1	2	198254508	198299815	42	2.49	0.006388	0.169478
SIK2	11	111473115	111601577	162	2.4899	0.0063893	0.169478
OR10AG1	11	55734975	55735990	11	2.4897	0.0063925	0.169478
ADAMTSL1	9	18473892	18910948	1808	2.4893	0.0063999	0.169478
TBC1D21	15	74165949	74181555	33	2.4892	0.0064021	0.169478
LMAN1L	15	75105057	75118099	34	2.4885	0.0064139	0.169478
HSPB2	11	111782966	111789574	9	2.4884	0.0064153	0.169478
KHDRBS1	1	32479430	32526451	24	2.4883	0.0064173	0.169478
NME1-NME2	17	49230920	49249108	56	2.488	0.006423	0.169478
NME2	17	49230951	49249105	56	2.488	0.006423	0.169478
DCDC2C	2	3751453	3836122	333	2.488	0.0064238	0.169478
C1orf173	1	75033795	75139422	164	2.4856	0.0064659	0.169825
ANKRD13C	1	70726271	70820417	149	2.4855	0.0064678	0.169825
ITIH3	3	52828784	52843025	22	2.485	0.0064774	0.169825
ZNF461	19	37128094	37157755	60	2.4848	0.0064804	0.169825
OR5T2	11	55999490	56000737	12	2.4847	0.0064827	0.169825
DDAH1	1	85784164	86043933	747	2.4843	0.0064911	0.169825
WRN	8	30891317	31031285	296	2.4822	0.0065284	0.170564
C1orf105	1	172389828	172437971	136	2.4814	0.0065437	0.170726
ABCC10	6	43395104	43418168	48	2.4799	0.0065713	0.171024
MMP14	14	23305766	23318236	37	2.4798	0.0065733	0.171024
PCNA	20	5095599	5107272	18	2.4766	0.0066323	0.172321
DEPDC5	22	32149944	32303012	412	2.4727	0.0067056	0.173861
ZNF35	3	44690219	44702283	9	2.4721	0.0067157	0.173861
C1orf200	1	9712668	9714644	4	2.4719	0.0067193	0.173861
MUCL1	12	55224303	55252177	122	2.4686	0.0067817	0.174919
C1orf185	1	51567906	51613752	64	2.4686	0.0067821	0.174919
WFDC12	20	43752066	43753106	4	2.4683	0.0067881	0.174919
TFAP2B	6	50786436	50815326	70	2.4669	0.0068135	0.175
NKIRAS1	3	23933151	23988082	181	2.4667	0.0068174	0.175
RICTOR	5	38938021	39074510	276	2.4655	0.0068408	0.175
ABCB1	7	87133175	87342611	421	2.4647	0.0068557	0.175
KCTD13	16	29916333	29938356	35	2.4642	0.0068662	0.175
S100A7L2	1	153409534	153412425	7	2.464	0.0068694	0.175
SLC1A3	5	36606457	36688436	210	2.4637	0.0068751	0.175
MXI1	10	111967363	112047123	214	2.4635	0.00688	0.175
KIRREL3	11	126293254	126873355	1964	2.4633	0.0068825	0.175
PDHB	3	58413357	58419584	25	2.4632	0.006886	0.175
KRTAP10-9	21	46047040	46048294	15	2.4622	0.0069043	0.175
CCDC87	11	66357640	66360554	4	2.462	0.006908	0.175
SKAP2	7	26706681	27034858	831	2.4616	0.0069165	0.175
CHST14	15	40763160	40765353	1	2.4613	0.0069215	0.175
NKAIN2	6	124125286	125146803	2816	2.4598	0.0069506	0.175394
C19orf45	19	7557862	7573336	71	2.4595	0.0069557	0.175394
DCTN6	8	30013813	30041156	48	2.458	0.0069848	0.175669
GPR135	14	59895740	59932060	131	2.458	0.0069853	0.175669
ADNP2	18	77866915	77905406	133	2.4545	0.0070548	0.177039
HSPB2-C11orf52	11	111783460	111797595	14	2.4543	0.0070586	0.177039
ADAT2	6	143743969	143771810	85	2.4515	0.0071136	0.178181
TP53INP2	20	33292094	33301243	10	2.4502	0.0071393	0.178587
STT3A	11	125461607	125495110	145	2.4493	0.0071569	0.178789
ATXN1L	16	71879894	71919171	69	2.4474	0.0071946	0.179493
ZNHIT1	7	100860949	100867471	20	2.4464	0.0072136	0.179729
C16orf78	16	49407734	49433342	78	2.4456	0.007231	0.179924
PCDHA1	5	140165876	140391929	458	2.4447	0.0072488	0.180128
RBM6	3	49977440	50137478	285	2.4435	0.007273	0.180225
GGT7	20	33432523	33460663	51	2.4427	0.0072888	0.180225
TRABD2A	2	85048774	85134132	291	2.4427	0.0072892	0.180225
KCNJ1	11	128706210	128737268	85	2.4423	0.0072964	0.180225
MUC1	1	155158300	155162707	7	2.4421	0.0073006	0.180225
RXRG	1	165370159	165414433	186	2.4414	0.0073146	0.180256
CRIP3	6	43267448	43276535	14	2.4407	0.0073301	0.180256
SLC4A10	2	162280843	162841792	1137	2.4406	0.0073306	0.180256
ZNF397	18	32820994	32847097	41	2.4383	0.0073791	0.181212
RALGAPB	20	37101459	37207504	164	2.4369	0.0074067	0.181563
CYSTM1	5	139554227	139661637	193	2.4366	0.0074127	0.181563
SLC27A3	1	153746830	153752633	6	2.4354	0.0074373	0.181929
SLC41A2	12	105196331	105352522	391	2.4341	0.0074652	0.181999
SUN1	7	855528	936072	307	2.434	0.007467	0.181999
SAA4	11	18252896	18258440	13	2.4339	0.0074692	0.181999
FXR2	17	7494548	7518189	36	2.4318	0.0075112	0.182785
PAPPA2	1	176432307	176814735	805	2.4306	0.0075366	0.18299
FAM71E1	19	50970042	50980010	20	2.4303	0.0075426	0.18299
VGLL2	6	117586721	117594728	19	2.43	0.0075494	0.18299
PRSS3	9	33750515	33799230	135	2.4296	0.0075585	0.18299
CAPN10	2	241526133	241557122	152	2.4285	0.0075814	0.183157
ATXN2L	16	28834356	28848558	28	2.4283	0.0075849	0.183157
ARL6IP4	12	123464607	123467456	1	2.4264	0.0076245	0.183878
PCDHA3	5	140180783	140391929	429	2.4231	0.0076938	0.185311
GRINA	8	145064226	145067583	5	2.4186	0.0077906	0.186873
OR5T3	11	56019676	56020698	1	2.4186	0.0077912	0.186873
TP53I13	17	27893070	27900175	11	2.4181	0.0077999	0.186873
ANKHD1	5	139781399	139929163	125	2.4178	0.0078083	0.186873
ANKHD1-EIF4EBP3	5	139781493	139929154	125	2.4178	0.0078083	0.186873
NACAD	7	45120037	45128513	27	2.4132	0.0079059	0.188661
MIS12	17	5389605	5394134	26	2.4132	0.007906	0.188661
MYO1G	7	45002261	45018697	39	2.4123	0.0079257	0.188661
ARSB	5	78073032	78281910	722	2.4119	0.0079358	0.188661
CNOT1	16	58553855	58663790	341	2.4118	0.0079377	0.188661
LRRC7	1	70034081	70617628	1619	2.4114	0.0079456	0.188661
DYM	18	46570039	46987717	1097	2.4105	0.0079646	0.188661
FNDC4	2	27714750	27718112	5	2.41	0.0079757	0.188661
MKRN2	3	12598513	12625212	64	2.4097	0.0079827	0.188661
COMMD5	8	146066427	146079121	48	2.4097	0.0079833	0.188661
SNX19	11	130745331	130786404	226	2.4085	0.0080098	0.189049
ARMC12	6	35704809	35716856	23	2.4069	0.0080437	0.189612
AC139100.2	18	77905807	77936315	107	2.4057	0.0080702	0.189769
LYSMD4	15	100255902	100273766	50	2.4056	0.0080721	0.189769
DYNLT1	6	159057506	159065771	14	2.4052	0.0080808	0.189769
LRFN4	11	66624118	66627946	2	2.4044	0.0080987	0.189769
ZNF382	19	37095719	37119499	39	2.4043	0.0081008	0.189769
SETD8	12	123868320	123893905	59	2.4038	0.0081124	0.189804
AC091801.1	7	3179868	3214287	219	2.4016	0.0081623	0.190591
GGA2	16	23474863	23533316	116	2.4014	0.0081663	0.190591
CH25H	10	90965694	90967071	5	2.4003	0.0081898	0.190903
R3HDM2	12	57643392	57824788	218	2.3996	0.008207	0.190914
RHO	3	129247483	129254012	14	2.3994	0.0082106	0.190914
YY1AP1	1	155629237	155658791	27	2.3978	0.0082458	0.191494
KCNK12	2	47743720	47798078	130	2.3974	0.0082559	0.191494
SIDT2	11	117049449	117068160	57	2.3964	0.0082794	0.191606
SCAMP2	15	75136071	75165706	40	2.3963	0.0082811	0.191606
RP11-343C2.12	16	69362547	69368774	14	2.3944	0.0083229	0.192337
AL031320.1	6	143759575	143764295	10	2.393	0.0083558	0.19286
BACE2	21	42539728	42654445	339	2.3923	0.0083724	0.193006
PCNT	21	47744036	47865682	508	2.3914	0.0083925	0.193233
PELI3	11	66234216	66244808	18	2.3906	0.0084101	0.193401
HARS	5	140052758	140071609	32	2.387	0.0084928	0.195065
SPRY2	13	80910111	80915086	6	2.386	0.0085159	0.195357
MED16	19	867962	893218	108	2.3845	0.0085512	0.195779
KRI1	19	10663761	10676713	53	2.3843	0.0085551	0.195779
ATXN7L1	7	105245514	105517050	753	2.3825	0.0085974	0.196508
PTPRR	12	71031853	71314623	859	2.3817	0.0086169	0.196714
BOLL	2	198591603	198651486	75	2.3805	0.0086452	0.197046
HARS2	5	140071011	140078889	11	2.3798	0.0086608	0.197046
PXT1	6	36358328	36410666	172	2.3792	0.008675	0.197046
TNFSF12	17	7452208	7464925	40	2.3788	0.0086838	0.197046
TNFSF12-TNFSF13	17	7452416	7464918	40	2.3788	0.0086838	0.197046
ASH1L	1	155305059	155532598	174	2.3776	0.0087123	0.197454
TTBK1	6	43211418	43255997	111	2.3751	0.0087712	0.19855
HPCA	1	33351595	33364042	17	2.3727	0.0088284	0.199605
USP7	16	8985951	9058371	188	2.3703	0.008886	0.200666
ALAS1	3	52232102	52248343	15	2.3687	0.0089257	0.201082
HERC4	10	69681665	69835105	291	2.3687	0.0089258	0.201082
MAZ	16	29817427	29823649	3	2.3674	0.0089571	0.201545
RORB	9	77112281	77308093	433	2.3665	0.0089776	0.201686
H2AFZ	4	100869243	100871545	6	2.3662	0.0089848	0.201686
C3orf83	3	12556433	12602558	157	2.3655	0.009004	0.201876
MANEA	6	96025419	96057333	111	2.3646	0.0090236	0.202075
PP2D1	3	20021453	20053822	122	2.3639	0.0090417	0.202239
MAP3K19	2	135722061	135805038	200	2.3625	0.0090771	0.20279
UQCRB	8	97238148	97247862	18	2.3617	0.0090955	0.20296
PMEPA1	20	56223448	56286592	220	2.3609	0.0091143	0.203013
TRAPPC6B	14	39617015	39639736	65	2.3605	0.0091254	0.203013
EPHA8	1	22890057	22930087	151	2.36	0.0091384	0.203013
GPHN	14	66974125	67648520	2178	2.3596	0.009147	0.203013
AC011997.1	2	198557830	198639547	105	2.359	0.0091626	0.203013
CEACAM19	19	45165545	45187631	32	2.3589	0.0091655	0.203013
MC1R	16	89978527	89987385	32	2.3585	0.0091734	0.203013
INVS	9	102861538	103063282	454	2.3578	0.0091929	0.203205
TLN1	9	35696945	35732392	42	2.3569	0.0092147	0.203448
MEF2B	19	19256377	19303400	192	2.355	0.0092622	0.203814
TAL1	1	47681962	47697892	35	2.3549	0.009265	0.203814
TNFRSF10B	8	22877646	22926692	167	2.3547	0.0092695	0.203814
HOXA7	7	27193335	27197555	8	2.3545	0.0092746	0.203814
ABHD6	3	58223233	58281420	218	2.3516	0.0093457	0.205051
LSM12	17	42112003	42144987	45	2.3514	0.0093527	0.205051
MEF2BNB-MEF2B	19	19256376	19302967	190	2.3495	0.0093984	0.205813
SRF	6	43139037	43149243	14	2.3489	0.0094151	0.205939
ACAT1	11	107992243	108018503	51	2.3481	0.0094354	0.206143
FAM63A	1	150969025	150980851	18	2.3467	0.0094712	0.206685
GAPDH	12	6643093	6647537	14	2.3459	0.0094902	0.20686
CTH	1	70876901	70905534	74	2.3452	0.0095093	0.207036
CENPBD1	16	90036206	90038942	6	2.3436	0.009549	0.207112
LGALS9	17	25956824	25976586	54	2.3428	0.0095711	0.207112
ATRN	20	3451687	3631769	484	2.3423	0.0095839	0.207112
CNOT7	8	17086737	17104387	41	2.3421	0.0095866	0.207112
C15orf57	15	40820882	40857256	100	2.3414	0.0096045	0.207112
TTC26	7	138818490	138876732	124	2.341	0.0096168	0.207112
RRP12	10	99116115	99161127	188	2.3409	0.0096196	0.207112
PCDHA2	5	140174444	140391929	440	2.3408	0.0096219	0.207112
PYROXD2	10	100143322	100174941	155	2.3407	0.009624	0.207112
CERK	22	47080308	47134158	212	2.3405	0.0096301	0.207112
APH1A	1	150237804	150241980	2	2.3402	0.0096355	0.207112
TTC4	1	55181495	55208330	148	2.3399	0.0096449	0.207112
SNX27	1	151584541	151671567	114	2.3353	0.0097643	0.209437
TMEM259	19	1009647	1021117	89	2.3344	0.0097872	0.209471
STARD9	15	42867857	43013179	182	2.3343	0.0097891	0.209471
FDPS	1	155278539	155290457	14	2.3339	0.0097993	0.209471
RMI1	9	86595626	86618985	31	2.3322	0.0098458	0.210226
ANAPC13	3	134196548	134205558	21	2.331	0.0098774	0.210358
KIAA1109	4	123073488	123283913	302	2.3309	0.0098787	0.210358
PRSS35	6	84222194	84235423	34	2.3307	0.0098855	0.210358
NANOGNB	12	7917812	7926717	12	2.3292	0.0099247	0.210605
ATP11B	3	182511288	182639423	248	2.329	0.0099305	0.210605
SCRT1	8	145554228	145559943	6	2.329	0.0099307	0.210605
TBRG4	7	45139699	45151646	34	2.3283	0.0099479	0.210732
ZMAT2	5	140078265	140086248	12	2.3276	0.0099662	0.210793
TTC1	5	159436120	159492550	132	2.3269	0.0099844	0.210793
ENDOU	12	48103517	48119350	44	2.3269	0.0099844	0.210793
GLT8D1	3	52728505	52740048	14	2.3253	0.010028	0.211476
HDHD2	18	44633774	44676891	141	2.3241	0.01006	0.211803
ELMOD3	2	85581517	85618875	87	2.3239	0.010066	0.211803
OPN1SW	7	128412545	128415844	10	2.3221	0.010114	0.212457
DSCR8	21	39493545	39560110	126	2.3215	0.01013	0.212457
SNTB1	8	121547985	121825513	787	2.3215	0.010131	0.212457
GPR75	2	54080050	54087126	21	2.3204	0.01016	0.212592
DOCK5	8	25042238	25275598	607	2.3204	0.01016	0.212592
ZNF609	15	64752941	64978264	421	2.3199	0.010172	0.212606
S100A7	1	153430220	153433177	7	2.3192	0.010191	0.212767
WNT10B	12	49359123	49365546	9	2.3178	0.010231	0.213365
AL354993.1	20	52105495	52106164	1	2.3161	0.010276	0.214066
PPP2R1B	11	111597632	111637151	41	2.3149	0.010308	0.214146
DARS2	1	173793641	173827684	34	2.3148	0.010311	0.214146
NDRG3	20	35280169	35374481	94	2.3147	0.010314	0.214146
RGCC	13	42031695	42045018	35	2.3138	0.01034	0.214296
CORO1A	16	30194148	30200397	7	2.3136	0.010344	0.214296
CD46	1	207925402	207968858	96	2.313	0.010362	0.214433
CEP63	3	134204585	134293859	207	2.311	0.010416	0.215314
PHKG2	16	30759591	30772490	6	2.3096	0.010455	0.215883
TUFM	16	28853732	28857729	7	2.3088	0.010477	0.2161
ENTPD8	9	140328816	140336268	14	2.3075	0.010513	0.216234
CLEC1B	12	10138241	10166023	143	2.3071	0.010523	0.216234
SPHKAP	2	228844666	229046361	724	2.307	0.010527	0.216234
ETS2	21	40177231	40196879	42	2.3069	0.01053	0.216234
BRAT1	7	2577511	2595361	83	2.3064	0.010545	0.216234
OR7A10	19	14951760	14952689	5	2.3059	0.010559	0.216234
KLC2	11	66024765	66035331	13	2.3057	0.010564	0.216234
F11	4	187187099	187210835	66	2.3052	0.010579	0.216306
MON1A	3	49946302	49967606	22	2.3037	0.010621	0.216816
ZNF34	8	145998499	146012730	32	2.3034	0.010627	0.216816
ZNF710	15	90544624	90625438	190	2.3025	0.010655	0.217039
ATP1B3	3	141594966	141645356	174	2.3022	0.010661	0.217039
HNF1A	12	121416346	121440315	95	2.3007	0.010704	0.217444
RP11-162A12.2	18	74506688	74534251	87	2.3007	0.010704	0.217444
LMOD1	1	201865580	201915715	122	2.2993	0.010744	0.217676
PCDHA4	5	140186659	140391929	406	2.2991	0.01075	0.217676
NAGS	17	42081914	42086431	11	2.2987	0.010762	0.217676
LAT	16	28996147	29002104	7	2.298	0.010782	0.217676
MAP2K4	17	11924141	12047147	199	2.2977	0.010789	0.217676
ADORA2A	22	24813847	24838328	55	2.2976	0.010792	0.217676
BRE	2	28112808	28561768	920	2.2974	0.010798	0.217676
ZNF517	8	146024261	146036554	26	2.297	0.010808	0.217676
TNFRSF25	1	6521211	6526255	14	2.296	0.010839	0.217722
TNNT2	1	201328136	201346890	84	2.2959	0.010841	0.217722
SNAP23	15	42783431	42837547	85	2.2958	0.010845	0.217722
ASCL2	11	2289725	2292182	5	2.295	0.010866	0.217799
EARS2	16	23533335	23569052	111	2.2948	0.010872	0.217799
NHLH2	1	116378998	116386538	21	2.2929	0.010928	0.218688
OR8H2	11	55872519	55873457	9	2.2904	0.010999	0.219661
RABGAP1L	1	174128548	174964445	1787	2.2904	0.011	0.219661
DFNA5	7	24737972	24809244	272	2.2896	0.011023	0.219834
CHTF8	16	69151913	69166487	27	2.2893	0.011032	0.219834
WARS	14	100800125	100843142	128	2.2869	0.011101	0.220851
MMP16	8	89044237	89340254	665	2.2863	0.011118	0.220851
OTOG	11	17568920	17668697	241	2.2859	0.01113	0.220851
SPEF1	20	3758151	3762095	5	2.2859	0.01113	0.220851
ADK	10	75910960	76469061	879	2.2855	0.011143	0.220876
PIGC	1	172339329	172413230	157	2.2841	0.011182	0.221054
LARP1B	4	128982423	129144086	299	2.2839	0.011189	0.221054
TMEM238	19	55890613	55895966	17	2.2836	0.011196	0.221054
ABAT	16	8768422	8878432	596	2.2835	0.011199	0.221054
SFRP2	4	154701744	154710272	14	2.2825	0.011229	0.221241
UBN2	7	138915102	138992982	112	2.2824	0.011232	0.221241
AXDND1	1	179334855	179523870	1131	2.2808	0.011279	0.221589
MSI2	17	55333212	55762046	1170	2.2807	0.011284	0.221589
APOA2	1	161192082	161193421	2	2.2806	0.011285	0.221589
HTR1D	1	23516993	23521222	9	2.2802	0.011298	0.221613
MCM3AP	21	47655047	47706211	163	2.2795	0.01132	0.221621
ZP4	1	238045705	238054094	19	2.2794	0.011322	0.221621
PMS2	7	6012870	6048756	126	2.2784	0.011352	0.221962
IK	5	140026643	140042064	21	2.278	0.011363	0.221962
CATSPER4	1	26517052	26529459	65	2.2775	0.011377	0.222005
MST1R	3	49924435	49941299	24	2.2765	0.011408	0.222075
GSTO1	10	105995114	106027217	68	2.2765	0.011408	0.222075
AC008948.1	5	101569696	101571279	5	2.2762	0.011416	0.222075
CLEC4C	12	7882011	7904201	97	2.2745	0.011469	0.222732
CAMKV	3	49895421	49907655	15	2.2739	0.011485	0.222732
SLC22A14	3	38323785	38360066	175	2.2738	0.011489	0.222732
EZH2	7	148504475	148581413	151	2.2732	0.011506	0.222732
JKAMP	14	59951161	59972128	77	2.2731	0.011509	0.222732
CNKSR1	1	26503894	26516377	28	2.2726	0.011524	0.222793
INS	11	2181009	2182571	7	2.2722	0.011538	0.222835
SLC10A4	4	48485360	48491213	11	2.2697	0.011612	0.223882
KCNJ15	21	39529128	39679279	414	2.2696	0.011616	0.223882
RPL35	9	127620159	127624260	7	2.2691	0.01163	0.223922
BLOC1S5-TXNDC5	6	7881755	8064597	733	2.2685	0.011651	0.223926
FAM170B	10	50339199	50342053	14	2.2683	0.011654	0.223926
OLFM1	9	137967268	138013025	206	2.2661	0.011722	0.225003
TXNDC9	2	99935445	99957165	47	2.2647	0.011764	0.225387
FAM107B	10	14560556	14816896	1019	2.2647	0.011766	0.225387
CNTN4	3	2140497	3099645	4311	2.264	0.011786	0.225541
PNN	14	39644387	39652422	18	2.2628	0.011824	0.226037
SEC23A	14	39501123	39578850	196	2.262	0.011848	0.226037
VSNL1	2	17720393	17838285	397	2.2615	0.011866	0.226037
CDK6	7	92234235	92465908	281	2.2614	0.011866	0.226037
USO1	4	76649777	76735382	189	2.2613	0.011872	0.226037
ZFP91-CNTF	11	58346645	58392112	76	2.259	0.011941	0.226756
SLC43A1	11	57252007	57283259	49	2.2589	0.011946	0.226756
POLN	4	2073645	2243848	394	2.2588	0.011948	0.226756
RP11-680G10.1	16	85391069	85393055	6	2.2585	0.011958	0.226756
CHEK1	11	125495036	125546150	119	2.2573	0.011995	0.227019
DAZAP2	12	51632076	51665146	85	2.2572	0.011996	0.227019
PTPRJ	11	48002113	48189670	345	2.2556	0.012049	0.227583
CHP1	15	41523037	41574043	113	2.2555	0.01205	0.227583
OR6C76	12	55820038	55820976	1	2.2546	0.012081	0.227766
PLEKHA2	8	38758753	38831428	200	2.2542	0.012093	0.227766
COL16A1	1	32117848	32169920	96	2.2541	0.012096	0.227766
TCEB3B	18	44558943	44561988	15	2.2535	0.012113	0.227858
MAPK14	6	35995488	36079013	177	2.2497	0.012233	0.229885
PPAP2B	1	56960419	57110974	504	2.2488	0.012264	0.229962
KCNH3	12	49932940	49952091	40	2.2483	0.012279	0.229962
TMED2	12	124069078	124083116	44	2.2483	0.01228	0.229962
GNL3	3	52715172	52728508	22	2.2481	0.012286	0.229962
EIF4ENIF1	22	31832963	31892094	118	2.247	0.012319	0.230197
BTBD18	11	57510986	57519253	5	2.2469	0.012323	0.230197
AFAP1	4	7760441	7941653	945	2.2447	0.012393	0.231275
HIPK2	7	139246316	139477577	410	2.2443	0.012406	0.231288
CLDN11	3	170136653	170578169	1169	2.2439	0.01242	0.231319
VIM	10	17270258	17279592	13	2.2426	0.012461	0.231581
PURA	5	139487362	139496321	3	2.2424	0.012467	0.231581
CACNA1G	17	48638429	48704835	145	2.2423	0.012471	0.231581
HNF1B	17	36046435	36105237	159	2.2419	0.012484	0.231588
FAM13B	5	137273649	137387650	216	2.2415	0.012496	0.231588
MOGAT3	7	100838288	100844302	11	2.2409	0.012518	0.231652
RER1	1	2323267	2336883	37	2.2404	0.012531	0.231652
WDR55	5	140044261	140053709	16	2.2402	0.012537	0.231652
LUZP2	11	24518516	25104150	2455	2.2397	0.012555	0.231652
GRIA4	11	105480721	105852819	684	2.2395	0.012561	0.231652
CDC42BPB	14	103398716	103523799	288	2.2373	0.012633	0.232579
FAM174B	15	93160673	93353114	784	2.2372	0.012636	0.232579
PSMB7	9	127115745	127177723	98	2.2361	0.012671	0.232687
HOXB9	17	46698518	46703839	15	2.2361	0.012674	0.232687
TMEM190	19	55888204	55889612	2	2.2359	0.012679	0.232687
SH2D6	2	85645844	85664152	53	2.2348	0.012715	0.233121
MRGPRG	11	3239174	3240043	1	2.2311	0.012839	0.235165
MPC1	6	166778407	166796486	24	2.2306	0.012853	0.235192
TRIM64C	11	49075266	49080664	15	2.2295	0.012891	0.235329
CDK2AP1	12	123745528	123756881	36	2.2295	0.012891	0.235329
POLR2H	3	184079506	184086384	13	2.2293	0.012898	0.235329
SLC4A1AP	2	27886338	27917840	25	2.2277	0.012949	0.235364
MRPL13	8	121393000	121457642	97	2.2276	0.012953	0.235364
KLHL26	19	18747775	18781309	97	2.2268	0.012979	0.235364
KDR	4	55944644	55991756	122	2.2268	0.012981	0.235364
RGS7	1	240931554	241520530	1927	2.2266	0.012988	0.235364
HSD11B1	1	209859510	209908295	97	2.2265	0.012991	0.235364
RP1-4G17.5	17	7150148	7165408	23	2.2262	0.012999	0.235364
LMBR1L	12	49490919	49504683	12	2.2262	0.013	0.235364
KCNC2	12	75433857	75603648	448	2.2258	0.013014	0.235391
HCAR3	12	123199303	123201439	14	2.2242	0.013067	0.235911
ELP5	17	7154735	7163259	13	2.2233	0.013099	0.235911
PIK3IP1	22	31677579	31688520	25	2.2232	0.013099	0.235911
AC126614.1	12	57810198	57810536	1	2.2232	0.013102	0.235911
RP11-463C8.4	14	77564654	77691805	428	2.2229	0.01311	0.235911
NPM3	10	103541082	103543170	4	2.2227	0.013118	0.235911
INSRR	1	156809855	156828810	21	2.2212	0.013168	0.236139
ZSCAN30	18	32831032	32870196	75	2.221	0.013176	0.236139
JTB	1	153946745	153950164	2	2.2208	0.013184	0.236139
ZNF547	19	57874845	57890933	39	2.2206	0.01319	0.236139
MTBP	8	121457640	121554373	231	2.2201	0.013206	0.236139
PRM2	16	11369496	11370337	3	2.2201	0.013206	0.236139
SOGA1	20	35405845	35492089	116	2.2184	0.013265	0.236969
RPP14	3	58291974	58310422	69	2.2177	0.013286	0.237119
ZFP91	11	58346584	58388515	72	2.2173	0.013302	0.237133
PFDN1	5	139624624	139682706	87	2.217	0.013312	0.237133
DND1	5	140050379	140053171	1	2.2159	0.013349	0.237242
CNP	17	40118759	40129749	20	2.2159	0.013349	0.237242
SLC2A4	17	7184986	7191576	8	2.2157	0.013356	0.237242
HOXB13	17	46802125	46806540	7	2.2148	0.013388	0.23738
MSRA	8	9911778	10286401	1549	2.2147	0.013389	0.23738
SLC19A2	1	169433147	169455241	38	2.213	0.01345	0.238172
PPIL2	22	22006559	22054304	180	2.2127	0.013459	0.238172
MTERFD1	8	97251626	97273838	36	2.2118	0.013491	0.238514
ATP6V1G3	1	198492352	198510075	34	2.2098	0.01356	0.239284
ITIH1	3	52811603	52826078	33	2.2098	0.01356	0.239284
YARS	1	33240840	33283754	81	2.208	0.013622	0.239695
ADARB2	10	1228073	1779670	2326	2.208	0.013622	0.239695
GSS	20	33516236	33543620	33	2.2079	0.013624	0.239695
ULK3	15	75128457	75135687	14	2.2074	0.013642	0.239695
PPL	16	4932508	5010742	358	2.2073	0.013647	0.239695
CARS	11	3022152	3078843	170	2.2061	0.013688	0.240191
ZNF513	2	27600098	27603657	2	2.2048	0.013733	0.240372
FYN	6	111981535	112194655	532	2.2048	0.013735	0.240372
APOBEC3G	22	39436924	39483748	115	2.2046	0.013741	0.240372
TXNDC5	6	7881483	8026646	588	2.2041	0.01376	0.240372
PRKAR1A	17	66507921	66547460	96	2.204	0.013763	0.240372
IREB2	15	78729773	78793798	132	2.2036	0.013775	0.240372
SLC7A5	16	87863629	87903094	206	2.2024	0.013818	0.240899
STAC3	12	57637236	57644976	7	2.202	0.013832	0.24092
GOLGA8A	15	34671269	34880704	771	2.201	0.013867	0.241118
MRPL9	1	151732119	151736040	12	2.201	0.013869	0.241118
ZBTB7C	18	45553044	45937123	1381	2.2006	0.013882	0.241121
RP11-201K10.3	1	155141885	155159748	30	2.1986	0.013953	0.242034
TSPYL4	6	116571151	116575261	11	2.198	0.013975	0.242034
KCNS1	20	43720951	43729753	14	2.1979	0.013978	0.242034
ATP13A2	1	17312453	17338423	55	2.1977	0.013986	0.242034
HPS5	11	18300223	18343745	112	2.1936	0.014131	0.243922
CXCL5	4	74861359	74864496	4	2.1936	0.014133	0.243922
PAQR4	16	3019246	3023490	8	2.1934	0.014138	0.243922
SCAI	9	127704887	127905785	331	2.1932	0.014147	0.243922
CCDC88C	14	91737667	91884188	400	2.1927	0.014166	0.244026
SAAL1	11	18091482	18127638	121	2.1922	0.014182	0.244078
TXNRD2	22	19863040	19929341	297	2.1908	0.014234	0.244474
WIZ	19	15532319	15560762	21	2.1907	0.014239	0.244474
SEMA3G	3	52467069	52479101	16	2.1905	0.014244	0.244474
PEX5L	3	179512746	179754841	675	2.1897	0.014272	0.244732
MSH2	2	47630108	47789450	459	2.1892	0.014292	0.244851
KLHL24	3	183353356	183402265	185	2.1883	0.014324	0.245176
TFAP2E	1	36038971	36060929	22	2.1877	0.014346	0.24533
ANKRD11	16	89334038	89556969	440	2.1851	0.014442	0.246747
SOAT2	12	53497302	53518322	96	2.1842	0.014475	0.247048
CSNK2A2	16	58191811	58231824	130	2.1836	0.014495	0.247048
OR5M11	11	56309746	56310757	5	2.1835	0.014499	0.247048
ZCCHC14	16	87439852	87525651	324	2.1815	0.014572	0.248067
MROH9	1	170904612	171033906	440	2.1806	0.014607	0.248332
RAB8B	15	63481668	63559981	173	2.1804	0.014614	0.248332
CUL4A	13	113862552	113919399	131	2.1797	0.014639	0.248533
CYP11A1	15	74630100	74660081	46	2.1789	0.014671	0.248851
TRIM46	1	155145873	155157447	15	2.1782	0.014695	0.248933
ZDHHC8	22	20116979	20135530	63	2.1777	0.014714	0.248933
AP001468.1	21	47612391	47613673	4	2.1774	0.014724	0.248933
PGLYRP1	19	46522411	46526323	7	2.1772	0.014732	0.248933
CTBP1	4	1205236	1243741	129	2.177	0.014742	0.248933
CCDC181	1	169364108	169429907	179	2.1738	0.014862	0.250735
PRUNE	1	150980896	151008189	66	2.1707	0.014977	0.252448
RALB	2	120997640	121052289	151	2.1695	0.015024	0.253014
DDX19A	16	70380732	70407286	28	2.1671	0.015112	0.254268
PRR14L	22	32072242	32146126	172	2.1663	0.015146	0.254613
BMP10	2	69092613	69098649	11	2.1659	0.015161	0.254637
PCDHA5	5	140201222	140391929	379	2.1651	0.01519	0.254759
NDUFB5	3	179322478	179345435	37	2.1642	0.015224	0.254759
DDX20	1	112297867	112310638	48	2.1642	0.015225	0.254759
GALNT6	12	51745031	51786651	94	2.164	0.015234	0.254759
TGFB1I1	16	31482906	31489281	6	2.1639	0.015236	0.254759
FAM174A	5	99871009	99922445	107	2.1632	0.015265	0.255018
ZMYND11	10	180405	300577	201	2.1624	0.015292	0.255049
BIRC6	2	32582096	32843966	305	2.1624	0.015294	0.255049
ZNF835	19	57174020	57183151	51	2.1618	0.015316	0.255071
RFTN2	2	198432948	198540769	163	2.1614	0.015332	0.255071
SLC34A2	4	25656923	25680370	50	2.1613	0.015336	0.255071
UCHL3	13	76123619	76180085	159	2.1588	0.015433	0.256458
CDAN1	15	43015757	43029324	30	2.1584	0.015447	0.256464
C10orf99	10	85933494	85945050	42	2.1574	0.015488	0.256918
FAM188B	7	30811033	30932002	454	2.1558	0.015549	0.257702
RAP1A	1	112084840	112259313	512	2.1525	0.015678	0.259612
BRAF	7	140419127	140624564	333	2.1522	0.015692	0.259615
ADAMTS20	12	43747669	43945724	570	2.1501	0.015772	0.260709
DLAT	11	111895538	111935114	42	2.1493	0.015807	0.260978
OR5B2	11	58189738	58190786	3	2.149	0.015816	0.260978
DST	6	56322785	56819426	949	2.1455	0.015955	0.262597
OR8J1	11	56127691	56128764	7	2.1455	0.015956	0.262597
CACNG6	19	54495542	54515923	87	2.1455	0.015956	0.262597
HTR5A-AS1	7	154858777	154863267	16	2.1441	0.016014	0.263042
FCGRT	19	50010073	50029590	47	2.144	0.016015	0.263042
RPA1	17	1732996	1803376	198	2.1438	0.016025	0.263042
IGSF22	11	18725852	18747777	74	2.1425	0.016077	0.263501
NCL	2	232318242	232348352	86	2.1424	0.016081	0.263501
ABHD17C	15	80972025	81047962	255	2.142	0.016095	0.263501
OAZ2	15	64979772	64995480	22	2.1416	0.016114	0.263583
CA12	15	63613577	63674360	133	2.1412	0.01613	0.263599
PEX11G	19	7541761	7562335	87	2.1409	0.016143	0.263599
MBOAT7	19	54677107	54693733	53	2.1396	0.016194	0.264202
NANOS1	10	120789228	120793854	2	2.1387	0.016232	0.264413
RP11-368I7.4	16	89749028	89752977	21	2.1386	0.016235	0.264413
HCAR1	12	123104824	123215390	293	2.1372	0.016291	0.264899
ST7	7	116593292	116870157	398	2.1372	0.016293	0.264899
SPNS1	16	28985542	28995869	14	2.1349	0.016386	0.266097
SPRYD3	12	53458388	53473204	29	2.1346	0.016395	0.266097
TCEA2	20	62681189	62703700	62	2.1337	0.016433	0.266484
HCN2	19	589893	617159	181	2.1328	0.016471	0.26687
C1QC	1	22970123	22974603	22	2.1324	0.016488	0.266915
CTDNEP1	17	7146910	7155810	7	2.1304	0.016571	0.268028
USB1	16	58033450	58055522	33	2.1291	0.016622	0.268467
CNIH2	11	66045661	66052772	7	2.1289	0.01663	0.268467
DNAJB14	4	100817405	100867883	81	2.1287	0.016641	0.268467
AATF	17	35306175	35414171	145	2.1282	0.016661	0.268467
HDGFRP2	19	4472284	4502223	117	2.1278	0.016675	0.268467
ZNF567	19	37178514	37218603	95	2.1273	0.016696	0.268467
FKBP10	17	39968932	39979465	20	2.1273	0.016698	0.268467
JUND	19	18390563	18392432	2	2.1267	0.016724	0.268655
NQO1	16	69740899	69760854	45	2.1258	0.016758	0.268972
CSDE1	1	115259534	115301297	68	2.1243	0.016822	0.269769
PCDHA6	5	140207563	140391929	373	2.1233	0.016865	0.269976
ZNF584	19	58912871	58929694	73	2.1231	0.016872	0.269976
MOGAT1	2	223536505	223574649	122	2.123	0.016878	0.269976
EXTL1	1	26346375	26362955	26	2.1223	0.016905	0.270178
C12orf43	12	121440225	121454305	56	2.1217	0.016932	0.27038
SH3RF2	5	145316142	145461354	351	2.1179	0.017092	0.272704
TOMM40L	1	161195793	161200408	4	2.1168	0.017138	0.273206
C5orf30	5	102594403	102614361	43	2.1161	0.017168	0.273452
RP11-1105G2.3	12	94671534	94676620	21	2.1157	0.017183	0.27346
SPATA18	4	52917497	52963458	85	2.1148	0.017223	0.273856
ATP6V0E2	7	149570057	149577784	35	2.1145	0.017237	0.273856
PATE2	11	125646008	125648714	12	2.1124	0.017325	0.275022
AARS	16	70286198	70323446	32	2.1119	0.017347	0.275139
PTGIR	19	47123725	47128375	7	2.1099	0.017434	0.276286
PARS2	1	55222571	55230187	27	2.1073	0.017547	0.277474
POLG2	17	62473902	62493154	41	2.1071	0.017553	0.277474
TTBK2	15	43030932	43213007	214	2.1069	0.017562	0.277474
PLCZ1	12	18836103	18890991	197	2.1068	0.017568	0.277474
UBFD1	16	23568392	23585710	49	2.1062	0.017595	0.277577
EDRF1	10	127408084	127452712	59	2.106	0.017604	0.277577
TARM1	19	54573149	54584634	58	2.1055	0.017622	0.2776
AC007204.1	19	20047769	20048639	2	2.1052	0.017635	0.2776
PGPEP1	19	18451397	18480760	93	2.1044	0.01767	0.277796
ZNF850	19	37205285	37263727	117	2.1043	0.017677	0.277796
PHPT1	9	139743176	139745488	5	2.103	0.017734	0.278227
IRF3	19	50162826	50169132	12	2.103	0.017734	0.278227
ZNF566	19	36936021	36980804	107	2.1023	0.017761	0.278418
EFR3B	2	25264999	25378243	245	2.1002	0.017858	0.279462
ATG4D	19	10654571	10664094	26	2.1	0.017864	0.279462
TFDP2	3	141663277	141868386	707	2.0995	0.017885	0.279462
RPL28	19	55896713	55914612	97	2.0995	0.017887	0.279462
MSL2	3	135867764	135916083	51	2.0971	0.017991	0.280824
XPC	3	14186647	14220283	70	2.0968	0.018004	0.280824
TMEM219	16	29952206	29984373	49	2.0959	0.018044	0.280968
DERL2	17	5374571	5390131	43	2.0956	0.018058	0.280968
TCF25	16	89940000	89977792	142	2.0954	0.018066	0.280968
COPS8	2	237993955	238009109	19	2.0953	0.018073	0.280968
LAMTOR3	4	100799493	100815647	23	2.0944	0.01811	0.281311
C2orf82	2	233721980	233743418	59	2.0921	0.018215	0.282366
DKK3	11	11984653	12031316	178	2.0919	0.018224	0.282366
MUC7	4	71296209	71348714	197	2.0915	0.018242	0.282366
TEX26	13	31506840	31549639	143	2.0913	0.01825	0.282366
PPARGC1A	4	23756664	23905712	439	2.0912	0.018253	0.282366
GLI1	12	57853918	57866045	28	2.0906	0.01828	0.282474
C9orf64	9	86553226	86571901	30	2.0904	0.01829	0.282474
MAPK3	16	30125426	30134827	11	2.0894	0.018338	0.282641
PPFIA4	1	202995626	203047868	173	2.0891	0.018347	0.282641
TSEN34	19	54693789	54697585	11	2.0891	0.018348	0.282641
PRDM7	16	90122974	90158480	114	2.0884	0.018382	0.282641
AC005609.1	5	140240341	140243224	8	2.088	0.018398	0.282641
ACADVL	17	7120444	7128592	10	2.0877	0.018411	0.282641
TNFRSF14	1	2487078	2496821	19	2.0876	0.018415	0.282641
OASL	12	121458095	121477045	46	2.0875	0.018421	0.282641
ACAD9	3	128598439	128634910	96	2.087	0.018446	0.282794
ZNF655	7	99156029	99174076	33	2.086	0.018489	0.283222
MELK	9	36572859	36677678	166	2.0855	0.018514	0.283297
OR8J3	11	55904247	55905194	5	2.0852	0.018524	0.283297
FZD8	10	35927177	35930362	3	2.0838	0.018591	0.28409
STMND1	6	17102489	17131603	79	2.0827	0.018642	0.284639
TSNARE1	8	143293441	143484601	720	2.0822	0.018662	0.284713
CTD-2162K18.4	19	37264055	37267980	11	2.0815	0.018695	0.284985
OR4A47	11	48510269	48511332	5	2.0811	0.018713	0.285029
WDR25	14	100842755	100996640	235	2.0794	0.01879	0.285687
BMP8A	1	39957318	39991607	73	2.0791	0.018804	0.285687
SLC13A4	7	135365985	135414006	141	2.079	0.018807	0.285687
HBEGF	5	139712428	139726216	32	2.0788	0.018817	0.285687
SHANK3	22	51112843	51171726	144	2.0777	0.018866	0.286167
TMCO4	1	20008706	20126438	377	2.0775	0.018879	0.286167
PTF1A	10	23481256	23483181	3	2.0741	0.019035	0.287987
ECHDC3	10	11784365	11806069	76	2.074	0.019038	0.287987
DHDH	19	49436939	49448226	51	2.0739	0.019045	0.287987
MTX1	1	155178490	155183615	6	2.0729	0.019089	0.288139
SMARCD3	7	150935850	150974982	110	2.0728	0.019097	0.288139
CHMP2A	19	59062933	59066491	7	2.0727	0.019101	0.288139
HAGH	16	1845621	1877195	285	2.071	0.019178	0.289068
RAP2B	3	152880029	152886265	7	2.0704	0.019208	0.289289
TTC29	4	147627790	147867034	576	2.0699	0.01923	0.28932
UQCR10	22	30163358	30166402	5	2.0695	0.019249	0.28932
H1FOO	3	129262057	129270310	22	2.0691	0.019267	0.28932
KIAA1524	3	108268716	108308491	63	2.069	0.019273	0.28932
FAM105B	5	14664773	14699820	56	2.0687	0.019287	0.28932
RFXANK	19	19303008	19312678	19	2.0681	0.019314	0.289495
ZFAND3	6	37787275	38122400	867	2.0656	0.019435	0.291076
PCDHA7	5	140213969	140391929	361	2.065	0.019463	0.291256
GS1-259H13.10	7	99156291	99205433	83	2.0646	0.019478	0.291256
PABPC4	1	40026488	40042462	33	2.0638	0.019521	0.291466
DYNAP	18	52254988	52266724	20	2.0637	0.019523	0.291466
BNC1	15	83924655	83953466	41	2.0633	0.019543	0.291533
CLDN7	17	7163222	7167302	6	2.0628	0.019566	0.291623
GPR1	2	207040040	207082771	113	2.0625	0.01958	0.291623
CHAT	10	50817141	50901925	223	2.0612	0.019641	0.2923
MLLT4	6	168227602	168372703	396	2.0587	0.019761	0.293844
OR5M8	11	56257825	56258871	1	2.0584	0.019776	0.293844
PAFAH1B2	11	117014983	117047610	96	2.0578	0.019807	0.293959
CTD-3148I10.9	19	49966009	49989488	65	2.0576	0.019815	0.293959
ZAR1	4	48492269	48496406	15	2.056	0.019893	0.294258
SLC4A11	20	3208063	3219836	50	2.0555	0.019915	0.294258
ADIPOR2	12	1797740	1897844	284	2.0555	0.019917	0.294258
FAR2	12	29302036	29493913	596	2.0554	0.019918	0.294258
ZMIZ1	10	80828792	81076276	795	2.0554	0.019919	0.294258
IPO5	13	98605912	98676551	117	2.0552	0.019929	0.294258
CASP6	4	110609785	110624739	30	2.0527	0.02005	0.295743
NT5C3B	17	39981335	39992523	39	2.0525	0.020061	0.295743
TMEM54	1	33360195	33367039	9	2.0503	0.020166	0.297058
SETBP1	18	42260138	42648475	732	2.0497	0.020195	0.297252
MRPL33	2	27994584	28210954	309	2.0487	0.020246	0.29754
SLC5A6	2	27422455	27435826	29	2.0485	0.020256	0.29754
FASTKD5	20	3127165	3140543	32	2.0484	0.020262	0.29754
ROR1	1	64239693	64647181	972	2.048	0.020281	0.297586
AC012360.1	2	105867759	105869601	8	2.0463	0.020365	0.298326
COX7A1	19	36641824	36643771	6	2.0463	0.020365	0.298326
RNF185	22	31556168	31603005	112	2.0451	0.02042	0.298326
SGOL2	2	201374731	201448505	155	2.0451	0.020422	0.298326
PAXBP1	21	34106210	34144169	47	2.0449	0.02043	0.298326
B4GALT1	9	33104080	33167354	234	2.0445	0.020452	0.298326
TUBB2B	6	3224495	3231964	4	2.0445	0.020454	0.298326
PRKAB1	12	120105558	120119435	21	2.0438	0.020485	0.298326
KRTCAP3	2	27665233	27669348	5	2.0437	0.02049	0.298326
TMEM59L	19	18718240	18731849	43	2.0437	0.02049	0.298326
JAZF1	7	27870192	28220362	910	2.0431	0.020523	0.298507
OTUD7B	1	149909705	149982625	83	2.0425	0.020549	0.298507
SEC24B	4	110354928	110462052	194	2.0425	0.02055	0.298507
MEF2BNB	19	19287712	19303400	61	2.0415	0.020599	0.298583
PARP12	7	139723544	139763521	149	2.0415	0.020602	0.298583
KCTD21	11	77882295	77899868	46	2.0413	0.020612	0.298583
TNIK	3	170779128	171178197	1044	2.04	0.020674	0.298583
MCM9	6	119134605	119256327	340	2.0399	0.020678	0.298583
SDHD	11	111957497	111990353	60	2.0398	0.020685	0.298583
MED17	11	93517393	93547861	45	2.0397	0.020689	0.298583
OXSR1	3	38206580	38296979	113	2.0396	0.020693	0.298583
FCER1G	1	161185024	161190489	17	2.0395	0.020699	0.298583
NPHS2	1	179519674	179545087	106	2.0392	0.020714	0.298583
TBR1	2	162272605	162282381	8	2.0387	0.020741	0.298743
SPATC1L	21	47581062	47604390	158	2.0375	0.020802	0.299393
PDE4D	5	58264865	59817947	3822	2.0365	0.020851	0.299683
PTN	7	136912088	137028611	303	2.0364	0.020854	0.299683
NDUFA2	5	140018325	140027370	19	2.0343	0.020959	0.300947
NEK7	1	198126093	198291550	497	2.0338	0.020986	0.300947
BTBD1	15	83685174	83736106	120	2.0337	0.02099	0.300947
ATXN7L3B	12	74931551	74935223	9	2.0322	0.021069	0.301648
UPK2	11	118795873	118829269	100	2.0317	0.021092	0.301648
SLC27A5	19	58990879	59023780	73	2.0317	0.021092	0.301648
KCTD6	3	58477841	58488087	16	2.0315	0.021103	0.301648
ZNF529	19	37025676	37096178	142	2.0305	0.021153	0.302118
CTNNAL1	9	111704851	111775809	199	2.0302	0.021168	0.302118
FNDC5	1	33327869	33338083	11	2.029	0.021229	0.302682
FAM219B	15	75192328	75199462	9	2.0286	0.021251	0.302682
TMEM245	9	111777432	111882225	316	2.0281	0.021275	0.302682
FGF14	13	102372134	103054124	1794	2.0279	0.021283	0.302682
PBRM1	3	52579368	52719933	319	2.0279	0.021288	0.302682
HAUS2	15	42841008	42862192	38	2.0275	0.021308	0.302738
ABHD14B	3	52002526	52017425	11	2.0267	0.021347	0.30299
YIF1A	11	66052051	66056641	7	2.0265	0.021358	0.30299
SUMO2	17	73163408	73179078	23	2.0256	0.021402	0.303322
COL21A1	6	55921388	56258892	1403	2.0254	0.021415	0.303322
TTC32	2	20096404	20101747	10	2.0247	0.021448	0.303322
ZNF101	19	19779605	19794318	34	2.0247	0.021449	0.303322
MOB1A	2	74379655	74406025	50	2.0244	0.021462	0.303322
PLEKHF1	19	30155963	30166364	24	2.024	0.021484	0.303347
BAI3	6	69345259	70099403	2125	2.0238	0.021496	0.303347
PCDHA9	5	140227048	140391929	344	2.0226	0.021555	0.303951
PARD6A	16	67694849	67696681	1	2.0221	0.021583	0.304118
GK5	3	141882414	141944449	142	2.0215	0.021613	0.304128
OR1M1	19	9203855	9204889	1	2.0215	0.021616	0.304128
ABCB9	12	123405498	123466196	51	2.0211	0.021635	0.304167
FBXO5	6	153291664	153304714	40	2.0197	0.021706	0.304938
SSBP3	1	54691105	54879152	465	2.019	0.021741	0.305201
TAOK2	16	29984962	30003582	22	2.0185	0.021769	0.305367
DDRGK1	20	3170996	3185331	72	2.0171	0.021845	0.306088
RUNDC3B	7	87256864	87461611	315	2.0169	0.021853	0.306088
MBOAT1	6	20100935	20212670	377	2.016	0.021899	0.306417
NCDN	1	36023074	36032875	9	2.0158	0.021909	0.306417
C16orf86	16	67700719	67702661	1	2.014	0.022007	0.307558
CHRNB4	15	78916461	79020096	238	2.0136	0.022028	0.307623
GNAT1	3	50229045	50233949	3	2.013	0.022055	0.307772
NME7	1	169101769	169337205	887	2.0119	0.022116	0.307848
MMEL1	1	2522078	2564481	165	2.0113	0.022148	0.307848
KIAA1024L	5	129083772	129102425	59	2.011	0.022161	0.307848
ZNF24	18	32912176	32925446	26	2.0109	0.02217	0.307848
RIMS1	6	72596406	73112845	1342	2.0108	0.022172	0.307848
FAM84B	8	127564687	127570638	3	2.0108	0.022174	0.307848
PCDHA8	5	140220907	140391929	353	2.0108	0.022175	0.307848
TEX22	14	105864916	105916443	52	2.0094	0.022246	0.308175
LIN28B	6	105404923	105531207	166	2.0094	0.02225	0.308175
C8orf31	8	144120626	144141359	75	2.0084	0.022298	0.308175
STAG1	3	136055077	136471220	614	2.0084	0.022303	0.308175
COL19A1	6	70576463	70919679	791	2.0082	0.022309	0.308175
SLITRK6	13	86366925	86373623	24	2.0079	0.022327	0.308175
PPP1R14A	19	38741877	38747231	18	2.0078	0.022334	0.308175
XRCC5	2	216972187	217071026	233	2.0076	0.022345	0.308175
SRCRB4D	7	76018651	76039012	80	2.0075	0.022346	0.308175
DCAF15	19	14063304	14072254	8	2.0061	0.022421	0.308983
PPP5D1	19	46984053	47104457	411	2.0052	0.022473	0.309473
RNF170	8	42704780	42752433	61	2.0024	0.02262	0.311269
IPMK	10	59951278	60027694	308	2.0014	0.022677	0.311825
OR51I2	11	5474638	5475707	7	2.0005	0.022725	0.312043
OR6C68	12	55886147	55887100	3	2.0004	0.022726	0.312043
IER3IP1	18	44661027	44702652	147	1.9993	0.022787	0.312348
BRI3	7	97881691	97937162	152	1.9991	0.022797	0.312348
ADTRP	6	11712287	11807279	320	1.9991	0.022798	0.312348
FAM212B	1	112223252	112298446	241	1.9981	0.022853	0.312873
TANC2	17	61086917	61505060	642	1.9975	0.022884	0.31307
MPI	15	75182346	75191798	13	1.9972	0.022904	0.313116
AP3M1	10	75881524	75910821	56	1.9966	0.022934	0.313125
OR10A3	11	7960081	7961141	1	1.9965	0.022938	0.313125
PRR15L	17	46029333	46035244	19	1.9948	0.023031	0.314047
KIAA1522	1	33207486	33240571	50	1.9945	0.02305	0.314047
SRP68	17	74035184	74068734	54	1.9942	0.023067	0.314047
POTEJ	2	131369054	131415664	3	1.9938	0.023087	0.314047
SYCP2L	6	10748027	10979553	574	1.9938	0.023089	0.314047
TOP1	20	39657458	39753127	149	1.9932	0.02312	0.314077
RUNX1T1	8	92967203	93115514	187	1.9931	0.023126	0.314077
EIF5AL1	10	81272357	81276188	16	1.9928	0.023143	0.314077
CHRNA6	8	42607763	42651535	102	1.9925	0.023158	0.314077
SDC4	20	43953928	43977064	75	1.9907	0.023258	0.315206
PARD6G	18	77915115	78005429	233	1.9901	0.023289	0.315399
PSMD14	2	162164549	162268228	153	1.9896	0.023315	0.315404
LIMK2	22	31608225	31676066	113	1.9894	0.023328	0.315404
RILPL2	12	123899936	123921264	63	1.9891	0.023346	0.315404
G3BP2	4	76567966	76649709	212	1.9887	0.023365	0.315404
CNTN1	12	41086244	41466220	1217	1.9886	0.023375	0.315404
AC006455.1	7	62809239	62812151	3	1.9877	0.023421	0.315404
ADSS	1	244571796	244615436	114	1.9877	0.023423	0.315404
NOS1AP	1	162039564	162353321	1120	1.9877	0.023424	0.315404
ABHD14A	3	52005442	52015212	9	1.9872	0.023449	0.315404
GABRA4	4	46920917	46996424	235	1.9871	0.023457	0.315404
C1orf56	1	151020216	151024462	2	1.9864	0.023494	0.315675
KAT2B	3	20081515	20195896	487	1.9845	0.023598	0.316772
JOSD2	19	51009255	51014610	12	1.9843	0.023613	0.316772
SCMH1	1	41492872	41707826	515	1.984	0.023627	0.316772
BMP1	8	22022249	22069839	156	1.9837	0.023643	0.316772
CCDC152	5	42756903	42802462	112	1.9832	0.023671	0.316844
FAHD1	16	1876968	1890208	124	1.983	0.023682	0.316844
SCN2A	2	166095912	166248818	401	1.9822	0.023729	0.316907
WNK2	9	95947198	96082854	403	1.9821	0.023737	0.316907
USP38	4	144106070	144144983	77	1.982	0.023741	0.316907
DCXR	17	79993012	79995608	13	1.9815	0.023766	0.316907
AF131215.5	8	10983980	10987745	12	1.9814	0.023771	0.316907
TANGO2	22	20004537	20053449	164	1.981	0.023795	0.317003
KSR1	17	25783670	25953461	333	1.9801	0.023846	0.317384
MTAP	9	21802542	21931646	284	1.9796	0.023877	0.317384
GGTLC2	22	22988780	22990368	10	1.9794	0.023884	0.317384
RAC3	17	79989500	79992080	6	1.9791	0.023901	0.317384
MOBP	3	39508689	39570970	295	1.979	0.023908	0.317384
RPUSD2	15	40861499	40866659	12	1.9778	0.023973	0.317642
RREB1	6	7107830	7252213	274	1.9776	0.023984	0.317642
OR4C13	11	49973943	49974971	4	1.9775	0.023994	0.317642
IMPG2	3	100941390	101039404	179	1.9775	0.023995	0.317642
KPNA4	3	160212783	160283376	118	1.9768	0.024034	0.317935
LEAP2	5	132208014	132210738	8	1.9761	0.024074	0.31824
SPECC1L-ADORA2A	22	24666866	24838324	262	1.9746	0.024159	0.31914
INHBC	12	57828543	57844611	29	1.9742	0.024178	0.319167
INMT-FAM188B	7	30791753	30931696	527	1.9738	0.0242	0.319233
CD4	12	6896024	6929974	124	1.9725	0.024276	0.319669
TIMM21	18	71815746	71826197	47	1.9725	0.024279	0.319669
TSKS	19	50243010	50266587	60	1.9723	0.024286	0.319669
MRPL30	2	99797542	99814089	32	1.9719	0.024309	0.319669
UFL1	6	96969471	97003152	43	1.9716	0.024326	0.319669
TRIM59	3	160150233	160203561	99	1.9715	0.024335	0.319669
EDC4	16	67906926	67918406	11	1.9707	0.024381	0.32005
VAPA	18	9913999	9960018	132	1.969	0.024478	0.321085
LEPROTL1	8	29952914	30034724	176	1.9687	0.024494	0.321085
ZKSCAN5	7	99102274	99132323	40	1.9666	0.024615	0.322287
ARPC5L	9	127624409	127640003	14	1.9665	0.02462	0.322287
BMPR1B	4	95679119	96079599	1313	1.9657	0.024668	0.322691
ZIC5	13	100615218	100624163	15	1.9653	0.024689	0.322741
FHL5	6	97010424	97064512	144	1.965	0.024707	0.322752
SLC5A10	17	18853658	18925908	144	1.9638	0.024775	0.323416
UCKL1	20	62571186	62587769	38	1.9632	0.02481	0.323648
CCDC83	11	85566144	85631064	200	1.9625	0.024851	0.323723
RBM15B	3	51428731	51435330	7	1.9619	0.024889	0.323723
ZNF441	19	11877815	11894893	90	1.9614	0.024914	0.323723
OAZ3	1	151735445	151743808	21	1.9614	0.024916	0.323723
OR10G4	11	123886282	123887217	8	1.9614	0.024918	0.323723
ASAP1	8	131064353	131455906	1221	1.9614	0.024919	0.323723
KIF26B	1	245318287	245872733	2123	1.9594	0.025033	0.32498
CMTM3	16	66637777	66647795	26	1.9589	0.02506	0.325106
RP11-723O4.6	3	128628717	128690173	141	1.9578	0.025129	0.325776
PARD3B	2	205410516	206484886	2565	1.9568	0.025185	0.326278
ZNF713	7	55955169	56009918	139	1.9559	0.025239	0.326704
TGM4	3	44916100	44956482	110	1.9554	0.025268	0.326704
TADA2B	4	7043626	7059679	46	1.9554	0.02527	0.326704
MINOS1-NBL1	1	19923473	19984549	172	1.9542	0.025336	0.327097
CHRM2	7	136553416	136705002	428	1.9538	0.025363	0.327097
SLPI	20	43880880	43883205	9	1.9537	0.025366	0.327097
ZP3	7	76026835	76071388	180	1.9537	0.02537	0.327097
BTG1	12	92536286	92539673	10	1.9533	0.025391	0.327144
WTAP	6	160146617	160177351	75	1.9527	0.025425	0.327358
DNAJC4	11	63997750	64001758	8	1.9522	0.025455	0.32752
GRAP	17	18923986	18950950	7	1.9519	0.025476	0.327566
PCDHA10	5	140235595	140391929	320	1.9511	0.02552	0.327717
POU3F3	2	105471969	105476929	6	1.9509	0.025537	0.327717
ZNF396	18	32946661	32957301	24	1.9508	0.02554	0.327717
RANBP1	22	20103461	20114878	25	1.9495	0.025618	0.328494
RAB38	11	87846410	87908635	241	1.9484	0.025684	0.328809
C1QL3	10	16555742	16564004	32	1.9483	0.025691	0.328809
SUMO3	21	46225532	46238694	45	1.9481	0.025703	0.328809
PSG3	19	43225790	43244721	61	1.9479	0.025713	0.328809
ZNF320	19	53367043	53400946	140	1.9476	0.02573	0.328809
GNAI3	1	110091233	110136975	68	1.9469	0.025771	0.329027
TPM3	1	154127784	154167124	59	1.9463	0.025812	0.329027
OR5M9	11	56229945	56230877	7	1.9458	0.02584	0.329027
MRPS28	8	80830952	80942524	154	1.9457	0.025845	0.329027
TAS1R2	1	19166093	19186176	99	1.9457	0.025846	0.329027
CKB	14	103985996	103989448	5	1.9456	0.025852	0.329027
NUDT1	7	2281857	2290781	47	1.9449	0.025896	0.329294
SFTPA2	10	81315608	81320153	45	1.9447	0.025908	0.329294
CDHR1	10	85954410	85979377	78	1.9442	0.025936	0.329383
PLCL1	2	198669426	199437305	1461	1.944	0.02595	0.329383
MROH7-TTC4	1	55107459	55207981	396	1.9435	0.025975	0.329433
ZNF467	7	149461271	149470568	30	1.9433	0.025989	0.329433
ASIC4	2	220378892	220403494	51	1.9429	0.026013	0.329516
ASCC2	22	30184597	30234271	138	1.9406	0.026155	0.330841
GSK3B	3	119540170	119813264	412	1.9402	0.026176	0.330841
TTC22	1	55245385	55266940	65	1.94	0.026187	0.330841
NUDT16	3	131100515	131107674	6	1.94	0.026188	0.330841
EHD2	19	48216600	48246391	101	1.9394	0.026226	0.331099
GMPPA	2	220363589	220371710	10	1.9388	0.026261	0.331121
ELAC2	17	12895708	12921504	160	1.9384	0.026288	0.331121
PHOX2A	11	71950121	71956708	8	1.9383	0.026293	0.331121
C10orf11	10	77360998	78319925	2019	1.9381	0.026304	0.331121
OR8H1	11	56057529	56058566	4	1.9378	0.026325	0.331121
SAMHD1	20	35518632	35580246	112	1.9374	0.026346	0.331121
HSPE1-MOB4	2	198365137	198415450	62	1.9373	0.026351	0.331121
MKL1	22	40806285	41032706	368	1.9367	0.026391	0.331403
CENPT	16	67862060	67881714	22	1.9359	0.026442	0.331822
SPCS1	3	52738971	52742182	5	1.9355	0.026462	0.331851
KIT	4	55524085	55606881	186	1.934	0.026557	0.332821
BRMS1	11	66104804	66112596	18	1.9337	0.026576	0.332837
POMK	8	42948658	42978577	42	1.9332	0.026609	0.33292
NUCB1	19	49403307	49426629	95	1.933	0.026618	0.33292
THBS1	15	39873280	39891667	31	1.9322	0.026667	0.333311
HHAT	1	210501596	210849638	1331	1.9315	0.026714	0.333677
AIMP2	7	6048876	6063465	73	1.931	0.026744	0.33383
IGF2	11	2150342	2170833	62	1.9301	0.026795	0.334245
OSMR	5	38845960	38945698	290	1.9291	0.026857	0.334463
HOOK3	8	42752075	42885682	246	1.9287	0.026886	0.334463
CAND1	12	67663061	67713731	157	1.9286	0.026893	0.334463
PPIB	15	64448011	64455404	16	1.9285	0.026899	0.334463
GAL3ST3	11	65809423	65816651	15	1.9281	0.026923	0.334463
MYOT	5	137203480	137223540	19	1.9279	0.026935	0.334463
PCDHA12	5	140255058	140391929	282	1.9279	0.026937	0.334463
XPR1	1	180601140	180859387	454	1.9273	0.026968	0.334627
RIN3	14	92980118	93155339	637	1.927	0.026987	0.334642
EIF4EBP3	5	139927251	139929163	2	1.9257	0.027073	0.335488
SORCS1	10	108333421	108924292	1536	1.9222	0.027289	0.337942
CREB3L4	1	153940010	153946839	11	1.9218	0.027314	0.338029
SNCA	4	90645250	90759466	379	1.9206	0.027389	0.338734
GPR35	2	241544848	241570676	105	1.9194	0.027469	0.338745
CASC5	15	40886218	40956540	139	1.9193	0.027473	0.338745
HDAC4	2	239969864	240323348	1174	1.9193	0.027475	0.338745
CLYBL	13	100258919	100549387	819	1.919	0.02749	0.338745
LACTBL1	1	23279536	23291831	37	1.9187	0.027514	0.338745
ZNF512B	20	62588055	62680113	208	1.9186	0.027519	0.338745
UTS2B	3	190984957	191048325	299	1.9182	0.02754	0.338745
PCDHA11	5	140248689	140391929	291	1.9182	0.027542	0.338745
ABCC3	17	48712138	48769613	138	1.9176	0.027581	0.338745
APEH	3	49711435	49721396	7	1.9173	0.027597	0.338745
PCDHA13	5	140261793	140391929	275	1.9172	0.027607	0.338745
ZNF260	19	37001597	37019562	42	1.917	0.027617	0.338745
VDAC3	8	42249142	42263415	13	1.9169	0.027624	0.338745
LMBRD2	5	36098514	36152063	62	1.9161	0.027676	0.339162
RNF222	17	8294022	8301144	23	1.9153	0.027729	0.339442
KIAA0101	15	64657193	64679886	38	1.9151	0.027737	0.339442
STXBP5L	3	120626919	121143608	1657	1.9149	0.027753	0.339442
WNT2	7	116916685	116963343	80	1.9144	0.027782	0.339576
MBD3L5	19	7030589	7033022	1	1.9141	0.027804	0.339624
RCOR2	11	63678693	63684316	5	1.9135	0.027842	0.339733
TAS2R38	7	141672431	141673573	3	1.9134	0.027849	0.339733
RBBP6	16	24549014	24584184	87	1.9128	0.027887	0.339976
RORC	1	151778547	151804348	57	1.9122	0.027925	0.340218
COG7	16	23399814	23464501	98	1.9111	0.027997	0.340875
ANP32E	1	150190717	150208504	24	1.9092	0.028117	0.342114
ESCO2	8	27629466	27670157	140	1.9087	0.028152	0.342319
CYP1A2	15	75041185	75048543	12	1.908	0.028194	0.342608
RBM26	13	79885962	79980612	253	1.9065	0.028294	0.343404
NAALAD2	11	89864683	89926062	254	1.9064	0.028296	0.343404
RASIP1	19	49223844	49243978	47	1.906	0.028327	0.343558
CES5A	16	55880066	55989943	316	1.9056	0.028348	0.343592
INHBE	12	57846106	57853063	8	1.902	0.028587	0.346265
HNRNPK	9	86582998	86595569	19	1.9013	0.02863	0.346563
FRMD4A	10	13685706	14504141	3366	1.9004	0.028691	0.347048
MEIOB	16	1883984	1934295	375	1.9001	0.028707	0.347048
UGT2B4	4	70345883	70391732	206	1.8994	0.028754	0.347358
SPATA6L	9	4553386	4666674	482	1.8991	0.028772	0.347358
DTX1	12	113494514	113535833	144	1.8989	0.028788	0.347358
MGRN1	16	4666494	4740975	304	1.8986	0.02881	0.347401
C4orf21	4	113460492	113558151	185	1.8978	0.028859	0.34754
PKLR	1	155259630	155271225	16	1.8977	0.028869	0.34754
MRPS17	7	55954970	56022932	178	1.8976	0.028877	0.34754
SERPINB6	6	2948393	2972090	90	1.8972	0.028898	0.347571
SCAP	3	47455203	47518616	60	1.8964	0.028953	0.34801
ZNF132	19	58944181	58951589	14	1.8957	0.029001	0.348178
SORL1	11	121322912	121504402	366	1.8956	0.029004	0.348178
ANAPC5	12	121746048	121837699	255	1.8953	0.029029	0.348255
CRX	19	48322703	48346587	173	1.8939	0.029117	0.349089
MRVI1	11	10594638	10715535	409	1.8931	0.029175	0.34911
PSMB2	1	36067185	36107445	26	1.893	0.029176	0.34911
CSMD3	8	113235157	114449328	2940	1.8928	0.029193	0.34911
CEP170B	14	105331617	105363107	126	1.8928	0.029193	0.34911
GALNT4	12	89913185	89920039	13	1.8914	0.029282	0.349686
POC1B-GALNT4	12	89913185	89920039	13	1.8914	0.029282	0.349686
FAM178B	2	97541620	97684175	320	1.8912	0.029297	0.349686
JPH1	8	75146935	75233563	138	1.8903	0.029359	0.350204
HEXIM2	17	43238067	43247407	12	1.8899	0.029388	0.350328
RNF19B	1	33402046	33430286	54	1.8896	0.029407	0.350333
IGFL3	19	46623328	46627931	12	1.8885	0.029482	0.351
CTB-134H23.2	16	29049923	29064047	1	1.8881	0.029509	0.351
KIAA1257	3	128628709	128721533	201	1.8879	0.029519	0.351
MAPK6	15	52244303	52358462	198	1.8875	0.029549	0.351135
AP3B2	15	83328033	83378666	114	1.8859	0.029656	0.352021
RP11-404L6.2	5	67485704	67494235	29	1.8858	0.029661	0.352021
AMPD1	1	115215719	115238239	61	1.8842	0.029767	0.352757
TNFAIP8	5	118604387	118735383	458	1.884	0.02978	0.352757
THSD7B	2	137523115	138435287	3144	1.8838	0.029795	0.352757
MAEA	4	1283639	1333935	293	1.8838	0.029798	0.352757
TUBB8	10	92828	120103	90	1.8831	0.029841	0.353043
MAP1LC3B	16	87417601	87438385	72	1.8827	0.029868	0.353141
TMEM30A	6	75962640	75994684	56	1.8815	0.029953	0.353345
CRTC1	19	18794487	18893004	253	1.8812	0.029973	0.353345
BSDC1	1	32830704	32860332	21	1.8811	0.029977	0.353345
TSHZ2	20	51588946	52111869	1363	1.8811	0.02998	0.353345
SLC25A40	7	87462883	87505672	75	1.881	0.029984	0.353345
GPR162	12	6930711	6939136	22	1.8808	0.029998	0.353345
NSG2	5	173472607	173670504	678	1.8796	0.030079	0.354078
GIMAP8	7	150147718	150176480	34	1.8783	0.030169	0.354915
RNPEPL1	2	241505221	241520789	43	1.8772	0.030244	0.355553
DUSP26	8	33448856	33457624	19	1.877	0.030261	0.355553
RIMS4	20	43380449	43438979	102	1.8766	0.030288	0.355604
MKKS	20	10381657	10414870	116	1.8763	0.030307	0.355604
GOLGA1	9	127640646	127710771	104	1.8759	0.030335	0.355604
EPHX3	19	15337730	15344246	4	1.8758	0.030341	0.355604
KIF13B	8	28924796	29120641	412	1.8751	0.030393	0.355992
TAF1D	11	93463114	93517557	125	1.8739	0.030475	0.35673
CIITA	16	10971055	11026079	173	1.8731	0.030526	0.356942
TMCO6	5	140019012	140024993	9	1.873	0.030534	0.356942
ITGB3	17	45331212	45421658	281	1.8726	0.030559	0.356942
EHF	11	34642640	34682604	114	1.8725	0.030569	0.356942
RIMKLA	1	42846466	42888249	140	1.8721	0.030594	0.357012
UBE2D1	10	60094735	60130513	70	1.8713	0.030653	0.357479
SLTM	15	59171244	59225852	77	1.8708	0.030689	0.357677
MARK3	14	103851729	103970168	287	1.8697	0.03076	0.358235
MAP1S	19	17830051	17845325	62	1.8695	0.030775	0.358235
HINT2	9	35812957	35815351	1	1.8687	0.03083	0.358654
LRRC6	8	133584320	133687838	143	1.8683	0.030861	0.358793
AC069547.2	10	52152766	52154321	6	1.8677	0.030899	0.359012
IKZF1	7	50343720	50472799	241	1.8674	0.030921	0.359046
CLIP2	7	73703805	73820273	283	1.8669	0.030958	0.35916
PRKACA	19	14202500	14228896	33	1.8667	0.030969	0.35916
GABPB2	1	151043054	151098018	132	1.8663	0.031	0.359298
PDF	16	69362524	69364498	7	1.8654	0.031066	0.359841
SPECC1L	22	24666786	24813708	207	1.865	0.031088	0.359875
TPH1	11	18039111	18063973	43	1.8642	0.03115	0.360194
ITGB3	17	45331263	45421658	280	1.8641	0.031156	0.360194
LAMP1	13	113951556	113977987	19	1.8638	0.031173	0.360194
AL133481.1	10	81266126	81270678	16	1.8629	0.03124	0.360746
ELP6	3	47537130	47555251	24	1.8617	0.031322	0.361471
ABHD16B	20	62492566	62494341	6	1.8614	0.031346	0.361526
AQP1	7	30893010	30963427	211	1.8601	0.031433	0.362308
ASPHD1	16	29911696	29931185	20	1.859	0.031511	0.362984
DZIP3	3	108308529	108413693	140	1.8582	0.031572	0.363464
KREMEN2	16	3013945	3018384	17	1.8579	0.031593	0.363469
PTGIS	20	48120411	48184683	112	1.8574	0.03163	0.363469
MYEOV	11	69061605	69182494	197	1.8572	0.03164	0.363469
KCTD20	6	36410544	36458920	118	1.8569	0.031664	0.363469
ACVR1B	12	52345451	52390862	73	1.8568	0.031669	0.363469
AK5	1	77747736	78025651	973	1.8552	0.031781	0.363577
AC027763.2	17	6779954	6915668	338	1.8552	0.031784	0.363577
SFXN5	2	73169165	73302747	238	1.8551	0.031788	0.363577
SENP2	3	185300284	185351339	126	1.8551	0.031789	0.363577
PLCL2	3	16844159	17132086	778	1.855	0.031797	0.363577
C15orf59	15	74032141	74045088	33	1.8549	0.031804	0.363577
AQP1	7	30893010	30965131	216	1.8547	0.031823	0.363577
FAM159B	5	63986135	64013917	36	1.8545	0.031833	0.363577
RIN1	11	66097713	66104311	18	1.8538	0.031883	0.363679
LZTS1	8	20103676	20161474	218	1.8537	0.03189	0.363679
RTN4R	22	20228938	20270769	94	1.8536	0.0319	0.363679
PKNOX1	21	44394620	44453691	295	1.8531	0.031932	0.363786
MRPL2	6	43021767	43027544	15	1.8529	0.031948	0.363786
C4orf22	4	81256874	81884910	1271	1.852	0.03201	0.364221
FRYL	4	48499378	48782339	366	1.8518	0.032025	0.364221
DBF4	7	87505531	87538856	65	1.8503	0.032135	0.365252
CDT1	16	88869621	88875666	21	1.8499	0.032167	0.365395
ANO4	12	101111304	101522419	1230	1.8495	0.032191	0.365447
SACM1L	3	45730548	45786916	202	1.848	0.032298	0.36644
CACNA1I	22	39966758	40085742	273	1.847	0.032374	0.367081
FAM206A	9	111696461	111713024	43	1.8467	0.032396	0.367109
OST4	2	27293340	27294641	1	1.8461	0.032441	0.367179
LMBR1	7	156461646	156685924	751	1.8458	0.032463	0.367179
INO80E	16	30006615	30017114	25	1.8455	0.032485	0.367179
ESPNL	2	239008798	239041928	169	1.845	0.032522	0.367179
GPR75-ASB3	2	53759810	54087170	1072	1.8448	0.032533	0.367179
CBX5	12	54624724	54673886	40	1.8445	0.032554	0.367179
PANK4	1	2439972	2458039	39	1.8442	0.03258	0.367179
C8orf47	8	99076539	99105838	80	1.8441	0.032584	0.367179
FEZF1	7	121941448	121950745	23	1.8435	0.032624	0.367179
FAM71C	12	100041531	100043824	8	1.8431	0.032657	0.367179
FLRT3	20	14303634	14318262	22	1.8431	0.032659	0.367179
KIF2B	17	51900239	51902573	11	1.8429	0.03267	0.367179
OR11H6	14	20691791	20692964	8	1.8428	0.032679	0.367179
ASF1A	6	119215384	119230332	34	1.8426	0.032693	0.367179
RAB31	18	9708162	9862548	624	1.8426	0.032695	0.367179
MRPL30	2	99771461	99811761	86	1.842	0.032737	0.367379
C4orf29	4	128886461	128960866	64	1.8414	0.032781	0.367379
IER3IP1	18	44681413	44702745	61	1.8412	0.032794	0.367379
MRPL16	11	59573608	59578345	6	1.841	0.032807	0.367379
NIFK	2	122484521	122494499	25	1.8406	0.032843	0.367379
MS4A4A	11	60048014	60076445	56	1.8405	0.03285	0.367379
AC015688.3	17	25950390	25967803	38	1.8404	0.032853	0.367379
G6PC3	17	42148103	42153709	7	1.8402	0.032869	0.367379
RLN2	9	5299868	5304969	6	1.8392	0.032944	0.367999
MRPS17	7	56019512	56024192	12	1.8388	0.032969	0.368059
DET1	15	89054790	89089906	95	1.8378	0.033049	0.36858
FAM184A	6	119280928	119470552	541	1.8374	0.033075	0.36858
TCF12	15	57210821	57591479	920	1.8372	0.033091	0.36858
FECH	18	55215515	55254004	133	1.8372	0.033094	0.36858
PRPF6	20	62612488	62664453	107	1.8363	0.033159	0.369085
ANXA9	1	150954493	150968110	30	1.8359	0.033183	0.369134
CACUL1	10	120433679	120514761	196	1.8346	0.033281	0.370005
MSGN1	2	17997763	17998368	3	1.8342	0.033312	0.370113
MPV17L	16	15489611	15507125	52	1.834	0.03333	0.370113
KIAA1161	9	34366668	34376851	25	1.8335	0.033364	0.370231
CLEC12B	12	10163226	10171218	19	1.8333	0.03338	0.370231
RBKS	2	28004231	28113965	173	1.8324	0.033448	0.370717
MTG1	10	135207598	135234811	84	1.8321	0.03347	0.370717
ATF7	12	53901640	54020199	198	1.8319	0.033483	0.370717
ZNF273	7	64330550	64391344	233	1.8312	0.033538	0.371108
PSMD9	12	122326637	122356203	74	1.8306	0.033582	0.371376
EIF3C	16	28699879	28747051	5	1.8298	0.033642	0.371821
SERPINA6	14	94770585	94789731	78	1.8287	0.03372	0.372173
LMLN	3	197687071	197770591	205	1.8286	0.033733	0.372173
ADCY2	5	7396321	7830194	1063	1.8282	0.033758	0.372173
ADAD1	4	123300121	123350957	96	1.8281	0.033768	0.372173
CAD	2	27440258	27466811	63	1.8279	0.03378	0.372173
KIF9	3	47269516	47324941	59	1.8274	0.033817	0.372173
NSMF	9	140342022	140353786	18	1.8273	0.033827	0.372173
RP11-793H13.10	12	53900472	54019763	199	1.8269	0.033854	0.372173
TRIP4	15	64679947	64747502	110	1.8265	0.033886	0.372173
WTIP	19	34971874	34997258	71	1.8262	0.033914	0.372173
CPED1	7	120628731	120937498	720	1.8261	0.033918	0.372173
HMGN1	21	40714241	40721573	30	1.8261	0.033919	0.372173
PODN	1	53527854	53551174	110	1.8259	0.033931	0.372173
CTIF	18	46065417	46389588	1083	1.8247	0.034022	0.372591
CNN3	1	95362507	95392834	118	1.8247	0.034026	0.372591
NPC2	14	74942895	74960880	40	1.8245	0.034035	0.372591
UIMC1	5	176332006	176449634	357	1.8241	0.034071	0.372591
FCRLA	1	161676762	161684142	32	1.8239	0.034084	0.372591
PTPRO	12	15475331	15750333	621	1.8238	0.034088	0.372591
RRP36	6	42989383	43001894	27	1.8234	0.034118	0.372702
PCDH15	10	55562531	57387702	6362	1.8219	0.034235	0.373764
RHOD	11	66824289	66839484	28	1.821	0.034302	0.374278
FAM63B	15	59063391	59154099	202	1.8207	0.034324	0.374301
EIF4A1	17	7476024	7482323	19	1.8201	0.034372	0.374597
CTNNBL1	20	36322408	36500531	303	1.8198	0.034391	0.374597
RRAS2	11	14299472	14386052	99	1.8191	0.034451	0.374926
GUSB	7	65425671	65447301	53	1.8189	0.034463	0.374926
C20orf24	20	35234137	35240960	9	1.8187	0.034481	0.374926
DCDC1	11	30851916	31391357	745	1.8177	0.034555	0.375254
C21orf2	21	45748827	45759285	29	1.8175	0.03457	0.375254
RANBP9	6	13621730	13711796	121	1.8175	0.034571	0.375254
RP11-598P20.5	8	42873567	42932477	81	1.8165	0.03465	0.375421
MAMSTR	19	49215999	49222978	21	1.8164	0.034657	0.375421
ALDH9A1	1	165631453	165668100	156	1.8163	0.03466	0.375421
ALG10	12	34175216	34182629	17	1.8162	0.034668	0.375421
TNN	1	175036994	175117202	315	1.8154	0.034731	0.375421
AP001024.1	11	107650219	107652316	9	1.8152	0.034745	0.375421
CEBPG	19	33864236	33873592	23	1.8152	0.034747	0.375421
TMEM155	4	122680088	122686582	22	1.8151	0.034752	0.375421
SOX18	20	62679076	62680994	3	1.8149	0.034766	0.375421
RBM5	3	50126341	50156454	31	1.8146	0.03479	0.375454
MTERFD2	2	242011584	242041747	72	1.8144	0.034809	0.375454
PHF23	17	7138347	7143041	4	1.8132	0.0349	0.376188
LRRC47	1	3696784	3713068	79	1.8125	0.034955	0.376188
ZNF804A	2	185463093	185804219	704	1.8125	0.034957	0.376188
HOXB7	17	46684594	46710934	75	1.8123	0.034971	0.376188
SPG7	16	89557325	89624176	222	1.8118	0.035007	0.376188
KIF6	6	39297766	39693181	1101	1.8116	0.035021	0.376188
FAM135B	8	139142266	139509065	1301	1.8115	0.035035	0.376188
DEFB136	8	11831446	11832108	5	1.8114	0.035039	0.376188
FOS	14	75745477	75748933	9	1.8112	0.035057	0.376188
IGF1R	15	99192200	99507759	884	1.8104	0.035116	0.376424
LRRC58	3	120043356	120068186	71	1.8104	0.035119	0.376424
SRA1	5	139916925	139937895	23	1.8099	0.035153	0.376574
OR7C1	19	14909958	14911023	6	1.8096	0.035177	0.376616
FLJ00388	1	48226979	48227290	1	1.8091	0.03522	0.376712
POGZ	1	151375200	151431941	72	1.809	0.035226	0.376712
SFTPA1	10	81370695	81375196	32	1.8084	0.035271	0.376979
PAIP2B	2	71409869	71454213	173	1.8081	0.035292	0.376989
ZFYVE21	14	104182067	104200005	44	1.8076	0.035334	0.377224
OR10K2	1	158389718	158390656	2	1.8071	0.035373	0.377348
FBXO18	10	5931535	5979556	164	1.8067	0.035403	0.377348
ING2	4	184426147	184432249	17	1.8066	0.035416	0.377348
PABPN1	14	23790498	23795394	7	1.8064	0.035431	0.377348
ADAM10	15	58887403	59042177	291	1.8062	0.035446	0.377348
AC079341.1	4	122685740	122687962	10	1.8049	0.035543	0.378101
SENP6	6	76311225	76427997	288	1.8046	0.035571	0.378101
PXK	3	58318607	58411748	393	1.8045	0.035577	0.378101
NEK4	3	52744800	52804965	127	1.8038	0.035628	0.378429
PITX2	4	111538579	111563279	40	1.8032	0.035678	0.378669
AC003043.1	17	42335297	42355825	53	1.803	0.035692	0.378669
ADIG	20	37209838	37217106	9	1.8028	0.035711	0.378669
HNRNPA2B1	7	26229547	26241149	19	1.8012	0.035832	0.379595
RASD1	17	17397751	17399709	6	1.8011	0.035841	0.379595
LUZP1	1	23410516	23504301	170	1.8008	0.035867	0.379595
SMIM4	3	52568029	52613253	97	1.8006	0.035879	0.379595
SLC35G3	17	33519539	33521412	2	1.8001	0.03592	0.379739
PRR4	12	10977559	11324212	1266	1.8	0.035933	0.379739
RFPL4B	6	112668532	112672498	14	1.7985	0.036051	0.380696
DDX55	12	124086624	124105488	76	1.7983	0.036064	0.380696
JPH2	20	42740335	42816218	296	1.7972	0.036149	0.381323
TSSK3	1	32817122	32829913	3	1.797	0.036164	0.381323
NOXA1	9	140317802	140328858	33	1.7966	0.036203	0.381501
RAF1	3	12625100	12705725	212	1.796	0.036249	0.381501
TTC39A	1	51752930	51810788	98	1.7959	0.036255	0.381501
PCM1	8	17780349	17885478	455	1.7958	0.036262	0.381501
CLEC12A	12	10103915	10148293	234	1.7954	0.036296	0.381527
SMURF1	7	98625061	98741723	209	1.7953	0.036305	0.381527
RIT2	18	40323192	40695657	854	1.7943	0.036381	0.381837
SAT2	17	7529552	7531194	4	1.7942	0.03639	0.381837
DBNL	7	44084239	44109055	73	1.7938	0.03642	0.381837
NF2	22	29999545	30094587	171	1.7937	0.036429	0.381837
ANXA5	4	122589110	122618268	130	1.7936	0.036436	0.381837
DCD	12	55038375	55042277	10	1.7933	0.036461	0.381886
CCDC6	10	61548521	61666414	397	1.7925	0.036527	0.382183
PIK3C2G	12	18400548	18801348	1140	1.7925	0.03653	0.382183
NUDT18	8	21964383	21966932	5	1.7913	0.036623	0.382943
NFE2	12	54685895	54694905	8	1.7909	0.036654	0.383055
HCN1	5	45259349	45696253	507	1.7898	0.036742	0.383477
IFNAR2	21	34602206	34637980	108	1.7895	0.036765	0.383477
FNTA	8	42889337	42940931	74	1.7894	0.036775	0.383477
HHLA1	8	133073733	133123406	203	1.7891	0.036798	0.383477
ZNF324	19	58978423	58984945	9	1.789	0.036806	0.383477
WFS1	4	6271576	6304992	162	1.7883	0.036864	0.383477
PSMB6	17	4699439	4701790	10	1.7882	0.03687	0.383477
TRIB3	20	361261	378203	64	1.7879	0.036895	0.383477
VPS39	15	42450899	42500514	88	1.7878	0.036902	0.383477
RP11-145E5.5	9	21802635	22032985	463	1.7875	0.036927	0.383477
SULT1A1	16	28616903	28634946	69	1.7874	0.036933	0.383477
LYSMD1	1	151132224	151138424	5	1.7874	0.036939	0.383477
TNIP3	4	122052563	122148621	278	1.7868	0.036986	0.383753
DMTF1	7	86781677	86825653	136	1.7862	0.037034	0.383778
CPLX3	15	75118888	75124141	8	1.786	0.037054	0.383778
NGF	1	115828539	115880857	178	1.7858	0.037065	0.383778
CENPA	2	26987157	27023935	69	1.7857	0.03707	0.383778
KIF13A	6	17759414	17987854	621	1.7849	0.037135	0.384131
CABP7	22	30116073	30127828	34	1.7848	0.037145	0.384131
EZH1	17	40852293	40897071	42	1.7838	0.03723	0.384711
DKK2	4	107842959	108204963	889	1.7836	0.037242	0.384711
GSDMB	17	38060848	38076107	50	1.7833	0.037266	0.384743
SMEK1	14	91923955	91976898	128	1.7831	0.037286	0.384743
ZNF862	7	149535456	149564568	55	1.782	0.037378	0.385455
TAAR8	6	132873832	132874860	1	1.7817	0.037396	0.385455
MT1X	16	56716336	56718108	10	1.7812	0.037443	0.385729
HAUS3	4	2229191	2243891	31	1.7808	0.037474	0.385837
FAM154B	15	82555151	82577271	52	1.7804	0.037504	0.385934
FCHO1	19	17858527	17899377	160	1.78	0.037538	0.386073
BAIAP2L1	7	97920963	98030380	264	1.7792	0.037605	0.386467
SNX1	15	64386322	64438289	93	1.7789	0.037627	0.386467
HES4	1	934342	935552	4	1.7788	0.037638	0.386467
SLC39A12	10	18240768	18332221	381	1.7782	0.037685	0.386739
SNAI2	8	49830249	49834299	1	1.7778	0.037717	0.386795
ARMC7	17	73106047	73126360	49	1.7768	0.037797	0.386795
MGLL	3	127407909	127542051	389	1.7765	0.037825	0.386795
BDH1	3	197236654	197300194	258	1.7761	0.037859	0.386795
RPUSD4	11	126071993	126081587	25	1.776	0.037864	0.386795
RP11-1055B8.7	17	79373540	79433357	179	1.7756	0.0379	0.386795
MCRS1	12	49950327	49961936	18	1.7755	0.037907	0.386795
MTA1	14	105886159	105937066	62	1.7754	0.037912	0.386795
SMCO2	12	27619743	27655118	192	1.7754	0.037913	0.386795
SLC30A3	2	27476552	27498685	35	1.775	0.037945	0.386795
ITPR3	6	33588142	33664351	323	1.7749	0.037956	0.386795
SMC4	3	160117062	160152750	68	1.7746	0.037979	0.386795
APOBR	16	28505970	28510291	11	1.7741	0.038025	0.386795
SAA2	11	18260770	18270190	33	1.7741	0.038026	0.386795
MLLT3	9	20341663	20622542	492	1.774	0.038032	0.386795
THAP1	8	42691817	42698468	8	1.7739	0.038037	0.386795
FBXO16	8	28205804	28347835	234	1.7739	0.03804	0.386795
PHF11	13	50069746	50103123	110	1.7721	0.038188	0.38809
PRTG	15	55903744	56035288	339	1.7713	0.038259	0.388602
PGPEP1L	15	99511459	99551024	158	1.7708	0.038293	0.388737
CYYR1	21	27838528	27945603	329	1.7699	0.038372	0.389329
DSCR4	21	39323728	39493454	418	1.7681	0.038519	0.39061
POMZP3	7	76239303	76256578	83	1.7671	0.03861	0.391117
TMEM182	2	103353367	103460352	209	1.7668	0.038632	0.391117
AC117395.1	3	149689066	149690535	2	1.7667	0.038635	0.391117
C11orf54	11	93474757	93497915	60	1.7664	0.038663	0.391117
NUP107	12	69080514	69136785	135	1.7663	0.038673	0.391117
C11orf31	11	57508825	57510986	3	1.765	0.038779	0.391978
PCDHAC1	5	140306302	140391929	201	1.7644	0.038831	0.392293
MBIP	14	36767770	36789882	36	1.7635	0.038906	0.39284
PBK	8	27667137	27695612	149	1.7631	0.038942	0.392992
ERVFRD-1	6	11102722	11111965	40	1.7625	0.038989	0.393037
CLCF1	11	67131639	67141648	22	1.7624	0.039004	0.393037
PARP8	5	49961733	50142356	311	1.7623	0.03901	0.393037
EGR1	5	137801179	137805004	4	1.7621	0.03903	0.393037
GP2	16	20320894	20339130	50	1.7614	0.039085	0.39338
RNF138	18	29671818	29711524	82	1.7608	0.039132	0.393643
CTD-2207O23.12	19	7571938	7584508	32	1.7596	0.039237	0.394488
C1QTNF7	4	15341442	15447790	296	1.759	0.039285	0.394509
ACSF3	16	89154783	89222254	348	1.759	0.039287	0.394509
RP11-87C12.2	12	122326715	122359376	86	1.7586	0.039319	0.394509
ANKRD27	19	33087913	33167503	416	1.7586	0.039323	0.394509
TGIF2-C20orf24	20	35202956	35240787	31	1.7576	0.039405	0.394922
TTC40	10	134621896	134756327	555	1.7573	0.039435	0.394922
CPT2	1	53662101	53679869	27	1.757	0.039456	0.394922
ISCA2	14	74960423	74963809	8	1.7564	0.039511	0.394922
ASB5	4	177134824	177198722	251	1.7563	0.039517	0.394922
EPHX2	8	27348296	27403081	147	1.756	0.039542	0.394922
RPP25	15	75246757	75249805	1	1.7559	0.039549	0.394922
ZNF440	19	11925099	11946016	71	1.7559	0.03955	0.394922
DPY19L1	7	34968488	35077883	357	1.7556	0.039581	0.394922
OR6C6	12	55688072	55689016	2	1.7551	0.039618	0.394922
STK38	6	36461669	36515247	155	1.755	0.039629	0.394922
CHST1	11	45670427	45687172	44	1.7547	0.039657	0.394922
COX5A	15	75212132	75230509	37	1.7545	0.039671	0.394922
LZIC	1	9982173	10003465	46	1.7544	0.039683	0.394922
EEF1E1-BLOC1S5	6	8015959	8102763	306	1.7542	0.039697	0.394922
C11orf86	11	66742748	66744475	2	1.7542	0.0397	0.394922
FAT3	11	92085262	92629618	1146	1.7535	0.039758	0.39511
PIK3CD	1	9711790	9789172	132	1.7534	0.039766	0.39511
TDRKH	1	151742583	151763892	64	1.7532	0.039786	0.39511
KRTAP10-10	21	46057273	46058370	19	1.7528	0.039819	0.39511
UFD1L	22	19437433	19466738	76	1.7527	0.039827	0.39511
EDF1	9	139756571	139760738	9	1.7525	0.039845	0.39511
PIH1D2	11	111934734	111944998	6	1.7511	0.03996	0.395952
GSTA3	6	52761437	52774483	35	1.751	0.039972	0.395952
C1orf54	1	150240600	150253327	20	1.7507	0.039998	0.39598
DKFZP667F0711	10	6392278	6394723	4	1.7504	0.040021	0.39598
ARF3	12	49329506	49351334	71	1.7503	0.040038	0.39598
KAT6A	8	41786997	41909508	166	1.75	0.040063	0.396019
RP11-108K14.8	10	135204338	135233999	91	1.7488	0.040161	0.39647
GLYATL1	11	58672871	58811000	386	1.7487	0.040168	0.39647
RP11-1167A19.2	11	65834748	65837090	4	1.7484	0.0402	0.39647
GBX1	7	150845676	150871832	50	1.748	0.040233	0.39647
ERP44	9	102741461	102861322	206	1.748	0.040234	0.39647
PPP2R5D	6	42952237	42980080	79	1.748	0.040235	0.39647
ZNF251	8	145946298	145981802	48	1.7468	0.040336	0.396977
GBAS	7	56019486	56067874	137	1.7467	0.040349	0.396977
EPS15	1	51819935	51985000	496	1.7466	0.040354	0.396977
C16orf45	16	15528152	15718885	293	1.7462	0.040391	0.396977
BLOC1S5	6	8013800	8064647	196	1.7462	0.040392	0.396977
CFD	19	859453	863453	13	1.745	0.040493	0.397762
LIN9	1	226418850	226497570	120	1.7435	0.04062	0.398801
LARP7	4	113558120	113578748	39	1.7429	0.040674	0.399123
C19orf54	19	41246761	41257458	35	1.7426	0.040699	0.39916
MCM2	3	127317066	127341276	20	1.742	0.040755	0.399501
WDR38	9	127615755	127620160	12	1.7414	0.040811	0.399842
OSBPL5	11	3108346	3187969	408	1.7407	0.040871	0.400221
DLX1	2	172949468	172954405	7	1.7392	0.040997	0.401246
ENAH	1	225674537	225840844	358	1.7387	0.041043	0.401487
LRRC41	1	46726868	46769280	40	1.7383	0.041075	0.401591
PPP2R2A	8	26149007	26230196	185	1.7366	0.041229	0.402184
TRMT11	6	126307576	126360422	45	1.7366	0.04123	0.402184
FRS2	12	69864129	69973562	260	1.7365	0.041236	0.402184
SHC1	1	154934774	154946871	13	1.7364	0.041247	0.402184
CCKBR	11	6280966	6293357	63	1.736	0.041282	0.402184
BRD8	5	137475455	137514675	45	1.7359	0.041288	0.402184
PRKD1	14	30045687	30661104	1521	1.7358	0.041301	0.402184
MARK2	11	63606400	63678491	111	1.7355	0.041324	0.402184
BNIPL	1	151009046	151020076	28	1.7355	0.041328	0.402184
SCLY	2	238969530	239008054	133	1.7351	0.041358	0.402267
ELANE	19	851014	856242	9	1.7346	0.041402	0.402328
FAM71D	14	67656110	67695267	106	1.7346	0.041407	0.402328
PPP1R13B	14	104200089	104313927	252	1.7343	0.041431	0.402353
ZNF415	19	53611132	53636330	142	1.734	0.041456	0.402388
PISD	22	32014477	32058418	132	1.733	0.041544	0.402979
RP11-521M14.2	8	26943694	26944766	4	1.7326	0.041586	0.402979
ASB3	2	53897430	54087297	576	1.7322	0.04162	0.402979
APPL1	3	57261765	57307496	67	1.7321	0.041624	0.402979
MET	7	116312444	116438440	193	1.7321	0.041624	0.402979
NTN4	12	96051583	96184930	503	1.7308	0.041744	0.403596
AC104057.1	7	65112081	65113280	1	1.7308	0.041747	0.403596
PROZ	13	113812968	113826694	38	1.7307	0.041752	0.403596
MITD1	2	99777890	99797521	37	1.7294	0.04187	0.404528
TMEM131	2	98372799	98612388	484	1.7289	0.041918	0.404721
FMN2	1	240177648	240638489	1693	1.7286	0.041939	0.404721
TMEM185B	2	120978854	120980984	5	1.7284	0.041961	0.404721
SIK3	11	116714118	116969153	904	1.7281	0.041987	0.404721
C11orf57	11	111944810	111955874	11	1.7278	0.042012	0.404721
SULF1	8	70378859	70573150	513	1.7277	0.042019	0.404721
AFF4	5	132211071	132299326	190	1.7269	0.042091	0.405207
MACROD1	11	63766030	63933578	380	1.7266	0.04212	0.405278
TEX15	8	30689060	30748122	140	1.7252	0.042249	0.406104
KCNJ4	22	38822332	38851205	84	1.7252	0.042249	0.406104
RIC3	11	8127597	8190602	204	1.7247	0.042287	0.40617
FOXQ1	6	1312675	1314992	10	1.7246	0.042299	0.40617
INCENP	11	61891445	61920635	128	1.7243	0.042331	0.40627
C8orf58	8	22457114	22461663	9	1.7227	0.04247	0.407396
GRK5	10	120967101	121215131	761	1.7216	0.042568	0.408128
C10orf71	10	50507187	50535537	84	1.7211	0.042618	0.408399
DAPP1	4	100737990	100791311	189	1.7205	0.042672	0.408623
HINT3	6	126277927	126301387	30	1.7201	0.042711	0.408623
NRD1	1	52254863	52344477	154	1.7199	0.042722	0.408623
AC109829.1	2	27760253	27790011	50	1.7196	0.042752	0.408623
MAP2	2	210288782	210598842	707	1.7196	0.042755	0.408623
ALPK3	15	85359911	85416713	143	1.7191	0.042797	0.408623
SORCS2	4	7194265	7744554	3125	1.719	0.042809	0.408623
TCERG1	5	145826874	145891524	171	1.7187	0.042836	0.408623
GDPD5	11	75145685	75236948	214	1.7183	0.042867	0.408623
PTGER1	19	14583278	14586174	11	1.718	0.042897	0.408623
RBM12B	8	94741584	94753245	18	1.718	0.042901	0.408623
LYVE1	11	10578513	10633236	161	1.718	0.042902	0.408623
LPAR2	19	19734477	19739739	6	1.7176	0.042931	0.408692
IL31	12	122656577	122658746	6	1.7161	0.043072	0.409827
NFKBIA	14	35870717	35873955	12	1.7154	0.043136	0.410228
OR51B4	11	5322244	5323226	3	1.7149	0.043182	0.410458
ERP29	12	112451120	112461255	12	1.7147	0.043204	0.41046
ASPSCR1	17	79934683	79975282	75	1.7139	0.043273	0.410871
TDO2	4	156775890	156841558	278	1.7137	0.043291	0.410871
RCN3	19	50030875	50050219	93	1.7128	0.043378	0.411292
KNTC1	12	123011793	123110943	172	1.7127	0.043379	0.411292
ICOS	2	204801471	204826300	65	1.7123	0.043419	0.411463
FCRL2	1	157715523	157746922	59	1.712	0.043445	0.411502
OR56B1	11	5757681	5758768	5	1.7113	0.043512	0.41193
FAM19A1	3	68053359	68594776	1855	1.7108	0.043555	0.412045
EHMT1	9	140513444	140764468	697	1.7107	0.043568	0.412045
M6PR	12	9092959	9102551	25	1.7103	0.043607	0.412056
VEGFB	11	64002010	64006259	6	1.7097	0.043658	0.412056
NRXN3	14	78708734	80330762	3874	1.7095	0.043676	0.412056
C8orf34	8	69242957	69731257	1348	1.7095	0.043678	0.412056
AP001652.1	11	58672897	58676071	8	1.7093	0.043697	0.412056
PSMD3	17	38137050	38154213	62	1.7087	0.043755	0.412056
DYNC1I1	7	95401866	95739634	851	1.7087	0.043758	0.412056
TMEM50B	21	34804792	34852318	154	1.7086	0.043758	0.412056
[truncated: 16,814 more rows]

## Sheet: 2. bpd.sig
Table 2.Gene-based test results of BPD using MAGMA (FDR<0.05 are shown)
GENE	CHR	START	STOP	NSNPS	NPARAM	N	ZSTAT	P	GeneName	FDR
4524	1	11835787	11876160	216	15	41653	3.0414	0.0011775	MTHFR	0.0397982
1185	1	11856153	11913201	287	16	41653	3.3242	0.00044333	CLCN6	0.0226464
81569	1	18071808	18163558	238	28	41653	3.0217	0.0012567	ACTL8	0.0413859
100532736	1	19913471	19994949	218	34	41653	2.96	0.0015381	MINOS1-NBL1	0.0461003
4681	1	19959723	19994949	113	25	41653	4.4614	4.0713e-06	NBL1	0.00110918
3362	1	19981780	20016055	89	10	41653	4.2867	9.0665e-06	HTR6	0.00183174
255104	1	19998706	20136424	385	45	41653	3.6747	0.00011905	TMCO4	0.0100862
84676	1	26367792	26404142	88	8	41653	3.2208	0.00063926	TRIM63	0.0278994
6421	1	35631981	35668766	51	3	41653	3.4203	0.00031277	SFPQ	0.0183788
100132074	1	41817328	41859263	123	27	41653	4.656	1.6118e-06	FOXO6	0.000655407
387338	1	46795849	46840824	236	6	41653	3.2389	0.00059991	NSUN4	0.0269675
2166	1	46849939	46889520	94	13	41653	2.9914	0.0013885	FAAH	0.0440238
63950	1	50873223	50899119	46	8	41653	4.1633	1.5685e-05	DMRTA2	0.00249586
11124	1	50896935	51435936	688	23	41653	4.9496	3.7187e-07	FAF1	0.000290721
1031	1	51424367	51450309	23	6	41653	4.8411	6.4551e-07	CDKN2C	0.0004285
284546	1	51432129	51623754	345	26	41653	4.7708	9.1756e-07	C1orf185	0.000485254
114883	1	52072546	52264891	159	19	41653	3.8284	6.4483e-05	OSBPL9	0.00670213
26135	1	67863493	67906123	47	10	41653	3.2391	0.00059964	SERBP1	0.0269675
148534	1	95572894	95673163	280	27	41653	3.3167	0.00045551	TMEM56	0.0231371
100527978	1	95573479	95720511	422	31	41653	3.2662	0.00054505	TMEM56-RWDD3	0.0255223
25950	1	95689711	95722781	93	15	41653	3.0345	0.0012047	RWDD3	0.0403384
10451	1	108103782	108517545	1280	79	41653	3.8015	7.1906e-05	VAV3	0.00722314
7812	1	115249534	115310671	95	11	41653	3.3633	0.00038502	CSDE1	0.0207899
80143	1	115302100	115333308	31	8	41653	2.9764	0.0014585	SIKE1	0.0448296
11311	1	150029350	150127505	119	5	41653	4.6512	1.6499e-06	VPS45	0.000655407
51177	1	150112170	150141825	46	4	41653	4.7538	9.9804e-07	PLEKHO1	0.000512736
81611	1	150180717	150218504	56	6	41653	3.2458	0.00058552	ANP32E	0.0267661
23632	1	150219554	150247478	31	6	41653	3.4473	0.00028313	CA14	0.017425
51107	1	150227799	150251609	25	8	41653	2.9722	0.0014782	APH1A	0.0451841
9129	1	150283928	150335704	137	13	41653	3.8712	5.4144e-05	PRPF3	0.00607936
23248	1	150326624	150459042	383	15	41653	4.4436	4.4228e-06	RPRD2	0.00115256
80222	1	150449840	150490085	114	10	41653	4.1527	1.6429e-05	TARS2	0.00252487
1893	1	150470487	150496265	56	9	41653	3.1174	0.00091219	ECM1	0.0348981
58497	1	150970867	151018189	106	23	41653	2.9866	0.0014107	PRUNE	0.0440238
149428	1	150999029	151030076	65	16	41653	2.987	0.0014088	BNIPL	0.0440238
8991	1	151326778	151355210	55	12	41653	3.053	0.0011328	SELENBP1	0.0393673
5692	1	151362041	151384412	26	5	41653	3.2904	0.00050022	PSMB4	0.024322
23126	1	151365200	151455753	105	6	41653	3.1117	0.00093015	POGZ	0.0353595
11189	1	151662534	151699290	57	9	41653	3.0893	0.0010032	CELF3	0.0366185
284485	1	151684013	151712082	54	10	41653	3.4912	0.00024043	RIIAD1	0.0157206
65005	1	151722119	151746040	57	7	41653	3.5642	0.00018248	MRPL9	0.0132841
51686	1	151725445	151753806	73	7	41653	3.2226	0.00063517	OAZ3	0.0277883
10654	1	154887208	154919484	65	9	41653	3.1601	0.0007887	PMVK	0.0319406
57326	1	154906553	154938624	51	10	41653	3.0974	0.00097622	PBXIP1	0.0361181
127579	1	154981003	155016257	52	10	41653	2.965	0.0015136	DCST2	0.0459107
4582	1	155148300	155172768	34	8	41653	2.9445	0.0016172	MUC1	0.0476703
7059	1	155155379	155187772	41	9	41653	3.2029	0.00068036	THBS3	0.0292669
4580	1	155168490	155193625	29	7	41653	3.2299	0.0006192	MTX1	0.0274232
2224	1	155268539	155300457	25	4	41653	2.987	0.0014088	FDPS	0.0440238
284618	1	155280251	155303938	17	6	41653	3.5904	0.00016511	RUSC1-AS1	0.0122175
23623	1	155280640	155310909	22	7	41653	3.4443	0.00028628	RUSC1	0.0175088
55870	1	155295052	155542324	176	20	41653	3.3783	0.00036466	ASH1L	0.0202375
55154	1	155569961	155594758	16	5	41653	3.1071	0.00094458	MSTO1	0.0356817
55249	1	155619233	155668823	38	7	41653	3.0575	0.0011161	YY1AP1	0.0391965
4720	1	161157209	161194185	76	19	41653	3.4241	0.0003084	NDUFS2	0.0182803
2207	1	161175087	161199038	54	15	41653	3.4109	0.00032372	FCER1G	0.0188376
336	1	161182083	161203418	54	14	41653	3.6233	0.00014544	APOA2	0.0112722
84134	1	161185729	161210536	68	17	41653	3.0724	0.0010619	TOMM40L	0.038188
9674	1	175116123	175172229	174	20	41653	3.05	0.001144	KIAA0040	0.0393808
163589	1	179550748	179670407	353	17	41653	3.2997	0.00048393	TDRD5	0.0239053
3290	1	209849525	209918295	135	14	41653	3.2593	0.00055844	HSD11B1	0.0259465
57568	1	232523711	232775907	807	67	41653	3.6973	0.00010894	SIPA1L2	0.00946652
5443	2	25373722	25401559	58	14	41653	3.3379	0.00042203	POMC	0.022124
2646	2	27709470	27756556	85	11	41653	3.0747	0.0010537	GCKR	0.0380453
84226	2	27789389	27815589	37	7	41653	3.2001	0.00068695	C2orf16	0.0294798
84450	2	27795836	27856082	109	11	41653	3.1972	0.00069392	ZNF512	0.0295672
22950	2	27876338	27927847	32	10	41653	3.591	0.00016469	SLC4A1AP	0.0122175
9553	2	27984584	28012608	28	9	41653	3.8781	5.2632e-05	MRPL33	0.00598972
64080	2	27994266	28123223	189	12	41653	4.0317	2.7687e-05	RBKS	0.0036445
9577	2	28103482	28571768	945	46	41653	3.5973	0.00016078	BRE	0.0119958
84272	2	32492958	32543074	96	22	41653	3.1062	0.00094746	YIPF4	0.0357155
10618	2	85535141	85565419	83	9	41653	3.2306	0.00061757	TGOLN2	0.0274186
284948	2	85650108	85674180	75	16	41653	3.6668	0.00012279	SH2D6	0.0102692
55818	2	86658271	86729839	147	16	41653	3.1866	0.00071967	KDM3A	0.0301608
90342	2	97298574	97380624	84	20	41653	3.3342	0.00042769	FER1L5	0.0222907
81562	2	97361666	97415813	59	6	41653	3.04	0.0011829	LMAN2L	0.0399057
51252	2	97531619	97662337	268	19	41653	3.2929	0.00049586	FAM178B	0.024322
151313	2	97739320	97770603	39	3	41653	3.186	0.00072127	FAHD2B	0.0301608
343990	2	99400309	99562684	403	23	41653	3.414	0.00032009	KIAA1211L	0.0186868
80705	2	99603724	99781187	394	15	41653	3.1753	0.0007484	TSGA10	0.0307237
254773	2	99848709	99881570	67	14	41653	4.6114	1.9999e-06	LYG2	0.000716577
129530	2	99890701	99931205	103	13	41653	3.9086	4.6419e-05	LYG1	0.00552663
10190	2	99925487	99967155	82	11	41653	4.031	2.7768e-05	TXNDC9	0.0036445
9669	2	99943821	100026728	161	14	41653	4.3087	8.2124e-06	EIF5B	0.00174744
51455	2	100006938	100116480	204	14	41653	4.4745	3.8293e-06	REV1	0.00107275
55843	2	143876899	144535921	1485	90	41653	3.7676	8.2401e-05	ARHGAP15	0.00792327
90	2	158582958	158742374	184	30	41653	3.0024	0.0013393	ACVR1	0.0430035
57282	2	162470699	162851786	819	24	41653	3.5068	0.0002268	SLC4A10	0.0152168
10477	2	181835112	181938154	349	13	41653	3.7501	8.8371e-05	UBE2E3	0.00845212
23451	2	198246698	198309815	52	7	41653	3.2548	0.0005673	SF3B1	0.0262227
3329	2	198341308	198374998	33	6	41653	3.2232	0.00063389	HSPD1	0.0277883
3336	2	198354721	198378187	26	4	41653	3.3932	0.00034544	HSPE1	0.0194627
100529241	2	198354721	198428423	82	9	41653	3.1243	0.00089129	HSPE1-MOB4	0.0343175
25843	2	198370295	198428423	65	8	41653	2.9694	0.001492	MOB4	0.0453937
130132	2	198425524	198550774	177	13	41653	3.3939	0.00034452	RFTN2	0.0194627
92935	2	198560028	198583114	28	4	41653	3.3601	0.00038956	MARS2	0.0209095
66037	2	198581603	198661036	99	10	41653	2.9533	0.0015719	BOLL	0.0466408
5334	2	198659426	199024608	629	31	41653	3.431	0.0003007	PLCL1	0.0180973
205327	2	200765979	200802996	74	13	41653	3.9535	3.8512e-05	C2orf69	0.00477575
129450	2	200783634	200830459	95	14	41653	3.6738	0.00011948	TYW5	0.0100862
79568	2	200810040	200838848	56	10	41653	3.8396	6.1619e-05	C2orf47	0.00655139
26010	2	201160604	201356986	452	48	41653	3.9415	4.048e-05	SPATS2L	0.00498542
54891	2	206848445	206960906	249	24	41653	3.6824	0.00011555	INO80D	0.00989383
2825	2	207030040	207092771	166	22	41653	3.361	0.00038833	GPR1	0.0209059
25791	2	233733396	233887951	569	46	41653	3.2077	0.000669	NGEF	0.0288472
152330	3	2130550	3109645	4150	304	41653	3.4713	0.00025894	CNTN4	0.0163368
23609	3	12588513	12635212	108	14	41653	2.9621	0.0015278	MKRN2	0.0460929
8850	3	20071524	20205896	549	34	41653	2.9875	0.0014062	KAT2B	0.0440238
9881	3	36858308	36996548	280	21	41653	6.0617	6.7349e-10	TRANK1	1.211e-05
9852	3	37017357	37044795	42	5	41653	3.8256	6.5218e-05	EPM2AIP1	0.00673957
4292	3	37024841	37102337	138	11	41653	4.0342	2.7389e-05	MLH1	0.0036445
9209	3	37084117	37227992	256	11	41653	4.0988	2.0767e-05	LRRFIP2	0.00298729
353274	3	44471262	44529162	76	14	41653	3.3471	0.00040832	ZNF445	0.0215941
285346	3	44529924	44562222	38	9	41653	3.1577	0.00079508	ZNF852	0.0320646
10168	3	44656511	44699963	50	8	41653	3.1382	0.00084996	ZNF197	0.0334423
7584	3	44680108	44712283	27	8	41653	3.2454	0.0005865	ZNF35	0.0267661
91392	3	44744135	44775323	47	9	41653	4.3766	6.0273e-06	ZNF502	0.0014262
115560	3	44761098	44788575	39	6	41653	4.3097	8.1756e-06	ZNF501	0.00174744
57456	3	44780236	44813173	31	7	41653	4.4558	4.1798e-06	KIAA1143	0.00112175
56992	3	44793209	44904748	118	14	41653	4.1656	1.5527e-05	KIF15	0.00249278
131616	3	44893408	44917156	39	11	41653	4.517	3.1359e-06	TMEM42	0.000931858
211	3	52222099	52258343	31	6	41653	3.6868	0.00011356	ALAS1	0.00976996
23166	3	52519354	52568512	81	14	41653	3.3151	0.00045807	STAB1	0.0232016
64943	3	52548385	52579093	65	9	41653	3.1842	0.00072575	NT5DC2	0.0302579
440957	3	52560002	52584586	47	8	41653	3.1648	0.00077594	SMIM4	0.0316376
55193	3	52569368	52729866	338	11	41653	4.1698	1.5244e-05	PBRM1	0.00249278
26354	3	52709936	52738513	42	5	41653	4.2357	1.1392e-05	GNL3	0.0020902
55830	3	52718500	52750099	49	5	41653	4.3052	8.3404e-06	GLT8D1	0.00174744
28972	3	52729792	52752198	40	5	41653	4.2587	1.0283e-05	SPCS1	0.0019463
6787	3	52734796	52814965	155	11	41653	4.0817	2.2356e-05	NEK4	0.00316522
3697	3	52801602	52836084	67	6	41653	4.2106	1.2735e-05	ITIH1	0.00226721
3699	3	52818784	52853025	64	8	41653	4.5853	2.2668e-06	ITIH3	0.000769044
3700	3	52837006	52874717	77	8	41653	4.6687	1.5157e-06	ITIH4	0.0006489
389125	3	52857131	52879235	53	5	41653	4.2704	9.7582e-06	MUSTN1	0.0019072
100526772	3	52857131	52941597	161	11	41653	4.3929	5.5915e-06	TMEM110-MUSTN1	0.0013964
375346	3	52860772	52941597	156	11	41653	4.3874	5.7352e-06	TMEM110	0.00140478
51460	3	52923221	53090089	353	17	41653	3.8938	4.9351e-05	SFMBT1	0.00572503
776	3	53519076	53857179	792	78	41653	4.1575	1.6087e-05	CACNA1D	0.00251531
55349	3	53840324	53890420	145	26	41653	3.8665	5.5197e-05	CHDH	0.00612653
253559	3	84998133	86133579	2803	51	41653	3.6596	0.00012632	CADM2	0.0104671
961	3	107751941	107819935	141	23	41653	5.0179	2.6116e-07	CD47	0.000239399
66000	3	132747171	133126619	1146	54	41653	3.7307	9.5484e-05	TMEM108	0.00889584
253461	3	141033055	141178634	274	25	41653	3.6949	0.00010997	ZBTB38	0.00950659
5922	3	141195891	141344186	209	20	41653	2.9495	0.0015916	RASA2	0.0469927
483	3	141585424	141655382	231	22	41653	2.9863	0.0014121	ATP1B3	0.0440238
10051	3	160107078	160162755	99	14	41653	2.977	0.0014556	SMC4	0.044817
286827	3	160143291	160177626	66	11	41653	3.0592	0.0011097	TRIM59	0.0390726
57709	3	170167342	170313863	315	33	41653	2.9922	0.0013849	SLC7A14	0.0440238
56922	3	182723006	182827373	197	15	41653	3.4803	0.00025046	MCCC1	0.0161285
2257	3	191847033	192455388	1603	129	41653	4.1555	1.6227e-05	FGF12	0.00251532
57495	4	37236690	37461087	722	69	41653	3.1795	0.00073755	NWD2	0.0304172
2557	4	46910917	47006424	320	20	41653	3.0543	0.0011278	GABRA4	0.0393673
201780	4	48475360	48501541	69	9	41653	3.5519	0.00019125	SLC10A4	0.0136463
326340	4	48482269	48506406	45	7	41653	3.5157	0.00021926	ZAR1	0.0148774
285527	4	48489380	48792329	364	19	41653	3.0976	0.00097547	FRYL	0.0361181
54940	4	48822599	48873834	70	10	41653	3.3411	0.0004173	OCIAD1	0.02194
5161	4	96751239	96772625	97	9	41653	2.9861	0.0014127	PDHA2	0.0440238
59067	4	123523783	123552212	75	12	41653	3.2252	0.00062945	IL21	0.0277325
9848	4	170897748	170958371	141	19	41653	3.1008	0.00096484	MFAP3L	0.0360682
8470	4	186496598	186887870	1629	139	41653	3.0478	0.0011526	SORBS2	0.0393808
7098	4	186980309	187016252	135	25	41653	3.1525	0.0008094	TLR3	0.0325589
5144	5	58254865	59793925	3753	163	41653	3.3709	0.00037464	PDE4D	0.0204754
57688	5	60618100	60851999	339	23	41653	3.0068	0.0013202	ZSWIM6	0.0426388
7060	5	79321170	79389111	171	13	41653	3.1346	0.00086034	THBS4	0.033557
23635	5	80703179	81057072	701	39	41653	5.4428	2.6221e-08	SSBP2	0.000124739
84250	5	93943086	94043326	259	16	41653	3.1358	0.00085701	ANKRD32	0.0334998
79772	5	94028280	94630279	1421	115	41653	3.5551	0.00018891	MCTP1	0.0135872
171019	5	128786103	129084376	780	29	41653	3.3088	0.00046847	ADAMTS19	0.023464
23338	5	133850003	133928918	195	32	41653	2.9324	0.0016819	JADE2	0.0491744
84105	5	134230810	134308336	73	19	41653	3.3748	0.00036934	PCBD2	0.0204342
1794	5	169054251	169520386	1453	118	41653	4.7358	1.0908e-06	DOCK2	0.000530099
100131897	5	169280719	169417744	346	53	41653	5.2517	7.5335e-08	FAM196B	0.000169325
347733	6	3214495	3237968	17	3	41653	3.1613	0.00078524	TUBB2B	0.0318722
63915	6	8003800	8074647	314	18	41653	3.5009	0.00023185	BLOC1S5	0.0153576
221711	6	10877064	10984542	313	30	41653	3.4465	0.00028394	SYCP2L	0.017425
54898	6	10970992	11054624	152	13	41653	3.0496	0.0011457	ELOVL2	0.0393808
8340	6	27765257	27785709	39	7	41653	3.2904	0.00050019	HIST1H2BL	0.024322
8329	6	27765977	27786445	40	7	41653	3.1576	0.00079533	HIST1H2AI	0.0320646
8357	6	27767842	27788314	38	7	41653	3.2368	0.00060448	HIST1H3H	0.0271051
8331	6	27772080	27792518	37	7	41653	3.3924	0.00034637	HIST1H2AJ	0.0194627
8342	6	27772822	27793267	39	7	41653	3.4483	0.00028202	HIST1H2BM	0.017425
8363	6	27781903	27802258	41	10	41653	3.9571	3.794e-05	HIST1H4J	0.00477062
8362	6	27788952	27809305	36	11	41653	3.9808	3.4338e-05	HIST1H4K	0.00434811
8341	6	27795544	27831533	54	10	41653	3.9067	4.679e-05	HIST1H2BN	0.00552663
8330	6	27795658	27816117	37	7	41653	3.9132	4.5543e-05	HIST1H2AK	0.00549603
8332	6	27823107	27843576	37	7	41653	3.3279	0.00043758	HIST1H2AL	0.0225147
3009	6	27824570	27845359	41	8	41653	3.3005	0.0004826	HIST1H1B	0.0239053
8354	6	27829623	27850099	44	8	41653	3.1837	0.00072703	HIST1H3I	0.0302579
8368	6	27830926	27851289	45	9	41653	3.1745	0.00075059	HIST1H4L	0.0307434
7746	6	28183029	28211265	70	11	41653	3.0489	0.0011485	ZSCAN9	0.0393808
222698	6	28217075	28238736	44	11	41653	3.1017	0.00096205	NKAPL	0.0360388
7741	6	28224788	28256001	57	12	41653	3.059	0.0011104	ZSCAN26	0.0390726
84547	6	28239314	28280326	96	15	41653	3.7684	8.2134e-05	PGBD1	0.00792327
282890	6	28952562	28983037	70	13	41653	3.2877	0.00050502	ZNF311	0.0243452
26692	6	29001990	29022952	76	9	41653	3.1897	0.00071206	OR2W1	0.0301608
442184	6	29043985	29065090	52	10	41653	3.3228	0.00044554	OR2B3	0.0226948
7932	6	29543818	29566745	69	15	41653	3.1991	0.00068924	OR2H2	0.0294846
780	6	30840694	30877933	127	10	41653	3.4001	0.00033678	DDR1	0.0193471
60685	6	37777272	38171637	1057	26	41653	3.0333	0.0012095	ZFAND3	0.0404238
23113	6	43139913	43202325	113	15	41653	3.0134	0.0012917	CUL9	0.0421526
10591	6	43183367	43207211	61	11	41653	3.007	0.0013193	DNPH1	0.0426388
84630	6	43201222	43265997	156	24	41653	2.9904	0.001393	TTBK1	0.0440238
10864	6	43255737	43283276	47	11	41653	3.713	0.0001024	SLC22A7	0.00919625
401262	6	43263211	43287005	39	8	41653	3.8096	6.9605e-05	CRIP3	0.007063
24149	6	43293808	43347181	74	14	41653	3.6304	0.00014148	ZNF318	0.0111577
7021	6	50776439	50825326	119	19	41653	4.1836	1.4346e-05	TFAP2B	0.00239613
9892	6	84252604	84429127	345	23	41653	5.031	2.4391e-07	SNAP91	0.000239399
246269	6	108606098	108856751	365	23	41653	3.3877	0.00035239	LACE1	0.0197393
25842	6	119205241	119240336	82	13	41653	2.9736	0.0014718	ASF1A	0.0451612
154215	6	124114991	125156786	2740	197	41653	4.2131	1.2593e-05	NKAIN2	0.00226435
23345	6	152432819	152968534	1774	118	41653	4.1894	1.3985e-05	SYNE1	0.0023949
26271	6	153281658	153314740	113	13	41653	3.1867	0.00071963	FBXO5	0.0301608
54516	6	153298400	153333925	104	13	41653	2.9578	0.0015491	MTRF1L	0.0462697
9589	6	160137712	160187351	134	15	41653	3.2315	0.00061571	WTAP	0.0274186
39	6	160172989	160210087	110	12	41653	3.0294	0.0012253	ACAT2	0.0407248
6196	6	166812854	167285948	1585	142	41653	4.8567	5.9666e-07	RPS6KA2	0.000412636
23353	7	845194	924557	289	17	41653	3.0868	0.0010115	SUN1	0.0367575
51608	7	906191	946073	147	26	41653	4.0344	2.7377e-05	GET4	0.0036445
11033	7	927537	1005208	277	45	41653	3.3038	0.00047687	ADAP1	0.0237524
8379	7	1845428	2282583	1773	33	41653	4.1592	1.597e-05	MAD1L1	0.00251531
654231	7	5910429	5935994	101	22	41653	3.5019	0.00023097	OCM	0.0153576
27102	7	6051878	6108860	223	25	41653	3.0699	0.0010705	EIF2AK1	0.0384048
1687	7	24727974	24807639	290	21	41653	4.3048	8.3577e-06	DFNA5	0.00174744
8935	7	26687397	27044862	877	21	41653	3.5492	0.0001932	SKAP2	0.0137309
5137	7	31781666	32349016	2050	120	41653	3.7385	9.2567e-05	PDE1C	0.00871438
57002	7	39595984	39661681	193	24	41653	3.3267	0.00043936	YAE1D1	0.0225147
1021	7	92224235	92475941	297	30	41653	3.889	5.0329e-05	CDK6	0.00576411
23660	7	99092273	99141445	55	10	41653	2.9649	0.0015141	ZKSCAN5	0.0459107
55904	7	104644637	104764532	171	13	41653	3.3731	0.00037168	KMT2E	0.0204386
222255	7	105234932	105527046	791	107	41653	3.0904	0.00099936	ATXN7L1	0.0366185
51631	7	139015105	139118203	296	5	41653	3.6545	0.00012887	LUC7L2	0.0105328
154791	7	139015196	139041065	76	5	41653	3.7142	0.00010194	C7orf55	0.00919625
100996928	7	139015878	139118203	296	5	41653	3.6545	0.00012887	C7orf55-LUC7L2	0.0105328
154790	7	139198674	139239731	72	9	41653	3.3289	0.00043592	CLEC2L	0.0225147
27147	7	140208220	140351285	293	20	41653	3.3722	0.00037283	DENND2A	0.0204386
51650	7	140695961	140724781	54	7	41653	4.7865	8.4868e-07	MRPS33	0.000485254
100507421	7	140764032	141190180	934	83	41653	3.469	0.00026118	TMEM178B	0.0164206
9228	8	867021	1666642	3968	207	41653	3.6513	0.00013046	DLGAP2	0.0106145
64478	8	2782875	4862328	16037	583	41653	3.7165	0.00010101	CSMD1	0.00919625
57805	8	22452145	22487984	112	9	41653	3.1416	0.00084023	CCAR2	0.033171
55909	8	22467931	22536661	174	17	41653	3.3525	0.00040046	BIN3	0.021367
2796	8	25266774	25292556	33	5	41653	3.4299	0.00030194	GNRH1	0.0180973
54793	8	25275363	25325984	117	6	41653	3.2892	0.00050235	KCTD9	0.0243452
157313	8	25306275	25375425	158	8	41653	2.9821	0.0014312	CDCA2	0.0443697
27257	8	38010839	38044248	45	7	41653	4.6316	1.8141e-06	LSM1	0.000692892
9530	8	38024106	38080819	77	6	41653	4.3766	6.0281e-06	BAG4	0.0014262
23259	8	38078861	38130351	41	5	41653	4.6057	2.0558e-06	DDHD2	0.000716577
84513	8	38109035	38136841	27	5	41653	4.604	2.0723e-06	PPAPDC1B	0.000716577
54904	8	38117217	38249872	155	11	41653	4.68	1.4342e-06	WHSC1L1	0.000628984
137994	8	38230041	38277045	54	6	41653	4.7137	1.216e-06	LETM2	0.000546622
2260	8	38258656	38336352	122	20	41653	4.263	1.0086e-05	FGFR1	0.00192932
4067	8	56782386	56935006	487	36	41653	2.9408	0.0016368	LYN	0.0480119
444	8	62403115	62637199	533	35	41653	3.1247	0.00088999	ASPH	0.0343175
85479	8	66923791	67022755	286	31	41653	2.9523	0.0015769	DNAJC5B	0.0466737
56704	8	75136935	75243721	218	24	41653	3.2814	0.00051638	JPH1	0.0248263
9791	8	97264167	97356774	181	23	41653	3.9374	4.1181e-05	PTDSS1	0.00503725
57210	8	142207273	142320241	399	46	41653	3.2532	0.00057065	SLC45A4	0.0262426
203062	8	143283441	143494543	820	38	41653	3.3358	0.00042531	TSNARE1	0.0222311
2907	8	145054226	145077596	47	4	41653	3.089	0.001004	GRINA	0.0366185
340385	8	146014261	146045461	54	7	41653	3.1723	0.00075622	ZNF517	0.0309036
7553	8	146042855	146082893	103	5	41653	3.2624	0.0005524	ZNF7	0.0257992
28991	8	146065551	146088932	56	6	41653	3.0662	0.0010841	COMMD5	0.0384907
58500	8	146092336	146137453	42	8	41653	3.2749	0.00052841	ZNF250	0.0251358
79886	9	26830683	26902826	188	24	41653	3.1754	0.00074819	CAAP1	0.0307237
5646	9	33740464	33809229	188	24	41653	3.2944	0.0004932	PRSS3	0.0242965
54926	9	33807162	33930401	299	18	41653	3.2311	0.00061666	UBE2R2	0.0274186
55833	9	33911691	34058947	409	19	41653	3.617	0.000149	UBAP2	0.0114206
9413	9	71929287	72017372	289	28	41653	3.3266	0.0004395	FAM189A2	0.0225147
6096	9	77102252	77313534	461	40	41653	3.2676	0.00054236	RORB	0.0254631
65268	9	95936437	96092854	445	34	41653	3.0528	0.0011338	WNK2	0.0393673
10541	9	100735479	100790860	84	13	41653	3.2782	0.00052233	ANP32B	0.0249321
9830	9	100788071	100891695	205	26	41653	3.2676	0.00054237	TRIM14	0.0254631
114299	9	112393068	112723756	1240	87	41653	3.0492	0.0011473	PALM2	0.0393808
445815	9	112532577	112944792	1289	121	41653	3.5274	0.00020981	PALM2-AKAP2	0.0143992
23245	9	119177504	120187317	3043	151	41653	4.1666	1.5462e-05	ASTN2	0.00249278
22954	9	119350147	119473579	323	18	41653	3.0272	0.0012341	TRIM32	0.0408662
9355	9	126763889	126805572	115	14	41653	3.3479	0.00040717	LHX2	0.0215941
89853	9	129079123	129279320	519	32	41653	3.4741	0.00025628	MVB12B	0.016226
6256	9	137208316	137342431	383	32	41653	3.7325	9.4784e-05	RXRA	0.00887662
29085	9	139733256	139755490	16	4	41653	3.5353	0.00020366	PHPT1	0.0141938
158056	9	139736819	139765251	24	4	41653	2.9788	0.0014469	MAMDC4	0.0447792
347688	10	82828	105178	34	8	41653	3.1412	0.00084122	TUBB8	0.033171
10771	10	170405	310577	226	20	41653	3.4792	0.00025146	ZMYND11	0.0161285
338596	10	17351282	17506408	805	36	41653	3.1414	0.00084071	ST8SIA6	0.033171
783	10	18419373	18840688	1598	113	41653	3.8529	5.8362e-05	CACNB2	0.00636004
256297	10	23471460	23493181	32	9	41653	2.9917	0.001387	PTF1A	0.0440238
387695	10	85923511	85955050	85	17	41653	3.606	0.00015547	C10orf99	0.0117458
10023	10	99069022	99091672	84	8	41653	3.0185	0.0012703	FRAT1	0.041691
23401	10	99082254	99104458	57	7	41653	3.032	0.0012147	FRAT2	0.0404639
119032	10	104603967	104634718	78	12	41653	3.4274	0.00030473	C10orf32	0.0182037
9446	10	106003952	106037222	64	12	41653	3.0984	0.00097277	GSTO1	0.0361181
7511	10	111614524	111693311	117	14	41653	4.2954	8.7194e-06	XPNPEP1	0.00178163
120	10	111755627	111905323	198	20	41653	5.4327	2.7749e-08	ADD3	0.000124739
118856	10	127445022	127474390	40	9	41653	3.0926	0.00099215	MMP21	0.0365478
5791	10	129695325	129894180	748	100	41653	3.8736	5.3618e-05	PTPRE	0.00606356
406	11	13289325	13418813	327	37	41653	3.4786	0.00025205	ARNTL	0.0161285
6833	11	17404432	17508449	394	38	41653	3.3133	0.00046096	ABCC8	0.0232171
6291	11	18242902	18268384	80	11	41653	3.712	0.0001028	SAA4	0.00919625
100528017	11	18242902	18280221	140	24	41653	3.3838	0.00035748	SAA2-SAA4	0.0199005
56981	11	45105564	45266675	342	31	41653	4.2635	1.0061e-05	PRDM11	0.00192932
101060179	11	45224027	45246295	55	10	41653	3.0154	0.0012832	LOC101060179	0.0420277
55343	11	45815623	45844568	83	19	41653	2.9382	0.0016505	SLC35C1	0.0483349
2346	11	49158187	49240222	250	18	41653	3.4996	0.00023296	FOLH1	0.0153576
745	11	61510121	61565990	93	19	41653	4.5424	2.7804e-06	MYRF	0.000908989
746	11	61546602	61570085	30	6	41653	4.7433	1.0514e-06	TMEM258	0.000525145
2237	11	61550109	61574716	28	5	41653	4.502	3.3653e-06	FEN1	0.000975991
3992	11	61557097	61594529	42	5	41653	4.4183	4.9737e-06	FADS1	0.0012776
9415	11	61573675	61644826	183	22	41653	4.9984	2.8898e-07	FADS2	0.000247436
144097	11	63570846	63605190	65	11	41653	2.9419	0.0016309	C11orf84	0.047917
2011	11	63596400	63688492	127	11	41653	3.7703	8.1528e-05	MARK2	0.00792327
283248	11	63668693	63694407	24	5	41653	3.8548	5.7913e-05	RCOR2	0.0063496
79829	11	63696442	63734799	73	7	41653	3.0677	0.0010787	NAA40	0.0384843
1351	11	63732079	63754015	39	4	41653	3.2701	0.00053764	COX8A	0.0254631
55611	11	63743325	63775892	59	6	41653	3.1457	0.00082851	OTUB1	0.033011
28992	11	63756006	63943602	402	52	41653	3.6021	0.00015784	MACROD1	0.011875
117144	11	65774223	65803988	83	14	41653	3.1894	0.0007129	CATSPER1	0.0301608
89792	11	65798236	65826651	58	7	41653	3.0683	0.0010765	GAL3ST3	0.0384822
10992	11	65809264	65846382	62	10	41653	3.3956	0.00034242	SF3B2	0.0194627
55690	11	65827747	66022218	313	19	41653	4.5305	2.9416e-06	PACS1	0.000918402
64837	11	66014765	66045332	45	10	41653	3.1362	0.00085587	KLC2	0.0334998
81876	11	66026056	66054963	44	9	41653	3.3054	0.00047429	RAB1B	0.0236895
254263	11	66035672	66061685	41	9	41653	3.4077	0.0003276	CNIH2	0.0190019
10897	11	66042051	66066638	36	11	41653	4.1397	1.7391e-05	YIF1A	0.00262779
256472	11	66049373	66074135	40	14	41653	3.4235	0.00030906	TMEM151A	0.0182803
266743	11	66178475	66204177	39	12	41653	3.1808	0.00073438	NPAS4	0.0304172
246330	11	66223798	66254808	39	7	41653	3.0184	0.0012706	PELI3	0.041691
10072	11	66237484	66287130	90	7	41653	2.9713	0.0014826	DPP3	0.0451841
582	11	66268077	66311084	92	6	41653	2.9863	0.0014119	BBS1	0.0440238
254359	11	66278854	66323709	84	8	41653	3.2113	0.00066064	ZDHHC24	0.0285552
89	11	66304312	66340799	84	10	41653	4.095	2.1108e-05	ACTN3	0.00301225
8722	11	66320935	66346047	64	8	41653	4.3364	7.2434e-06	CTSF	0.00162804
55231	11	66347640	66370554	22	9	41653	4.1249	1.8545e-05	CCDC87	0.00275585
9973	11	66350630	66383490	39	13	41653	4.027	2.8243e-05	CCS	0.00367998
10432	11	66374053	66407405	29	9	41653	3.5794	0.0001722	RBM14	0.0126381
100526737	11	66374053	66423944	48	12	41653	3.8411	6.1253e-05	RBM14-RBM4	0.00655139
5936	11	66396088	66445856	48	12	41653	4.1456	1.6945e-05	RBM4	0.0025821
83759	11	66422469	66455348	28	10	41653	4.197	1.3524e-05	RBM4B	0.00233822
6712	11	66439967	66506716	58	18	41653	3.9312	4.2257e-05	SPTBN2	0.00513394
79703	11	66502207	66623997	106	20	41653	4.1986	1.3428e-05	C11orf80	0.00233822
9986	11	66600883	66624003	20	8	41653	4.3604	6.4903e-06	RCE1	0.00151561
5091	11	66605993	66735847	219	27	41653	3.6101	0.00015303	PC	0.0116595
78999	11	66614558	66637946	24	9	41653	3.8369	6.2304e-05	LRFN4	0.00655139
27087	11	134238398	134291880	204	24	41653	3.5014	0.00023143	B3GAT1	0.0153576
775	12	2069952	2817115	1980	170	41653	5.2287	8.537e-08	CACNA1C	0.00017056
2597	12	6633585	6657537	60	8	41653	3.0115	0.0012997	GAPDH	0.0422602
93661	12	18881045	18902122	60	9	41653	3.2913	0.00049869	CAPZA3	0.024322
254013	12	31790094	31832016	165	26	41653	3.0599	0.001107	METTL20	0.0390726
8909	12	48093517	48129355	110	16	41653	3.6972	0.00010898	ENDOU	0.00946652
10411	12	48118453	48174846	191	28	41653	3.0695	0.0010722	RAPGEF3	0.0384048
51564	12	48166505	48223763	184	33	41653	3.4265	0.00030574	HDAC7	0.0182037
7471	12	49362236	49386396	30	10	41653	3.278	0.00052274	WNT1	0.0249321
23109	12	49378933	49403088	22	6	41653	3.3952	0.00034289	DDN	0.0194627
5571	12	49386055	49423012	27	5	41653	3.4877	0.00024362	PRKAG1	0.0158715
8085	12	49402758	49463935	47	7	41653	3.4994	0.00023317	KMT2D	0.0153576
121268	12	49448467	49473808	26	6	41653	3.3099	0.00046657	RHEBL1	0.0234341
50846	12	49473204	49498602	32	7	41653	3.5573	0.00018732	DHH	0.0135269
5463	12	51570719	51621477	122	23	41653	3.2394	0.00059886	POU6F1	0.0269675
9802	12	51622508	51650501	59	12	41653	3.4416	0.00028916	DAZAP2	0.0175802
3747	12	75423858	75613584	474	38	41653	3.6757	0.00011861	KCNC2	0.0100862
4673	12	76428672	76488738	68	6	41653	3.3414	0.00041681	NAP1L1	0.02194
256021	12	92368752	92546447	481	69	41653	4.0354	2.7253e-05	C12orf79	0.0036445
56899	12	99118569	100388512	3093	170	41653	2.9936	0.0013784	ANKS1B	0.0439451
9671	12	108513511	108654314	389	35	41653	4.4718	3.8779e-06	WSCD2	0.00107275
6927	12	121405861	121450315	156	21	41653	3.2411	0.00059528	HNF1A	0.0269675
8638	12	121448095	121487045	126	22	41653	3.4301	0.00030166	OASL	0.0180973
80196	12	121827886	121872155	122	7	41653	3.2246	0.00063081	RNF34	0.0277325
84678	12	121856899	122029110	289	28	41653	3.0004	0.001348	KDM2B	0.0432057
8843	12	123189303	123211439	74	7	41653	3.0823	0.0010272	HCAR3	0.0372381
27198	12	123202153	123225129	36	7	41653	3.0899	0.0010012	HCAR1	0.0366185
2706	13	20751602	20778605	85	16	41653	2.9634	0.0015212	GJB2	0.0460483
9882	13	75848809	76066782	541	61	41653	3.8192	6.6952e-05	TBC1D4	0.00684014
55757	13	96443834	96715736	500	25	41653	3.1204	0.00090301	UGGT2	0.0346205
266722	13	96733093	97501816	1721	69	41653	3.7418	9.1357e-05	HS6ST3	0.00864574
23026	13	109238500	109870355	2398	156	41653	3.1987	0.00069034	MYO16	0.0294846
8858	13	113802968	113836698	56	4	41653	3.1118	0.00092964	PROZ	0.0353595
55795	13	113821853	113873335	78	7	41653	3.4755	0.00025492	PCID2	0.0161969
8451	13	113852507	113929392	148	8	41653	3.8399	6.1545e-05	CUL4A	0.00655139
57096	14	21746136	21829460	230	31	41653	4.7718	9.1297e-07	RPGRIP1	0.000485254
10202	14	24089324	24124848	49	11	41653	3.0463	0.0011582	DHRS2	0.0394424
5587	14	30035685	30406899	818	49	41653	3.6313	0.00014099	PRKD1	0.0111577
161357	14	47298826	48154157	2519	79	41653	3.4404	0.00029038	MDGA2	0.0175802
341880	14	58020640	58342592	1297	71	41653	3.7271	9.6865e-05	SLC35F4	0.00897799
83851	14	62321567	62583915	858	72	41653	2.9565	0.0015556	SYT16	0.0463868
6547	14	70500934	70665787	635	46	41653	3.5174	0.00021788	SLC8A3	0.0148398
64919	14	99625624	99748514	288	39	41653	4.1023	2.0454e-05	BCL11B	0.00296599
1735	14	102017688	102039789	41	11	41653	3.1042	0.00095387	DIO3	0.0358817
9578	14	103388716	103533742	311	34	41653	2.9851	0.0014175	CDC42BPB	0.044097
79038	14	104172081	104210005	68	15	41653	3.6084	0.00015405	ZFYVE21	0.0116877
23368	14	104190088	104325116	297	11	41653	3.3471	0.0004083	PPP1R13B	0.0215941
400359	15	38978799	39002239	92	15	41653	4.0008	3.1571e-05	C15orf53	0.00405484
22893	15	40723411	40770441	61	15	41653	3.2183	0.00064479	BAHD1	0.0280726
51103	15	41669547	41704658	53	8	41653	3.2311	0.00061665	NDUFAF1	0.0274186
23168	15	41699302	41785761	126	13	41653	3.0319	0.0012152	RTF1	0.0404639
3706	15	41776056	41805757	64	14	41653	3.7432	9.0835e-05	ITPKA	0.00864182
4058	15	41785840	41816085	75	15	41653	2.9718	0.0014802	LTK	0.0451841
8773	15	42773442	42835259	81	9	41653	3.054	0.001129	SNAP23	0.0393673
255252	15	42824720	42851002	39	9	41653	3.5417	0.0001988	LRRC57	0.013909
55142	15	42831011	42872192	65	9	41653	3.3684	0.00037803	HAUS2	0.0205981
57519	15	42857857	43023196	214	18	41653	3.5327	0.00020565	STARD9	0.0142686
146059	15	43005760	43039417	58	6	41653	2.96	0.0015383	CDAN1	0.0461003
53905	15	45412192	45467776	122	17	41653	3.6619	0.00012517	DUOX1	0.0104198
90525	15	45449412	45503373	99	10	41653	3.5479	0.00019412	SHF	0.013742
388125	15	62445734	62468359	48	11	41653	3.0561	0.0011211	C2CD4B	0.0392953
388135	15	74017772	74055495	120	20	41653	3.7157	0.00010134	C15orf59	0.00919625
161514	15	74155922	74191555	77	14	41653	3.7094	0.00010388	TBC1D21	0.00920131
80125	15	74518630	74638813	295	28	41653	2.9717	0.0014807	CCDC33	0.0451841
1445	15	75064425	75105539	79	10	41653	3.3946	0.00034359	CSK	0.0194627
79748	15	75095194	75128099	67	10	41653	2.9776	0.0014524	LMAN1L	0.044817
594855	15	75108951	75134136	47	10	41653	3.2879	0.00050475	CPLX3	0.0243452
25989	15	75118459	75145552	42	8	41653	3.212	0.00065908	ULK3	0.0285552
10066	15	75127197	75175670	71	11	41653	3.0145	0.0012872	SCAMP2	0.0420821
57184	15	75182328	75209462	39	6	41653	3.0995	0.0009691	FAM219B	0.0361181
9377	15	75202616	75240495	64	7	41653	3.0989	0.00097107	COX5A	0.0361181
100505679	15	84831138	84864921	18	4	41653	4.5254	3.0135e-06	UBE2Q2L	0.000918402
643707	15	84894525	84924120	62	15	41653	3.6355	0.0001387	GOLGA6L4	0.0110843
54993	15	85134249	85176947	81	14	41653	4.57	2.4391e-06	ZSCAN2	0.000812175
84942	15	85175607	85207521	75	11	41653	4.7198	1.1803e-06	WDR73	0.000544179
4828	15	85188360	85211802	59	11	41653	4.7925	8.2361e-07	NMB	0.000485254
23478	15	85202768	85269691	130	19	41653	4.5291	2.9623e-06	SEC11A	0.000918402
9640	15	85281818	85359663	155	18	41653	4.9371	3.9649e-07	ZNF592	0.000297054
57538	15	85349911	85426713	191	32	41653	3.835	6.2769e-05	ALPK3	0.00656192
5045	15	91401885	91436687	84	13	41653	2.942	0.0016303	FURIN	0.047917
79412	16	3004217	3028384	74	11	41653	3.358	0.00039251	KREMEN2	0.0210051
124222	16	3009342	3033485	66	11	41653	2.9551	0.0015629	PAQR4	0.0465273
2903	16	9837265	10286611	1782	49	41653	4.3857	5.7813e-06	GRIN2A	0.00140478
89927	16	15518325	15692116	248	34	41653	2.9291	0.0016998	C16orf45	0.0496171
57020	16	19556737	19722485	493	39	41653	2.9982	0.001358	C16orf62	0.0434488
253982	16	29902147	29941181	51	8	41653	4.0061	3.086e-05	ASPHD1	0.00399204
253980	16	29907657	29947545	53	7	41653	4.0548	2.5093e-05	KCTD13	0.00346855
124446	16	29963351	29994373	44	5	41653	3.8085	6.9919e-05	TMEM219	0.007063
9344	16	29975188	30013583	55	6	41653	3.955	3.8264e-05	TAOK2	0.00477575
8479	16	29993642	30017417	40	5	41653	3.7048	0.00010578	HIRIP3	0.00932368
283899	16	29997485	30027112	46	5	41653	3.4861	0.00024506	INO80E	0.0159077
8448	16	30006835	30033424	46	5	41653	3.3136	0.00046051	DOC2A	0.0232171
5595	16	30115426	30144630	39	9	41653	3.1452	0.00082982	MAPK3	0.033011
79798	16	31459010	31488488	34	10	41653	3.0487	0.0011493	ARMC5	0.0393808
23019	16	58543850	58673790	404	19	41653	2.9869	0.001409	CNOT1	0.0440238
1006	16	61671169	62080939	841	52	41653	3.1504	0.00081517	CDH8	0.0327178
50855	16	67684851	67706681	18	4	41653	2.9953	0.0013711	PARD6A	0.04379
84080	16	67686850	67710628	20	5	41653	2.96	0.0015382	ENKD1	0.0461003
388284	16	67690662	67712661	20	5	41653	3.025	0.0012431	C16orf86	0.0410886
55815	16	67830829	67871971	46	9	41653	3.0474	0.0011542	TSNAXIP1	0.0393808
80152	16	67852060	67891361	51	7	41653	3.1159	0.00091684	CENPT	0.0350015
57215	16	67866213	67888098	30	5	41653	3.0658	0.0010853	THAP11	0.0384907
10204	16	67870819	67916470	58	9	41653	3.0426	0.0011727	NUTF2	0.0397106
6560	16	67967377	68012597	49	8	41653	3.1472	0.00082412	SLC12A4	0.0330033
64180	16	67999566	68024452	34	7	41653	3.2903	0.00050048	DPEP3	0.024322
9057	16	68288419	68345726	100	14	41653	3.2689	0.00053986	SLC7A6	0.0254631
84138	16	68308043	68354868	84	13	41653	3.0072	0.0013182	SLC7A6OS	0.0426388
84916	16	69156499	69212937	100	20	41653	3.0061	0.0013232	CIRH1A	0.0426388
6645	16	69211050	69352955	285	19	41653	3.1293	0.00087608	SNTB2	0.0340233
27183	16	69335242	69368951	77	12	41653	3.2474	0.00058238	VPS4A	0.0267137
64146	16	69352524	69374498	54	10	41653	3.092	0.00099393	PDF	0.0365478
84342	16	69352524	69383526	76	13	41653	3.303	0.00047826	COG8	0.0237558
51388	16	69363415	69387014	48	10	41653	3.3634	0.00038491	NIP7	0.0207899
146456	16	69367149	69395712	49	12	41653	3.6271	0.00014329	TMED6	0.0112053
7014	16	69379464	69429891	68	13	41653	3.7108	0.00010332	TERF2	0.00919701
283971	16	70197928	70231050	4	2	41653	3.5212	0.00021481	CLEC18C	0.0146863
118460	16	70274134	70295833	13	7	41653	3.0507	0.0011414	EXOSC6	0.0393808
16	16	70276198	70333452	38	15	41653	3.0451	0.0011632	AARS	0.0395378
55308	16	70370764	70417286	52	16	41653	3.2436	0.00059018	DDX19A	0.0268659
6483	16	70403338	70482991	72	21	41653	3.2405	0.00059661	ST3GAL2	0.0269675
92154	16	70685107	70729954	104	20	41653	4.4522	4.2493e-06	MTSS1L	0.00112363
55697	16	70711342	70845074	254	25	41653	3.7771	7.9346e-05	VAC14	0.00779629
54768	16	70831287	71274625	315	26	41653	3.8578	5.721e-05	HYDIN	0.006311
342371	16	71869894	71901236	56	10	41653	3.076	0.0010489	ATXN1L	0.0379482
55565	16	71883583	71928093	78	12	41653	2.9771	0.0014548	ZNF821	0.044817
81631	16	87413157	87448380	101	19	41653	3.1797	0.00073718	MAP1LC3B	0.0304172
23174	16	87429852	87535870	372	17	41653	3.0287	0.001228	ZCCHC14	0.0407392
8741	17	7451609	7474925	63	15	41653	3.4209	0.0003121	TNFSF13	0.0183788
26168	17	7455309	7485287	83	17	41653	3.4587	0.00027141	SENP3	0.0168284
1973	17	7466024	7492324	63	13	41653	3.0382	0.0011899	EIF4A1	0.0400667
4628	17	8367523	8544094	260	19	41653	3.0476	0.0011535	MYH10	0.0393808
10750	17	18913969	18960336	29	7	41653	3.2126	0.00065772	GRAP	0.0285552
90313	17	27884198	27910175	38	12	41653	3.6443	0.00013407	TP53I13	0.0108104
28964	17	27890487	27926610	56	13	41653	3.6446	0.00013389	GIT1	0.0108104
55876	17	38050848	38084903	80	7	41653	3.2698	0.00053814	GSDMB	0.0254631
94103	17	38067294	38093884	67	8	41653	3.6186	0.00014807	ORMDL3	0.0114206
101928947	17	38073156	38105953	79	13	41653	3.7212	9.9154e-05	LOC101928947	0.00914302
100505591	17	38087727	38110987	72	10	41653	3.5319	0.00020632	LRRC3C	0.0142686
284110	17	38109226	38144019	122	12	41653	3.9859	3.3609e-05	GSDMA	0.00428598
5709	17	38127021	38164213	120	11	41653	3.5989	0.00015977	PSMD3	0.0119701
1440	17	38161614	38184066	83	9	41653	3.8907	4.997e-05	CSF3	0.00575968
9862	17	38165350	38220889	127	12	41653	4.3164	7.9293e-06	MED24	0.00173874
7067	17	38208446	38260120	91	20	41653	3.7779	7.9082e-05	THRA	0.00779629
6774	17	40455342	40550586	171	14	41653	3.0231	0.0012508	STAT3	0.0412672
92579	17	42138098	42163712	32	7	41653	3.003	0.0013367	G6PC3	0.0429968
10014	17	42144121	42211014	108	13	41653	4.473	3.8569e-06	HDAC5	0.00107275
78995	17	42209274	42249844	65	7	41653	4.7267	1.1411e-06	C17orf53	0.000539951
92591	17	42238074	42266650	52	6	41653	4.6479	1.6767e-06	ASB16	0.000655407
79089	17	42254300	42279099	38	8	41653	5.0252	2.514e-07	TMUB2	0.000239399
56970	17	42259173	42285747	46	10	41653	5.067	2.0203e-07	ATXN7L3	0.000239399
7343	17	42272401	42308994	64	11	41653	4.7719	9.1235e-07	UBTF	0.000485254
6521	17	42315758	42361654	99	24	41653	3.5463	0.00019536	SLC4A1	0.0137756
8714	17	48702205	48779063	176	42	41653	3.2566	0.00056379	ABCC3	0.0261276
91369	17	48760551	48795270	56	12	41653	3.5427	0.00019801	ANKRD40	0.0139079
654364	17	49220897	49259105	125	18	41653	3.5087	0.00022511	NME1-NME2	0.0151599
4831	17	49232796	49259105	77	15	41653	3.7931	7.4404e-05	NME2	0.00739148
54799	17	49244786	49347788	242	18	41653	4.2362	1.1366e-05	MBTD1	0.0020902
51096	17	49327897	49385294	132	14	41653	4.3241	7.6584e-06	UTP18	0.00170007
3131	17	53332321	53412426	178	32	41653	5.1616	1.2245e-07	HLF	0.000197326
8165	17	55152553	55208710	183	30	41653	2.9874	0.001407	AKAP1	0.0440238
5578	17	64288760	64816862	1745	120	41653	4.2743	9.5883e-06	PRKCA	0.00189458
10476	17	73024955	73053074	94	17	41653	3.8371	6.2237e-05	ATP5H	0.00655139
23510	17	73033279	73071981	131	20	41653	4.0354	2.7253e-05	KCTD2	0.0036445
79637	17	73096047	73136360	107	16	41653	3.0632	0.0010947	ARMC7	0.0387476
30833	17	73116320	73137890	38	7	41653	3.1217	0.00089902	NT5C	0.0345412
51155	17	73121343	73160775	72	10	41653	3.1276	0.00088117	HN1	0.0341472
6613	17	73153825	73189098	58	9	41653	3.5297	0.00020799	SUMO2	0.014329
4884	17	78430633	78460404	67	18	41653	3.4018	0.00033476	NPTX1	0.0193471
1830	18	29017732	29068665	181	18	41653	3.0375	0.0011926	DSG3	0.0400825
54941	18	29588445	29663154	164	26	41653	3.2536	0.00056971	RNF125	0.0262426
84307	18	32810994	32848397	64	13	41653	3.0124	0.0012961	ZNF397	0.0422195
252884	18	32936661	32967301	69	12	41653	3.4935	0.00023834	ZNF396	0.0156408
6014	18	40313183	40705676	883	54	41653	3.5823	0.0001703	RIT2	0.0125499
6860	18	40837857	40867615	49	11	41653	3.1252	0.00088835	SYT4	0.0343175
83473	18	44487565	44638614	386	23	41653	3.1915	0.00070765	KATNAL2	0.030081
54808	18	46557846	46997172	1123	27	41653	3.0952	0.00098349	DYM	0.0363124
9658	18	74059637	74217146	454	43	41653	3.1638	0.00077852	ZNF516	0.031671
101927989	18	74189915	74215874	59	19	41653	3.0725	0.0010614	LOC101927989	0.038188
26251	18	77613668	77669816	191	20	41653	3.8699	5.4434e-05	KCNG2	0.00607936
81794	19	8635124	8685588	84	19	41653	3.1461	0.00082727	ADAMTS10	0.033011
84971	19	10644570	10674099	98	13	41653	3.4163	0.00031738	ATG4D	0.018589
65095	19	10653761	10686702	105	15	41653	3.716	0.00010119	KRI1	0.00919625
1032	19	10667138	10689655	84	12	41653	3.6385	0.00013711	CDKN2D	0.0110061
10053	19	10673347	10707991	131	15	41653	3.365	0.00038268	AP1M2	0.0207884
57153	19	10703121	10765235	163	19	41653	4.6233	1.8882e-06	SLC44A2	0.000692892
3609	19	10754937	10813095	81	8	41653	5.1878	1.0639e-07	ILF3	0.0001913
81890	19	10802112	10834043	71	10	41653	3.2264	0.00062672	QTRT1	0.0276881
255809	19	10937304	10990466	74	13	41653	3.1884	0.00071534	C19orf38	0.0301608
10498	19	10972253	11043453	101	12	41653	3.4671	0.00026302	CARM1	0.0164786
78992	19	11023444	11049357	49	8	41653	3.6714	0.0001206	YIPF2	0.0101332
90580	19	11029424	11050917	39	6	41653	3.7002	0.00010771	C19orf52	0.00944748
54858	19	18441397	18490763	143	26	41653	3.0527	0.0011341	PGPEP1	0.0393673
1463	19	19312773	19373061	124	16	41653	4.7732	9.065e-07	NCAN	0.000485254
404037	19	19356450	19383596	57	6	41653	5.6075	1.0263e-08	HAPLN4	9.22695e-05
53345	19	19364841	19394074	74	9	41653	5.1317	1.4357e-07	TM6SF2	0.000198579
57794	19	19377320	19441321	134	12	41653	4.2747	9.5712e-06	SUGP1	0.00189458
23383	19	19421496	19479563	120	10	41653	4.2979	8.6209e-06	MAU2	0.00178163
54815	19	19486642	19629741	201	14	41653	4.6252	1.8713e-06	GATAD2A	0.000692892
83983	19	19615028	19636469	37	5	41653	4.8345	6.6726e-07	TSSK6	0.0004285
51079	19	19616550	19649858	61	5	41653	4.9563	3.5922e-07	NDUFA13	0.000290721
374887	19	19629670	19658393	53	4	41653	5.0142	2.6628e-07	YJEFN3	0.000239399
148113	19	19639057	19667468	51	6	41653	5.3708	3.9203e-08	CILP2	0.000138523
80714	19	19662516	19739725	109	13	41653	3.8475	5.9668e-05	PBX4	0.00646319
9170	19	19724464	19749039	35	8	41653	3.8973	4.8644e-05	LPAR2	0.00567966
51291	19	19730285	19764457	58	14	41653	4.6611	1.5728e-06	GMIP	0.000655407
57130	19	19746007	19784512	88	15	41653	3.9092	4.6301e-05	ATP13A1	0.00552663
94039	19	19768962	19801735	84	14	41653	3.6309	0.0001412	ZNF101	0.0111577
9745	19	30853328	31058966	448	49	41653	3.0345	0.0012045	ZNF536	0.0403384
101927254	19	31630820	31705976	147	11	41653	3.0061	0.001323	LOC101927254	0.0426388
444882	19	46533006	46554274	47	11	41653	3.1301	0.00087363	IGFL4	0.0340016
29998	19	48101453	48216534	339	26	41653	3.3864	0.0003541	GLTSCR1	0.0197735
2524	19	49189228	49219191	91	10	41653	3.1831	0.00072864	FUT2	0.0302579
284358	19	49205999	49232976	93	7	41653	3.1109	0.00093272	MAMSTR	0.0353824
3748	19	50808765	50842634	73	22	41653	2.9538	0.0015695	KCNC3	0.0466408
9476	19	50851734	50878931	61	6	41653	3.4606	0.00026953	NAPSA	0.0168278
7376	19	50869680	50896285	35	4	41653	2.9588	0.001544	NR1H2	0.0461941
2109	19	51838409	51879672	143	19	41653	3.0867	0.0010119	ETFB	0.0367575
90485	19	57163729	57193151	120	15	41653	3.1872	0.00071841	ZNF835	0.0301608
201514	19	58909245	58939694	96	6	41653	3.6166	0.00014926	ZNF584	0.0114206
7691	19	58934181	58961589	59	6	41653	3.1366	0.00085449	ZNF132	0.0334998
10998	19	58999700	59033432	55	9	41653	4.0609	2.4444e-05	SLC27A5	0.00340719
84878	19	59014897	59041845	40	9	41653	4.2017	1.3245e-05	ZBTB45	0.00233489
10155	19	59045824	59072087	33	7	41653	4.1872	1.4122e-05	TRIM28	0.00239554
27243	19	59052933	59076495	34	7	41653	3.9054	4.7026e-05	CHMP2A	0.00552663
9040	19	59057079	59080343	39	7	41653	3.7687	8.2037e-05	UBE2M	0.00792327
7593	19	59063284	59095757	63	8	41653	3.5522	0.00019103	MZF1	0.0136463
9762	20	3133263	3164238	95	22	41653	3.1036	0.00095586	LZTS3	0.0358817
140733	20	13966146	16043842	6135	318	41653	5.313	5.3927e-08	MACROD2	0.000138523
6238	20	17584323	17672934	189	29	41653	4.2174	1.2357e-05	RRBP1	0.00224436
83737	20	32941041	33109198	203	10	41653	3.3293	0.00043529	ITCH	0.0225147
83658	20	33094193	33138762	39	7	41653	3.5675	0.00018021	DYNLRB1	0.0131722
84557	20	33124688	33158149	42	7	41653	4.0753	2.2973e-05	MAP1LC3A	0.00322717
128869	20	33138346	33275089	177	13	41653	3.2596	0.00055778	PIGU	0.0259465
58476	20	33282147	33311240	45	5	41653	3.3955	0.00034254	TP53INP2	0.0194627
23054	20	33292578	33423433	180	14	41653	3.4771	0.00025339	NCOA6	0.0161568
57644	20	33533704	33600240	150	12	41653	2.9831	0.0014266	MYH7B	0.0443034
56259	20	36312357	36510531	333	21	41653	3.6583	0.00012693	CTNNBL1	0.0104694
343578	20	37220577	37289295	214	32	41653	2.9623	0.0015266	ARHGAP40	0.0460929
6789	20	43585120	43718600	238	15	41653	4.1115	1.9655e-05	STK4	0.00289686
3787	20	43710950	43739753	69	16	41653	5.3393	4.6642e-08	KCNS1	0.000138523
149708	20	43728093	43753813	83	12	41653	5.0326	2.4196e-07	WFDC5	0.000239399
128488	20	43742067	43763106	66	9	41653	5.1081	1.6272e-07	WFDC12	0.000208991
5266	20	43793540	43815185	70	4	41653	4.4115	5.1337e-06	PI3	0.00130013
6406	20	43825605	43848414	52	6	41653	4.5259	3.0069e-06	SEMG1	0.000918402
6407	20	43840010	43863099	43	5	41653	4.5153	3.1613e-06	SEMG2	0.000931858
6590	20	43870880	43893205	69	7	41653	3.441	0.00028982	SLPI	0.0175802
8785	20	43912086	43947206	107	14	41653	4.1829	1.4392e-05	MATN4	0.00239613
11317	20	43925483	43956464	95	17	41653	4.2368	1.1334e-05	RBPJL	0.0020902
1434	20	47652783	47723497	171	13	41653	3.0426	0.0011726	CSE1L	0.0397106
3745	20	47978505	48109181	429	45	41653	3.6256	0.00014416	KCNB1	0.0112214
3755	20	49610193	49649675	83	14	41653	4.1319	1.7986e-05	KCNG1	0.00269505
2778	20	57404756	57496250	217	43	41653	3.2781	0.00052247	GNAS	0.0249321
11255	20	60780017	60805323	81	25	41653	3.4001	0.00033676	HRH3	0.0193471
9885	20	60803541	60881269	209	20	41653	3.8194	6.6878e-05	OSBPL2	0.00684014
1917	20	62109365	62140668	170	27	41653	3.7937	7.4213e-05	EEF1A2	0.00739148
57473	20	62578057	62611223	89	14	41653	3.142	0.00083894	ZNF512B	0.033171
140700	20	62595466	62621182	70	10	41653	2.9521	0.0015782	SAMD10	0.0466737
388849	22	20125602	20148748	93	15	41653	3.3301	0.00043408	LOC388849	0.0225147
23759	22	22010273	22062202	194	21	41653	3.0665	0.0010827	PPIL2	0.0384907
29799	22	22041825	22100071	188	31	41653	3.3723	0.00037278	YPEL1	0.0204386
5594	22	22103946	22231970	289	19	41653	4.3567	6.6012e-06	MAPK1	0.00152175
9647	22	22263792	22317250	149	16	41653	4.3529	6.7177e-06	PPM1F	0.001529
8940	22	22301397	22347219	127	17	41653	3.6271	0.00014333	TOP3B	0.0112053
9814	22	31882125	32024537	323	20	41653	3.108	0.00094194	SFI1	0.0356569
253143	22	32067333	32156120	213	21	41653	2.9605	0.0015358	PRR14L	0.0461003
9681	22	32139937	32313020	461	20	41653	3.5116	0.00022273	DEPDC5	0.015056
8911	22	39956758	40095740	294	27	41653	3.4786	0.00025203	CACNA1I	0.0161285
2847	22	41065182	41088818	43	8	41653	5.1479	1.3169e-07	MCHR1	0.000197326
10478	22	41155636	41225403	89	10	41653	4.883	5.2235e-07	SLC25A17	0.000375695
6767	22	41210539	41263012	70	11	41653	4.0531	2.527e-05	ST13	0.00346855
63929	22	41243085	41338823	72	11	41653	4.1659	1.5505e-05	XPNPEP3	0.00249278
150353	22	41245553	41268130	26	6	41653	3.5623	0.00018379	DNAJB7	0.0133255
9978	22	41337351	41379019	35	9	41653	4.1035	2.0349e-05	RBX1	0.00296599
11252	22	43255772	43421184	490	15	41653	3.4592	0.00027086	PACSIN2	0.0168284

## Sheet: 3. mdd.sig
Table 3.Gene-based test results of MDD using MAGMA (FDR<0.05 are shown)
GENE	CHR	START	STOP	NSNPS	NPARAM	N	ZSTAT	P	GeneName	FDR
9903	1	6640784	6672958	79	23	173005	3.3323	0.00043062	KLHL21	0.0345656
148479	1	6663756	6694093	84	21	173005	3.4747	0.00025571	PHF13	0.0246929
90326	1	6674925	6705646	103	23	173005	3.1867	0.00071948	THAP3	0.0472258
55735	1	6684228	6771966	252	26	173005	3.7449	9.0228e-05	DNAJC11	0.0118429
473	1	8402464	8887699	1012	41	173005	3.3284	0.00043676	RERE	0.0345932
81569	1	18071808	18163558	290	31	173005	3.6336	0.00013975	ACTL8	0.0173509
80834	1	19156093	19196155	268	35	173005	3.3179	0.00045356	TAS1R2	0.0350759
2048	1	23027263	23251823	635	86	173005	3.2439	0.00058945	EPHB2	0.0422457
54797	1	28645513	28672478	58	16	173005	3.5921	0.00016399	MED18	0.0193096
4985	1	29128654	29200208	249	37	173005	3.3782	0.00036481	OPRD1	0.030542
1296	1	36550840	36601305	122	21	173005	3.2576	0.00056187	COL8A2	0.0405324
27095	1	36592170	36631654	97	14	173005	3.4632	0.00026694	TRAPPC3	0.025113
55700	1	36611751	36656450	114	17	173005	3.3278	0.0004376	MAP7D1	0.0345932
1907	1	41934446	41960348	111	24	173005	3.6191	0.00014782	EDN2	0.0177491
5142	1	66248193	66850262	2037	117	173005	3.2577	0.00056151	PDE4B	0.0405324
57708	1	67380578	67464302	219	22	173005	3.2235	0.00063311	MIER1	0.043953
257194	1	71858625	72758533	2511	130	173005	4.6911	1.359e-06	NEGR1	0.000435142
148418	1	84754049	84826481	213	36	173005	3.1806	0.00073484	SAMD13	0.047728
57459	1	153767201	153905451	320	25	173005	3.6209	0.00014679	GATAD2B	0.0177491
9909	1	153891977	153929162	63	10	173005	3.8176	6.7385e-05	DENND4B	0.00960815
200186	1	153910148	153941132	46	12	173005	3.9884	3.3258e-05	CRTC2	0.00578087
27173	1	153921575	153950660	42	10	173005	3.8029	7.1496e-05	SLC39A1	0.0100375
148327	1	153930315	153956840	43	10	173005	3.7027	0.00010665	CREB3L4	0.0137075
10899	1	153936745	153961096	35	9	173005	3.5277	0.0002096	JTB	0.0219851
5872	1	153944093	153968853	39	17	173005	3.279	0.00052087	RAB13	0.0389606
91181	1	153955166	154137592	332	27	173005	3.5067	0.00022687	NUP210L	0.0234587
7170	1	154117780	154174611	104	22	173005	3.3075	0.00047073	TPM3	0.0360979
60676	1	176422307	176824737	1080	50	173005	3.8855	5.105e-05	PAPPA2	0.00800361
26092	1	179841177	179899212	207	29	173005	3.179	0.00073889	TOR1AIP1	0.0478209
777	1	181442447	181785920	1129	98	173005	4.1461	1.6906e-05	CACNA1E	0.00359545
1122	1	241782166	241809232	109	27	173005	3.2928	0.00049602	CHML	0.0375637
28951	2	12846998	12892860	121	22	173005	3.2606	0.0005558	TRIB2	0.0405324
9553	2	27984584	28012608	54	18	173005	3.9018	4.7747e-05	MRPL33	0.00771177
64080	2	27994266	28123223	320	23	173005	3.7932	7.4356e-05	RBKS	0.0102808
150771	2	96981062	97004091	31	13	173005	3.2234	0.00063337	ITPRIPL1	0.043953
23397	2	96991479	97052833	110	25	173005	3.3877	0.00035241	NCAPH	0.0300553
90342	2	97298574	97380624	135	37	173005	3.1957	0.00069755	FER1L5	0.046592
81562	2	97361666	97415813	87	13	173005	4.083	2.2233e-05	LMAN2L	0.00441059
26504	2	97416639	97487628	144	23	173005	4.289	8.973e-06	CNNM4	0.00218355
51239	2	97503722	97533756	58	15	173005	3.3929	0.00034577	ANKRD39	0.0296814
54910	2	97515473	97546680	60	19	173005	3.4455	0.00028498	SEMA4C	0.0260058
51252	2	97531619	97662337	365	33	173005	3.1998	0.00068759	FAM178B	0.0464785
8609	2	207928861	208041970	421	61	173005	3.4112	0.00032338	KLF7	0.028375
5798	2	220144345	220184295	120	21	173005	3.3807	0.0003615	PTPRN	0.0304043
57624	2	226254426	226528734	657	60	173005	4.0283	2.8095e-05	NYAP2	0.00512762
79853	2	228216872	228254022	207	43	173005	3.4063	0.0003293	TM4SF20	0.0286193
3913	3	49148547	49180599	48	24	173005	3.4526	0.00027758	LAMB2	0.0255864
64925	3	49189968	49213785	42	11	173005	3.9265	4.3091e-05	CCDC71	0.00708517
200942	3	49198987	49223919	47	11	173005	3.949	3.9245e-05	KLHDC8B	0.00664708
646498	3	49205069	49239291	64	12	173005	4.0484	2.5785e-05	C3orf84	0.00480206
339834	3	49225861	49305636	146	25	173005	3.8735	5.3642e-05	CCDC36	0.0081585
375341	3	49296030	49324864	56	19	173005	3.1873	0.00071794	C3orf62	0.0472258
2876	3	49384609	49405791	45	13	173005	3.5673	0.00018032	GPX1	0.0196807
387	3	49386569	49459526	162	20	173005	3.5685	0.00017952	RHOA	0.0196807
6988	3	49439639	49463909	51	10	173005	3.7063	0.00010515	TCTA	0.0136106
275	3	49444211	49470111	47	9	173005	3.354	0.0003983	AMT	0.0327449
84276	3	49449766	49476777	60	13	173005	3.3681	0.00037845	NICN1	0.0312926
1605	3	49496136	49583051	187	25	173005	3.2724	0.00053315	DAG1	0.0393948
8927	3	49581922	49718982	244	30	173005	3.9933	3.2582e-05	BSN	0.00571783
63891	3	49716950	49768962	100	22	173005	3.3816	0.00036038	RNF123	0.0304043
386724	3	49744267	49767238	55	13	173005	3.342	0.00041591	AMIGO3	0.0337368
29925	3	49748909	49771407	46	14	173005	3.5024	0.00023058	GMPPB	0.0234982
9807	3	49751728	49833973	180	24	173005	3.5444	0.00019673	IP6K1	0.0209972
389118	3	49818165	49847254	61	18	173005	3.58	0.00017179	CDHR4	0.0196807
7318	3	49832638	49861391	56	19	173005	3.213	0.00065683	UBA7	0.0447306
10293	3	49856028	49903992	88	18	173005	3.4596	0.00027048	TRAIP	0.0251864
2272	3	59725036	61247133	8056	430	173005	3.4597	0.00027035	FHIT	0.0251864
6092	3	75945845	77709115	6984	305	173005	3.2037	0.00067835	ROBO2	0.0460244
54931	3	101270680	101295290	77	17	173005	3.4859	0.00024521	TRMT10C	0.0244475
57092	3	101282997	101323281	121	20	173005	3.5332	0.00020525	PCNP	0.0216533
4311	3	154787436	154911518	332	65	173005	3.2323	0.00061395	MME	0.0433328
114905	4	15331560	15457791	464	41	173005	3.4367	0.00029439	C1QTNF7	0.0265633
285429	4	41973713	41998484	99	12	173005	3.7822	7.7738e-05	DCAF4L1	0.0106676
10463	4	41982516	42099551	476	16	173005	5.1493	1.3072e-07	SLC30A9	7.45553e-05
389206	4	42102870	42164895	229	31	173005	4.8335	6.7068e-07	BEND4	0.000278195
7006	4	48127800	48281814	669	56	173005	3.4831	0.00024781	TEC	0.0244475
55752	4	77860895	77971307	368	33	173005	3.2759	0.00052658	2021-09-11	0.039227
8633	4	96073655	96480361	1703	164	173005	3.2349	0.00060853	UNC5C	0.0432151
57600	4	159680182	159839202	358	28	173005	3.4667	0.00026346	FNIP2	0.024914
1007	5	26870709	27048689	641	46	173005	3.2595	0.00055795	CDH9	0.0405324
2690	5	42413577	42731980	928	56	173005	3.9275	4.2912e-05	GHR	0.00708517
100129792	5	42746920	42812539	229	24	173005	4.1778	1.4715e-05	CCDC152	0.00335704
6414	5	42789982	42822024	101	15	173005	3.8937	4.9356e-05	SEPP1	0.00783301
6695	5	136300987	136845018	1920	122	173005	3.2163	0.00064931	SPOCK1	0.0445495
2554	5	161264197	161336965	235	31	173005	3.5661	0.00018116	GABRA1	0.0196807
57451	5	166396083	167701162	3868	301	173005	4.3582	6.5574e-06	TENM2	0.0017097
11118	6	26355387	26388548	252	20	173005	6.1977	2.8641e-10	BTN3A2	1.30682e-06
10385	6	26373111	26405102	210	30	173005	4.6766	1.4586e-06	BTN2A2	0.000451202
10384	6	26430700	26463643	136	24	173005	3.3246	0.00044278	BTN3A3	0.0347795
11120	6	26448132	26486849	159	27	173005	5.5943	1.1075e-08	BTN2A1	1.01065e-05
696	6	26490577	26520653	104	21	173005	5.1272	1.4707e-07	BTN1A1	8.13386e-05
10473	6	26528572	26557165	95	14	173005	3.9389	4.0925e-05	HMGN4	0.0068525
29777	6	26587171	26610278	86	17	173005	4.7194	1.1827e-06	ABT1	0.000399631
79692	6	26624611	26669980	171	22	173005	3.804	7.12e-05	ZNF322	0.0100375
8970	6	27083912	27110743	72	27	173005	3.9079	4.6549e-05	HIST1H2BJ	0.00758541
8969	6	27090817	27111314	51	23	173005	4.2077	1.2901e-05	HIST1H2AG	0.00298046
10279	6	27205480	27234399	105	23	173005	4.0563	2.4932e-05	PRSS16	0.00473994
7738	6	27408521	27450897	177	19	173005	3.8664	5.5223e-05	ZNF184	0.00831513
8340	6	27765257	27785709	75	20	173005	5.9088	1.7232e-09	HIST1H2BL	2.41924e-06
8329	6	27765977	27786445	76	19	173005	5.837	2.6573e-09	HIST1H2AI	3.23323e-06
8357	6	27767842	27788314	74	19	173005	5.8239	2.8743e-09	HIST1H3H	3.27868e-06
8331	6	27772080	27792518	72	20	173005	5.7956	3.4038e-09	HIST1H2AJ	3.65428e-06
8342	6	27772822	27793267	73	20	173005	5.9249	1.5626e-09	HIST1H2BM	2.37658e-06
8363	6	27781903	27802258	80	23	173005	5.7542	4.353e-09	HIST1H4J	4.1814e-06
8362	6	27788952	27809305	69	22	173005	5.7622	4.1504e-09	HIST1H4K	4.1814e-06
8341	6	27795544	27831533	100	24	173005	6.3415	1.1374e-10	HIST1H2BN	1.30682e-06
8330	6	27795658	27816117	66	18	173005	6.2398	2.1905e-10	HIST1H2AK	1.30682e-06
8332	6	27823107	27843576	78	22	173005	6.093	5.5395e-10	HIST1H2AL	1.3364e-06
3009	6	27824570	27845359	85	23	173005	6.0658	6.5649e-10	HIST1H1B	1.3364e-06
8354	6	27829623	27850099	89	23	173005	6.0652	6.5901e-10	HIST1H3I	1.3364e-06
8368	6	27830926	27851289	89	23	173005	6.0875	5.7349e-10	HIST1H4L	1.3364e-06
8356	6	27848093	27868570	65	16	173005	4.7826	8.6505e-07	HIST1H3J	0.000345297
8336	6	27850477	27870963	71	18	173005	4.7531	1.0018e-06	HIST1H2AM	0.000363875
8348	6	27851203	27936100	311	36	173005	4.1683	1.5341e-05	HIST1H2BO	0.0034145
81697	6	27868963	27890174	79	24	173005	3.4761	0.00025435	OR2B2	0.0246929
7718	6	28038482	28067341	117	19	173005	5.289	6.1482e-08	ZNF165	4.00753e-05
80345	6	28082334	28107864	96	14	173005	5.0564	2.1361e-07	ZSCAN16	0.000111388
7745	6	28099688	28137250	165	17	173005	5.2258	8.669e-08	ZKSCAN8	5.27393e-05
7746	6	28183029	28211265	112	24	173005	5.9705	1.1824e-09	ZSCAN9	1.96182e-06
387032	6	28202404	28237030	111	25	173005	6.2035	2.7606e-10	ZKSCAN4	1.30682e-06
222698	6	28217075	28238736	69	21	173005	5.8577	2.3471e-09	NKAPL	3.05978e-06
7741	6	28224788	28256001	92	25	173005	6.0191	8.7688e-10	ZSCAN26	1.60039e-06
84547	6	28239314	28280326	156	33	173005	6.0883	5.7045e-10	PGBD1	1.3364e-06
64288	6	28282514	28331972	217	36	173005	5.2393	8.0572e-08	ZSCAN31	5.07076e-05
80317	6	28307691	28346954	177	26	173005	4.5842	2.2787e-06	ZKSCAN3	0.000693143
9753	6	28336598	28377544	180	20	173005	4.7501	1.0168e-06	ZSCAN12	0.000363875
222696	6	28389373	28421279	129	20	173005	4.3236	7.6744e-06	ZSCAN23	0.00197275
5987	6	28860779	28901768	202	34	173005	4.0196	2.9151e-05	TRIM27	0.00526767
282890	6	28952562	28983037	119	27	173005	4.1388	1.7458e-05	ZNF311	0.00363361
26692	6	29001990	29022952	109	18	173005	3.3185	0.00045255	OR2W1	0.0350759
26707	6	29131311	29152351	132	15	173005	3.7618	8.434e-05	OR2J2	0.0114872
116511	6	29444543	29465679	94	21	173005	3.6483	0.00013201	MAS1L	0.0165022
7932	6	29543818	29566745	104	26	173005	4.8455	6.3158e-07	OR2H2	0.000268069
2550	6	29560005	29610962	276	30	173005	3.4549	0.0002752	GABBR1	0.0254958
11074	6	30060674	30090867	316	38	173005	4.457	4.1552e-06	TRIM31	0.00116672
7726	6	30142232	30191271	287	29	173005	5.016	2.6385e-07	TRIM26	0.000130149
202658	6	30287088	30324635	185	34	173005	3.3238	0.00044401	TRIM39-RPP21	0.0347795
79897	6	30302897	30324635	110	25	173005	3.8782	5.2611e-05	RPP21	0.00808519
780	6	30840694	30877933	209	27	173005	3.488	0.00024329	DDR1	0.0243972
2968	6	30865957	30891883	156	20	173005	3.6653	0.00012353	GTF2H4	0.0156566
57176	6	30871982	30904236	204	23	173005	4.2968	8.6636e-06	VARS2	0.00215823
389376	6	30889127	30909952	129	22	173005	4.7157	1.2043e-06	SFTA2	0.000399631
135656	6	30898777	30931998	160	38	173005	5.2106	9.4134e-08	DPCR1	5.54206e-05
29113	6	31069000	31090332	358	27	173005	3.4695	0.00026071	C6orf15	0.0247824
170679	6	31072608	31117869	671	49	173005	4.0287	2.8046e-05	PSORS1C1	0.00512762
170680	6	31095311	31117127	292	37	173005	3.8188	6.7054e-05	PSORS1C2	0.00960815
54535	6	31100216	31136015	416	40	173005	3.9486	3.9313e-05	CCHCR1	0.00664708
6941	6	31116303	31144183	296	29	173005	3.8777	5.2717e-05	TCF19	0.00808519
5460	6	31122114	31148451	292	32	173005	3.6253	0.00014432	POU5F1	0.0176777
3106	6	31311649	31334989	1094	51	173005	4.9739	3.2805e-07	HLA-B	0.000153519
4277	6	31452054	31488901	544	34	173005	4.7814	8.7029e-07	MICB	0.000345297
4050	6	31538335	31560202	110	37	173005	3.2436	0.00059025	LTB	0.0422457
199	6	31572969	31594798	105	25	173005	5.301	5.7589e-08	AIF1	3.8928e-05
7916	6	31578450	31615554	181	36	173005	5.5212	1.6839e-08	PRRC2A	1.39695e-05
7917	6	31596805	31630953	155	37	173005	4.9109	4.5332e-07	BAG6	0.000196989
55937	6	31610187	31635987	112	32	173005	4.1496	1.6651e-05	APOM	0.00359545
57827	6	31616075	31638549	94	28	173005	4.0122	3.0075e-05	C6orf47	0.00538136
7918	6	31619006	31644060	111	33	173005	3.5693	0.00017895	GPANK1	0.0196807
80739	6	31681121	31704487	68	27	173005	3.3396	0.00041949	C6orf25	0.0338766
23564	6	31684817	31708039	71	29	173005	3.7441	9.0534e-05	DDAH2	0.0118429
1192	6	31688358	31715095	97	34	173005	3.7449	9.0243e-05	CLIC1	0.0118429
4439	6	31697725	31740455	164	46	173005	4.1688	1.5312e-05	MSH5	0.0034145
401251	6	31720773	31742627	77	27	173005	4.7024	1.2854e-06	SAPCD1	0.000418926
80737	6	31723178	31755108	98	31	173005	4.4004	5.4038e-06	VWA7	0.00147201
7407	6	31735295	31773712	127	43	173005	3.8648	5.5583e-05	VARS	0.00831513
57819	6	31755169	31784761	110	40	173005	3.5752	0.00017499	LSM2	0.0196807
3303	6	31772952	31795719	74	31	173005	3.218	0.00064549	HSPA1A	0.044456
3304	6	31779964	31808032	108	39	173005	3.5582	0.00018668	HSPA1B	0.0201603
50854	6	31792693	31817541	109	39	173005	3.2898	0.00050123	C6orf48	0.0378014
5089	6	32142510	32167963	92	26	173005	3.3477	0.00040745	PBX2	0.033347
63940	6	32148543	32173300	96	30	173005	3.8001	7.2305e-05	GPSM3	0.0100736
4855	6	32152620	32201844	341	49	173005	3.2625	0.00055224	NOTCH4	0.0405324
5252	6	33368773	33394230	70	23	173005	3.7432	9.0845e-05	PHF1	0.0118429
51596	6	33374319	33396111	55	19	173005	4.1171	1.9187e-05	CUTA	0.00384815
8831	6	33377847	33431466	138	34	173005	4.1313	1.8033e-05	SYNGAP1	0.00366642
221504	6	33412356	33435321	60	17	173005	3.7533	8.726e-05	ZBTB9	0.0117506
346007	6	64419876	66427118	8116	181	173005	3.4348	0.00029655	EYS	0.0265633
8676	6	144451770	144523076	196	45	173005	3.5827	0.00017002	STX11	0.0196395
54664	7	12240848	12286890	355	24	173005	4.369	6.241e-06	TMEM106B	0.00165079
346562	7	80077987	80151242	231	37	173005	3.3924	0.0003464	GNAT3	0.0296814
781	7	81565760	82083031	2047	145	173005	3.4344	0.00029691	CACNA2D1	0.0265633
27445	7	82373321	82802197	1481	66	173005	5.3674	3.9945e-08	PCLO	2.80399e-05
2845	7	107100502	107126125	55	14	173005	3.1863	0.00072053	GPR22	0.0472258
11062	7	107194402	107228968	76	15	173005	3.382	0.00035986	DUS4L	0.0304043
55973	7	107210422	107273762	148	30	173005	3.5836	0.00016942	BCAP29	0.0196395
83992	7	117340702	117523561	517	65	173005	3.6012	0.00015837	CTTNBP2	0.0187689
1129	7	136543399	136713720	622	49	173005	4.7595	9.7024e-07	CHRM2	0.000363875
169200	8	91624223	91668133	123	19	173005	3.4116	0.00032292	TMEM64	0.028375
137392	8	94702480	94751481	123	28	173005	3.5398	0.00020022	FAM92A1	0.0212454
389677	8	94732798	94763268	77	13	173005	3.3213	0.00044805	RBM12B	0.034946
91147	8	94757072	94841462	155	37	173005	4.2772	9.4611e-06	TMEM67	0.00227203
54704	8	94919083	94948296	74	10	173005	3.5841	0.00016914	PDP1	0.0196395
84186	9	37110161	37368146	531	36	173005	3.3316	0.00043181	ZCCHC7	0.0345656
158293	9	96198776	96225874	108	22	173005	3.1732	0.00075378	FAM120AOS	0.0486122
23196	9	96204173	96338397	469	33	173005	4.2131	1.2593e-05	FAM120A	0.0029466
5253	9	96328909	96451869	630	33	173005	4.4577	4.1421e-06	PHF2	0.00116672
58499	9	109612469	109785525	409	68	173005	4.0585	2.4691e-05	ZNF462	0.00473994
23245	9	119177504	120187317	4052	223	173005	3.2308	0.00061731	ASTN2	0.0433328
57706	9	126131933	126702423	1833	77	173005	3.501	0.00023175	DENND1A	0.0234982
25792	9	130918344	130976662	155	19	173005	3.6021	0.00015782	CIZ1	0.0187689
1759	9	130955634	131027528	184	31	173005	3.1852	0.00072328	DNM1	0.0472258
64106	10	72004713	72053450	207	40	173005	3.6993	0.0001081	NPFFR1	0.0137967
3778	10	78619359	79407577	2872	225	173005	3.4844	0.0002466	KCNMA1	0.0244475
2253	10	103519887	103550126	42	19	173005	3.1979	0.00069226	FGF8	0.046592
79591	10	103595356	103825932	451	53	173005	3.2401	0.00059744	C10orf76	0.0425933
8861	10	103856315	103890210	77	19	173005	4.0001	3.1658e-05	LDB1	0.00560961
23082	10	103882787	103920090	81	20	173005	4.0504	2.5566e-05	PPRC1	0.00480206
9221	10	103901933	103933627	64	21	173005	3.8962	4.8859e-05	NOLC1	0.00782215
4791	10	104143867	104172286	62	21	173005	3.2591	0.00055886	NFKB2	0.0405324
119032	10	104603967	104634718	106	22	173005	3.3735	0.00037107	C10orf32	0.0309242
22986	10	106390859	107034993	2537	75	173005	4.9918	2.9903e-07	SORCS3	0.000143621
84067	11	6222564	6265941	124	26	173005	3.3277	0.00043784	FAM160A2	0.0345932
55366	11	27377508	27504338	336	46	173005	3.1847	0.00072452	LGR4	0.0472258
403253	11	48500345	48521274	72	12	173005	3.7524	8.7561e-05	OR4A47	0.0117506
283116	11	49043152	49069529	109	8	173005	3.4701	0.00026014	TRIM49B	0.0247824
646754	11	49065266	49090664	104	14	173005	3.4484	0.00028201	TRIM64C	0.0258641
2346	11	49158187	49240222	304	19	173005	3.476	0.00025451	FOLH1	0.0246929
6749	11	57083459	57113351	88	16	173005	3.219	0.00064323	SSRP1	0.044456
10394	11	57134242	57158623	66	18	173005	3.188	0.00071618	PRG3	0.0472258
710	11	57355027	57392326	107	19	173005	3.2245	0.00063106	SERPING1	0.043953
219539	11	57402560	57427417	46	11	173005	4.9518	3.6768e-07	YPEL4	0.000167763
10978	11	57415216	57439337	50	12	173005	5.0973	1.723e-07	CLP1	9.24896e-05
25921	11	57425223	57478659	124	26	173005	5.0503	2.2051e-07	ZDHHC5	0.000111792
219541	11	57461182	57489804	67	15	173005	4.7429	1.0535e-06	MED19	0.000369758
51075	11	57469995	57518445	89	16	173005	4.7288	1.1295e-06	TMX2	0.000388953
280636	11	57498722	57520883	29	10	173005	4.7713	9.1535e-07	C11orf31	0.000355448
643376	11	57500986	57529253	47	13	173005	4.5608	2.5475e-06	BTBD18	0.000762204
1500	11	57510756	57596652	142	27	173005	4.5545	2.626e-06	CTNND1	0.000773018
745	11	61510121	61565990	125	31	173005	3.4782	0.00025241	MYRF	0.0246929
220047	11	85556144	85641064	394	38	173005	4.5025	3.3583e-06	CCDC83	0.000972894
1813	11	113270317	113356413	299	43	173005	4.3178	7.8795e-06	DRD2	0.00199734
91	12	52335451	52400863	147	29	173005	3.5677	0.00018009	ACVR1B	0.0196807
6895	12	53883557	53910215	27	13	173005	3.5718	0.00017727	TARBP2	0.0196807
8620	12	53890472	53911422	22	11	173005	3.5051	0.00022818	NPFF	0.0234587
11016	12	53891640	54030200	328	25	173005	3.9484	3.9334e-05	ATF7	0.00664708
1848	12	89731837	89756296	93	15	173005	3.5739	0.00017587	DUSP6	0.0196807
7112	12	98899351	98954157	210	41	173005	3.4066	0.00032885	TMPO	0.0286193
51228	12	110278748	110328293	136	27	173005	3.4021	0.00033439	GLTP	0.0289239
51347	12	118577606	118820750	679	37	173005	4.7518	1.0082e-06	TAOK3	0.000363875
64426	12	118804358	118865840	217	23	173005	3.8462	5.9985e-05	SUDS3	0.00882892
84530	12	119409300	119610856	953	85	173005	3.2315	0.00061565	SRRM4	0.0433328
145173	13	31764112	31916413	477	38	173005	3.5761	0.0001744	B3GALTL	0.0196807
10562	13	53592876	53636196	174	46	173005	4.1307	1.808e-05	OLFM4	0.00366642
341799	14	21098855	21119850	139	14	173005	3.273	0.00053204	OR6S1	0.0393948
145581	14	42066764	42383752	1309	50	173005	4.944	3.8274e-07	LRFN5	0.000170375
6252	14	60052694	60347557	814	46	173005	4.0631	2.4212e-05	RTN1	0.00470099
23224	14	64309683	64703167	1264	67	173005	3.8219	6.6213e-05	SYNE2	0.0095909
2100	14	64683751	64815268	394	42	173005	3.8535	5.8219e-05	ESR2	0.00863866
4522	14	64844754	64936725	312	44	173005	3.4275	0.00030455	MTHFD1	0.0271139
1743	14	75338594	75380450	146	22	173005	3.5532	0.00019032	DLST	0.0204325
3429	14	94567079	94593033	103	28	173005	3.3037	0.00047708	IFI27	0.0364317
4140	14	103841701	103980168	448	23	173005	4.0741	2.31e-05	MARK3	0.00453331
1152	14	103975995	103999196	73	16	173005	4.2946	8.7507e-06	CKB	0.00215823
115708	14	103985509	104013410	94	18	173005	4.6865	1.3897e-06	TRMT61A	0.0004373
9529	14	104012881	104039151	66	13	173005	4.3705	6.198e-06	BAG5	0.00165079
84334	14	104019299	104067236	140	20	173005	4.138	1.752e-05	APOPT1	0.00363361
3831	14	104085525	104177888	271	26	173005	4.1457	1.6942e-05	KLC1	0.00359545
7517	14	104153945	104191823	104	24	173005	3.4912	0.00024045	XRCC3	0.0242456
5888	15	40977327	41034356	142	16	173005	3.6312	0.00014107	RAD51	0.0173964
55177	15	41018085	41057458	104	20	173005	3.8843	5.1308e-05	RMDN3	0.00800361
55192	15	41050067	41109676	156	24	173005	3.2152	0.00065173	DNAJC17	0.0445495
80031	15	47466403	48076420	2345	88	173005	4.1538	1.635e-05	SEMA6D	0.00359523
84465	15	66177634	66556075	1549	152	173005	3.5044	0.00022879	MEGF11	0.0234587
4756	15	73334056	73607547	831	38	173005	3.1949	0.00069948	NEO1	0.046592
5045	15	91401885	91436687	104	20	173005	4.2456	1.0899e-05	FURIN	0.00258335
2242	15	91417665	91449006	110	23	173005	3.8225	6.6042e-05	FES	0.0095909
729993	16	12985477	13344273	1830	140	173005	3.3677	0.00037892	SHISA9	0.0312926
9780	16	88771746	88861372	500	57	173005	3.2843	0.00051117	PIEZO1	0.0383924
57659	17	7352685	7397568	179	20	173005	3.513	0.00022154	ZBTB4	0.0231047
643664	17	7360504	7396383	142	16	173005	3.6192	0.00014776	SLC35G6	0.0177491
5430	17	7377698	7427935	245	20	173005	3.4698	0.0002604	POLR2A	0.0247824
146862	17	33464787	33526364	198	35	173005	3.3432	0.00041415	UNC45B	0.0337368
388394	17	45045522	45066614	117	16	173005	3.1962	0.0006962	RPRML	0.046592
252884	18	32936661	32967301	88	17	173005	3.4384	0.00029261	ZNF396	0.0265633
1630	18	49856542	51072273	6047	153	173005	5.5571	1.3716e-08	DCC	1.19205e-05
5874	18	52375097	52572747	736	46	173005	5.3786	3.754e-08	RAB27B	2.74057e-05
6925	18	52879562	53313252	1034	84	173005	5.3899	3.5251e-08	TCF4	2.68069e-05
220441	18	59465300	59571634	483	41	173005	3.4211	0.00031179	RNF152	0.0276237
84717	19	4462255	4512223	221	24	173005	3.6546	0.00012877	HDGFRP2	0.0162081
6689	19	50912195	50944310	112	30	173005	3.3118	0.00046357	SPIB	0.0356988
5770	20	49116858	49211299	291	30	173005	5.4656	2.3066e-08	PTPN1	1.83034e-05
140876	20	49192645	49318277	469	67	173005	3.302	0.00047998	FAM65C	0.0365005
104	21	46484493	46656478	686	49	173005	4.4182	4.976e-06	ADARB1	0.00137601

## Sheet: 4. original.diff
Table 4. Differential genes based on simple comparison of signficant genes from the two original GWAS (at FDR<0.01)
GENE	CHR	START	STOP	NSNPS	NPARAM	N	ZSTAT	P	GeneName	FDR
4524	1	11835787	11876160	216	15	41653	3.0414	0.0011775	MTHFR	0.0391449
1185	1	11856153	11913201	287	16	41653	3.3242	0.00044333	CLCN6	0.021987
100532736	1	19913471	19994949	218	34	41653	2.96	0.0015381	MINOS1-NBL1	0.0453562
4681	1	19959723	19994949	113	25	41653	4.4614	4.0713e-06	NBL1	0.00104655
3362	1	19981780	20016055	89	10	41653	4.2867	9.0665e-06	HTR6	0.0017059
255104	1	19998706	20136424	385	45	41653	3.6747	0.00011905	TMCO4	0.00969169
84676	1	26367792	26404142	88	8	41653	3.2208	0.00063926	TRIM63	0.0272597
6421	1	35631981	35668766	51	3	41653	3.4203	0.00031277	SFPQ	0.0178386
100132074	1	41817328	41859263	123	27	41653	4.656	1.6118e-06	FOXO6	0.00063753
387338	1	46795849	46840824	236	6	41653	3.2389	0.00059991	NSUN4	0.0263196
2166	1	46849939	46889520	94	13	41653	2.9914	0.0013885	FAAH	0.0433188
63950	1	50873223	50899119	46	8	41653	4.1633	1.5685e-05	DMRTA2	0.00234645
11124	1	50896935	51435936	688	23	41653	4.9496	3.7187e-07	FAF1	0.000282792
1031	1	51424367	51450309	23	6	41653	4.8411	6.4551e-07	CDKN2C	0.000419937
284546	1	51432129	51623754	345	26	41653	4.7708	9.1756e-07	C1orf185	0.000478468
114883	1	52072546	52264891	159	19	41653	3.8284	6.4483e-05	OSBPL9	0.00636151
26135	1	67863493	67906123	47	10	41653	3.2391	0.00059964	SERBP1	0.0263196
54810	1	78500646	78614129	286	20	41653	2.9184	0.0017593	GIPC2	0.0498221
148534	1	95572894	95673163	280	27	41653	3.3167	0.00045551	TMEM56	0.022469
100527978	1	95573479	95720511	422	31	41653	3.2662	0.00054505	TMEM56-RWDD3	0.0248693
25950	1	95689711	95722781	93	15	41653	3.0345	0.0012047	RWDD3	0.0396688
10451	1	108103782	108517545	1280	79	41653	3.8015	7.1906e-05	VAV3	0.00687098
7812	1	115249534	115310671	95	11	41653	3.3633	0.00038502	CSDE1	0.0201925
80143	1	115302100	115333308	31	8	41653	2.9764	0.0014585	SIKE1	0.0440713
554313	1	149820749	149842776	1	1	41653	3.4286	0.0003034	HIST2H4B	0.0176349
11311	1	150029350	150127505	119	5	41653	4.6512	1.6499e-06	VPS45	0.00063753
51177	1	150112170	150141825	46	4	41653	4.7538	9.9804e-07	PLEKHO1	0.000505979
81611	1	150180717	150218504	56	6	41653	3.2458	0.00058552	ANP32E	0.0261078
23632	1	150219554	150247478	31	6	41653	3.4473	0.00028313	CA14	0.0169353
51107	1	150227799	150251609	25	8	41653	2.9722	0.0014782	APH1A	0.0444317
9129	1	150283928	150335704	137	13	41653	3.8712	5.4144e-05	PRPF3	0.00574263
23248	1	150326624	150459042	383	15	41653	4.4436	4.4228e-06	RPRD2	0.00109082
80222	1	150449840	150490085	114	10	41653	4.1527	1.6429e-05	TARS2	0.00237973
1893	1	150470487	150496265	56	9	41653	3.1174	0.00091219	ECM1	0.0341856
58497	1	150970867	151018189	106	23	41653	2.9866	0.0014107	PRUNE	0.0433331
149428	1	150999029	151030076	65	16	41653	2.987	0.0014088	BNIPL	0.0433331
8991	1	151326778	151355210	55	12	41653	3.053	0.0011328	SELENBP1	0.0386887
5692	1	151362041	151384412	26	5	41653	3.2904	0.00050022	PSMB4	0.0236639
23126	1	151365200	151455753	105	6	41653	3.1117	0.00093015	POGZ	0.0346452
11189	1	151662534	151699290	57	9	41653	3.0893	0.0010032	CELF3	0.0359294
284485	1	151684013	151712082	54	10	41653	3.4912	0.00024043	RIIAD1	0.0152364
65005	1	151722119	151746040	57	7	41653	3.5642	0.00018248	MRPL9	0.0128094
51686	1	151725445	151753806	73	7	41653	3.2226	0.00063517	OAZ3	0.0271487
10654	1	154887208	154919484	65	9	41653	3.1601	0.0007887	PMVK	0.0312925
57326	1	154906553	154938624	51	10	41653	3.0974	0.00097622	PBXIP1	0.0354215
127579	1	154981003	155016257	52	10	41653	2.965	0.0015136	DCST2	0.0451533
4582	1	155148300	155172768	34	8	41653	2.9445	0.0016172	MUC1	0.0469245
7059	1	155155379	155187772	41	9	41653	3.2029	0.00068036	THBS3	0.0286112
4580	1	155168490	155193625	29	7	41653	3.2299	0.0006192	MTX1	0.0267797
2224	1	155268539	155300457	25	4	41653	2.987	0.0014088	FDPS	0.0433331
284618	1	155280251	155303938	17	6	41653	3.5904	0.00016511	RUSC1-AS1	0.0117712
23623	1	155280640	155310909	22	7	41653	3.4443	0.00028628	RUSC1	0.0170192
55870	1	155295052	155542324	176	20	41653	3.3783	0.00036466	ASH1L	0.0196325
55154	1	155569961	155594758	16	5	41653	3.1071	0.00094458	MSTO1	0.0349686
55249	1	155619233	155668823	38	7	41653	3.0575	0.0011161	YY1AP1	0.0385065
4720	1	161157209	161194185	76	19	41653	3.4241	0.0003084	NDUFS2	0.0177379
2207	1	161175087	161199038	54	15	41653	3.4109	0.00032372	FCER1G	0.0182917
336	1	161182083	161203418	54	14	41653	3.6233	0.00014544	APOA2	0.0108344
84134	1	161185729	161210536	68	17	41653	3.0724	0.0010619	TOMM40L	0.0374869
9674	1	175116123	175172229	174	20	41653	3.05	0.001144	KIAA0040	0.038723
163589	1	179550748	179670407	353	17	41653	3.2997	0.00048393	TDRD5	0.0232426
3290	1	209849525	209918295	135	14	41653	3.2593	0.00055844	HSD11B1	0.0252905
57568	1	232523711	232775907	807	67	41653	3.6973	0.00010894	SIPA1L2	0.00908216
5443	2	25373722	25401559	58	14	41653	3.3379	0.00042203	POMC	0.0214553
2646	2	27709470	27756556	85	11	41653	3.0747	0.0010537	GCKR	0.0373419
84226	2	27789389	27815589	37	7	41653	3.2001	0.00068695	C2orf16	0.0288219
84450	2	27795836	27856082	109	11	41653	3.1972	0.00069392	ZNF512	0.0289149
22950	2	27876338	27927847	32	10	41653	3.591	0.00016469	SLC4A1AP	0.0117712
9577	2	28103482	28571768	945	46	41653	3.5973	0.00016078	BRE	0.0115527
84272	2	32492958	32543074	96	22	41653	3.1062	0.00094746	YIPF4	0.0350042
10618	2	85535141	85565419	83	9	41653	3.2306	0.00061757	TGOLN2	0.0267726
284948	2	85650108	85674180	75	16	41653	3.6668	0.00012279	SH2D6	0.00987242
55818	2	86658271	86729839	147	16	41653	3.1866	0.00071967	KDM3A	0.0295155
151313	2	97739320	97770603	39	3	41653	3.186	0.00072127	FAHD2B	0.0295155
343990	2	99400309	99562684	403	23	41653	3.414	0.00032009	KIAA1211L	0.0181427
80705	2	99603724	99781187	394	15	41653	3.1753	0.0007484	TSGA10	0.030086
254773	2	99848709	99881570	67	14	41653	4.6114	1.9999e-06	LYG2	0.000687664
129530	2	99890701	99931205	103	13	41653	3.9086	4.6419e-05	LYG1	0.0051975
10190	2	99925487	99967155	82	11	41653	4.031	2.7768e-05	TXNDC9	0.00344758
9669	2	99943821	100026728	161	14	41653	4.3087	8.2124e-06	EIF5B	0.00162273
51455	2	100006938	100116480	204	14	41653	4.4745	3.8293e-06	REV1	0.00101108
55843	2	143876899	144535921	1485	90	41653	3.7676	8.2401e-05	ARHGAP15	0.00755729
90	2	158582958	158742374	184	30	41653	3.0024	0.0013393	ACVR1	0.0422899
57282	2	162470699	162851786	819	24	41653	3.5068	0.0002268	SLC4A10	0.0147307
10477	2	181835112	181938154	349	13	41653	3.7501	8.8371e-05	UBE2E3	0.0080643
23451	2	198246698	198309815	52	7	41653	3.2548	0.0005673	SF3B1	0.0255649
3329	2	198341308	198374998	33	6	41653	3.2232	0.00063389	HSPD1	0.0271487
3336	2	198354721	198378187	26	4	41653	3.3932	0.00034544	HSPE1	0.0188704
100529241	2	198354721	198428423	82	9	41653	3.1243	0.00089129	HSPE1-MOB4	0.0336094
25843	2	198370295	198428423	65	8	41653	2.9694	0.001492	MOB4	0.0446402
130132	2	198425524	198550774	177	13	41653	3.3939	0.00034452	RFTN2	0.0188704
92935	2	198560028	198583114	28	4	41653	3.3601	0.00038956	MARS2	0.0203139
66037	2	198581603	198661036	99	10	41653	2.9533	0.0015719	BOLL	0.045902
5334	2	198659426	199024608	629	31	41653	3.431	0.0003007	PLCL1	0.0176061
205327	2	200765979	200802996	74	13	41653	3.9535	3.8512e-05	C2orf69	0.00453473
129450	2	200783634	200830459	95	14	41653	3.6738	0.00011948	TYW5	0.00969169
79568	2	200810040	200838848	56	10	41653	3.8396	6.1619e-05	C2orf47	0.00621331
26010	2	201160604	201356986	452	48	41653	3.9415	4.048e-05	SPATS2L	0.00470574
54891	2	206848445	206960906	249	24	41653	3.6824	0.00011555	INO80D	0.00949956
2825	2	207030040	207092771	166	22	41653	3.361	0.00038833	GPR1	0.0203078
25791	2	233733396	233887951	569	46	41653	3.2077	0.000669	NGEF	0.0281984
152330	3	2130550	3109645	4150	304	41653	3.4713	0.00025894	CNTN4	0.0158588
23609	3	12588513	12635212	108	14	41653	2.9621	0.0015278	MKRN2	0.0453396
2199	3	13563824	13689922	489	56	41653	2.9825	0.0014293	FBLN2	0.0436074
8850	3	20071524	20205896	549	34	41653	2.9875	0.0014062	KAT2B	0.0433331
9881	3	36858308	36996548	280	21	41653	6.0617	6.7349e-10	TRANK1	1.22919e-05
9852	3	37017357	37044795	42	5	41653	3.8256	6.5218e-05	EPM2AIP1	0.00639943
4292	3	37024841	37102337	138	11	41653	4.0342	2.7389e-05	MLH1	0.00344743
9209	3	37084117	37227992	256	11	41653	4.0988	2.0767e-05	LRRFIP2	0.0028285
353274	3	44471262	44529162	76	14	41653	3.3471	0.00040832	ZNF445	0.0209333
285346	3	44529924	44562222	38	9	41653	3.1577	0.00079508	ZNF852	0.031419
10168	3	44656511	44699963	50	8	41653	3.1382	0.00084996	ZNF197	0.032727
7584	3	44680108	44712283	27	8	41653	3.2454	0.0005865	ZNF35	0.0261078
91392	3	44744135	44775323	47	9	41653	4.3766	6.0273e-06	ZNF502	0.00134169
115560	3	44761098	44788575	39	6	41653	4.3097	8.1756e-06	ZNF501	0.00162273
57456	3	44780236	44813173	31	7	41653	4.4558	4.1798e-06	KIAA1143	0.00105952
56992	3	44793209	44904748	118	14	41653	4.1656	1.5527e-05	KIF15	0.00234645
131616	3	44893408	44917156	39	11	41653	4.517	3.1359e-06	TMEM42	0.000874195
211	3	52222099	52258343	31	6	41653	3.6868	0.00011356	ALAS1	0.00937821
23166	3	52519354	52568512	81	14	41653	3.3151	0.00045807	STAB1	0.0225343
64943	3	52548385	52579093	65	9	41653	3.1842	0.00072575	NT5DC2	0.0296178
440957	3	52560002	52584586	47	8	41653	3.1648	0.00077594	SMIM4	0.0309884
55193	3	52569368	52729866	338	11	41653	4.1698	1.5244e-05	PBRM1	0.00234645
26354	3	52709936	52738513	42	5	41653	4.2357	1.1392e-05	GNL3	0.00196147
55830	3	52718500	52750099	49	5	41653	4.3052	8.3404e-06	GLT8D1	0.00162273
28972	3	52729792	52752198	40	5	41653	4.2587	1.0283e-05	SPCS1	0.00182209
6787	3	52734796	52814965	155	11	41653	4.0817	2.2356e-05	NEK4	0.00297824
3697	3	52801602	52836084	67	6	41653	4.2106	1.2735e-05	ITIH1	0.00213235
3699	3	52818784	52853025	64	8	41653	4.5853	2.2668e-06	ITIH3	0.000738774
3700	3	52837006	52874717	77	8	41653	4.6687	1.5157e-06	ITIH4	0.000628705
389125	3	52857131	52879235	53	5	41653	4.2704	9.7582e-06	MUSTN1	0.00178097
100526772	3	52857131	52941597	161	11	41653	4.3929	5.5915e-06	TMEM110-MUSTN1	0.00130834
375346	3	52860772	52941597	156	11	41653	4.3874	5.7352e-06	TMEM110	0.00131893
51460	3	52923221	53090089	353	17	41653	3.8938	4.9351e-05	SFMBT1	0.00539344
776	3	53519076	53857179	792	78	41653	4.1575	1.6087e-05	CACNA1D	0.00236777
55349	3	53840324	53890420	145	26	41653	3.8665	5.5197e-05	CHDH	0.00578966
151987	3	73035985	73128349	288	11	41653	2.9172	0.0017662	PPP4R2	0.0498221
55096	3	73100810	73122488	52	6	41653	2.9245	0.0017253	EBLN2	0.0495101
253559	3	84998133	86133579	2803	51	41653	3.6596	0.00012632	CADM2	0.0100675
961	3	107751941	107819935	141	23	41653	5.0179	2.6116e-07	CD47	0.000231423
66000	3	132747171	133126619	1146	54	41653	3.7307	9.5484e-05	TMEM108	0.00850087
253461	3	141033055	141178634	274	25	41653	3.6949	0.00010997	ZBTB38	0.00912301
5922	3	141195891	141344186	209	20	41653	2.9495	0.0015916	RASA2	0.0462552
483	3	141585424	141655382	231	22	41653	2.9863	0.0014121	ATP1B3	0.0433331
10051	3	160107078	160162755	99	14	41653	2.977	0.0014556	SMC4	0.0440566
286827	3	160143291	160177626	66	11	41653	3.0592	0.0011097	TRIM59	0.0383824
57709	3	170167342	170313863	315	33	41653	2.9922	0.0013849	SLC7A14	0.0433188
56922	3	182723006	182827373	197	15	41653	3.4803	0.00025046	MCCC1	0.0156468
2257	3	191847033	192455388	1603	129	41653	4.1555	1.6227e-05	FGF12	0.00236927
57495	4	37236690	37461087	722	69	41653	3.1795	0.00073755	NWD2	0.029781
2557	4	46910917	47006424	320	20	41653	3.0543	0.0011278	GABRA4	0.0386887
201780	4	48475360	48501541	69	9	41653	3.5519	0.00019125	SLC10A4	0.0131717
326340	4	48482269	48506406	45	7	41653	3.5157	0.00021926	ZAR1	0.0143947
285527	4	48489380	48792329	364	19	41653	3.0976	0.00097547	FRYL	0.0354215
54940	4	48822599	48873834	70	10	41653	3.3411	0.0004173	OCIAD1	0.0212741
5161	4	96751239	96772625	97	9	41653	2.9861	0.0014127	PDHA2	0.0433331
59067	4	123523783	123552212	75	12	41653	3.2252	0.00062945	IL21	0.0270892
9848	4	170897748	170958371	141	19	41653	3.1008	0.00096484	MFAP3L	0.03536
8470	4	186496598	186887870	1629	139	41653	3.0478	0.0011526	SORBS2	0.038723
7098	4	186980309	187016252	135	25	41653	3.1525	0.0008094	TLR3	0.0319057
5144	5	58254865	59793925	3753	163	41653	3.3709	0.00037464	PDE4D	0.0198766
57688	5	60618100	60851999	339	23	41653	3.0068	0.0013202	ZSWIM6	0.0419266
7060	5	79321170	79389111	171	13	41653	3.1346	0.00086034	THBS4	0.0328495
23635	5	80703179	81057072	701	39	41653	5.4428	2.6221e-08	SSBP2	0.000126612
84250	5	93943086	94043326	259	16	41653	3.1358	0.00085701	ANKRD32	0.032791
79772	5	94028280	94630279	1421	115	41653	3.5551	0.00018891	MCTP1	0.0131095
171019	5	128786103	129084376	780	29	41653	3.3088	0.00046847	ADAMTS19	0.0228001
23338	5	133850003	133928918	195	32	41653	2.9324	0.0016819	JADE2	0.048417
84105	5	134230810	134308336	73	19	41653	3.3748	0.00036934	PCBD2	0.019826
1794	5	169054251	169520386	1453	118	41653	4.7358	1.0908e-06	DOCK2	0.0005239
100131897	5	169280719	169417744	346	53	41653	5.2517	7.5335e-08	FAM196B	0.000168052
347733	6	3214495	3237968	17	3	41653	3.1613	0.00078524	TUBB2B	0.0312231
63915	6	8003800	8074647	314	18	41653	3.5009	0.00023185	BLOC1S5	0.0148797
221711	6	10877064	10984542	313	30	41653	3.4465	0.00028394	SYCP2L	0.0169353
54898	6	10970992	11054624	152	13	41653	3.0496	0.0011457	ELOVL2	0.038723
442184	6	29043985	29065090	52	10	41653	3.3228	0.00044554	OR2B3	0.0220367
60685	6	37777272	38171637	1057	26	41653	3.0333	0.0012095	ZFAND3	0.0397025
23113	6	43139913	43202325	113	15	41653	3.0134	0.0012917	CUL9	0.041432
10591	6	43183367	43207211	61	11	41653	3.007	0.0013193	DNPH1	0.0419266
84630	6	43201222	43265997	156	24	41653	2.9904	0.001393	TTBK1	0.0433331
10864	6	43255737	43283276	47	11	41653	3.713	0.0001024	SLC22A7	0.00880846
401262	6	43263211	43287005	39	8	41653	3.8096	6.9605e-05	CRIP3	0.00671627
24149	6	43293808	43347181	74	14	41653	3.6304	0.00014148	ZNF318	0.0107143
7021	6	50776439	50825326	119	19	41653	4.1836	1.4346e-05	TFAP2B	0.00226438
9892	6	84252604	84429127	345	23	41653	5.031	2.4391e-07	SNAP91	0.000231423
246269	6	108606098	108856751	365	23	41653	3.3877	0.00035239	LACE1	0.0191413
2534	6	111971535	112204655	583	32	41653	2.9238	0.0017292	FYN	0.0495442
25842	6	119205241	119240336	82	13	41653	2.9736	0.0014718	ASF1A	0.0443997
154215	6	124114991	125156786	2740	197	41653	4.2131	1.2593e-05	NKAIN2	0.0021281
23345	6	152432819	152968534	1774	118	41653	4.1894	1.3985e-05	SYNE1	0.00225876
26271	6	153281658	153314740	113	13	41653	3.1867	0.00071963	FBXO5	0.0295155
54516	6	153298400	153333925	104	13	41653	2.9578	0.0015491	MTRF1L	0.0455276
9589	6	160137712	160187351	134	15	41653	3.2315	0.00061571	WTAP	0.0267726
39	6	160172989	160210087	110	12	41653	3.0294	0.0012253	ACAT2	0.0400053
6196	6	166812854	167285948	1585	142	41653	4.8567	5.9666e-07	RPS6KA2	0.00040332
23353	7	845194	924557	289	17	41653	3.0868	0.0010115	SUN1	0.0360707
51608	7	906191	946073	147	26	41653	4.0344	2.7377e-05	GET4	0.00344743
11033	7	927537	1005208	277	45	41653	3.3038	0.00047687	ADAP1	0.0230858
8379	7	1845428	2282583	1773	33	41653	4.1592	1.597e-05	MAD1L1	0.00236777
654231	7	5910429	5935994	101	22	41653	3.5019	0.00023097	OCM	0.0148797
27102	7	6051878	6108860	223	25	41653	3.0699	0.0010705	EIF2AK1	0.0377047
1687	7	24727974	24807639	290	21	41653	4.3048	8.3577e-06	DFNA5	0.00162273
8935	7	26687397	27044862	877	21	41653	3.5492	0.0001932	SKAP2	0.013256
5137	7	31781666	32349016	2050	120	41653	3.7385	9.2567e-05	PDE1C	0.00832237
57002	7	39595984	39661681	193	24	41653	3.3267	0.00043936	YAE1D1	0.0218564
1021	7	92224235	92475941	297	30	41653	3.889	5.0329e-05	CDK6	0.00543523
23660	7	99092273	99141445	55	10	41653	2.9649	0.0015141	ZKSCAN5	0.0451533
55904	7	104644637	104764532	171	13	41653	3.3731	0.00037168	KMT2E	0.0198383
222255	7	105234932	105527046	791	107	41653	3.0904	0.00099936	ATXN7L1	0.0359294
51631	7	139015105	139118203	296	5	41653	3.6545	0.00012887	LUC7L2	0.010138
154791	7	139015196	139041065	76	5	41653	3.7142	0.00010194	C7orf55	0.00880846
100996928	7	139015878	139118203	296	5	41653	3.6545	0.00012887	C7orf55-LUC7L2	0.010138
154790	7	139198674	139239731	72	9	41653	3.3289	0.00043592	CLEC2L	0.0218564
27147	7	140208220	140351285	293	20	41653	3.3722	0.00037283	DENND2A	0.0198383
51650	7	140695961	140724781	54	7	41653	4.7865	8.4868e-07	MRPS33	0.000478468
100507421	7	140764032	141190180	934	83	41653	3.469	0.00026118	TMEM178B	0.0159425
113763	7	150016938	150039810	56	3	41653	2.9173	0.0017655	ZBED6CL	0.0498221
9228	8	867021	1666642	3968	207	41653	3.6513	0.00013046	DLGAP2	0.010219
64478	8	2782875	4862328	16037	583	41653	3.7165	0.00010101	CSMD1	0.00880741
57805	8	22452145	22487984	112	9	41653	3.1416	0.00084023	CCAR2	0.032459
55909	8	22467931	22536661	174	17	41653	3.3525	0.00040046	BIN3	0.0207048
2796	8	25266774	25292556	33	5	41653	3.4299	0.00030194	GNRH1	0.0176061
54793	8	25275363	25325984	117	6	41653	3.2892	0.00050235	KCTD9	0.0236909
157313	8	25306275	25375425	158	8	41653	2.9821	0.0014312	CDCA2	0.0436074
27257	8	38010839	38044248	45	7	41653	4.6316	1.8141e-06	LSM1	0.000662722
9530	8	38024106	38080819	77	6	41653	4.3766	6.0281e-06	BAG4	0.00134169
23259	8	38078861	38130351	41	5	41653	4.6057	2.0558e-06	DDHD2	0.000687664
84513	8	38109035	38136841	27	5	41653	4.604	2.0723e-06	PPAPDC1B	0.000687664
54904	8	38117217	38249872	155	11	41653	4.68	1.4342e-06	WHSC1L1	0.000619812
137994	8	38230041	38277045	54	6	41653	4.7137	1.216e-06	LETM2	0.000541298
2260	8	38258656	38336352	122	20	41653	4.263	1.0086e-05	FGFR1	0.0018047
4067	8	56782386	56935006	487	36	41653	2.9408	0.0016368	LYN	0.0472678
444	8	62403115	62637199	533	35	41653	3.1247	0.00088999	ASPH	0.0336094
85479	8	66923791	67022755	286	31	41653	2.9523	0.0015769	DNAJC5B	0.045939
56704	8	75136935	75243721	218	24	41653	3.2814	0.00051638	JPH1	0.0241653
9791	8	97264167	97356774	181	23	41653	3.9374	4.1181e-05	PTDSS1	0.00475693
57210	8	142207273	142320241	399	46	41653	3.2532	0.00057065	SLC45A4	0.0255895
203062	8	143283441	143494543	820	38	41653	3.3358	0.00042531	TSNARE1	0.021562
2907	8	145054226	145077596	47	4	41653	3.089	0.001004	GRINA	0.0359294
375686	8	145076582	145112015	32	8	41653	2.9207	0.0017462	SPATC1	0.049719
340385	8	146014261	146045461	54	7	41653	3.1723	0.00075622	ZNF517	0.030267
7553	8	146042855	146082893	103	5	41653	3.2624	0.0005524	ZNF7	0.0251418
28991	8	146065551	146088932	56	6	41653	3.0662	0.0010841	COMMD5	0.0378012
58500	8	146092336	146137453	42	8	41653	3.2749	0.00052841	ZNF250	0.0244772
79886	9	26830683	26902826	188	24	41653	3.1754	0.00074819	CAAP1	0.030086
5646	9	33740464	33809229	188	24	41653	3.2944	0.0004932	PRSS3	0.0236257
54926	9	33807162	33930401	299	18	41653	3.2311	0.00061666	UBE2R2	0.0267726
55833	9	33911691	34058947	409	19	41653	3.617	0.000149	UBAP2	0.0109845
9413	9	71929287	72017372	289	28	41653	3.3266	0.0004395	FAM189A2	0.0218564
6096	9	77102252	77313534	461	40	41653	3.2676	0.00054236	RORB	0.024809
65268	9	95936437	96092854	445	34	41653	3.0528	0.0011338	WNK2	0.0386887
10541	9	100735479	100790860	84	13	41653	3.2782	0.00052233	ANP32B	0.0242762
9830	9	100788071	100891695	205	26	41653	3.2676	0.00054237	TRIM14	0.024809
114299	9	112393068	112723756	1240	87	41653	3.0492	0.0011473	PALM2	0.038723
445815	9	112532577	112944792	1289	121	41653	3.5274	0.00020981	PALM2-AKAP2	0.0139245
22954	9	119350147	119473579	323	18	41653	3.0272	0.0012341	TRIM32	0.0401489
9355	9	126763889	126805572	115	14	41653	3.3479	0.00040717	LHX2	0.0209333
89853	9	129079123	129279320	519	32	41653	3.4741	0.00025628	MVB12B	0.0157487
6256	9	137208316	137342431	383	32	41653	3.7325	9.4784e-05	RXRA	0.00847992
29085	9	139733256	139755490	16	4	41653	3.5353	0.00020366	PHPT1	0.0137159
158056	9	139736819	139765251	24	4	41653	2.9788	0.0014469	MAMDC4	0.0440123
347688	10	82828	105178	34	8	41653	3.1412	0.00084122	TUBB8	0.032459
10771	10	170405	310577	226	20	41653	3.4792	0.00025146	ZMYND11	0.0156468
338596	10	17351282	17506408	805	36	41653	3.1414	0.00084071	ST8SIA6	0.032459
783	10	18419373	18840688	1598	113	41653	3.8529	5.8362e-05	CACNB2	0.00601788
256297	10	23471460	23493181	32	9	41653	2.9917	0.001387	PTF1A	0.0433188
387695	10	85923511	85955050	85	17	41653	3.606	0.00015547	C10orf99	0.0113047
10023	10	99069022	99091672	84	8	41653	3.0185	0.0012703	FRAT1	0.0409712
23401	10	99082254	99104458	57	7	41653	3.032	0.0012147	FRAT2	0.0397466
9446	10	106003952	106037222	64	12	41653	3.0984	0.00097277	GSTO1	0.0354215
7511	10	111614524	111693311	117	14	41653	4.2954	8.7194e-06	XPNPEP1	0.00165769
120	10	111755627	111905323	198	20	41653	5.4327	2.7749e-08	ADD3	0.000126612
118856	10	127445022	127474390	40	9	41653	3.0926	0.00099215	MMP21	0.0358502
5791	10	129695325	129894180	748	100	41653	3.8736	5.3618e-05	PTPRE	0.0057227
406	11	13289325	13418813	327	37	41653	3.4786	0.00025205	ARNTL	0.0156468
6833	11	17404432	17508449	394	38	41653	3.3133	0.00046096	ABCC8	0.0225549
6291	11	18242902	18268384	80	11	41653	3.712	0.0001028	SAA4	0.00880846
100528017	11	18242902	18280221	140	24	41653	3.3838	0.00035748	SAA2-SAA4	0.0193029
56981	11	45105564	45266675	342	31	41653	4.2635	1.0061e-05	PRDM11	0.0018047
101060179	11	45224027	45246295	55	10	41653	3.0154	0.0012832	LOC101060179	0.0413046
55343	11	45815623	45844568	83	19	41653	2.9382	0.0016505	SLC35C1	0.0475881
746	11	61546602	61570085	30	6	41653	4.7433	1.0514e-06	TMEM258	0.000518624
2237	11	61550109	61574716	28	5	41653	4.502	3.3653e-06	FEN1	0.000916718
3992	11	61557097	61594529	42	5	41653	4.4183	4.9737e-06	FADS1	0.00119441
9415	11	61573675	61644826	183	22	41653	4.9984	2.8898e-07	FADS2	0.000239735
144097	11	63570846	63605190	65	11	41653	2.9419	0.0016309	C11orf84	0.047172
2011	11	63596400	63688492	127	11	41653	3.7703	8.1528e-05	MARK2	0.00755729
283248	11	63668693	63694407	24	5	41653	3.8548	5.7913e-05	RCOR2	0.00600551
79829	11	63696442	63734799	73	7	41653	3.0677	0.0010787	NAA40	0.0377876
1351	11	63732079	63754015	39	4	41653	3.2701	0.00053764	COX8A	0.024802
55611	11	63743325	63775892	59	6	41653	3.1457	0.00082851	OTUB1	0.0322922
28992	11	63756006	63943602	402	52	41653	3.6021	0.00015784	MACROD1	0.0114315
117144	11	65774223	65803988	83	14	41653	3.1894	0.0007129	CATSPER1	0.0295037
89792	11	65798236	65826651	58	7	41653	3.0683	0.0010765	GAL3ST3	0.0377831
10992	11	65809264	65846382	62	10	41653	3.3956	0.00034242	SF3B2	0.0188704
55690	11	65827747	66022218	313	19	41653	4.5305	2.9416e-06	PACS1	0.000859365
64837	11	66014765	66045332	45	10	41653	3.1362	0.00085587	KLC2	0.032791
81876	11	66026056	66054963	44	9	41653	3.3054	0.00047429	RAB1B	0.023022
254263	11	66035672	66061685	41	9	41653	3.4077	0.0003276	CNIH2	0.0184538
10897	11	66042051	66066638	36	11	41653	4.1397	1.7391e-05	YIF1A	0.00247971
256472	11	66049373	66074135	40	14	41653	3.4235	0.00030906	TMEM151A	0.0177379
266743	11	66178475	66204177	39	12	41653	3.1808	0.00073438	NPAS4	0.029781
246330	11	66223798	66254808	39	7	41653	3.0184	0.0012706	PELI3	0.0409712
10072	11	66237484	66287130	90	7	41653	2.9713	0.0014826	DPP3	0.0444317
582	11	66268077	66311084	92	6	41653	2.9863	0.0014119	BBS1	0.0433331
254359	11	66278854	66323709	84	8	41653	3.2113	0.00066064	ZDHHC24	0.0279105
89	11	66304312	66340799	84	10	41653	4.095	2.1108e-05	ACTN3	0.00285365
8722	11	66320935	66346047	64	8	41653	4.3364	7.2434e-06	CTSF	0.00150226
55231	11	66347640	66370554	22	9	41653	4.1249	1.8545e-05	CCDC87	0.00260358
9973	11	66350630	66383490	39	13	41653	4.027	2.8243e-05	CCS	0.00348286
10432	11	66374053	66407405	29	9	41653	3.5794	0.0001722	RBM14	0.0121815
100526737	11	66374053	66423944	48	12	41653	3.8411	6.1253e-05	RBM14-RBM4	0.00621331
5936	11	66396088	66445856	48	12	41653	4.1456	1.6945e-05	RBM4	0.00243514
83759	11	66422469	66455348	28	10	41653	4.197	1.3524e-05	RBM4B	0.00220381
6712	11	66439967	66506716	58	18	41653	3.9312	4.2257e-05	SPTBN2	0.00485052
79703	11	66502207	66623997	106	20	41653	4.1986	1.3428e-05	C11orf80	0.00220381
9986	11	66600883	66624003	20	8	41653	4.3604	6.4903e-06	RCE1	0.00141739
5091	11	66605993	66735847	219	27	41653	3.6101	0.00015303	PC	0.0112167
78999	11	66614558	66637946	24	9	41653	3.8369	6.2304e-05	LRFN4	0.00621372
27087	11	134238398	134291880	204	24	41653	3.5014	0.00023143	B3GAT1	0.0148797
775	12	2069952	2817115	1980	170	41653	5.2287	8.537e-08	CACNA1C	0.000168052
2597	12	6633585	6657537	60	8	41653	3.0115	0.0012997	GAPDH	0.0415426
93661	12	18881045	18902122	60	9	41653	3.2913	0.00049869	CAPZA3	0.0236639
254013	12	31790094	31832016	165	26	41653	3.0599	0.001107	METTL20	0.0383824
8909	12	48093517	48129355	110	16	41653	3.6972	0.00010898	ENDOU	0.00908216
10411	12	48118453	48174846	191	28	41653	3.0695	0.0010722	RAPGEF3	0.0377047
55652	12	48142426	48186536	159	25	41653	2.923	0.0017335	SLC48A1	0.0495547
51564	12	48166505	48223763	184	33	41653	3.4265	0.00030574	HDAC7	0.0176584
7471	12	49362236	49386396	30	10	41653	3.278	0.00052274	WNT1	0.0242762
23109	12	49378933	49403088	22	6	41653	3.3952	0.00034289	DDN	0.0188704
5571	12	49386055	49423012	27	5	41653	3.4877	0.00024362	PRKAG1	0.0153852
8085	12	49402758	49463935	47	7	41653	3.4994	0.00023317	KMT2D	0.0148797
121268	12	49448467	49473808	26	6	41653	3.3099	0.00046657	RHEBL1	0.0227684
50846	12	49473204	49498602	32	7	41653	3.5573	0.00018732	DHH	0.0130488
5463	12	51570719	51621477	122	23	41653	3.2394	0.00059886	POU6F1	0.0263196
9802	12	51622508	51650501	59	12	41653	3.4416	0.00028916	DAZAP2	0.0170959
3747	12	75423858	75613584	474	38	41653	3.6757	0.00011861	KCNC2	0.00969169
4673	12	76428672	76488738	68	6	41653	3.3414	0.00041681	NAP1L1	0.0212741
256021	12	92368752	92546447	481	69	41653	4.0354	2.7253e-05	C12orf79	0.00344743
56899	12	99118569	100388512	3093	170	41653	2.9936	0.0013784	ANKS1B	0.0432254
9671	12	108513511	108654314	389	35	41653	4.4718	3.8779e-06	WSCD2	0.00101108
6927	12	121405861	121450315	156	21	41653	3.2411	0.00059528	HNF1A	0.0263196
8638	12	121448095	121487045	126	22	41653	3.4301	0.00030166	OASL	0.0176061
80196	12	121827886	121872155	122	7	41653	3.2246	0.00063081	RNF34	0.0270892
84678	12	121856899	122029110	289	28	41653	3.0004	0.001348	KDM2B	0.0424911
8843	12	123189303	123211439	74	7	41653	3.0823	0.0010272	HCAR3	0.0365447
27198	12	123202153	123225129	36	7	41653	3.0899	0.0010012	HCAR1	0.0359294
2706	13	20751602	20778605	85	16	41653	2.9634	0.0015212	GJB2	0.0452911
9882	13	75848809	76066782	541	61	41653	3.8192	6.6952e-05	TBC1D4	0.00649969
55757	13	96443834	96715736	500	25	41653	3.1204	0.00090301	UGGT2	0.0339112
266722	13	96733093	97501816	1721	69	41653	3.7418	9.1357e-05	HS6ST3	0.00825424
23026	13	109238500	109870355	2398	156	41653	3.1987	0.00069034	MYO16	0.0288316
8858	13	113802968	113836698	56	4	41653	3.1118	0.00092964	PROZ	0.0346452
55795	13	113821853	113873335	78	7	41653	3.4755	0.00025492	PCID2	0.0157181
8451	13	113852507	113929392	148	8	41653	3.8399	6.1545e-05	CUL4A	0.00621331
57096	14	21746136	21829460	230	31	41653	4.7718	9.1297e-07	RPGRIP1	0.000478468
10202	14	24089324	24124848	49	11	41653	3.0463	0.0011582	DHRS2	0.0387859
5587	14	30035685	30406899	818	49	41653	3.6313	0.00014099	PRKD1	0.0107143
2287	14	45574802	45613732	44	4	41653	2.9227	0.001735	FKBP3	0.0495547
161357	14	47298826	48154157	2519	79	41653	3.4404	0.00029038	MDGA2	0.0170959
341880	14	58020640	58342592	1297	71	41653	3.7271	9.6865e-05	SLC35F4	0.00858196
83851	14	62321567	62583915	858	72	41653	2.9565	0.0015556	SYT16	0.0456451
6547	14	70500934	70665787	635	46	41653	3.5174	0.00021788	SLC8A3	0.0143557
64919	14	99625624	99748514	288	39	41653	4.1023	2.0454e-05	BCL11B	0.00280681
1735	14	102017688	102039789	41	11	41653	3.1042	0.00095387	DIO3	0.0351699
9578	14	103388716	103533742	311	34	41653	2.9851	0.0014175	CDC42BPB	0.0434074
79038	14	104172081	104210005	68	15	41653	3.6084	0.00015405	ZFYVE21	0.0112463
23368	14	104190088	104325116	297	11	41653	3.3471	0.0004083	PPP1R13B	0.0209333
400359	15	38978799	39002239	92	15	41653	4.0008	3.1571e-05	C15orf53	0.00384135
22893	15	40723411	40770441	61	15	41653	3.2183	0.00064479	BAHD1	0.0274314
51103	15	41669547	41704658	53	8	41653	3.2311	0.00061665	NDUFAF1	0.0267726
23168	15	41699302	41785761	126	13	41653	3.0319	0.0012152	RTF1	0.0397466
3706	15	41776056	41805757	64	14	41653	3.7432	9.0835e-05	ITPKA	0.00824791
4058	15	41785840	41816085	75	15	41653	2.9718	0.0014802	LTK	0.0444317
8773	15	42773442	42835259	81	9	41653	3.054	0.001129	SNAP23	0.0386887
255252	15	42824720	42851002	39	9	41653	3.5417	0.0001988	LRRC57	0.0134381
55142	15	42831011	42872192	65	9	41653	3.3684	0.00037803	HAUS2	0.0199983
57519	15	42857857	43023196	214	18	41653	3.5327	0.00020565	STARD9	0.0137932
146059	15	43005760	43039417	58	6	41653	2.96	0.0015383	CDAN1	0.0453562
53905	15	45412192	45467776	122	17	41653	3.6619	0.00012517	DUOX1	0.0100196
90525	15	45449412	45503373	99	10	41653	3.5479	0.00019412	SHF	0.0132692
388125	15	62445734	62468359	48	11	41653	3.0561	0.0011211	C2CD4B	0.038606
388135	15	74017772	74055495	120	20	41653	3.7157	0.00010134	C15orf59	0.00880741
161514	15	74155922	74191555	77	14	41653	3.7094	0.00010388	TBC1D21	0.0088182
80125	15	74518630	74638813	295	28	41653	2.9717	0.0014807	CCDC33	0.0444317
1445	15	75064425	75105539	79	10	41653	3.3946	0.00034359	CSK	0.0188704
79748	15	75095194	75128099	67	10	41653	2.9776	0.0014524	LMAN1L	0.0440566
594855	15	75108951	75134136	47	10	41653	3.2879	0.00050475	CPLX3	0.0236944
25989	15	75118459	75145552	42	8	41653	3.212	0.00065908	ULK3	0.0279092
10066	15	75127197	75175670	71	11	41653	3.0145	0.0012872	SCAMP2	0.0413604
57184	15	75182328	75209462	39	6	41653	3.0995	0.0009691	FAM219B	0.0354215
9377	15	75202616	75240495	64	7	41653	3.0989	0.00097107	COX5A	0.0354215
100505679	15	84831138	84864921	18	4	41653	4.5254	3.0135e-06	UBE2Q2L	0.000859365
643707	15	84894525	84924120	62	15	41653	3.6355	0.0001387	GOLGA6L4	0.0106362
54993	15	85134249	85176947	81	14	41653	4.57	2.4391e-06	ZSCAN2	0.000767517
84942	15	85175607	85207521	75	11	41653	4.7198	1.1803e-06	WDR73	0.000538541
4828	15	85188360	85211802	59	11	41653	4.7925	8.2361e-07	NMB	0.000478468
23478	15	85202768	85269691	130	19	41653	4.5291	2.9623e-06	SEC11A	0.000859365
9640	15	85281818	85359663	155	18	41653	4.9371	3.9649e-07	ZNF592	0.000289454
57538	15	85349911	85426713	191	32	41653	3.835	6.2769e-05	ALPK3	0.00622607
79412	16	3004217	3028384	74	11	41653	3.358	0.00039251	KREMEN2	0.0204094
124222	16	3009342	3033485	66	11	41653	2.9551	0.0015629	PAQR4	0.0457857
2903	16	9837265	10286611	1782	49	41653	4.3857	5.7813e-06	GRIN2A	0.00131893
89927	16	15518325	15692116	248	34	41653	2.9291	0.0016998	C16orf45	0.0488552
57020	16	19556737	19722485	493	39	41653	2.9982	0.001358	C16orf62	0.0427325
253982	16	29902147	29941181	51	8	41653	4.0061	3.086e-05	ASPHD1	0.00378004
253980	16	29907657	29947545	53	7	41653	4.0548	2.5093e-05	KCTD13	0.00327094
124446	16	29963351	29994373	44	5	41653	3.8085	6.9919e-05	TMEM219	0.00671627
9344	16	29975188	30013583	55	6	41653	3.955	3.8264e-05	TAOK2	0.00453473
8479	16	29993642	30017417	40	5	41653	3.7048	0.00010578	HIRIP3	0.00893792
283899	16	29997485	30027112	46	5	41653	3.4861	0.00024506	INO80E	0.0154227
8448	16	30006835	30033424	46	5	41653	3.3136	0.00046051	DOC2A	0.0225549
5595	16	30115426	30144630	39	9	41653	3.1452	0.00082982	MAPK3	0.0322922
79798	16	31459010	31488488	34	10	41653	3.0487	0.0011493	ARMC5	0.038723
23019	16	58543850	58673790	404	19	41653	2.9869	0.001409	CNOT1	0.0433331
1006	16	61671169	62080939	841	52	41653	3.1504	0.00081517	CDH8	0.031995
50855	16	67684851	67706681	18	4	41653	2.9953	0.0013711	PARD6A	0.0430705
84080	16	67686850	67710628	20	5	41653	2.96	0.0015382	ENKD1	0.0453562
388284	16	67690662	67712661	20	5	41653	3.025	0.0012431	C16orf86	0.0403698
55815	16	67830829	67871971	46	9	41653	3.0474	0.0011542	TSNAXIP1	0.038723
80152	16	67852060	67891361	51	7	41653	3.1159	0.00091684	CENPT	0.0342894
57215	16	67866213	67888098	30	5	41653	3.0658	0.0010853	THAP11	0.0378012
10204	16	67870819	67916470	58	9	41653	3.0426	0.0011727	NUTF2	0.0390565
6560	16	67967377	68012597	49	8	41653	3.1472	0.00082412	SLC12A4	0.0322769
64180	16	67999566	68024452	34	7	41653	3.2903	0.00050048	DPEP3	0.0236639
9057	16	68288419	68345726	100	14	41653	3.2689	0.00053986	SLC7A6	0.024809
84138	16	68308043	68354868	84	13	41653	3.0072	0.0013182	SLC7A6OS	0.0419266
84916	16	69156499	69212937	100	20	41653	3.0061	0.0013232	CIRH1A	0.0419266
6645	16	69211050	69352955	285	19	41653	3.1293	0.00087608	SNTB2	0.0333111
27183	16	69335242	69368951	77	12	41653	3.2474	0.00058238	VPS4A	0.0260515
64146	16	69352524	69374498	54	10	41653	3.092	0.00099393	PDF	0.0358502
84342	16	69352524	69383526	76	13	41653	3.303	0.00047826	COG8	0.0230919
51388	16	69363415	69387014	48	10	41653	3.3634	0.00038491	NIP7	0.0201925
146456	16	69367149	69395712	49	12	41653	3.6271	0.00014329	TMED6	0.0107651
7014	16	69379464	69429891	68	13	41653	3.7108	0.00010332	TERF2	0.00881165
283971	16	70197928	70231050	4	2	41653	3.5212	0.00021481	CLEC18C	0.0142047
118460	16	70274134	70295833	13	7	41653	3.0507	0.0011414	EXOSC6	0.038723
16	16	70276198	70333452	38	15	41653	3.0451	0.0011632	AARS	0.038882
55308	16	70370764	70417286	52	16	41653	3.2436	0.00059018	DDX19A	0.0262077
6483	16	70403338	70482991	72	21	41653	3.2405	0.00059661	ST3GAL2	0.0263196
92154	16	70685107	70729954	104	20	41653	4.4522	4.2493e-06	MTSS1L	0.00106238
55697	16	70711342	70845074	254	25	41653	3.7771	7.9346e-05	VAC14	0.00742638
54768	16	70831287	71274625	315	26	41653	3.8578	5.721e-05	HYDIN	0.00596651
342371	16	71869894	71901236	56	10	41653	3.076	0.0010489	ATXN1L	0.0372441
55565	16	71883583	71928093	78	12	41653	2.9771	0.0014548	ZNF821	0.0440566
9798	16	71918311	71974542	127	15	41653	2.9186	0.0017581	IST1	0.0498221
23199	16	85193152	85719812	1594	197	41653	3.1512	0.00081304	GSE1	0.0319802
81631	16	87413157	87448380	101	19	41653	3.1797	0.00073718	MAP1LC3B	0.029781
23174	16	87429852	87535870	372	17	41653	3.0287	0.001228	ZCCHC14	0.0400218
29123	16	89324029	89566969	495	33	41653	3.0341	0.0012063	ANKRD11	0.0396688
100287036	16	89377541	89401518	46	10	41653	2.9215	0.0017415	LOC100287036	0.0496627
1800	16	89669716	89717216	177	23	41653	3.9119	4.5783e-05	DPEP1	0.00518997
5119	16	89700839	89734193	128	16	41653	4.1648	1.5584e-05	CHMP1A	0.00234645
124045	16	89714152	89746866	135	16	41653	3.9511	3.8889e-05	SPATA33	0.00454976
8558	16	89743076	89772772	106	16	41653	3.6418	0.00013536	CDK10	0.010468
124044	16	89752765	89778131	73	15	41653	4.3455	6.9492e-06	SPATA2L	0.00145781
9605	16	89763541	89797398	115	21	41653	5.2147	9.2078e-08	VPS9D1	0.000168052
92822	16	89776393	89817333	208	21	41653	4.5582	2.5792e-06	ZNF276	0.000797847
2175	16	89793959	89893066	542	17	41653	4.5785	2.3413e-06	FANCA	0.000749668
84501	16	89884883	89947727	224	20	41653	4.4387	4.5252e-06	SPIRE2	0.00110119
8741	17	7451609	7474925	63	15	41653	3.4209	0.0003121	TNFSF13	0.0178386
26168	17	7455309	7485287	83	17	41653	3.4587	0.00027141	SENP3	0.0163482
1973	17	7466024	7492324	63	13	41653	3.0382	0.0011899	EIF4A1	0.0394135
4628	17	8367523	8544094	260	19	41653	3.0476	0.0011535	MYH10	0.038723
10750	17	18913969	18960336	29	7	41653	3.2126	0.00065772	GRAP	0.0279092
90313	17	27884198	27910175	38	12	41653	3.6443	0.00013407	TP53I13	0.0104124
28964	17	27890487	27926610	56	13	41653	3.6446	0.00013389	GIT1	0.0104124
55876	17	38050848	38084903	80	7	41653	3.2698	0.00053814	GSDMB	0.024802
94103	17	38067294	38093884	67	8	41653	3.6186	0.00014807	ORMDL3	0.0109845
101928947	17	38073156	38105953	79	13	41653	3.7212	9.9154e-05	LOC101928947	0.00874232
100505591	17	38087727	38110987	72	10	41653	3.5319	0.00020632	LRRC3C	0.0137932
284110	17	38109226	38144019	122	12	41653	3.9859	3.3609e-05	GSDMA	0.00406224
5709	17	38127021	38164213	120	11	41653	3.5989	0.00015977	PSMD3	0.0115255
1440	17	38161614	38184066	83	9	41653	3.8907	4.997e-05	CSF3	0.00542859
9862	17	38165350	38220889	127	12	41653	4.3164	7.9293e-06	MED24	0.00160797
7067	17	38208446	38260120	91	20	41653	3.7779	7.9082e-05	THRA	0.00742638
6774	17	40455342	40550586	171	14	41653	3.0231	0.0012508	STAT3	0.0405477
92579	17	42138098	42163712	32	7	41653	3.003	0.0013367	G6PC3	0.042281
10014	17	42144121	42211014	108	13	41653	4.473	3.8569e-06	HDAC5	0.00101108
78995	17	42209274	42249844	65	7	41653	4.7267	1.1411e-06	C17orf53	0.000534006
92591	17	42238074	42266650	52	6	41653	4.6479	1.6767e-06	ASB16	0.00063753
79089	17	42254300	42279099	38	8	41653	5.0252	2.514e-07	TMUB2	0.000231423
56970	17	42259173	42285747	46	10	41653	5.067	2.0203e-07	ATXN7L3	0.000230453
7343	17	42272401	42308994	64	11	41653	4.7719	9.1235e-07	UBTF	0.000478468
6521	17	42315758	42361654	99	24	41653	3.5463	0.00019536	SLC4A1	0.0133042
8714	17	48702205	48779063	176	42	41653	3.2566	0.00056379	ABCC3	0.0254696
91369	17	48760551	48795270	56	12	41653	3.5427	0.00019801	ANKRD40	0.0134345
654364	17	49220897	49259105	125	18	41653	3.5087	0.00022511	NME1-NME2	0.0146732
4831	17	49232796	49259105	77	15	41653	3.7931	7.4404e-05	NME2	0.007036
54799	17	49244786	49347788	242	18	41653	4.2362	1.1366e-05	MBTD1	0.00196147
51096	17	49327897	49385294	132	14	41653	4.3241	7.6584e-06	UTP18	0.00157049
3131	17	53332321	53412426	178	32	41653	5.1616	1.2245e-07	HLF	0.000184883
8165	17	55152553	55208710	183	30	41653	2.9874	0.001407	AKAP1	0.0433331
5578	17	64288760	64816862	1745	120	41653	4.2743	9.5883e-06	PRKCA	0.00176764
10476	17	73024955	73053074	94	17	41653	3.8371	6.2237e-05	ATP5H	0.00621372
23510	17	73033279	73071981	131	20	41653	4.0354	2.7253e-05	KCTD2	0.00344743
79637	17	73096047	73136360	107	16	41653	3.0632	0.0010947	ARMC7	0.0380559
30833	17	73116320	73137890	38	7	41653	3.1217	0.00089902	NT5C	0.033831
51155	17	73121343	73160775	72	10	41653	3.1276	0.00088117	HN1	0.033435
6613	17	73153825	73189098	58	9	41653	3.5297	0.00020799	SUMO2	0.0138541
4884	17	78430633	78460404	67	18	41653	3.4018	0.00033476	NPTX1	0.0187395
1830	18	29017732	29068665	181	18	41653	3.0375	0.0011926	DSG3	0.0394314
54941	18	29588445	29663154	164	26	41653	3.2536	0.00056971	RNF125	0.0255895
84307	18	32810994	32848397	64	13	41653	3.0124	0.0012961	ZNF397	0.0415002
6014	18	40313183	40705676	883	54	41653	3.5823	0.0001703	RIT2	0.012094
6860	18	40837857	40867615	49	11	41653	3.1252	0.00088835	SYT4	0.0336094
83473	18	44487565	44638614	386	23	41653	3.1915	0.00070765	KATNAL2	0.0294199
54808	18	46557846	46997172	1123	27	41653	3.0952	0.00098349	DYM	0.0356144
9658	18	74059637	74217146	454	43	41653	3.1638	0.00077852	ZNF516	0.0310235
101927989	18	74189915	74215874	59	19	41653	3.0725	0.0010614	LOC101927989	0.0374869
26251	18	77613668	77669816	191	20	41653	3.8699	5.4434e-05	KCNG2	0.00574263
81794	19	8635124	8685588	84	19	41653	3.1461	0.00082727	ADAMTS10	0.0322922
84971	19	10644570	10674099	98	13	41653	3.4163	0.00031738	ATG4D	0.0180452
65095	19	10653761	10686702	105	15	41653	3.716	0.00010119	KRI1	0.00880741
1032	19	10667138	10689655	84	12	41653	3.6385	0.00013711	CDKN2D	0.0105586
10053	19	10673347	10707991	131	15	41653	3.365	0.00038268	AP1M2	0.0201858
57153	19	10703121	10765235	163	19	41653	4.6233	1.8882e-06	SLC44A2	0.000662722
3609	19	10754937	10813095	81	8	41653	5.1878	1.0639e-07	ILF3	0.00017652
81890	19	10802112	10834043	71	10	41653	3.2264	0.00062672	QTRT1	0.0270408
255809	19	10937304	10990466	74	13	41653	3.1884	0.00071534	C19orf38	0.0295155
10498	19	10972253	11043453	101	12	41653	3.4671	0.00026302	CARM1	0.0160013
78992	19	11023444	11049357	49	8	41653	3.6714	0.0001206	YIPF2	0.00973925
90580	19	11029424	11050917	39	6	41653	3.7002	0.00010771	C19orf52	0.00905906
54858	19	18441397	18490763	143	26	41653	3.0527	0.0011341	PGPEP1	0.0386887
1463	19	19312773	19373061	124	16	41653	4.7732	9.065e-07	NCAN	0.000478468
404037	19	19356450	19383596	57	6	41653	5.6075	1.0263e-08	HAPLN4	9.3655e-05
53345	19	19364841	19394074	74	9	41653	5.1317	1.4357e-07	TM6SF2	0.000187164
57794	19	19377320	19441321	134	12	41653	4.2747	9.5712e-06	SUGP1	0.00176764
23383	19	19421496	19479563	120	10	41653	4.2979	8.6209e-06	MAU2	0.00165621
54815	19	19486642	19629741	201	14	41653	4.6252	1.8713e-06	GATAD2A	0.000662722
83983	19	19615028	19636469	37	5	41653	4.8345	6.6726e-07	TSSK6	0.000419937
51079	19	19616550	19649858	61	5	41653	4.9563	3.5922e-07	NDUFA13	0.000282792
374887	19	19629670	19658393	53	4	41653	5.0142	2.6628e-07	YJEFN3	0.000231423
148113	19	19639057	19667468	51	6	41653	5.3708	3.9203e-08	CILP2	0.000140603
80714	19	19662516	19739725	109	13	41653	3.8475	5.9668e-05	PBX4	0.00611798
9170	19	19724464	19749039	35	8	41653	3.8973	4.8644e-05	LPAR2	0.0053482
51291	19	19730285	19764457	58	14	41653	4.6611	1.5728e-06	GMIP	0.00063753
57130	19	19746007	19784512	88	15	41653	3.9092	4.6301e-05	ATP13A1	0.0051975
94039	19	19768962	19801735	84	14	41653	3.6309	0.0001412	ZNF101	0.0107143
9745	19	30853328	31058966	448	49	41653	3.0345	0.0012045	ZNF536	0.0396688
101927254	19	31630820	31705976	147	11	41653	3.0061	0.001323	LOC101927254	0.0419266
444882	19	46533006	46554274	47	11	41653	3.1301	0.00087363	IGFL4	0.0332873
29998	19	48101453	48216534	339	26	41653	3.3864	0.0003541	GLTSCR1	0.0191771
2524	19	49189228	49219191	91	10	41653	3.1831	0.00072864	FUT2	0.0296178
284358	19	49205999	49232976	93	7	41653	3.1109	0.00093272	MAMSTR	0.0346702
3748	19	50808765	50842634	73	22	41653	2.9538	0.0015695	KCNC3	0.045902
9476	19	50851734	50878931	61	6	41653	3.4606	0.00026953	NAPSA	0.0163428
7376	19	50869680	50896285	35	4	41653	2.9588	0.001544	NR1H2	0.0454509
2109	19	51838409	51879672	143	19	41653	3.0867	0.0010119	ETFB	0.0360707
90485	19	57163729	57193151	120	15	41653	3.1872	0.00071841	ZNF835	0.0295155
201514	19	58909245	58939694	96	6	41653	3.6166	0.00014926	ZNF584	0.0109845
7691	19	58934181	58961589	59	6	41653	3.1366	0.00085449	ZNF132	0.032791
10998	19	58999700	59033432	55	9	41653	4.0609	2.4444e-05	SLC27A5	0.00320955
84878	19	59014897	59041845	40	9	41653	4.2017	1.3245e-05	ZBTB45	0.00219759
10155	19	59045824	59072087	33	7	41653	4.1872	1.4122e-05	TRIM28	0.00226088
27243	19	59052933	59076495	34	7	41653	3.9054	4.7026e-05	CHMP2A	0.00520165
9040	19	59057079	59080343	39	7	41653	3.7687	8.2037e-05	UBE2M	0.00755729
7593	19	59063284	59095757	63	8	41653	3.5522	0.00019103	MZF1	0.0131717
9762	20	3133263	3164238	95	22	41653	3.1036	0.00095586	LZTS3	0.0351722
140733	20	13966146	16043842	6135	318	41653	5.313	5.3927e-08	MACROD2	0.000140603
6238	20	17584323	17672934	189	29	41653	4.2174	1.2357e-05	RRBP1	0.00210773
83737	20	32941041	33109198	203	10	41653	3.3293	0.00043529	ITCH	0.0218564
83658	20	33094193	33138762	39	7	41653	3.5675	0.00018021	DYNLRB1	0.0126989
84557	20	33124688	33158149	42	7	41653	4.0753	2.2973e-05	MAP1LC3A	0.00303826
128869	20	33138346	33275089	177	13	41653	3.2596	0.00055778	PIGU	0.0252905
58476	20	33282147	33311240	45	5	41653	3.3955	0.00034254	TP53INP2	0.0188704
23054	20	33292578	33423433	180	14	41653	3.4771	0.00025339	NCOA6	0.0156767
57644	20	33533704	33600240	150	12	41653	2.9831	0.0014266	MYH7B	0.0436074
56259	20	36312357	36510531	333	21	41653	3.6583	0.00012693	CTNNBL1	0.0100722
343578	20	37220577	37289295	214	32	41653	2.9623	0.0015266	ARHGAP40	0.0453396
6789	20	43585120	43718600	238	15	41653	4.1115	1.9655e-05	STK4	0.00273835
3787	20	43710950	43739753	69	16	41653	5.3393	4.6642e-08	KCNS1	0.000140603
149708	20	43728093	43753813	83	12	41653	5.0326	2.4196e-07	WFDC5	0.000231423
128488	20	43742067	43763106	66	9	41653	5.1081	1.6272e-07	WFDC12	0.000197987
5266	20	43793540	43815185	70	4	41653	4.4115	5.1337e-06	PI3	0.00121682
6406	20	43825605	43848414	52	6	41653	4.5259	3.0069e-06	SEMG1	0.000859365
6407	20	43840010	43863099	43	5	41653	4.5153	3.1613e-06	SEMG2	0.000874195
6590	20	43870880	43893205	69	7	41653	3.441	0.00028982	SLPI	0.0170959
8785	20	43912086	43947206	107	14	41653	4.1829	1.4392e-05	MATN4	0.00226438
11317	20	43925483	43956464	95	17	41653	4.2368	1.1334e-05	RBPJL	0.00196147
1434	20	47652783	47723497	171	13	41653	3.0426	0.0011726	CSE1L	0.0390565
3745	20	47978505	48109181	429	45	41653	3.6256	0.00014416	KCNB1	0.010783
3755	20	49610193	49649675	83	14	41653	4.1319	1.7986e-05	KCNG1	0.00254467
2778	20	57404756	57496250	217	43	41653	3.2781	0.00052247	GNAS	0.0242762
11255	20	60780017	60805323	81	25	41653	3.4001	0.00033676	HRH3	0.0187395
9885	20	60803541	60881269	209	20	41653	3.8194	6.6878e-05	OSBPL2	0.00649969
1917	20	62109365	62140668	170	27	41653	3.7937	7.4213e-05	EEF1A2	0.007036
57473	20	62578057	62611223	89	14	41653	3.142	0.00083894	ZNF512B	0.032459
140700	20	62595466	62621182	70	10	41653	2.9521	0.0015782	SAMD10	0.045939
84221	21	47571062	47615167	262	20	41653	4.6763	1.4603e-06	SPATC1L	0.000619812
4047	21	47598360	47658738	209	25	41653	4.6277	1.8491e-06	LSS	0.000662722
8888	21	47645047	47716211	263	20	41653	3.4044	0.00033152	MCM3AP	0.0186171
54058	21	47710344	47753813	180	22	41653	3.3533	0.00039924	C21orf58	0.0207004
5116	21	47733976	47875682	552	25	41653	4.0833	2.2197e-05	PCNT	0.00297824
23181	21	47868862	47999926	480	31	41653	4.3578	6.5699e-06	DIP2A	0.00141739
388849	22	20125602	20148748	93	15	41653	3.3301	0.00043408	LOC388849	0.0218564
23759	22	22010273	22062202	194	21	41653	3.0665	0.0010827	PPIL2	0.0378012
29799	22	22041825	22100071	188	31	41653	3.3723	0.00037278	YPEL1	0.0198383
5594	22	22103946	22231970	289	19	41653	4.3567	6.6012e-06	MAPK1	0.00141739
9647	22	22263792	22317250	149	16	41653	4.3529	6.7177e-06	PPM1F	0.00142564
8940	22	22301397	22347219	127	17	41653	3.6271	0.00014333	TOP3B	0.0107651
9814	22	31882125	32024537	323	20	41653	3.108	0.00094194	SFI1	0.0349418
253143	22	32067333	32156120	213	21	41653	2.9605	0.0015358	PRR14L	0.0453562
9681	22	32139937	32313020	461	20	41653	3.5116	0.00022273	DEPDC5	0.0145701
8911	22	39956758	40095740	294	27	41653	3.4786	0.00025203	CACNA1I	0.0156468
2847	22	41065182	41088818	43	8	41653	5.1479	1.3169e-07	MCHR1	0.000184883
10478	22	41155636	41225403	89	10	41653	4.883	5.2235e-07	SLC25A17	0.00036667
6767	22	41210539	41263012	70	11	41653	4.0531	2.527e-05	ST13	0.00327094
63929	22	41243085	41338823	72	11	41653	4.1659	1.5505e-05	XPNPEP3	0.00234645
150353	22	41245553	41268130	26	6	41653	3.5623	0.00018379	DNAJB7	0.0128519
9978	22	41337351	41379019	35	9	41653	4.1035	2.0349e-05	RBX1	0.00280681
11252	22	43255772	43421184	490	15	41653	3.4592	0.00027086	PACSIN2	0.0163482
9903	1	6640784	6672958	79	23	173005	3.3323	0.00043062	KLHL21	0.0345656
148479	1	6663756	6694093	84	21	173005	3.4747	0.00025571	PHF13	0.0246929
90326	1	6674925	6705646	103	23	173005	3.1867	0.00071948	THAP3	0.0472258
55735	1	6684228	6771966	252	26	173005	3.7449	9.0228e-05	DNAJC11	0.0118429
473	1	8402464	8887699	1012	41	173005	3.3284	0.00043676	RERE	0.0345932
80834	1	19156093	19196155	268	35	173005	3.3179	0.00045356	TAS1R2	0.0350759
2048	1	23027263	23251823	635	86	173005	3.2439	0.00058945	EPHB2	0.0422457
54797	1	28645513	28672478	58	16	173005	3.5921	0.00016399	MED18	0.0193096
4985	1	29128654	29200208	249	37	173005	3.3782	0.00036481	OPRD1	0.030542
1296	1	36550840	36601305	122	21	173005	3.2576	0.00056187	COL8A2	0.0405324
27095	1	36592170	36631654	97	14	173005	3.4632	0.00026694	TRAPPC3	0.025113
55700	1	36611751	36656450	114	17	173005	3.3278	0.0004376	MAP7D1	0.0345932
1907	1	41934446	41960348	111	24	173005	3.6191	0.00014782	EDN2	0.0177491
5142	1	66248193	66850262	2037	117	173005	3.2577	0.00056151	PDE4B	0.0405324
57708	1	67380578	67464302	219	22	173005	3.2235	0.00063311	MIER1	0.043953
257194	1	71858625	72758533	2511	130	173005	4.6911	1.359e-06	NEGR1	0.000435142
148418	1	84754049	84826481	213	36	173005	3.1806	0.00073484	SAMD13	0.047728
57459	1	153767201	153905451	320	25	173005	3.6209	0.00014679	GATAD2B	0.0177491
9909	1	153891977	153929162	63	10	173005	3.8176	6.7385e-05	DENND4B	0.00960815
200186	1	153910148	153941132	46	12	173005	3.9884	3.3258e-05	CRTC2	0.00578087
27173	1	153921575	153950660	42	10	173005	3.8029	7.1496e-05	SLC39A1	0.0100375
148327	1	153930315	153956840	43	10	173005	3.7027	0.00010665	CREB3L4	0.0137075
10899	1	153936745	153961096	35	9	173005	3.5277	0.0002096	JTB	0.0219851
5872	1	153944093	153968853	39	17	173005	3.279	0.00052087	RAB13	0.0389606
91181	1	153955166	154137592	332	27	173005	3.5067	0.00022687	NUP210L	0.0234587
7170	1	154117780	154174611	104	22	173005	3.3075	0.00047073	TPM3	0.0360979
60676	1	176422307	176824737	1080	50	173005	3.8855	5.105e-05	PAPPA2	0.00800361
26092	1	179841177	179899212	207	29	173005	3.179	0.00073889	TOR1AIP1	0.0478209
777	1	181442447	181785920	1129	98	173005	4.1461	1.6906e-05	CACNA1E	0.00359545
1122	1	241782166	241809232	109	27	173005	3.2928	0.00049602	CHML	0.0375637
28951	2	12846998	12892860	121	22	173005	3.2606	0.0005558	TRIB2	0.0405324
150771	2	96981062	97004091	31	13	173005	3.2234	0.00063337	ITPRIPL1	0.043953
23397	2	96991479	97052833	110	25	173005	3.3877	0.00035241	NCAPH	0.0300553
26504	2	97416639	97487628	144	23	173005	4.289	8.973e-06	CNNM4	0.00218355
51239	2	97503722	97533756	58	15	173005	3.3929	0.00034577	ANKRD39	0.0296814
54910	2	97515473	97546680	60	19	173005	3.4455	0.00028498	SEMA4C	0.0260058
8609	2	207928861	208041970	421	61	173005	3.4112	0.00032338	KLF7	0.028375
5798	2	220144345	220184295	120	21	173005	3.3807	0.0003615	PTPRN	0.0304043
57624	2	226254426	226528734	657	60	173005	4.0283	2.8095e-05	NYAP2	0.00512762
79853	2	228216872	228254022	207	43	173005	3.4063	0.0003293	TM4SF20	0.0286193
3913	3	49148547	49180599	48	24	173005	3.4526	0.00027758	LAMB2	0.0255864
64925	3	49189968	49213785	42	11	173005	3.9265	4.3091e-05	CCDC71	0.00708517
200942	3	49198987	49223919	47	11	173005	3.949	3.9245e-05	KLHDC8B	0.00664708
646498	3	49205069	49239291	64	12	173005	4.0484	2.5785e-05	C3orf84	0.00480206
339834	3	49225861	49305636	146	25	173005	3.8735	5.3642e-05	CCDC36	0.0081585
375341	3	49296030	49324864	56	19	173005	3.1873	0.00071794	C3orf62	0.0472258
2876	3	49384609	49405791	45	13	173005	3.5673	0.00018032	GPX1	0.0196807
387	3	49386569	49459526	162	20	173005	3.5685	0.00017952	RHOA	0.0196807
6988	3	49439639	49463909	51	10	173005	3.7063	0.00010515	TCTA	0.0136106
275	3	49444211	49470111	47	9	173005	3.354	0.0003983	AMT	0.0327449
84276	3	49449766	49476777	60	13	173005	3.3681	0.00037845	NICN1	0.0312926
1605	3	49496136	49583051	187	25	173005	3.2724	0.00053315	DAG1	0.0393948
8927	3	49581922	49718982	244	30	173005	3.9933	3.2582e-05	BSN	0.00571783
63891	3	49716950	49768962	100	22	173005	3.3816	0.00036038	RNF123	0.0304043
386724	3	49744267	49767238	55	13	173005	3.342	0.00041591	AMIGO3	0.0337368
29925	3	49748909	49771407	46	14	173005	3.5024	0.00023058	GMPPB	0.0234982
9807	3	49751728	49833973	180	24	173005	3.5444	0.00019673	IP6K1	0.0209972
389118	3	49818165	49847254	61	18	173005	3.58	0.00017179	CDHR4	0.0196807
7318	3	49832638	49861391	56	19	173005	3.213	0.00065683	UBA7	0.0447306
10293	3	49856028	49903992	88	18	173005	3.4596	0.00027048	TRAIP	0.0251864
2272	3	59725036	61247133	8056	430	173005	3.4597	0.00027035	FHIT	0.0251864
6092	3	75945845	77709115	6984	305	173005	3.2037	0.00067835	ROBO2	0.0460244
54931	3	101270680	101295290	77	17	173005	3.4859	0.00024521	TRMT10C	0.0244475
57092	3	101282997	101323281	121	20	173005	3.5332	0.00020525	PCNP	0.0216533
4311	3	154787436	154911518	332	65	173005	3.2323	0.00061395	MME	0.0433328
114905	4	15331560	15457791	464	41	173005	3.4367	0.00029439	C1QTNF7	0.0265633
285429	4	41973713	41998484	99	12	173005	3.7822	7.7738e-05	DCAF4L1	0.0106676
10463	4	41982516	42099551	476	16	173005	5.1493	1.3072e-07	SLC30A9	7.45553e-05
389206	4	42102870	42164895	229	31	173005	4.8335	6.7068e-07	BEND4	0.000278195
7006	4	48127800	48281814	669	56	173005	3.4831	0.00024781	TEC	0.0244475
55752	4	77860895	77971307	368	33	173005	3.2759	0.00052658	2021-09-11	0.039227
8633	4	96073655	96480361	1703	164	173005	3.2349	0.00060853	UNC5C	0.0432151
57600	4	159680182	159839202	358	28	173005	3.4667	0.00026346	FNIP2	0.024914
1007	5	26870709	27048689	641	46	173005	3.2595	0.00055795	CDH9	0.0405324
2690	5	42413577	42731980	928	56	173005	3.9275	4.2912e-05	GHR	0.00708517
100129792	5	42746920	42812539	229	24	173005	4.1778	1.4715e-05	CCDC152	0.00335704
6414	5	42789982	42822024	101	15	173005	3.8937	4.9356e-05	SEPP1	0.00783301
6695	5	136300987	136845018	1920	122	173005	3.2163	0.00064931	SPOCK1	0.0445495
2554	5	161264197	161336965	235	31	173005	3.5661	0.00018116	GABRA1	0.0196807
57451	5	166396083	167701162	3868	301	173005	4.3582	6.5574e-06	TENM2	0.0017097
11118	6	26355387	26388548	252	20	173005	6.1977	2.8641e-10	BTN3A2	1.30682e-06
10385	6	26373111	26405102	210	30	173005	4.6766	1.4586e-06	BTN2A2	0.000451202
10384	6	26430700	26463643	136	24	173005	3.3246	0.00044278	BTN3A3	0.0347795
11120	6	26448132	26486849	159	27	173005	5.5943	1.1075e-08	BTN2A1	1.01065e-05
696	6	26490577	26520653	104	21	173005	5.1272	1.4707e-07	BTN1A1	8.13386e-05
10473	6	26528572	26557165	95	14	173005	3.9389	4.0925e-05	HMGN4	0.0068525
29777	6	26587171	26610278	86	17	173005	4.7194	1.1827e-06	ABT1	0.000399631
79692	6	26624611	26669980	171	22	173005	3.804	7.12e-05	ZNF322	0.0100375
8970	6	27083912	27110743	72	27	173005	3.9079	4.6549e-05	HIST1H2BJ	0.00758541
8969	6	27090817	27111314	51	23	173005	4.2077	1.2901e-05	HIST1H2AG	0.00298046
10279	6	27205480	27234399	105	23	173005	4.0563	2.4932e-05	PRSS16	0.00473994
7738	6	27408521	27450897	177	19	173005	3.8664	5.5223e-05	ZNF184	0.00831513
8356	6	27848093	27868570	65	16	173005	4.7826	8.6505e-07	HIST1H3J	0.000345297
8336	6	27850477	27870963	71	18	173005	4.7531	1.0018e-06	HIST1H2AM	0.000363875
8348	6	27851203	27936100	311	36	173005	4.1683	1.5341e-05	HIST1H2BO	0.0034145
81697	6	27868963	27890174	79	24	173005	3.4761	0.00025435	OR2B2	0.0246929
7718	6	28038482	28067341	117	19	173005	5.289	6.1482e-08	ZNF165	4.00753e-05
80345	6	28082334	28107864	96	14	173005	5.0564	2.1361e-07	ZSCAN16	0.000111388
7745	6	28099688	28137250	165	17	173005	5.2258	8.669e-08	ZKSCAN8	5.27393e-05
64288	6	28282514	28331972	217	36	173005	5.2393	8.0572e-08	ZSCAN31	5.07076e-05
80317	6	28307691	28346954	177	26	173005	4.5842	2.2787e-06	ZKSCAN3	0.000693143
9753	6	28336598	28377544	180	20	173005	4.7501	1.0168e-06	ZSCAN12	0.000363875
222696	6	28389373	28421279	129	20	173005	4.3236	7.6744e-06	ZSCAN23	0.00197275
5987	6	28860779	28901768	202	34	173005	4.0196	2.9151e-05	TRIM27	0.00526767
26707	6	29131311	29152351	132	15	173005	3.7618	8.434e-05	OR2J2	0.0114872
116511	6	29444543	29465679	94	21	173005	3.6483	0.00013201	MAS1L	0.0165022
2550	6	29560005	29610962	276	30	173005	3.4549	0.0002752	GABBR1	0.0254958
11074	6	30060674	30090867	316	38	173005	4.457	4.1552e-06	TRIM31	0.00116672
7726	6	30142232	30191271	287	29	173005	5.016	2.6385e-07	TRIM26	0.000130149
202658	6	30287088	30324635	185	34	173005	3.3238	0.00044401	TRIM39-RPP21	0.0347795
79897	6	30302897	30324635	110	25	173005	3.8782	5.2611e-05	RPP21	0.00808519
57176	6	30871982	30904236	204	23	173005	4.2968	8.6636e-06	VARS2	0.00215823
389376	6	30889127	30909952	129	22	173005	4.7157	1.2043e-06	SFTA2	0.000399631
135656	6	30898777	30931998	160	38	173005	5.2106	9.4134e-08	DPCR1	5.54206e-05
29113	6	31069000	31090332	358	27	173005	3.4695	0.00026071	C6orf15	0.0247824
170679	6	31072608	31117869	671	49	173005	4.0287	2.8046e-05	PSORS1C1	0.00512762
170680	6	31095311	31117127	292	37	173005	3.8188	6.7054e-05	PSORS1C2	0.00960815
54535	6	31100216	31136015	416	40	173005	3.9486	3.9313e-05	CCHCR1	0.00664708
6941	6	31116303	31144183	296	29	173005	3.8777	5.2717e-05	TCF19	0.00808519
5460	6	31122114	31148451	292	32	173005	3.6253	0.00014432	POU5F1	0.0176777
3106	6	31311649	31334989	1094	51	173005	4.9739	3.2805e-07	HLA-B	0.000153519
4277	6	31452054	31488901	544	34	173005	4.7814	8.7029e-07	MICB	0.000345297
4050	6	31538335	31560202	110	37	173005	3.2436	0.00059025	LTB	0.0422457
199	6	31572969	31594798	105	25	173005	5.301	5.7589e-08	AIF1	3.8928e-05
7916	6	31578450	31615554	181	36	173005	5.5212	1.6839e-08	PRRC2A	1.39695e-05
7917	6	31596805	31630953	155	37	173005	4.9109	4.5332e-07	BAG6	0.000196989
55937	6	31610187	31635987	112	32	173005	4.1496	1.6651e-05	APOM	0.00359545
57827	6	31616075	31638549	94	28	173005	4.0122	3.0075e-05	C6orf47	0.00538136
7918	6	31619006	31644060	111	33	173005	3.5693	0.00017895	GPANK1	0.0196807
80739	6	31681121	31704487	68	27	173005	3.3396	0.00041949	C6orf25	0.0338766
23564	6	31684817	31708039	71	29	173005	3.7441	9.0534e-05	DDAH2	0.0118429
1192	6	31688358	31715095	97	34	173005	3.7449	9.0243e-05	CLIC1	0.0118429
4439	6	31697725	31740455	164	46	173005	4.1688	1.5312e-05	MSH5	0.0034145
401251	6	31720773	31742627	77	27	173005	4.7024	1.2854e-06	SAPCD1	0.000418926
80737	6	31723178	31755108	98	31	173005	4.4004	5.4038e-06	VWA7	0.00147201
7407	6	31735295	31773712	127	43	173005	3.8648	5.5583e-05	VARS	0.00831513
57819	6	31755169	31784761	110	40	173005	3.5752	0.00017499	LSM2	0.0196807
3303	6	31772952	31795719	74	31	173005	3.218	0.00064549	HSPA1A	0.044456
3304	6	31779964	31808032	108	39	173005	3.5582	0.00018668	HSPA1B	0.0201603
50854	6	31792693	31817541	109	39	173005	3.2898	0.00050123	C6orf48	0.0378014
5089	6	32142510	32167963	92	26	173005	3.3477	0.00040745	PBX2	0.033347
63940	6	32148543	32173300	96	30	173005	3.8001	7.2305e-05	GPSM3	0.0100736
4855	6	32152620	32201844	341	49	173005	3.2625	0.00055224	NOTCH4	0.0405324
5252	6	33368773	33394230	70	23	173005	3.7432	9.0845e-05	PHF1	0.0118429
51596	6	33374319	33396111	55	19	173005	4.1171	1.9187e-05	CUTA	0.00384815
8831	6	33377847	33431466	138	34	173005	4.1313	1.8033e-05	SYNGAP1	0.00366642
221504	6	33412356	33435321	60	17	173005	3.7533	8.726e-05	ZBTB9	0.0117506
346007	6	64419876	66427118	8116	181	173005	3.4348	0.00029655	EYS	0.0265633
8676	6	144451770	144523076	196	45	173005	3.5827	0.00017002	STX11	0.0196395
54664	7	12240848	12286890	355	24	173005	4.369	6.241e-06	TMEM106B	0.00165079
346562	7	80077987	80151242	231	37	173005	3.3924	0.0003464	GNAT3	0.0296814
781	7	81565760	82083031	2047	145	173005	3.4344	0.00029691	CACNA2D1	0.0265633
27445	7	82373321	82802197	1481	66	173005	5.3674	3.9945e-08	PCLO	2.80399e-05
2845	7	107100502	107126125	55	14	173005	3.1863	0.00072053	GPR22	0.0472258
11062	7	107194402	107228968	76	15	173005	3.382	0.00035986	DUS4L	0.0304043
55973	7	107210422	107273762	148	30	173005	3.5836	0.00016942	BCAP29	0.0196395
83992	7	117340702	117523561	517	65	173005	3.6012	0.00015837	CTTNBP2	0.0187689
1129	7	136543399	136713720	622	49	173005	4.7595	9.7024e-07	CHRM2	0.000363875
169200	8	91624223	91668133	123	19	173005	3.4116	0.00032292	TMEM64	0.028375
137392	8	94702480	94751481	123	28	173005	3.5398	0.00020022	FAM92A1	0.0212454
389677	8	94732798	94763268	77	13	173005	3.3213	0.00044805	RBM12B	0.034946
91147	8	94757072	94841462	155	37	173005	4.2772	9.4611e-06	TMEM67	0.00227203
54704	8	94919083	94948296	74	10	173005	3.5841	0.00016914	PDP1	0.0196395
84186	9	37110161	37368146	531	36	173005	3.3316	0.00043181	ZCCHC7	0.0345656
158293	9	96198776	96225874	108	22	173005	3.1732	0.00075378	FAM120AOS	0.0486122
23196	9	96204173	96338397	469	33	173005	4.2131	1.2593e-05	FAM120A	0.0029466
5253	9	96328909	96451869	630	33	173005	4.4577	4.1421e-06	PHF2	0.00116672
58499	9	109612469	109785525	409	68	173005	4.0585	2.4691e-05	ZNF462	0.00473994
57706	9	126131933	126702423	1833	77	173005	3.501	0.00023175	DENND1A	0.0234982
25792	9	130918344	130976662	155	19	173005	3.6021	0.00015782	CIZ1	0.0187689
1759	9	130955634	131027528	184	31	173005	3.1852	0.00072328	DNM1	0.0472258
64106	10	72004713	72053450	207	40	173005	3.6993	0.0001081	NPFFR1	0.0137967
3778	10	78619359	79407577	2872	225	173005	3.4844	0.0002466	KCNMA1	0.0244475
2253	10	103519887	103550126	42	19	173005	3.1979	0.00069226	FGF8	0.046592
79591	10	103595356	103825932	451	53	173005	3.2401	0.00059744	C10orf76	0.0425933
8861	10	103856315	103890210	77	19	173005	4.0001	3.1658e-05	LDB1	0.00560961
23082	10	103882787	103920090	81	20	173005	4.0504	2.5566e-05	PPRC1	0.00480206
9221	10	103901933	103933627	64	21	173005	3.8962	4.8859e-05	NOLC1	0.00782215
4791	10	104143867	104172286	62	21	173005	3.2591	0.00055886	NFKB2	0.0405324
22986	10	106390859	107034993	2537	75	173005	4.9918	2.9903e-07	SORCS3	0.000143621
84067	11	6222564	6265941	124	26	173005	3.3277	0.00043784	FAM160A2	0.0345932
55366	11	27377508	27504338	336	46	173005	3.1847	0.00072452	LGR4	0.0472258
403253	11	48500345	48521274	72	12	173005	3.7524	8.7561e-05	OR4A47	0.0117506
283116	11	49043152	49069529	109	8	173005	3.4701	0.00026014	TRIM49B	0.0247824
646754	11	49065266	49090664	104	14	173005	3.4484	0.00028201	TRIM64C	0.0258641
6749	11	57083459	57113351	88	16	173005	3.219	0.00064323	SSRP1	0.044456
10394	11	57134242	57158623	66	18	173005	3.188	0.00071618	PRG3	0.0472258
710	11	57355027	57392326	107	19	173005	3.2245	0.00063106	SERPING1	0.043953
219539	11	57402560	57427417	46	11	173005	4.9518	3.6768e-07	YPEL4	0.000167763
10978	11	57415216	57439337	50	12	173005	5.0973	1.723e-07	CLP1	9.24896e-05
25921	11	57425223	57478659	124	26	173005	5.0503	2.2051e-07	ZDHHC5	0.000111792
219541	11	57461182	57489804	67	15	173005	4.7429	1.0535e-06	MED19	0.000369758
51075	11	57469995	57518445	89	16	173005	4.7288	1.1295e-06	TMX2	0.000388953
280636	11	57498722	57520883	29	10	173005	4.7713	9.1535e-07	C11orf31	0.000355448
643376	11	57500986	57529253	47	13	173005	4.5608	2.5475e-06	BTBD18	0.000762204
1500	11	57510756	57596652	142	27	173005	4.5545	2.626e-06	CTNND1	0.000773018
220047	11	85556144	85641064	394	38	173005	4.5025	3.3583e-06	CCDC83	0.000972894
1813	11	113270317	113356413	299	43	173005	4.3178	7.8795e-06	DRD2	0.00199734
91	12	52335451	52400863	147	29	173005	3.5677	0.00018009	ACVR1B	0.0196807
6895	12	53883557	53910215	27	13	173005	3.5718	0.00017727	TARBP2	0.0196807
8620	12	53890472	53911422	22	11	173005	3.5051	0.00022818	NPFF	0.0234587
11016	12	53891640	54030200	328	25	173005	3.9484	3.9334e-05	ATF7	0.00664708
1848	12	89731837	89756296	93	15	173005	3.5739	0.00017587	DUSP6	0.0196807
7112	12	98899351	98954157	210	41	173005	3.4066	0.00032885	TMPO	0.0286193
51228	12	110278748	110328293	136	27	173005	3.4021	0.00033439	GLTP	0.0289239
51347	12	118577606	118820750	679	37	173005	4.7518	1.0082e-06	TAOK3	0.000363875
64426	12	118804358	118865840	217	23	173005	3.8462	5.9985e-05	SUDS3	0.00882892
84530	12	119409300	119610856	953	85	173005	3.2315	0.00061565	SRRM4	0.0433328
145173	13	31764112	31916413	477	38	173005	3.5761	0.0001744	B3GALTL	0.0196807
10562	13	53592876	53636196	174	46	173005	4.1307	1.808e-05	OLFM4	0.00366642
341799	14	21098855	21119850	139	14	173005	3.273	0.00053204	OR6S1	0.0393948
145581	14	42066764	42383752	1309	50	173005	4.944	3.8274e-07	LRFN5	0.000170375
6252	14	60052694	60347557	814	46	173005	4.0631	2.4212e-05	RTN1	0.00470099
23224	14	64309683	64703167	1264	67	173005	3.8219	6.6213e-05	SYNE2	0.0095909
2100	14	64683751	64815268	394	42	173005	3.8535	5.8219e-05	ESR2	0.00863866
4522	14	64844754	64936725	312	44	173005	3.4275	0.00030455	MTHFD1	0.0271139
1743	14	75338594	75380450	146	22	173005	3.5532	0.00019032	DLST	0.0204325
3429	14	94567079	94593033	103	28	173005	3.3037	0.00047708	IFI27	0.0364317
4140	14	103841701	103980168	448	23	173005	4.0741	2.31e-05	MARK3	0.00453331
1152	14	103975995	103999196	73	16	173005	4.2946	8.7507e-06	CKB	0.00215823
115708	14	103985509	104013410	94	18	173005	4.6865	1.3897e-06	TRMT61A	0.0004373
9529	14	104012881	104039151	66	13	173005	4.3705	6.198e-06	BAG5	0.00165079
84334	14	104019299	104067236	140	20	173005	4.138	1.752e-05	APOPT1	0.00363361
3831	14	104085525	104177888	271	26	173005	4.1457	1.6942e-05	KLC1	0.00359545
7517	14	104153945	104191823	104	24	173005	3.4912	0.00024045	XRCC3	0.0242456
5888	15	40977327	41034356	142	16	173005	3.6312	0.00014107	RAD51	0.0173964
55177	15	41018085	41057458	104	20	173005	3.8843	5.1308e-05	RMDN3	0.00800361
55192	15	41050067	41109676	156	24	173005	3.2152	0.00065173	DNAJC17	0.0445495
80031	15	47466403	48076420	2345	88	173005	4.1538	1.635e-05	SEMA6D	0.00359523
84465	15	66177634	66556075	1549	152	173005	3.5044	0.00022879	MEGF11	0.0234587
4756	15	73334056	73607547	831	38	173005	3.1949	0.00069948	NEO1	0.046592
2242	15	91417665	91449006	110	23	173005	3.8225	6.6042e-05	FES	0.0095909
729993	16	12985477	13344273	1830	140	173005	3.3677	0.00037892	SHISA9	0.0312926
9780	16	88771746	88861372	500	57	173005	3.2843	0.00051117	PIEZO1	0.0383924
57659	17	7352685	7397568	179	20	173005	3.513	0.00022154	ZBTB4	0.0231047
643664	17	7360504	7396383	142	16	173005	3.6192	0.00014776	SLC35G6	0.0177491
5430	17	7377698	7427935	245	20	173005	3.4698	0.0002604	POLR2A	0.0247824
146862	17	33464787	33526364	198	35	173005	3.3432	0.00041415	UNC45B	0.0337368
388394	17	45045522	45066614	117	16	173005	3.1962	0.0006962	RPRML	0.046592
1630	18	49856542	51072273	6047	153	173005	5.5571	1.3716e-08	DCC	1.19205e-05
5874	18	52375097	52572747	736	46	173005	5.3786	3.754e-08	RAB27B	2.74057e-05
6925	18	52879562	53313252	1034	84	173005	5.3899	3.5251e-08	TCF4	2.68069e-05
220441	18	59465300	59571634	483	41	173005	3.4211	0.00031179	RNF152	0.0276237
84717	19	4462255	4512223	221	24	173005	3.6546	0.00012877	HDGFRP2	0.0162081
6689	19	50912195	50944310	112	30	173005	3.3118	0.00046357	SPIB	0.0356988
5770	20	49116858	49211299	291	30	173005	5.4656	2.3066e-08	PTPN1	1.83034e-05
140876	20	49192645	49318277	469	67	173005	3.302	0.00047998	FAM65C	0.0365005
104	21	46484493	46656478	686	49	173005	4.4182	4.976e-06	ADARB1	0.00137601

## Sheet: 5.overlap_origGWAS_ourMethod
Table 5. List of differentially associated genes that overlap between our proposed method and by simple comparison of significant genes (FDR<0.01) from the 2 original GWAS
HAPLN4
TRANK1
VPS9D1
MAD1L1
NDUFA13
YJEFN3
HLF
ZNF276
TM6SF2
CILP2
MACROD2
STK4
SNAP91
TSSK6
SPIRE2
GATAD2A
ITPKA
C11orf80
SPATA33
CHMP1A
C17orf53
RBPJL
ATXN7L3
UBTF
KCNG2
RPGRIP1
PLEKHO1
FAM196B
ILF3
GMIP
SUGP1
FANCA
FOXO6
