# Supplementary material for: Analysis of genetic differences between psychiatric disorders: exploring pathways and cell types/tissues involved and ability to differentiate the disorders by polygenic scores
Source: Transl Psychiatry. 2021 Aug 13;11:426. doi: 10.1038/s41398-021-01545-x (PMC8363629; doi:10.1038/s41398-021-01545-x)
Supplement: Supplementary file 2 — Supplementary Dataset [file 41398_2021_1545_MOESM2_ESM.zip › Supp_dataset_genetic_diff_psy/ST2_scz.vs.mdd.xlsx]

## Sheet: T1.sig_snps
Table 1.Single nucleotide polymorphisms that passed genome-wide significance (5E-08) in SNP-based analysis
a1: effect allele; a2: non-effect allele; se: standand error.
snpid	a1	a2	chr	pos	beta	se	P
rs35202262	C	T	6	27799514	0.0918339	0.0260816	1.47274e-15
rs7766356	T	C	6	28400538	0.055698	0.0160324	3.4654e-15
rs17312661	A	G	6	28300336	0.0549459	0.0160324	8.06305e-15
rs71559051	A	G	6	27799470	0.0883911	0.0259572	1.19213e-14
rs13202775	T	C	6	27564879	0.0719774	0.0213646	2.26332e-14
rs67652222	C	T	6	27586220	0.0720382	0.021385	2.27801e-14
rs58120505	T	C	7	2029867	0.04163	0.0123728	2.44376e-14
rs34105070	C	T	6	27560805	0.0718812	0.0213646	2.44986e-14
rs13217619	T	C	6	28306671	0.07105	0.0211451	2.6453e-14
rs72845046	T	A	6	27575268	0.0718122	0.0213999	2.85724e-14
rs12668848	G	A	7	2020995	0.0414106	0.0123728	3.33416e-14
rs13211434	G	C	6	26743531	0.0833124	0.0249991	4.27787e-14
rs144447022	G	T	6	29244219	0.0722173	0.0217659	5.52267e-14
rs13195728	T	C	6	27771106	0.0707411	0.021327	5.6119e-14
rs13209332	T	A	6	27520752	0.0710489	0.0214203	5.62025e-14
rs141342723	T	C	6	27622084	0.0748486	0.0225739	5.73713e-14
rs6461049	C	T	7	2017445	-0.040951	0.0123587	5.95602e-14
rs140365013	G	A	6	27523869	0.0708572	0.021385	5.97061e-14
rs192804591	T	A	6	27729706	0.0901985	0.027223	5.97945e-14
rs41266839	G	C	6	26409890	0.0733548	0.0221478	6.11189e-14
rs75782365	T	G	6	26408551	0.0732291	0.0221274	6.39507e-14
rs34071253	C	T	6	27391802	0.0715206	0.0216157	6.47307e-14
rs7746199	C	T	6	27261324	0.0539778	0.0163155	6.5119e-14
rs71537559	G	C	6	27309779	0.0718237	0.0217099	6.51724e-14
rs66785117	T	G	6	27523298	0.0707272	0.021385	6.63232e-14
rs13195636	A	C	6	27509493	0.0709074	0.0214407	6.65342e-14
rs35848276	C	T	6	27521096	0.0713011	0.0215623	6.69956e-14
rs17751184	C	T	6	27775028	0.0706419	0.0213646	6.72911e-14
rs34965299	A	G	6	27521856	0.0707901	0.0214203	6.92637e-14
rs11763870	T	C	7	2027448	-0.0408881	0.0123728	6.94392e-14
rs34706883	A	C	6	27805255	0.0705973	0.0213646	6.97648e-14
rs35716472	C	G	6	27406607	0.0713646	0.0216157	7.33195e-14
rs13212651	A	G	6	27806985	0.0705304	0.0213646	7.36329e-14
rs10484399	A	G	6	27534528	0.0705912	0.021385	7.40178e-14
rs34718920	C	T	6	27783941	0.070519	0.0213646	7.43167e-14
rs35819751	A	G	6	27810569	0.070575	0.021385	7.49928e-14
rs13191474	C	T	6	27413345	0.0716322	0.0217099	7.58883e-14
rs13220495	C	T	6	26441640	0.0730868	0.0221683	7.93788e-14
rs13218537	A	G	6	27377235	0.0715728	0.0217099	7.95552e-14
rs67101035	C	G	6	27798887	0.0703381	0.0213646	8.5986e-14
rs13195040	A	G	6	27413924	0.0714597	0.0217099	8.70164e-14
rs17750747	T	C	6	27730334	0.0702993	0.0213646	8.87136e-14
rs34953377	T	C	6	27381660	0.0713669	0.0217099	9.36459e-14
rs13195402	G	T	6	26463575	0.0795558	0.0242064	9.48472e-14
rs13191227	G	C	6	27390115	0.0716454	0.0218025	9.55826e-14
rs41269265	T	C	6	27425349	0.0712195	0.0216739	9.58211e-14
rs35715914	C	T	6	27592003	0.0744899	0.0226794	9.82998e-14
rs35501037	T	A	6	27739566	0.0701524	0.0213646	9.98329e-14
rs72847313	C	T	6	27730082	0.0702139	0.021385	1.00261e-13
rs34150729	T	C	6	27388754	0.0715602	0.0218025	1.02212e-13
rs1615350	C	T	12	123650335	0.0477646	0.0145572	1.04044e-13
rs13212093	C	T	6	27606716	0.0740694	0.0225887	1.07878e-13
rs4460848	A	G	12	123677810	0.0477748	0.01457	1.07986e-13
rs144969912	C	T	6	27616843	0.0741816	0.022627	1.08983e-13
rs66841633	G	T	6	27382386	0.0711652	0.0217099	1.09829e-13
rs34543938	A	G	6	27624640	0.0740427	0.0225887	1.10088e-13
rs138286553	A	T	6	28799155	0.0716062	0.0218465	1.10421e-13
rs56405707	G	A	6	27640246	0.0741472	0.0226218	1.10441e-13
rs17750424	T	C	6	27701122	0.0699911	0.021385	1.19849e-13
rs13195401	G	T	6	26463574	0.0791556	0.0242064	1.25898e-13
rs34038546	C	A	6	27607660	0.0739245	0.0226078	1.26251e-13
rs2851447	G	C	12	123665113	0.04729	0.0144633	1.26697e-13
rs3800318	A	T	6	27263641	0.0535313	0.0163755	1.28136e-13
rs36116761	C	G	6	27818482	0.0698296	0.0213646	1.29303e-13
rs13194781	A	G	6	27815639	0.0698152	0.0213646	1.30794e-13
rs34194357	A	G	6	27818535	0.0697951	0.0213646	1.32914e-13
rs56401801	T	A	6	27301512	0.0755331	0.0231274	1.3495e-13
rs17749927	A	G	6	27669976	0.0697674	0.0213646	1.35885e-13
rs13193480	A	G	6	27702561	0.069754	0.0213646	1.37354e-13
rs35037868	G	C	6	27759115	0.07087	0.0217099	1.38569e-13
rs2102949	G	A	12	123676763	0.0475464	0.01457	1.41168e-13
rs13196692	C	T	6	27379119	0.0711375	0.0218025	1.42394e-13
rs13193542	G	T	6	27702425	0.0696968	0.0213646	1.43769e-13
rs71559050	C	A	6	27797416	0.0736972	0.0226078	1.49874e-13
rs13215275	G	T	6	27647509	0.0735855	0.0225887	1.55548e-13
rs13227554	G	C	7	2048220	-0.0402559	0.0123587	1.56422e-13
rs13199906	C	G	6	27834139	0.0695806	0.0213646	1.57723e-13
rs13210634	A	G	6	27646492	0.0735951	0.0226078	1.61852e-13
rs11057189	T	G	12	123688484	0.0474285	0.01457	1.62043e-13
rs13207689	C	G	6	27369704	0.0709384	0.0218025	1.66354e-13
rs13199772	A	G	6	27834085	0.0695017	0.0213646	1.6796e-13
rs13217620	C	T	6	27653120	0.0754718	0.0232052	1.7013e-13
rs13202291	A	G	6	27698857	0.0694795	0.0213646	1.70946e-13
rs72839449	A	C	6	27261661	0.0533739	0.0164131	1.71468e-13
rs66462181	T	C	6	27091661	0.0717581	0.0220735	1.74517e-13
rs871925	G	A	7	2047875	-0.0401662	0.0123587	1.7697e-13
rs3018099	C	T	12	123697007	0.0473527	0.01457	1.77026e-13
rs28360634	T	C	6	27332891	0.0705448	0.0217099	1.78818e-13
rs17695758	T	C	6	27837183	0.0693982	0.0213646	1.82359e-13
rs2851443	C	T	12	123694250	0.0472953	0.01457	1.89264e-13
rs13192965	G	A	6	27671825	0.073266	0.0225887	1.97803e-13
rs61742093	A	G	6	27879982	0.0697202	0.0215177	2.09371e-13
rs17763089	G	A	6	27835218	0.0692095	0.0213646	2.11832e-13
rs2893910	A	T	6	27283254	0.0532024	0.0164308	2.17198e-13
rs13201681	C	T	6	28394680	0.0692389	0.021385	2.1805e-13
rs13211166	T	A	6	27265940	0.0529786	0.0163755	2.27436e-13
rs34432857	G	A	6	27685825	0.0730408	0.0225887	2.34159e-13
rs55690788	T	C	6	28436145	0.0694056	0.0214786	2.42733e-13
rs148696809	T	C	6	28934352	0.0705389	0.021836	2.46844e-13
rs34409918	A	G	6	27685348	0.0729687	0.0225887	2.47135e-13
rs2232426	G	C	6	28360659	0.0691606	0.0214203	2.53824e-13
rs6918792	A	G	6	27451419	0.06751	0.0209145	2.57433e-13
rs61289879	G	A	6	28419162	0.0498631	0.0154635	2.7241e-13
rs67381177	G	C	6	28411941	0.0689547	0.021385	2.72934e-13
rs13212318	A	C	6	27688841	0.0727973	0.0225887	2.80887e-13
rs66868086	A	T	6	27865902	0.0699277	0.0217099	2.89201e-13
rs58616630	A	G	6	27474715	0.0693622	0.0215349	2.89618e-13
rs34676049	T	G	6	28453618	0.0693613	0.0215349	2.89832e-13
rs13202295	C	T	6	27698837	0.0738539	0.0229317	2.91156e-13
rs34064842	G	T	6	27688625	0.0727272	0.0225887	2.95961e-13
rs36092177	C	T	6	28357807	0.0690294	0.0214407	2.96378e-13
rs71559070	G	A	6	28038929	0.0691719	0.0214989	3.06973e-13
rs13197176	C	T	6	28129232	0.0701237	0.021797	3.08713e-13
rs34332556	C	G	6	27357414	0.0697328	0.021677	3.09872e-13
rs1727302	G	A	12	123632930	0.0441951	0.0137384	3.09873e-13
rs35902873	G	C	6	28058949	0.0693092	0.0215553	3.17715e-13
rs1727319	T	C	12	123701353	0.0468478	0.01457	3.1796e-13
rs55834529	A	G	6	27072542	0.0713895	0.0222076	3.21888e-13
rs71559024	G	A	6	27352750	0.0702226	0.0218472	3.23908e-13
rs45509595	T	C	6	27840926	0.0696834	0.0216903	3.32836e-13
rs35744819	G	T	6	28318331	0.0690517	0.0214989	3.37217e-13
rs72839477	C	T	6	27327000	0.0703242	0.0218959	3.37844e-13
rs12154473	A	G	7	1982181	-0.0402922	0.012546	3.39013e-13
rs13199649	C	T	6	27868792	0.0696526	0.0216903	3.40869e-13
rs13213152	A	G	6	28349698	0.068786	0.021425	3.44793e-13
rs68188794	T	C	6	28080777	0.0839602	0.0261714	3.59296e-13
rs35017208	C	T	6	28345282	0.0685925	0.021385	3.62863e-13
rs2232423	A	G	6	28366151	0.0686863	0.0214203	3.6842e-13
rs2232429	T	G	6	28359632	0.0686863	0.0214203	3.6842e-13
rs35883476	G	C	6	28368508	0.0687047	0.0214407	3.82211e-13
rs13193295	C	G	6	28003228	0.0690377	0.02156	3.97132e-13
rs67981811	C	G	6	28354835	0.0685832	0.0214203	3.99346e-13
rs34196306	G	C	6	27425644	0.0706159	0.0220562	4.00369e-13
rs13197574	T	C	6	28060239	0.068895	0.0215192	4.00932e-13
rs13213986	T	A	6	28358009	0.0685503	0.0214203	4.09747e-13
rs35749575	G	T	6	28114818	0.0687861	0.0214989	4.148e-13
rs13218875	C	T	6	27884012	0.0677684	0.0211826	4.1667e-13
rs34871267	G	A	6	28364232	0.0685222	0.0214203	4.18861e-13
rs72846780	T	C	6	28119055	0.0688144	0.0215192	4.26862e-13
rs13217984	A	T	6	28139710	0.0687331	0.0214989	4.32277e-13
rs10479762	T	C	7	2045351	-0.0395067	0.0123587	4.34966e-13
rs34505829	A	T	6	28133239	0.0687086	0.0214989	4.40575e-13
rs183280845	G	A	6	26921528	0.0700933	0.021936	4.44735e-13
rs71559072	C	T	6	28089481	0.0686752	0.0214989	4.52165e-13
rs34546986	G	A	6	28362309	0.0684816	0.0214407	4.54894e-13
rs2344613	C	G	2	233603065	0.0403597	0.0126425	4.67354e-13
rs34166054	T	C	6	28065801	0.0686888	0.0215192	4.70582e-13
rs34765154	G	A	6	28130450	0.0686206	0.0214989	4.71766e-13
rs13198809	G	A	6	28323702	0.0686065	0.0214989	4.76971e-13
rs17164	C	T	2	233593499	0.0403276	0.0126425	4.87587e-13
rs35016036	C	T	6	28314880	0.0685765	0.0214989	4.88197e-13
rs34788973	C	A	6	27879200	0.0688121	0.0215757	4.91726e-13
rs71559038	A	G	6	27640989	0.0729231	0.0228655	4.92731e-13
rs13195291	G	A	6	28169241	0.0686269	0.0215192	4.9373e-13
rs13201308	C	T	6	28130089	0.0685596	0.0214989	4.9463e-13
rs35030260	G	A	6	28305508	0.0684311	0.0214637	5.00937e-13
rs35098436	T	C	6	28134221	0.0685367	0.0214989	5.03494e-13
rs35345226	A	G	6	28091580	0.0685956	0.0215192	5.05849e-13
rs35120058	A	G	6	27358166	0.0686685	0.0215427	5.06624e-13
rs72845070	A	C	6	27668300	0.0732499	0.0229846	5.12018e-13
rs150092096	A	G	6	28819880	0.067793	0.0212727	5.12524e-13
rs66886492	C	T	6	28089731	0.0685691	0.0215192	5.16355e-13
rs33932084	A	G	6	28268824	0.0681327	0.021385	5.19836e-13
rs2344611	A	G	2	233581937	0.0402756	0.0126425	5.22202e-13
rs13205911	C	T	6	28124114	0.0684894	0.0214989	5.22312e-13
rs34371502	T	C	6	28081758	0.0685513	0.0215192	5.23502e-13
rs35781323	T	C	6	28144832	0.0685501	0.0215192	5.23993e-13
rs56114371	C	T	6	27274834	0.0700175	0.0219932	5.41126e-13
rs34573979	C	T	6	27480526	0.0685551	0.0215349	5.42513e-13
rs7749305	T	C	6	27446566	0.0657781	0.0206664	5.4781e-13
rs34588114	C	A	6	28080628	0.0684831	0.0215192	5.51886e-13
rs13203816	T	C	6	28079598	0.0684767	0.0215192	5.54632e-13
rs4144797	T	C	2	233562197	0.0406781	0.0127859	5.60527e-13
rs77296290	C	T	6	32635296	0.0528692	0.01662	5.64387e-13
rs34832585	C	T	6	28150878	0.06845	0.0215192	5.66177e-13
rs6716488	C	A	2	233595163	0.0402127	0.0126425	5.67311e-13
rs13107325	C	T	4	103188709	-0.0786973	0.0247462	5.72835e-13
rs67859638	A	G	6	27357978	0.069618	0.0218959	5.79208e-13
rs138234416	G	A	6	27992898	0.0699228	0.0219963	5.85652e-13
rs13200214	C	T	6	28017250	0.0685076	0.02156	5.98515e-13
rs72839445	G	A	6	27249686	0.0701249	0.0220696	5.99417e-13
rs13197633	G	A	6	28174757	0.0685082	0.0215757	6.21672e-13
rs35768595	C	T	6	27141904	0.0700242	0.0220538	6.22757e-13
rs35072899	C	T	6	28281541	0.0686309	0.0216162	6.24529e-13
rs35353359	C	T	6	28324378	0.0678827	0.021385	6.31453e-13
rs9274623	G	T	6	32635998	0.0508968	0.0160394	6.42777e-13
rs34613987	C	T	6	27433029	0.065674	0.0207024	6.52909e-13
rs4144795	C	G	2	233562731	0.0405541	0.0127859	6.58541e-13
rs35942569	A	G	6	26339131	0.0710578	0.0224161	6.78934e-13
rs59574136	T	C	7	2036460	0.0406293	0.0128176	6.80489e-13
rs13207082	A	G	6	27251379	0.0696784	0.0219932	6.99139e-13
rs116667074	C	T	6	32285362	0.0666187	0.0210347	7.11862e-13
rs67240003	G	T	6	27443202	0.0655625	0.0207024	7.13904e-13
rs16894116	G	T	6	28414967	0.0484054	0.0152892	7.24829e-13
rs13198716	C	T	6	26582035	0.0696659	0.0220334	7.76466e-13
rs67092078	G	A	6	27054772	0.0696506	0.0220365	7.91355e-13
rs13216117	A	G	6	27938484	0.0681625	0.0215757	8.10667e-13
rs13214023	G	A	6	28332141	0.0674349	0.021349	8.17901e-13
rs67297533	G	T	6	28141253	0.0678981	0.0214989	8.24386e-13
rs36101351	C	T	6	27943369	0.0679561	0.0215396	8.70242e-13
rs67040724	T	C	6	27905509	0.068069	0.0215757	8.70858e-13
rs974321	G	A	2	233638351	0.0396814	0.0125809	8.82575e-13
rs71559054	A	C	6	27896799	0.0679665	0.0215757	9.41837e-13
rs34864796	G	A	6	27459923	0.0651694	0.0207024	9.77018e-13
rs34243448	C	A	6	28193102	0.0676279	0.0214989	1.01426e-12
rs67662114	G	A	6	27932301	0.0678602	0.0215757	1.02142e-12
rs28360499	G	A	6	27945396	0.0677345	0.0215396	1.03111e-12
rs72843784	G	T	6	26498758	0.0694655	0.0220912	1.03395e-12
rs62193271	T	C	2	233570199	0.0398446	0.0126834	1.08628e-12
rs16901847	G	A	6	28375851	0.0479107	0.0152521	1.09019e-12
rs35952432	C	T	6	28074901	0.0663741	0.0211305	1.09217e-12
rs34546498	C	T	6	26961280	0.0710244	0.0226258	1.12974e-12
rs778341	C	A	2	233728801	-0.0416941	0.013296	1.19192e-12
rs2592104	G	A	2	233645970	0.0396425	0.0126425	1.19535e-12
rs71537572	T	C	6	27970715	0.0675054	0.0215396	1.22792e-12
rs13205211	T	G	6	28203056	0.0673702	0.0214989	1.23504e-12
rs56075693	T	G	6	28290328	0.0674236	0.0215192	1.24493e-12
rs35001169	T	G	6	28187632	0.0673597	0.0214989	1.24502e-12
rs13204012	G	A	6	28201531	0.0673524	0.0214989	1.25196e-12
rs71559067	A	T	6	27994416	0.0675251	0.0215553	1.25574e-12
rs71557378	T	G	6	26903585	0.0678865	0.0216739	1.2653e-12
rs34218844	T	C	6	28290647	0.06733	0.0214989	1.27353e-12
rs13191786	T	G	6	28277671	0.0673253	0.0214989	1.27815e-12
rs35656932	G	T	6	28191288	0.0673102	0.0214989	1.29289e-12
rs35173303	C	T	6	26935379	0.0707066	0.022588	1.30558e-12
rs13021823	A	G	2	233686862	-0.0393668	0.0125809	1.33128e-12
rs35875412	C	T	6	28331818	0.0479641	0.0153296	1.33647e-12
rs66975207	A	C	6	26942146	0.0689543	0.0220387	1.33783e-12
rs10732573	G	C	12	123743883	0.0452085	0.0144505	1.34395e-12
rs283487	A	G	2	233644011	0.0396765	0.0126834	1.35018e-12
rs10734900	G	A	12	123743445	0.0452034	0.0144505	1.35164e-12
rs7765989	T	C	6	28400295	0.0477287	0.0152698	1.40741e-12
rs72846794	G	A	6	28137499	0.0675624	0.0216162	1.41065e-12
rs6904596	G	A	6	27491299	0.064203	0.0205478	1.4332e-12
rs11689851	A	G	2	233567342	0.0396688	0.0126985	1.44942e-12
rs13001052	C	T	2	233683984	-0.0394833	0.0126425	1.46911e-12
rs10773002	A	T	12	123746961	0.0451051	0.0144505	1.51076e-12
rs16897515	C	A	6	27278020	0.051918	0.016641	1.54731e-12
rs10734901	G	A	12	123743447	0.0450716	0.0144505	1.56901e-12
rs67340775	A	C	6	28304384	0.0666324	0.0213646	1.57463e-12
rs778371	A	G	2	233743109	-0.0417655	0.0133993	1.62223e-12
rs80264589	G	A	6	26927602	0.0676163	0.0216966	1.6366e-12
rs7137286	C	T	12	123729268	0.0453659	0.0145572	1.63836e-12
rs56189111	C	A	6	28271973	0.0668533	0.0214637	1.68363e-12
rs71206067	C	T	6	26903379	0.069383	0.0222859	1.72243e-12
rs35869525	C	T	6	26946687	0.0674974	0.0216966	1.78951e-12
rs12993791	C	T	2	233690082	-0.0391158	0.0125809	1.84388e-12
rs1078323	T	G	2	233681512	-0.0391116	0.0125809	1.85393e-12
rs11057209	A	G	12	123733621	0.0449009	0.0144505	1.90212e-12
rs11688166	A	G	2	233566210	0.0396402	0.0127603	1.92365e-12
rs10744151	G	C	12	123723735	0.0448895	0.0144505	1.92663e-12
rs60882115	C	G	6	26909096	0.0675811	0.0217553	1.92713e-12
rs35491427	C	T	2	233688542	-0.0390813	0.0125809	1.92814e-12
rs57216949	G	T	7	2030287	0.0389616	0.012546	1.95605e-12
rs1969355	G	A	12	123742061	0.0448615	0.0144505	1.98834e-12
rs11057207	T	G	12	123730891	0.0448609	0.0144505	1.98965e-12
rs13208096	C	G	6	28225311	0.0667383	0.0214989	1.99566e-12
rs1568427	A	G	12	123738678	0.0452737	0.0145852	2.00127e-12
rs60995052	G	C	7	2030007	0.038894	0.012546	2.13501e-12
rs35400317	C	T	6	26593275	0.0682998	0.0220334	2.14462e-12
rs149866169	T	A	6	27441723	0.0641817	0.0207078	2.16022e-12
rs72854513	A	T	6	28265954	0.0665165	0.0214637	2.1731e-12
rs11765550	G	A	7	2027324	0.0389216	0.0125601	2.18003e-12
rs10224497	A	G	7	2149967	0.0379598	0.012255	2.22782e-12
rs45527431	A	G	6	26599509	0.0683657	0.0220716	2.22933e-12
rs7560115	T	G	2	233709465	-0.0389635	0.0125809	2.24457e-12
rs17693963	A	C	6	27710165	0.0639975	0.0206664	2.25671e-12
rs60755037	G	A	7	2030104	0.0388447	0.012546	2.27549e-12
rs13207345	C	T	6	28265572	0.0664038	0.0214637	2.36618e-12
rs34707169	C	T	2	233699459	-0.0389189	0.0125809	2.37747e-12
rs34107459	T	C	6	26328353	0.069835	0.0225833	2.42203e-12
rs149583087	G	A	6	27912437	0.0671735	0.0217284	2.45472e-12
rs56727870	T	C	7	2029940	0.0387624	0.012546	2.53054e-12
rs921055	A	C	2	233697337	-0.0388566	0.0125809	2.57583e-12
rs13009957	G	A	2	233713237	-0.0388395	0.0125809	2.63314e-12
rs13024330	G	A	2	233715487	-0.0388395	0.0125809	2.63314e-12
rs13201782	T	A	6	26651053	0.0679424	0.0220137	2.66723e-12
rs7304782	G	A	12	123719444	0.045001	0.0145852	2.70972e-12
rs35565446	C	T	6	27145341	0.0677893	0.0219807	2.76949e-12
rs60432611	G	C	7	2029629	0.0386816	0.012546	2.80833e-12
rs1980251	G	A	12	123744955	0.0449517	0.0145852	2.86171e-12
rs57440165	A	C	6	26843517	0.0676753	0.0219626	2.89059e-12
rs10772997	C	A	12	123719880	0.0449117	0.0145852	2.99116e-12
rs13220522	G	A	6	26316295	0.0693673	0.0225472	3.12571e-12
rs4721282	A	G	7	2025040	0.0385949	0.012546	3.13937e-12
rs1609520	G	A	12	123735937	0.0425841	0.0138429	3.14038e-12
rs34816374	A	G	6	26949672	0.0668025	0.0217162	3.14465e-12
rs11057205	G	A	12	123725954	0.0445722	0.0144903	3.15271e-12
rs10772999	G	A	12	123728230	0.044767	0.0145572	3.19153e-12
rs34158769	G	A	6	26336572	0.0688116	0.0223769	3.19827e-12
rs1727332	C	T	12	123718301	0.0450494	0.0146531	3.23516e-12
rs2289911	A	G	2	233704252	-0.0386446	0.0125809	3.38041e-12
rs67777156	T	A	6	26633711	0.0676117	0.0220137	3.39828e-12
rs11057202	G	T	12	123720775	0.0447441	0.0145852	3.59888e-12
rs114544105	G	A	6	32635629	0.0497048	0.0162061	3.6419e-12
rs67998226	T	C	6	28238059	0.0654115	0.0213286	3.65371e-12
rs1727331	C	G	12	123718879	0.0421251	0.0137384	3.68971e-12
rs17598658	A	C	6	26175866	0.0699654	0.0228266	3.75827e-12
rs10744150	A	C	12	123721614	0.0446123	0.0145572	3.78644e-12
rs3800908	C	T	7	2159437	0.0375514	0.012255	3.8138e-12
rs3891175	C	T	6	32634467	0.0513202	0.0167487	3.81628e-12
rs4973563	C	T	2	233716421	-0.038863	0.0126834	3.81921e-12
rs142965311	C	T	6	27989252	0.0662946	0.0216364	3.82256e-12
rs66488313	G	T	6	26631568	0.0676237	0.0220716	3.83468e-12
rs12666575	C	T	7	2004421	0.038616	0.0126086	3.9061e-12
rs283467	T	C	2	233661526	0.0384492	0.0125809	4.33713e-12
rs34661125	G	A	6	28281894	0.0650025	0.0213286	4.96701e-12
rs4721264	G	A	7	2012997	0.0384505	0.0126226	5.08736e-12
rs55689856	G	A	7	2037215	0.0380466	0.0124907	5.10102e-12
rs34950484	G	A	6	28278688	0.0649257	0.0213286	5.26094e-12
rs13007579	G	A	2	233725364	-0.0382807	0.0125809	5.37226e-12
rs71559082	C	T	6	28372192	0.0467213	0.0153722	5.67335e-12
rs13211507	T	C	6	28257377	0.0648137	0.0213286	5.71997e-12
rs11765549	G	T	7	2027311	0.0387962	0.0127671	5.72396e-12
rs11766575	T	C	7	2005747	0.0381033	0.012546	5.87916e-12
rs4719431	T	C	7	2140312	0.0372177	0.012255	5.89341e-12
rs35518360	A	T	4	103146890	-0.0714068	0.023513	5.89605e-12
rs34691223	C	A	6	28258208	0.0647667	0.0213286	5.92444e-12
rs55706012	A	C	6	26266311	0.068403	0.0225268	5.93282e-12
rs13191296	C	T	6	25684606	0.0759414	0.025021	6.06802e-12
rs34396849	A	C	6	28250955	0.0647157	0.0213286	6.15377e-12
rs35162296	C	T	6	26318262	0.0675231	0.0222641	6.29223e-12
rs11765639	G	A	7	1986738	0.0390457	0.0128773	6.36136e-12
rs35225200	A	C	4	103146888	-0.0712896	0.023513	6.38266e-12
rs34878803	T	C	6	28250179	0.064666	0.0213286	6.38619e-12
rs4721287	A	C	7	2028663	0.0380092	0.012546	6.62327e-12
rs10484439	G	A	6	26309908	0.0672508	0.0222058	6.73688e-12
rs13135092	A	G	4	103198082	-0.0721143	0.0238422	7.16364e-12
rs6704768	G	A	2	233592501	0.0365697	0.0121232	8.14931e-12
rs7792631	C	T	7	1982779	0.0388596	0.0128924	8.45675e-12
rs12704290	G	A	7	86427626	0.0567847	0.0188396	8.4622e-12
rs497309	A	C	6	31892484	0.0592659	0.0196629	8.46441e-12
rs34961555	C	T	6	26199903	0.0689595	0.022883	8.53679e-12
rs111611027	T	C	7	2145629	0.0385954	0.0128129	8.71971e-12
rs13204572	G	C	6	26189356	0.0684823	0.0227481	8.96505e-12
rs10950473	G	A	7	1999453	0.0380797	0.0126494	8.97345e-12
rs10950422	T	C	7	1926577	0.0371397	0.0123451	9.25359e-12
rs11773316	C	T	7	2027354	0.0377409	0.012546	9.29099e-12
rs6967442	A	G	7	1926090	0.0371297	0.0123451	9.37281e-12
rs9272770	G	A	6	32610226	0.0672342	0.022368	9.64566e-12
rs6710294	T	C	2	233579634	0.0372739	0.0124283	1.07201e-11
rs150254595	G	A	6	29278406	0.0553288	0.0184517	1.08109e-11
rs1022329	T	C	2	233591239	0.037186	0.0124283	1.19797e-11
rs1973675	A	G	2	233636450	0.0369967	0.0123664	1.20427e-11
rs143312186	T	C	6	32229238	0.0486811	0.0162788	1.22801e-11
rs10256077	C	T	7	2171450	-0.0367279	0.012282	1.22939e-11
rs6921919	C	G	6	28325201	0.0447982	0.0149841	1.24262e-11
rs6704763	G	A	2	233592487	0.0371464	0.0124283	1.25922e-11
rs9270560	T	C	6	32560741	0.0398434	0.0133344	1.27572e-11
rs6733495	A	G	2	233616709	0.0370066	0.0123868	1.28445e-11
rs2008263	A	G	7	2048335	0.0373135	0.0124907	1.29022e-11
rs12668156	G	A	7	2019875	0.0378299	0.0126637	1.29116e-11
rs6717048	T	C	2	233586427	0.0371017	0.0124283	1.33231e-11
rs6922111	C	T	6	28325308	0.0447301	0.0149841	1.33433e-11
rs2293780	T	C	2	233635213	0.0367475	0.0123246	1.41013e-11
rs12105766	T	C	2	233617647	0.0369267	0.0123868	1.42084e-11
rs116153975	T	C	6	32226126	0.0490714	0.0164647	1.43733e-11
rs1860831	T	C	7	2160931	0.0365064	0.012255	1.47167e-11
rs1269852	G	C	6	32080191	0.0591219	0.0198503	1.48337e-11
rs9274514	G	A	6	32634243	0.0490364	0.0164705	1.51072e-11
rs34662244	G	A	6	28073881	0.0622983	0.0209381	1.55532e-11
rs12534679	G	A	7	1926745	0.036724	0.0123451	1.56926e-11
rs9274107	G	A	6	32630178	0.0551732	0.0185596	1.61981e-11
rs1104764	C	G	2	233561743	0.0372925	0.012546	1.62695e-11
rs1270942	A	G	6	31918860	0.0584346	0.0196629	1.64329e-11
rs114046333	G	C	6	31296388	0.0634506	0.02136	1.67656e-11
rs4721295	T	G	7	2036669	0.0371038	0.0124907	1.67709e-11
rs9273558	A	G	6	32628965	0.0491145	0.0165369	1.69091e-11
rs10427328	T	C	2	233570204	0.0369267	0.0124424	1.74907e-11
rs11893358	T	C	2	233636922	0.0366965	0.0123664	1.75967e-11
rs142071717	A	G	6	32226256	0.0490888	0.0165469	1.78133e-11
rs13008436	C	T	2	233719948	-0.0373986	0.0126221	1.88647e-11
rs6739794	G	A	2	233576165	0.036821	0.0124283	1.8949e-11
rs11771625	C	T	7	2050401	0.0370035	0.0124907	1.90033e-11
rs2370414	A	G	12	2368396	-0.0360146	0.0121645	1.95559e-11
rs4719391	T	C	7	2048136	0.0369784	0.0124907	1.96059e-11
rs13230421	T	A	7	86420126	0.0560827	0.0189444	1.96349e-11
rs116537703	A	C	6	32226824	0.048444	0.016373	2.01286e-11
rs150351941	C	T	6	32227112	0.0482901	0.0163374	2.10786e-11
rs737027	G	C	2	233641083	0.0365436	0.0123664	2.13202e-11
rs12999865	T	C	2	233627250	0.0366576	0.0124283	2.32331e-11
rs3117574	G	A	6	31725230	0.0578769	0.0196246	2.33514e-11
rs12704289	A	G	7	86422141	0.0652392	0.0221339	2.39773e-11
rs11771283	T	C	7	2111184	0.0372091	0.0126279	2.43137e-11
rs1150752	T	C	6	32064726	0.0584844	0.0198503	2.44319e-11
rs2398706	A	T	7	2156338	0.0362253	0.0122964	2.45282e-11
rs4973569	A	G	2	233767037	-0.0397118	0.0134833	2.48145e-11
rs1107591	G	A	7	2041638	0.0367877	0.0124907	2.48375e-11
rs2239038	G	A	12	2374130	-0.0358144	0.0121645	2.52348e-11
rs10950456	G	A	7	1979750	-0.0368327	0.0125172	2.587e-11
rs34661691	T	G	6	26173478	0.0555471	0.0188839	2.62953e-11
rs1107592	A	G	7	2041432	0.0367223	0.0124907	2.69261e-11
rs79950306	C	G	7	2022063	0.0372168	0.0126637	2.73991e-11
rs62193269	A	T	2	233560303	0.0368631	0.012546	2.76583e-11
rs283465	G	A	2	233666787	0.0372609	0.0126876	2.82795e-11
rs871924	A	G	7	2047845	0.0366807	0.0124907	2.83462e-11
rs12619195	G	A	2	233678326	-0.0362635	0.0123664	3.02497e-11
rs3131380	A	G	6	31709778	0.0575449	0.0196246	3.03149e-11
rs3800913	A	G	7	2163237	0.0360506	0.0122964	3.05358e-11
rs3115672	C	T	6	31727897	0.0576185	0.0196629	3.12431e-11
rs3131381	C	A	6	31708463	0.0576165	0.0196629	3.12918e-11
rs4719432	A	G	7	2140330	0.0358855	0.012255	3.22613e-11
rs3132445	G	A	6	31712196	0.0575176	0.0196426	3.22727e-11
rs3130484	T	C	6	31715882	0.0575162	0.0196629	3.38426e-11
rs3117573	C	G	6	31718396	0.0575686	0.0196808	3.38475e-11
rs2238057	T	G	12	2384005	-0.0355569	0.0121645	3.49542e-11
rs3131378	A	G	6	31725285	0.0573355	0.0196246	3.57153e-11
rs34197618	T	C	6	26083519	0.068024	0.0232857	3.58958e-11
rs3131383	G	T	6	31704294	0.0574162	0.0196629	3.65871e-11
rs778370	C	T	2	233743363	-0.0377253	0.0129202	3.66804e-11
rs68149500	C	T	6	26111271	0.0580176	0.0198708	3.67517e-11
rs1150757	G	A	6	32029205	0.0579009	0.0198323	3.68763e-11
rs3117576	T	C	6	31726794	0.0572437	0.0196246	3.83666e-11
rs10210953	G	A	2	233698830	-0.0360636	0.0123664	3.87655e-11
rs938575	G	A	2	233768788	-0.0392693	0.0134689	3.91826e-11
rs11535	G	C	2	233743532	-0.037642	0.0129202	4.04852e-11
rs4973564	A	G	2	233718440	-0.0360281	0.0123664	4.05089e-11
rs147669239	A	G	6	32226471	0.0473976	0.0162775	4.14662e-11
rs1558465	G	C	7	2151398	0.0356722	0.012255	4.21209e-11
rs2510885	G	C	12	123614813	0.0444582	0.015285	4.35741e-11
rs1813006	G	T	4	103001649	-0.0801163	0.0275618	4.47995e-11
rs709937	G	A	2	233744021	-0.0375545	0.0129202	4.48977e-11
rs7749823	A	C	6	26158079	0.0545116	0.0187544	4.49261e-11
rs6903823	A	G	6	28322296	0.0429347	0.0147742	4.5305e-11
rs3778977	C	T	7	2159746	0.0357281	0.0122964	4.56341e-11
rs3131379	G	A	6	31721033	0.0569871	0.0196246	4.68486e-11
rs1476887	T	C	7	2151633	0.0355862	0.012255	4.6884e-11
rs3117577	A	G	6	31727474	0.0570689	0.0196629	4.79219e-11
rs71557312	C	G	6	26003070	0.0671182	0.0231351	4.88252e-11
rs12670737	C	T	7	2046830	0.0362371	0.0124907	4.88402e-11
rs3117575	T	C	6	31726253	0.0570395	0.0196629	4.90288e-11
rs3101018	C	T	6	31705864	0.0570375	0.0196629	4.91014e-11
rs34493019	A	G	6	25714959	0.0712715	0.0245706	4.91732e-11
rs139600543	A	T	6	32227839	0.0487399	0.0168063	4.96073e-11
rs13191445	G	A	6	26015489	0.0670863	0.0231351	4.98596e-11
rs9274497	G	A	6	32633928	0.0489901	0.0168946	4.98777e-11
rs34888489	C	A	6	26073375	0.0675092	0.0232857	5.03157e-11
rs58227534	A	G	7	2046328	0.0362026	0.0124907	5.0937e-11
rs10205801	G	A	2	233597196	0.0350785	0.012109	5.20902e-11
rs3800909	C	G	7	2159594	0.0356603	0.0123106	5.22321e-11
rs11770255	C	G	7	2155251	0.0357914	0.0123587	5.27537e-11
rs17528178	C	T	6	25983777	0.0670015	0.0231555	5.4809e-11
rs11532322	A	G	12	123731423	0.0423139	0.0146367	5.70107e-11
rs36109883	G	A	6	26133070	0.0670917	0.0232134	5.76551e-11
rs10933406	T	C	2	233559312	0.0362561	0.012546	5.79685e-11
rs13202688	A	G	6	25993469	0.0668449	0.0231351	5.84269e-11
rs35506517	T	C	6	26044864	0.0669039	0.0231555	5.84321e-11
rs41266779	C	T	6	26021872	0.0672576	0.0232857	5.92935e-11
rs3884025	G	A	6	25930088	0.0673282	0.0233211	6.05263e-11
rs13200888	G	A	6	26100198	0.0577709	0.0200216	6.19861e-11
rs149755989	G	T	6	32227850	0.048254	0.0167283	6.28015e-11
rs433061	G	A	6	32014828	0.0570184	0.0197716	6.34861e-11
rs11610710	G	A	12	123682594	0.0380898	0.0132122	6.43845e-11
rs116212507	G	T	6	32227506	0.0486601	0.0168791	6.44458e-11
rs5004510	A	C	2	233679275	-0.0459742	0.0159505	6.49979e-11
rs13212534	G	A	6	25983010	0.0669909	0.0232496	6.59054e-11
rs11770254	C	G	7	2155250	0.0356069	0.0123587	6.61596e-11
rs2675972	G	A	2	233726836	-0.0356256	0.0123664	6.64517e-11
rs17526722	G	A	6	25918855	0.0669202	0.0232653	7.10613e-11
rs56131013	G	A	6	28320677	0.042539	0.0147911	7.15063e-11
rs2007044	A	G	12	2344960	-0.0354358	0.0123229	7.19176e-11
rs3778983	T	G	7	2166319	0.0356907	0.012414	7.2546e-11
rs141581275	G	A	6	32225473	0.0474874	0.0165231	7.36906e-11
rs13210041	G	A	6	26037601	0.0669047	0.0232857	7.45687e-11
rs2675968	C	T	2	233736244	-0.0371147	0.0129202	7.52499e-11
rs501942	C	T	6	31840477	0.0570379	0.0198579	7.55982e-11
rs12699646	T	G	7	2093162	-0.0361948	0.0126015	7.56406e-11
rs13190888	G	A	6	28285985	0.0603542	0.0210156	7.6078e-11
rs2237228	C	T	6	26104630	0.0574935	0.0200216	7.64262e-11
rs778355	T	G	2	233784749	-0.0387599	0.0135106	7.96315e-11
rs35050608	A	G	6	26067360	0.0665643	0.0232134	8.12826e-11
rs2675959	T	A	2	233791988	-0.0387696	0.013525	8.24942e-11
rs35484309	C	T	6	26105369	0.0573908	0.0200216	8.2564e-11
rs6903652	C	G	6	28322120	0.0423306	0.0147742	8.41703e-11
rs147562250	G	A	6	32227082	0.0472453	0.0164908	8.44437e-11
rs3857546	C	T	6	26157762	0.0536194	0.0187173	8.47698e-11
rs1727286	T	C	12	123680563	0.037848	0.0132122	8.48687e-11
rs1150753	A	G	6	32059867	0.0566209	0.0197739	8.64288e-11
rs36014129	G	A	6	25884519	0.0666581	0.0232857	8.74662e-11
rs13206501	T	C	6	26110148	0.0563902	0.0196991	8.75111e-11
rs301818	G	A	1	8503242	-0.0371491	0.0129829	8.90971e-11
rs1860002	C	T	12	2413803	0.0349168	0.0122055	8.99733e-11
rs16891315	T	C	6	26111756	0.0563132	0.0196991	9.28024e-11
rs778363	A	G	2	233778896	-0.0386636	0.013525	9.28137e-11
rs2523607	T	A	6	31322790	0.0542817	0.0189907	9.32935e-11
rs13206443	C	T	6	26119245	0.0572257	0.0200216	9.34632e-11
rs68006638	G	A	6	25710571	0.0706087	0.0247208	9.62469e-11
rs3891176	C	A	6	32634318	0.0484966	0.0169808	9.6655e-11
rs17720293	C	T	6	28214698	0.0560159	0.0196246	9.89998e-11
rs13201341	C	T	6	25822661	0.0666016	0.0233416	1.0053e-10
rs115648484	T	A	6	25938767	0.0679634	0.0238266	1.01928e-10
rs35825164	T	C	6	26117404	0.0570796	0.0200216	1.0427e-10
rs13198474	G	A	6	25874423	0.0671905	0.0235773	1.0603e-10
rs283470	G	A	2	233656918	0.0350811	0.0123106	1.06229e-10
rs1790129	G	A	12	123689897	0.0376863	0.0132258	1.06558e-10
rs1790088	G	A	12	123673258	0.0376459	0.0132122	1.06766e-10
rs55865401	G	C	7	2145720	0.0355431	0.0124765	1.07607e-10
rs13201821	A	C	6	26057781	0.0566093	0.0198734	1.08094e-10
rs1727312	G	T	12	123642220	0.0376177	0.0132122	1.10233e-10
rs1878287	G	T	2	233790649	-0.0384623	0.0135106	1.10835e-10
rs35528636	A	C	6	25995701	0.0566758	0.019909	1.10966e-10
rs9273325	G	A	6	32623193	0.0528438	0.0185812	1.15715e-10
rs55912630	T	C	6	25866935	0.0662762	0.0233062	1.16105e-10
rs13214280	C	T	6	26008620	0.0566137	0.019909	1.16263e-10
rs10239050	A	G	7	2158390	0.0352946	0.012414	1.17141e-10
rs36012762	A	C	6	25980523	0.0566468	0.0199269	1.17832e-10
rs72834617	G	A	6	25999175	0.0565801	0.019909	1.19231e-10
rs116201501	C	T	6	25999149	0.0566249	0.0199269	1.19781e-10
rs56294283	A	G	6	25976099	0.0566121	0.0199269	1.20928e-10
rs13211947	C	T	6	25864818	0.0666782	0.0234732	1.21626e-10
rs34043431	T	C	6	25875084	0.0659388	0.0232291	1.25276e-10
rs9273698	C	A	6	32629289	0.0491516	0.0173242	1.28045e-10
rs1790134	T	C	12	123697898	0.0374839	0.0132122	1.28234e-10
rs9274442	G	C	6	32633231	0.0490857	0.0173257	1.36005e-10
rs1051434	C	T	12	123641200	0.0374109	0.0132122	1.39234e-10
rs13200797	G	A	6	26122957	0.0567889	0.0200597	1.40361e-10
rs13212652	T	G	6	26099279	0.0556571	0.0196602	1.40447e-10
rs2596500	A	C	6	31321267	0.0556716	0.0196779	1.44276e-10
rs72936324	G	A	18	53584013	0.0679162	0.0240157	1.46777e-10
rs34391493	A	C	6	26022648	0.0575983	0.0203677	1.4692e-10
rs1417998	T	A	6	26162019	0.0529803	0.0187358	1.47289e-10
rs35116528	A	G	6	25975669	0.0563111	0.0199269	1.51433e-10
rs12229700	G	A	12	123666649	0.0376828	0.0133372	1.52527e-10
rs2682426	C	T	12	123653556	0.0441769	0.0156416	1.55005e-10
rs114771365	G	A	6	32285228	0.0467779	0.0165648	1.55897e-10
rs1727293	C	T	12	123648032	0.0372872	0.0132122	1.60003e-10
rs1716184	G	C	12	123637509	0.0372848	0.0132122	1.60436e-10
rs778364	C	T	2	233777859	-0.0381654	0.013525	1.60817e-10
rs35402046	G	A	6	26099472	0.0557765	0.0197714	1.6265e-10
rs2854275	C	A	6	32628428	0.0577477	0.0204787	1.65522e-10
rs1716180	G	A	12	123682081	0.0411902	0.0146097	1.66776e-10
rs56195001	C	T	6	25976165	0.0561173	0.019909	1.68468e-10
rs2973155	T	C	5	152608619	-0.0358133	0.0127058	1.68589e-10
rs60512607	T	A	6	26054171	0.0556825	0.0197551	1.68615e-10
rs9273873	T	C	6	32629650	0.0466526	0.016561	1.72731e-10
rs13192365	T	C	6	25993968	0.0561168	0.0199269	1.74979e-10
rs11608811	A	G	12	123529056	0.0370833	0.0131701	1.76053e-10
rs9273696	A	T	6	32629282	0.0490352	0.0174178	1.77349e-10
rs2523571	T	A	6	31329691	0.0553813	0.0196779	1.79559e-10
rs35984974	G	A	6	27410422	0.0589178	0.020935	1.79748e-10
rs1045537	G	C	6	26096748	0.0557464	0.0198102	1.80532e-10
rs10950415	A	G	7	1914477	0.0348938	0.0124007	1.80954e-10
rs9273660	C	T	6	32629227	0.049456	0.0175812	1.83297e-10
rs13210399	G	A	6	26095643	0.0557094	0.0198102	1.85588e-10
rs10950413	A	G	7	1912988	0.035163	0.0125047	1.86072e-10
rs12667688	C	T	7	1931030	0.0355223	0.0126365	1.88547e-10
rs13196552	A	G	6	25974204	0.0560028	0.0199269	1.90432e-10
rs67296946	T	G	6	26048559	0.0555005	0.0197551	1.93232e-10
rs72834623	G	A	6	26014852	0.0556705	0.0198319	1.99951e-10
rs1790120	A	C	12	123613565	0.0417766	0.0148834	2.00466e-10
rs145247936	G	A	6	32437433	0.044616	0.0159019	2.04118e-10
rs11613937	C	T	12	123520071	0.0370631	0.0132122	2.0563e-10
rs66790453	C	T	6	26107088	0.055681	0.0198498	2.05932e-10
rs145940815	T	A	6	32437069	0.0446043	0.0159019	2.06345e-10
rs301803	A	T	1	8498680	-0.0364154	0.0129829	2.06663e-10
rs12425850	T	C	12	123501972	0.0372891	0.0132955	2.07347e-10
rs148064104	C	T	6	32226352	0.0468143	0.0166921	2.07536e-10
rs13202592	C	T	6	25935591	0.0652111	0.0232576	2.09747e-10
rs883562	C	G	12	123460719	0.0374874	0.0133721	2.1121e-10
rs11768206	T	G	7	1932151	0.0354188	0.0126365	2.12771e-10
rs2058430	A	G	7	2206110	0.0353862	0.0126279	2.14854e-10
rs9274498	A	G	6	32633941	0.0462273	0.0164968	2.14976e-10
rs35249036	C	G	6	26026163	0.0555602	0.0198319	2.17028e-10
rs12425009	C	T	12	123502044	0.0372468	0.0132955	2.173e-10
rs12669956	A	C	7	1931113	0.0353983	0.0126365	2.17934e-10
rs4721185	T	C	7	1951109	0.0346963	0.0123868	2.18545e-10
rs10773921	C	T	12	123541606	0.0368828	0.0131701	2.20412e-10
rs9295661	C	A	6	25450026	-0.068905	0.0246069	2.21294e-10
rs10243920	G	A	7	1950385	0.0345656	0.0123451	2.22225e-10
rs4765911	G	A	12	2365904	-0.0340121	0.01215	2.24181e-10
rs1611973	C	G	12	123622731	0.0369853	0.0132122	2.24264e-10
rs172531	A	G	1	8495590	-0.0360577	0.0128813	2.24556e-10
rs301801	T	C	1	8495945	-0.0360577	0.0128813	2.24556e-10
rs35367169	G	A	6	26040595	0.0567502	0.0202757	2.25578e-10
rs301798	A	G	1	8488565	-0.0360046	0.0128653	2.26763e-10
rs6950627	C	T	7	2086672	0.0351482	0.0125601	2.27333e-10
rs1790089	A	G	12	123683155	0.0442823	0.0158319	2.31943e-10
rs12699449	G	C	7	1951227	0.0345639	0.0123587	2.3297e-10
rs3130614	T	A	6	31476458	0.0543532	0.0194357	2.33554e-10
rs13213957	T	C	6	25786226	0.0650729	0.02327	2.34021e-10
rs3021302	T	C	6	32623150	0.0516073	0.0184578	2.35638e-10
rs10227517	A	T	7	1950292	0.0345085	0.0123451	2.37866e-10
rs10244946	G	A	7	1921068	0.0346017	0.0123868	2.4453e-10
rs16891334	T	C	6	26124303	0.0554475	0.0198498	2.4486e-10
rs13216785	C	T	6	26079185	0.0551721	0.0197551	2.46827e-10
rs2675955	G	A	2	233753281	-0.0374182	0.0133993	2.4776e-10
rs1619561	G	C	12	123620268	0.0420221	0.0150485	2.48146e-10
rs6950330	T	C	7	1953606	0.0344714	0.0123451	2.48612e-10
rs6952727	A	G	7	1947958	0.0344714	0.0123451	2.48612e-10
rs4973582	A	G	2	233812895	0.0406666	0.0145687	2.52096e-10
rs159962	C	T	1	8490983	-0.0359079	0.0128653	2.53235e-10
rs1790104	C	T	12	123709409	0.0368714	0.0132122	2.54546e-10
rs1727305	T	C	12	123633382	0.0372046	0.0133372	2.58909e-10
rs10274300	C	G	7	1950405	0.0344747	0.0123587	2.59004e-10
rs13197334	G	C	6	26122648	0.0553658	0.0198498	2.60092e-10
rs2853999	A	T	6	31326074	0.0550503	0.0197522	2.68552e-10
rs1790096	C	T	12	123710364	0.0368213	0.0132122	2.69093e-10
rs35902160	C	G	6	26128538	0.0553062	0.0198498	2.71803e-10
rs3734528	A	G	6	26022244	0.0552449	0.0198319	2.74125e-10
rs13244345	A	G	7	1973004	0.0348472	0.0125172	2.81054e-10
rs4719443	A	G	7	2161099	0.0349249	0.012546	2.81882e-10
rs10848428	C	T	12	123572495	0.03664	0.0131701	2.88901e-10
rs16891235	T	C	6	26017542	0.0551673	0.0198319	2.90279e-10
rs11772205	C	T	7	1951236	0.034359	0.0123587	2.97066e-10
rs10275045	C	T	7	1920826	0.0344293	0.0123868	2.99831e-10
rs13195692	C	T	6	26044373	0.055228	0.0198708	3.00593e-10
rs12699453	C	T	7	1953056	0.0342575	0.0123313	3.06215e-10
rs1716178	G	A	12	123704598	0.0367024	0.0132122	3.06969e-10
rs4719336	T	C	7	1916397	0.0347321	0.0125047	3.08712e-10
rs3778994	C	A	7	2175855	0.0344772	0.012414	3.09855e-10
rs144158419	C	T	18	53554733	0.0631335	0.0227353	3.11572e-10
rs67491322	C	T	6	25961352	0.0603524	0.021735	3.12281e-10
rs34791189	G	A	6	26035806	0.0550573	0.0198319	3.1479e-10
rs1800628	G	A	6	31546850	0.0539566	0.0194357	3.14955e-10
rs9273371	C	T	6	32626565	0.0434529	0.0156637	3.2448e-10
rs913455	C	G	6	25420344	-0.0678871	0.0244718	3.24568e-10
rs11557347	G	A	7	1979741	0.0349881	0.012613	3.25172e-10
rs35335639	C	G	6	26038681	0.054983	0.0198319	3.32481e-10
rs6944877	T	G	7	1952582	0.0343366	0.0123868	3.34454e-10
rs149123117	A	G	6	26670618	0.0576203	0.020787	3.34956e-10
rs1790106	G	T	12	123591596	0.0364985	0.0131701	3.37994e-10
rs7752608	A	G	6	28301195	0.0611569	0.0220678	3.3803e-10
rs7752195	T	C	6	25419094	-0.0674818	0.0243552	3.40906e-10
rs10265944	C	T	7	1918337	0.0345235	0.0124632	3.44382e-10
rs71557315	G	T	6	26041870	0.054932	0.0198319	3.45171e-10
rs1859993	A	G	7	2183702	0.0344203	0.0124283	3.47032e-10
rs114466578	A	G	6	32635501	0.046673	0.0168525	3.47047e-10
rs3112532	A	G	5	152606570	-0.0350163	0.0126438	3.47321e-10
rs17587226	C	T	6	25962304	0.0601897	0.021735	3.483e-10
rs4452638	G	A	6	27229265	0.0536479	0.0193763	3.50937e-10
rs10484433	C	A	6	26030492	0.0549041	0.0198319	3.52325e-10
rs2523593	T	C	6	31326703	0.054665	0.0197522	3.57089e-10
rs73048919	C	A	7	2103637	0.0350049	0.0126494	3.58267e-10
rs9274079	C	T	6	32630131	0.0503946	0.0182147	3.61519e-10
rs1716185	A	T	12	123638070	0.0425044	0.0153646	3.63151e-10
rs9273595	C	G	6	32629091	0.0457405	0.0165353	3.63919e-10
rs72936313	C	T	18	53578876	0.0662879	0.0239668	3.66165e-10
rs6912584	T	C	6	28309590	0.0411815	0.0148906	3.67323e-10
rs4632883	A	G	6	25424191	-0.067679	0.0244718	3.67381e-10
rs1048381	G	A	6	32610445	0.0504874	0.0182649	3.75004e-10
rs36033628	T	G	6	26456074	0.0573805	0.0207643	3.79132e-10
rs7957096	A	G	12	123544878	0.0363918	0.0131701	3.80292e-10
rs140492025	C	A	5	152598868	-0.0350099	0.0126714	3.82064e-10
rs11764212	C	A	7	2067593	0.0346556	0.012546	3.85502e-10
rs4721190	G	A	7	1954732	0.0341765	0.0123728	3.85803e-10
rs882194	A	G	12	2350452	-0.033276	0.012047	3.86075e-10
rs72936314	A	G	18	53580677	0.0661393	0.0239503	3.89808e-10
rs13212921	C	T	6	27205422	0.05371	0.0194529	3.92543e-10
rs301797	C	A	1	8487323	-0.0356294	0.0129056	3.9403e-10
rs114200269	T	C	6	30336663	0.0626663	0.0227005	3.95185e-10
rs3823158	T	A	6	26463271	0.0573161	0.0207643	3.96622e-10
rs10269191	A	G	7	1915731	0.0345065	0.0125047	4.01466e-10
rs1051431	G	A	12	123645803	0.0423881	0.0153646	4.05388e-10
rs73048162	T	C	7	1949328	0.0340443	0.0123451	4.11906e-10
rs6945719	G	A	7	1932688	0.0349573	0.0126779	4.14175e-10
rs35680819	T	C	6	26455814	0.0571929	0.0207454	4.16879e-10
rs17301128	C	G	6	28308034	0.0410506	0.0148906	4.17347e-10
rs2760981	G	A	6	32565465	0.0377759	0.0137039	4.18783e-10
rs3734542	G	A	6	26468326	0.0570747	0.0207078	4.21171e-10
rs2442727	G	A	6	31319667	0.0511819	0.0185739	4.24923e-10
rs34104395	C	T	6	26478252	0.0570519	0.0207078	4.27918e-10
rs13195509	G	A	6	26463660	0.0572019	0.0207643	4.29564e-10
rs60605830	A	G	7	1949198	0.0339973	0.0123451	4.35327e-10
rs2682429	C	G	12	123642955	0.0423062	0.0153646	4.37985e-10
rs35627490	C	T	6	26462104	0.0571567	0.0207643	4.43327e-10
rs148652326	G	A	18	53556874	0.0633218	0.0230076	4.46097e-10
rs7774567	A	G	6	25425526	-0.066964	0.0243356	4.49531e-10
rs13156828	A	G	5	152576916	0.0413068	0.0150124	4.50633e-10
rs6461005	A	G	7	1947687	0.0339283	0.0123313	4.51473e-10
rs9273695	C	T	6	32629281	0.048209	0.0175264	4.56306e-10
rs1790108	A	G	12	123636841	0.0422574	0.0153646	4.58562e-10
rs1790109	C	G	12	123637752	0.0422574	0.0153646	4.58562e-10
rs882195	G	C	12	2350401	-0.0337751	0.012282	4.60869e-10
rs11970439	C	G	6	28303464	0.0409354	0.0148906	4.6685e-10
rs1083522	C	T	2	233745521	-0.0358377	0.0130387	4.7037e-10
rs2039069	G	A	6	25424327	-0.0668777	0.0243356	4.73195e-10
rs302714	A	C	1	8486131	-0.0353552	0.0128653	4.73522e-10
rs60137119	A	G	7	2083664	0.0344742	0.012546	4.75377e-10
rs2695481	T	C	12	123643420	0.042217	0.0153646	4.76359e-10
rs2675954	C	G	2	233750627	-0.035814	0.0130387	4.82904e-10
rs2012423	T	C	2	233566914	0.0348472	0.01269	4.87796e-10
rs1047158	C	A	12	123644056	0.0421761	0.0153646	4.95053e-10
rs3734543	G	C	6	26468545	0.0569389	0.0207462	4.98473e-10
rs1790131	G	T	12	123701010	0.0423091	0.0154178	5.01208e-10
rs12522365	G	A	5	152561963	0.0412623	0.0150411	5.07419e-10
rs2523573	C	G	6	31328988	0.0541802	0.0197522	5.09658e-10
rs4298967	A	G	12	2408194	0.0351156	0.0128042	5.13244e-10
rs982085	C	G	5	137775581	0.0336263	0.0122613	5.13547e-10
rs2851438	T	C	12	123643689	0.042132	0.0153646	5.15999e-10
rs3800923	A	G	7	2184673	0.0340645	0.0124283	5.25535e-10
rs9273453	C	G	6	32627812	0.0483225	0.0176339	5.29835e-10
rs1790130	A	C	12	123701270	0.0422458	0.0154178	5.31777e-10
rs6964522	C	T	7	1953523	0.0338474	0.0123587	5.41832e-10
rs9273494	G	T	6	32628256	0.0455558	0.0166344	5.42728e-10
rs1727294	A	G	12	123616514	0.0422214	0.0154184	5.44889e-10
rs72934577	A	C	18	53538869	0.0622125	0.0227237	5.49568e-10
rs34592089	G	A	4	102926923	-0.074372	0.0271665	5.50708e-10
rs35555795	C	T	6	26509382	0.056683	0.0207078	5.53591e-10
rs1727315	G	A	12	123638930	0.0420547	0.0153646	5.54804e-10
rs72934570	C	T	18	53533189	0.0627862	0.0229389	5.54918e-10
rs7305511	G	T	12	123498253	0.0362549	0.013246	5.55392e-10
rs2926289	T	C	5	152637000	-0.0345676	0.0126298	5.55879e-10
rs2398705	G	A	7	2164995	0.0343378	0.012546	5.5614e-10
rs35789010	G	A	6	25514179	0.0668684	0.0244323	5.56616e-10
rs12669758	C	T	7	1914757	0.0342192	0.0125047	5.59713e-10
rs72936308	G	T	18	53575741	0.0657436	0.0240251	5.6015e-10
rs13203673	T	C	6	25979122	0.056615	0.0206915	5.62616e-10
rs2596495	G	C	6	31323416	0.0524151	0.0191653	5.72877e-10
rs9795522	C	A	12	123730935	0.0428926	0.0156836	5.73008e-10
rs10230383	T	C	7	1950113	0.0337575	0.0123451	5.76222e-10
rs72936321	C	T	18	53583901	0.0653595	0.0239096	5.83573e-10
rs190945449	C	T	6	26828359	0.0584067	0.0213755	5.93639e-10
rs1727307	A	G	12	123575742	0.0360208	0.0131836	5.95155e-10
rs1716168	G	C	12	123651966	0.0420124	0.0153782	5.97763e-10
rs4719436	G	A	7	2141239	0.0339465	0.0124283	6.02491e-10
rs641760	T	C	12	123518866	0.0399692	0.0146344	6.04253e-10
rs2515895	T	C	6	32628960	0.0464162	0.0169982	6.08861e-10
rs3778984	T	C	7	2166514	0.0342507	0.012546	6.14544e-10
rs9272779	T	C	6	32610314	0.0370137	0.0135588	6.15744e-10
rs59619245	C	T	7	2068630	0.0342445	0.012546	6.189e-10
rs1790122	G	A	12	123606739	0.0359468	0.0131701	6.19722e-10
rs4268544	T	G	12	123734774	0.0420432	0.0154042	6.20483e-10
rs192471087	G	C	6	32119730	0.0431199	0.0157989	6.20832e-10
rs10266703	C	A	7	1918941	0.033797	0.0123868	6.2822e-10
rs1716165	C	T	12	123648881	0.0419217	0.0153646	6.28392e-10
rs6950151	T	C	7	1953521	0.033717	0.0123587	6.30629e-10
rs66941101	C	T	6	26530376	0.0565758	0.0207454	6.40358e-10
rs4148863	A	G	12	123569375	0.0360854	0.0132325	6.41481e-10
rs949143	G	A	12	123595163	0.0359131	0.0131701	6.42908e-10
rs2895202	T	C	7	2131829	0.0339907	0.0124695	6.51864e-10
rs17587597	G	A	6	25986451	0.0564523	0.0207102	6.52599e-10
rs9273549	C	T	6	32628873	0.0454415	0.016672	6.54588e-10
rs72844462	A	C	6	26563864	0.0563915	0.0206898	6.55042e-10
rs34605993	C	T	6	26454363	0.056702	0.0208038	6.55107e-10
rs3765971	C	T	1	8445360	0.035104	0.0128813	6.58495e-10
rs3778969	G	A	7	2139990	0.0338577	0.0124283	6.67596e-10
rs35274762	T	C	7	86412221	0.0504374	0.0185172	6.71672e-10
rs1621194	T	C	12	123651018	0.0418409	0.0153646	6.77617e-10
rs34148261	G	C	6	26511744	0.0565364	0.0207643	6.81772e-10
rs3829331	G	A	12	2339250	0.033822	0.0124254	6.89307e-10
rs3741530	G	T	12	123469647	0.0360501	0.013246	6.93549e-10
rs9274114	T	C	6	32630201	0.0495168	0.0181958	6.96092e-10
rs1727296	G	C	12	123647725	0.0418082	0.0153646	6.98605e-10
rs9270588	C	T	6	32561327	0.0371839	0.0136658	6.99863e-10
rs35433030	G	A	6	26529890	0.056446	0.0207454	7.00478e-10
rs151270678	A	G	6	32226507	0.0448499	0.0164859	7.04368e-10
rs71523270	T	C	7	1910110	0.0350116	0.0128703	7.05993e-10
rs1790121	G	A	12	123604492	0.0359964	0.0132325	7.06417e-10
rs28755851	A	T	12	123486282	0.0360143	0.013246	7.20861e-10
rs13220395	G	A	6	26055368	0.0558885	0.0205571	7.22826e-10
rs12155733	T	A	8	60703969	0.0332753	0.0122409	7.26162e-10
rs6943762	T	C	7	86403263	0.0501037	0.0184322	7.27204e-10
rs301808	C	G	1	8486341	-0.0349708	0.0128653	7.27783e-10
rs159961	C	T	1	8484228	-0.0350785	0.0129056	7.29104e-10
rs3798869	G	A	6	84328660	0.0329309	0.0121172	7.33265e-10
rs1790086	A	G	12	123672518	0.0434231	0.0159894	7.54023e-10
rs34116162	G	A	6	25937652	0.0563427	0.0207484	7.56377e-10
rs3800917	G	A	7	2167939	0.0340638	0.012546	7.6083e-10
rs4721294	T	C	7	2036550	0.0346853	0.0127765	7.64413e-10
rs1790100	G	T	12	123656725	0.0418517	0.0154178	7.67504e-10
rs2280546	G	A	7	1976863	0.0345967	0.0127452	7.67654e-10
rs35277236	G	T	6	26562269	0.0563115	0.0207454	7.68564e-10
rs72845428	C	T	6	26550144	0.0563115	0.0207454	7.68564e-10
rs9273504	T	C	6	32628407	0.0446824	0.0164628	7.71334e-10
rs73038441	T	C	7	2139286	0.0337314	0.0124283	7.72167e-10
rs6855246	A	G	4	103112470	-0.0715985	0.0263808	7.72534e-10
rs10744147	A	G	12	123643729	0.0407494	0.0150147	7.73312e-10
rs3778982	T	C	7	2166233	0.034043	0.012546	7.79047e-10
rs2854277	C	T	6	32628084	0.0576555	0.021249	7.80387e-10
rs7135296	G	A	12	123476586	0.0359379	0.013246	7.82891e-10
rs1716167	A	G	12	123651162	0.0416794	0.0153646	7.87611e-10
rs34246779	G	A	6	26549212	0.0562758	0.0207454	7.87703e-10
rs1790094	T	C	12	123586688	0.03572	0.0131701	7.93093e-10
rs72936329	G	A	18	53585664	0.0645316	0.0237955	7.96313e-10
rs73038442	C	T	7	2139457	0.0336932	0.0124283	8.06825e-10
rs16891261	A	G	6	26062631	0.055571	0.0205003	8.09792e-10
rs3778964	C	T	7	2138109	0.0336879	0.0124283	8.11715e-10
rs3778965	G	A	7	2138296	0.0336853	0.0124283	8.14183e-10
rs66757203	C	T	6	26454956	0.0561208	0.0207078	8.16991e-10
rs140566858	T	G	6	32226520	0.0451893	0.016679	8.26049e-10
rs72934598	A	G	18	53565193	0.0617173	0.022782	8.29692e-10
rs13191776	C	T	6	25955741	0.0562064	0.0207484	8.3074e-10
rs35778245	G	A	6	25944803	0.056366	0.0208099	8.34686e-10
rs34804024	C	T	6	25925496	0.0558849	0.0206328	8.35521e-10
rs9273463	G	A	6	32627934	0.0456811	0.0168682	8.40727e-10
rs4712936	G	T	6	25417423	-0.0665082	0.0245625	8.4553e-10
rs13219354	T	C	6	27185664	0.0525092	0.0193943	8.48625e-10
rs56862318	G	A	6	27185354	0.0526616	0.0194529	8.52494e-10
rs36162392	T	C	6	26569135	0.0562052	0.0207643	8.56344e-10
rs7749414	G	T	6	26074884	0.0554883	0.0205003	8.57775e-10
rs77666565	G	A	6	26851415	0.0565131	0.0208796	8.58884e-10
rs3018098	T	C	12	123654812	0.0417284	0.0154178	8.60309e-10
rs884956	T	C	12	123460962	0.0358485	0.013246	8.62006e-10
rs71557316	G	A	6	26072981	0.0554791	0.0205003	8.63233e-10
rs35069699	C	T	6	25957282	0.0561387	0.0207484	8.70324e-10
rs9270511	T	C	6	32559371	0.0395672	0.0146258	8.75068e-10
rs4148862	A	C	12	123568619	0.0357979	0.0132325	8.7529e-10
rs1765142	C	A	11	30378559	-0.0344616	0.0127387	8.75646e-10
rs80094630	C	A	5	152564226	0.0407645	0.0150719	8.83148e-10
rs4721411	C	T	7	2153071	0.0338876	0.0125317	8.89506e-10
rs67457459	T	G	6	27198343	0.0525962	0.0194529	8.94322e-10
rs17586784	C	A	6	25935227	0.0560331	0.0207297	9.03806e-10
rs35378061	C	A	6	26059157	0.0554028	0.0205003	9.10257e-10
rs13156645	C	T	5	152546657	0.0407203	0.0150719	9.20793e-10
rs1790116	G	T	12	123618544	0.0418656	0.0154972	9.23955e-10
rs1790095	G	A	12	123681222	0.0421385	0.0156029	9.34604e-10
rs28577594	G	C	12	123895906	0.0372467	0.0137947	9.42842e-10
rs1617156	T	C	12	123590165	0.0395091	0.0146344	9.47129e-10
rs12152961	G	A	5	152566888	0.0406894	0.0150719	9.47974e-10
rs949142	T	C	12	123634043	0.0395763	0.0146624	9.54851e-10
rs28642812	T	C	12	123893910	0.0373978	0.0138571	9.59664e-10
rs1727295	G	A	12	123616861	0.0379617	0.014066	9.59714e-10
rs10744149	T	A	12	123708490	0.0417878	0.0154837	9.59734e-10
rs520088	C	G	12	123522150	0.0394943	0.0146344	9.60859e-10
rs11062162	A	G	12	2332104	-0.033308	0.0123427	9.62756e-10
rs2784737	T	C	1	8463176	0.034756	0.0128813	9.68485e-10
rs655293	G	A	12	123528405	0.0394846	0.0146344	9.69942e-10
rs4394383	G	C	8	60708505	0.0330632	0.012255	9.71837e-10
rs35169013	A	C	6	25918027	0.0559156	0.0207297	9.79613e-10
rs9273529	C	T	6	32628698	0.0451632	0.0167444	9.81788e-10
rs11057192	T	C	12	123693420	0.0415835	0.0154178	9.83417e-10
rs67844427	G	A	6	25931020	0.0556455	0.0206328	9.85561e-10
rs3778978	A	G	7	2159817	0.0338342	0.012546	9.87427e-10
rs3759115	T	C	12	123464279	0.03572	0.013246	9.89612e-10
rs10484435	T	G	6	26031811	0.0554318	0.0205571	9.92134e-10
rs13596	T	C	1	8421203	0.0345678	0.0128202	9.93799e-10
rs1790098	A	C	12	123655481	0.0416435	0.0154445	9.9433e-10
rs80197494	C	T	5	152539791	0.0406374	0.0150719	9.95673e-10
rs884548	A	G	12	123634122	0.0395319	0.0146624	9.96802e-10
rs34611901	C	G	5	152548305	0.0406314	0.0150719	1.00133e-09
rs12517903	G	A	5	152534905	0.0406276	0.0150719	1.0049e-09
rs13220261	C	T	6	26499185	0.0562925	0.0208842	1.00669e-09
rs3800916	C	T	7	2166072	0.033812	0.012546	1.01261e-09
rs34233736	A	T	6	25934099	0.0558417	0.0207297	1.03048e-09
rs12518199	G	T	5	152550924	0.0406005	0.0150719	1.03086e-09
rs13157574	G	A	5	152547025	0.0407105	0.0151136	1.03313e-09
rs13195279	T	A	6	25919431	0.0558852	0.0207484	1.03536e-09
rs2284189	T	C	6	32607396	0.0572237	0.0212453	1.03538e-09
rs1790090	G	A	12	123633424	0.0394884	0.0146624	1.03963e-09
rs13176510	A	T	5	152548490	0.0405908	0.0150719	1.04028e-09
rs34027471	T	G	6	26073411	0.0554109	0.020575	1.04065e-09
rs301804	C	G	1	8476441	-0.0362635	0.0134666	1.04468e-09
rs28360595	A	G	6	26030044	0.055353	0.0205571	1.0476e-09
rs3752417	G	C	6	26045905	0.0551894	0.0205003	1.0553e-09
rs16891264	T	C	6	26072445	0.0551685	0.0205003	1.07067e-09
rs1870861	T	G	5	152564649	0.0405582	0.0150719	1.07268e-09
rs1860832	G	A	7	2161849	0.0337592	0.012546	1.07482e-09
rs6984242	G	A	8	60700469	0.0330467	0.012282	1.07748e-09
rs71588079	G	A	5	152571659	0.0405502	0.0150719	1.08078e-09
rs72832596	C	A	6	25962951	0.0555589	0.0206515	1.08294e-09
rs9461223	T	C	6	25918335	0.0549857	0.020443	1.09219e-09
rs2056479	G	A	7	1954273	0.0334826	0.0124494	1.09541e-09
rs217301	G	A	6	84377956	0.0327545	0.0121788	1.09586e-09
rs10846486	G	A	12	123709927	0.0417466	0.0155232	1.09855e-09
rs6065094	A	G	20	37453194	-0.0346941	0.012901	1.09921e-09
rs1716177	C	T	12	123655457	0.0415687	0.0154575	1.09976e-09
rs2682434	C	T	12	123694724	0.0414575	0.0154178	1.10429e-09
rs4513875	C	T	7	1928159	0.0339411	0.0126226	1.10452e-09
rs401754	T	A	6	27782538	0.0558023	0.0207548	1.10861e-09
rs6931120	G	A	6	25925634	0.0549601	0.020443	1.11171e-09
rs34525648	G	A	6	25914853	0.054949	0.020443	1.12035e-09
rs2950537	C	T	12	123654778	0.0414394	0.0154178	1.12274e-09
rs938569	G	C	2	233759695	-0.0350775	0.0130523	1.12745e-09
rs12699483	C	G	7	1975624	0.0344594	0.0128225	1.12817e-09
rs4372492	T	C	12	123697357	0.041539	0.0154575	1.13006e-09
rs13154170	G	A	5	152523263	0.040498	0.0150719	1.1351e-09
rs12518081	A	G	5	152522954	0.0404944	0.0150719	1.139e-09
rs6903228	A	G	6	25903047	0.0549715	0.0204618	1.14211e-09
rs2675956	G	A	2	233753340	-0.0334628	0.0124563	1.14428e-09
rs1108073	T	C	12	2333638	-0.0331563	0.0123427	1.14598e-09
rs141450539	C	G	7	1917035	0.0340763	0.0126856	1.14737e-09
rs2286057	A	G	5	137766440	0.0331688	0.0123484	1.14985e-09
rs9274490	A	G	6	32633879	0.0452583	0.0168503	1.15244e-09
rs9270512	G	A	6	32559380	0.0391158	0.0145635	1.15303e-09
rs1727316	C	T	12	123618603	0.0416229	0.0154972	1.15384e-09
rs72934600	G	A	18	53567855	0.0611367	0.0227655	1.15925e-09
rs68194335	A	T	6	25866243	0.0589278	0.0219455	1.1644e-09
rs72934586	T	G	18	53550937	0.0611269	0.0227655	1.16635e-09
rs2051539	G	C	6	25947259	0.0553918	0.0206328	1.17323e-09
rs6471815	A	G	8	60698795	0.0332097	0.0123728	1.18268e-09
rs1716176	T	G	12	123655467	0.0414817	0.0154575	1.19092e-09
rs3778970	C	A	7	2143208	0.0336682	0.012546	1.19101e-09
rs217289	G	A	6	84401807	0.0326824	0.0121788	1.19172e-09
rs217287	C	T	6	84407466	0.0328577	0.0122489	1.2094e-09
rs13176930	T	A	5	152664721	0.0340291	0.0126857	1.20974e-09
rs9270585	C	T	6	32561300	0.0371463	0.0138478	1.20989e-09
rs1716172	G	T	12	123712712	0.0417082	0.01555	1.21456e-09
rs35708928	C	T	5	152516410	0.0404231	0.0150719	1.21782e-09
rs71588074	C	A	5	152513524	0.0404231	0.0150719	1.21782e-09
rs9274130	G	A	6	32630232	0.0485706	0.0181102	1.21879e-09
rs36022097	G	A	6	26995168	0.0509921	0.0190155	1.22475e-09
rs34316705	C	A	5	152534727	0.040417	0.0150719	1.2248e-09
rs1559112	G	T	5	152580137	0.0402124	0.0149969	1.22863e-09
rs10040792	T	C	5	137759010	0.0328365	0.0122463	1.22957e-09
rs2695482	C	T	12	123623174	0.0393121	0.0146624	1.23257e-09
rs34817112	G	A	6	27176628	0.0521548	0.0194529	1.23382e-09
rs35769282	G	C	6	26999908	0.0510284	0.0190334	1.23552e-09
rs6471814	T	G	8	60697874	0.0329649	0.0122964	1.23766e-09
rs10774034	C	T	12	2330458	-0.0329795	0.0123021	1.23863e-09
rs13193424	G	C	6	25943646	0.0553099	0.0206328	1.24091e-09
rs10774036	C	T	12	2386948	-0.0342151	0.0127646	1.24451e-09
rs217290	C	T	6	84398565	0.0326443	0.0121788	1.24553e-09
rs1630905	A	C	12	123705330	0.0414258	0.0154575	1.25329e-09
rs401763	T	C	6	27782528	0.0551132	0.020566	1.25612e-09
rs301789	A	G	1	8469337	-0.0345194	0.0128813	1.25621e-09
rs78469080	G	A	7	2200729	-0.0354982	0.0132468	1.25707e-09
rs1630693	A	G	12	123705242	0.0414218	0.0154575	1.25793e-09
rs13157119	C	T	5	152546935	0.040388	0.0150719	1.25846e-09
rs1727325	G	C	12	123698332	0.041417	0.0154575	1.26339e-09
rs13168691	G	C	5	152566077	0.0403825	0.0150719	1.26497e-09
rs2159045	T	C	7	2207401	0.033502	0.0125051	1.26945e-09
rs1727290	T	C	12	123692305	0.0413041	0.0154178	1.27104e-09
rs2973161	A	C	5	152587913	-0.034112	0.0127333	1.27149e-09
rs17602354	T	C	18	53565287	0.0609797	0.0227655	1.27793e-09
rs939946	C	G	7	2056253	0.034882	0.0130237	1.28245e-09
rs217326	T	C	6	84349538	0.0324529	0.0121172	1.28428e-09
rs12311439	A	T	12	2394781	-0.0342905	0.0128042	1.28731e-09
rs35212793	T	C	6	26998693	0.0509104	0.0190155	1.30136e-09
rs3823631	A	G	7	2190100	0.0341559	0.0127603	1.31202e-09
rs11062161	T	C	12	2329970	-0.0330323	0.0123427	1.32072e-09
rs12516389	G	A	5	152532584	0.0403322	0.0150719	1.32601e-09
rs7297582	C	T	12	2355806	-0.0331737	0.0124039	1.35474e-09
rs6908156	C	T	6	26322861	0.0576546	0.0215579	1.35582e-09
rs217339	C	T	6	84339295	0.0324056	0.0121172	1.35693e-09
rs7313483	C	T	12	123726834	0.0411945	0.0154042	1.35875e-09
rs1984658	G	A	12	123483426	0.0354192	0.013246	1.36447e-09
rs2851450	C	T	12	123703501	0.0413322	0.0154575	1.36505e-09
rs71588081	C	G	5	152583794	0.0401486	0.0150149	1.36509e-09
rs11693528	C	G	2	200736507	-0.0406299	0.0151949	1.36526e-09
rs91894	C	G	6	84387905	0.0323997	0.0121172	1.36632e-09
rs13311111	C	T	7	1943296	0.0343057	0.0128313	1.37151e-09
rs7443245	C	A	5	152523960	0.0403303	0.0150866	1.37792e-09
rs56874662	C	A	6	26985607	0.0508317	0.0190155	1.37947e-09
rs4721167	C	T	7	1933224	0.0337794	0.0126365	1.37981e-09
rs34244108	A	G	5	152528318	0.0402883	0.0150719	1.38154e-09
rs17586553	G	A	6	25928775	0.0553091	0.0206915	1.38217e-09
rs6940007	A	C	6	25931957	0.0547431	0.0204813	1.38606e-09
rs7139321	T	G	12	123719528	0.0347641	0.0130109	1.40407e-09
rs13217285	C	T	6	26999845	0.0520252	0.0194716	1.40529e-09
rs9272729	G	A	6	32609594	0.0538979	0.0201734	1.40791e-09
rs13192713	C	A	6	25943234	0.0551233	0.0206328	1.40964e-09
rs1727320	T	A	12	123700476	0.0412958	0.0154575	1.41115e-09
rs34165048	T	A	5	152583317	0.0402142	0.0150565	1.42458e-09
rs34864993	C	A	6	26970895	0.0508317	0.0190334	1.42933e-09
rs1616131	G	A	12	123619838	0.0391945	0.0146767	1.43194e-09
rs1616181	T	A	12	123619856	0.0391945	0.0146767	1.43194e-09
rs9467635	A	C	6	25909166	0.054582	0.020443	1.44338e-09
rs35029802	G	T	5	152533739	0.0402412	0.0150719	1.44361e-09
rs9468350	A	G	6	28319107	0.0392312	0.0146962	1.45299e-09
rs2661863	T	C	1	8452725	0.0343844	0.0128813	1.45617e-09
rs1727313	C	G	12	123640853	0.0397866	0.0149057	1.4586e-09
rs1727323	T	C	12	123698790	0.041256	0.0154575	1.46313e-09
rs1716160	C	T	12	123700225	0.0412553	0.0154575	1.46406e-09
rs2682431	T	A	12	123703226	0.0412553	0.0154575	1.46406e-09
rs301791	A	T	1	8468372	-0.0343787	0.0128813	1.4652e-09
rs1716162	T	A	12	123642538	0.0412514	0.0154565	1.46566e-09
rs2851451	T	C	12	123703103	0.0412524	0.0154575	1.46794e-09
rs2944591	C	T	2	233794821	-0.0355939	0.0133377	1.46975e-09
rs9259928	C	G	6	29902279	0.055575	0.0208252	1.47041e-09
rs61955196	G	C	12	123451018	0.0353475	0.013246	1.47247e-09
rs1402274	T	C	12	123686224	0.0414945	0.01555	1.47409e-09
rs217331	G	C	6	84344689	0.0324954	0.0121788	1.4797e-09
rs1879379	G	A	12	123727443	0.0347137	0.0130109	1.48271e-09
rs9270514	G	A	6	32559418	0.0398404	0.0149337	1.48737e-09
rs9273530	A	G	6	32628699	0.0448148	0.0167996	1.49179e-09
rs4679526	C	G	3	60292916	-0.0342595	0.0128449	1.50111e-09
rs217323	G	A	6	84354101	0.0323144	0.0121172	1.50846e-09
rs6902389	A	G	6	26322153	0.0574421	0.0215411	1.51255e-09
rs217322	C	T	6	84354614	0.0323119	0.0121172	1.51284e-09
rs6939978	G	C	6	26328462	0.0574858	0.0215579	1.51376e-09
rs301795	G	A	1	8467353	-0.034345	0.0128813	1.52013e-09
rs60730	G	A	6	84373058	0.0324718	0.0121788	1.52042e-09
rs1716182	A	C	12	123686127	0.0414582	0.01555	1.52335e-09
rs3734523	G	A	6	25925987	0.0545034	0.020443	1.52353e-09
rs67554133	T	A	6	25866232	0.0589196	0.0220996	1.52389e-09
rs1024582	A	G	12	2402246	0.0341346	0.0128042	1.52813e-09
rs34605934	C	A	5	152512454	0.0401798	0.0150719	1.52879e-09
rs6456816	C	T	6	28311421	0.0391747	0.0146962	1.53366e-09
rs9461222	G	A	6	25905111	0.0544877	0.020443	1.54006e-09
rs13202371	A	G	6	25935489	0.0549844	0.0206328	1.54964e-09
rs3800882	G	A	7	2120758	0.0333947	0.0125317	1.55141e-09
rs13220488	A	G	6	25896907	0.0552368	0.0207297	1.55565e-09
rs13208859	G	A	6	25894609	0.0552342	0.0207297	1.5584e-09
rs217303	G	A	6	84375033	0.0322837	0.0121172	1.56315e-09
rs57713596	C	T	6	27004098	0.050646	0.0190155	1.58256e-09
rs6902392	C	T	6	26322115	0.0573725	0.0215411	1.58283e-09
rs4275659	T	C	12	123447928	0.0353828	0.0132849	1.58326e-09
rs13261481	T	G	8	60701801	0.0329111	0.0123587	1.5917e-09
rs151153924	G	T	6	26977952	0.0505847	0.0189968	1.59587e-09
rs147376303	T	C	6	29752020	0.0393596	0.0147814	1.59678e-09
rs6678140	C	T	1	8436802	0.0342919	0.0128813	1.61062e-09
rs2280550	G	A	7	1976556	0.0339284	0.0127452	1.61295e-09
rs71588077	C	G	5	152535916	0.0401183	0.0150719	1.61891e-09
rs301792	A	G	1	8468278	-0.0342833	0.0128813	1.6258e-09
rs741896	C	G	3	60290063	-0.0343321	0.0129002	1.62882e-09
rs217328	G	A	6	84347714	0.0322406	0.0121172	1.64313e-09
rs6903015	A	G	6	26322526	0.0572925	0.0215411	1.66742e-09
rs2337630	A	T	12	123733086	0.0346028	0.0130109	1.67123e-09
rs301790	G	C	1	8469284	-0.0342531	0.0128813	1.68019e-09
rs2280548	G	T	7	1976667	0.0338879	0.0127452	1.68646e-09
rs9467707	G	C	6	26327905	0.057304	0.0215579	1.70386e-09
rs1626899	A	G	12	123708063	0.0410866	0.0154575	1.7064e-09
rs67682613	G	A	6	31826705	0.0473421	0.0178114	1.7079e-09
rs34991172	T	G	6	25480328	0.0657931	0.0247532	1.70811e-09
rs941306	C	T	12	123715113	0.0409721	0.0154178	1.7204e-09
rs1727334	A	G	12	123714236	0.0409688	0.0154178	1.72557e-09
rs7726234	T	C	5	137754695	0.0325336	0.0122463	1.741e-09
rs217342	T	C	6	84337407	0.0321872	0.0121172	1.74788e-09
rs1617434	A	G	12	123649486	0.0395909	0.0149057	1.75362e-09
rs2927177	C	T	5	152590344	-0.0338195	0.0127333	1.75621e-09
rs2370413	T	C	12	2354870	-0.0319554	0.0120325	1.76177e-09
rs2675953	G	C	2	233749565	-0.0346274	0.0130387	1.76222e-09
rs34841857	C	T	12	123725977	0.0345491	0.0130109	1.7707e-09
rs1763839	G	A	1	8473336	-0.034201	0.0128813	1.77804e-09
rs1716171	C	T	12	123716376	0.0409297	0.0154178	1.78794e-09
rs941305	T	C	12	123715266	0.0409284	0.0154178	1.79014e-09
rs778365	T	C	2	233774828	-0.0348283	0.0131224	1.80294e-09
rs1790102	G	A	12	123704890	0.0411987	0.0155232	1.80549e-09
rs9467708	T	C	6	26327956	0.0572118	0.0215579	1.80902e-09
rs28768122	T	C	12	123885974	0.0379494	0.0143016	1.81822e-09
rs13207673	C	T	6	25901133	0.0550044	0.0207297	1.8203e-09
rs937564	T	C	12	123477311	0.0391046	0.0147385	1.825e-09
rs217336	C	A	6	84341803	0.032147	0.0121172	1.83092e-09
rs1106241	T	C	12	123627016	0.0390567	0.0147242	1.84229e-09
rs390764	C	T	6	27782535	0.0555705	0.0209501	1.84321e-09
rs217318	T	A	6	84357144	0.0321377	0.0121172	1.85072e-09
rs77155088	A	T	5	152552273	0.0406159	0.0153144	1.85289e-09
rs1716170	C	T	12	123716513	0.0408893	0.0154178	1.85479e-09
rs7703010	C	A	5	137711716	0.0325152	0.0122613	1.86037e-09
rs1473594	T	C	8	60696526	0.0324436	0.0122346	1.86212e-09
rs301400	T	C	6	25464108	0.0637023	0.0240237	1.86605e-09
rs12532128	T	C	7	1925454	0.033636	0.0126856	1.86935e-09
rs301796	T	C	1	8466730	-0.0341528	0.0128813	1.8736e-09
rs748002	G	A	2	233757679	-0.0346053	0.0130523	1.87534e-09
rs585522	A	G	12	123550813	0.038326	0.0144608	1.9005e-09
rs217291	T	C	6	84393942	0.0322778	0.0121788	1.9006e-09
rs2120461	C	T	1	8447722	0.0341376	0.0128813	1.90461e-09
rs55742290	C	T	12	123466111	0.0352664	0.0133088	1.91351e-09
rs2947099	G	A	12	123674251	0.0415162	0.0156693	1.92189e-09
rs13212985	G	C	6	26609989	0.055067	0.0207843	1.92385e-09
rs7725416	T	A	5	137754180	0.0324443	0.0122463	1.92791e-09
rs9295675	C	T	6	25918473	0.0543752	0.0205245	1.92866e-09
rs1353545	G	C	3	60287845	-0.0340292	0.0128449	1.9296e-09
rs1790124	G	A	12	123663351	0.041324	0.0156011	1.9419e-09
rs13191326	A	G	6	27031029	0.0514664	0.0194357	1.96241e-09
rs3800902	C	T	7	2144378	0.0334464	0.0126308	1.9631e-09
rs217299	G	A	6	84378293	0.032413	0.0122409	1.96543e-09
rs2905426	G	T	19	19478022	0.0336954	0.0127273	1.97779e-09
rs9273542	C	T	6	32628812	0.0447907	0.0169229	1.99778e-09
rs60045856	T	G	6	32799845	0.0531609	0.0200854	1.99801e-09
rs7463315	T	C	8	60713412	0.0322324	0.0121788	2.00219e-09
rs1615694	A	G	12	123668022	0.0412574	0.0155895	2.00543e-09
rs217333	A	T	6	84343891	0.0320653	0.0121172	2.01167e-09
rs894875	C	T	1	8432136	0.0340867	0.0128813	2.0127e-09
rs1790115	C	G	12	123620270	0.0392188	0.0148216	2.01722e-09
rs140077985	T	C	6	26978700	0.051372	0.0194162	2.02377e-09
rs10774035	C	T	12	2368674	-0.0337711	0.0127646	2.02761e-09
rs11611677	C	A	12	123817563	0.0345699	0.0130666	2.02822e-09
rs1616484	A	G	12	123667952	0.0375021	0.014175	2.02874e-09
rs11057204	T	C	12	123725827	0.0407515	0.0154042	2.03349e-09
rs34145223	G	A	7	1926237	0.0332829	0.0125813	2.03492e-09
rs1801368	C	T	7	1976457	0.0337139	0.0127452	2.04111e-09
rs217308	T	C	6	84369869	0.0320527	0.0121172	2.04111e-09
rs2682430	A	C	12	123703581	0.0410618	0.0155232	2.04213e-09
rs9274134	T	C	6	32630242	0.0476807	0.0180255	2.04216e-09
rs9467701	G	C	6	26312170	0.0569798	0.0215411	2.04259e-09
rs217295	C	G	6	84383958	0.0322059	0.0121788	2.06376e-09
rs200493	G	A	6	27795418	0.0507461	0.0191911	2.06894e-09
rs7296418	C	T	12	123457619	0.0351353	0.0132879	2.07177e-09
rs35076545	C	A	6	26603924	0.0549443	0.0207843	2.08909e-09
rs9467713	T	C	6	26338128	0.0569137	0.0215336	2.10486e-09
rs1763838	G	A	1	8473331	-0.0340431	0.0128813	2.10993e-09
rs4679524	T	C	3	60292606	-0.0339427	0.0128449	2.11977e-09
rs34569761	A	G	6	26334306	0.05708	0.0216028	2.12739e-09
rs6780613	A	G	3	60291127	-0.0339752	0.0128593	2.13231e-09
rs71523265	G	A	7	1909865	0.0334572	0.0126637	2.13563e-09
rs10055995	C	T	5	137698299	0.0323918	0.0122613	2.14073e-09
rs1533703	T	G	12	123742093	0.040686	0.0154042	2.15762e-09
rs34781270	A	G	6	26593037	0.0549402	0.0208038	2.16845e-09
rs10779702	A	G	1	8423510	0.0338716	0.012826	2.1689e-09
rs10772995	T	C	12	123671761	0.0415078	0.0157214	2.18873e-09
rs2949006	T	G	2	200715388	0.0403515	0.0152839	2.19079e-09
rs1618679	A	G	12	123650714	0.0405617	0.0153646	2.19659e-09
rs2708630	C	T	1	8447404	0.0340032	0.0128813	2.20302e-09
rs2708632	T	C	1	8464509	0.0339992	0.0128813	2.21247e-09
rs4759371	T	C	12	123742563	0.040686	0.0154178	2.2292e-09
rs11057210	A	G	12	123733799	0.0406375	0.0154042	2.25411e-09
rs217300	G	A	6	84377985	0.0322738	0.0122346	2.25958e-09
rs932273	C	T	3	60290721	-0.0339183	0.0128593	2.26775e-09
rs4236277	C	T	7	1942270	0.0334005	0.0126637	2.27305e-09
rs61955214	T	C	12	123482424	0.0345847	0.0131146	2.28462e-09
rs1790087	T	C	12	123672634	0.0414593	0.0157214	2.28463e-09
rs10772993	A	G	12	123644714	0.0395945	0.0150147	2.28694e-09
rs7833985	G	A	8	60716844	0.0321134	0.0121788	2.29391e-09
rs1790101	T	C	12	123704844	0.040755	0.0154575	2.302e-09
rs1119211	G	C	6	28309136	0.0387446	0.0146962	2.30848e-09
rs116069046	C	A	5	152572037	0.039658	0.0150434	2.31276e-09
rs1969354	T	C	12	123741776	0.040605	0.0154042	2.32131e-09
rs11057206	T	C	12	123730830	0.040601	0.0154042	2.32964e-09
rs217310	A	T	6	84364565	0.0319353	0.0121172	2.33562e-09
rs12298826	A	G	12	123829028	-0.0395542	0.0150088	2.34002e-09
rs217311	C	T	6	84364140	0.031932	0.0121172	2.34448e-09
rs2905432	G	A	19	19484295	0.0333922	0.0126714	2.34554e-09
rs7018304	A	G	8	60717504	0.0320835	0.0121788	2.37357e-09
rs34922657	C	T	7	1938655	0.0333573	0.0126637	2.38336e-09
rs11057284	G	C	12	123830692	0.034305	0.0130244	2.38947e-09
rs1716175	A	T	12	123658388	0.0412251	0.0156553	2.40929e-09
rs4759416	C	G	12	123746357	0.0405605	0.0154042	2.41627e-09
rs1727314	C	A	12	123640664	0.0404538	0.0153646	2.42194e-09
rs867743	G	A	8	60694647	0.0322124	0.0122346	2.42274e-09
rs758170	C	T	12	2361460	-0.0336023	0.0127646	2.43729e-09
rs56197170	G	A	12	123826774	0.0345984	0.0131431	2.43794e-09
rs4835678	C	T	5	137708434	0.0322741	0.0122613	2.44641e-09
rs1727300	C	T	12	123664205	0.041063	0.0156011	2.45098e-09
rs71444568	G	A	12	123533239	-0.0392816	0.0149256	2.45902e-09
rs4236040	T	C	6	25761209	-0.0563852	0.0214351	2.50461e-09
rs4719457	A	G	7	2230225	0.0328232	0.0124784	2.50823e-09
rs9273786	C	A	6	32629462	0.0441058	0.0167699	2.52007e-09
rs34997336	G	A	12	123829116	-0.0394341	0.0149944	2.52487e-09
rs7757003	G	A	6	28307251	0.0386472	0.0146962	2.53109e-09
rs3798867	C	G	6	84331841	0.0321728	0.0122346	2.53408e-09
rs35487994	G	A	7	1920171	0.0330251	0.0125601	2.54458e-09
rs1463877	T	C	12	123473254	0.0387516	0.0147385	2.54744e-09
rs1716164	G	A	12	123663660	0.0409136	0.0155621	2.55544e-09
rs9270591	C	T	6	32561424	0.0364032	0.0138478	2.56392e-09
rs3935086	T	A	5	44960923	-0.0343488	0.0130666	2.56638e-09
rs217286	A	G	6	84409255	0.0325038	0.0123664	2.57894e-09
rs693906	G	C	6	31835164	0.0467114	0.0177722	2.58062e-09
rs11761270	C	T	7	1923695	0.0330095	0.0125601	2.5888e-09
rs11830103	A	G	12	123823546	-0.0392445	0.0149331	2.59231e-09
rs4759417	C	T	12	123746510	0.0404724	0.0154042	2.61576e-09
rs10846478	A	G	12	123666948	0.0412978	0.0157214	2.63471e-09
rs72936305	A	C	18	53572922	0.0637949	0.0242883	2.64488e-09
rs12531315	C	G	7	1953650	0.0332016	0.0126445	2.67411e-09
rs35067339	T	A	12	123760109	-0.0431288	0.0164271	2.68558e-09
rs778345	A	T	2	233799633	-0.0346713	0.0132058	2.68601e-09
rs148564564	A	G	6	29752221	0.0384404	0.0146428	2.69503e-09
rs73231928	T	C	12	123724325	0.0343201	0.0130734	2.69623e-09
rs2910032	C	T	5	152540354	0.0317718	0.0121028	2.69707e-09
rs6456814	C	A	6	28305812	0.0385763	0.0146962	2.70602e-09
rs7748167	A	C	6	25904652	0.052707	0.0200823	2.71999e-09
rs1980168	T	G	2	233806232	0.0351736	0.0134076	2.76355e-09
rs12669937	C	T	7	1939765	0.0332206	0.0126637	2.7679e-09
rs1569068	G	A	12	123632276	0.0382962	0.0146009	2.78426e-09
rs1980169	G	A	2	233806297	0.0351656	0.0134076	2.78652e-09
rs4765905	G	C	12	2349584	-0.0334701	0.0127646	2.81324e-09
rs2049114	T	C	12	123657338	0.0410478	0.0156553	2.81843e-09
rs1716159	T	C	12	123669468	0.041221	0.0157214	2.81888e-09
rs35909544	G	A	6	27163456	0.0511047	0.0194911	2.81936e-09
rs35608615	G	C	6	27040402	0.0509493	0.0194357	2.83992e-09
rs28794276	G	A	18	53621934	0.0660621	0.0252012	2.84165e-09
rs9273480	C	T	6	32628103	0.0445367	0.01699	2.84284e-09
rs3130562	T	C	6	31100974	0.0488848	0.0186547	2.87628e-09
rs1658810	C	T	2	200816382	0.0400133	0.0152697	2.87925e-09
rs34382810	A	C	12	2340798	-0.0319756	0.0122055	2.90633e-09
rs2708633	C	A	1	8439625	0.0337412	0.0128813	2.92081e-09
rs217304	A	G	6	84372935	0.0318996	0.0121788	2.92575e-09
rs1716157	T	C	12	123670473	0.0411766	0.0157214	2.93112e-09
rs141629325	T	A	6	29751777	0.039273	0.0149959	2.93989e-09
rs3779003	C	T	7	2184902	0.0331082	0.0126425	2.9449e-09
rs35818434	T	C	12	123832912	0.034526	0.0131844	2.9489e-09
rs217320	A	G	6	84356126	0.0318885	0.0121788	2.96284e-09
rs10240891	C	T	7	2192654	0.0329409	0.0125809	2.96471e-09
rs6456701	C	T	6	25774130	-0.055919	0.0213575	2.96823e-09
rs2159100	C	T	12	2346393	-0.033416	0.0127646	2.98296e-09
rs741897	C	G	3	60290171	-0.033732	0.0128858	2.98748e-09
rs9467704	C	T	6	26319486	0.0536035	0.0204824	3.01695e-09
rs1790135	C	T	12	123669235	0.0388894	0.0148613	3.02649e-09
rs10772998	T	G	12	123721177	0.0403062	0.0154042	3.03671e-09
rs1727306	A	G	12	123665695	0.0411322	0.0157214	3.04769e-09
rs3094222	A	G	6	31081434	0.0489011	0.0186912	3.04981e-09
rs10744560	C	T	12	2387099	-0.0333952	0.0127646	3.05101e-09
rs9274447	T	C	6	32633282	0.0460611	0.017606	3.05162e-09
rs13210258	G	T	6	28308671	0.0384484	0.0146962	3.05179e-09
rs3800922	A	G	7	2184505	0.0330703	0.0126425	3.06928e-09
rs6471812	G	A	8	60692728	0.0319998	0.0122346	3.08137e-09
rs1727318	T	C	12	123621210	0.038511	0.0147242	3.08242e-09
rs12423277	A	C	12	2314319	-0.0315452	0.0120613	3.08645e-09
rs2517775	T	C	6	29893960	0.0410309	0.0156898	3.09801e-09
rs28412066	T	A	6	25775570	-0.0561606	0.0214757	3.10043e-09
rs13190739	G	T	6	26587373	0.0544489	0.0208226	3.10786e-09
rs62193341	G	A	2	233708393	-0.0391796	0.0149849	3.12071e-09
rs34277109	C	T	19	19487302	0.0331273	0.0126714	3.13238e-09
rs55664827	T	C	6	26824920	0.0558161	0.0213513	3.13919e-09
rs883263	A	G	12	123485188	0.0384161	0.0146963	3.1469e-09
rs1980252	C	G	12	123745178	0.0406415	0.01555	3.16394e-09
rs2905425	G	C	19	19475717	0.0330818	0.0126576	3.16439e-09
rs2337631	C	A	12	123733324	0.0341654	0.0130734	3.17504e-09
rs6923139	C	T	6	26313348	0.0561928	0.0215053	3.19133e-09
rs883563	A	G	12	123460823	0.0389162	0.0148938	3.19406e-09
rs16874961	A	C	7	137079949	0.033228	0.012719	3.21436e-09
rs2517774	C	T	6	29893982	0.0409882	0.0156898	3.21646e-09
rs12322888	C	T	12	123825559	-0.0390089	0.0149331	3.22397e-09
rs11771973	C	G	7	1950440	0.0328625	0.0125813	3.23393e-09
rs6939799	G	A	6	26328366	0.0594394	0.0227566	3.23614e-09
rs7752421	A	T	6	84317533	0.0316478	0.0121172	3.24347e-09
rs56062547	C	T	18	53624667	0.066764	0.0255635	3.24841e-09
rs34967784	T	G	7	1949507	0.0341069	0.013062	3.27215e-09
rs2315279	C	A	19	19479936	0.0328096	0.0125682	3.3009e-09
rs3130985	C	T	6	31085356	0.0488393	0.0187106	3.31334e-09
rs1626703	A	C	12	123710835	0.0371568	0.0142359	3.32168e-09
rs2238056	T	C	12	2327944	-0.0312962	0.0119913	3.32977e-09
rs6988338	T	A	8	60667640	0.0319809	0.012255	3.34234e-09
rs2102788	G	A	2	233805812	0.0349455	0.0133932	3.36172e-09
rs1858999	C	G	19	19497669	0.0331516	0.0127058	3.36339e-09
rs980796	A	G	7	137085250	-0.0332185	0.0127333	3.38098e-09
rs10808700	C	G	8	60691526	0.0318791	0.0122201	3.38329e-09
rs778344	G	A	2	233798909	-0.0345572	0.0132469	3.3848e-09
rs4808203	T	C	19	19568659	-0.0327843	0.0125682	3.39368e-09
rs2252865	T	C	1	8422676	0.0334561	0.012826	3.39595e-09
rs2315283	T	C	19	19480575	0.0331611	0.0127129	3.39635e-09
rs3130557	C	T	6	31094703	0.0487514	0.0186912	3.40562e-09
rs2916069	A	G	19	19520358	-0.0327742	0.0125682	3.43155e-09
rs4148856	G	C	12	123450765	0.0384319	0.0147385	3.43717e-09
rs35526527	C	A	6	27042287	0.0507266	0.0194544	3.44311e-09
rs4634439	A	G	6	26598004	0.0501107	0.0192215	3.46414e-09
rs2315281	G	A	19	19480099	0.0327642	0.0125682	3.46925e-09
rs1113736	T	C	7	1992992	0.0332352	0.012749	3.47074e-09
rs72934580	A	G	18	53539147	0.0589727	0.0226242	3.48331e-09
rs2233980	G	A	6	31079644	0.050721	0.0194603	3.49439e-09
rs1402275	A	G	12	123750895	0.0401476	0.0154042	3.49952e-09
rs9348726	G	A	6	26605206	0.0500658	0.0192215	3.57718e-09
rs10846491	C	G	12	123753492	0.040107	0.0154042	3.62835e-09
rs10744148	C	T	12	123695918	0.0404114	0.0155232	3.64679e-09
rs28360517	A	G	6	26602453	0.0500333	0.0192215	3.66142e-09
rs57633152	C	G	7	2042547	0.0333063	0.0127957	3.66439e-09
rs3800316	A	C	6	27256102	0.0366546	0.0140822	3.66608e-09
rs2851436	G	T	12	123667354	0.0408464	0.0156949	3.68431e-09
rs72934602	G	A	18	53568458	0.0586064	0.0225244	3.71638e-09
rs34229567	C	T	6	26588521	0.0503094	0.0193367	3.72391e-09
rs75450597	C	A	7	1910768	0.0339896	0.0130659	3.74269e-09
rs9467621	G	A	6	25851338	0.056203	0.0216061	3.74952e-09
rs12699439	T	C	7	1942866	0.0329032	0.0126494	3.75375e-09
rs200482	G	A	6	27773904	0.050488	0.0194195	3.82178e-09
rs7299943	T	A	12	123593485	-0.0390311	0.0150154	3.84636e-09
rs12680715	T	G	8	60691717	0.0317975	0.0122346	3.86831e-09
rs1546977	A	G	6	84314423	0.0314882	0.0121172	3.88703e-09
rs796364	C	A	2	200716119	0.0397521	0.0152988	3.90048e-09
rs10846487	A	G	12	123726134	0.040025	0.0154042	3.90324e-09
rs13203358	A	T	6	26590578	0.0500311	0.0192555	3.90613e-09
rs301816	G	A	1	8505058	-0.0323046	0.0124342	3.91815e-09
rs1954598	T	C	6	25776060	-0.0554877	0.0213575	3.91884e-09
rs7965923	C	A	12	2341385	-0.0336876	0.012967	3.92382e-09
rs13230321	A	G	7	86459347	0.0441477	0.016995	3.93777e-09
rs3949215	A	T	6	25777497	-0.0554788	0.0213575	3.94134e-09
rs159963	C	A	1	8504421	-0.0324015	0.0124748	3.95596e-09
rs4759415	T	C	12	123743674	0.0403506	0.0155364	3.96615e-09
rs4721146	C	T	7	1919539	0.0326196	0.0125601	3.97048e-09
rs9379901	T	C	6	26603866	0.0499152	0.0192215	3.9833e-09
rs35418933	C	T	19	19487102	0.0329053	0.0126714	3.98552e-09
rs9379897	T	C	6	26601526	0.0499537	0.0192385	3.99955e-09
rs1637759	C	T	7	2220053	0.0322681	0.0124279	4.00602e-09
rs10773001	A	G	12	123741200	0.0399893	0.0154042	4.02923e-09
rs217315	T	A	6	84360275	0.0314559	0.0121172	4.03182e-09
rs1647181	C	T	7	137080046	-0.0330171	0.012719	4.03646e-09
rs1883215	G	C	6	26314233	0.0536128	0.0206541	4.044e-09
rs3794296	C	G	12	2339253	0.0318775	0.012282	4.0592e-09
rs144690858	T	C	6	29748206	0.0390712	0.0150554	4.07636e-09
rs2398709	C	T	7	2112548	0.0328629	0.0126637	4.08309e-09
rs1000237	T	A	19	19518316	-0.0326139	0.0125682	4.08774e-09
rs2905427	G	T	19	19478023	0.0331843	0.0127889	4.09831e-09
rs1568428	C	T	12	123738876	0.0337928	0.0130244	4.10965e-09
rs3130063	C	T	6	31558702	0.0496281	0.0191311	4.13552e-09
rs12316131	T	C	12	123817796	-0.0390024	0.0150354	4.13899e-09
rs3778991	G	A	7	2172455	0.0326874	0.0126015	4.14556e-09
rs4759409	G	C	12	123719585	0.0402984	0.0155364	4.15298e-09
rs34296663	C	T	7	1935245	0.0327335	0.0126226	4.18463e-09
rs9379899	T	A	6	26603015	0.0498375	0.0192215	4.20988e-09
rs200481	T	A	6	27773832	0.0503275	0.0194195	4.27992e-09
rs4808200	G	A	19	19554803	-0.0325702	0.0125682	4.2872e-09
rs12315711	T	A	12	2346830	-0.0330694	0.0127646	4.33167e-09
rs1106240	C	T	12	123626982	0.0385792	0.0148913	4.33191e-09
rs35741362	T	C	6	27007687	0.0491687	0.0189795	4.33758e-09
rs11611680	C	G	12	123817576	0.0338495	0.0130666	4.34276e-09
rs12669518	G	C	7	1921429	0.0325334	0.0125601	4.36186e-09
rs11062170	G	C	12	2348844	-0.0334823	0.012927	4.36841e-09
rs1016388	A	T	12	2321868	-0.0312394	0.0120613	4.37141e-09
rs2053079	A	G	19	30987423	-0.0365769	0.0141221	4.37181e-09
rs116928117	G	A	18	53625487	0.0656307	0.0253449	4.40461e-09
rs6970034	G	A	7	1948088	0.033611	0.0129825	4.43817e-09
rs4721135	A	G	7	1912222	0.0325534	0.0125741	4.43934e-09
rs709935	A	G	2	233802585	-0.0342252	0.0132202	4.444e-09
rs3778996	G	A	7	2177190	0.0326161	0.0126015	4.47885e-09
rs2965200	G	A	19	19476365	0.0329409	0.0127273	4.48359e-09
rs2965183	G	A	19	19545696	-0.0325284	0.0125682	4.48663e-09
rs28631104	T	C	12	123846812	0.0341213	0.0131844	4.49483e-09
rs4721429	T	C	7	2171704	0.032609	0.0126015	4.51327e-09
rs3779009	G	C	7	2203692	0.0324081	0.0125252	4.53047e-09
rs9379900	A	C	6	26603811	0.0499849	0.0193189	4.53584e-09
rs6902211	G	A	6	25767437	-0.0554083	0.0214165	4.54623e-09
rs9467623	G	A	6	25860580	0.0554917	0.0214512	4.56475e-09
rs142198703	T	G	5	46198203	-0.0347735	0.0134439	4.5847e-09
rs10846489	G	A	12	123743927	0.0337411	0.0130451	4.5883e-09
rs138894902	C	T	6	29748523	0.0388284	0.0150122	4.59116e-09
rs6970033	G	A	7	1948087	0.033476	0.0129432	4.59655e-09
rs1892250	T	C	6	25769024	-0.0553897	0.0214165	4.6006e-09
rs1632908	C	G	6	29893403	0.0493075	0.0190648	4.60092e-09
rs147232866	A	G	18	53621557	0.0662809	0.0256293	4.61145e-09
rs4808955	T	C	19	19552413	-0.0325008	0.0125682	4.62288e-09
rs217297	G	A	6	84380923	0.0313338	0.0121172	4.62724e-09
rs2916074	G	A	19	19530270	-0.0324993	0.0125682	4.63036e-09
rs13236574	T	C	7	137078142	0.0326906	0.0126425	4.63478e-09
rs2965189	G	T	19	19519518	-0.0324978	0.0125682	4.6381e-09
rs217335	G	A	6	84342142	0.0313246	0.0121172	4.67526e-09
rs7776538	T	C	7	137082729	0.0328801	0.012719	4.67669e-09
rs200992	A	G	6	27814677	0.0654823	0.0253353	4.70783e-09
rs3794297	C	T	12	2338396	-0.0312806	0.0121028	4.71091e-09
rs55827906	A	T	18	53624585	0.066428	0.0257065	4.74169e-09
rs3735025	T	C	7	137074844	0.0325607	0.0126015	4.756e-09
rs778350	T	C	2	233803208	-0.0341525	0.0132202	4.7901e-09
rs778347	A	G	2	233801356	-0.0341501	0.0132202	4.80199e-09
rs709936	G	T	2	233802603	-0.0341467	0.0132202	4.81903e-09
rs652888	A	G	6	31851234	0.0383853	0.0148615	4.82241e-09
rs61576172	C	T	18	53591799	0.0664422	0.0257244	4.82312e-09
rs1727317	T	C	12	123618942	0.0384992	0.0149057	4.82346e-09
rs2337934	A	G	12	123745359	0.0401251	0.0155364	4.83663e-09
rs1996342	T	C	2	233805499	0.0342167	0.0132492	4.84207e-09
rs217327	T	C	6	84348594	0.0312926	0.0121172	4.84689e-09
rs2675965	C	T	2	233793736	-0.0339574	0.0131497	4.85465e-09
rs16917496	C	T	12	123893830	0.0362191	0.0140274	4.87795e-09
rs118115105	C	G	18	53620548	0.0663718	0.0257065	4.88514e-09
rs2905431	G	A	19	19482882	0.0327139	0.0126714	4.89906e-09
rs2675964	A	G	2	233793676	-0.0339855	0.0131641	4.90045e-09
rs34273322	T	A	6	26415409	0.0498753	0.0193197	4.90755e-09
rs1511032	A	T	8	60719954	0.0312581	0.012109	4.91986e-09
rs12975119	A	C	19	19550464	-0.0324402	0.0125682	4.93713e-09
rs6913795	T	C	6	25848025	0.0560108	0.0217003	4.93905e-09
rs778348	G	A	2	233802635	-0.034122	0.0132202	4.9435e-09
rs1109559	G	A	12	123757861	0.0351585	0.013629	5.03588e-09
rs11767469	G	A	7	2194337	0.0324536	0.0125809	5.04239e-09
rs1860056	A	T	12	2311836	-0.0311116	0.0120613	5.05154e-09
rs4721184	T	C	7	1950784	0.0324506	0.0125813	5.06328e-09
rs217309	C	T	6	84365449	0.03125	0.0121172	5.08473e-09
rs200485	G	C	6	27775697	0.0500737	0.0194195	5.11511e-09
rs10954580	A	G	7	137076712	0.0324907	0.0126015	5.12992e-09
rs9461219	C	G	6	25836927	0.0556972	0.0216061	5.16301e-09
rs17529963	T	C	7	137079172	0.03259	0.0126425	5.16573e-09
rs4712969	A	G	6	25764192	-0.0552485	0.0214351	5.18944e-09
rs2239030	G	A	12	2335941	-0.0310872	0.0120613	5.19233e-09
rs144729306	G	A	6	29748139	0.0375979	0.014589	5.21324e-09
rs10257990	T	C	7	2232671	0.0321565	0.0124784	5.22527e-09
rs1716173	A	T	12	123660721	0.0406147	0.015762	5.24075e-09
rs1006737	G	A	12	2345295	-0.0328888	0.0127646	5.25377e-09
rs1469713	A	G	19	19528806	-0.0323818	0.0125682	5.25935e-09
rs11761818	C	T	7	1935273	0.0325203	0.0126226	5.26873e-09
rs2916073	T	G	19	19528324	-0.0323785	0.0125682	5.27838e-09
rs75895366	G	A	18	53626538	0.0652909	0.0253449	5.28772e-09
rs2283291	G	A	12	2337460	-0.0310638	0.0120613	5.33122e-09
rs13222414	G	C	7	137078190	0.0325602	0.0126425	5.33402e-09
rs13212562	A	G	6	27300310	0.0548228	0.0212884	5.34926e-09
rs17530005	G	C	7	137079284	0.0325559	0.0126425	5.35864e-09
rs12537348	C	G	7	1948172	0.0323975	0.0125813	5.36269e-09
rs769949	A	G	2	200729558	0.039697	0.0154161	5.36495e-09
rs12537914	C	T	7	1948359	0.0323935	0.0125813	5.38607e-09
rs77017736	A	G	18	53627078	0.0652507	0.0253449	5.40317e-09
rs9945732	G	A	18	53593297	0.0660676	0.0256643	5.41856e-09
rs9467626	C	A	6	25873746	0.0556175	0.0216061	5.42888e-09
rs12530512	A	G	7	137083280	0.0327314	0.012719	5.4839e-09
rs4721447	C	T	7	2193433	0.0323748	0.0125809	5.49091e-09
rs9358939	C	G	6	26416787	0.0497155	0.0193197	5.49229e-09
rs9393718	G	A	6	26407482	0.0497148	0.0193197	5.49484e-09
rs117683236	G	A	18	53620149	0.0661491	0.0257065	5.49628e-09
rs1639906	T	C	7	2219966	0.0318204	0.012366	5.49814e-09
rs13127398	T	A	4	102921704	-0.0677445	0.0263269	5.49929e-09
rs3132541	A	C	6	31098734	0.0479954	0.0186547	5.52748e-09
rs11764960	G	A	7	1950532	0.0325071	0.0126365	5.554e-09
rs12538697	T	C	7	137078040	0.0325211	0.0126425	5.56261e-09
rs3778999	G	A	7	2180885	0.0324056	0.0126015	5.62275e-09
rs11766321	G	T	7	137076903	0.0325108	0.0126425	5.62458e-09
rs12299125	C	T	12	123862447	-0.0391086	0.0152083	5.6254e-09
rs3734537	C	A	6	26422627	0.0502994	0.0195613	5.63821e-09
rs2905424	T	C	19	19473445	0.0326554	0.0127001	5.64509e-09
rs370155	T	G	6	27782031	0.0499306	0.0194195	5.65389e-09
rs117125814	T	G	7	1910681	0.033148	0.0128935	5.67457e-09
rs77526132	A	G	18	53626484	0.0651587	0.0253449	5.67613e-09
rs117474169	G	T	18	53610234	0.0662439	0.0257674	5.67843e-09
rs4721217	C	T	7	1973579	0.0326222	0.01269	5.68932e-09
rs13208916	G	A	6	26601940	0.0494553	0.0192385	5.69399e-09
rs2136914	C	T	8	60683896	0.0313017	0.0121788	5.72987e-09
rs4721441	T	C	7	2184060	0.0324904	0.0126425	5.74929e-09
rs2239033	C	A	12	2337746	-0.0309949	0.0120613	5.76136e-09
rs116418977	C	T	6	25365888	0.0718338	0.0279536	5.76334e-09
rs7737080	G	C	5	137758545	0.0320327	0.0124656	5.76816e-09
rs1716156	T	C	12	123671310	0.0404991	0.0157608	5.77429e-09
rs301817	C	A	1	8503379	-0.0319464	0.0124342	5.8033e-09
rs75069735	G	C	18	53609313	0.0661943	0.0257674	5.82852e-09
rs281785	A	G	2	200749566	0.0394962	0.015376	5.84656e-09
rs28458312	G	T	12	123863265	-0.0390622	0.0152083	5.86334e-09
rs35582663	G	A	7	1948756	0.0323124	0.0125813	5.87862e-09
rs769948	C	A	2	200728475	0.0395416	0.015402	5.95792e-09
rs149367683	C	A	6	29748837	0.0384021	0.0149586	5.96388e-09
rs111357851	C	G	7	1911381	0.0330331	0.0128673	5.96609e-09
rs79610527	T	C	7	1910628	0.0328191	0.0127851	5.98421e-09
rs9966779	C	T	18	53620456	0.0666364	0.0259614	6.00249e-09
rs56271017	G	A	18	53613657	0.0650509	0.0253449	6.01331e-09
rs2965199	G	A	19	19475088	0.0324487	0.0126438	6.03329e-09
rs12304248	C	T	12	123810425	-0.0381773	0.0148769	6.04623e-09
rs28413626	G	A	12	123861452	-0.0389477	0.0151786	6.0679e-09
rs2905430	C	T	19	19482608	0.0326186	0.0127129	6.08241e-09
rs138738957	G	T	6	31035391	0.0484957	0.0189013	6.08613e-09
rs2592120	C	T	2	233793664	-0.0338098	0.0131785	6.10271e-09
rs2393667	T	C	6	26421345	0.0495607	0.0193197	6.12271e-09
rs12824685	G	T	12	123817569	-0.0386748	0.0150764	6.12566e-09
rs34269264	C	T	7	1948712	0.0322718	0.0125813	6.14109e-09
rs217343	C	T	6	84336742	0.031078	0.0121172	6.16528e-09
rs34538000	G	T	19	19481379	0.0324942	0.0126714	6.19958e-09
rs2851435	G	A	12	123712416	0.0385862	0.0150505	6.24956e-09
rs2055877	G	A	8	60680901	0.0312222	0.0121788	6.26032e-09
rs281784	T	A	2	200749749	0.0393796	0.0153618	6.27544e-09
rs7737081	G	T	5	137758546	0.0318431	0.0124254	6.3367e-09
rs9368531	G	C	6	27781872	0.0499112	0.019479	6.37517e-09
rs2965188	G	A	19	19522557	-0.032196	0.0125682	6.42732e-09
rs2916076	T	C	19	19545990	-0.032187	0.0125682	6.48968e-09
rs4765904	A	C	12	2332393	-0.0322858	0.012607	6.49397e-09
rs3735026	T	C	7	137074839	0.0322693	0.0126015	6.51027e-09
rs7975763	C	T	12	123604053	-0.0380037	0.0148412	6.51649e-09
rs10035564	A	G	5	45252500	-0.032943	0.0128653	6.52252e-09
rs2747421	G	C	6	29645118	0.0367063	0.014335	6.52254e-09
rs28419092	G	C	12	123812629	0.0351347	0.0137229	6.55033e-09
rs2056459	C	T	8	60679495	0.0311813	0.0121788	6.55094e-09
rs10280993	T	C	7	1948096	0.0331377	0.0129432	6.55553e-09
rs2235251	C	T	6	26431982	0.0494619	0.0193197	6.56122e-09
rs9739070	A	G	12	123771032	0.0400797	0.0156553	6.56502e-09
rs200483	G	A	6	27774824	0.0498655	0.019479	6.58082e-09
rs2056481	A	G	7	1955435	0.0322758	0.0126086	6.59189e-09
rs2965180	T	C	19	19491973	0.0321715	0.0125682	6.59848e-09
rs200489	T	C	6	27798257	0.0498537	0.019479	6.63498e-09
rs1108221	A	T	12	2332795	-0.0323678	0.0126472	6.64082e-09
rs12112306	C	T	7	2232946	0.0319348	0.0124784	6.64793e-09
rs2076030	G	A	6	26426856	0.0494397	0.0193197	6.66407e-09
rs10232234	G	T	7	1948110	0.0324413	0.0126779	6.67717e-09
rs200497	C	T	6	27792640	0.0498435	0.019479	6.68201e-09
rs7447368	G	A	5	152608992	0.0339356	0.0132629	6.69439e-09
rs34351439	T	C	6	25833010	0.0553257	0.0216248	6.71698e-09
rs67624109	C	T	12	123824635	-0.0383965	0.0150088	6.73314e-09
rs778346	T	G	2	233799736	-0.0341394	0.0133491	6.80917e-09
rs4808967	T	C	19	19640524	-0.0323314	0.0126438	6.83984e-09
rs2747054	A	G	6	27783359	0.049807	0.019479	6.85343e-09
rs7835908	C	T	8	60674909	0.0311405	0.0121788	6.85468e-09
rs9461216	A	T	6	25808743	0.0553348	0.0216427	6.87271e-09
rs3130616	G	A	6	31473746	0.0483709	0.0189207	6.89434e-09
rs7256149	T	C	19	19566255	-0.0321306	0.0125682	6.89506e-09
rs769950	A	G	2	200730028	0.0393741	0.015402	6.9017e-09
rs7955457	C	A	12	123811225	-0.0380317	0.0148769	6.90224e-09
rs34032470	T	C	12	123862813	0.0341469	0.0133578	6.9122e-09
rs11038906	G	A	11	46536442	-0.0412996	0.0161576	6.93774e-09
rs1198575	T	C	1	98562260	-0.0397906	0.0155683	6.95439e-09
rs62392365	A	T	6	25371369	0.0722123	0.0282591	7.00137e-09
rs10410664	G	A	19	19556651	-0.0321104	0.0125682	7.04621e-09
rs2965198	A	G	19	19473030	0.0324082	0.0126857	7.0641e-09
rs115591082	A	G	6	32844103	0.0561568	0.0219854	7.10565e-09
rs11062159	G	A	12	2326224	-0.0323005	0.0126472	7.13525e-09
rs6471816	C	T	8	60698804	0.0311077	0.0121856	7.24624e-09
rs4808198	T	C	19	19533630	-0.0324245	0.0127058	7.33317e-09
rs1790126	C	T	12	123683563	0.0396728	0.01555	7.39545e-09
rs61937595	C	T	12	57682956	0.0590452	0.0231436	7.40142e-09
rs35942482	T	A	6	26444938	0.049287	0.0193197	7.41423e-09
rs12575519	T	G	11	46391602	-0.0415521	0.0162902	7.45268e-09
rs200501	C	T	6	27788942	0.0496842	0.019479	7.46128e-09
rs2965182	A	G	19	19548246	-0.0320922	0.0125822	7.46701e-09
rs4553407	G	C	12	123750748	0.0349301	0.013696	7.48754e-09
rs9366656	T	C	6	26434630	0.0493155	0.0193367	7.49126e-09
rs2241443	T	C	7	137082039	0.0324311	0.012719	7.5469e-09
rs11057276	T	C	12	123820397	0.0332097	0.0130244	7.5479e-09
rs11057270	T	C	12	123808073	-0.0379317	0.0148769	7.55659e-09
rs281781	A	C	2	200754393	0.0391658	0.0153618	7.5726e-09
rs9813516	G	A	3	60293004	-0.0328218	0.0128737	7.57528e-09
rs35774874	T	C	11	130811356	0.0328625	0.0128897	7.57675e-09
rs778352	A	T	2	233804330	-0.033741	0.0132347	7.58397e-09
rs769952	C	T	2	200734368	0.0392613	0.015402	7.61801e-09
rs12424245	A	G	12	2322513	-0.032232	0.0126472	7.67512e-09
rs281762	C	G	2	200799201	0.0390758	0.0153329	7.68123e-09
rs10894292	C	T	11	130820757	0.0312283	0.0122575	7.76515e-09
rs1198572	A	C	1	98497176	-0.0392944	0.0154236	7.76559e-09
rs9467622	C	A	6	25854644	0.0552442	0.0216868	7.79908e-09
rs9467607	G	A	6	25809477	0.0550295	0.0216061	7.84294e-09
rs6471833	A	G	8	60720695	0.0308397	0.012109	7.85354e-09
rs10414830	C	T	19	19562332	-0.0320004	0.0125682	7.9279e-09
rs58809476	C	T	12	123724880	-0.0382131	0.0150088	7.93808e-09
rs301819	A	G	1	8501786	-0.031655	0.0124342	7.96354e-09
rs77527387	G	T	18	53594451	0.0656444	0.0257956	8.07366e-09
rs6124079	G	A	20	37438824	-0.0337216	0.0132529	8.10916e-09
rs7980687	G	A	12	123822711	-0.0381419	0.0149944	8.18807e-09
rs2326443	A	T	8	60674037	0.0310124	0.012193	8.2188e-09
rs4808202	G	A	19	19568439	-0.0321224	0.0126298	8.22838e-09
rs6940698	C	T	6	25821580	0.0549979	0.0216248	8.23867e-09
rs448380	T	C	6	29647545	0.0365536	0.0143754	8.29282e-09
rs2099334	A	G	19	19578450	-0.0319535	0.0125682	8.33555e-09
rs13199775	A	T	6	25828782	0.054979	0.0216248	8.33603e-09
rs1639908	C	G	7	2230644	0.0315951	0.0124279	8.34987e-09
rs3129058	C	T	6	29648199	0.0377698	0.0148577	8.37054e-09
rs7011090	A	C	8	60698514	0.0307806	0.012109	8.38659e-09
rs11222406	A	G	11	130814093	0.0311539	0.0122575	8.42495e-09
rs201002	A	G	6	27808192	0.0493524	0.0194195	8.45077e-09
rs13211901	G	A	6	27187612	0.0397971	0.0156621	8.4973e-09
rs9659624	A	G	1	98487333	-0.0417254	0.0164239	8.54874e-09
rs13126505	G	A	4	102865304	-0.0664067	0.0261392	8.55218e-09
rs1808653	T	C	19	19578072	-0.0321916	0.0126714	8.55374e-09
rs9467606	A	G	6	25809218	0.0548844	0.0216061	8.58397e-09
rs28450974	G	A	12	123861420	0.0336301	0.0132401	8.60809e-09
rs6471795	T	A	8	60564143	-0.0311115	0.0122489	8.61705e-09
rs9379875	C	T	6	26444732	0.0490627	0.0193197	8.66657e-09
rs3094005	G	T	6	31465047	0.0483432	0.0190367	8.67019e-09
rs10894306	A	C	11	130873882	0.0311566	0.0122695	8.68369e-09
rs16902086	A	G	5	45285752	-0.0324722	0.0127889	8.71621e-09
rs9467613	T	C	6	25812641	0.0548529	0.0216061	8.75344e-09
rs3095233	A	G	6	31469774	0.0481731	0.0189772	8.78828e-09
rs10405625	T	G	19	19579046	-0.0319006	0.0125682	8.82069e-09
rs1509835	C	G	2	200814809	0.0389144	0.0153329	8.84821e-09
rs769087	G	A	12	2344644	-0.0326989	0.0128878	8.94066e-09
rs3800307	T	A	6	27185792	0.039635	0.0156228	8.96461e-09
rs10848642	A	G	12	2331572	-0.0319825	0.012607	8.97739e-09
rs4808957	A	G	19	19567248	-0.0318806	0.0125682	9.01004e-09
rs2056478	C	T	7	1953897	0.032018	0.0126226	9.01674e-09
rs1469712	C	A	19	19528821	-0.031879	0.0125682	9.02564e-09
rs301802	T	A	1	8497307	-0.0312392	0.0123171	9.05516e-09
rs6071524	T	C	20	37426580	-0.0337678	0.013315	9.0749e-09
rs2851441	A	G	12	123622209	0.0373379	0.0147242	9.10612e-09
rs1108222	C	A	12	2332856	-0.0320663	0.0126472	9.1511e-09
rs4719366	G	A	7	1977906	0.0325465	0.0128368	9.15573e-09
rs28683528	C	T	12	123845351	-0.0382582	0.0150916	9.19851e-09
rs9917108	A	G	19	19572785	-0.0318597	0.0125682	9.21348e-09
rs4759420	G	C	12	123794871	0.0396486	0.0156416	9.2305e-09
rs200490	G	T	6	27796935	0.0493511	0.019479	9.3871e-09
rs78455769	G	A	12	123856443	0.0333967	0.0131844	9.45014e-09
rs2072803	G	C	6	26392515	0.048503	0.0191481	9.45094e-09
rs75689607	C	T	18	53625422	0.0666868	0.0263296	9.48661e-09
rs6471831	G	T	8	60720008	0.0306686	0.012109	9.49365e-09
rs175597	T	C	6	27810626	0.0493312	0.019479	9.51636e-09
rs3795310	C	T	1	8431607	0.0310393	0.0122563	9.51808e-09
rs150084146	G	A	7	2201299	-0.0338576	0.0133699	9.53593e-09
rs1108075	G	A	12	2333671	-0.0320262	0.0126472	9.54837e-09
rs3129063	C	A	6	29645613	0.0376517	0.0148722	9.62571e-09
rs6932590	T	C	6	27248931	0.0366263	0.0144695	9.67595e-09
rs13200921	T	C	6	25790378	0.0546881	0.0216061	9.69473e-09
rs60835840	T	C	12	123860939	0.0335081	0.0132401	9.7391e-09
rs28636834	A	C	12	123871070	-0.0384886	0.0152083	9.7429e-09
rs10226475	A	G	7	2226162	0.0314737	0.0124366	9.74761e-09
rs213230	A	G	6	28330264	0.0353927	0.013987	9.79175e-09
rs11608297	T	C	12	123826642	0.0333609	0.0131844	9.79984e-09
rs10275299	T	C	7	2172049	0.0354094	0.0139968	9.86658e-09
rs11057261	T	C	12	123797567	0.0344453	0.0136162	9.87954e-09
rs10791113	A	G	11	130873165	0.0310315	0.0122695	9.95398e-09
rs1511031	A	C	8	60720759	0.0306253	0.012109	9.95765e-09
rs374317	C	T	6	29644040	0.0362497	0.014335	1.00074e-08
rs8101499	A	G	19	19476984	0.0321421	0.0127129	1.00699e-08
rs13173299	C	T	5	152507916	0.0383963	0.0151881	1.01022e-08
rs2103655	G	A	20	37425958	-0.0336602	0.013315	1.01107e-08
rs187696124	T	C	6	32437531	0.045541	0.018016	1.01373e-08
rs200995	T	C	6	27813694	0.0490816	0.0194195	1.01861e-08
rs4808959	T	G	19	19572108	-0.0317647	0.0125682	1.01939e-08
rs2905435	G	A	19	19495954	0.0321807	0.0127333	1.02086e-08
rs200989	A	G	6	27816442	0.0492737	0.0194976	1.02225e-08
rs7303754	G	A	12	123762004	0.0347113	0.0137356	1.02329e-08
rs281776	T	G	2	200834282	0.0383825	0.015192	1.0315e-08
rs3922316	C	A	12	2331144	-0.0318475	0.012607	1.03598e-08
rs10178177	G	A	2	200829993	0.0383718	0.015192	1.04116e-08
rs751856	A	G	19	19602945	-0.0317447	0.0125682	1.0412e-08
rs1782815	C	A	1	98498898	-0.0413218	0.0163663	1.0549e-08
rs9717195	A	G	5	46302781	0.0319264	0.0126487	1.06535e-08
rs142425863	C	T	6	29751753	0.0365888	0.0144973	1.06883e-08
rs186546506	A	G	2	200777930	-0.0387875	0.0153707	1.07395e-08
rs1064826	A	G	1	8412989	0.0344368	0.0136478	1.07724e-08
rs281783	G	A	2	200751582	0.0384434	0.0152361	1.07823e-08
rs61953412	C	G	12	123762572	0.0349974	0.0138704	1.07836e-08
rs1790105	T	C	12	123667950	0.0396978	0.015735	1.08231e-08
rs75340993	G	T	7	2200864	-0.0332253	0.0131701	1.08387e-08
rs9259927	C	T	6	29902254	0.0464527	0.0184202	1.0977e-08
rs28675824	G	C	12	123853449	-0.0383124	0.0151938	1.10146e-08
rs9467600	C	T	6	25792768	0.0545284	0.0216248	1.10155e-08
rs961491	G	T	11	130866090	0.0309361	0.0122695	1.1043e-08
rs281769	T	C	2	200809709	0.0386587	0.0153329	1.10574e-08
rs61388686	G	A	12	123810873	0.0343304	0.0136162	1.10577e-08
rs76119459	C	T	18	53630222	0.0652039	0.0258616	1.10605e-08
rs4721458	G	A	7	2223624	0.0314583	0.0124784	1.10977e-08
rs9379873	T	C	6	26402717	0.0486959	0.0193197	1.11702e-08
rs892021	T	C	19	19613480	-0.0316746	0.0125682	1.1216e-08
rs13224989	C	G	7	1953766	0.0315127	0.0125047	1.12383e-08
rs281774	C	T	2	200814572	0.0386398	0.0153329	1.12405e-08
rs2072806	C	G	6	26385093	0.0484018	0.019208	1.12684e-08
rs281788	A	T	2	200783705	0.0383175	0.0152069	1.12874e-08
rs9273153	G	A	6	32613026	0.0600711	0.0238431	1.13347e-08
rs1047361	G	A	19	19606634	-0.0316601	0.0125682	1.13893e-08
rs1260294	T	C	12	123560289	-0.0379847	0.0150794	1.14034e-08
rs4263095	G	T	2	200830137	0.0382659	0.015192	1.14258e-08
rs1790099	C	T	12	123656533	0.0361539	0.0143562	1.14982e-08
rs34341465	G	A	12	123729621	-0.0377921	0.0150088	1.1553e-08
rs6939997	C	T	6	25821224	0.0544022	0.0216061	1.15665e-08
rs11057254	A	C	12	123794581	0.0342787	0.0136162	1.16303e-08
rs1790123	C	T	12	123659542	0.0383604	0.0152379	1.16395e-08
rs12818067	G	A	12	123728739	-0.0377782	0.0150088	1.16964e-08
rs1433980	T	C	11	130870956	0.0308824	0.0122695	1.17051e-08
rs2190771	G	T	12	2331192	-0.0317317	0.012607	1.17087e-08
rs281760	A	G	2	200787804	0.0385914	0.0153329	1.17223e-08
rs10894290	T	G	11	130811049	0.0308476	0.0122575	1.17657e-08
rs448489	T	C	6	29647642	0.0360754	0.014335	1.17692e-08
rs10791097	T	G	11	130718630	0.0304235	0.0120894	1.17778e-08
rs1108074	C	T	12	2333484	-0.0316865	0.0125918	1.17951e-08
rs2965175	G	A	19	19481606	0.0318844	0.0126714	1.18255e-08
rs1033656	A	T	6	84305673	0.030525	0.0121315	1.18354e-08
rs2350640	A	C	5	137778981	0.0307745	0.0122313	1.18555e-08
rs10772996	T	C	12	123697531	0.0389898	0.0154974	1.18803e-08
rs387642	C	T	6	29645634	0.0360956	0.0143494	1.19472e-08
rs3752151	T	C	19	19616026	-0.0317693	0.0126298	1.19558e-08
rs281782	G	A	2	200753673	0.0383251	0.0152361	1.19571e-08
rs4950119	A	C	1	98491248	-0.0390907	0.0155407	1.1963e-08
rs6511038	A	C	19	19607564	-0.0316129	0.0125682	1.19731e-08
rs7111478	A	G	11	130819628	0.0308536	0.0122695	1.20764e-08
rs9724773	G	C	1	98476966	-0.0411883	0.0163808	1.21158e-08
rs2136912	T	G	8	60677765	0.0307626	0.0122346	1.21203e-08
rs11062166	G	A	12	2334260	-0.0317975	0.0126472	1.21519e-08
rs200996	G	A	6	27811828	0.0489737	0.019479	1.21547e-08
rs375984	C	T	6	29644502	0.0360391	0.014335	1.21723e-08
rs2747427	A	G	6	29648119	0.0360754	0.0143494	1.21732e-08
rs188146	C	T	2	200750444	0.0383034	0.0152361	1.2185e-08
rs10419912	G	A	19	19597055	-0.0317503	0.0126298	1.21976e-08
rs376319	C	T	6	29644633	0.0360349	0.014335	1.2219e-08
rs9270513	T	A	6	32559400	0.0375376	0.0149337	1.22452e-08
rs10773008	A	G	12	123800820	0.0393026	0.0156416	1.2397e-08
rs176008	A	T	2	200814720	0.0382652	0.0152295	1.24173e-08
rs11060623	C	T	12	123379193	0.0362389	0.0144235	1.24296e-08
rs971232	C	T	2	200792881	0.0382067	0.0152069	1.24358e-08
rs166848	T	C	2	200753901	0.038278	0.0152361	1.24578e-08
rs2288852	T	C	19	19605348	-0.0315753	0.0125682	1.24586e-08
rs3098341	G	T	2	200792498	0.0382024	0.0152069	1.24826e-08
rs2056480	G	A	7	1954301	0.0316052	0.0125813	1.24974e-08
rs1034519	C	A	8	60658238	0.0306969	0.0122201	1.25121e-08
rs11675479	T	C	2	233555953	0.031917	0.0127067	1.25412e-08
rs11057219	T	C	12	123750073	0.0346695	0.0138028	1.25492e-08
rs2278829	A	C	7	137072931	0.0316517	0.0126015	1.25538e-08
rs1938572	T	C	1	98484474	-0.0410335	0.0163386	1.26051e-08
rs1658807	C	T	2	200767512	0.038259	0.0152361	1.26659e-08
rs2747428	C	G	6	29648126	0.0360324	0.0143494	1.26676e-08
rs3129062	C	T	6	29645937	0.0359953	0.014335	1.26754e-08
rs2802535	C	T	1	98508258	-0.0389833	0.0155262	1.27094e-08
rs28592876	G	A	12	123866429	-0.0382216	0.0152235	1.2728e-08
rs11057275	C	T	12	123819125	0.032806	0.0130666	1.27333e-08
rs13222916	G	A	7	86457353	0.0428191	0.017056	1.27638e-08
rs11062147	T	C	12	2298072	-0.0319878	0.0127452	1.28841e-08
rs149621186	T	C	5	46314192	0.0320112	0.0127547	1.28888e-08
rs281786	T	C	2	200772720	0.0383393	0.0152766	1.29037e-08
rs71424239	T	C	2	200725473	-0.0392014	0.015622	1.29559e-08
rs9727941	C	T	1	98476958	-0.0411023	0.0163808	1.29902e-08
rs301805	T	G	1	8481016	-0.0309002	0.0123171	1.30671e-08
rs1991899	A	G	11	130801649	0.0307465	0.0122575	1.31271e-08
rs28533432	C	T	12	123873242	0.0341156	0.013601	1.31364e-08
rs9348739	G	C	6	26923099	0.0458508	0.0182821	1.31988e-08
rs6909	A	G	19	19619542	-0.0316737	0.0126298	1.32189e-08
rs200990	T	G	6	27815823	0.048932	0.0195153	1.33052e-08
rs4518583	T	C	7	137071144	0.0315842	0.0126015	1.34781e-08
rs4292998	A	G	1	98507696	-0.0389833	0.0155545	1.35043e-08
rs10402627	T	C	19	19621038	-0.0314955	0.0125682	1.35529e-08
rs11771451	T	C	7	1945678	0.0318559	0.0127122	1.356e-08
rs4728408	T	C	7	137072096	0.0315763	0.0126015	1.35908e-08
rs10054134	C	T	5	46292277	0.0316865	0.0126487	1.37075e-08
rs10894294	C	A	11	130830748	0.0307346	0.0122695	1.37346e-08
rs2695476	T	C	12	123694206	0.037683	0.0150505	1.39543e-08
rs2747429	T	C	6	29648377	0.0358885	0.014335	1.39911e-08
rs200948	T	C	6	27835272	0.0487641	0.019479	1.40188e-08
rs10791099	G	C	11	130718813	0.030263	0.0120894	1.40461e-08
rs10791098	T	G	11	130718711	0.0302604	0.0120894	1.40859e-08
rs1704186	T	G	2	200769539	0.0381347	0.0152361	1.41124e-08
rs4973576	C	A	2	233806771	0.033863	0.0135306	1.4153e-08
rs4732253	A	G	7	137072151	0.0315355	0.0126015	1.4186e-08
rs9467603	A	G	6	25803712	0.0540692	0.0216061	1.41902e-08
rs8185314	G	T	5	46299750	0.0316518	0.0126487	1.42137e-08
rs11895190	G	A	2	200838613	0.038012	0.015192	1.42624e-08
rs11057238	C	A	12	123767971	0.0343359	0.0137229	1.42666e-08
rs4706184	C	A	6	84306856	0.0303158	0.0121172	1.43078e-08
rs7779548	G	A	7	137074540	0.0315271	0.0126015	1.43109e-08
rs28498205	C	T	12	123851874	0.0336508	0.0134506	1.43222e-08
rs7974099	A	G	12	123771475	0.0344611	0.0137754	1.43515e-08
rs13252902	G	A	8	60710242	0.0304826	0.0121856	1.43748e-08
rs2524005	G	A	6	29899677	0.0406759	0.0162616	1.44094e-08
rs281771	C	A	2	200812202	0.0383508	0.0153329	1.44344e-08
rs61882746	C	T	11	46567475	-0.0400609	0.0160166	1.44348e-08
rs2315610	T	C	19	19597240	-0.0315865	0.0126298	1.44855e-08
rs281759	T	C	2	200787719	0.0383466	0.0153329	1.44864e-08
rs747050	C	G	19	19584987	-0.0315851	0.0126298	1.45065e-08
rs2695478	C	T	12	123689521	0.0376367	0.0150505	1.45344e-08
rs12540417	A	C	7	137077103	0.031614	0.0126425	1.45488e-08
rs417764	G	A	6	29648137	0.0358808	0.0143494	1.45697e-08
rs58835785	C	T	7	2195442	0.0314583	0.0125809	1.45761e-08
rs10402451	A	G	19	19608537	-0.0314245	0.0125682	1.46047e-08
rs4644136	C	T	7	1900208	0.0316954	0.0126779	1.46571e-08
rs2682433	G	A	12	123697041	-0.0376258	0.0150505	1.46742e-08
rs1630820	C	G	12	123516917	0.0359972	0.0143992	1.46784e-08
rs5005705	C	A	1	98487510	-0.0409135	0.0163663	1.46925e-08
rs4808964	C	A	19	19603692	-0.031571	0.0126298	1.47224e-08
rs1716158	A	G	12	123669508	0.0392926	0.0157214	1.48027e-08
rs728054	G	A	7	137072364	0.0314907	0.0126015	1.48678e-08
rs10160701	C	T	11	46551918	-0.0400246	0.0160166	1.48744e-08
rs9467609	A	G	6	25809751	0.0538919	0.0215688	1.49398e-08
rs4492120	G	A	5	45187804	-0.0321381	0.0128653	1.50499e-08
rs2224195	T	C	6	84307726	0.0302669	0.0121172	1.50913e-08
rs6972752	G	A	7	2196551	-0.0328961	0.0131701	1.51017e-08
rs166845	T	A	2	200823360	0.0379431	0.015192	1.51433e-08
rs4673611	C	A	2	200819177	0.0379431	0.015192	1.51433e-08
rs4808965	A	G	19	19631655	-0.0315424	0.0126298	1.51688e-08
rs200950	A	G	6	27835772	0.0486426	0.019479	1.52243e-08
rs301799	C	T	1	8489302	-0.0307534	0.0123171	1.53004e-08
rs1865034	C	T	19	19605763	-0.0315324	0.0126298	1.53276e-08
rs10773000	G	T	12	123736084	-0.03279	0.0131353	1.53958e-08
rs9358938	C	T	6	26387546	0.0480299	0.0192419	1.54395e-08
rs11038914	C	T	11	46561301	-0.0398775	0.0159763	1.54546e-08
rs13230189	C	T	7	137073259	0.0314521	0.0126015	1.54818e-08
rs11608305	C	G	12	123791165	0.0339807	0.0136162	1.55427e-08
rs200952	C	T	6	27836976	0.0486044	0.019479	1.56233e-08
rs34295134	T	A	6	27828151	0.0486044	0.019479	1.56233e-08
rs200983	C	T	6	27830326	0.0485989	0.019479	1.56818e-08
rs200981	A	G	6	27833174	0.0485953	0.019479	1.57199e-08
rs6471803	G	A	8	60667231	0.0303814	0.0121788	1.57485e-08
rs12536261	G	A	7	1953571	0.0313839	0.0125813	1.57726e-08
rs9440293	T	C	1	98476950	-0.0410124	0.0164412	1.5775e-08
rs3794993	C	A	19	19611550	-0.0313494	0.0125682	1.58045e-08
rs12671113	G	A	7	1965255	0.0315513	0.0126494	1.58143e-08
rs1063966	G	A	19	19616742	-0.0314992	0.0126298	1.58692e-08
rs3794990	A	G	19	19610030	-0.0313382	0.0125682	1.59907e-08
rs9324382	T	C	1	98483322	-0.0408059	0.0163663	1.60237e-08
rs7588513	G	C	2	233551530	0.0315646	0.0126602	1.60402e-08
rs13109404	T	G	4	102896591	-0.0653466	0.0262104	1.60537e-08
rs1054930	G	C	19	19648346	-0.0315212	0.0126438	1.60823e-08
rs10750450	G	T	11	130719061	0.0301383	0.0120894	1.60964e-08
rs11057251	C	T	12	123791227	0.0339375	0.0136162	1.62081e-08
rs2016358	C	A	6	84283733	0.03095	0.0124191	1.62734e-08
rs4975914	G	A	5	46313331	0.0316745	0.0127099	1.6276e-08
rs28582096	G	A	12	123856998	-0.0378621	0.0151938	1.63126e-08
rs2208335	G	A	6	84295420	0.0302294	0.0121315	1.63407e-08
rs7293494	T	G	5	46313652	0.0316687	0.0127099	1.63743e-08
rs7308351	T	C	12	2303546	-0.030812	0.0123664	1.63886e-08
rs9658841	C	T	1	98488895	-0.0408122	0.0163808	1.64173e-08
rs10846515	T	G	12	123801672	0.0392988	0.0157744	1.64504e-08
rs7953929	C	G	12	123758235	-0.0373888	0.0150088	1.64886e-08
rs2324447	C	T	6	84300371	0.0302201	0.0121315	1.65057e-08
rs10422819	C	A	19	19643028	-0.0314947	0.0126438	1.6533e-08
rs149543464	G	A	6	30400763	0.0551005	0.0221208	1.65406e-08
rs28583837	G	A	12	123863620	-0.0380187	0.0152646	1.65916e-08
rs9273455	C	T	6	32627830	0.0445765	0.0178977	1.6599e-08
rs2238053	T	C	12	2317096	-0.0306605	0.0123106	1.66091e-08
rs11222410	A	G	11	130833994	0.0305274	0.0122575	1.66252e-08
rs9324388	G	A	1	98488155	-0.0407938	0.0163808	1.66613e-08
rs56155997	C	T	2	200768491	-0.0390029	0.0156619	1.667e-08
rs12582153	C	T	12	123782866	0.0340073	0.013656	1.66743e-08
rs11694369	G	A	2	200741720	-0.0390021	0.0156619	1.66808e-08
rs59134428	G	A	7	2195445	0.0313246	0.0125809	1.67694e-08
rs200954	C	G	6	27838764	0.0484974	0.019479	1.67966e-08
rs281766	T	G	2	200820505	0.0378187	0.015192	1.68697e-08
rs281794	C	T	2	200846666	0.0378185	0.015192	1.6873e-08
rs4634961	G	A	1	98487763	-0.0407755	0.0163808	1.69079e-08
rs2238052	G	A	12	2307296	-0.0307824	0.0123664	1.69138e-08
rs12829456	C	T	12	123725395	-0.0373563	0.0150088	1.69656e-08
rs10282	T	C	19	19619317	-0.0314348	0.0126298	1.69721e-08
rs1938560	C	T	1	98485192	-0.0407615	0.0163808	1.70989e-08
rs4410273	T	C	2	200818258	0.0380521	0.0152943	1.71835e-08
rs1054284	T	G	19	19616953	-0.0314572	0.0126438	1.71914e-08
rs4808208	A	G	19	19650096	-0.0314559	0.0126438	1.72149e-08
rs256377	A	G	5	60506274	0.0316355	0.0127162	1.72256e-08
rs1716183	C	T	12	123635096	-0.042632	0.017139	1.73137e-08
rs281789	T	G	2	200780698	0.0378115	0.0152069	1.75307e-08
rs2351137	C	T	7	137071339	0.0313683	0.0126157	1.75364e-08
rs4366492	T	C	11	130717256	0.0300594	0.0120894	1.75404e-08
rs4613918	G	A	7	137071264	0.0313318	0.0126015	1.7556e-08
rs281793	G	A	2	200847990	0.0379288	0.0152548	1.75593e-08
rs7940866	T	A	11	130817579	0.0307957	0.0123878	1.76464e-08
rs9324384	C	T	1	98487566	-0.0407046	0.0163808	1.78981e-08
rs7752448	A	G	6	28301099	0.0493898	0.0198798	1.80107e-08
rs10783082	T	C	1	98490636	-0.0406963	0.0163808	1.80177e-08
rs2023569	C	T	6	84292572	0.0301387	0.0121315	1.80301e-08
rs4245673	A	C	1	98491473	-0.040694	0.0163808	1.80518e-08
rs1782813	T	C	1	98499843	-0.0406902	0.0163808	1.81069e-08
rs4447033	G	A	1	98484291	-0.0407938	0.0164231	1.81274e-08
rs12820906	A	G	12	123493123	-0.0352537	0.014193	1.81393e-08
rs9659996	A	G	1	98488863	-0.0406867	0.0163808	1.81577e-08
rs4950117	C	T	1	98490165	-0.0406854	0.0163808	1.81761e-08
rs2240331	C	A	5	137780368	0.0301732	0.01215	1.82552e-08
rs143880108	C	T	6	29748641	0.0372815	0.0150138	1.83128e-08
rs4950120	G	A	1	98491382	-0.0406746	0.0163808	1.83348e-08
rs8185301	C	T	5	46312251	0.0315499	0.0127099	1.85172e-08
rs1938558	G	T	1	98484954	-0.0406559	0.0163808	1.86117e-08
rs1938559	G	A	1	98485102	-0.0406559	0.0163808	1.86117e-08
rs9324386	G	A	1	98487959	-0.0406467	0.0163808	1.87486e-08
rs72986630	C	T	19	11849736	-0.0737274	0.0297126	1.87498e-08
rs7127529	A	C	11	46582072	-0.0397422	0.0160166	1.8761e-08
rs10875125	A	C	1	98494200	-0.0410165	0.0165302	1.87615e-08
rs73039284	C	G	7	2221583	0.0309608	0.0124784	1.88008e-08
rs2238054	T	C	12	2317644	-0.0305417	0.0123106	1.88567e-08
rs10848636	G	T	12	2316493	-0.0305416	0.0123106	1.88583e-08
rs2304098	T	C	19	19646272	-0.0313676	0.0126438	1.8868e-08
rs940904	G	A	12	123491572	0.0343432	0.0138475	1.90579e-08
rs9269431	C	A	6	32541655	0.0351359	0.0141674	1.90731e-08
rs34961072	G	C	7	1948620	0.0314756	0.0126919	1.90939e-08
rs4283969	T	G	7	137071327	0.0312845	0.0126157	1.91351e-08
rs7293317	A	G	5	46207079	-0.0323808	0.0130587	1.91784e-08
rs2324314	A	C	11	130834589	0.0303932	0.0122575	1.91984e-08
rs1433979	G	A	11	130871617	0.030419	0.0122695	1.92756e-08
rs9274622	T	C	6	32635990	0.0337573	0.0136166	1.93023e-08
rs2022265	A	G	6	84293271	0.0300402	0.0121172	1.93041e-08
rs1198571	A	G	1	98497672	-0.0406079	0.0163808	1.93403e-08
rs9661157	G	A	1	98489080	-0.0405985	0.0163808	1.94871e-08
rs2324316	G	T	11	130872353	0.030697	0.0123858	1.94897e-08
rs9725319	T	C	1	98485927	-0.0405955	0.0163808	1.95332e-08
rs9440393	C	T	1	98492462	-0.0405947	0.0163808	1.95467e-08
rs2391905	T	C	1	98489735	-0.0405902	0.0163808	1.96169e-08
rs7250893	A	G	19	19625547	-0.0312955	0.0126298	1.96181e-08
rs10848633	A	G	12	2316019	-0.0304963	0.0123106	1.97898e-08
rs1892549	A	G	1	98482693	-0.0405709	0.0163808	1.99221e-08
rs2391904	A	G	1	98483150	-0.0405709	0.0163808	1.99221e-08
rs9324385	C	A	1	98487899	-0.0405647	0.0163808	2.00208e-08
rs6633	G	T	12	123745809	-0.0371999	0.0150232	2.00697e-08
rs12459854	T	C	19	19461437	0.0326663	0.0131926	2.00864e-08
rs9283801	T	C	6	84294486	0.0300024	0.0121172	2.01086e-08
rs3802888	A	G	11	46515902	-0.0396566	0.0160166	2.0122e-08
rs147925578	C	A	6	26937830	-0.0427859	0.0172815	2.01603e-08
rs28809230	T	C	12	123865361	-0.0375496	0.0151673	2.01927e-08
rs1892551	C	T	1	98482961	-0.0405502	0.0163808	2.02538e-08
rs1198573	T	C	1	98495513	-0.0405457	0.0163808	2.03271e-08
rs1938568	T	C	1	98491732	-0.0405457	0.0163808	2.03271e-08
rs4477335	T	C	1	98486162	-0.0409907	0.0165631	2.04273e-08
rs3798875	A	G	6	84293412	0.03002	0.0121315	2.04986e-08
rs9324381	G	A	1	98475913	-0.0404939	0.0163663	2.05843e-08
rs11222421	A	T	11	130872351	0.0304991	0.0123274	2.06209e-08
rs1892552	G	A	1	98483035	-0.0405213	0.0163808	2.07277e-08
rs1702294	T	C	1	98501984	-0.0384467	0.015545	2.08492e-08
rs1782810	G	A	1	98502340	-0.0384459	0.015545	2.08633e-08
rs2074088	T	C	19	19478395	0.0314414	0.0127129	2.08689e-08
rs2351138	C	T	7	137071390	0.0311642	0.0126015	2.09026e-08
rs758174	T	C	12	2315706	-0.0304386	0.0123106	2.10427e-08
rs12667600	C	A	7	1895755	0.0314824	0.0127333	2.10719e-08
rs10807761	G	A	7	1945428	0.0310694	0.0125675	2.11372e-08
rs75849460	G	A	12	2312821	-0.0321104	0.0129892	2.11671e-08
rs60005721	A	T	6	25263219	0.0539092	0.0218105	2.12761e-08
rs4950118	G	T	1	98490358	-0.0404875	0.0163808	2.12941e-08
rs11819869	C	T	11	46560680	-0.0395782	0.0160166	2.14535e-08
rs11038897	C	T	11	46470827	-0.0395779	0.0160166	2.14587e-08
rs2082421	C	T	19	19606264	-0.0312428	0.0126438	2.14722e-08
rs148320812	G	A	6	29750777	0.0363959	0.0147294	2.14813e-08
rs1727324	A	T	12	123698603	0.0372892	0.0150916	2.15129e-08
rs11680723	C	G	2	200810957	-0.0388514	0.0157241	2.15228e-08
rs4765902	G	A	12	2312965	-0.0304157	0.0123106	2.15595e-08
rs10848628	T	C	12	2312489	-0.0304153	0.0123106	2.15686e-08
rs2744239	A	G	6	25356350	0.0656948	0.0265905	2.15815e-08
rs10848631	G	A	12	2314825	-0.0304138	0.0123106	2.16043e-08
rs35589403	C	G	6	27219491	0.0387327	0.0156783	2.16217e-08
rs10848637	C	A	12	2316554	-0.0304094	0.0123106	2.17058e-08
rs9272743	C	T	6	32609726	0.0375784	0.0152131	2.1716e-08
rs2295593	C	T	6	26501768	0.0465849	0.0188604	2.17581e-08
rs1198588	A	T	1	98552832	-0.0373049	0.0151035	2.17689e-08
rs9271384	C	T	6	32587408	0.0374994	0.0151829	2.1799e-08
rs7293337	T	G	5	46203497	-0.0307948	0.0124694	2.18603e-08
rs9324383	C	T	1	98485573	-0.0404543	0.0163808	2.18671e-08
rs1892251	T	C	6	25769349	-0.0490839	0.0198775	2.19498e-08
rs4765668	A	G	12	2312826	-0.0313178	0.0126834	2.19846e-08
rs9274653	T	C	6	32636254	0.0337605	0.013673	2.19999e-08
rs7000664	T	C	8	60717480	0.0297448	0.012047	2.20239e-08
rs1790119	C	A	12	123615098	0.0377384	0.015285	2.20485e-08
rs6489353	A	G	12	2338858	-0.0302061	0.0122346	2.20687e-08
rs8188077	A	G	5	46295605	0.031228	0.0126487	2.20793e-08
rs1198595	A	T	1	98537932	-0.0398474	0.0161409	2.21203e-08
rs73102769	T	C	2	233793211	-0.0301677	0.0122201	2.2131e-08
rs1727309	A	G	12	123658258	0.0376175	0.0152379	2.21345e-08
rs71444571	G	A	12	123771015	-0.0390961	0.0158384	2.22049e-08
rs215011	C	T	6	25384361	0.06521	0.0264183	2.22249e-08
rs1879380	G	A	12	123739111	-0.0370444	0.0150088	2.22796e-08
rs10848632	C	T	12	2315993	-0.0304864	0.012352	2.22956e-08
rs1938561	G	A	1	98476718	-0.040387	0.0163663	2.24185e-08
rs4719456	G	C	7	2228704	0.0309361	0.0125397	2.26102e-08
rs61882750	T	G	11	46584227	-0.0395125	0.0160166	2.26352e-08
rs6880469	A	G	5	44975989	-0.0318699	0.012921	2.27657e-08
rs4765667	A	C	12	2312820	-0.0319382	0.0129502	2.28519e-08
rs954004	C	T	8	60712976	0.0297061	0.012047	2.29686e-08
rs2391902	C	T	1	98474767	-0.0403545	0.0163663	2.30067e-08
rs10745500	A	C	12	89830611	0.0342892	0.0139064	2.30079e-08
rs1058766	T	C	1	8418650	0.0321588	0.0130443	2.31166e-08
rs9273151	G	A	6	32613011	0.0386615	0.0156823	2.31353e-08
rs2098013	G	A	12	2309023	-0.0303491	0.0123106	2.31373e-08
rs9324387	G	A	1	98488030	-0.0403819	0.0163808	2.31649e-08
rs2517776	A	T	6	29893922	0.0399681	0.0162136	2.31954e-08
rs11121172	C	A	1	8418644	0.0321158	0.0130291	2.32443e-08
rs2660304	G	T	1	98512127	-0.0384186	0.0155869	2.32818e-08
rs12817892	G	A	12	123728702	-0.0369874	0.0150088	2.34106e-08
rs10747495	A	G	1	98470605	-0.0403308	0.0163663	2.34454e-08
rs141552776	A	G	6	29752070	0.0377943	0.0153371	2.34541e-08
rs10744559	C	T	12	2298298	-0.0306238	0.0124283	2.35158e-08
rs11762834	C	T	7	1895641	0.0315637	0.0128098	2.35166e-08
rs4584446	A	G	1	98489478	-0.0405425	0.0164558	2.36123e-08
rs7752899	C	T	6	84287712	0.0298486	0.0121172	2.37377e-08
rs10774032	T	C	12	2309393	-0.0303592	0.0123246	2.37455e-08
rs758172	T	A	12	2314997	-0.030323	0.0123106	2.37865e-08
rs1938566	C	T	1	98478981	-0.0403563	0.0163847	2.38211e-08
rs6910310	A	G	6	32604221	0.055474	0.022525	2.39053e-08
rs9366689	C	A	6	27276171	0.0304337	0.012358	2.3941e-08
rs10064829	T	C	5	46193061	-0.0319911	0.0129905	2.39423e-08
rs116827595	G	A	6	32813768	0.0538612	0.0218713	2.39491e-08
rs8188296	T	C	5	46222050	-0.0311764	0.0126601	2.39724e-08
rs4421257	T	C	7	1955152	0.0309471	0.0125675	2.40009e-08
rs6471830	G	A	8	60713371	0.0297669	0.0120883	2.4002e-08
rs2239018	C	T	12	2304357	-0.0304475	0.0123664	2.41137e-08
rs11062156	G	A	12	2317523	-0.030309	0.0123106	2.4143e-08
rs1892550	A	G	1	98482828	-0.0403276	0.0163808	2.41887e-08
rs9379945	T	C	6	26907831	0.0446374	0.018133	2.42544e-08
rs11038900	A	G	11	46495302	-0.0396703	0.0161173	2.43563e-08
rs1198591	C	G	1	98541836	-0.0374988	0.0152352	2.43601e-08
rs9379882	C	T	6	26511076	0.0464605	0.0188774	2.44087e-08
rs6910549	A	G	6	25780811	-0.0486271	0.0197582	2.44314e-08
rs9270521	A	C	6	32559529	0.0352447	0.0143235	2.45875e-08
rs6065078	G	A	20	37434133	-0.0305978	0.0124366	2.46879e-08
rs3130923	G	A	6	31462135	0.0494815	0.0201128	2.47218e-08
rs2239023	A	G	12	2310616	-0.0302841	0.0123106	2.47858e-08
rs7293321	G	T	5	46207027	-0.0342255	0.013914	2.48533e-08
rs7112616	T	C	11	130805334	0.0303458	0.0123385	2.49683e-08
rs10848627	A	G	12	2312408	-0.0302748	0.0123106	2.50325e-08
rs1034516	G	T	8	60710997	0.0296258	0.012047	2.50527e-08
rs1938565	A	T	1	98478544	-0.0402821	0.0163808	2.50791e-08
rs10808702	G	C	8	60714490	0.0296239	0.012047	2.51022e-08
rs1034517	T	C	8	60712682	0.0296187	0.012047	2.52431e-08
rs1433976	A	G	11	130875123	0.0301351	0.0122575	2.52739e-08
rs4975972	G	A	5	46297662	0.0313552	0.0127547	2.53303e-08
rs7750960	A	C	6	25887217	0.049466	0.0201218	2.53311e-08
rs13214169	A	G	6	25890656	0.0495034	0.0201397	2.54387e-08
rs10875124	G	A	1	98494185	-0.0406292	0.0165302	2.5481e-08
rs2239024	C	T	12	2311313	-0.0302574	0.0123106	2.54949e-08
rs7936413	T	C	11	46393958	-0.0396892	0.0161485	2.55164e-08
rs3779002	C	T	7	2183219	0.0312592	0.012719	2.55498e-08
rs1938562	T	A	1	98473716	-0.0402219	0.0163663	2.55687e-08
rs3823427	G	C	6	27256346	0.0364309	0.0148241	2.55904e-08
rs4765669	A	G	12	2313111	-0.0302749	0.0123246	2.59579e-08
rs1938567	T	C	1	98480128	-0.0402381	0.0163808	2.59694e-08
rs62443039	C	T	7	2209354	-0.0324211	0.0131987	2.59774e-08
rs1820353	A	G	11	130870765	0.0301351	0.0122695	2.60727e-08
rs892022	G	A	19	19613381	-0.0310151	0.0126298	2.62094e-08
rs35454259	G	A	6	27254475	0.0364971	0.0148641	2.63189e-08
rs7766531	T	C	6	25886577	0.0493122	0.0200838	2.63418e-08
rs13168705	A	G	5	152589220	0.0324236	0.0132058	2.63642e-08
rs12705761	G	C	7	110976264	0.0312285	0.0127196	2.63986e-08
rs954005	C	T	8	60713156	0.0295749	0.012047	2.64663e-08
rs35594306	T	C	2	200775125	-0.038248	0.0155814	2.65488e-08
rs10900851	A	C	5	137681986	-0.0341342	0.0139057	2.65592e-08
rs983708	C	T	7	137070207	0.031033	0.0126425	2.6569e-08
rs7957545	T	C	12	2324042	-0.0301812	0.0122964	2.66304e-08
rs1937126	G	C	6	25769608	-0.0484937	0.0197582	2.66736e-08
rs35038526	A	G	7	2213106	-0.032202	0.0131224	2.681e-08
rs35721825	T	C	5	152507693	0.0375257	0.0152943	2.6945e-08
rs758173	G	A	12	2315228	-0.0302022	0.0123106	2.70243e-08
rs9294278	T	C	6	84285261	0.0297552	0.0121315	2.72447e-08
rs4835791	T	C	5	137745700	0.033764	0.0137662	2.72588e-08
rs1790125	C	T	12	123665256	0.0383001	0.0156158	2.72716e-08
rs12176129	C	T	6	26514940	0.0462994	0.0188774	2.72737e-08
rs535777	G	C	6	32577633	0.0509725	0.0207833	2.73006e-08
rs10072776	T	G	5	46202280	-0.0305525	0.0124576	2.73147e-08
rs2660299	C	T	1	98528452	-0.0373635	0.0152352	2.73418e-08
rs13168431	C	T	5	46205700	-0.0305498	0.0124576	2.7392e-08
rs2239020	A	G	12	2310452	-0.0301858	0.0123106	2.7496e-08
rs2239021	C	T	12	2310529	-0.0301852	0.0123106	2.75157e-08
rs2393923	T	C	6	27270261	0.0326035	0.0132972	2.75325e-08
rs2239019	G	T	12	2310310	-0.0301842	0.0123106	2.75446e-08
rs60722866	T	C	11	46650438	-0.0394163	0.0160779	2.76512e-08
rs6997129	T	G	8	60711742	0.0295337	0.012047	2.76671e-08
rs7132277	C	T	12	123593382	-0.0379659	0.0154872	2.77057e-08
rs1938563	T	A	1	98472958	-0.0403682	0.016468	2.77508e-08
rs581318	A	T	5	60515794	0.029667	0.0121028	2.77718e-08
rs3800926	G	A	7	2205956	-0.0323153	0.0131844	2.78501e-08
rs11743085	C	T	5	88825791	0.0490738	0.0200219	2.7859e-08
rs1489192	T	C	11	46509344	-0.0393998	0.0160779	2.80201e-08
rs203769	C	T	2	200900866	-0.0393355	0.0160518	2.80277e-08
rs4975977	C	T	5	46308090	0.0312553	0.0127547	2.80447e-08
rs9393777	T	C	6	26942027	0.0443357	0.018093	2.80693e-08
rs58147945	C	G	11	46500654	-0.0393957	0.0160779	2.81134e-08
rs2905421	A	C	19	19457908	0.0312167	0.0127418	2.82425e-08
rs11684942	C	T	2	201009136	-0.0395007	0.0161236	2.82695e-08
rs4835790	T	C	5	137744392	0.033723	0.0137662	2.83332e-08
rs1782811	A	C	1	98502410	-0.0404192	0.016502	2.84624e-08
rs67234939	A	G	6	26530419	0.0461947	0.0188604	2.84822e-08
rs6485682	C	A	11	46446264	0.0392241	0.0160166	2.86076e-08
rs62193335	A	C	2	233698457	-0.038488	0.0157184	2.87438e-08
rs61884264	G	A	11	46639582	-0.0392182	0.0160166	2.87454e-08
rs1892253	T	G	6	25782314	-0.0483758	0.0197582	2.88214e-08
rs10755942	T	C	8	60714508	0.0294955	0.012047	2.88278e-08
rs3799383	C	T	6	26510748	0.0461334	0.0188434	2.887e-08
rs10791111	T	G	11	130856099	0.0320168	0.0130781	2.89204e-08
rs10459125	C	T	12	2309864	-0.0301373	0.0123106	2.89379e-08
rs6471828	G	A	8	60711831	0.0294909	0.012047	2.89715e-08
rs61882709	G	A	11	46472414	-0.0392072	0.0160166	2.90017e-08
rs10504300	G	A	8	60714731	0.0294891	0.012047	2.90291e-08
rs34634	C	T	5	60513566	0.0296255	0.0121028	2.90329e-08
rs6859397	T	C	5	45136050	-0.0316278	0.012921	2.90448e-08
rs12824957	T	C	12	123750228	-0.0367381	0.0150088	2.90531e-08
rs589794	G	A	5	60516119	0.0296229	0.0121028	2.91146e-08
rs7942900	G	A	11	130839244	0.0300272	0.0122695	2.92268e-08
rs9467632	A	G	6	25889706	0.0496546	0.0202904	2.92722e-08
rs281763	C	T	2	200794870	0.0380623	0.0155536	2.92813e-08
rs145648066	T	C	6	29146523	0.0401932	0.016425	2.93151e-08
rs4411173	C	A	1	98507718	-0.0404404	0.0165263	2.93306e-08
rs12577142	T	C	11	46377770	-0.0395154	0.0161485	2.93434e-08
rs7306755	G	A	12	123767929	-0.0385648	0.0157608	2.93883e-08
rs6471826	T	G	8	60709242	0.0294769	0.012047	2.94128e-08
rs4765670	A	G	12	2313126	-0.030153	0.0123246	2.95093e-08
rs13155082	A	G	5	46155237	-0.0304725	0.0124576	2.96864e-08
[truncated: 315 more rows]

## Sheet: T2.risk.loci
Table 2. Functional annotation of all candidate SNPs in the 37 genomic risk loci that are in LD (r2>=0.6) with the corresponding independent significant SNPs.
SNPs that passed the suggestive threshold of high deleteriousness of CADD score (12.37) are highlighted in bold. CADD = Combined Annotation-Dependent depletion score, a marker of the deleteriousness of a SNP's effect on a protein product (higher scores are more deleterious); Chr=chromosome; Bp=basepair position; r2=r2 of rsID with IndSigSNP; IndSigSNPs=independent (r2 < 0.6) genome-wide significa…
rsID	chr	pos	r2	IndSigSNP	CADD	nearestGene	func	dist	gwasP	beta	OR	se	GenomicLocus	non_effect_allele	effect_allele	MAF	RDB	minChrState	commonChrState	posMapFilt	eqtlMapFilt	ciMapFilt
rs13107325	4	103188709	1	rs13107325	34	SLC39A8	exonic	0	5.72835e-13	-0.181207	0.834263	0.0247462	9	T	C	0.07952	5	4	15	1	0	0
rs34525648	6	25914853	0.77511	rs68149500	24.8	SLC17A2	exonic	0	1.12035e-09	0.126525	1.13488	0.020443	16	A	G	0.08847	6	5	15	1	1	0
rs13195402	6	26463575	0.826843	rs13211434	24.6	BTN2A1	exonic	0	9.48472e-14	0.183184	1.20104	0.0242064	16	T	G	0.06859	5	4	4	1	1	0
rs13195401	6	26463574	0.826843	rs13211434	24.4	BTN2A1	exonic	0	1.25898e-13	0.182262	1.19993	0.0242064	16	T	G	0.06859	5	4	4	1	1	0
rs16897515	6	27278020	0.966338	rs7746199	24.3	POM121L2	exonic	0	1.54731e-12	0.119546	1.12698	0.016641	16	A	C	0.168	1f	13	13	1	1	0
rs1801265	1	98348885	0.605409	rs1198572	23.7	DPYD	exonic	0	4.97249e-06	-0.0679998	0.934261	0.0146573	2	A	G	0.2147	NA	4	15	1	1	0
rs13195509	6	26463660	0.684985	rs4634439	23.6	BTN2A1	exonic	0	4.29564e-10	0.131712	1.14078	0.0207643	16	A	G	0.0825	1f	4	4	1	1	0
rs34788973	6	27879200	0.856606	rs35202262	22.3	OR2B2	exonic	0	4.91726e-13	0.158446	1.17169	0.0215757	16	A	C	0.07356	7	4	15	1	1	0
rs1060105	12	123806219	0.655603	rs1615350	22.2	SBNO1	exonic	0	3.0046e-08	-0.0839954	0.919436	0.0149187	31	T	C	0.2227	NA	4	4	1	1	0
rs4298259	5	44920711	0.690226	rs3935086	21.9	RP11-53O19.3	intergenic	92016	0.000516388	0.0434802	1.04444	0.0123246	10	A	G	0.3718	5	9	15	0	1	0
rs2291487	11	46456344	0.948655	rs11038906	21.3	AMBRA1	intronic	0	2.45933e-07	-0.0845983	0.918881	0.0161333	25	T	C	0.168	7	4	4	1	1	0
rs72934570	18	53533189	0.746322	rs72936324	20.4	RP11-214L13.1	intergenic	15729	5.54918e-10	0.144571	1.15554	0.0229389	32	T	C	0.08151	5	1	15	0	0	1
rs4812320	20	37483039	0.638301	rs6065094	19.85	PPP1R16B	intronic	0	4.23605e-06	-0.059194	0.942524	0.0126662	37	G	A	0.3917	6	2	15	1	1	0
rs61882674	11	46352266	0.841585	rs11038906	19.23	DGKZ	intergenic	2188	5.72461e-08	-0.0909851	0.913031	0.0164995	25	G	C	0.167	4	2	12	1	1	1
rs7304782	12	123719444	0.891493	rs1615350	19.15	MPHOSPH9:C12orf65	intronic	0	2.70972e-12	0.103619	1.10918	0.0145852	31	A	G	0.2843	1f	1	5	1	1	1
rs1438946	5	152509001	0.825871	rs2910032	18.83	AC091969.1	ncRNA_intronic	0	2.3604e-07	0.0634816	1.06554	0.0120883	15	C	T	0.4443	6	9	15	0	0	0
rs4835678	5	137708434	0.987323	rs982085	18.75	KDM3B	exonic	0	2.44641e-09	0.0743138	1.07714	0.0122613	14	T	C	0.4066	6	4	5	1	1	0
rs753768	5	152516889	0.742231	rs2910032	18.68	AC091969.1	ncRNA_intronic	0	6.57907e-06	-0.0562155	0.945335	0.012276	15	A	T	0.4016	5	5	15	0	0	0
rs159963	1	8504421	1	rs301816	18.63	RERE	intronic	0	3.95596e-09	-0.0746072	0.928108	0.0124748	1	A	C	0.4742	6	4	5	1	1	0
rs76003396	1	98379562	0.616693	rs1198572	18.41	DPYD	intronic	0	1.98438e-06	0.0704519	1.07299	0.014582	2	A	G	0.2147	4	5	15	1	1	0
rs913455	6	25420344	0.647948	rs13191296	18.28	LRRC16A	exonic	0	3.24568e-10	-0.156316	0.855289	0.0244718	16	G	C	0.05567	5	4	15	1	1	1
rs4148863	12	123569375	0.800361	rs1615350	18.28	PITPNM2	intronic	0	6.41481e-10	0.0830898	1.08664	0.0132325	31	G	A	0.3091	4	2	15	1	1	1
rs12513581	5	60533207	0.967762	rs256377	18.02	CTC-436P18.3	ncRNA_intronic	0	8.15575e-08	0.0657323	1.06794	0.0120613	12	C	T	0.498	3a	7	15	0	1	0
rs7965923	12	2341385	0.798782	rs4765904	NA	CACNA1C	intronic	0	3.92382e-09	-0.0775686	0.925364	0.012967	27	A	C	0.3211	5	5	15	1	1	0
rs1353545	3	60287845	0.991099	rs4679526	17.89	FHIT	intronic	0	1.9296e-09	-0.0783552	0.924636	0.0128449	7	C	G	0.3449	7	5	15	1	0	0
rs11688194	2	200916239	0.795282	rs11693528	17.87	C2orf47	intergenic	42975	6.41589e-08	-0.0881835	0.915593	0.0160518	4	T	C	0.1511	5	2	15	0	1	1
rs37718	7	110880559	0.617639	rs12705761	17.76	IMMP2L	intronic	0	2.80145e-07	-0.063485	0.938488	0.0121645	20	T	C	0.4821	4	1	15	1	1	0
rs758170	12	2361460	0.755073	rs4765904	NA	CACNA1C	intronic	0	2.43729e-09	-0.0773722	0.925545	0.0127646	27	T	C	0.3201	7	5	15	1	1	1
rs6101301	20	37440046	0.686156	rs6065094	17.74	PPP1R16B	intronic	0	3.73529e-07	-0.065042	0.937028	0.0125961	37	C	T	0.4036	5	2	14	1	1	0
rs6864095	5	60545515	0.96435	rs256377	17.68	CTC-436P18.3	ncRNA_intronic	0	7.67214e-08	0.066094	1.06833	0.0121028	12	T	G	0.499	6	5	15	0	1	0
rs9468195	6	27676309	0.643861	rs12179134	17.41	RP1-97D16.1	intergenic	28469	8.68574e-06	0.0656445	1.06785	0.0145263	16	G	A	0.2475	6	4	5	0	1	0
rs9357045	6	27688927	0.767186	rs12179134	17.41	RP1-97D16.1	intergenic	15851	4.70206e-05	0.0659831	1.06821	0.0159558	16	A	G	0.1759	2b	1	13	0	1	0
rs1801368	7	1976457	0.676094	rs58120505	17.29	MAD1L1	exonic	0	2.04111e-09	0.0776291	1.08072	0.0127452	18	T	C	0.3877	NA	3	5	1	1	1
rs72934580	18	53539147	0.707188	rs72936324	17.26	RP11-214L13.1	intergenic	9771	3.48331e-09	0.13579	1.14544	0.0226242	32	G	A	0.08549	6	5	15	0	0	0
rs13193480	6	27702561	0.906496	rs35202262	17.23	RP1-97D16.1	intergenic	2217	1.37354e-13	0.160614	1.17423	0.0213646	16	G	A	0.07157	5	5	14	0	1	0
rs13209596	6	28396190	0.604752	rs7766356	17.18	ZSCAN23	intergenic	3516	1.02101e-06	0.0705341	1.07308	0.0142031	16	A	C	0.2376	7	4	5	1	1	0
rs702565	5	60517070	0.995925	rs256377	17.1	CTC-436P18.1:CTC-436P18.3	ncRNA_intronic	0	3.18394e-08	0.0680165	1.07038	0.0121028	12	C	A	0.493	NA	9	15	0	1	0
rs34279831	5	152590792	0.974466	rs2973155	17.09	AC091969.1	ncRNA_intronic	0	NA	NA	#VALUE!	NA	15	GC	G	0.3529	NA	5	15	0	0	1
rs11694236	2	200916230	0.795282	rs11693528	17.04	C2orf47	intergenic	42966	6.41809e-08	-0.0881826	0.915594	0.0160518	4	C	T	0.1511	5	2	15	0	1	1
rs17503085	5	152586096	0.73296	rs2910032	16.95	AC091969.1	ncRNA_intronic	0	1.72804e-05	-0.0537166	0.947701	0.0123021	15	G	T	0.3946	7	7	15	0	0	1
rs10591593	6	28315542	0.688599	rs213230	16.95	ZSCAN31	intronic	0	NA	NA	#VALUE!	NA	16	CCAAT	C	0.2137	NA	5	14	1	1	0
rs12460764	19	19431963	0.88309	rs2905426	16.89	MAU2	intronic	0	5.555e-08	0.0697921	1.07229	0.0126438	34	T	G	0.327	4	1	1	1	1	0
rs7779548	7	137074540	0.966484	rs16874961	16.87	DGKI	UTR3	0	1.43109e-08	0.0725939	1.07529	0.0126015	21	A	G	0.3588	6	4	15	1	1	1
rs9468300	6	28126840	0.623053	rs35202262	16.79	ZKSCAN8	UTR3	0	1.08353e-06	0.088378	1.0924	0.0178391	16	T	C	0.1024	7	4	5	1	1	0
rs4950118	1	98490358	0.740421	rs1198572	16.71	MIR137HG	ncRNA_intronic	0	2.12941e-08	-0.093226	0.910988	0.0163808	2	T	G	0.166	7	5	15	0	1	0
rs17586553	6	25928775	0.840122	rs68149500	16.7	SLC17A2	intronic	0	1.38217e-09	0.127354	1.13582	0.0206915	16	A	G	0.0825	7	1	15	1	1	0
rs671655	8	60875824	0.729607	rs12155733	16.68	RP11-27P7.1	intergenic	86321	1.95549e-06	-0.0582405	0.943423	0.012047	22	C	A	0.4612	5	2	15	0	0	0
rs72857410	2	146421586	0.959873	rs67082009	16.59	AC079163.1	intergenic	60594	1.5114e-07	-0.0871716	0.91652	0.0163379	3	T	A	0.1779	5	5	15	0	0	0
rs1805599	3	180665942	0.934734	rs34312605	16.5	FXR1	intronic	0	8.07337e-08	0.0807795	1.08413	0.0148173	8	A	G	0.2177	5	4	4	1	1	0
rs571174	11	30394949	0.813768	rs1765142	16.5	RP4-710M3.1	intergenic	4755	4.38799e-08	0.0730325	1.07577	0.0131295	24	C	T	0.2982	7	5	15	0	1	0
rs72839477	6	27327000	0.90436	rs35202262	16.39	ZNF204P	ncRNA_exonic	0	3.37844e-13	0.161928	1.17578	0.0218959	16	T	C	0.06958	2b	5	9	0	1	0
rs10042455	5	44925018	0.690226	rs3935086	16.28	RP11-53O19.3	intergenic	96323	0.000627557	0.0430362	1.04398	0.0123868	10	G	A	0.3718	6	9	15	0	1	0
rs9659624	1	98487333	0.740421	rs1198572	16.27	MIR137HG	ncRNA_intronic	0	8.54874e-09	-0.0960764	0.908395	0.0164239	2	G	A	0.166	7	4	15	0	1	1
rs10044096	5	44927365	0.65767	rs3935086	16.23	RP11-53O19.3	intergenic	98670	0.000638377	0.0425687	1.04349	0.0122689	10	C	A	0.3966	7	7	15	0	1	0
rs301807	1	8484823	0.964695	rs301816	16.18	RERE:RP5-1115A15.1	ncRNA_intronic	0	5.67579e-08	-0.0682791	0.934	0.0123784	1	G	A	0.4722	1f	1	2	1	1	0
rs72934598	18	53565193	0.707188	rs72936324	16.12	RP11-214L13.1:CTD-2008L17.1	ncRNA_intronic	0	8.29692e-10	0.142109	1.1527	0.022782	32	G	A	0.08549	5	5	15	0	0	0
rs72936314	18	53580677	0.986108	rs72936324	16.11	RP11-214L13.1:CTD-2008L17.1	ncRNA_intronic	0	3.89808e-10	0.152291	1.1645	0.0239503	32	G	A	0.07455	5	5	15	0	0	0
rs57444187	7	111168847	0.608861	rs12705761	16.08	IMMP2L	intronic	0	2.86184e-07	-0.0630438	0.938902	0.0120894	20	G	A	0.4771	4	2	15	1	1	0
rs74266489	2	201005732	0.741908	rs11693528	16.06	C2orf47	intergenic	132468	1.3918e-07	-0.0855974	0.917964	0.0159966	4	A	G	0.159	5	5	15	0	1	0
rs34491374	6	28328391	0.989814	rs213230	16.01	ZKSCAN3	intronic	0	NA	NA	#VALUE!	NA	16	CTT	C	0.2386	NA	4	5	1	1	0
rs11060623	12	123379193	1	rs11060623	16.01	VPS37B	intronic	0	1.24296e-08	0.0834431	1.08702	0.0144235	31	T	C	0.2773	2b	1	2	1	1	0
rs1702291	1	98526167	0.897527	rs1198572	15.96	MIR137HG	intergenic	10747	3.14331e-08	-0.085655	0.917911	0.0152352	2	C	T	0.2217	NA	5	15	0	0	0
rs12071067	1	98441830	0.791549	rs1198572	15.91	RP11-490G2.2	intergenic	7459	2.33415e-07	0.0769279	1.07996	0.0146428	2	A	G	0.2266	6	1	15	0	1	0
rs2864076	11	46460038	0.992582	rs11038906	15.77	AMBRA1	intronic	0	3.16546e-08	-0.0900285	0.913905	0.0160166	25	T	C	0.174	NA	4	5	1	1	1
rs3741530	12	123469647	0.795711	rs1615350	15.76	PITPNM2	UTR3	0	6.93549e-10	0.0830083	1.08655	0.013246	31	T	G	0.3082	NA	2	7	1	1	1
rs1569068	12	123632276	0.760211	rs1615350	15.72	PITPNM2	intronic	0	2.78426e-09	0.0881804	1.09219	0.0146009	31	A	G	0.2306	NA	3	5	1	1	1
rs1198574	1	98494606	0.740421	rs1198572	15.69	MIR137HG	ncRNA_intronic	0	5.16352e-08	-0.0913072	0.912737	0.016502	2	G	A	0.166	3a	1	15	0	1	0
rs138992374	18	53542763	0.756668	rs72936324	15.47	RP11-214L13.1	intergenic	6155	NA	NA	#VALUE!	NA	32	CT	C	0.08052	NA	1	15	0	0	1
rs6902392	6	26322115	1	rs6908156	15.46	HIST1H3PS1	ncRNA_exonic	0	1.58283e-09	0.132105	1.14123	0.0215411	16	T	C	0.09245	3a	1	1	0	1	0
rs12322888	12	123825559	0.663594	rs1615350	15.39	SBNO1	exonic	0	3.22397e-09	-0.0898213	0.914095	0.0149331	31	T	C	0.2247	6	4	4	1	1	0
rs16917496	12	123893830	0.767117	rs1615350	15.38	SETD8	UTR3	0	4.87795e-09	0.0833976	1.08697	0.0140274	31	T	C	0.3211	2b	4	4	1	1	0
rs9945732	18	53593297	0.754046	rs72936324	15.22	CTD-2008L17.1	ncRNA_intronic	0	5.41856e-09	0.152126	1.16431	0.0256643	32	A	G	0.05765	5	5	15	0	0	0
rs141138864	6	27223064	0.971655	rs13211901	15.17	PRSS16	exonic	0	NA	NA	#VALUE!	NA	16	AAAGGAGAGCCAGATT	A	0.174	NA	4	14	1	1	0
rs34043431	6	25875084	0.951319	rs13191296	15.12	SLC17A3	intronic	0	1.25276e-10	0.15183	1.16396	0.0232291	16	C	T	0.06262	5	1	15	1	1	0
rs975484	19	50180266	1	rs10411771	15.1	PRMT1	intronic	0	1.11231e-07	0.0806727	1.08402	0.0149598	36	G	C	0.2624	4	1	1	1	1	0
rs34573979	6	27480526	0.918884	rs35202262	14.92	XXbac-BPGBPG34I8.1	intergenic	2291	5.42513e-13	0.157854	1.171	0.0215349	16	T	C	0.07058	5	5	13	0	1	0
rs10445792	2	201078821	0.655963	rs11693528	14.86	SPATS2L	intergenic	91782	2.74417e-07	-0.0855054	0.918048	0.0163715	4	C	A	0.1531	5	5	15	0	1	1
rs3135300	6	28824397	0.985104	rs144447022	14.86	XXbac-BPG308K3.6	intergenic	3004	NA	NA	#VALUE!	NA	16	T	A	0.07058	6	5	15	0	1	0
rs10783082	1	98490636	0.740421	rs1198572	14.85	MIR137HG	ncRNA_intronic	0	1.80177e-08	-0.0937068	0.91055	0.0163808	2	C	T	0.166	5	5	15	0	1	0
rs1047361	19	19606634	0.963035	rs2905426	14.83	GATAD2A	exonic	0	1.13893e-08	-0.0729002	0.929694	0.0125682	34	A	G	0.325	5	3	4	1	1	0
rs72857434	2	146438426	0.946642	rs67082009	14.78	AC079163.1	intergenic	77434	1.03699e-07	-0.0882417	0.91554	0.0163241	3	G	A	0.1819	5	5	15	0	0	1
rs9393831	6	27588727	0.905856	rs6914981	14.71	TRNAI6	intergenic	10460	7.60537e-07	-0.074954	0.927786	0.0149171	16	A	C	0.1998	6	5	14	0	1	0
rs148418547	6	27914359	0.856606	rs35202262	14.64	OR2W6P	intergenic	8177	NA	NA	#VALUE!	NA	16	AAATGAACTGAAGGAGAGGTCCC	A	0.07356	NA	4	15	0	1	0
rs648946	8	60941897	0.659067	rs12155733	14.6	RP11-27P7.1	intergenic	20248	4.37261e-06	-0.0562192	0.945332	0.012047	22	G	A	0.4473	NA	5	15	0	0	0
rs3129093	6	29170261	0.922888	rs145648066	14.56	OR2H4P	intergenic	12751	NA	NA	#VALUE!	NA	16	C	T	0.1819	7	8	15	0	1	0
rs9729190	1	98419702	0.76966	rs1198572	14.54	RP11-272L13.3	intergenic	12399	4.35442e-07	-0.0753871	0.927384	0.014684	2	T	C	0.2227	7	5	15	0	1	0
rs55661562	11	46627803	0.948655	rs11038906	14.54	HARBI1	intronic	0	2.62709e-07	-0.0843956	0.919068	0.0161333	25	C	A	0.168	6	5	5	1	1	0
rs71559081	6	28372069	0.604752	rs7766356	14.52	ZSCAN12	intergenic	4557	8.62743e-07	0.0710113	1.07359	0.0142031	16	A	T	0.2376	7	5	14	1	1	0
rs10875112	1	98345449	0.605409	rs1198572	14.51	DPYD	intronic	0	4.86229e-06	-0.0677878	0.934459	0.0145966	2	T	A	0.2147	6	4	15	1	1	0
rs12520938	5	46098785	0.866192	rs142198703	14.49	CTD-2013M15.1	intergenic	202712	1.10243e-06	0.0613971	1.06332	0.0124016	10	G	A	0.4254	6	9	15	0	1	0
rs35594306	2	200775125	0.931885	rs11693528	14.48	AC073043.1	ncRNA_intronic	0	2.65488e-08	-0.0880692	0.915697	0.0155814	4	C	T	0.168	5	1	15	1	1	0
rs3132392	6	28838629	0.985104	rs144447022	14.46	XXbac-BPG308K3.6	intergenic	6221	NA	NA	#VALUE!	NA	16	T	C	0.07058	5	5	15	0	1	0
rs61388686	12	123810873	0.724963	rs1615350	14.46	SBNO1	exonic	0	1.10577e-08	0.0790486	1.08226	0.0136162	31	A	G	0.336	7	4	4	1	1	0
rs71556461	8	89440931	0.68697	rs36013966	14.37	RP11-586K2.1	ncRNA_intronic	0	NA	NA	#VALUE!	NA	23	ACTAT	A	0.2694	NA	5	15	0	1	0
rs16901848	6	28546952	0.75383	rs7766356	14.3	SCAND3	intronic	0	NA	NA	#VALUE!	NA	16	G	A	0.1988	6	4	15	1	1	0
rs10282292	7	111092478	0.630399	rs12705761	14.22	IMMP2L	intronic	0	3.66126e-06	-0.0598713	0.941886	0.0127273	20	T	C	0.3907	7	5	15	1	1	0
rs17528178	6	25983777	0.920968	rs13191296	14.1	TRIM38	exonic	0	5.4809e-11	0.154277	1.16681	0.0231555	16	T	C	0.06461	NA	4	4	1	1	0
rs7565005	2	201013277	0.762602	rs11693528	13.97	C2orf47	intergenic	140013	3.76056e-06	-0.0676486	0.934589	0.0143979	4	C	T	0.2117	5	2	15	0	1	1
rs7130141	11	46499874	0.985176	rs11038906	13.97	AMBRA1	intronic	0	2.98493e-08	-0.0901959	0.913752	0.0160166	25	T	C	0.175	4	5	5	1	1	0
rs2675960	2	233792109	0.984235	rs73102769	13.94	NGEF	intronic	0	7.6948e-08	-0.0661989	0.935945	0.0121232	5	T	G	0.4404	2b	1	12	1	1	0
rs13191786	6	28277671	0.92562	rs144447022	13.89	PGBD1	intergenic	7344	1.27815e-12	0.155022	1.16768	0.0214989	16	G	T	0.06859	7	5	15	1	1	0
rs35314884	6	28344031	0.767574	rs213230	13.88	ZSCAN12	intergenic	2700	NA	NA	#VALUE!	NA	16	AT	A	0.2893	NA	4	5	1	1	0
rs9467632	6	25889706	0.774378	rs68149500	13.85	HIST1H2APS2	intergenic	7082	2.92722e-08	0.114334	1.12113	0.0202904	16	G	A	0.08648	1f	5	15	1	1	0
rs17529963	7	137079172	0.970949	rs16874961	13.74	DGKI	intronic	0	5.16573e-09	0.0750412	1.07793	0.0126425	21	C	T	0.3598	7	5	15	1	1	0
rs36005309	6	28277346	0.911496	rs144447022	13.73	PGBD1	intergenic	7019	NA	NA	#VALUE!	NA	16	AT	A	0.06958	NA	5	15	1	1	0
rs116201501	6	25999149	0.976599	rs68149500	13.72	U91328.21:U91328.19	ncRNA_exonic	0	1.19781e-10	0.130384	1.13927	0.0199269	16	T	C	0.09245	7	4	4	0	1	0
rs61937595	12	57682956	1	rs61937595	13.71	R3HDM2:RP11-123K3.4	intronic	0	7.40142e-09	0.135957	1.14563	0.0231436	28	T	C	0.09046	6	4	4	1	1	1
rs941306	12	123715113	0.705201	rs1615350	13.67	MPHOSPH9	intronic	0	1.7204e-09	0.0943418	1.09894	0.0154178	31	T	C	0.2326	NA	1	5	1	1	0
rs61742093	6	27879982	0.856606	rs35202262	13.66	OR2B2	exonic	0	2.09371e-13	0.160537	1.17414	0.0215177	16	G	A	0.07356	3a	5	15	1	1	0
rs769267	19	19446936	0.847497	rs2905426	13.66	MAU2	exonic	0	6.89609e-08	0.0703565	1.07289	0.0128375	34	A	G	0.3171	1f	2	4	1	1	1
rs78336652	2	201005649	0.741908	rs11693528	13.63	C2orf47	intergenic	132385	NA	NA	#VALUE!	NA	4	CAT	C	0.159	NA	5	15	0	1	0
rs62289595	3	180791117	0.844922	rs34312605	13.56	SOX2-OT	ncRNA_intronic	0	2.54656e-06	0.0729787	1.07571	0.0152676	8	A	G	0.2048	6	9	15	0	1	0
rs36018474	6	28385529	0.775348	rs213230	13.53	RNU2-45P	intergenic	7295	2.31895e-05	0.0568927	1.05854	0.0132316	16	G	C	0.2863	7	5	15	0	1	0
rs3130740	6	29138949	0.815828	rs145648066	13.49	OR2J2	intergenic	2361	NA	NA	#VALUE!	NA	16	A	G	0.2266	7	13	15	1	1	0
rs143989762	12	123653256	0.869675	rs1615350	13.48	MPHOSPH9	intronic	0	NA	NA	#VALUE!	NA	31	C	CCCT	0.3091	NA	4	5	1	1	0
rs2965189	19	19519518	0.927212	rs2905426	13.44	GATAD2A	intronic	0	4.6381e-09	-0.0748289	0.927902	0.0125682	34	T	G	0.337	NA	2	7	1	1	0
rs301791	1	8468372	0.969895	rs301818	13.42	RERE	intronic	0	1.4652e-09	-0.0791599	0.923892	0.0128813	1	T	A	0.3091	4	1	7	1	1	1
rs71559054	6	27896799	0.856606	rs35202262	13.42	OR2W6P	intergenic	8443	9.41837e-13	0.156499	1.16941	0.0215757	16	C	A	0.07356	7	4	15	0	1	0
rs1016388	12	2321868	0.742979	rs2370414	NA	CACNA1C	intronic	0	4.37141e-09	-0.0719314	0.930595	0.0120613	27	T	A	0.4076	2c	5	15	1	1	0
rs10504300	8	60714731	0.88462	rs12155733	13.4	RP11-960H2.1	intergenic	18951	2.90291e-08	0.0679011	1.07026	0.012047	22	A	G	0.4304	7	9	15	0	0	0
rs61882750	11	46584227	0.985207	rs11038906	13.4	AMBRA1	intronic	0	2.26352e-08	-0.0909808	0.913035	0.0160166	25	G	T	0.173	6	5	5	1	1	1
rs17581550	5	152591126	0.73296	rs2910032	13.37	AC091969.1	ncRNA_intronic	0	1.2594e-05	-0.054587	0.946876	0.0123021	15	G	A	0.3946	7	5	15	0	0	1
rs28360499	6	27945396	0.845357	rs35202262	13.35	OR2W4P	ncRNA_exonic	0	1.03111e-12	0.155964	1.16878	0.0215396	16	A	G	0.07455	3a	2	15	0	1	0
rs16891727	6	26488860	0.800339	rs4634439	13.34	BTN2A1	intergenic	12010	1.45397e-07	0.103312	1.10884	0.0193367	16	A	C	0.1143	7	5	15	0	1	0
rs6435041	2	200867144	0.795282	rs11693528	13.33	C2orf47	intronic	0	3.98805e-08	0.0902685	1.09447	0.0161782	4	G	A	0.1511	7	5	15	1	1	0
rs13092432	3	180996038	0.680371	rs34312605	13.33	SOX2-OT	ncRNA_intronic	0	0.000106629	0.0585235	1.06027	0.014864	8	G	T	0.2396	6	1	15	0	1	0
rs13211507	6	28257377	0.911496	rs144447022	13.32	PGBD1	intronic	0	5.71997e-12	0.149239	1.16095	0.0213286	16	C	T	0.06958	6	4	5	1	1	0
rs71909458	6	25987037	0.920968	rs13191296	13.28	TRIM38:U91328.21	ncRNA_intronic	0	NA	NA	#VALUE!	NA	16	ACC	A	0.06461	NA	4	5	1	1	0
rs3130746	6	29153155	1	rs144447022	13.23	OR2J4P	intergenic	2932	NA	NA	#VALUE!	NA	16	A	G	0.06958	7	9	15	0	1	0
rs7746841	6	27261700	0.892906	rs9366689	13.2	POM121L2	intronic	0	5.7808e-07	0.0619886	1.06395	0.0122055	16	G	C	0.4622	4	1	13	1	1	0
rs56075693	6	28290328	0.92562	rs144447022	13.2	ZSCAN31	intergenic	2141	1.24493e-12	0.155248	1.16795	0.0215192	16	G	T	0.06859	5	4	15	1	1	0
rs217320	6	84356126	1	rs3798869	13.16	SNAP91	intronic	0	2.96284e-09	0.073426	1.07619	0.0121788	17	G	A	0.4433	NA	5	15	1	1	0
rs9876421	3	36848316	0.92916	rs75968099	13.13	TRANK1	intergenic	19994	4.27187e-08	-0.071399	0.93109	0.0128247	6	T	C	0.3499	7	9	15	0	1	0
rs10044321	5	44890760	0.687051	rs3935086	13.12	RP11-53O19.3	intergenic	62065	0.000572995	0.0431293	1.04407	0.0123246	10	A	G	0.3728	7	9	15	0	1	0
rs9790879	5	44899885	0.654807	rs3935086	13.12	RP11-53O19.3	intergenic	71190	0.000318139	0.0448279	1.04585	0.012255	10	T	C	0.3976	7	5	15	0	1	0
rs281762	2	200799201	0.993056	rs11693528	NA	C2orf69:TYW5	intronic	0	7.68123e-09	0.0899754		0.0153329	4	G	C	0.1789	6	4	5	1	1	0
rs16891334	6	26124303	0.95333	rs68149500	13.06	HIST1H2AC	upstream	69	2.4486e-10	0.127672	1.13618	0.0198498	16	C	T	0.09245	1f	1	1	1	1	0
rs138259738	5	44816067	0.677036	rs3935086	13.04	MRPS30	downstream	0	NA	NA	#VALUE!	NA	10	TAAAAG	T	0.3738	NA	4	4	1	0	0
rs4292998	1	98507696	0.988165	rs1198572	13.03	MIR137HG	ncRNA_intronic	0	1.35043e-08	-0.0897625	0.914148	0.0155545	2	G	A	0.2097	6	1	14	0	0	0
rs138267301	6	25241273	0.788755	rs116418977	13.03	RP3-522P13.3	intergenic	4310	4.84671e-06	0.130154	1.139	0.0280215	16	T	A	0.0338	6	14	15	0	0	0
rs7828085	8	60538321	0.796007	rs12155733	12.99	RP11-379I19.3	intergenic	11986	1.24332e-07	-0.0655756	0.936528	0.012207	22	T	C	0.4324	4	1	15	0	0	1
rs11310073	20	37439804	0.82072	rs6065094	12.98	PPP1R16B	intronic	0	NA	NA	#VALUE!	NA	37	C	CA	0.3101	NA	2	14	1	1	0
rs2071965	6	28403225	0.780318	rs213230	12.95	ZSCAN23	intronic	0	2.34928e-05	0.0567881	1.05843	0.0132164	16	T	C	0.2873	7	4	5	1	1	0
rs1980169	2	233806297	0.657722	rs778370	12.94	NGEF	intronic	0	2.78652e-09	0.0809717	1.08434	0.0134076	5	A	G	0.3111	4	5	14	1	1	0
rs17720293	6	28214698	0.614099	rs35202262	12.93	ZKSCAN4	intronic	0	9.89998e-11	0.128981	1.13767	0.0196246	16	T	C	0.08648	6	4	4	1	1	0
rs10077814	5	44916789	0.65767	rs3935086	12.89	RP11-53O19.3	intergenic	88094	0.000435284	0.0435808	1.04454	0.012193	10	T	C	0.3966	6	9	15	0	1	0
rs11535	2	233743532	1	rs778370	12.88	NGEF	UTR3	0	4.04852e-11	-0.086674	0.916976	0.0129202	5	C	G	0.325	5	4	14	1	1	0
rs1198572	1	98497176	1	rs1198572	12.87	MIR137HG	ncRNA_intronic	0	7.76559e-09	-0.0904788	0.913494	0.0154236	2	C	A	0.2097	NA	1	15	0	0	0
rs7718785	5	45725597	0.771371	rs142198703	12.8	HCN1	intergenic	29343	7.68545e-06	-0.0553607	0.946144	0.0121788	10	T	C	0.4135	5	5	15	0	1	0
rs13156828	5	152576916	1	rs13156828	12.79	AC091969.1	ncRNA_intronic	0	4.50633e-10	0.0951125	1.09978	0.0150124	15	G	A	0.1978	7	9	15	0	0	0
rs10039295	5	152600237	0.73296	rs2910032	12.75	AC091969.1	ncRNA_intronic	0	9.76016e-06	-0.0552792	0.946221	0.0123021	15	C	T	0.3946	7	5	15	0	0	0
rs61626579	11	30319432	0.72053	rs1765142	12.71	ARL14EP	intergenic	25165	1.01052e-06	0.0633635	1.06541	0.0127539	24	T	C	0.331	7	9	15	0	1	0
rs77914161	6	25233485	0.788755	rs116418977	12.68	RP3-522P13.3	intergenic	12098	5.32529e-06	0.129591	1.13836	0.0280215	16	C	T	0.0338	6	1	15	0	0	1
rs1497032	8	60842402	0.757125	rs12155733	12.64	RP11-960H2.1	intergenic	108409	2.21809e-06	-0.0579283	0.943718	0.012047	22	G	T	0.4612	NA	5	15	0	0	0
rs7951579	11	46469900	0.977846	rs11038906	12.63	AMBRA1	intronic	0	6.03623e-07	-0.0853924	0.918152	0.0168418	25	A	G	0.1759	6	5	5	1	1	0
rs1011665	6	27332298	0.963612	rs764284	12.62	ZNF204P	ncRNA_intronic	0	1.36599e-07	-0.0649131	0.937149	0.0121232	16	C	T	0.4841	NA	4	15	0	1	0
rs6934329	6	27158033	0.70833	rs13211901	12.61	RP11-209A2.1	intergenic	20989	3.18882e-06	0.0773839	1.08046	0.0163494	16	G	A	0.1511	5	5	15	0	1	0
rs34456631	3	180728136	0.867924	rs34312605	12.6	SOX2-OT	ncRNA_intronic	0	1.29214e-06	0.0753002	1.07821	0.0153088	8	T	C	0.2028	6	14	15	0	1	0
rs13215054	6	28502794	0.669466	rs7766356	12.58	GPX5	downstream	64	NA	NA	#VALUE!	NA	16	C	A	0.2207	1f	5	14	1	1	0
rs11165938	1	98443440	0.791549	rs1198572	12.55	RP11-490G2.2	intergenic	9069	2.57549e-07	0.0766539	1.07967	0.0146428	2	A	T	0.2266	7	5	15	0	1	0
rs4541666	5	45857129	0.757443	rs142198703	12.54	CTD-2013M15.1	intergenic	33188	1.22791e-05	-0.0549076	0.946573	0.0123587	10	A	C	0.4135	7	9	15	0	1	0
rs13198716	6	26582035	0.839191	rs13211434	12.53	ABT1	intergenic	15144	7.76466e-13	0.160412	1.17399	0.0220334	16	T	C	0.06759	1f	7	14	0	1	0
rs113868350	12	123685778	0.752505	rs1615350	12.52	MPHOSPH9	intronic	0	NA	NA	#VALUE!	NA	31	CTGTTT	C	0.2286	NA	4	5	1	1	0
rs7764722	6	28354533	0.767574	rs213230	12.45	ZSCAN12	intronic	0	1.84067e-05	0.057521	1.05921	0.0132164	16	T	C	0.2893	6	4	5	1	1	0
rs6908156	6	26322861	1	rs6908156	12.4	HIST1H3PS1	upstream	340	1.35582e-09	0.132755	1.14197	0.0215579	16	T	C	0.09245	4	1	1	0	1	0
rs1462119	5	152588685	0.73296	rs2910032	12.37	AC091969.1	ncRNA_intronic	0	1.50837e-05	-0.0540922	0.947345	0.0123021	15	T	C	0.3946	NA	5	15	0	0	0
rs37672	7	111027399	0.6265	rs12705761	12.35	IMMP2L	intronic	0	3.61958e-07	0.062641		0.0121169	20	T	C	0.4881	7	5	15	1	1	0
rs930394	5	44822617	0.677036	rs3935086	12.31	MRPS30	intergenic	2086	0.00123644	-0.0404526		0.0123246	10	A	G	0.3738	NA	4	5	1	1	0
rs34634	5	60513566	0.995925	rs256377	12.3	CTC-436P18.1:CTC-436P18.3	ncRNA_intronic	0	2.90329e-08	0.0682153		0.0121028	12	T	C	0.493	NA	13	15	0	1	0
rs200949	6	27835435	0.6901	rs35202262	12.28	HIST1H1B	upstream	75	9.80767e-07	0.0943377		0.0189657	16	G	A	0.09543	2a	1	1	1	1	0
rs2675959	2	233791988	0.767709	rs778370	12.27	NGEF	intronic	0	8.24942e-11	-0.0892703		0.013525	5	A	T	0.2913	4	1	12	1	1	0
rs7752421	6	84317533	1	rs3798869	12.27	SNAP91	intronic	0	3.24347e-09	0.0728717		0.0121172	17	T	A	0.4433	7	5	15	1	1	0
rs4766500	12	110993791	1	rs1502337	12.27	PPTC7	intronic	0	8.01185e-08	-0.0690538		0.0126632	30	A	G	0.3638	3a	1	5	1	1	1
rs4719311	7	1881813	0.617156	rs58120505	12.26	MAD1L1:AC110781.3	intronic	0	3.04621e-08	0.0720113		0.0127957	18	T	C	0.3777	5	4	15	1	1	1
rs1727315	12	123638930	0.764492	rs1615350	12.24	MPHOSPH9	UTR3	0	5.54804e-10	0.0968345		0.0153646	31	A	G	0.2316	NA	2	5	1	1	0
rs1969354	12	123741776	0.688897	rs1615350	12.21	C12orf65:RP11-282O18.3	ncRNA_intronic	0	2.32131e-09	0.0934964		0.0154042	31	C	T	0.2306	5	4	4	1	1	0
rs3116827	6	29161497	0.922888	rs145648066	12.17	OR2J4P	intergenic	11274	NA	NA		NA	16	T	C	0.1819	6	9	15	0	1	0
rs55742290	12	123466111	0.795711	rs1615350	12.16	ABCB9:RP11-197N18.2:ARL6IP4	ncRNA_exonic	0	1.91351e-09	0.0812038		0.0133088	31	T	C	0.3082	4	1	2	1	1	0
rs56874662	6	26985607	0.603338	rs35202262	12.15	LINC00240	ncRNA_intronic	0	1.37947e-09	0.117044		0.0190155	16	A	C	0.1004	3a	5	15	0	1	0
rs17336532	6	28543264	0.894686	rs7766356	12.15	SCAND3	exonic	0	NA	NA		NA	16	C	T	0.173	6	4	15	1	1	0
rs2324317	11	130877142	0.865323	rs35774874	12.15	RN7SL167P	intergenic	2817	5.79473e-08	0.0678173		0.0123031	26	C	T	0.494	7	14	15	0	1	0
rs4975938	5	46368110	0.609373	rs142198703	12.13	CTD-2013M15.1	intergenic	472037	0.00391805	0.0415162		0.0141643	10	A	T	0.335	6	8	9	0	1	0
rs2074090	19	19449686	0.895324	rs2905426	12.12	MAU2	exonic	0	4.7999e-08	0.0704702		0.0127058	34	T	G	0.326	5	3	4	1	1	1
rs73068044	3	36919481	0.83047	rs75968099	12.09	TRANK1	intronic	0	1.75881e-06	-0.0616388		0.012693	6	A	G	0.3698	7	4	15	1	1	0
rs12515999	5	46385324	0.604663	rs142198703	12.09	CTD-2013M15.1	intergenic	489251	NA	NA		NA	10	A	T	0.332	5	5	9	0	1	0
rs34953859	6	28657458	0.624445	rs144447022	12.07	LINC00533	intergenic	40614	NA	NA		NA	16	A	G	0.1024	5	5	14	0	1	0
rs17587597	6	25986451	0.827723	rs68149500	12.06	TRIM38:U91328.21	ncRNA_intronic	0	6.52599e-10	0.129986		0.0207102	16	A	G	0.0835	1f	4	5	1	1	0
rs35016036	6	28314880	0.92562	rs144447022	12.05	ZSCAN31	intronic	0	4.88197e-13	0.157903		0.0214989	16	T	C	0.06859	5	2	14	1	1	1
rs550706621	6	28958399	1	rs144447022	12.04	HCG16	intergenic	2085	NA	NA		NA	16	T	G	0.06958	NA	5	15	1	1	0
rs201378778	19	19461708	0.868597	rs2905426	12.04	MAU2	intronic	0	NA	NA		NA	34	C	CA	0.334	NA	4	4	1	0	0
rs71424239	2	200725473	0.924828	rs11693528	12.03	AC073043.1	intergenic	6645	1.29559e-08	-0.0902646		0.015622	4	C	T	0.169	7	5	15	1	1	0
rs2615159	5	152590591	0.738417	rs2973155	12.01	AC091969.1	ncRNA_intronic	0	3.43689e-06	-0.0576477		0.0122201	15	C	T	0.4245	NA	5	15	0	0	1
rs12549965	8	60527353	0.756076	rs12155733	12.01	RP11-379I19.3	intergenic	1018	6.80115e-07	-0.0616762		0.0122209	22	A	G	0.4364	7	5	15	0	0	0
rs5790812	11	30379978	0.787815	rs1765142	11.99	RP4-710M3.1	intergenic	9716	NA	NA		NA	24	T	TA	0.2932	NA	5	15	0	0	0
rs55657382	11	46634963	0.955895	rs11038906	11.97	HARBI1	intronic	0	2.95212e-07	-0.0840361		0.0161333	25	A	T	0.169	5	5	5	1	1	0
rs150254595	6	29278406	0.64495	rs144447022	11.92	OR14J1	intergenic	2886	1.08109e-11	0.127399		0.0184517	16	A	G	0.1044	6	9	15	1	1	0
rs12539177	7	110977701	0.905895	rs12705761	11.9	IMMP2L	intronic	0	1.10129e-07	0.0674967		0.0125122	20	C	A	0.4205	3a	5	15	1	1	0
rs149997042	2	233664262	0.956044	rs2344613	11.86	GIGYF2	intronic	0	NA	NA		NA	5	A	AAATAAT	0.3817	NA	4	5	1	0	0
rs1078112	7	1878453	0.625926	rs58120505	11.85	MAD1L1:AC110781.3	exonic	0	4.3303e-08	0.0714345		0.0128368	18	A	T	0.3787	5	1	15	1	1	0
rs13202664	6	28651091	0.617675	rs144447022	11.83	LINC00533	intergenic	34247	NA	NA		NA	16	T	G	0.1034	7	1	14	0	1	0
rs73216931	12	123891209	0.718281	rs1615350	11.83	SETD8	intronic	0	3.46725e-08	0.0748665		0.0133578	31	T	C	0.338	7	4	4	1	1	1
rs144969912	6	27616843	0.918884	rs35202262	11.81	RP1-15D7.1	intergenic	3537	1.08983e-13	0.17081		0.022627	16	T	C	0.07058	7	5	14	0	1	0
rs113989458	6	28379696	0.604752	rs7766356	11.79	RNU2-45P	intergenic	1462	NA	NA		NA	16	CTTTG	C	0.2376	NA	5	15	0	1	0
rs13211434	6	26743531	1	rs13211434	11.77	RP11-457M11.5	intergenic	55338	4.27787e-14	0.191834		0.0249991	16	C	G	0.0994	6	5	13	0	1	0
rs201002	6	27808192	0.738798	rs35202262	11.76	HIST1H2BN	intronic	0	8.45077e-09	0.113638		0.0194195	16	G	A	0.08847	NA	1	15	1	1	1
rs13194504	6	28630691	0.955051	rs144447022	11.76	LINC00533	intergenic	13847	NA	NA		NA	16	G	A	0.06859	5	5	14	0	1	0
rs13281505	8	89454293	0.684739	rs36013966	11.76	RP11-586K2.1	ncRNA_intronic	0	3.98895e-06	-0.0662055		0.0141281	23	G	A	0.2674	5	14	15	0	1	0
rs28847123	5	46378931	0.968609	rs142198703	11.75	CTD-2013M15.1	intergenic	482858	7.26307e-07	0.0667775		0.0132658	10	A	T	0.4433	7	5	9	0	1	0
rs7804021	7	110896833	0.64965	rs12705761	11.75	IMMP2L	intronic	0	1.13274e-06	0.0633868		0.0128176	20	A	T	0.3688	5	5	15	1	1	1
rs10791108	11	130849354	0.800523	rs35774874	11.75	RN7SL167P	intergenic	24670	1.23524e-07	0.0662373		0.0123274	26	A	T	0.4642	2b	13	15	0	1	0
rs67082009	2	146420104	1	rs67082009	11.74	AC079163.1	intergenic	59112	3.72711e-08	-0.0911261		0.0162965	3	A	C	0.1839	7	5	15	0	0	0
rs1051434	12	123641200	0.863486	rs1615350	11.74	MPHOSPH9	UTR3	0	1.39234e-10	0.0861417		0.0132122	31	T	C	0.3111	7	4	5	1	1	0
rs9393735	6	26582327	0.79176	rs4634439	11.73	ABT1	intergenic	14852	2.40704e-07	0.0967838		0.0184427	16	G	A	0.1312	7	7	14	0	1	0
rs4759416	12	123746357	0.683622	rs1615350	11.72	CDK2AP1	intronic	0	2.41627e-09	0.0933941		0.0154042	31	G	C	0.2316	5	4	4	1	1	0
rs11031030	11	30304455	0.714177	rs1765142	11.7	ARL14EP	intergenic	40142	9.35786e-07	0.0635593		0.0127539	24	C	T	0.328	5	5	15	0	1	0
rs140702307	19	19517054	0.94095	rs2905426	11.7	GATAD2A	intronic	0	NA	NA		NA	34	C	CGGGCG	0.34	NA	1	1	1	1	0
rs10105972	8	60689601	0.845917	rs12155733	11.68	RP11-960H2.2	intergenic	16778	4.70152e-07	0.0616696		0.012047	22	A	G	0.4404	7	9	15	0	1	0
rs1716165	12	123648881	0.764492	rs1615350	11.67	MPHOSPH9	intronic	0	6.28392e-10	0.0965282		0.0153646	31	T	C	0.2316	NA	4	4	1	1	0
rs13203358	6	26590578	1	rs4634439	11.65	ABT1	intergenic	6601	3.90613e-09	0.115201		0.0192555	16	T	A	0.1163	5	13	14	1	1	0
rs13073459	3	180713021	0.956523	rs34312605	11.64	SOX2-OT	ncRNA_intronic	0	1.0635e-07	0.0813456		0.0150614	8	G	A	0.2078	7	13	15	1	1	0
rs34104395	6	26478252	0.684985	rs4634439	11.61	BTN2A1	intergenic	1402	4.27918e-10	0.131367		0.0207078	16	T	C	0.0825	4	2	15	1	1	1
rs35501037	6	27739566	0.906496	rs35202262	11.6	RSL24D1P1	intergenic	8831	9.98329e-14	0.161532		0.0213646	16	A	T	0.07157	7	1	14	0	1	0
rs34961555	6	26199903	0.801368	rs13191296	11.58	HIST1H2BF	exonic	0	8.53679e-12	0.158785		0.022883	16	T	C	0.06461	4	1	1	1	1	0
rs6902389	6	26322153	1	rs6908156	11.55	HIST1H3PS1	ncRNA_exonic	0	1.51255e-09	0.132265		0.0215411	16	G	A	0.09245	3a	1	1	0	1	0
rs13216828	6	26373507	0.682451	rs4634439	11.52	BTN3A2	exonic	0	9.15511e-07	0.096172		0.0192812	16	A	G	0.1103	1f	4	5	1	1	0
rs3135297	6	28804688	0.985104	rs144447022	11.48	XXbac-BPG308K3.5	downstream	957	NA	NA		NA	16	G	A	0.07058	2b	1	14	0	1	0
rs532595379	6	29108773	1	rs144447022	11.45	OR2N1P	intergenic	2179	NA	NA		NA	16	TA	T	0.06958	NA	14	15	0	1	0
rs8185386	5	46369943	0.601153	rs142198703	11.41	CTD-2013M15.1	intergenic	473870	NA	NA		NA	10	A	T	0.334	6	5	9	0	1	0
rs35144506	6	26739487	0.993292	rs13211434	11.4	RP11-457M11.5	intergenic	51294	NA	NA		NA	16	A	G	0.09841	5	8	15	0	1	0
rs13217619	6	28306671	0.940126	rs144447022	11.4	ZSCAN31	intronic	0	2.6453e-14	0.163599		0.0211451	16	C	T	0.06759	7	5	15	1	1	0
rs13200214	6	28017250	0.842235	rs35202262	11.39	OR2B7P	intergenic	2104	5.98515e-13	0.157745		0.02156	16	T	C	0.07256	5	13	14	0	1	0
rs10941790	5	46333751	0.615557	rs142198703	11.38	CTD-2013M15.1	intergenic	437678	NA	NA		NA	10	A	T	0.334	7	5	9	0	0	0
rs140077985	6	26978700	0.643969	rs35202262	11.36	LINC00240	ncRNA_intronic	0	2.02377e-09	0.118289		0.0194162	16	C	T	0.09443	7	5	15	0	1	0
rs159961	1	8484228	0.973985	rs301818	11.35	RERE	intronic	0	7.29104e-10	-0.0807712		0.0129056	1	T	C	0.3121	NA	1	1	1	1	0
rs10062508	5	45961866	0.797182	rs142198703	11.35	CTD-2013M15.1	intergenic	65793	4.10016e-06	-0.0578109		0.012352	10	A	T	0.4036	7	8	9	0	1	0
rs4855008	3	180739696	0.862135	rs34312605	11.34	SOX2-OT	ncRNA_intronic	0	1.96978e-06	0.0734938		0.0152068	8	C	T	0.2038	6	14	15	0	1	0
rs17751184	6	27775028	0.906496	rs35202262	11.31	HIST1H4PS1	ncRNA_exonic	0	6.72911e-14	0.162659		0.0213646	16	T	C	0.07157	4	1	2	1	1	0
rs34222484	5	46225843	0.968805	rs142198703	11.28	CTD-2013M15.1	intergenic	329770	NA	NA		NA	10	TA	T	0.4433	NA	8	9	0	1	0
rs209181	6	28792477	0.631131	rs144447022	11.28	XXbac-BPG308K3.5	intergenic	13168	NA	NA		NA	16	G	A	0.1054	NA	2	13	0	1	1
rs12521357	5	46403248	0.604663	rs142198703	11.27	CTD-2013M15.1	intergenic	507175	0.000667565	0.0480606		0.0139014	10	A	T	0.332	7	1	9	0	1	0
rs13207082	6	27251379	0.834263	rs35202262	11.25	POM121L2	intergenic	2302	6.99139e-13	0.16044		0.0219932	16	G	A	0.06859	1f	1	13	1	1	0
rs8185287	5	46250094	0.968805	rs142198703	11.23	CTD-2013M15.1	intergenic	354021	4.16144e-08	-0.070072		0.0125758	10	A	T	0.4433	7	8	9	0	1	0
rs34101830	5	46349103	0.615557	rs142198703	11.23	CTD-2013M15.1	intergenic	453030	0.000544761	0.0480353		0.0136724	10	A	T	0.334	7	5	9	0	1	0
rs1222203	11	30336334	0.72053	rs1765142	11.23	ARL14EP	intergenic	8263	1.03728e-06	-0.0632968		0.0127539	24	G	A	0.331	NA	5	15	1	1	0
rs769949	2	200729558	0.993056	rs11693528	11.22	AC073043.1	intergenic	2560	5.36495e-09	0.0914056		0.0154161	4	G	A	0.1789	6	5	15	0	1	0
rs3130820	6	29206683	1	rs144447022	11.22	XXbac-BPG308J9.3	ncRNA_intronic	0	NA	NA		NA	16	T	A	0.06958	6	5	15	0	1	0
rs6940230	6	25247120	0.788755	rs116418977	11.19	RP3-522P13.3	ncRNA_intronic	0	3.76153e-06	0.131488		0.0279855	16	T	G	0.0338	6	14	15	0	0	0
rs62291394	3	180589804	1	rs34312605	11.18	FXR1	intronic	0	3.62773e-08	0.0842152		0.0150476	8	A	G	0.2068	5	2	15	1	1	1
rs12676407	8	60858650	0.604308	rs12155733	11.15	RP11-27P7.1	intergenic	103495	5.18412e-05	-0.0513364		0.0124839	22	T	C	0.3628	7	7	15	0	0	0
rs544416	8	60934774	0.751043	rs12155733	11.13	RP11-27P7.1	intergenic	27371	7.64867e-07	-0.0611812		0.0121788	22	T	C	0.4145	NA	5	15	0	0	0
rs4866922	5	44932505	0.65767	rs3935086	11.12	RP11-357F12.1	intergenic	102795	0.000281463	0.0454281		0.0123106	10	G	C	0.3966	7	9	15	0	1	0
rs12153005	5	46345127	0.600138	rs142198703	11.11	CTD-2013M15.1	intergenic	449054	NA	NA		NA	10	T	A	0.4205	5	5	9	0	1	0
rs28874955	5	46356419	0.615557	rs142198703	11.11	CTD-2013M15.1	intergenic	460346	NA	NA		NA	10	A	T	0.334	5	1	9	0	0	0
rs34627	5	60528806	0.971966	rs256377	11.11	CTC-436P18.3	ncRNA_intronic	0	3.24853e-07	0.0666248		0.0128359	12	A	G	0.499	NA	5	15	0	1	1
rs4144795	2	233562731	0.960199	rs2344613	11.1	GIGYF2	intronic	0	6.58541e-13	0.0933793		0.0127859	5	G	C	0.3887	4	1	1	1	1	0
rs4721190	7	1954732	0.797847	rs58120505	NA	MAD1L1	intronic	0	3.85803e-10	0.0786944		0.0123728	18	A	G	0.4245	5	4	5	1	1	0
rs4737547	8	60545664	0.796007	rs12155733	11.09	RP11-379I19.3	intergenic	19329	1.84313e-07	-0.0646763		0.012207	22	G	A	0.4324	6	5	15	0	0	0
rs9257189	6	28757555	0.97059	rs144447022	11.07	NOL5BP	intergenic	5773	NA	NA		NA	16	C	G	0.07157	4	1	10	0	1	0
rs10067527	5	49450787	0.941664	rs77853293	11.06	EMB	intergenic	241238	NA	NA		NA	11	A	C	0.4443	7	1	8	0	1	0
rs3132397	6	28782160	0.985104	rs144447022	11.06	AL662890.3	intergenic	18347	NA	NA		NA	16	G	A	0.07058	NA	2	13	0	1	0
rs1233489	6	29463043	0.897511	rs144447022	11.05	XXbac-BPG13B8.10	intergenic	2242	NA	NA		NA	16	T	A	0.07256	5	13	15	1	1	0
rs214475	7	110867535	0.664081	rs12705761	11.05	IMMP2L	intronic	0	4.19741e-07	-0.0658967		0.0128176	20	G	A	0.3708	5	5	15	1	1	0
rs10213756	5	45952600	0.801685	rs142198703	11.04	CTD-2013M15.1	intergenic	56527	4.09709e-06	-0.0576189		0.0123106	10	A	T	0.4026	6	8	9	0	1	0
rs3117337	6	29211556	1	rs144447022	11.03	XXbac-BPG308J9.3	ncRNA_intronic	0	NA	NA		NA	16	T	A	0.06958	6	5	15	0	1	0
rs34455584	3	180630191	0.929077	rs34312605	10.99	FXR1	UTR5	0	1.89271e-07	0.0782791		0.0147883	8	G	A	0.2187	4	1	1	1	1	0
rs10066664	5	46169363	0.611618	rs142198703	10.99	CTD-2013M15.1	intergenic	273290	0.000514031	-0.0461682		0.013082	10	A	T	0.335	6	8	9	0	1	0
rs4975901	5	46353579	0.615557	rs142198703	10.99	CTD-2013M15.1	intergenic	457506	9.96961e-05	0.0542828		0.013729	10	A	T	0.334	7	5	9	0	1	0
rs13258321	8	89428098	0.72283	rs36013966	10.97	RP11-586K2.1	ncRNA_intronic	0	2.61258e-05	-0.0597972		0.0139961	23	A	T	0.2694	5	5	15	0	1	0
rs367616047	1	8661795	0.632933	rs301816	10.96	RERE	intronic	0	NA	NA		NA	1	A	AACACACACAC	0.4185	NA	4	5	1	0	0
rs3135302	6	28829637	0.985104	rs144447022	10.96	XXbac-BPG308K3.6:RPL13P	ncRNA_exonic	0	NA	NA		NA	16	G	C	0.07058	5	5	15	0	1	0
rs35274762	7	86412221	0.655843	rs12704290	10.96	GRM3	intronic	0	6.71672e-10	0.116136		0.0185172	19	C	T	0.1282	6	5	15	1	0	0
rs77006546	6	25219582	0.788755	rs116418977	10.93	RP11-191A15.4	downstream	284	5.78889e-06	0.129683		0.0281503	16	C	T	0.0338	5	2	15	0	0	1
rs55727014	5	152596177	0.73296	rs2910032	10.92	AC091969.1	ncRNA_intronic	0	6.86737e-06	-0.0562209		0.0123021	15	G	A	0.3946	7	5	15	0	0	0
rs2168922	5	49447784	0.94566	rs77853293	10.9	EMB	intergenic	244241	1.39382e-05	0.0569468		0.0128995	11	A	T	0.4453	6	5	9	0	1	0
rs8188099	5	49479279	0.926576	rs77853293	10.9	EMB	intergenic	212746	6.01786e-07	0.0655		0.012917	11	A	T	0.4463	6	7	9	0	1	0
rs6909479	6	27248773	0.702204	rs9366689	10.89	POM121L2	intergenic	4908	1.42158e-06	0.0594265		0.0121292	16	C	A	0.4881	5	1	13	1	1	0
rs1265744	12	111026784	0.986929	rs1502337	10.89	PPTC7	intergenic	5658	7.63186e-08	-0.0693876		0.0127037	30	T	C	0.3608	NA	5	5	1	1	0
rs7125907	11	46622392	0.955895	rs11038906	10.87	HARBI1	intergenic	2018	3.10777e-07	-0.0838773		0.0161333	25	T	C	0.169	1f	5	5	1	1	0
rs55906940	2	201049386	0.686604	rs11693528	10.86	SPATS2L	intergenic	121217	3.00085e-07	-0.0853772		0.0164006	4	G	A	0.1581	6	5	15	0	1	0
rs7765989	6	28400295	0.787835	rs7766356	10.86	ZSCAN23	intronic	0	1.40741e-12	0.109899		0.0152698	16	C	T	0.1948	6	4	5	1	1	0
rs72986630	19	11849736	1	rs72986630	10.86	ZNF823	UTR5	0	1.87498e-08	-0.169764		0.0297126	33	T	C	0.05865	2a	1	1	1	1	0
rs6893773	5	45622496	0.752485	rs142198703	10.85	HCN1	intronic	0	2.07392e-05	-0.0528544		0.0122201	10	A	C	0.4165	5	7	15	1	1	0
rs2944590	2	233792207	0.976377	rs73102769	10.84	NGEF	intronic	0	6.89388e-08	-0.0661032		0.0120613	5	A	G	0.4423	4	1	10	1	1	0
rs61576172	18	53591799	0.739261	rs72936324	10.84	CTD-2008L17.1	ncRNA_intronic	0	4.82312e-09	0.152989		0.0257244	32	T	C	0.05865	6	5	15	0	0	0
rs1024582	12	2402246	0.691469	rs2370414	NA	CACNA1C	intronic	0	1.52813e-09	0.0785978	1.08177	0.0128042	27	G	A	0.329	5	5	5	1	1	0
rs748002	2	233757679	0.952629	rs778370	10.81	NGEF	exonic	0	1.87534e-09	-0.0796817		0.0130523	5	A	G	0.326	5	4	14	1	1	0
rs7011502	8	60705885	0.88462	rs12155733	10.81	RP11-960H2.1	intergenic	27797	3.70784e-08	0.0673752		0.012047	22	T	C	0.4304	6	9	15	0	0	0
rs971232	2	200792881	1	rs11693528	10.8	C2orf69	UTR3	0	1.24358e-08	0.0879742		0.0152069	4	T	C	0.1779	NA	2	5	1	1	0
rs3752417	6	26045905	0.873613	rs68149500	10.8	HIST1H3C	exonic	0	1.0553e-09	0.127078		0.0205003	16	C	G	0.0835	4	1	2	1	1	0
rs760804	6	29171039	0.922888	rs145648066	10.8	OR2H4P	intergenic	11973	NA	NA		NA	16	C	T	0.1819	7	5	15	0	1	0
rs8188113	5	46242031	0.615557	rs142198703	10.78	CTD-2013M15.1	intergenic	345958	0.00106069	-0.0441117		0.0132606	10	A	T	0.334	6	8	9	0	1	0
rs13024330	2	233715487	0.983783	rs2344613	10.77	GIGYF2	intronic	0	2.63314e-12	-0.0894312		0.0125809	5	A	G	0.3787	5	4	4	1	1	0
rs143618681	6	28293408	0.92562	rs144447022	10.77	ZSCAN31	UTR3	0	NA	NA		NA	16	G	GC	0.06859	NA	4	9	1	1	0
rs11748472	5	46377660	0.604663	rs142198703	10.76	CTD-2013M15.1	intergenic	481587	6.67132e-05	0.0569154		0.0140469	10	A	G	0.332	6	1	8	0	1	0
rs1860002	12	2413803	0.761205	rs2370414	NA	CACNA1C	intronic	0	8.99733e-11	0.080399	1.08372	0.0122055	27	T	C	0.4583	NA	5	15	1	1	0
rs1962832	5	49798796	0.949412	rs77853293	10.74	EMB	intergenic	59713	1.05616e-06	0.0603274		0.0121645	11	C	T	0.4443	6	5	15	0	1	0
rs72775522	5	88701499	0.613849	rs11743085	10.72	MEF2C-AS1	ncRNA_intronic	0	9.24709e-07	0.0931659		0.0186859	13	G	A	0.09543	6	15	15	0	0	0
rs13160523	5	46169980	0.611618	rs142198703	10.71	CTD-2013M15.1	intergenic	273907	0.000554186	-0.0458992		0.013082	10	A	T	0.335	7	8	9	0	1	0
rs67540232	6	27140866	0.764809	rs13211901	10.71	MIR3143	intergenic	25398	3.67895e-07	0.0850544		0.0164624	16	A	T	0.1412	4	1	15	0	1	0
rs1361385	6	28358320	0.767574	rs213230	10.71	ZSCAN12	intronic	0	1.65772e-05	0.0578328		0.0132164	16	G	A	0.2893	NA	4	4	1	1	0
rs10078625	5	45707117	0.766367	rs142198703	10.7	HCN1	intergenic	10863	1.92146e-05	-0.0528866		0.0121788	10	G	C	0.4165	6	9	15	0	1	0
rs11715401	3	180735825	0.862135	rs34312605	10.69	SOX2-OT	ncRNA_intronic	0	1.31869e-06	0.0747363		0.0152068	8	T	A	0.2038	5	9	15	0	1	0
rs4908769	1	8701288	0.640294	rs301818	10.68	RERE	intronic	0	2.14077e-07	-0.0680128		0.0129056	1	T	C	0.3231	5	5	5	1	1	1
rs62372115	5	46128726	0.615557	rs142198703	10.67	CTD-2013M15.1	intergenic	232653	0.00107224	-0.0439515		0.0132248	10	A	T	0.334	7	8	9	0	1	0
rs7293503	5	46256269	0.615557	rs142198703	10.67	CTD-2013M15.1	intergenic	360196	0.00155641	-0.0435365		0.0135425	10	A	T	0.334	6	8	9	0	1	0
rs12520874	5	49819691	0.968696	rs77853293	10.67	RP11-269M20.2	intergenic	79371	2.26239e-07	0.064926		0.0123444	11	A	C	0.4473	7	9	15	0	1	0
rs34349668	6	28437763	0.92562	rs144447022	10.67	OR2E1P	intergenic	13844	NA	NA		NA	16	AGAG	A	0.06859	NA	1	14	0	1	0
rs8188292	5	46191504	0.992115	rs142198703	10.66	CTD-2013M15.1	intergenic	295431	4.87039e-08	-0.069126		0.0124694	10	A	T	0.4533	6	8	9	0	1	0
rs71557315	6	26041870	1	rs68149500	10.63	HIST1H2BB	intergenic	1584	3.45171e-10	0.126486		0.0198319	16	T	G	0.09443	7	5	15	1	1	0
rs809137	8	60864944	0.739518	rs12155733	10.63	RP11-27P7.1	intergenic	97201	5.9362e-07	-0.0626853		0.0123554	22	A	C	0.4592	7	14	15	0	0	0
rs13180509	5	46239249	0.976396	rs142198703	10.62	CTD-2013M15.1	intergenic	343176	8.31786e-08	-0.0686825		0.012611	10	A	T	0.4453	6	8	9	0	1	0
rs1790121	12	123604492	0.80387	rs1615350	10.62	PITPNM2	intronic	0	7.06417e-10	0.0828849		0.0132325	31	A	G	0.3101	4	2	5	1	1	1
rs62398816	5	152509374	0.605181	rs2910032	10.61	AC091969.1	ncRNA_intronic	0	0.000199543	-0.0468385		0.0123932	15	G	A	0.3777	7	9	15	0	0	0
rs74706215	2	200941367	0.788705	rs11693528	10.58	C2orf47	intergenic	68103	6.49743e-08	-0.0881466		0.0160518	4	C	T	0.1521	5	5	15	0	1	0
rs145498160	3	180872347	0.845926	rs34312605	10.57	SOX2-OT	ncRNA_intronic	0	NA	NA		NA	8	C	CT	0.2048	NA	9	15	0	1	0
rs57296786	3	180887112	0.825918	rs34312605	10.57	SOX2-OT	ncRNA_intronic	0	5.65412e-06	0.0710167		0.0153987	8	T	C	0.2068	7	9	15	0	1	0
rs71546588	6	27971449	0.856606	rs35202262	10.57	IQCB2P	intergenic	7051	NA	NA		NA	16	GC	G	0.07356	NA	1	15	0	1	0
rs28636834	12	123871070	0.658187	rs1615350	10.57	SETD8	intronic	0	9.7429e-09	-0.0886233		0.0152083	31	C	A	0.2256	5	2	5	1	1	0
rs1915024	8	89294954	0.670446	rs36013966	10.53	MMP16	intronic	0	7.18188e-05	0.052123		0.012921	23	C	T	0.329	6	5	15	1	1	0
rs13201782	6	26651053	0.84486	rs13211434	10.51	ZNF322	intronic	0	2.66723e-12	0.156443		0.0220137	16	A	T	0.06859	7	4	5	1	1	0
rs9662232	1	98400439	0.76029	rs1198572	10.5	RP11-272L13.3	ncRNA_intronic	0	5.30208e-07	-0.0743047		0.014582	2	A	T	0.2247	6	5	15	0	1	0
rs982085	5	137775581	1	rs982085	10.5	REEP2	intronic	0	5.13547e-10	0.0774273		0.0122613	14	G	C	0.4095	4	1	2	1	1	1
rs10858892	12	89912955	0.839079	rs10745500	10.5	POC1B	intronic	0	0.00103359	0.0443763		0.0133104	29	T	A	0.2783	6	5	5	1	1	1
rs13211166	6	27265940	0.993239	rs7746199	10.46	POM121L2	intronic	0	2.27436e-13	0.121988		0.0163755	16	A	T	0.172	4	1	13	1	1	0
rs504753	8	60921806	0.666266	rs12155733	10.46	RP11-27P7.1	intergenic	40339	3.83367e-06	-0.0565542		0.012047	22	A	C	0.4463	NA	9	15	0	0	0
rs10075463	5	49487482	0.937975	rs77853293	10.45	EMB	intergenic	204543	2.00117e-06	0.0632534		0.0130968	11	A	T	0.4433	7	5	9	0	1	0
rs7293428	5	46260893	0.605171	rs142198703	10.42	CTD-2013M15.1	intergenic	364820	NA	NA		NA	10	T	A	0.3165	NA	8	15	0	1	0
rs7978862	12	89900640	0.839079	rs10745500	10.42	POC1B	intronic	0	0.00105643	0.0442929		0.0133104	29	G	A	0.2783	7	5	15	1	1	0
rs10063172	5	44930709	0.690226	rs3935086	10.41	RP11-53O19.3	intergenic	102014	0.000333666	0.0453563		0.0124424	10	C	T	0.3718	6	5	15	0	1	0
rs3800319	6	27280407	0.984694	rs9366689	10.4	POM121L2	upstream	457	3.30228e-08	0.0693705		0.012358	16	G	C	0.4344	4	1	10	1	1	0
rs200483	6	27774824	0.755815	rs35202262	10.36	HIST1H4PS1	upstream:downstream	28	6.58082e-09	0.11482		0.019479	16	A	G	0.08648	1b	1	2	1	1	0
rs11421226	6	25413403	0.633256	rs116418977	10.35	LRRC16A	intronic	0	NA	NA		NA	16	G	GT	0.05765	NA	2	7	1	1	0
rs3132394	6	28809038	0.985104	rs144447022	10.35	XXbac-BPG308K3.5	intergenic	2254	NA	NA		NA	16	T	G	0.07058	NA	13	14	0	1	0
rs4975923	5	46335290	0.615557	rs142198703	10.34	CTD-2013M15.1	intergenic	439217	NA	NA		NA	10	A	T	0.334	NA	5	9	0	1	0
rs7518608	1	8557320	0.741424	rs301816	10.32	RERE	intronic	0	0.000140238	-0.0489131		0.0126425	1	G	C	0.4155	4	2	5	1	1	0
rs13135092	4	103198082	0.92726	rs13107325	10.3	SLC39A8	intronic	0	7.16364e-12	-0.166049		0.0238422	9	G	A	0.08549	6	5	15	1	0	0
rs8185380	5	46339335	0.615557	rs142198703	10.3	CTD-2013M15.1	intergenic	443262	NA	NA		NA	10	G	T	0.334	6	5	9	0	0	0
rs11165937	1	98433535	0.692397	rs1198572	10.29	RP11-490G2.2	ncRNA_exonic	0	1.05652e-07	0.0887398		0.0164267	2	A	T	0.163	7	5	15	0	1	0
rs2230281	12	89917518	0.839079	rs10745500	10.29	POC1B:GALNT4:POC1B-GALNT4	exonic	0	0.00105801	0.0442871		0.0133104	29	G	A	0.2783	6	1	2	1	1	1
rs10056653	5	46254628	0.615557	rs142198703	10.28	CTD-2013M15.1	intergenic	358555	0.000853061	-0.0448596		0.0132385	10	A	T	0.334	6	8	9	0	1	0
rs41266779	6	26021872	0.920968	rs13191296	10.28	HIST1H4A	upstream:downstream	34	5.92935e-11	0.154866		0.0232857	16	T	C	0.06461	4	1	1	1	1	0
rs3129794	6	28974265	1	rs144447022	10.28	ZNF311	intergenic	1171	NA	NA		NA	16	G	T	0.06958	5	2	14	1	1	0
rs62289566	3	180731458	0.855489	rs34312605	10.27	SOX2-OT	ncRNA_intronic	0	1.80665e-06	0.0740578		0.0152676	8	T	C	0.2028	7	14	15	0	1	0
rs35534892	5	46213116	0.615557	rs142198703	10.27	CTD-2013M15.1	intergenic	317043	NA	NA		NA	10	TATC	T	0.334	NA	8	9	0	1	0
rs200692485	6	26822009	0.723729	rs13211434	10.27	GUSBP2	intergenic	17253	NA	NA		NA	16	TC	T	0.0825	NA	15	15	0	1	0
rs217315	6	84360275	0.991986	rs3798869	10.25	SNAP91	intronic	0	4.03182e-09	0.0724298		0.0121172	17	A	T	0.4453	6	5	15	1	1	0
rs6875933	5	44786696	0.677036	rs3935086	10.22	RP11-53O19.1	ncRNA_intronic	0	0.001251	-0.0407505		0.0124283	10	T	C	0.3738	5	5	15	0	1	0
rs6451807	5	45534423	0.75674	rs142198703	10.22	HCN1	intronic	0	7.4432e-06	-0.0556335		0.0122201	10	G	C	0.4155	4	5	15	1	1	1
rs34878490	6	26370572	0.67031	rs4634439	10.21	BTN3A2	exonic	0	8.40017e-07	0.0964173		0.0192642	16	T	C	0.1123	6	4	5	1	1	0
rs2695478	12	123689521	0.701241	rs1615350	10.21	MPHOSPH9	intronic	0	1.45344e-08	0.0866617		0.0150505	31	T	C	0.2207	NA	4	5	1	1	0
rs66785117	6	27523298	0.918884	rs35202262	10.2	XXbac-BPG34I8.3	intergenic	5302	6.63232e-14	0.162855		0.021385	16	G	T	0.07058	7	5	14	0	1	0
rs72934602	18	53568458	0.69793	rs72936324	10.2	RP11-214L13.1:CTD-2008L17.1	ncRNA_intronic	0	3.71638e-09	0.134946		0.0225244	32	A	G	0.08648	7	5	15	0	0	0
rs11949371	5	46362346	0.615557	rs142198703	10.18	CTD-2013M15.1	intergenic	466273	0.002302	0.043651		0.0140936	10	A	G	0.334	7	5	9	0	1	0
rs10466547	11	130823576	0.874007	rs35774874	10.15	SNX19	intergenic	37171	3.45451e-08	0.0687746		0.0122695	26	C	T	0.4851	7	9	15	0	1	0
rs10067983	5	46064396	0.884611	rs142198703	10.14	CTD-2013M15.1	intergenic	168323	8.85118e-07	-0.0624617		0.0125058	10	A	T	0.4245	7	8	9	0	1	0
rs61160862	5	46207782	0.618254	rs142198703	10.14	CTD-2013M15.1	intergenic	311709	0.000428489	-0.0467258		0.0130574	10	A	T	0.335	7	9	9	0	1	0
rs8185321	5	46382512	0.604663	rs142198703	10.14	CTD-2013M15.1	intergenic	486439	NA	NA		NA	10	T	A	0.332	7	1	9	0	1	0
rs4975935	5	46364905	0.976396	rs142198703	10.13	CTD-2013M15.1	intergenic	468832	NA	NA		NA	10	A	C	0.4453	6	5	9	0	1	0
rs1637750	7	2227811	0.699653	rs78469080	10.12	MAD1L1	intronic	0	1.04404e-07	0.0665991		0.0123232	18	A	G	0.4006	7	4	5	1	1	0
rs12515963	5	46385138	0.604663	rs142198703	10.11	CTD-2013M15.1	intergenic	489065	NA	NA		NA	10	C	T	0.332	5	5	9	0	1	0
rs4975949	5	46258099	0.615557	rs142198703	10.1	CTD-2013M15.1	intergenic	362026	0.00097155	-0.0447313		0.0133461	10	A	T	0.334	7	8	9	0	1	0
rs4865638	5	49499345	0.937975	rs77853293	10.1	EMB	intergenic	192680	NA	NA		NA	11	A	T	0.4433	6	5	9	0	1	0
rs2660304	1	98512127	0.994088	rs1198572	10.09	MIR137HG	ncRNA_exonic	0	2.32818e-08	-0.0884621		0.0155869	2	T	G	0.2107	NA	1	13	0	0	1
rs7293337	5	46203497	0.972416	rs142198703	10.08	CTD-2013M15.1	intergenic	307424	2.18603e-08	-0.0709076		0.0124694	10	G	T	0.4463	7	9	9	0	1	0
rs7293436	5	46380326	0.604663	rs142198703	10.08	CTD-2013M15.1	intergenic	484253	NA	NA		NA	10	A	G	0.332	7	2	9	0	1	0
rs10043706	5	46382307	0.604663	rs142198703	10.07	CTD-2013M15.1	intergenic	486234	NA	NA		NA	10	A	G	0.332	7	1	9	0	0	0
rs1033451	6	27593501	0.922026	rs6914981	10.07	TRNAI6	intergenic	5686	2.44447e-07	-0.0823213		0.0156956	16	G	T	0.2028	NA	5	14	0	1	0
rs188015	6	27877446	0.67063	rs35202262	10.07	OR2B2	intergenic	1516	8.74493e-07	0.0930601		0.0186232	16	A	T	0.09443	6	5	15	1	1	0
rs10057521	5	44865986	0.683355	rs3935086	10.06	RP11-53O19.3	intergenic	37291	0.000802294	0.0419761		0.0123246	10	T	C	0.3718	5	5	15	0	1	0
rs6451852	5	46138103	0.615557	rs142198703	10.06	CTD-2013M15.1	intergenic	242030	NA	NA		NA	10	T	A	0.334	7	9	9	0	1	0
rs190945449	6	26828359	0.723729	rs13211434	10.06	GUSBP2	intergenic	10903	5.93639e-10	0.134486		0.0213755	16	T	C	0.0825	7	15	15	0	1	0
rs8188108	5	46368368	0.612081	rs142198703	10.05	CTD-2013M15.1	intergenic	472295	NA	NA		NA	10	A	G	0.336	7	8	9	0	1	0
rs3130831	6	29182887	1	rs144447022	9.996	OR2H4P	upstream	125	NA	NA		NA	16	T	A	0.06958	7	5	15	0	1	0
rs12520167	5	49479911	0.926576	rs77853293	9.983	EMB	intergenic	212114	6.11612e-06	0.0612138		0.0133218	11	A	T	0.4463	7	8	9	0	1	0
rs10070616	5	152553706	0.755274	rs2910032	9.978	AC091969.1	ncRNA_intronic	0	7.43066e-06	-0.0558923		0.012276	15	T	C	0.3996	6	9	15	0	0	0
rs12517055	5	46346867	0.964928	rs142198703	9.958	CTD-2013M15.1	intergenic	450794	NA	NA		NA	10	A	T	0.4423	7	5	9	0	1	0
rs71252842	8	60755851	0.751697	rs12155733	9.945	RP11-960H2.1	intergenic	21858	NA	NA		NA	22	AT	A	0.327	NA	9	15	0	0	0
rs13157277	5	46378995	0.604663	rs142198703	9.944	CTD-2013M15.1	intergenic	482922	0.00100625	0.0455248		0.0136236	10	A	G	0.332	7	5	9	0	1	0
rs10057341	5	44931840	0.690226	rs3935086	9.936	RP11-53O19.3	intergenic	103145	0.000305596	0.0456453		0.0124424	10	T	C	0.3718	7	15	15	0	1	0
rs10035288	5	46403778	0.604663	rs142198703	9.927	CTD-2013M15.1	intergenic	507705	0.000300283	0.050203		0.0136676	10	G	A	0.332	6	8	9	0	1	0
rs8188064	5	46045351	0.866351	rs142198703	9.925	CTD-2013M15.1	intergenic	149278	9.14243e-07	-0.062381		0.0125058	10	G	T	0.4235	6	8	15	0	1	0
rs35744819	6	28318331	0.92562	rs144447022	9.924	ZSCAN31:ZKSCAN3	intronic	0	3.37217e-13	0.158997		0.0214989	16	T	G	0.06859	3a	1	1	1	1	0
rs3840761	11	46367935	0.919211	rs11038906	9.912	DGKZ	intronic	0	NA	NA		NA	25	TCCCTTCGTCAG	T	0.168	NA	1	2	1	1	0
rs4975961	5	46247717	0.965068	rs142198703	9.908	CTD-2013M15.1	intergenic	351644	9.09832e-08	-0.0690566		0.0127182	10	A	T	0.4423	7	9	9	0	1	0
rs12513512	5	46403417	0.604663	rs142198703	9.902	CTD-2013M15.1	intergenic	507344	0.0014286	0.0453771		0.014005	10	G	A	0.332	7	1	9	0	1	0
rs59964384	5	49494027	0.934325	rs77853293	9.898	EMB	intergenic	197998	NA	NA		NA	11	C	CA	0.4423	NA	8	9	0	1	0
rs28855077	5	46378957	0.968609	rs142198703	9.897	CTD-2013M15.1	intergenic	482884	5.54487e-07	0.0672627		0.0132228	10	G	T	0.4433	7	5	9	0	1	0
rs2295593	6	26501768	0.857314	rs4634439	9.889	BTN1A1	intronic	0	2.17581e-08	0.107266		0.0188604	16	T	C	0.1223	4	1	10	1	1	0
rs7254230	19	19434350	0.887039	rs2905426	9.882	MAU2	intronic	0	5.61511e-08	0.0697674		0.0126438	34	T	C	0.326	6	4	5	1	1	0
rs1051431	12	123645803	0.764492	rs1615350	9.874	MPHOSPH9	exonic	0	4.05388e-10	0.0976022		0.0153646	31	A	G	0.2316	NA	4	5	1	1	0
rs8185233	5	46380904	0.604663	rs142198703	9.873	CTD-2013M15.1	intergenic	484831	NA	NA		NA	10	A	G	0.332	7	5	9	0	0	0
rs11688168	2	200916004	0.795282	rs11693528	9.868	C2orf47	intergenic	42740	4.52846e-08	-0.0891962		0.0160518	4	A	G	0.1511	5	2	15	0	1	1
rs111294297	5	46369357	0.612081	rs142198703	9.863	CTD-2013M15.1	intergenic	473284	NA	NA		NA	10	T	A	0.336	7	5	9	0	1	0
rs67040724	6	27905509	0.856606	rs35202262	9.859	OR2W6P	ncRNA_exonic	0	8.70858e-13	0.156735		0.0215757	16	C	T	0.07356	6	4	14	0	1	0
rs9294278	6	84285261	0.972581	rs3798869	9.859	SNAP91	intronic	0	2.72447e-08	0.0685139		0.0121315	17	C	T	0.4503	7	4	15	1	1	0
rs8188060	5	46153112	0.733292	rs142198703	9.856	CTD-2013M15.1	intergenic	257039	2.53175e-05	-0.058467		0.0136617	10	G	T	0.3757	6	8	9	0	1	0
rs8185095	5	46311897	0.615557	rs142198703	9.849	CTD-2013M15.1	intergenic	415824	0.000201071	0.0496447		0.0131425	10	A	T	0.334	6	8	9	0	1	0
rs4257818	5	152589191	0.730652	rs2910032	9.848	AC091969.1	ncRNA_intronic	0	2.51399e-05	-0.0532761		0.012444	15	A	C	0.3966	7	5	15	0	0	0
rs7246748	19	19433105	0.88248	rs2905426	9.84	MAU2	intronic	0	7.98734e-08	0.0689551		0.0126438	34	T	C	0.327	6	1	7	1	1	0
rs12578042	11	46515004	0.992582	rs11038906	9.839	AMBRA1	intronic	0	3.04388e-08	-0.0901402		0.0160166	25	G	C	0.174	7	4	4	1	1	1
rs884956	12	123460962	0.795711	rs1615350	9.836	ABCB9:OGFOD2:RP11-197N18.2	ncRNA_intronic	0	8.62006e-10	0.0825442		0.013246	31	C	T	0.3082	NA	1	2	1	1	0
rs9467600	6	25792768	0.786243	rs13191296	9.835	SLC17A1	intronic	0	1.10155e-08	0.125556		0.0216248	16	T	C	0.07455	6	5	15	1	1	0
rs60933972	5	46050796	0.793459	rs142198703	9.831	CTD-2013M15.1	intergenic	154723	NA	NA		NA	10	CT	C	0.4046	NA	8	9	0	1	0
rs7293315	5	46206902	0.976396	rs142198703	9.83	CTD-2013M15.1	intergenic	310829	1.06863e-07	-0.0700154		0.0129657	10	G	A	0.4453	6	9	9	0	1	0
rs11958686	5	46173558	0.996031	rs142198703	9.829	CTD-2013M15.1	intergenic	277485	5.64301e-08	-0.0687938		0.0124694	10	G	T	0.4523	6	8	9	0	1	0
rs1897422	3	180741070	0.862135	rs34312605	9.823	SOX2-OT	ncRNA_intronic	0	2.99202e-06	0.0721784		0.0152068	8	A	G	0.2038	NA	9	15	0	1	0
rs8185180	5	46300393	0.612873	rs142198703	9.808	CTD-2013M15.1	intergenic	404320	0.000154588	0.0505248		0.0131425	10	A	T	0.333	7	8	9	0	1	0
rs10096023	8	60706569	0.88462	rs12155733	9.803	RP11-960H2.1	intergenic	27113	3.52905e-08	0.0674817		0.012047	22	G	A	0.4304	7	9	15	0	0	0
rs3761648	5	44808079	0.677036	rs3935086	9.799	RP11-53O19.1	ncRNA_intronic	0	0.00137433	-0.0400725		0.0123246	10	G	A	0.3738	7	1	15	1	1	0
rs8188257	5	49514103	0.952423	rs77853293	9.798	EMB	intergenic	177922	NA	NA		NA	11	G	T	0.4448	NA	5	9	0	1	0
rs13195279	6	25919431	0.840122	rs68149500	9.797	SLC17A2	intronic	0	1.03536e-09	0.128681		0.0207484	16	A	T	0.0825	5	4	15	1	1	0
rs203767	2	200902411	0.795282	rs11693528	9.787	C2orf47	intergenic	29147	4.10083e-08	-0.0894826		0.0160518	4	A	G	0.1511	6	5	15	0	1	0
rs16894116	6	28414967	0.787835	rs7766356	9.786	COX11P1	ncRNA_exonic	0	7.24829e-13	0.111458		0.0152892	16	T	G	0.1948	4	1	1	1	1	0
rs1790119	12	123615098	0.764492	rs1615350	NA	PITPNM2	intronic	0	2.20485e-08	0.0868958		0.015285	31	A	C	0.2316	NA	5	5	1	1	0
rs1233583	6	28715566	0.941392	rs144447022	9.763	RPSAP2	intergenic	14884	NA	NA		NA	16	G	A	0.07157	2b	1	13	0	1	0
rs10100297	8	89310568	0.671567	rs36013966	9.754	MMP16	intronic	0	0.000103701	0.0509058		0.0129067	23	A	G	0.33	4	2	15	1	1	1
rs34693648	5	46353225	0.615557	rs142198703	9.751	CTD-2013M15.1	intergenic	457152	0.000162343	0.052654		0.0137406	10	G	T	0.334	6	5	9	0	1	0
rs4975947	5	46384005	0.964502	rs142198703	9.734	CTD-2013M15.1	intergenic	487932	NA	NA		NA	10	A	G	0.4443	7	5	9	0	1	0
rs7775132	6	28347013	0.767574	rs213230	9.727	ZSCAN12	UTR3	0	1.96241e-05	0.0573294		0.0132164	16	C	T	0.2893	5	4	5	1	1	0
rs1790089	12	123683155	0.74591	rs1615350	9.723	MPHOSPH9	intronic	0	2.31943e-10	0.101964		0.0158319	31	G	A	0.2275	6	4	5	1	1	0
rs8185329	5	46382830	0.604663	rs142198703	9.717	CTD-2013M15.1	intergenic	486757	0.000142978	0.0526424		0.0136236	10	T	C	0.332	7	5	9	0	1	0
rs12534625	7	137067616	0.933166	rs16874961	9.716	DGKI	UTR3	0	1.1686e-07	0.0682932		0.0126857	21	G	T	0.3509	6	5	15	1	1	0
rs13184337	5	46347545	0.615557	rs142198703	9.698	CTD-2013M15.1	intergenic	451472	0.000484553	0.049986		0.0140995	10	G	T	0.334	6	5	9	0	1	0
rs8185186	5	46339658	0.976396	rs142198703	9.697	CTD-2013M15.1	intergenic	443585	NA	NA		NA	10	A	G	0.4453	7	5	9	0	1	0
rs203765	2	200903020	0.795282	rs11693528	9.693	C2orf47	intergenic	29756	6.55601e-08	-0.0883377		0.0160914	4	A	G	0.1511	NA	5	15	0	1	0
rs71674967	6	25875567	0.780527	rs13191296	9.686	SLC17A3	intronic	0	NA	NA		NA	16	CTGTAT	C	0.07555	NA	2	15	1	1	0
rs10054419	5	46036965	0.852672	rs142198703	9.685	CTD-2013M15.1	intergenic	140892	7.35402e-07	-0.0623971		0.0124016	10	G	T	0.4215	7	8	15	0	1	0
rs142355706	5	46392306	0.968609	rs142198703	9.685	CTD-2013M15.1	intergenic	496233	NA	NA		NA	10	T	C	0.4433	6	5	9	0	1	0
rs3132391	6	28837805	0.985104	rs144447022	9.682	XXbac-BPG308K3.6	intergenic	5397	NA	NA		NA	16	G	A	0.07058	5	5	15	0	1	0
rs13156708	5	46129026	0.976396	rs142198703	9.681	CTD-2013M15.1	intergenic	232953	2.20306e-07	-0.0660654		0.012549	10	G	T	0.4453	NA	8	9	0	1	0
rs2391873	1	98457523	0.733964	rs1198572	17.96	MIR137HG	ncRNA_intronic	0	3.24594e-08	0.0919204	1.09628	0.0163663	2	T	A	0.167	6	5	15	0	1	0
rs8188151	5	46221928	0.609754	rs142198703	9.667	CTD-2013M15.1	intergenic	325855	0.000230746	-0.0507659		0.0135668	10	A	C	0.331	6	8	9	0	1	0
rs536294209	6	26924357	0.820932	rs13211434	9.666	GUSBP2	upstream	23	NA	NA		NA	16	C	G	0.07356	NA	1	1	0	1	0
rs10941816	5	46378102	0.604663	rs142198703	9.663	CTD-2013M15.1	intergenic	482029	NA	NA		NA	10	G	T	0.332	6	5	9	0	0	0
rs4678910	3	36887973	0.857367	rs75968099	9.66	TRANK1	intronic	0	2.40428e-07	-0.0663207		0.0126373	6	G	C	0.3688	7	4	4	1	1	0
rs2102949	12	123676763	0.980162	rs1615350	9.646	MPHOSPH9	intronic	0	1.41168e-13	0.10948		0.01457	31	A	G	0.2753	7	4	4	1	1	0
rs8188111	5	46368554	0.612081	rs142198703	9.645	CTD-2013M15.1	intergenic	472481	NA	NA		NA	10	A	G	0.336	7	5	9	0	1	0
rs10941827	5	46403037	0.604663	rs142198703	9.636	CTD-2013M15.1	intergenic	506964	0.00575566	0.039689		0.0141455	10	C	T	0.332	7	8	9	0	1	0
rs10053628	5	46383335	0.968609	rs142198703	9.631	CTD-2013M15.1	intergenic	487262	1.52445e-07	0.0697327		0.0130734	10	G	T	0.4433	6	5	9	0	1	0
rs138225179	5	152512307	0.742231	rs2910032	9.621	AC091969.1	ncRNA_intronic	0	NA	NA		NA	15	CTCACACCTG	C	0.4016	NA	9	15	0	0	0
rs2125463	5	49448027	0.930517	rs77853293	9.616	EMB	intergenic	243998	NA	NA		NA	11	T	A	0.4414	7	5	9	0	1	0
rs12547681	8	60514487	0.771566	rs12155733	9.601	RP11-379I19.3	ncRNA_intronic	0	2.24496e-07	-0.0645161		0.012263	22	G	T	0.4284	6	5	15	0	0	0
rs8175409	5	46212652	0.615557	rs142198703	9.599	CTD-2013M15.1	intergenic	316579	0.000333509	-0.0476894		0.013082	10	G	T	0.334	7	8	9	0	1	0
rs71019097	2	200818831	0.946779	rs11693528	9.595	C2orf69:TYW5	intronic	0	NA	NA		NA	4	C	CT	0.1859	NA	1	2	1	0	0
rs7727331	5	45945301	0.793459	rs142198703	9.591	CTD-2013M15.1	intergenic	49228	2.9347e-06	-0.0586781		0.012352	10	G	A	0.4046	5	8	9	0	1	0
rs4975969	5	46295989	0.613982	rs142198703	9.589	CTD-2013M15.1	intergenic	399916	0.000143303	0.0516634		0.0133722	10	A	T	0.333	6	8	9	0	1	0
rs71588091	5	152761812	0.728412	rs13156828	9.585	GRIA1	intergenic	107362	4.2381e-07	0.078502		0.0152751	15	T	C	0.1948	6	9	15	0	0	0
rs72936329	18	53585664	0.986116	rs72936324	9.584	RP11-214L13.1:CTD-2008L17.1	ncRNA_intronic	0	7.96313e-10	0.148589		0.0237955	32	A	G	0.07256	5	5	15	0	0	0
rs6451835	5	45928837	0.776533	rs142198703	9.582	CTD-2013M15.1	intergenic	32764	1.51661e-05	-0.054658		0.0124342	10	G	A	0.4085	7	9	9	0	1	0
rs11750119	5	44786141	0.677036	rs3935086	9.579	RP11-53O19.1	ncRNA_intronic	0	0.00168028	-0.0393413		0.0123246	10	T	G	0.3738	7	5	15	0	1	0
rs78070661	2	200920461	0.795282	rs11693528	9.563	C2orf47	intergenic	47197	NA	NA		NA	4	AT	A	0.1511	NA	5	15	0	1	0
rs10044454	5	46404343	0.604663	rs142198703	9.563	CTD-2013M15.1	intergenic	508270	0.000445451	0.0496985		0.0139289	10	C	T	0.332	7	8	9	0	1	0
rs12523073	5	49449531	0.941664	rs77853293	9.562	EMB	intergenic	242494	5.63582e-05	0.0545471		0.0133292	11	A	G	0.4443	7	5	9	0	1	0
rs8185145	5	46287803	0.613982	rs142198703	9.555	CTD-2013M15.1	intergenic	391730	0.000490237	0.0478994		0.013523	10	A	T	0.333	6	9	9	0	1	0
rs13178754	5	46404132	0.604663	rs142198703	9.555	CTD-2013M15.1	intergenic	508059	0.00108577	0.0469478		0.0141417	10	C	T	0.332	7	8	9	0	1	0
rs4975931	5	46359673	0.67894	rs142198703	9.548	CTD-2013M15.1	intergenic	463600	NA	NA		NA	10	T	A	0.3579	7	1	9	0	1	0
rs13190739	6	26587373	0.694696	rs4634439	9.547	ABT1	intergenic	9806	3.10786e-09	0.125373		0.0208226	16	T	G	0.08151	6	9	14	1	1	0
rs11062166	12	2334260	0.986733	rs4765904	17.74	CACNA1C	intronic	0	1.21519e-08	-0.0732164	0.9294	0.0126472	27	A	G	0.325	6	5	15	1	0	0
rs28873151	5	46378660	0.968609	rs142198703	9.532	CTD-2013M15.1	intergenic	482587	NA	NA		NA	10	A	G	0.4433	7	5	9	0	1	0
rs10072776	5	46202280	0.976396	rs142198703	9.531	CTD-2013M15.1	intergenic	306207	2.73147e-08	-0.0703497		0.0124576	10	G	T	0.4453	6	8	9	0	1	0
rs11897245	2	201063644	0.687591	rs11693528	9.517	SPATS2L	intergenic	106959	4.74448e-06	0.0678746		0.0145988	4	G	A	0.2018	6	5	15	0	1	0
rs12704289	7	86422141	0.620059	rs12704290	9.506	GRM3	intronic	0	2.39773e-11	0.150219		0.0221339	19	G	A	0.08648	7	5	15	1	0	0
rs6668508	1	8574118	0.741424	rs301816	9.504	RERE	intronic	0	7.98703e-05	-0.0506735		0.0126425	1	T	C	0.4155	7	4	5	1	1	0
rs496108	5	49532628	0.945391	rs77853293	9.502	EMB	intergenic	159397	1.07662e-06	0.0614671		0.0124039	11	T	C	0.4453	6	8	9	0	1	0
rs4805577	19	31038220	0.690131	rs2053079	9.501	ZNF536	intronic	0	4.79808e-07	-0.0682538		0.0133435	35	C	A	0.3131	5	5	15	1	0	0
rs10053509	5	46383124	0.604663	rs142198703	9.493	CTD-2013M15.1	intergenic	487051	NA	NA		NA	10	C	T	0.332	7	5	9	0	1	0
rs13165344	5	46368664	0.612081	rs142198703	9.491	CTD-2013M15.1	intergenic	472591	NA	NA		NA	10	T	C	0.336	7	5	9	0	1	0
rs10079057	5	49504532	0.929933	rs77853293	9.488	EMB	intergenic	187493	2.022e-06	0.0639135		0.0132393	11	A	G	0.4453	7	8	9	0	1	0
rs4298967	12	2408194	0.667943	rs4765904	13.41	CACNA1C	intronic	0	5.13244e-10	0.0808567	1.08422	0.0128042	27	G	A	0.338	5	5	5	1	1	1
rs6912280	6	29173038	0.922888	rs145648066	9.467	OR2H4P	intergenic	9974	NA	NA		NA	16	C	T	0.1819	6	5	15	0	1	0
rs11958516	5	46202997	0.611618	rs142198703	9.465	CTD-2013M15.1	intergenic	306924	0.000303274	-0.0475854		0.0129641	10	G	T	0.335	7	8	9	0	1	0
rs58729263	5	46401425	0.600937	rs142198703	9.464	CTD-2013M15.1	intergenic	505352	NA	NA		NA	10	G	A	0.4443	7	8	9	0	1	0
rs75563590	5	46323523	0.976396	rs142198703	9.462	CTD-2013M15.1	intergenic	427450	NA	NA		NA	10	G	A	0.4453	7	5	9	0	0	0
rs192804591	6	27729706	0.796986	rs35202262	9.46	RSL24D1P1	intergenic	18691	5.97945e-14	0.20769		0.027223	16	A	T	0.05865	6	1	14	0	1	0
rs10060408	5	46382903	0.604663	rs142198703	9.459	CTD-2013M15.1	intergenic	486830	0.000250388	0.0506893		0.0136236	10	T	A	0.332	6	5	9	0	1	0
rs34596904	5	137787292	0.795204	rs982085	9.459	RP11-461O14.3	intergenic	2936	NA	NA		NA	14	CCTCAATGAT	C	0.4215	NA	5	15	1	1	0
rs10041518	5	44927406	0.690226	rs3935086	9.457	RP11-53O19.3	intergenic	98711	0.000598983	0.0431955		0.0123868	10	C	T	0.3718	6	7	15	0	1	0
rs28799356	5	46128982	0.615557	rs142198703	9.457	CTD-2013M15.1	intergenic	232909	0.00121053	-0.0434884		0.0132248	10	G	T	0.334	6	8	9	0	1	0
rs12652570	5	46392210	0.968609	rs142198703	9.455	CTD-2013M15.1	intergenic	496137	NA	NA		NA	10	T	C	0.4433	7	5	9	0	0	0
rs1821384	11	130831373	0.835014	rs35774874	9.45	RN7SL167P	intergenic	42651	5.98652e-08	0.0682957		0.0124032	26	A	G	0.4732	NA	9	15	0	1	0
rs28809230	12	123865361	0.663594	rs1615350	9.448	SETD8	intergenic	2958	2.01927e-08	-0.0864611		0.0151673	31	C	T	0.2247	7	5	15	1	1	0
rs8185324	5	46382426	0.968609	rs142198703	9.446	CTD-2013M15.1	intergenic	486353	NA	NA		NA	10	A	G	0.4433	6	1	9	0	0	0
rs10060661	5	46288265	0.613982	rs142198703	9.429	CTD-2013M15.1	intergenic	392192	0.000334775	0.04869		0.0133601	10	G	A	0.333	7	8	9	0	1	0
rs2353228	5	49517190	0.953251	rs77853293	9.429	EMB	intergenic	174835	NA	NA		NA	11	A	C	0.4473	NA	1	9	0	1	0
rs60824594	12	123627429	0.61567	rs1615350	9.426	PITPNM2	intronic	0	NA	NA		NA	31	G	GA	0.2604	NA	1	7	1	0	1
rs389419	6	29521445	0.884117	rs144447022	9.425	OR2I1P	ncRNA_exonic	0	NA	NA		NA	16	C	T	0.07356	NA	1	11	1	1	0
rs4713158	6	28277771	0.614803	rs213230	9.421	PGBD1	intergenic	7444	8.11142e-05	0.0522926		0.0130587	16	A	C	0.3091	5	5	15	1	1	0
rs34452876	6	27376162	0.891988	rs35202262	9.413	MCFD2P1	downstream	386	NA	NA		NA	16	TGAA	T	0.07058	NA	5	15	1	1	0
rs28816182	5	46405053	0.604663	rs142198703	9.404	CTD-2013M15.1	intergenic	508980	0.000978503	0.0467998		0.0139717	10	G	A	0.332	7	8	9	0	1	0
rs8188167	5	46122066	0.882549	rs142198703	9.393	CTD-2013M15.1	intergenic	225993	6.02076e-07	-0.0628857		0.0124016	10	T	A	0.4215	7	8	9	0	1	0
rs12523279	5	46302471	0.615557	rs142198703	9.392	CTD-2013M15.1	intergenic	406398	0.000173253	0.0501449		0.0131425	10	G	A	0.334	7	8	9	0	1	0
rs4923631	11	30301868	0.714177	rs1765142	9.39	ARL14EP	intergenic	42729	8.64217e-07	0.0637614		0.0127539	24	C	T	0.328	5	9	15	0	1	0
rs4808931	19	19358672	0.610465	rs2905426	9.387	NCAN	intronic	0	9.25069e-06	-0.0620199		0.0137662	34	C	A	0.2406	6	4	14	1	1	0
rs12174631	6	26373150	0.682451	rs4634439	9.367	BTN3A2	exonic	0	7.38929e-07	0.0969921		0.0192812	16	T	C	0.1103	1f	2	5	1	1	0
rs150606832	5	46164484	0.611618	rs142198703	9.36	CTD-2013M15.1	intergenic	268411	NA	NA		NA	10	GCATTCTT	G	0.335	NA	9	9	0	0	0
rs200950	6	27835772	0.747223	rs35202262	9.36	HIST1H1B	upstream	412	1.52243e-08	0.112004		0.019479	16	G	A	0.08748	2b	1	1	1	1	0
rs11745763	5	46334133	0.615557	rs142198703	9.359	CTD-2013M15.1	intergenic	438060	0.000238454	0.0506464		0.0135658	10	A	G	0.334	7	5	9	0	1	0
rs4975987	5	46327127	0.968484	rs142198703	9.358	CTD-2013M15.1	intergenic	431054	NA	NA		NA	10	T	C	0.3747	7	1	9	0	0	0
rs13204012	6	28201531	0.776486	rs35202262	9.358	ZSCAN9	downstream	270	1.25196e-12	0.155085		0.0214989	16	A	G	0.06859	7	4	4	1	1	0
rs147232866	18	53621557	0.7111	rs72936324	9.352	CTD-2008L17.1	ncRNA_intronic	0	4.61145e-09	0.152617		0.0256293	32	G	A	0.06064	6	5	15	0	0	0
rs7378983	5	49787723	0.949412	rs77853293	9.346	EMB	intergenic	48640	1.19502e-06	0.0600257		0.0121645	11	A	C	0.4443	7	9	15	0	1	0
rs2067171	7	111009157	0.636279	rs12705761	9.345	IMMP2L	intronic	0	NA	NA		NA	20	ATT	A	0.4801	NA	5	15	1	1	0
rs12652814	5	46380462	0.603124	rs142198703	9.341	CTD-2013M15.1	intergenic	484389	NA	NA		NA	10	T	A	0.331	7	5	9	0	1	0
rs45509595	6	27840926	0.879913	rs35202262	9.341	HIST1H4L	UTR3	0	3.32836e-13	0.160452		0.0216903	16	C	T	0.07157	3a	1	1	1	1	0
rs8185037	5	46285725	0.613982	rs142198703	9.339	CTD-2013M15.1	intergenic	389652	0.000202877	0.0503109		0.013327	10	G	T	0.333	6	9	9	0	1	0
rs8185313	5	46283483	0.613982	rs142198703	9.335	CTD-2013M15.1	intergenic	387410	0.00070028	0.0457842		0.0132941	10	G	T	0.333	7	8	9	0	1	0
rs12657568	5	46381376	0.604663	rs142198703	9.333	CTD-2013M15.1	intergenic	485303	0.000126796	0.0524767		0.0134756	10	G	C	0.332	6	5	9	0	1	0
rs12697507	5	46137495	0.615557	rs142198703	9.332	CTD-2013M15.1	intergenic	241422	0.00179755	-0.041804		0.0131792	10	G	T	0.334	6	9	9	0	1	0
rs10894267	11	130714861	0.71817	rs10791097	9.328	RP11-890B15.2	ncRNA_exonic	0	1.69063e-07	-0.0646225		0.0121595	26	T	C	0.4821	7	5	15	0	1	0
rs8185334	5	46382895	0.604663	rs142198703	9.313	CTD-2013M15.1	intergenic	486822	NA	NA		NA	10	A	G	0.332	6	5	9	0	1	0
rs8185011	5	46357510	0.615557	rs142198703	9.306	CTD-2013M15.1	intergenic	461437	0.00558664	0.0397394		0.0141138	10	C	T	0.334	6	5	9	0	1	0
rs9257167	6	28741734	0.970043	rs144447022	9.298	AL662890.1	intergenic	1958	NA	NA		NA	16	C	A	0.06958	5	5	13	0	1	1
rs10070024	5	46340344	0.968361	rs142198703	9.296	CTD-2013M15.1	intergenic	444271	NA	NA		NA	10	G	C	0.4473	5	5	9	0	1	0
rs10063187	5	46192708	0.613202	rs142198703	9.294	CTD-2013M15.1	intergenic	296635	0.000757392	-0.044683		0.0130574	10	G	T	0.336	6	8	9	0	1	0
rs217299	6	84378293	1	rs3798869	9.289	SNAP91	intronic	0	1.96543e-09	0.0746337		0.0122409	17	A	G	0.4433	6	5	15	1	1	0
rs8175415	5	46193462	0.992115	rs142198703	9.284	CTD-2013M15.1	intergenic	297389	4.14313e-08	-0.0694891		0.0124694	10	C	T	0.4533	6	8	9	0	1	0
rs8188054	5	46215658	0.976396	rs142198703	9.278	CTD-2013M15.1	intergenic	319585	3.51152e-08	-0.0698587		0.0124694	10	G	T	0.4453	5	8	9	0	1	0
rs4865509	5	49542169	0.945391	rs77853293	9.276	EMB	intergenic	149856	NA	NA		NA	11	A	G	0.4453	6	1	9	0	1	0
rs11953641	5	49802860	0.964782	rs77853293	9.276	EMB	intergenic	63777	2.40973e-06	0.0584108		0.0121907	11	A	T	0.4483	7	14	15	0	1	0
rs141450539	7	1917035	0.696247	rs58120505	13.07	MAD1L1	intronic	0	1.14737e-09	0.0784636	1.08162	0.0126856	18	G	C	0.3946	5	5	15	1	1	0
rs12697575	5	46379334	0.604663	rs142198703	9.271	CTD-2013M15.1	intergenic	483261	NA	NA		NA	10	T	C	0.332	7	5	9	0	1	0
rs6451834	5	45927310	0.780128	rs142198703	9.267	CTD-2013M15.1	intergenic	31237	7.46564e-06	-0.0557566		0.0122489	10	G	A	0.4076	6	9	9	0	1	0
rs10056175	5	45934605	0.769498	rs142198703	9.265	CTD-2013M15.1	intergenic	38532	7.60698e-06	-0.0565492		0.0124342	10	G	A	0.4105	7	8	9	0	1	0
rs11744550	5	46402926	0.604663	rs142198703	9.256	CTD-2013M15.1	intergenic	506853	0.00136138	0.0452378		0.0139014	10	A	G	0.332	7	8	9	0	1	0
rs10070136	5	46340497	0.615557	rs142198703	9.251	CTD-2013M15.1	intergenic	444424	NA	NA		NA	10	T	C	0.334	5	5	9	0	0	0
rs13192713	6	25943234	0.85131	rs68149500	9.25	SLC17A2	intergenic	12287	1.40964e-09	0.126926		0.0206328	16	A	C	0.08151	6	5	15	0	1	0
rs8185354	5	46393685	0.604663	rs142198703	9.249	CTD-2013M15.1	intergenic	497612	0.000120938	0.0530421		0.0135797	10	A	G	0.332	6	5	9	0	1	0
rs13178648	5	46169915	0.611618	rs142198703	9.242	CTD-2013M15.1	intergenic	273842	0.000635837	-0.0451956		0.0130219	10	A	G	0.335	7	8	9	0	1	0
rs7293420	5	46192107	0.613202	rs142198703	9.23	CTD-2013M15.1	intergenic	296034	0.000385908	-0.0467562		0.0129641	10	A	G	0.336	6	8	9	0	1	0
rs10043270	5	45967948	0.797182	rs142198703	9.226	CTD-2013M15.1	intergenic	71875	3.05014e-06	-0.0585786		0.012352	10	G	A	0.4036	7	8	9	0	1	0
rs7445572	5	45920417	0.761741	rs142198703	9.221	CTD-2013M15.1	intergenic	24344	2.29957e-05	-0.0573411		0.01333	10	T	C	0.4125	6	9	9	0	1	0
rs12519382	5	46346566	0.615557	rs142198703	9.219	CTD-2013M15.1	intergenic	450493	NA	NA		NA	10	G	A	0.334	6	5	9	0	1	0
rs9308287	12	89861265	0.839079	rs10745500	9.218	POC1B	intronic	0	0.00056125	0.0468008		0.0133521	29	G	C	0.2783	5	4	5	1	1	0
rs2240331	5	137780368	0.87794	rs982085	9.216	REEP2	intronic	0	1.82552e-08	0.0694763		0.01215	14	A	C	0.4394	NA	2	15	1	1	0
rs8185098	5	46125490	0.964285	rs142198703	9.205	CTD-2013M15.1	intergenic	229417	1.34123e-07	-0.0673136		0.0125635	10	T	A	0.4503	5	8	9	0	1	0
rs34492793	5	46208644	0.618254	rs142198703	9.204	CTD-2013M15.1	intergenic	312571	0.000538468	-0.0459592		0.0130697	10	A	G	0.335	7	8	9	0	1	0
rs1347283	11	130868583	0.908784	rs35774874	9.204	RN7SL167P	intergenic	5441	4.34965e-08	0.0682678		0.0122695	26	G	T	0.494	NA	5	15	0	1	0
rs10075550	5	46200373	0.615557	rs142198703	9.203	CTD-2013M15.1	intergenic	304300	0.000447781	-0.0464439		0.0130219	10	G	A	0.334	6	8	9	0	1	0
rs10067655	5	46072905	0.878192	rs142198703	9.201	CTD-2013M15.1	intergenic	176832	5.47515e-07	0.0637386		0.0125239	10	A	G	0.4225	7	8	9	0	1	0
rs8188250	5	46230088	0.615557	rs142198703	9.196	CTD-2013M15.1	intergenic	334015	0.000391916	-0.0469614		0.013036	10	G	A	0.334	6	8	9	0	1	0
rs150409908	1	8542279	0.73856	rs301816	9.195	RERE	intronic	0	NA	NA		NA	1	T	TAA	0.4145	NA	5	5	1	1	0
rs35730142	5	45927555	0.780128	rs142198703	9.192	CTD-2013M15.1	intergenic	31482	7.24431e-06	-0.0558364		0.0122489	10	G	A	0.4076	7	9	9	0	1	0
rs10434612	5	46216790	0.615557	rs142198703	9.188	CTD-2013M15.1	intergenic	320717	0.000296529	-0.0479263		0.013036	10	T	C	0.334	7	8	9	0	1	0
rs4975989	5	46328177	0.611306	rs142198703	9.186	CTD-2013M15.1	intergenic	432104	NA	NA		NA	10	G	A	0.332	7	5	9	0	1	0
rs13165481	5	46034316	0.860354	rs142198703	9.184	CTD-2013M15.1	intergenic	138243	1.09039e-06	-0.0612911		0.0123747	10	G	A	0.4195	6	8	9	0	1	0
rs34257292	5	45950414	0.793459	rs142198703	9.182	CTD-2013M15.1	intergenic	54341	NA	NA		NA	10	C	CAT	0.4046	NA	8	9	0	1	0
rs7293317	5	46207079	0.976396	rs142198703	9.179	CTD-2013M15.1	intergenic	311006	1.91784e-08	-0.0745596		0.0130587	10	G	A	0.4453	7	9	9	0	1	0
rs566649573	6	27527227	0.918884	rs35202262	9.177	XXbac-BPG34I8.3	intergenic	1373	NA	NA		NA	16	GT	G	0.07058	NA	5	13	0	1	0
rs4975975	5	46307649	0.615557	rs142198703	9.173	CTD-2013M15.1	intergenic	411576	6.4808e-05	0.0535613		0.0131964	10	A	C	0.334	6	8	9	0	1	0
rs7293461	5	46211142	0.615557	rs142198703	9.17	CTD-2013M15.1	intergenic	315069	0.000352027	-0.0472931		0.0130245	10	G	A	0.334	7	8	9	0	1	0
rs7293426	5	49552004	0.945391	rs77853293	9.168	EMB	intergenic	140021	7.47438e-06	0.0569214		0.0125055	11	A	T	0.4453	7	8	9	0	1	0
rs28840992	5	46164615	0.611618	rs142198703	9.159	CTD-2013M15.1	intergenic	268542	0.000386884	-0.047128		0.0130697	10	G	A	0.335	7	9	9	0	1	0
rs4975921	5	46329412	0.976396	rs142198703	9.159	CTD-2013M15.1	intergenic	433339	NA	NA		NA	10	T	C	0.4453	6	5	9	0	1	0
rs1782818	1	98525221	0.902874	rs1198572	9.155	MIR137HG	intergenic	9801	3.14561e-08	-0.085653		0.0152352	2	G	A	0.2207	NA	5	15	0	0	0
rs12658237	5	46167713	0.611618	rs142198703	9.152	CTD-2013M15.1	intergenic	271640	0.000683805	-0.0456331		0.0132248	10	G	T	0.335	6	8	9	0	1	0
rs8175395	5	46125600	0.980251	rs142198703	9.148	CTD-2013M15.1	intergenic	229527	7.75694e-08	-0.0688356		0.0126095	10	G	A	0.4463	5	8	9	0	1	0
rs149828043	2	201070971	0.661713	rs11693528	9.14	SPATS2L	intergenic	99632	2.58952e-07	-0.0857647		0.0163864	4	T	C	0.1541	7	5	15	0	1	0
rs13163178	5	46380498	0.603124	rs142198703	9.14	CTD-2013M15.1	intergenic	484425	NA	NA		NA	10	T	C	0.331	6	5	9	0	1	0
rs3129682	6	29283672	0.97059	rs144447022	9.135	OR14J1	intergenic	8152	NA	NA		NA	16	C	T	0.07157	7	9	15	1	1	0
rs8175437	5	46242609	0.603172	rs142198703	9.134	CTD-2013M15.1	intergenic	346536	0.00133029	-0.0427371		0.0131058	10	G	A	0.338	7	8	9	0	1	0
rs11743949	5	46154412	0.615557	rs142198703	9.132	CTD-2013M15.1	intergenic	258339	0.000524118	-0.0458003		0.0129972	10	G	A	0.334	6	9	9	0	1	0
rs4975984	5	46322827	0.615557	rs142198703	9.13	CTD-2013M15.1	intergenic	426754	NA	NA		NA	10	G	A	0.334	7	5	9	0	1	0
rs12656025	5	46167572	0.611618	rs142198703	9.128	CTD-2013M15.1	intergenic	271499	0.00101218	-0.0442108		0.013237	10	A	G	0.335	7	8	9	0	1	0
rs35433030	6	26529890	0.694696	rs4634439	9.127	CTA-14H9.5	intergenic	2257	7.00478e-10	0.129972		0.0207454	16	A	G	0.08151	3a	5	15	1	1	0
rs653657	8	60863873	0.739518	rs12155733	9.127	RP11-27P7.1	intergenic	98272	1.97453e-06	-0.0582166		0.012047	22	T	A	0.4592	7	14	15	0	0	0
rs7443410	5	45960933	0.793459	rs142198703	9.123	CTD-2013M15.1	intergenic	64860	2.96449e-06	-0.0586521		0.012352	10	T	C	0.4046	7	8	9	0	1	0
rs12697539	5	46234389	0.615557	rs142198703	9.122	CTD-2013M15.1	intergenic	338316	0.000519718	-0.0455767		0.0129253	10	A	C	0.334	6	8	9	0	1	0
rs4975936	5	46255857	0.615557	rs142198703	9.121	CTD-2013M15.1	intergenic	359784	0.000553907	-0.0467216		0.0133158	10	G	A	0.334	7	8	9	0	1	0
rs7293316	5	46207023	0.618254	rs142198703	9.119	CTD-2013M15.1	intergenic	310950	0.00012727	-0.0560185		0.0143886	10	G	A	0.335	7	9	9	0	1	0
rs13188002	5	46184305	0.992115	rs142198703	9.117	CTD-2013M15.1	intergenic	288232	6.46237e-08	-0.0688189		0.0125299	10	A	G	0.4533	7	8	9	0	1	0
rs9295740	6	27689502	0.756857	rs12179134	9.114	RP1-97D16.1	intergenic	15276	2.36519e-05	0.0677906		0.0157828	16	A	G	0.1779	3a	1	14	0	1	0
rs16825349	2	146425531	0.925046	rs67082009	9.113	AC079163.1	intergenic	64539	7.06822e-08	-0.0876427		0.0160047	3	G	A	0.1938	5	5	15	0	0	0
rs4541667	5	46060869	0.853457	rs142198703	9.111	CTD-2013M15.1	intergenic	164796	6.74181e-07	-0.0623885		0.0123578	10	G	A	0.4304	7	8	9	0	1	0
rs4975925	5	46335589	0.615557	rs142198703	9.11	CTD-2013M15.1	intergenic	439516	0.000163246	0.0522063		0.0136288	10	A	G	0.334	7	5	9	0	1	0
rs8185385	5	46318634	0.972416	rs142198703	9.105	CTD-2013M15.1	intergenic	422561	3.28933e-08	0.0725939		0.0129307	10	A	G	0.4463	7	1	9	0	1	0
rs28753157	5	46356556	0.615557	rs142198703	9.101	CTD-2013M15.1	intergenic	460483	NA	NA		NA	10	T	C	0.334	5	1	9	0	1	0
rs6904596	6	27491299	0.797164	rs35202262	9.101	HNRNPA1P1	ncRNA_exonic	0	1.4332e-12	0.147833		0.0205478	16	A	G	0.08151	1f	5	15	0	1	0
rs13190242	5	46054545	0.810035	rs142198703	9.098	CTD-2013M15.1	intergenic	158472	1.00076e-05	-0.0557513		0.0124223	10	A	G	0.4006	6	8	9	0	1	0
rs3117339	6	29211442	0.985114	rs144447022	9.095	XXbac-BPG308J9.3	ncRNA_intronic	0	NA	NA		NA	16	C	T	0.06859	NA	5	15	0	1	0
rs10054179	5	46357190	0.615557	rs142198703	9.092	CTD-2013M15.1	intergenic	461117	0.000171897	0.0512008		0.0134122	10	A	G	0.334	7	5	9	0	1	0
rs6451842	5	45936533	0.769498	rs142198703	9.091	CTD-2013M15.1	intergenic	40460	8.01405e-06	-0.0558479		0.0123106	10	C	T	0.4105	6	9	9	0	1	0
rs12657581	5	46080573	0.882549	rs142198703	9.085	CTD-2013M15.1	intergenic	184500	7.9174e-07	-0.0621487		0.0123883	10	A	C	0.4215	7	8	9	0	1	0
rs8185049	5	46224582	0.612423	rs142198703	9.083	CTD-2013M15.1	intergenic	328509	0.00045583	-0.0465952		0.013082	10	G	A	0.332	6	8	9	0	1	0
rs59660247	5	46207649	0.618254	rs142198703	9.078	CTD-2013M15.1	intergenic	311576	0.000373998	-0.047083		0.0130245	10	C	T	0.335	6	9	9	0	1	0
rs113978750	5	46094895	0.882549	rs142198703	9.071	CTD-2013M15.1	intergenic	198822	NA	NA		NA	10	G	A	0.4215	6	8	9	0	1	0
rs10462115	5	46343863	0.615557	rs142198703	9.071	CTD-2013M15.1	intergenic	447790	0.0020396	0.0439083		0.0140104	10	C	T	0.334	7	5	9	0	1	0
rs71612329	5	46283074	0.613982	rs142198703	9.064	CTD-2013M15.1	intergenic	387001	NA	NA		NA	10	CCTT	C	0.333	NA	8	9	0	1	0
rs3116834	6	29179557	0.922888	rs145648066	9.064	OR2H4P	intergenic	3455	NA	NA		NA	16	C	G	0.1819	7	5	15	0	1	0
rs10078261	5	46240130	0.615557	rs142198703	9.061	CTD-2013M15.1	intergenic	344057	0.0011928	-0.0475874		0.0144525	10	C	T	0.334	7	8	9	0	1	0
rs75628053	5	49486184	0.937975	rs77853293	9.06	EMB	intergenic	205841	2.16883e-06	0.0633898		0.0131701	11	A	C	0.4433	7	5	9	0	1	0
rs67457459	6	27198343	0.643053	rs35202262	9.058	PRSS16	intergenic	17136	8.94322e-10	0.121107		0.0194529	16	G	T	0.09543	2b	1	13	0	1	0
rs10434613	5	46216843	0.615557	rs142198703	9.051	CTD-2013M15.1	intergenic	320770	0.000419512	-0.0468441		0.0130697	10	G	A	0.334	7	8	9	0	1	0
rs4473777	5	45968862	0.76516	rs142198703	9.05	CTD-2013M15.1	intergenic	72789	9.23736e-06	-0.0554662		0.0123106	10	C	T	0.4115	7	9	9	0	1	0
rs4975994	5	46331845	0.615557	rs142198703	9.043	CTD-2013M15.1	intergenic	435772	NA	NA		NA	10	C	T	0.334	7	5	9	0	1	0
rs11953347	5	46162116	0.611618	rs142198703	9.042	CTD-2013M15.1	intergenic	266043	0.000411173	-0.0466989		0.0130096	10	G	T	0.335	7	9	9	0	1	0
rs4371800	5	49521183	0.937975	rs77853293	9.042	EMB	intergenic	170842	NA	NA		NA	11	T	C	0.4433	5	7	9	0	1	0
rs3117142	6	29030195	1	rs144447022	9.042	OR2P1P	intergenic	9405	NA	NA		NA	16	C	T	0.06958	7	9	15	0	1	0
rs7725537	5	45927293	0.780128	rs142198703	9.039	CTD-2013M15.1	intergenic	31220	7.00682e-06	-0.0559248		0.0122489	10	G	A	0.4076	6	9	9	0	1	0
rs34186279	5	46222068	0.941598	rs142198703	9.039	CTD-2013M15.1	intergenic	325995	4.34626e-08	-0.0704433		0.0126601	10	G	A	0.4503	6	8	9	0	1	0
rs10058966	5	46281919	0.613982	rs142198703	9.033	CTD-2013M15.1	intergenic	385846	0.000153669	0.0511278		0.0132941	10	G	A	0.333	7	8	9	0	1	0
rs12654375	5	46036554	0.852672	rs142198703	9.031	CTD-2013M15.1	intergenic	140481	8.01325e-07	-0.0621863		0.0124016	10	G	A	0.4215	6	8	15	0	1	0
rs34501453	5	45947440	0.797182	rs142198703	9.028	CTD-2013M15.1	intergenic	51367	2.67549e-06	-0.0589158		0.012352	10	T	C	0.4036	6	8	9	0	1	0
rs13189671	5	46232349	0.613202	rs142198703	9.021	CTD-2013M15.1	intergenic	336276	0.00078944	-0.0444894		0.0130452	10	A	G	0.336	7	8	9	0	1	0
rs4975968	5	46295867	0.613982	rs142198703	9.02	CTD-2013M15.1	intergenic	399794	7.33218e-05	0.0541265		0.0134343	10	G	A	0.333	6	8	9	0	1	0
rs6908137	6	28370393	0.767574	rs213230	9.018	ZSCAN12	intergenic	2881	1.3267e-05	0.0586732		0.0132575	16	C	A	0.2893	5	5	14	1	1	0
rs8188197	5	46201451	0.615557	rs142198703	9.017	CTD-2013M15.1	intergenic	305378	0.000364894	-0.0469501		0.0129641	10	G	T	0.334	7	8	9	0	1	0
rs13195040	6	27413924	0.891988	rs35202262	9.015	ZNF184	intergenic	4597	8.70164e-14	0.164542		0.0217099	16	G	A	0.07058	6	5	9	1	1	0
rs498951	5	49534515	0.945391	rs77853293	9.011	EMB	intergenic	157510	8.12874e-07	0.0617565		0.0123229	11	A	G	0.4453	NA	5	9	0	1	0
rs12109835	5	46223069	0.968805	rs142198703	9.007	CTD-2013M15.1	intergenic	326996	4.26054e-08	-0.0697634		0.0125299	10	G	A	0.4433	7	8	9	0	1	0
rs10053306	5	46155950	0.615557	rs142198703	9.003	CTD-2013M15.1	intergenic	259877	0.000521878	-0.045859		0.0130096	10	A	G	0.334	7	9	9	0	1	0
rs71252833	8	60698704	0.87557	rs12155733	9.002	RP11-960H2.2	intergenic	25881	NA	NA		NA	22	C	CTT	0.4284	NA	9	15	0	0	0
rs28533432	12	123873242	0.734653	rs10773000	9.002	SETD8	intronic	0	1.31364e-08	0.0785541		0.013601	31	T	C	0.329	4	1	1	1	1	0
rs34005503	6	28367704	0.767574	rs213230	8.999	ZSCAN12	upstream	192	NA	NA		NA	16	C	CT	0.2893	NA	1	1	1	1	0
rs1233488	6	29467719	0.897511	rs144447022	8.994	XXbac-BPG13B8.10	ncRNA_intronic	0	NA	NA		NA	16	G	A	0.07256	NA	13	15	0	1	0
rs7293421	5	46185153	0.762905	rs142198703	8.993	CTD-2013M15.1	intergenic	289080	3.93862e-06	-0.0614425		0.0131042	10	T	A	0.3867	7	8	9	0	1	0
rs8185178	5	46339544	0.976396	rs142198703	8.991	CTD-2013M15.1	intergenic	443471	NA	NA		NA	10	T	C	0.4453	7	5	9	0	1	0
rs4866008	5	49495064	0.937975	rs77853293	8.989	EMB	intergenic	196961	1.85461e-05	0.0576441		0.0132499	11	C	T	0.4433	7	8	9	0	1	0
rs35553774	5	46201839	0.615557	rs142198703	8.988	CTD-2013M15.1	intergenic	305766	0.000321328	-0.0477286		0.0130574	10	G	A	0.334	7	8	9	0	1	0
rs4455569	5	46081884	0.882549	rs142198703	8.985	CTD-2013M15.1	intergenic	185811	7.91877e-07	0.0634969		0.0126571	10	A	C	0.4215	7	1	9	0	1	0
rs10052339	5	46020792	0.788999	rs142198703	8.982	CTD-2013M15.1	intergenic	124719	1.2008e-05	-0.0550032		0.0123664	10	A	G	0.4056	7	8	9	0	1	0
rs4673660	2	200915395	0.636879	rs11693528	8.977	C2orf47	intergenic	42131	9.65624e-07	-0.0731787		0.0147027	4	C	T	0.1899	5	5	15	0	1	0
rs13188786	5	46201958	0.976396	rs142198703	8.977	CTD-2013M15.1	intergenic	305885	4.62741e-08	-0.0698318		0.0125758	10	G	A	0.4453	6	8	9	0	1	0
rs35678296	3	180954118	0.820505	rs34312605	8.974	SOX2-OT	ncRNA_intronic	0	3.01091e-06	0.072711		0.0153233	8	T	A	0.2078	7	5	15	0	1	0
rs12697541	5	46235779	0.605804	rs142198703	8.97	CTD-2013M15.1	intergenic	339706	0.000428991	-0.0468094		0.013082	10	A	C	0.332	7	8	9	0	1	0
rs2965200	19	19476365	0.932102	rs2905426	8.968	MAU2	intergenic	6801	4.48359e-09	0.0758492		0.0127273	34	A	G	0.334	7	1	5	1	1	0
rs10039961	5	46092412	0.878645	rs142198703	8.962	CTD-2013M15.1	intergenic	196339	1.11986e-06	-0.0636554		0.012866	10	G	T	0.4225	7	8	9	0	1	0
rs8185103	5	46338791	0.615557	rs142198703	8.959	CTD-2013M15.1	intergenic	442718	0.000926279	0.0487378		0.0144827	10	G	A	0.334	7	5	9	0	1	0
rs28458312	12	123863265	0.663594	rs1615350	8.954	SETD8	intergenic	5054	5.86334e-09	-0.0899439		0.0152083	31	T	G	0.2247	7	5	15	1	1	0
rs112288658	5	46336766	0.615557	rs142198703	8.948	CTD-2013M15.1	intergenic	440693	NA	NA		NA	10	T	C	0.334	7	5	9	0	1	0
rs10051125	5	46215157	0.615557	rs142198703	8.945	CTD-2013M15.1	intergenic	319084	0.000350753	-0.0473057		0.0130245	10	T	C	0.334	6	8	9	0	1	0
rs4502836	5	45956719	0.793459	rs142198703	8.944	CTD-2013M15.1	intergenic	60646	3.59816e-06	-0.058151		0.012352	10	C	T	0.4046	7	1	9	0	1	0
rs10065920	5	46190695	0.992115	rs142198703	8.942	CTD-2013M15.1	intergenic	294622	5.99677e-08	-0.0686562		0.0124694	10	G	A	0.4533	6	8	9	0	1	0
rs7293362	5	46225497	0.612423	rs142198703	8.941	CTD-2013M15.1	intergenic	329424	0.000351795	-0.0473371		0.013036	10	T	C	0.332	7	8	9	0	1	0
rs7011810	8	60705903	0.88462	rs12155733	8.941	RP11-960H2.1	intergenic	27779	3.69278e-08	0.067384		0.012047	22	A	G	0.4304	6	9	15	0	0	0
rs4490592	5	45963019	0.757443	rs142198703	8.936	CTD-2013M15.1	intergenic	66946	NA	NA		NA	10	T	C	0.4135	7	8	9	0	1	0
rs7293434	5	46257689	0.976396	rs142198703	8.935	CTD-2013M15.1	intergenic	361616	8.74426e-08	-0.0685042		0.0125995	10	G	A	0.4453	7	8	9	0	1	0
rs1594821	11	130835883	0.808279	rs35774874	8.933	RN7SL167P	intergenic	38141	9.91478e-08	0.06649		0.0122813	26	A	G	0.4672	NA	9	15	0	1	0
rs8187589	5	46126288	0.612081	rs142198703	8.93	CTD-2013M15.1	intergenic	230215	0.000862881	-0.0442453		0.0130697	10	G	A	0.336	6	8	9	0	1	0
rs68149500	6	26111271	1	rs68149500	8.929	HIST1H1T	intergenic	2906	3.67517e-11	0.13359		0.0198708	16	T	C	0.09443	6	5	15	1	1	0
rs72768421	5	49542732	0.945391	rs77853293	8.926	EMB	intergenic	149293	2.26389e-06	0.0600803		0.0125055	11	C	T	0.4453	6	1	9	0	1	0
rs35227894	5	45951829	0.801685	rs142198703	8.92	CTD-2013M15.1	intergenic	55756	NA	NA		NA	10	TTGA	T	0.4026	NA	8	9	0	1	0
rs10039014	5	49477586	0.953251	rs77853293	8.92	EMB	intergenic	214439	2.26069e-06	0.0643415		0.0133917	11	T	C	0.4473	7	8	9	0	1	0
rs61785882	1	98448341	0.687805	rs1198572	8.919	MIR137HG	intergenic	5214	1.15325e-07	0.0890015		0.0165248	2	G	A	0.162	6	5	15	0	1	0
rs4274990	5	46080887	0.882549	rs142198703	8.917	CTD-2013M15.1	intergenic	184814	4.77844e-07	0.0634458		0.0124016	10	T	C	0.4215	7	8	9	0	1	0
rs4975957	5	46265302	0.976396	rs142198703	8.917	CTD-2013M15.1	intergenic	369229	4.70504e-08	0.0695395		0.0125299	10	G	A	0.4453	7	9	9	0	1	0
rs62370828	5	46224132	0.612423	rs142198703	8.915	CTD-2013M15.1	intergenic	328059	0.000240439	-0.048812		0.013082	10	A	G	0.332	6	8	9	0	1	0
rs4441886	5	46063136	0.875979	rs142198703	8.914	CTD-2013M15.1	intergenic	167063	3.28236e-07	0.0643464		0.0124016	10	A	G	0.4264	7	8	9	0	1	0
rs10051501	5	46361167	0.964928	rs142198703	8.913	CTD-2013M15.1	intergenic	465094	NA	NA		NA	10	A	G	0.4423	7	5	9	0	1	0
rs6451836	5	45928918	0.776533	rs142198703	8.911	CTD-2013M15.1	intergenic	32845	7.41252e-06	-0.0562451		0.012352	10	C	T	0.4085	7	9	9	0	1	0
rs13135688	4	103285906	0.958598	rs71621626	8.91	SLC39A8	intergenic	0	1.49729e-07	-0.121613		0.0227855	9	C	G	0.08052	7	14	15	1	0	0
rs28882807	5	46164839	0.611618	rs142198703	8.91	CTD-2013M15.1	intergenic	268766	0.000470795	-0.0462235		0.0130096	10	T	C	0.335	7	9	9	0	1	0
rs12109014	5	46223502	0.612423	rs142198703	8.91	CTD-2013M15.1	intergenic	327429	0.000372526	-0.0471382		0.013036	10	T	C	0.332	7	8	9	0	1	0
rs4975914	5	46313331	0.968494	rs142198703	8.91	CTD-2013M15.1	intergenic	417258	1.6276e-08	0.0729333		0.0127099	10	A	G	0.4453	7	8	15	0	1	0
rs8185064	5	46337526	0.615557	rs142198703	8.908	CTD-2013M15.1	intergenic	441453	0.00027552	0.0499777		0.013523	10	T	C	0.334	5	5	9	0	1	0
rs6451831	5	45917420	0.741362	rs142198703	8.904	CTD-2013M15.1	intergenic	21347	1.96476e-05	-0.0531292		0.0122489	10	C	T	0.4175	NA	8	9	0	1	0
rs6451843	5	45946785	0.749836	rs142198703	8.902	CTD-2013M15.1	intergenic	50712	8.09264e-06	-0.0558217		0.0123106	10	C	T	0.4155	7	8	9	0	1	0
rs36043549	12	123707552	0.752505	rs1615350	8.9	MPHOSPH9	intronic	0	NA	NA		NA	31	T	TA	0.2286	NA	4	5	1	1	0
rs10073687	5	46352289	0.610487	rs142198703	8.896	CTD-2013M15.1	intergenic	456216	4.0232e-05	0.0592039		0.0141903	10	A	G	0.335	7	5	9	0	1	0
rs13155792	5	46176554	0.992061	rs142198703	8.89	CTD-2013M15.1	intergenic	280481	7.10897e-08	-0.0697494		0.0127396	10	C	T	0.4533	7	8	9	0	1	0
rs34259003	5	46239665	0.615557	rs142198703	8.89	CTD-2013M15.1	intergenic	343592	0.000482624	-0.0466407		0.0131519	10	T	C	0.334	7	8	9	0	1	0
rs511188	5	49544251	0.945391	rs77853293	8.89	EMB	intergenic	147774	7.34774e-07	0.0631212		0.0125452	11	T	C	0.4453	NA	5	9	0	1	0
rs8188072	5	46061985	0.880287	rs142198703	8.889	CTD-2013M15.1	intergenic	165912	5.11149e-07	-0.0636604		0.0124756	10	G	A	0.4254	7	8	9	0	1	0
rs10056731	5	46223000	0.612423	rs142198703	8.887	CTD-2013M15.1	intergenic	326927	0.000369689	-0.0471233		0.0130245	10	T	C	0.332	6	8	9	0	1	0
rs10053240	5	46185964	0.613202	rs142198703	8.884	CTD-2013M15.1	intergenic	289891	0.00048397	-0.0459651		0.0129641	10	A	G	0.336	7	8	9	0	1	0
rs4975965	5	46290389	0.972581	rs142198703	8.88	CTD-2013M15.1	intergenic	394316	1.45532e-07	0.0703787		0.0131731	10	G	A	0.4443	7	8	9	0	1	0
rs3129162	6	29145646	0.922888	rs145648066	8.878	OR2J2	intergenic	3294	NA	NA		NA	16	T	G	0.1819	6	14	15	1	1	0
rs8185356	5	46393887	0.604663	rs142198703	8.874	CTD-2013M15.1	intergenic	497814	0.00040352	0.0487515		0.0135623	10	T	C	0.332	7	5	9	0	1	0
rs10058430	5	46255015	0.615557	rs142198703	8.87	CTD-2013M15.1	intergenic	358942	0.000781583	-0.0451859		0.0132385	10	C	T	0.334	7	8	9	0	1	0
rs10434580	5	46011012	0.79645	rs142198703	8.868	CTD-2013M15.1	intergenic	114939	5.41261e-06	-0.0579778		0.012546	10	G	A	0.4036	7	8	9	0	1	0
rs13168431	5	46205700	0.976396	rs142198703	8.865	CTD-2013M15.1	intergenic	309627	2.7392e-08	-0.0703435		0.0124576	10	T	C	0.4453	7	8	9	0	1	0
rs34575148	5	46251003	0.968805	rs142198703	8.865	CTD-2013M15.1	intergenic	354930	NA	NA		NA	10	C	CA	0.4433	NA	8	9	0	1	0
rs7774939	6	27547792	0.994311	rs6914981	8.856	RNU6-471P	intergenic	16398	6.98614e-07	0.0749932		0.0148752	16	C	A	0.2137	5	5	14	0	1	0
rs9324389	1	98492854	0.740421	rs1198572	8.855	MIR137HG	ncRNA_intronic	0	3.70893e-08	-0.0922897		0.016502	2	C	T	0.166	4	1	15	0	1	0
rs8185043	5	46261456	0.611618	rs142198703	8.855	CTD-2013M15.1	intergenic	365383	0.000727618	0.0455688		0.0132728	10	A	C	0.335	7	9	15	0	1	0
rs8185182	5	46339817	0.615557	rs142198703	8.855	CTD-2013M15.1	intergenic	443744	NA	NA		NA	10	G	A	0.334	6	5	9	0	1	0
rs1727323	12	123698790	0.752505	rs1615350	8.854	MPHOSPH9	intronic	0	1.46313e-09	0.0949955		0.0154575	31	C	T	0.2286	NA	4	4	1	1	0
rs12652727	5	46353859	0.961067	rs142198703	8.853	CTD-2013M15.1	intergenic	457786	NA	NA		NA	10	C	T	0.4414	7	5	9	0	1	0
rs10050829	5	46072730	0.882549	rs142198703	8.85	CTD-2013M15.1	intergenic	176657	5.20817e-07	0.0632376		0.0124016	10	G	A	0.4215	7	8	9	0	1	0
rs8185335	5	46287984	0.613982	rs142198703	8.849	CTD-2013M15.1	intergenic	391911	0.000191571	0.0505069		0.013327	10	T	C	0.333	7	9	9	0	1	0
rs10052940	5	46221502	0.615557	rs142198703	8.848	CTD-2013M15.1	intergenic	325429	0.000357168	-0.0472429		0.0130245	10	A	G	0.334	6	8	9	0	1	0
rs7713759	5	46143549	0.906858	rs142198703	8.845	CTD-2013M15.1	intergenic	247476	8.29128e-07	-0.0630931		0.0125995	10	A	C	0.4284	7	8	9	0	1	0
rs7293323	5	46228251	0.612423	rs142198703	8.844	CTD-2013M15.1	intergenic	332178	0.000398479	-0.0469034		0.013036	10	C	T	0.332	7	8	9	0	1	0
rs35648163	5	45945880	0.754096	rs142198703	8.841	CTD-2013M15.1	intergenic	49807	7.45915e-06	-0.0559749		0.0122964	10	C	T	0.4145	5	8	9	0	1	0
rs11741075	5	45556378	0.713041	rs142198703	8.84	HCN1	intronic	0	1.71877e-05	0.0539163		0.0123444	10	T	C	0.4274	7	5	15	1	1	0
rs28769634	5	46128800	0.615557	rs142198703	8.84	CTD-2013M15.1	intergenic	232727	0.000997779	-0.0447238		0.0133742	10	T	C	0.334	7	8	9	0	1	0
rs4975985	5	46322926	0.615557	rs142198703	8.84	CTD-2013M15.1	intergenic	426853	NA	NA		NA	10	C	T	0.334	NA	5	9	0	1	0
rs281766	2	200820505	0.993056	rs11693528	11.09	C2orf69:C2orf47	UTR5	0	1.68697e-08	0.0870809		0.015192	4	G	T	0.1789	NA	1	1	1	1	0
rs11963067	6	28560071	0.75383	rs7766356	8.835	SCAND3	downstream	0	NA	NA		NA	16	A	T	0.1988	7	5	14	1	1	0
rs7723218	5	45943118	0.786172	rs142198703	8.833	CTD-2013M15.1	intergenic	47045	3.09796e-06	-0.0585385		0.012352	10	C	T	0.4066	6	8	9	0	1	0
rs34812524	5	46054132	0.810035	rs142198703	8.833	CTD-2013M15.1	intergenic	158059	2.17022e-05	-0.0536006		0.0124223	10	A	G	0.4006	7	8	9	0	1	0
rs13157222	5	46224433	0.612423	rs142198703	8.833	CTD-2013M15.1	intergenic	328360	0.000420194	-0.0472199		0.0131761	10	C	T	0.332	6	8	9	0	1	0
rs8185331	5	46287651	0.613982	rs142198703	8.833	CTD-2013M15.1	intergenic	391578	0.000227219	0.0499217		0.013327	10	A	G	0.333	7	9	9	0	1	0
rs28892397	5	46239425	0.615557	rs142198703	8.832	CTD-2013M15.1	intergenic	343352	0.000393946	-0.046902		0.0130245	10	T	C	0.334	6	8	9	0	1	0
rs8185144	5	46090865	0.882549	rs142198703	8.829	CTD-2013M15.1	intergenic	194792	3.11051e-06	0.0613238		0.0129421	10	A	G	0.4215	7	8	9	0	1	0
rs539403767	6	29020721	1	rs144447022	8.828	OR2W1	intergenic	7703	NA	NA		NA	16	TAA	T	0.06958	NA	9	15	1	1	0
rs62370827	5	46224111	0.612423	rs142198703	8.824	CTD-2013M15.1	intergenic	328038	0.000307044	-0.0478067		0.013036	10	T	C	0.332	7	8	9	0	1	0
rs12697557	5	46302558	0.615557	rs142198703	8.823	CTD-2013M15.1	intergenic	406485	0.000163057	0.0503474		0.0131425	10	A	G	0.334	7	8	9	0	1	0
rs8185092	5	46225485	0.60276	rs142198703	8.818	CTD-2013M15.1	intergenic	329412	0.000392334	-0.0471233		0.013082	10	A	G	0.33	7	8	9	0	1	0
rs112188442	5	46321930	0.615557	rs142198703	8.818	CTD-2013M15.1	intergenic	425857	NA	NA		NA	10	C	T	0.334	7	5	9	0	1	0
rs4855018	3	180812691	0.850619	rs34312605	8.816	SOX2-OT	ncRNA_intronic	0	2.52463e-06	0.0727155		0.0152068	8	G	A	0.2038	7	5	15	0	1	0
rs10064792	5	46202104	0.976396	rs142198703	8.816	CTD-2013M15.1	intergenic	306031	3.00804e-08	-0.0701363		0.0124576	10	T	C	0.4453	7	8	9	0	1	0
rs8188196	5	46240677	0.615557	rs142198703	8.812	CTD-2013M15.1	intergenic	344604	0.000380145	-0.0470678		0.013036	10	G	A	0.334	6	8	9	0	1	0
rs8185240	5	46236638	0.615557	rs142198703	8.81	CTD-2013M15.1	intergenic	340565	0.000753247	-0.0448685		0.0131058	10	G	T	0.334	6	8	9	0	1	0
rs11738628	5	49460410	0.941664	rs77853293	8.81	EMB	intergenic	231615	NA	NA		NA	11	C	T	0.4443	6	8	9	0	0	0
rs2613590	7	111180544	0.655622	rs12705761	8.81	IMMP2L	intronic	0	1.67221e-06	-0.0616641		0.0126713	20	A	C	0.3877	NA	5	15	1	1	1
rs8185209	5	46121882	0.882549	rs142198703	8.809	CTD-2013M15.1	intergenic	225809	6.85801e-07	-0.0644705		0.0127787	10	T	C	0.4215	7	8	9	0	1	0
rs4975971	5	46296240	0.613982	rs142198703	8.804	CTD-2013M15.1	intergenic	400167	4.28725e-05	0.0553811		0.0133218	10	G	A	0.333	6	8	9	0	1	0
rs10068278	5	46330846	0.615557	rs142198703	8.804	CTD-2013M15.1	intergenic	434773	0.000144194	0.0529682		0.0137154	10	C	T	0.334	7	5	9	0	1	0
rs8185379	5	46339263	0.615557	rs142198703	8.804	CTD-2013M15.1	intergenic	443190	0.00102309	0.0481856		0.0144403	10	C	T	0.334	7	5	9	0	1	0
rs10076113	5	46343234	0.615557	rs142198703	8.804	CTD-2013M15.1	intergenic	447161	0.000333844	0.0491319		0.0134786	10	T	C	0.334	7	5	9	0	1	0
rs10038249	5	46160697	0.956602	rs142198703	8.803	CTD-2013M15.1	intergenic	264624	1.09911e-07	-0.0672067		0.0124576	10	C	T	0.4503	7	8	15	0	1	0
rs35610372	5	46205287	0.615557	rs142198703	8.803	CTD-2013M15.1	intergenic	309214	NA	NA		NA	10	CT	C	0.334	NA	9	9	0	1	0
rs4975885	5	46083578	0.882549	rs142198703	8.802	CTD-2013M15.1	intergenic	187505	6.38557e-07	0.0626747		0.0123883	10	A	G	0.4215	7	8	9	0	1	0
rs12655271	5	49508755	0.927137	rs77853293	8.802	EMB	intergenic	183270	1.23089e-07	0.0682916		0.0127082	11	T	C	0.4404	6	8	9	0	1	0
rs12513534	5	46338532	0.615557	rs142198703	8.799	CTD-2013M15.1	intergenic	442459	0.000863874	0.046492		0.0137346	10	G	A	0.334	7	5	9	0	1	0
rs4975972	5	46297662	0.976396	rs142198703	8.795	CTD-2013M15.1	intergenic	401589	2.53303e-08	0.0721981		0.0127547	10	A	G	0.4453	7	8	9	0	1	0
rs8188049	5	46201317	0.615557	rs142198703	8.792	CTD-2013M15.1	intergenic	305244	0.000300242	-0.0476197		0.0129641	10	A	G	0.334	6	8	9	0	1	0
rs12110093	5	46258817	0.615557	rs142198703	8.792	CTD-2013M15.1	intergenic	362744	0.000963981	-0.0447611		0.0133461	10	T	C	0.334	6	8	9	0	1	0
rs10941791	5	46334365	0.615557	rs142198703	8.79	CTD-2013M15.1	intergenic	438292	NA	NA		NA	10	C	T	0.334	7	5	9	0	1	0
rs12537865	7	2144323	0.651108	rs58120505	8.789	MAD1L1	intronic	0	NA	NA		NA	18	C	T	0.3797	4	2	7	1	0	0
rs7293405	5	46379505	0.604663	rs142198703	8.784	CTD-2013M15.1	intergenic	483432	NA	NA		NA	10	T	C	0.332	6	5	9	0	0	0
rs8185384	5	46193406	0.613202	rs142198703	8.781	CTD-2013M15.1	intergenic	297333	0.00062502	-0.0453809		0.0130574	10	A	G	0.336	7	8	9	0	1	0
rs8185255	5	46263438	0.960436	rs142198703	8.777	CTD-2013M15.1	intergenic	367365	9.63797e-08	0.0679011		0.0125299	10	T	C	0.4493	7	8	9	0	1	0
rs11486611	5	46128475	0.615557	rs142198703	8.775	CTD-2013M15.1	intergenic	232402	0.00121055	-0.0434884		0.0132248	10	T	C	0.334	6	8	9	0	1	0
rs7293505	5	46256449	0.615557	rs142198703	8.775	CTD-2013M15.1	intergenic	360376	0.000810645	-0.04505		0.0132385	10	C	T	0.334	7	8	9	0	1	0
rs6451838	5	45935162	0.786172	rs142198703	8.772	CTD-2013M15.1	intergenic	39089	3.28268e-06	-0.058193		0.0123106	10	T	C	0.4066	7	8	9	0	1	0
rs8188046	5	49490662	0.937975	rs77853293	8.772	EMB	intergenic	201363	8.06937e-07	0.0679747		0.0135598	11	C	T	0.4433	6	8	9	0	1	0
rs6065078	20	37434133	0.762582	rs6065094	8.769	PPP1R16B	upstream	214	2.46879e-08	-0.0704541		0.0124366	37	A	G	0.4205	4	1	2	1	1	0
rs8188061	5	46220107	0.615557	rs142198703	8.767	CTD-2013M15.1	intergenic	324034	0.000352108	-0.0472923		0.0130245	10	G	A	0.334	7	8	9	0	1	0
rs202906	6	28011652	0.649434	rs35202262	8.767	OR2B7P	intergenic	2559	1.02682e-06	0.0921846		0.0185671	16	C	T	0.09742	6	13	14	0	1	0
rs8188062	5	46220136	0.615557	rs142198703	8.766	CTD-2013M15.1	intergenic	324063	0.000350753	-0.0473057		0.0130245	10	T	C	0.334	6	8	9	0	1	0
rs71618219	5	45950700	0.793459	rs142198703	8.765	CTD-2013M15.1	intergenic	54627	4.1428e-06	-0.05759		0.0123106	10	C	T	0.4046	7	8	9	0	1	0
rs4947336	6	28576143	0.92562	rs144447022	8.765	SCAND3	intergenic	0	NA	NA		NA	16	T	A	0.06859	5	2	14	1	1	0
rs4855007	3	180738372	0.867924	rs34312605	8.761	SOX2-OT	ncRNA_intronic	0	2.05729e-06	0.0736511		0.0152676	8	G	C	0.2028	7	14	15	0	1	0
rs7293345	5	46332383	0.615557	rs142198703	8.76	CTD-2013M15.1	intergenic	436310	0.000166554	0.0511552		0.0133722	10	T	C	0.334	6	5	9	0	1	0
rs34255795	7	2207416	0.983341	rs78469080	8.76	MAD1L1	intronic	0	3.81765e-08	-0.0733212		0.0131224	18	G	A	0.3191	6	4	5	1	1	0
rs12652607	5	46392440	0.968609	rs142198703	8.759	CTD-2013M15.1	intergenic	496367	NA	NA		NA	10	T	C	0.4433	7	5	9	0	1	0
rs4501347	5	45974881	0.801685	rs142198703	8.756	CTD-2013M15.1	intergenic	78808	3.42503e-06	-0.0583467		0.0123664	10	C	T	0.4026	7	8	9	0	1	0
rs10941803	5	46348483	0.615557	rs142198703	8.756	CTD-2013M15.1	intergenic	452410	0.00016281	0.0516403		0.0134786	10	T	C	0.334	7	5	9	0	1	0
rs34009314	5	46174946	0.611618	rs142198703	8.751	CTD-2013M15.1	intergenic	278873	0.000633029	-0.0451688		0.0130096	10	T	C	0.335	7	8	9	0	1	0
rs13213986	6	28358009	0.92562	rs144447022	8.749	ZSCAN12	intronic	0	4.09747e-13	0.157843		0.0214203	16	A	T	0.06859	6	4	4	1	1	0
rs35589403	6	27219491	0.978649	rs13211901	10.83	PRSS16	intronic	0	2.16217e-08	0.0891854		0.0156783	16	G	C	0.173	4	1	10	1	1	0
rs11950489	5	46323133	0.968361	rs142198703	8.744	CTD-2013M15.1	intergenic	427060	NA	NA		NA	10	A	G	0.4473	6	5	9	0	0	0
rs10484435	6	26031811	0.873613	rs68149500	8.743	HIST1H3B	downstream	5	9.92134e-10	0.127636		0.0205571	16	G	T	0.0835	1f	1	1	1	1	0
rs10512865	5	44823367	0.649117	rs3935086	8.742	RP11-53O19.3	intergenic	2810	0.000811732	-0.0414877		0.012193	10	T	C	0.3996	6	4	5	1	1	0
rs8188026	5	46053564	0.810035	rs142198703	8.742	CTD-2013M15.1	intergenic	157491	8.48167e-06	-0.0562657		0.0124366	10	T	C	0.4006	7	1	9	0	1	0
rs4370277	5	46048668	0.866192	rs142198703	8.736	CTD-2013M15.1	intergenic	152595	8.66712e-07	-0.0619931		0.0124016	10	G	A	0.4254	6	9	9	0	1	0
rs4975911	5	46297245	0.976396	rs142198703	8.734	CTD-2013M15.1	intergenic	401172	4.85966e-08	0.0709659		0.0128003	10	C	T	0.4453	7	8	9	0	1	0
rs10058065	5	46355567	0.615557	rs142198703	8.733	CTD-2013M15.1	intergenic	459494	4.78328e-05	0.0551744		0.0133552	10	C	T	0.334	7	5	9	0	1	0
rs12657764	5	46281267	0.613982	rs142198703	8.728	CTD-2013M15.1	intergenic	385194	0.000174014	0.0501302		0.0131425	10	T	C	0.333	6	8	9	0	1	0
rs1805646	3	180774673	0.862155	rs34312605	8.726	SOX2-OT	ncRNA_exonic	0	2.62489e-06	0.0725927		0.0152068	8	A	G	0.2018	7	1	15	0	1	0
rs8185283	5	46337808	0.611618	rs142198703	8.723	CTD-2013M15.1	intergenic	441735	0.00178278	0.043874		0.0138211	10	C	T	0.335	5	5	9	0	1	0
rs1607678	3	180584718	0.656705	rs34312605	8.721	CCDC39	intronic	0	9.92148e-06	-0.0603871		0.0134496	8	T	C	0.2753	NA	5	15	1	1	0
rs7293357	5	46128424	0.615557	rs142198703	8.72	CTD-2013M15.1	intergenic	232351	0.000977559	-0.0443016		0.0132248	10	C	T	0.334	6	8	9	0	1	0
rs4975955	5	46404791	0.604663	rs142198703	8.72	CTD-2013M15.1	intergenic	508718	0.00407112	0.0420765		0.0144159	10	C	T	0.332	7	8	9	0	0	0
rs7293516	5	46261143	0.611618	rs142198703	8.719	CTD-2013M15.1	intergenic	365070	0.000685422	-0.045711		0.0132499	10	T	C	0.335	7	9	15	0	1	0
rs13168085	5	46293465	0.613982	rs142198703	8.718	CTD-2013M15.1	intergenic	397392	0.000260393	0.0495727		0.0133601	10	T	A	0.333	7	8	9	0	1	0
rs8185217	5	46169317	0.972416	rs142198703	8.709	CTD-2013M15.1	intergenic	273244	6.1238e-08	-0.0685437		0.0124576	10	A	G	0.4463	6	8	9	0	1	0
rs4601053	5	46101836	0.882549	rs142198703	8.707	CTD-2013M15.1	intergenic	205763	7.09393e-07	-0.0624179		0.0123883	10	C	T	0.4215	6	9	15	0	1	0
rs146364394	11	46440951	0.948655	rs11038906	8.707	AMBRA1	intronic	0	NA	NA		NA	25	TATCTCTAG	T	0.168	NA	4	5	1	1	0
rs3857546	6	26157762	0.943657	rs34661691	8.702	HIST1H1E	upstream:downstream	418	8.47698e-11	0.123463		0.0187173	16	T	C	0.1163	1f	1	1	1	1	0
rs10461770	5	46344088	0.615557	rs142198703	8.7	CTD-2013M15.1	intergenic	448015	NA	NA		NA	10	T	C	0.334	7	5	9	0	0	0
rs11750668	5	49512549	0.937975	rs77853293	8.697	EMB	intergenic	179476	NA	NA		NA	11	G	A	0.4433	7	5	9	0	1	0
rs57713596	6	27004098	0.603338	rs35202262	8.695	VN1R12P	intergenic	2008	1.58256e-09	0.116617		0.0190155	16	T	C	0.1004	7	5	14	0	1	0
rs10059086	5	44872007	0.683355	rs3935086	8.69	RP11-53O19.3	intergenic	43312	0.000536098	0.0437929		0.0124494	10	T	C	0.3718	7	5	15	0	1	0
rs37682	7	111044203	0.6265	rs12705761	8.688	IMMP2L	intronic	0	3.43921e-07	0.0627603		0.0121169	20	T	C	0.4881	6	7	15	1	1	0
rs11952189	5	46270445	0.615557	rs142198703	8.687	CTD-2013M15.1	intergenic	374372	0.000182919	0.049963		0.0131425	10	A	G	0.334	7	9	15	0	1	0
rs4499842	5	46034492	0.86474	rs142198703	8.686	CTD-2013M15.1	intergenic	138419	9.20113e-07	-0.0622974		0.0124923	10	T	C	0.4185	7	8	9	0	1	0
rs4975966	5	46291675	0.613982	rs142198703	8.685	CTD-2013M15.1	intergenic	395602	0.000189117	0.0503159		0.013265	10	C	T	0.333	7	8	9	0	1	0
rs8188098	5	46247000	0.949128	rs142198703	8.683	CTD-2013M15.1	intergenic	350927	4.01849e-08	-0.0717913		0.0128698	10	C	T	0.4463	7	8	9	0	1	0
rs8188068	5	46295341	0.60891	rs142198703	8.68	CTD-2013M15.1	intergenic	399268	7.11494e-05	0.0537242		0.0133104	10	G	A	0.334	6	8	9	0	1	0
rs7293346	5	46204088	0.611618	rs142198703	8.679	CTD-2013M15.1	intergenic	308015	0.000332965	-0.0474856		0.0130245	10	G	T	0.335	6	9	9	0	1	0
rs10064905	5	46084439	0.866192	rs142198703	8.678	CTD-2013M15.1	intergenic	188366	8.95031e-07	0.061429		0.0123046	10	G	A	0.4254	7	8	9	0	1	0
rs1328253	5	49582750	0.945391	rs77853293	8.678	EMB	intergenic	109275	7.85351e-07	0.0608084		0.0121172	11	A	G	0.4453	7	9	15	0	1	0
rs8175440	5	46175832	0.611618	rs142198703	8.677	CTD-2013M15.1	intergenic	279759	0.000490896	-0.0462888		0.0130697	10	G	A	0.335	7	8	9	0	1	0
rs4975924	5	46335500	0.615557	rs142198703	8.674	CTD-2013M15.1	intergenic	439427	0.000765317	0.0472559		0.0138211	10	T	C	0.334	6	5	9	0	1	0
rs8188217	5	49478029	0.937975	rs77853293	8.672	EMB	intergenic	213996	2.05752e-06	0.0652447		0.013525	11	T	C	0.4433	6	8	9	0	1	0
rs61884271	11	46654404	0.948655	rs11038906	8.67	ATG13	intronic	0	3.223e-07	-0.0837646		0.0161333	25	C	T	0.168	7	4	5	1	1	0
rs7767099	6	28768698	0.97059	rs144447022	8.669	AL662890.3	intergenic	4885	NA	NA		NA	16	C	T	0.07157	6	5	14	0	1	0
rs10063007	5	46266431	0.615557	rs142198703	8.656	CTD-2013M15.1	intergenic	370358	NA	NA		NA	10	A	G	0.334	6	8	9	0	1	0
rs4975988	5	46327229	0.615557	rs142198703	8.655	CTD-2013M15.1	intergenic	431156	NA	NA		NA	10	T	C	0.334	7	5	9	0	1	0
rs8185059	5	46224796	0.612423	rs142198703	8.649	CTD-2013M15.1	intergenic	328723	0.000435486	-0.0465511		0.0130245	10	A	G	0.332	6	8	9	0	1	0
rs7720735	5	46139661	0.615557	rs142198703	8.647	CTD-2013M15.1	intergenic	243588	0.000950909	-0.0440397		0.0131157	10	G	A	0.334	6	8	9	0	1	0
rs72836482	6	26359241	0.67031	rs4634439	8.646	RNU6-1259P	intergenic	5976	9.35656e-07	0.095706		0.0192045	16	T	A	0.1123	3a	2	15	1	1	1
rs10076982	5	46213311	0.611618	rs142198703	8.645	CTD-2013M15.1	intergenic	317238	0.000435597	-0.0467556		0.013082	10	A	G	0.335	7	8	9	0	1	0
rs8188219	5	46216298	0.615557	rs142198703	8.643	CTD-2013M15.1	intergenic	320225	0.000323752	-0.0476243		0.013036	10	T	C	0.334	6	8	9	0	1	0
rs4975927	5	46350429	0.618254	rs142198703	8.642	CTD-2013M15.1	intergenic	454356	0.00172947	0.0443311		0.0139253	10	T	C	0.335	7	5	9	0	1	0
rs8188296	5	46222050	0.968805	rs142198703	8.641	CTD-2013M15.1	intergenic	325977	2.39724e-08	-0.0717863		0.0126601	10	C	T	0.4433	6	8	9	0	1	0
rs8188149	5	46242743	0.972416	rs142198703	8.64	CTD-2013M15.1	intergenic	346670	9.23131e-08	-0.068441		0.012611	10	C	T	0.4463	6	8	9	0	1	0
rs13165073	5	46162561	0.611618	rs142198703	8.638	CTD-2013M15.1	intergenic	266488	0.000454525	-0.0465616		0.0130697	10	A	G	0.335	6	9	9	0	1	0
rs13155082	5	46155237	0.976396	rs142198703	8.635	CTD-2013M15.1	intergenic	259164	2.96864e-08	-0.0701655		0.0124576	10	G	A	0.4453	7	9	9	0	1	0
rs8188148	5	46244580	0.615557	rs142198703	8.635	CTD-2013M15.1	intergenic	348507	0.000912179	-0.0445699		0.0132271	10	G	A	0.334	6	8	9	0	1	0
rs4975929	5	46359321	0.615557	rs142198703	8.632	CTD-2013M15.1	intergenic	463248	NA	NA		NA	10	T	C	0.334	7	5	9	0	1	0
rs10065314	5	46290859	0.613982	rs142198703	8.631	CTD-2013M15.1	intergenic	394786	0.000226684	0.0499298		0.013327	10	G	A	0.333	7	8	9	0	1	0
rs35335986	5	46345089	0.615557	rs142198703	8.631	CTD-2013M15.1	intergenic	449016	0.000369902	0.0499542		0.0138075	10	C	A	0.334	5	5	9	0	1	0
rs3129798	6	28998449	1	rs144447022	8.63	OR2AD1P	intergenic	3064	NA	NA		NA	16	G	T	0.06958	6	13	14	0	1	0
rs113321683	5	46403741	0.968609	rs142198703	8.629	CTD-2013M15.1	intergenic	507668	NA	NA		NA	10	TA	T	0.4433	NA	8	9	0	1	0
rs58173433	5	46163594	0.611618	rs142198703	8.628	CTD-2013M15.1	intergenic	267521	0.000682405	-0.0450629		0.0130574	10	A	G	0.335	7	9	9	0	1	0
rs3800902	7	2144378	0.654643	rs58120505	8.628	MAD1L1	intronic	0	1.9631e-09	0.0770132		0.0126308	18	T	C	0.3907	4	2	7	1	1	0
rs13105581	4	103228830	0.856416	rs71621626	8.625	SLC39A8	intronic	0	1.20344e-07	-0.126289		0.0234825	9	T	C	0.0825	7	4	15	1	1	0
rs13190590	5	46128818	0.615557	rs142198703	8.623	CTD-2013M15.1	intergenic	232745	0.00103362	-0.044238		0.013269	10	C	T	0.334	6	8	9	0	1	0
rs8185115	5	46214011	0.615557	rs142198703	8.619	CTD-2013M15.1	intergenic	317938	0.000431087	-0.0462321		0.0129253	10	T	A	0.334	7	8	9	0	1	0
rs34159378	5	46296286	0.613982	rs142198703	8.619	CTD-2013M15.1	intergenic	400213	6.08849e-05	0.0541477		0.0132917	10	G	A	0.333	NA	8	9	0	1	0
rs13356208	5	49493804	0.953251	rs77853293	8.617	EMB	intergenic	198221	NA	NA		NA	11	C	T	0.4473	7	8	9	0	1	0
rs2851447	12	123665113	0.975103	rs1615350	8.617	MPHOSPH9	intronic	0	1.26697e-13	0.108889		0.0144633	31	C	G	0.2763	7	4	4	1	1	0
rs4533899	5	46091291	0.882549	rs142198703	8.615	CTD-2013M15.1	intergenic	195218	4.23417e-07	0.0652461		0.0126953	10	T	C	0.4215	7	8	9	0	1	0
rs9292936	5	46288968	0.613982	rs142198703	8.615	CTD-2013M15.1	intergenic	392895	0.000253459	0.0496667		0.0133601	10	T	C	0.333	6	8	9	0	1	0
rs13172097	5	46211796	0.976396	rs142198703	8.613	CTD-2013M15.1	intergenic	315723	3.45114e-08	-0.0698974		0.0124694	10	G	A	0.4453	6	9	9	0	1	0
rs11062170	12	2348844	0.771781	rs4765904	10.75	CACNA1C	intronic	0	4.36841e-09	-0.0770958	0.925801	0.012927	27	C	G	0.3141	5	2	15	1	1	1
rs56090941	5	46177120	0.615557	rs142198703	8.611	CTD-2013M15.1	intergenic	281047	0.000488899	-0.0472575		0.013339	10	A	G	0.334	6	8	9	0	1	0
rs8185242	5	46236725	0.615557	rs142198703	8.61	CTD-2013M15.1	intergenic	340652	0.000647054	-0.0455832		0.0131519	10	C	T	0.334	5	8	9	0	1	0
rs4975930	5	46359490	0.615557	rs142198703	8.609	CTD-2013M15.1	intergenic	463417	0.00305409	0.0427303		0.0141968	10	C	A	0.334	6	1	9	0	1	0
rs7293504	5	46256385	0.615557	rs142198703	8.608	CTD-2013M15.1	intergenic	360312	0.000722573	-0.0450605		0.0131173	10	C	T	0.334	7	8	9	0	1	0
rs4292455	5	46091267	0.882549	rs142198703	8.605	CTD-2013M15.1	intergenic	195194	3.0474e-07	0.0652896		0.012549	10	A	G	0.4215	7	8	9	0	1	0
rs28820612	5	46239179	0.615557	rs142198703	8.604	CTD-2013M15.1	intergenic	343106	0.000727649	-0.0449953		0.0131058	10	C	T	0.334	7	1	9	0	1	0
rs4975960	5	46283140	0.613982	rs142198703	8.604	CTD-2013M15.1	intergenic	387067	0.000197021	0.0504111		0.013327	10	C	T	0.333	7	8	9	0	1	0
rs9379863	6	26372427	0.682451	rs4634439	8.604	BTN3A2	intronic	0	7.26807e-07	0.0970552		0.0192812	16	G	A	0.1103	6	4	5	1	1	0
rs875250	3	180588841	1	rs34312605	9.767	FXR1	intronic	0	4.57981e-08	0.0835856		0.0150476	8	T	G	0.2068	5	2	15	1	1	0
rs1805606	3	180693504	1	rs34312605	8.602	FXR1	intronic	0	4.24216e-08	0.0838697		0.0150614	8	T	C	0.2068	5	4	5	1	1	0
rs10063585	5	46217584	0.615557	rs142198703	8.602	CTD-2013M15.1	intergenic	321511	0.000358546	-0.0472295		0.0130245	10	C	T	0.334	7	8	9	0	1	0
rs4975913	5	46313275	0.615557	rs142198703	8.6	CTD-2013M15.1	intergenic	417202	0.000208001	0.0502255		0.013327	10	C	T	0.334	7	8	15	0	1	0
rs8185226	5	46160787	0.972416	rs142198703	8.599	CTD-2013M15.1	intergenic	264714	5.64748e-08	-0.0687268		0.0124576	10	C	T	0.4463	6	8	15	0	1	0
rs11957047	5	46080192	0.882549	rs142198703	8.598	CTD-2013M15.1	intergenic	184119	6.08939e-07	0.0627903		0.0123883	10	A	G	0.4215	7	8	9	0	1	0
rs8188260	5	46393373	0.604663	rs142198703	8.597	CTD-2013M15.1	intergenic	497300	0.000804106	0.0465413		0.0136676	10	A	G	0.332	6	5	9	0	1	0
rs8188231	5	46187026	0.992115	rs142198703	8.593	CTD-2013M15.1	intergenic	290953	4.65458e-08	-0.069228		0.0124694	10	G	A	0.4533	7	8	9	0	1	0
rs115037896	5	49545069	0.960819	rs77853293	8.593	EMB	intergenic	146956	7.04305e-07	0.0621061		0.0123229	11	G	A	0.4493	7	5	9	0	1	0
rs35142578	5	46168095	0.611618	rs142198703	8.592	CTD-2013M15.1	intergenic	272022	0.000566378	-0.0455676		0.0130096	10	T	C	0.335	6	8	9	0	1	0
rs1000237	19	19518316	0.927212	rs2905426	8.591	GATAD2A	intronic	0	4.08774e-09	-0.0750964		0.0125682	34	A	T	0.337	4	1	2	1	1	0
rs62372152	5	46173444	0.611618	rs142198703	8.585	CTD-2013M15.1	intergenic	277371	0.000856227	-0.0442324		0.0130574	10	C	T	0.335	7	8	9	0	1	0
rs9717195	5	46302781	0.976396	rs142198703	8.585	CTD-2013M15.1	intergenic	406708	1.06535e-08	0.0735131		0.0126487	10	G	A	0.4453	6	8	9	0	1	0
rs11750263	5	46344817	0.615557	rs142198703	8.581	CTD-2013M15.1	intergenic	448744	0.000594714	0.0471875		0.0135239	10	T	C	0.334	5	5	9	0	1	0
rs12658590	5	46124854	0.612081	rs142198703	8.576	CTD-2013M15.1	intergenic	228781	0.00122425	-0.0434452		0.0132248	10	T	A	0.336	7	8	9	0	1	0
rs4371763	5	45983222	0.797182	rs142198703	8.573	CTD-2013M15.1	intergenic	87149	2.581e-06	-0.059008		0.012352	10	G	A	0.4036	6	8	15	0	1	0
rs2353225	5	49521092	0.922949	rs77853293	8.573	EMB	intergenic	170933	NA	NA		NA	11	A	G	0.4394	NA	7	9	0	1	1
rs10054134	5	46292277	0.960658	rs142198703	8.571	CTD-2013M15.1	intergenic	396204	1.37075e-08	0.0729608		0.0126487	10	T	C	0.4473	7	8	9	0	1	0
rs8188009	5	46083229	0.882549	rs142198703	8.567	CTD-2013M15.1	intergenic	187156	1.56901e-06	0.062648		0.0128392	10	A	G	0.4215	7	9	9	0	1	0
rs35894183	5	46154664	0.615557	rs142198703	8.562	CTD-2013M15.1	intergenic	258591	0.000504158	-0.0461507		0.0130574	10	T	C	0.334	5	9	9	0	1	0
rs1727332	12	123718301	0.909362	rs1615350	8.562	MPHOSPH9:C12orf65	UTR5	0	3.23516e-12	0.10373		0.0146531	31	T	C	0.2823	NA	1	1	1	1	0
rs10052784	5	46221434	0.615557	rs142198703	8.557	CTD-2013M15.1	intergenic	325361	0.000501886	-0.0462101		0.0130697	10	T	C	0.334	7	8	9	0	1	0
rs10035118	5	46227347	0.612423	rs142198703	8.557	CTD-2013M15.1	intergenic	331274	0.000449867	-0.0465542		0.0130574	10	G	A	0.332	6	8	9	0	1	0
rs4128261	5	46318814	0.611618	rs142198703	8.557	CTD-2013M15.1	intergenic	422741	0.000345521	0.0488276		0.0134288	10	A	G	0.335	NA	8	9	0	1	0
rs7293508	5	46226825	0.612423	rs142198703	8.556	CTD-2013M15.1	intergenic	330752	0.000392553	-0.0469557		0.013036	10	C	T	0.332	7	8	9	0	1	0
rs10941806	5	46358370	0.613982	rs142198703	8.556	CTD-2013M15.1	intergenic	462297	NA	NA		NA	10	T	C	0.333	6	5	9	0	1	0
rs6449782	5	49587528	0.941385	rs77853293	8.554	EMB	intergenic	104497	7.14133e-07	0.0611082		0.0121315	11	T	G	0.4463	6	9	15	0	1	0
rs36019653	5	46349051	0.615557	rs142198703	8.55	CTD-2013M15.1	intergenic	452978	0.000833511	0.0465655		0.0137154	10	C	T	0.334	6	5	9	0	1	0
rs35072899	6	28281541	0.92562	rs144447022	8.547	RP5-874C20.6	intergenic	5895	6.24529e-13	0.158029		0.0216162	16	T	C	0.06859	7	4	15	0	1	0
rs4975974	5	46307566	0.615557	rs142198703	8.544	CTD-2013M15.1	intergenic	411493	7.33844e-05	0.0534416		0.013265	10	A	G	0.334	6	8	9	0	1	0
rs12652297	5	46346216	0.964928	rs142198703	8.544	CTD-2013M15.1	intergenic	450143	NA	NA		NA	10	T	C	0.4423	7	5	9	0	1	0
rs35880669	5	46323455	0.617147	rs142198703	8.542	CTD-2013M15.1	intergenic	427382	NA	NA		NA	10	C	T	0.335	6	5	9	0	1	0
rs10941804	5	46351122	0.615557	rs142198703	8.541	CTD-2013M15.1	intergenic	455049	NA	NA		NA	10	C	T	0.334	7	5	9	0	0	0
rs13089835	3	180741862	0.856363	rs34312605	8.539	SOX2-OT	ncRNA_intronic	0	2.15807e-06	0.0735009		0.0152676	8	C	T	0.2028	6	9	15	0	1	0
rs114057220	5	46094441	0.882549	rs142198703	8.539	CTD-2013M15.1	intergenic	198368	1.58177e-06	0.0609344		0.0124923	10	G	A	0.4215	6	8	9	0	1	0
rs61351693	5	46370123	0.964424	rs142198703	8.537	CTD-2013M15.1	intergenic	474050	3.05289e-05	0.0595023		0.0140452	10	T	A	0.4463	6	5	9	0	1	0
rs34816374	6	26949672	0.820932	rs13211434	8.536	LINC00240	ncRNA_intronic	0	3.14465e-12	0.153818		0.0217162	16	G	A	0.07356	6	14	15	0	1	0
rs6908295	6	27527205	0.933216	rs6914981	8.536	XXbac-BPG34I8.3	intergenic	1395	1.57722e-06	0.0735154		0.0150697	16	A	C	0.2048	6	5	13	0	1	0
rs11949490	5	46086053	0.882549	rs142198703	8.535	CTD-2013M15.1	intergenic	189980	6.9137e-07	0.0624808		0.0123883	10	A	G	0.4215	7	8	9	0	1	0
rs4389698	5	46051668	0.860354	rs142198703	8.529	CTD-2013M15.1	intergenic	155595	9.04458e-07	-0.0621252		0.0124492	10	G	A	0.4195	6	8	9	0	1	0
rs28836583	5	46164697	0.611618	rs142198703	8.529	CTD-2013M15.1	intergenic	268624	0.000749229	-0.0447646		0.0130697	10	C	T	0.335	7	9	9	0	1	0
rs10076230	5	46343270	0.615557	rs142198703	8.523	CTD-2013M15.1	intergenic	447197	NA	NA		NA	10	A	G	0.334	7	5	9	0	1	0
rs13184479	5	46266588	0.615557	rs142198703	8.522	CTD-2013M15.1	intergenic	370515	0.000606081	0.0460009		0.0132035	10	G	A	0.334	7	8	9	0	1	0
rs10941780	5	46323137	0.615557	rs142198703	8.519	CTD-2013M15.1	intergenic	427064	NA	NA		NA	10	T	C	0.334	6	5	9	0	0	0
rs10063520	5	46298065	0.615557	rs142198703	8.517	CTD-2013M15.1	intergenic	401992	6.29903e-05	0.0539306		0.013265	10	C	T	0.334	7	8	9	0	1	0
rs6488864	12	123618362	0.712791	rs1615350	8.516	PITPNM2	intronic	0	NA	NA		NA	31	C	G	0.2237	5	4	5	1	0	0
rs10062325	5	45970534	0.805489	rs142198703	8.511	CTD-2013M15.1	intergenic	74461	3.62134e-06	-0.058328		0.0123932	10	A	G	0.4016	7	8	9	0	1	0
rs8188104	5	46220292	0.615557	rs142198703	8.51	CTD-2013M15.1	intergenic	324219	0.000356365	-0.0472923		0.013036	10	T	A	0.334	7	8	9	0	1	0
rs4975963	5	46289918	0.613982	rs142198703	8.507	CTD-2013M15.1	intergenic	393845	0.000443172	0.0477306		0.0133722	10	G	A	0.333	6	8	9	0	1	0
rs4975993	5	46330049	0.615557	rs142198703	8.507	CTD-2013M15.1	intergenic	433976	NA	NA		NA	10	T	C	0.334	6	1	9	0	1	0
rs28582096	12	123856998	0.663594	rs1615350	8.507	hsa-mir-8072	intergenic	6337	1.63126e-08	-0.0871808		0.0151938	31	A	G	0.2247	5	5	15	1	1	0
rs13178889	5	46230498	0.615557	rs142198703	8.506	CTD-2013M15.1	intergenic	334425	0.000424277	-0.0468044		0.0130697	10	G	A	0.334	7	8	9	0	1	0
rs12657760	5	46281241	0.613982	rs142198703	8.506	CTD-2013M15.1	intergenic	385168	0.000179039	0.0500349		0.0131425	10	T	C	0.333	7	8	9	0	1	0
rs1716183	12	123635096	1	rs1716183	8.505	PITPNM2	upstream	533	1.73137e-08	-0.0981637		0.017139	31	T	C	0.175	4	1	1	1	1	0
rs4975920	5	46328852	0.615557	rs142198703	8.503	CTD-2013M15.1	intergenic	432779	0.000159158	0.0504749		0.0131547	10	T	C	0.334	7	5	9	0	1	0
rs10941801	5	46344427	0.615557	rs142198703	8.503	CTD-2013M15.1	intergenic	448354	0.00146033	0.0455732		0.0140936	10	T	C	0.334	7	5	9	0	1	0
rs28841282	5	46164761	0.611618	rs142198703	8.501	CTD-2013M15.1	intergenic	268688	0.000555749	-0.0451718		0.0128775	10	T	C	0.335	6	9	9	0	1	0
rs9467635	6	25909166	0.77511	rs68149500	8.498	SLC17A2	intergenic	3815	1.44338e-09	0.12568		0.020443	16	C	A	0.08847	7	7	15	1	1	0
rs10060049	5	46337863	0.611618	rs142198703	8.497	CTD-2013M15.1	intergenic	441790	0.00174288	0.0448987		0.0141138	10	T	A	0.335	5	5	9	0	1	0
rs10627509	2	200795492	0.993056	rs11693528	8.495	C2orf69:TYW5	UTR3	0	NA	NA		NA	4	GAGAA	G	0.1789	NA	4	5	1	1	0
rs821112	8	89442651	0.68697	rs36013966	8.495	RP11-586K2.1	ncRNA_intronic	0	5.09312e-06	-0.0654728		0.0141281	23	A	C	0.2694	NA	5	15	0	1	0
rs7293469	5	46228716	0.612423	rs142198703	8.492	CTD-2013M15.1	intergenic	332643	0.000421874	-0.0467036		0.013036	10	T	A	0.332	6	8	9	0	1	0
rs4975964	5	46290145	0.613982	rs142198703	8.489	CTD-2013M15.1	intergenic	394072	0.00022044	0.050026		0.013327	10	A	G	0.333	6	8	9	0	1	0
rs13178571	5	46230296	0.615557	rs142198703	8.488	CTD-2013M15.1	intergenic	334223	0.000398544	-0.0468615		0.0130245	10	T	A	0.334	6	8	9	0	1	0
rs3129152	6	29138777	1	rs145648066	8.487	OR2J2	intergenic	2533	NA	NA		NA	16	A	C	0.1938	7	13	15	1	1	0
rs4289566	5	45955601	0.797182	rs142198703	8.486	CTD-2013M15.1	intergenic	59528	4.01796e-06	-0.0578637		0.012352	10	A	G	0.4036	7	8	9	0	1	0
rs2219454	5	49508632	0.945838	rs77853293	8.484	EMB	intergenic	183393	7.58865e-07	0.0630412		0.0125452	11	T	C	0.4453	7	8	9	0	1	0
rs10066140	5	46333000	0.615557	rs142198703	8.483	CTD-2013M15.1	intergenic	436927	5.48278e-05	0.0554785		0.0135351	10	T	C	0.334	6	5	9	0	1	0
rs796364	2	200716119	0.965461	rs11693528	8.481	FTCDNL1	upstream	222	3.90048e-09	0.0915325		0.0152988	4	A	C	0.1789	4	1	1	1	1	0
rs4421114	5	46069343	0.884611	rs142198703	8.481	CTD-2013M15.1	intergenic	173270	4.55288e-07	0.0642557		0.0125369	10	T	C	0.4245	6	8	9	0	1	0
rs8175378	5	49478710	0.922969	rs77853293	8.481	EMB	intergenic	213315	1.87423e-06	0.0617028		0.0127403	11	C	T	0.4453	6	7	9	0	1	0
rs113198380	5	46322099	0.615557	rs142198703	8.479	CTD-2013M15.1	intergenic	426026	NA	NA		NA	10	T	C	0.334	7	5	9	0	1	0
rs10067132	5	46027702	0.819718	rs142198703	8.478	CTD-2013M15.1	intergenic	131629	2.0618e-06	-0.0640973		0.0132884	10	T	C	0.4071	NA	1	9	0	1	0
rs10051107	5	46214991	0.615557	rs142198703	8.476	CTD-2013M15.1	intergenic	318918	0.000350753	-0.0473057		0.0130245	10	A	G	0.334	7	8	9	0	1	0
rs8185016	5	46121806	0.882549	rs142198703	8.473	CTD-2013M15.1	intergenic	225733	6.43748e-07	-0.0632496		0.0125058	10	C	T	0.4215	6	8	9	0	1	0
rs4569881	5	46011769	0.79645	rs142198703	8.47	CTD-2013M15.1	intergenic	115696	3.80317e-06	-0.0582066		0.0123946	10	C	T	0.4036	7	8	9	0	1	0
rs12654950	5	46243287	0.615557	rs142198703	8.47	CTD-2013M15.1	intergenic	347214	0.000890674	-0.0446594		0.0132271	10	G	A	0.334	7	8	9	0	1	0
rs10055898	5	46363515	0.615557	rs142198703	8.467	CTD-2013M15.1	intergenic	467442	0.000534789	0.0482556		0.0137154	10	A	G	0.334	7	5	9	0	1	0
rs4865508	5	49533630	0.960819	rs77853293	8.465	EMB	intergenic	158395	NA	NA		NA	11	T	C	0.4493	7	1	9	0	1	0
rs59725169	5	46207692	0.618254	rs142198703	8.46	CTD-2013M15.1	intergenic	311619	0.000287106	-0.0483308		0.0131157	10	G	A	0.335	7	9	9	0	1	0
rs12697495	5	46089721	0.882549	rs142198703	8.459	CTD-2013M15.1	intergenic	193648	7.26413e-07	-0.0633152		0.0125781	10	T	C	0.4215	5	1	9	0	1	0
rs4975967	5	46293837	0.613982	rs142198703	8.455	CTD-2013M15.1	intergenic	397764	0.000195514	0.0497391		0.0131425	10	C	T	0.333	7	8	9	0	1	0
rs13178643	5	152770438	0.728412	rs13156828	8.455	GRIA1	intergenic	98736	1.91346e-07	0.0808241		0.0152751	15	A	T	0.1948	5	9	15	0	0	0
rs11959541	5	46213462	0.611618	rs142198703	8.454	CTD-2013M15.1	intergenic	317389	0.000365201	-0.0472489		0.0130475	10	T	C	0.335	6	8	9	0	1	0
rs13164666	5	46222711	0.612423	rs142198703	8.451	CTD-2013M15.1	intergenic	326638	0.000433313	-0.0466864		0.0130574	10	T	A	0.332	7	8	9	0	1	0
rs10058281	5	46263948	0.615557	rs142198703	8.451	CTD-2013M15.1	intergenic	367875	0.000486139	0.0467547		0.0131914	10	A	C	0.334	7	8	9	0	1	0
rs7293470	5	46228849	0.612423	rs142198703	8.45	CTD-2013M15.1	intergenic	332776	0.000373013	-0.0471337		0.013036	10	T	A	0.332	7	8	9	0	1	0
rs13159863	5	46215997	0.615557	rs142198703	8.449	CTD-2013M15.1	intergenic	319924	0.000480601	-0.046364		0.0130697	10	T	C	0.334	7	8	9	0	1	0
rs10058962	5	46160726	0.611618	rs142198703	8.448	CTD-2013M15.1	intergenic	264653	0.000573322	-0.0458526		0.0131034	10	C	T	0.335	6	8	15	0	1	0
rs4498260	5	46079337	0.879396	rs142198703	8.445	CTD-2013M15.1	intergenic	183264	3.21786e-06	0.059862		0.0126525	10	A	G	0.4205	7	8	9	0	1	0
rs8185192	5	46309824	0.615557	rs142198703	8.445	CTD-2013M15.1	intergenic	413751	0.000168671	0.0502345		0.0131425	10	A	G	0.334	7	8	9	0	1	0
rs13187899	5	46184443	0.731647	rs142198703	8.444	CTD-2013M15.1	intergenic	288370	7.38853e-06	-0.0596246		0.0130922	10	T	C	0.3777	7	8	9	0	1	0
rs11750244	5	46344707	0.614779	rs142198703	8.441	CTD-2013M15.1	intergenic	448634	0.000230036	0.0500482		0.0133722	10	A	C	0.3347	7	5	9	0	1	0
rs4484447	5	46048859	0.862442	rs142198703	8.435	CTD-2013M15.1	intergenic	152786	8.52014e-07	-0.0620352		0.0124016	10	T	A	0.4264	6	8	9	0	1	0
rs8185105	5	46163091	0.611618	rs142198703	8.43	CTD-2013M15.1	intergenic	267018	0.000442045	-0.0466599		0.0130697	10	T	C	0.335	7	9	9	0	1	0
rs2921705	2	233792565	0.763623	rs778370	8.428	NGEF	intronic	0	NA	NA		NA	5	G	A	0.2903	2b	1	10	1	1	0
rs11951944	5	46212090	0.615557	rs142198703	8.428	CTD-2013M15.1	intergenic	316017	0.000352027	-0.0472931		0.0130245	10	T	A	0.334	6	9	9	0	1	0
rs8188088	5	49511425	0.937975	rs77853293	8.422	EMB	intergenic	180600	8.7913e-07	0.0633731		0.0126849	11	T	C	0.4433	6	5	9	0	1	0
rs115098859	5	46222597	0.612423	rs142198703	8.421	CTD-2013M15.1	intergenic	326524	0.000384207	-0.0470307		0.013036	10	C	T	0.332	6	8	9	0	1	0
rs10042489	5	46327902	0.615557	rs142198703	8.418	CTD-2013M15.1	intergenic	431829	NA	NA		NA	10	G	A	0.334	7	5	9	0	0	0
rs11740690	5	46344889	0.615557	rs142198703	8.417	CTD-2013M15.1	intergenic	448816	NA	NA		NA	10	G	T	0.334	5	5	9	0	1	0
rs17587226	6	25962304	0.803186	rs13191296	8.417	TRIM38	upstream	725	3.483e-10	0.138592		0.021735	16	T	C	0.07356	1d	1	2	1	1	0
rs10462116	5	46344133	0.615557	rs142198703	8.414	CTD-2013M15.1	intergenic	448060	NA	NA		NA	10	T	C	0.334	7	5	9	0	1	0
rs2926289	5	152637000	0.862445	rs2973155	8.412	AC091969.1	intergenic	33896	5.55879e-10	-0.0795949		0.0126298	15	C	T	0.3539	NA	9	15	0	0	0
rs3026427	12	110690569	0.690573	rs1502337	8.411	ATP2A2	intergenic	27991	1.87484e-06	0.0620889		0.0128202	30	A	T	0.3449	7	5	15	0	1	0
rs12515240	5	46354172	0.615557	rs142198703	8.408	CTD-2013M15.1	intergenic	458099	NA	NA		NA	10	C	T	0.334	7	5	9	0	1	0
rs4431354	5	46051386	0.873852	rs142198703	8.403	CTD-2013M15.1	intergenic	155313	7.66873e-07	-0.062227		0.0123883	10	C	T	0.4235	7	8	9	0	1	0
rs4975900	5	46353578	0.615557	rs142198703	8.402	CTD-2013M15.1	intergenic	457505	0.000140797	0.0526951		0.0136236	10	G	C	0.334	7	5	9	0	1	0
rs11952529	5	49507757	0.687777	rs77853293	8.399	EMB	intergenic	184268	NA	NA		NA	11	C	T	0.4692	7	8	9	0	1	0
rs9716588	5	46303298	0.615557	rs142198703	8.398	CTD-2013M15.1	intergenic	407225	0.000159084	0.0504295		0.0131425	10	A	G	0.334	6	8	9	0	1	0
rs6882540	5	46346073	0.964928	rs142198703	8.388	CTD-2013M15.1	intergenic	450000	NA	NA		NA	10	A	G	0.4423	7	5	9	0	1	0
rs10078628	5	46189624	0.613202	rs142198703	8.387	CTD-2013M15.1	intergenic	293551	0.000699761	-0.0449717		0.0130574	10	A	C	0.336	7	8	9	0	1	0
rs472278	5	49511806	0.937975	rs77853293	8.382	EMB	intergenic	180219	5.99071e-07	0.0636257		0.0125452	11	T	C	0.4433	6	5	9	0	1	0
rs35951649	5	46192671	0.992115	rs142198703	8.381	CTD-2013M15.1	intergenic	296598	NA	NA		NA	10	GC	G	0.4533	NA	8	9	0	1	0
rs6931359	6	28372483	0.604752	rs7766356	8.381	ZSCAN12	intergenic	4971	1.84265e-06	0.0693211		0.014303	16	T	C	0.2376	6	5	14	1	1	0
rs10471430	5	49503395	0.937975	rs77853293	8.375	EMB	intergenic	188630	5.33902e-05	0.0568737		0.0138541	11	C	T	0.4433	6	8	9	0	1	0
rs13173767	5	46176555	0.992061	rs142198703	8.373	CTD-2013M15.1	intergenic	280482	NA	NA		NA	10	G	A	0.4533	7	8	9	0	1	0
rs8185376	5	46165293	0.972416	rs142198703	8.37	CTD-2013M15.1	intergenic	269220	6.88205e-08	-0.0682788		0.0124576	10	G	A	0.4463	6	9	9	0	1	0
rs10043557	5	46236082	0.615557	rs142198703	8.37	CTD-2013M15.1	intergenic	340009	0.00042644	-0.0466659		0.013036	10	A	G	0.334	7	8	9	0	1	0
rs4975912	5	46313145	0.615557	rs142198703	8.37	CTD-2013M15.1	intergenic	417072	0.000253714	0.0492055		0.013237	10	C	T	0.334	7	8	15	0	1	0
rs55827906	18	53624585	0.754046	rs72936324	8.37	CTD-2008L17.1	ncRNA_intronic	0	4.74169e-09	0.152956		0.0257065	32	T	A	0.05765	6	9	15	0	0	0
rs10064681	5	46222931	0.968805	rs142198703	8.364	CTD-2013M15.1	intergenic	326858	4.20087e-08	-0.0697952		0.0125299	10	C	T	0.4433	7	8	9	0	1	0
rs6900665	6	26487169	0.782541	rs4634439	8.364	BTN2A1	intergenic	10319	1.42041e-07	0.103397		0.0193367	16	T	C	0.1123	7	5	15	0	1	0
rs3129104	6	29211438	0.985114	rs144447022	8.364	XXbac-BPG308J9.3	ncRNA_intronic	0	NA	NA		NA	16	A	T	0.06859	7	5	15	0	1	0
rs4975908	5	46247278	0.613982	rs142198703	8.363	CTD-2013M15.1	intergenic	351205	0.000655769	-0.0459529		0.0132728	10	C	T	0.333	6	9	9	0	1	0
rs545826835	6	27358980	0.711372	rs764284	8.363	ZNF391	intronic	0	NA	NA		NA	16	CTTTTT	C	0.4175	NA	5	15	1	0	0
rs2199085	5	49499802	0.937975	rs77853293	8.362	EMB	intergenic	192223	NA	NA		NA	11	A	G	0.4433	7	5	9	0	1	0
rs12514178	5	46309174	0.615557	rs142198703	8.36	CTD-2013M15.1	intergenic	413101	0.000158793	0.0510175		0.0132941	10	G	A	0.334	7	8	9	0	1	0
rs13178604	5	46170176	0.611618	rs142198703	8.358	CTD-2013M15.1	intergenic	274103	0.000586102	-0.0463403		0.0132658	10	G	A	0.335	7	8	9	0	1	0
rs7293400	5	46256402	0.615557	rs142198703	8.351	CTD-2013M15.1	intergenic	360329	0.000923371	-0.0445625		0.0132385	10	T	C	0.334	7	8	9	0	1	0
rs6577509	1	8699047	0.720015	rs301816	8.346	RERE	intronic	0	3.54959e-05	-0.0527246		0.0125491	1	C	T	0.4165	7	4	5	1	1	0
rs35550270	5	46210242	0.615557	rs142198703	8.342	CTD-2013M15.1	intergenic	314169	0.000437827	-0.0466499		0.0130574	10	T	C	0.334	7	8	9	0	1	0
rs4975970	5	46296214	0.613982	rs142198703	8.342	CTD-2013M15.1	intergenic	400141	5.04203e-05	0.0551979		0.0134014	10	T	C	0.333	6	8	9	0	1	0
rs57299032	5	45998264	0.800961	rs142198703	8.339	CTD-2013M15.1	intergenic	102191	4.05364e-06	-0.0578407		0.012352	10	G	A	0.4026	6	8	9	0	1	0
rs10061974	5	46213326	0.611618	rs142198703	8.339	CTD-2013M15.1	intergenic	317253	0.000356283	-0.0472931		0.013036	10	G	A	0.335	7	8	9	0	1	0
rs8188203	5	49457282	0.941664	rs77853293	8.338	EMB	intergenic	234743	6.63273e-07	0.0642778		0.0127239	11	C	T	0.4443	7	7	15	0	1	0
rs150699607	5	46322174	0.965068	rs142198703	8.337	CTD-2013M15.1	intergenic	426101	NA	NA		NA	10	G	A	0.4423	6	5	9	0	1	0
rs8185292	5	46311799	0.615557	rs142198703	8.334	CTD-2013M15.1	intergenic	415726	0.000183958	0.049944		0.0131425	10	T	C	0.334	7	8	9	0	1	0
rs8185018	5	46218948	0.615557	rs142198703	8.327	CTD-2013M15.1	intergenic	322875	0.000350753	-0.0473057		0.0130245	10	T	C	0.334	7	8	9	0	1	0
rs34709446	1	8721143	0.639871	rs301816	8.32	RERE	intronic	0	NA	NA		NA	1	CAG	C	0.4205	NA	2	7	1	1	0
rs7720870	5	46139676	0.925924	rs142198703	8.311	CTD-2013M15.1	intergenic	243603	4.19594e-08	-0.0703139		0.0126225	10	T	C	0.4583	7	8	9	0	1	0
rs2239038	12	2374130	0.995617	rs2370414	9.674	CACNA1C	intronic	0	2.52348e-11	-0.0824656	0.920843	0.0121645	27	A	G	0.3956	4	1	15	1	1	1
rs7293474	5	46286807	0.613982	rs142198703	8.305	CTD-2013M15.1	intergenic	390734	0.000220469	0.0501498		0.0133601	10	G	A	0.333	6	9	9	0	1	0
rs8185312	5	46299711	0.612873	rs142198703	8.305	CTD-2013M15.1	intergenic	403638	6.10571e-05	0.0540299		0.013265	10	T	C	0.333	7	8	9	0	1	0
rs35251267	5	46222057	0.941598	rs142198703	8.304	CTD-2013M15.1	intergenic	325984	NA	NA		NA	10	AT	A	0.4503	NA	8	9	0	1	0
rs66983783	6	25821992	0.786243	rs13191296	8.304	SLC17A1	intronic	0	NA	NA		NA	16	TATACA	T	0.07455	NA	5	15	1	1	0
rs4569880	5	46011475	0.79645	rs142198703	8.303	CTD-2013M15.1	intergenic	115402	3.61471e-06	-0.0583392		0.0123946	10	C	T	0.4036	7	8	9	0	1	0
rs8185067	5	46337824	0.611618	rs142198703	8.299	CTD-2013M15.1	intergenic	441751	0.00217932	0.0433619		0.0139253	10	C	A	0.335	5	5	9	0	1	0
rs7443384	5	45960893	0.740017	rs142198703	8.296	CTD-2013M15.1	intergenic	64820	2.41619e-05	-0.0536744		0.0125105	10	G	A	0.3877	7	8	9	0	1	0
rs2125464	5	49498689	0.934325	rs77853293	8.293	EMB	intergenic	193336	1.47156e-05	0.0587653		0.0133481	11	A	G	0.4423	7	5	9	0	1	0
rs2592118	2	233792425	0.988127	rs73102769	8.288	NGEF	intronic	0	5.20761e-08	-0.0675157		0.0122055	5	T	C	0.4414	2b	1	10	1	1	0
rs6942030	6	28315958	0.710076	rs213230	8.288	ZSCAN31	intronic	0	7.23501e-08	0.0747111		0.0136539	16	T	A	0.2714	6	5	14	1	1	0
rs13171832	5	46232507	0.613202	rs142198703	8.279	CTD-2013M15.1	intergenic	336434	0.000681506	-0.0452346		0.0131058	10	C	T	0.336	7	8	9	0	1	0
rs2324316	11	130872353	0.870728	rs35774874	8.279	RN7SL167P	intergenic	1671	1.94897e-08	0.0706824		0.0123858	26	T	G	0.4891	3a	5	15	0	1	1
rs10055347	5	46162882	0.611618	rs142198703	8.27	CTD-2013M15.1	intergenic	266809	0.000503649	-0.0458246		0.0129641	10	A	G	0.335	6	9	9	0	1	0
rs34555186	2	200749550	0.931885	rs11693528	8.269	AC073043.1	ncRNA_intronic	0	NA	NA		NA	4	TA	T	0.168	NA	9	15	0	1	0
rs34038546	6	27607660	0.918884	rs35202262	8.267	TRNAI6	intergenic	8348	1.26251e-13	0.170217		0.0226078	16	A	C	0.07058	5	9	14	0	1	0
rs35982165	5	46153148	0.976396	rs142198703	8.264	CTD-2013M15.1	intergenic	257075	NA	NA		NA	10	T	TG	0.4453	NA	8	9	0	1	0
rs2381760	2	146440672	0.946642	rs67082009	8.26	AC079163.1	intergenic	79680	8.35179e-08	-0.0894555		0.0164275	3	G	A	0.1819	3a	2	15	0	0	0
rs8185332	5	46287832	0.613982	rs142198703	8.258	CTD-2013M15.1	intergenic	391759	0.000196991	0.0504117		0.013327	10	T	C	0.333	6	9	9	0	1	0
rs10072945	5	46151409	0.976396	rs142198703	8.257	CTD-2013M15.1	intergenic	255336	4.81529e-08	-0.0690861		0.0124576	10	T	C	0.4453	7	8	9	0	1	0
rs10057485	5	49500990	0.937975	rs77853293	8.251	EMB	intergenic	191035	NA	NA		NA	11	T	C	0.4433	7	5	9	0	1	0
rs10037109	5	46328445	0.615557	rs142198703	8.25	CTD-2013M15.1	intergenic	432372	0.000290611	0.0490668		0.013327	10	G	C	0.334	6	5	9	0	1	0
rs6129108	20	37445747	0.762582	rs6065094	8.25	PPP1R16B	intronic	0	8.32253e-08	-0.067989		0.0124839	37	T	C	0.4205	7	4	14	1	1	0
rs7293390	5	46259465	0.617147	rs142198703	8.247	CTD-2013M15.1	intergenic	363392	0.00075634	-0.0448535		0.0131058	10	C	T	0.335	7	8	9	0	1	0
rs2851435	12	123712416	0.710815	rs1615350	8.246	MPHOSPH9	intronic	0	6.24956e-09	0.088848		0.0150505	31	A	G	0.2207	4	2	5	1	1	1
rs4551075	5	46011812	0.780128	rs142198703	8.239	CTD-2013M15.1	intergenic	115739	7.06757e-06	-0.0568827		0.0124638	10	T	A	0.4076	7	8	9	0	1	0
rs1805571	3	180646631	1	rs34312605	8.235	FXR1	intronic	0	8.71721e-08	0.0824563		0.015164	8	A	G	0.2068	6	4	5	1	1	0
rs4426926	5	45994343	0.757577	rs142198703	8.232	CTD-2013M15.1	intergenic	98270	3.32184e-05	-0.0525586		0.0124638	10	G	A	0.3867	6	8	9	0	1	0
rs4975948	5	46257990	0.615557	rs142198703	8.23	CTD-2013M15.1	intergenic	361917	0.00083436	-0.0449037		0.0132271	10	G	A	0.334	7	8	9	0	1	0
rs1198573	1	98495513	0.733964	rs1198572	8.229	MIR137HG	ncRNA_intronic	0	2.03271e-08	-0.09336		0.0163808	2	C	T	0.167	5	1	15	0	0	0
rs7443733	5	60533982	0.967987	rs256377	8.226	CTC-436P18.3	ncRNA_intronic	0	9.41654e-08	0.0656386		0.0121028	12	C	T	0.5	5	9	15	0	1	0
rs13358908	5	46349704	0.92164	rs142198703	8.224	CTD-2013M15.1	intergenic	453631	1.0799e-07	0.0708365		0.0131224	10	T	C	0.4493	7	5	9	0	1	0
rs13166566	5	46210588	0.976396	rs142198703	8.223	CTD-2013M15.1	intergenic	314515	4.34157e-08	-0.0693843		0.0124694	10	T	C	0.4453	6	8	9	0	1	0
rs11958464	5	46211903	0.615557	rs142198703	8.222	CTD-2013M15.1	intergenic	315830	0.000359172	-0.0472235		0.0130245	10	T	C	0.334	7	9	9	0	1	0
rs113600112	6	28343171	0.76118	rs213230	8.22	ZSCAN12	intergenic	3560	NA	NA		NA	16	A	AATT	0.2883	NA	4	5	1	1	0
rs4975926	5	46335594	0.615557	rs142198703	8.215	CTD-2013M15.1	intergenic	439521	0.00011846	0.0528907		0.013523	10	T	C	0.334	7	5	9	0	1	0
rs56158087	12	123803284	0.697702	rs1615350	8.214	SBNO1	intronic	0	NA	NA		NA	31	C	CA	0.3211	NA	4	4	1	0	0
rs4975979	5	46312705	0.615557	rs142198703	8.212	CTD-2013M15.1	intergenic	416632	0.000195514	0.0497391		0.0131425	10	G	C	0.334	7	8	9	0	1	0
rs8175408	5	46182522	0.613202	rs142198703	8.211	CTD-2013M15.1	intergenic	286449	0.000625165	-0.0452137		0.0130096	10	A	T	0.336	6	8	9	0	1	0
rs8185259	5	46263709	0.615557	rs142198703	8.21	CTD-2013M15.1	intergenic	367636	0.000739701	0.0452287		0.0131914	10	T	C	0.334	7	8	9	0	1	0
rs13361118	5	46078410	0.882549	rs142198703	8.207	CTD-2013M15.1	intergenic	182337	8.55175e-07	0.0625473		0.0125058	10	C	T	0.4215	5	8	9	0	1	0
rs10054896	5	46192456	0.613202	rs142198703	8.205	CTD-2013M15.1	intergenic	296383	0.000733594	-0.0444509		0.0129558	10	T	C	0.336	6	8	9	0	1	0
rs8188012	5	46188442	0.613202	rs142198703	8.202	CTD-2013M15.1	intergenic	292369	0.000602079	-0.0451905		0.0129641	10	G	A	0.336	6	8	9	0	1	0
rs7293427	5	46253437	0.615557	rs142198703	8.199	CTD-2013M15.1	intergenic	357364	0.000540023	-0.0462594		0.013158	10	C	T	0.334	6	8	9	0	1	0
rs80150384	5	46296285	0.972581	rs142198703	8.199	CTD-2013M15.1	intergenic	400212	NA	NA		NA	10	T	C	0.4443	6	8	9	0	1	0
rs10941761	5	46269680	0.615557	rs142198703	8.198	CTD-2013M15.1	intergenic	373607	0.000398214	0.0470712		0.013082	10	T	C	0.334	5	8	9	0	1	0
rs34361661	5	46211541	0.615557	rs142198703	8.196	CTD-2013M15.1	intergenic	315468	0.000359172	-0.0472235		0.0130245	10	T	C	0.334	7	9	9	0	1	0
rs35080434	5	46239651	0.615557	rs142198703	8.196	CTD-2013M15.1	intergenic	343578	0.00050576	-0.0464733		0.0131519	10	T	C	0.334	7	8	9	0	1	0
rs8185100	5	46250721	0.968805	rs142198703	8.192	CTD-2013M15.1	intergenic	354648	8.7796e-08	-0.0685574		0.012611	10	G	A	0.4433	7	8	9	0	1	0
rs10055176	5	46192880	0.613202	rs142198703	8.187	CTD-2013M15.1	intergenic	296807	0.00048397	-0.0459651		0.0129641	10	T	C	0.336	7	8	9	0	1	0
rs10941789	5	46331292	0.615557	rs142198703	8.182	CTD-2013M15.1	intergenic	435219	0.00050555	0.0486211		0.0137593	10	A	G	0.334	6	5	9	0	1	0
rs1005126	6	28367623	0.601322	rs7766356	8.18	ZSCAN12	upstream	111	4.45515e-07	0.0723441		0.0141034	16	G	C	0.2406	4	1	1	1	1	0
rs6944877	7	1952582	0.790123	rs58120505	8.179	MAD1L1	intronic	0	3.34454e-10	0.079063		0.0123868	18	G	T	0.4314	3a	2	5	1	1	0
rs10060199	5	46064626	0.888951	rs142198703	8.177	CTD-2013M15.1	intergenic	168553	6.00114e-07	-0.0628936		0.0124016	10	A	G	0.4235	6	8	9	0	1	0
rs35503553	5	46304368	0.615557	rs142198703	8.175	CTD-2013M15.1	intergenic	408295	0.00019481	0.0499249		0.0131884	10	G	A	0.334	7	8	9	0	1	0
rs10056067	5	46235298	0.976396	rs142198703	8.17	CTD-2013M15.1	intergenic	339225	5.01778e-08	-0.069648		0.0125758	10	G	A	0.4453	6	8	9	0	1	0
rs11746980	5	44777878	0.648711	rs3935086	8.165	RP11-53O19.1	ncRNA_intronic	0	0.000630293	-0.0423483		0.012193	10	A	G	0.4026	7	4	15	0	1	0
rs10213679	5	45954308	0.801685	rs142198703	8.164	CTD-2013M15.1	intergenic	58235	7.2239e-06	-0.0598713		0.0131323	10	T	C	0.4026	7	8	9	0	1	0
rs8175405	5	46244269	0.615557	rs142198703	8.164	CTD-2013M15.1	intergenic	348196	0.00122981	-0.0433403		0.0131982	10	T	A	0.334	7	8	9	0	1	0
rs10043248	5	46026032	0.79323	rs142198703	8.163	CTD-2013M15.1	intergenic	129959	7.02759e-07	-0.0636077		0.0126198	10	C	T	0.4443	6	8	15	0	1	0
rs72857425	2	146431467	0.979915	rs67082009	8.162	AC079163.1	intergenic	70475	5.24595e-08	-0.0893909		0.016164	3	A	C	0.1849	6	5	15	0	0	0
rs2905423	19	19471805	0.904409	rs2905426	8.152	MAU2	intergenic	2241	6.959e-08	0.0691973		0.0126298	34	A	G	0.328	7	2	5	1	1	0
rs10461765	5	46244181	0.615557	rs142198703	8.148	CTD-2013M15.1	intergenic	348108	0.000468185	-0.0475722		0.0133835	10	G	C	0.334	7	8	9	0	1	0
rs7527389	1	8556545	0.741424	rs301816	8.146	RERE	intronic	0	0.000212137	-0.0475818		0.0126425	1	G	A	0.4155	6	4	4	1	1	0
rs4302598	5	46019167	0.852672	rs142198703	8.142	CTD-2013M15.1	intergenic	123094	9.30861e-07	-0.06175		0.0123883	10	G	A	0.4215	6	8	9	0	1	0
rs10051371	5	46245637	0.613982	rs142198703	8.142	CTD-2013M15.1	intergenic	349564	0.000343504	-0.047587		0.013082	10	T	C	0.333	7	8	9	0	1	0
rs6451854	5	46165780	0.972416	rs142198703	8.139	CTD-2013M15.1	intergenic	269707	NA	NA		NA	10	C	G	0.4463	7	9	9	0	1	0
rs2072806	6	26385093	0.729072	rs4634439	8.134	BTN2A2	intronic	0	1.12684e-08	0.111449		0.019208	16	G	C	0.1173	1f	2	5	1	1	0
rs13172845	5	46228898	0.612423	rs142198703	8.13	CTD-2013M15.1	intergenic	332825	0.000479165	-0.0463311		0.0130574	10	A	G	0.332	6	8	9	0	1	0
rs8188221	5	46311477	0.615557	rs142198703	8.128	CTD-2013M15.1	intergenic	415404	0.000131352	0.0513005		0.0132035	10	T	C	0.334	7	8	9	0	1	0
rs10941760	5	46267462	0.976396	rs142198703	8.127	CTD-2013M15.1	intergenic	371389	1.04456e-07	0.0685385		0.0126823	10	T	C	0.4453	7	8	9	0	1	0
rs13170769	5	46128842	0.615557	rs142198703	8.125	CTD-2013M15.1	intergenic	232769	0.00140067	-0.0429257		0.0132248	10	A	G	0.334	7	8	9	0	1	0
rs10064829	5	46193061	0.984078	rs142198703	8.125	CTD-2013M15.1	intergenic	296988	2.39423e-08	-0.0736622		0.0129905	10	C	T	0.4513	6	8	9	0	1	0
rs1541472	7	110932739	0.713432	rs12705761	8.125	IMMP2L	intronic	0	1.16569e-06	0.0640993		0.0129769	20	A	G	0.3588	6	5	15	1	1	0
rs11062161	12	2329970	0.815168	rs4765904	8.123	CACNA1C:CACNA1C-AS4	ncRNA_exonic	0	1.32072e-09	-0.0760597		0.0123427	27	C	T	0.3658	6	5	15	1	1	0
rs7299943	12	123593485	0.689019	rs1716183	8.123	PITPNM2	intronic	0	3.84636e-09	-0.0898724		0.0150154	31	A	T	0.2078	1f	2	5	1	1	1
rs7293355	5	46178031	0.615557	rs142198703	8.122	CTD-2013M15.1	intergenic	281958	0.000497075	-0.0458709		0.0129641	10	A	G	0.334	6	8	9	0	1	0
rs931913	3	36843149	0.921122	rs75968099	8.117	HSPD1P6	intergenic	17490	5.27771e-08	-0.07099		0.0128392	6	A	G	0.3479	NA	5	15	0	1	0
rs3757439	7	2272122	0.692928	rs33922585	8.117	MAD1L1	intronic	0	4.49204e-05	0.0526149		0.01269	18	T	C	0.339	4	1	1	1	1	0
rs6987131	8	60717448	0.880613	rs12155733	8.116	RP11-960H2.1	intergenic	16234	3.04103e-08	0.0678015		0.012047	22	C	T	0.4294	6	9	15	0	0	0
rs139624725	6	27317016	0.90436	rs35202262	8.112	ZNF204P	intergenic	8587	NA	NA		NA	16	AC	A	0.06958	NA	5	15	0	1	0
rs7000664	8	60717480	0.880613	rs12155733	9.543	RP11-960H2.1	intergenic	16202	2.20239e-08	0.06849		0.012047	22	C	T	0.4294	6	9	15	0	0	0
rs8175389	5	46311257	0.615557	rs142198703	8.106	CTD-2013M15.1	intergenic	415184	0.000136149	0.0509926		0.0131547	10	C	T	0.334	7	8	9	0	1	0
rs4975962	5	46284854	0.613982	rs142198703	8.104	CTD-2013M15.1	intergenic	388781	0.000209094	0.0502075		0.013327	10	T	C	0.333	7	8	9	0	1	0
rs13197176	6	28129232	0.8393	rs35202262	8.102	ZNF192P1	upstream	326	3.08713e-13	0.161466		0.021797	16	T	C	0.07256	3a	1	1	1	1	0
rs10045429	5	46284105	0.615557	rs142198703	8.1	CTD-2013M15.1	intergenic	388032	0.000174952	0.0501122		0.0131425	10	T	C	0.334	7	8	9	0	1	0
rs71548364	6	28677045	0.631422	rs144447022	8.094	RPSAP2	intergenic	22748	NA	NA		NA	16	CA	C	0.1064	NA	1	13	0	0	0
rs4975976	5	46307746	0.615557	rs142198703	8.091	CTD-2013M15.1	intergenic	411673	0.000189231	0.0498491		0.0131425	10	C	T	0.334	7	8	9	0	1	0
rs12637912	3	36871894	0.912204	rs75968099	8.087	TRANK1	intronic	0	1.18785e-07	-0.0679944		0.0126373	6	A	C	0.3718	7	4	5	1	1	0
rs4950120	1	98491382	0.740421	rs1198572	8.086	MIR137HG	ncRNA_intronic	0	1.83348e-08	-0.0936567		0.0163808	2	A	G	0.166	7	5	15	0	1	0
rs8185041	5	46285925	0.613982	rs142198703	8.075	CTD-2013M15.1	intergenic	389852	0.000202877	0.0503109		0.013327	10	C	T	0.333	7	9	9	0	1	0
rs115859724	5	46349775	0.615557	rs142198703	8.075	CTD-2013M15.1	intergenic	453702	0.000123701	0.0533275		0.0136724	10	A	G	0.334	7	5	9	0	1	0
rs7293423	5	46192220	0.613202	rs142198703	8.067	CTD-2013M15.1	intergenic	296147	0.000519208	-0.0459299		0.0130245	10	A	G	0.336	7	8	9	0	1	0
rs531699631	5	46164405	0.751316	rs142198703	8.066	CTD-2013M15.1	intergenic	268332	NA	NA		NA	10	CAAAAAAAAAAAAAAAAAAAAA	C	0.493	NA	9	9	0	0	0
rs10059377	5	46185556	0.644857	rs142198703	8.066	CTD-2013M15.1	intergenic	289483	0.000294285	-0.0482514		0.0131173	10	C	T	0.3449	7	8	9	0	1	0
rs34133935	3	180615583	1	rs34312605	8.063	FXR1	intronic	0	4.81504e-08	0.0834497		0.0150476	8	C	T	0.2068	7	9	15	1	1	0
rs627807	8	60911760	0.670905	rs12155733	8.061	RP11-27P7.1	intergenic	50385	4.2222e-06	-0.0563085		0.012047	22	A	C	0.4473	4	8	15	0	0	0
rs8185256	5	46298403	0.615557	rs142198703	8.059	CTD-2013M15.1	intergenic	402330	0.000132994	0.0510225		0.0131425	10	G	A	0.334	7	8	9	0	1	0
rs4866014	5	49499347	0.933946	rs77853293	8.059	EMB	intergenic	192678	NA	NA		NA	11	A	C	0.4443	7	5	9	0	1	0
rs8185301	5	46312251	0.976396	rs142198703	8.056	CTD-2013M15.1	intergenic	416178	1.85172e-08	0.0726462		0.0127099	10	T	C	0.4453	7	8	9	0	1	0
rs10059426	5	46090514	0.872701	rs142198703	8.055	CTD-2013M15.1	intergenic	194441	4.25742e-07	0.0637239		0.0124016	10	C	T	0.4185	7	8	9	0	1	0
rs10065149	5	46297750	0.615557	rs142198703	8.047	CTD-2013M15.1	intergenic	401677	7.11476e-05	0.053541		0.013265	10	T	C	0.334	7	8	9	0	1	0
rs8175430	5	46305197	0.615557	rs142198703	8.045	CTD-2013M15.1	intergenic	409124	NA	NA		NA	10	A	C	0.334	7	9	9	0	1	0
rs9350984	6	84279922	0.972208	rs3798869	8.044	SNAP91	intronic	0	4.34251e-08	0.0680774		0.0122346	17	T	G	0.4463	5	5	15	1	1	0
rs4975902	5	46353702	0.615557	rs142198703	8.032	CTD-2013M15.1	intergenic	457629	0.00126969	0.0449942		0.0137406	10	G	A	0.334	7	5	9	0	1	0
rs13166138	5	46296283	0.613982	rs142198703	8.029	CTD-2013M15.1	intergenic	400210	5.90903e-05	0.0542431		0.0132917	10	C	T	0.333	7	8	9	0	1	0
rs1879380	12	123739111	0.643151	rs1615350	9.468	C12orf65:RP11-282O18.3	ncRNA_intronic	0	2.22796e-08	-0.0852979		0.0150088	31	A	G	0.2217	6	3	4	1	1	1
rs4455568	5	46079857	0.882549	rs142198703	8.025	CTD-2013M15.1	intergenic	183784	6.85258e-07	-0.0625025		0.0123883	10	C	T	0.4215	6	8	9	0	1	0
rs34295134	6	27828151	0.738798	rs35202262	8.025	HIST1H2BPS2	intergenic	3688	1.56233e-08	0.111916		0.019479	16	A	T	0.08847	6	5	15	1	1	0
rs532837681	11	46595213	0.771833	rs11038906	8.023	AMBRA1	intronic	0	NA	NA		NA	25	C	CT	0.1819	NA	5	5	1	0	0
rs114822660	5	46206655	0.637572	rs142198703	8.021	CTD-2013M15.1	intergenic	310582	1.46743e-05	-0.0579441		0.0131596	10	T	C	0.4443	6	9	9	0	1	0
rs8188158	5	46310175	0.615557	rs142198703	8.005	CTD-2013M15.1	intergenic	414102	0.000197027	0.049944		0.0132035	10	T	C	0.334	7	8	9	0	1	0
rs10055046	5	46192621	0.613202	rs142198703	8.002	CTD-2013M15.1	intergenic	296548	0.000656512	-0.0452032		0.0130574	10	T	C	0.336	7	8	9	0	1	0
rs11960110	5	46210157	0.976396	rs142198703	9.274	CTD-2013M15.1	intergenic	314084	4.09067e-08	-0.069855		0.0125299	10	G	T	0.4453	7	8	9	0	1	0
rs13436334	5	46243861	0.976396	rs142198703	7.995	CTD-2013M15.1	intergenic	347788	8.6318e-08	-0.0685967		0.012611	10	C	A	0.4453	6	8	9	0	1	0
rs34243448	6	28193102	0.776486	rs35202262	7.993	ZSCAN9	UTR5	0	1.01426e-12	0.155719		0.0214989	16	A	C	0.06859	4	1	1	1	1	0
rs601113	8	60920091	0.666266	rs12155733	7.993	RP11-27P7.1	intergenic	42054	2.92785e-06	-0.0572349		0.012047	22	G	A	0.4463	6	9	15	0	0	0
rs55882033	3	36846396	0.629337	rs75968099	7.987	HSPD1P6	intergenic	20737	5.60191e-05	-0.0580179		0.0141724	6	A	C	0.2535	5	7	15	0	1	0
rs74468978	5	46278786	0.968263	rs142198703	7.982	CTD-2013M15.1	intergenic	382713	NA	NA		NA	10	A	ACTT	0.4473	NA	8	9	0	1	0
rs138286553	6	28799155	0.985104	rs144447022	7.98	XXbac-BPG308K3.5	intergenic	6490	1.10421e-13	0.164879		0.0218465	16	T	A	0.07058	6	14	14	0	1	0
rs62289594	3	180791065	0.782894	rs34312605	7.966	SOX2-OT	ncRNA_intronic	0	3.64997e-06	0.0704615		0.0149765	8	A	C	0.2167	7	9	15	0	1	0
rs1228479	11	30365566	0.716137	rs1765142	7.965	ARL14EP	intergenic	5791	2.48047e-06	-0.0610329		0.0127539	24	T	C	0.334	NA	2	15	1	1	0
rs13157473	5	46379143	0.604663	rs142198703	7.959	CTD-2013M15.1	intergenic	483070	NA	NA		NA	10	T	G	0.332	7	5	9	0	0	0
rs2100888	1	8659282	0.734884	rs301816	7.957	RERE	intronic	0	6.41519e-05	-0.0514616		0.0126714	1	A	T	0.4105	3a	2	7	1	1	0
rs72029806	6	28072877	0.8393	rs35202262	7.957	RP1-265C24.5	intergenic	10528	NA	NA		NA	16	CCGACCTGGT	C	0.07256	NA	1	1	0	1	0
rs72839445	6	27249686	0.834263	rs35202262	7.952	POM121L2	intergenic	3995	5.99417e-13	0.161469		0.0220696	16	A	G	0.06859	5	5	13	1	1	0
rs10422819	19	19643028	0.949328	rs2905426	7.949	NDUFA13:YJEFN3:CTC-260F20.3	intronic	0	1.6533e-08	-0.0725192		0.0126438	34	A	C	0.3221	4	1	7	1	1	0
rs10791105	11	130839161	0.803079	rs35774874	7.946	RN7SL167P	intergenic	34863	1.03828e-07	0.0663854		0.0122813	26	G	A	0.4652	6	13	15	0	1	0
rs577482	5	49538829	0.945391	rs77853293	7.943	EMB	intergenic	153196	8.49437e-06	0.0575599		0.0127236	11	G	A	0.4453	NA	5	9	0	1	0
rs12186454	5	46067723	0.827765	rs142198703	7.94	CTD-2013M15.1	intergenic	171650	3.16704e-06	0.059461		0.0125589	10	C	A	0.4066	7	9	9	0	1	0
rs3129138	6	29130282	0.635218	rs145648066	7.939	OR2J2	intergenic	11028	NA	NA		NA	16	A	G	0.2773	7	9	15	0	1	0
rs13065466	3	180871913	0.845926	rs34312605	7.938	SOX2-OT	ncRNA_intronic	0	1.9764e-06	0.0738432		0.0152813	8	A	G	0.2048	7	9	15	0	1	0
rs2304205	19	50168927	0.900993	rs10411771	7.938	IRF3:BCL2L12	splicing	0	3.22131e-07	0.0766054		0.0147541	36	C	A	0.2584	NA	1	1	1	1	0
rs80026337	1	8799882	0.613239	rs301816	7.934	RERE	intronic	0	NA	NA		NA	1	T	TTAA	0.4264	NA	4	5	1	1	0
rs10941759	5	46266964	0.972494	rs142198703	7.932	CTD-2013M15.1	intergenic	370891	7.21509e-08	0.0685671		0.0125299	10	A	G	0.4443	7	8	9	0	1	0
rs67397065	6	27144263	0.764809	rs13211901	7.92	MIR3143	intergenic	28795	NA	NA		NA	16	TACAAG	T	0.1412	NA	1	1	0	1	0
rs4975928	5	46255113	0.615557	rs142198703	7.914	CTD-2013M15.1	intergenic	359040	0.000796749	-0.0450755		0.0132271	10	G	C	0.334	7	8	9	0	1	0
rs4812324	20	37485380	0.729362	rs6065094	7.91	PPP1R16B	intronic	0	6.84875e-08	-0.0696108		0.0126985	37	A	T	0.4254	5	5	15	1	1	0
rs10078560	5	46219644	0.615557	rs142198703	7.909	CTD-2013M15.1	intergenic	323571	0.000359604	-0.0472609		0.013036	10	G	C	0.334	7	8	9	0	1	0
rs13354339	5	46349193	0.615557	rs142198703	7.904	CTD-2013M15.1	intergenic	453120	0.000257935	0.0502108		0.013523	10	G	A	0.334	6	5	9	0	1	0
rs6733495	2	233616709	0.856435	rs2344613	7.9	GIGYF2	intronic	0	1.28445e-11	0.0852109		0.0123868	5	G	A	0.4135	6	4	4	1	1	0
rs13154320	5	46220828	0.615557	rs142198703	7.896	CTD-2013M15.1	intergenic	324755	0.000423378	-0.0468119		0.0130697	10	G	C	0.334	7	8	9	0	1	0
rs56405707	6	27640246	0.918884	rs35202262	7.896	RP1-15D7.1	intergenic	19641	1.10441e-13	0.17073		0.0226218	16	A	G	0.07058	4	1	13	0	1	0
rs3130715	6	29109197	1	rs144447022	7.895	OR2N1P	intergenic	2603	NA	NA		NA	16	G	A	0.06958	7	14	15	0	1	0
rs8188035	5	49483329	0.937975	rs77853293	7.888	EMB	intergenic	208696	NA	NA		NA	11	G	A	0.4433	6	8	9	0	1	0
rs13354272	5	46078122	0.882549	rs142198703	7.887	CTD-2013M15.1	intergenic	182049	4.07769e-07	0.0635344		0.0123447	10	T	A	0.4215	5	8	9	0	1	0
rs12656601	5	46124585	0.980251	rs142198703	7.887	CTD-2013M15.1	intergenic	228512	5.69161e-08	-0.0690288		0.0125155	10	C	T	0.4463	7	8	9	0	1	0
rs8188133	5	46187345	0.613202	rs142198703	7.885	CTD-2013M15.1	intergenic	291272	0.000447844	-0.0462375		0.0129641	10	C	T	0.336	7	8	9	0	1	0
rs1938565	1	98478544	0.735104	rs1198572	7.876	MIR137HG	ncRNA_intronic	0	2.50791e-08	-0.0927529		0.0163808	2	T	A	0.165	6	5	15	0	1	0
rs13207689	6	27369704	0.90436	rs35202262	7.871	ZNF391	UTR3	0	1.66354e-13	0.163342		0.0218025	16	G	C	0.06958	3a	4	9	1	1	0
rs9257803	6	29344395	0.713431	rs144447022	7.871	OR5V1	intronic	0	NA	NA		NA	16	C	T	0.09543	6	14	15	1	1	0
rs8185316	5	46320935	0.612873	rs142198703	7.859	CTD-2013M15.1	intergenic	424862	0.000337154	0.0483186		0.013265	10	C	T	0.333	NA	5	9	0	1	0
rs28798176	5	46179980	0.613202	rs142198703	7.851	CTD-2013M15.1	intergenic	283907	0.000713266	-0.0449443		0.0130697	10	G	T	0.336	7	8	9	0	1	0
rs72420186	2	201034661	0.712839	rs11693528	7.847	SPATS2L	intergenic	135942	NA	NA		NA	4	AACAG	A	0.1521	NA	5	15	0	1	0
rs4975919	5	46328845	0.615557	rs142198703	7.839	CTD-2013M15.1	intergenic	432772	9.7166e-05	0.052274		0.0131998	10	G	A	0.334	7	5	9	0	1	0
rs66941101	6	26530376	0.694696	rs4634439	7.836	CTA-14H9.5	intergenic	2743	6.40358e-10	0.130271		0.0207454	16	T	C	0.08151	7	1	15	1	1	0
rs3732385	3	36872193	0.904124	rs75968099	7.835	TRANK1	intronic	0	5.85955e-08	-0.0696338		0.0126373	6	A	C	0.3738	NA	4	5	1	1	0
rs6471818	8	60699594	0.851882	rs12155733	7.821	RP11-960H2.2	intergenic	26771	3.60008e-07	0.0622922		0.012047	22	A	T	0.4384	4	7	15	0	0	1
rs8188233	5	46187120	0.613202	rs142198703	7.82	CTD-2013M15.1	intergenic	291047	0.000462059	-0.0461279		0.0129641	10	T	C	0.336	6	8	9	0	1	0
rs373028601	5	49461340	0.868216	rs77853293	7.816	EMB	intergenic	230685	NA	NA		NA	11	CACACATCATA	C	0.4652	NA	8	9	0	1	0
rs8188186	5	46215472	0.615557	rs142198703	7.815	CTD-2013M15.1	intergenic	319399	0.000398021	-0.0473057		0.0131467	10	T	C	0.334	7	8	9	0	1	0
rs1878289	2	233791608	0.984235	rs73102769	7.814	NGEF	intronic	0	4.81944e-08	-0.0668867		0.0120613	5	G	C	0.4404	4	1	12	1	1	1
rs10056803	5	46193060	0.613202	rs142198703	7.806	CTD-2013M15.1	intergenic	296987	0.000188055	-0.0527687		0.0139064	10	T	C	0.336	6	8	9	0	1	0
rs72847313	6	27730082	0.906496	rs35202262	7.803	RSL24D1P1	intergenic	18315	1.00261e-13	0.161674		0.021385	16	T	C	0.07157	5	1	14	0	1	0
rs8188123	5	46239020	0.618629	rs142198703	7.8	CTD-2013M15.1	intergenic	342947	NA	NA		NA	10	G	A	0.4344	6	1	9	0	1	0
rs7293321	5	46207027	0.976396	rs142198703	7.797	CTD-2013M15.1	intergenic	310954	2.48533e-08	-0.078807		0.013914	10	T	G	0.4453	6	9	9	0	1	0
rs8188279	5	46212992	0.615557	rs142198703	7.794	CTD-2013M15.1	intergenic	316919	0.00031809	-0.0474223		0.0129641	10	T	C	0.334	7	8	9	0	1	0
rs151006924	6	29147009	1	rs145648066	7.788	OR2J4P	intergenic	2277	NA	NA		NA	16	TG	T	0.1938	NA	14	15	1	1	0
rs10864361	1	8726721	0.633175	rs301816	7.78	RERE	intronic	0	0.000105678	-0.0492713		0.0125071	1	C	T	0.4225	4	2	7	1	1	1
rs75748389	11	46457259	0.955895	rs11038906	7.78	AMBRA1	intronic	0	3.84536e-07	-0.0832946		0.0161485	25	G	C	0.169	7	4	5	1	1	1
rs3832424	6	28349844	0.601322	rs7766356	7.777	ZSCAN12	UTR3	0	NA	NA		NA	16	TCAAGCTATAAGTGATCCTCC	T	0.2406	NA	4	4	1	1	0
rs10079238	5	46066633	0.888951	rs142198703	7.774	CTD-2013M15.1	intergenic	170560	9.75891e-07	0.0616998		0.0124016	10	T	A	0.4235	7	8	9	0	1	0
rs13195692	6	26044373	1	rs68149500	7.77	U91328.2	ncRNA_exonic	0	3.00593e-10	0.127167		0.0198708	16	T	C	0.09443	4	1	1	1	1	0
rs8188180	5	45992174	0.810035	rs142198703	7.768	CTD-2013M15.1	intergenic	96101	8.36529e-07	-0.0657379		0.0131323	10	T	C	0.4006	6	8	9	0	1	0
rs72857408	2	146421556	0.959873	rs67082009	7.758	AC079163.1	intergenic	60564	1.53577e-07	-0.0871227		0.0163379	3	G	C	0.1779	5	5	15	0	0	0
rs11332738	6	28351829	0.601322	rs7766356	7.757	ZSCAN12	intronic	0	NA	NA		NA	16	CG	C	0.2406	NA	1	5	1	1	0
rs6451853	5	46138158	0.615557	rs142198703	7.753	CTD-2013M15.1	intergenic	242085	NA	NA		NA	10	C	G	0.334	6	9	9	0	1	0
rs2916068	19	19516433	0.927212	rs2905426	7.753	GATAD2A	intronic	0	1.01376e-07	-0.0711941		0.0131602	34	G	A	0.337	2a	1	1	1	1	0
rs12521795	5	46330380	0.615557	rs142198703	7.751	CTD-2013M15.1	intergenic	434307	0.000413223	0.0490141		0.0136596	10	G	A	0.334	7	5	9	0	1	0
rs8185008	5	46218539	0.615557	rs142198703	7.75	CTD-2013M15.1	intergenic	322466	0.000304153	-0.0481319		0.0131157	10	G	A	0.334	7	8	9	0	1	0
rs58111642	5	46153507	0.615557	rs142198703	7.745	CTD-2013M15.1	intergenic	257434	0.00049498	-0.0460466		0.0130096	10	G	C	0.334	7	8	9	0	1	0
rs7127529	11	46582072	0.985207	rs11038906	7.744	AMBRA1	intronic	0	1.8761e-08	-0.0915098		0.0160166	25	C	A	0.173	2b	1	1	1	1	0
rs13168483	5	46293424	0.613982	rs142198703	7.733	CTD-2013M15.1	intergenic	397351	0.000280338	0.0487369		0.0132035	10	A	G	0.333	7	8	9	0	1	0
rs13199906	6	27834139	0.894401	rs35202262	7.731	HIST1H1B	downstream	430	1.57723e-13	0.160215		0.0213646	16	G	C	0.07256	3a	1	2	1	1	0
rs34150729	6	27388754	0.891988	rs35202262	7.726	MCFD2P1	intergenic	12978	1.02212e-13	0.164773		0.0218025	16	C	T	0.07058	7	9	15	0	1	0
rs112583237	2	146427665	0.979915	rs67082009	7.723	AC079163.1	intergenic	66673	NA	NA		NA	3	C	CTCAA	0.1849	NA	5	15	0	0	0
rs258921	7	110963415	0.615345	rs12705761	7.72	IMMP2L	intronic	0	4.07064e-07	0.0634264		0.0123229	20	A	T	0.4801	6	5	15	1	1	0
rs11038919	11	46585781	0.948655	rs11038906	7.72	AMBRA1	intronic	0	4.61065e-08	-0.0911505		0.016413	25	G	A	0.168	6	5	5	1	1	0
rs8175400	5	46391881	0.604663	rs142198703	7.717	CTD-2013M15.1	intergenic	495808	NA	NA		NA	10	C	A	0.332	7	5	9	0	1	0
rs55834529	6	27072542	0.81997	rs35202262	7.707	RNU2-62P	intergenic	5026	3.21888e-13	0.16438		0.0222076	16	G	A	0.06759	6	5	15	0	1	0
rs8188239	5	46204427	0.611618	rs142198703	7.704	CTD-2013M15.1	intergenic	308354	0.000379689	-0.0471936		0.0130697	10	A	G	0.335	6	9	9	0	1	0
rs4428422	5	46017318	0.857011	rs142198703	7.702	CTD-2013M15.1	intergenic	121245	1.54774e-06	-0.0606933		0.0124316	10	C	T	0.4205	6	8	9	0	1	0
rs4865721	5	49441601	0.714506	rs77853293	7.682	EMB	intergenic	250424	NA	NA		NA	11	G	T	0.4841	6	5	9	0	1	0
rs3130725	6	29118747	0.97059	rs144447022	7.677	OR2N1P	intergenic	12153	NA	NA		NA	16	T	G	0.07157	6	9	15	0	1	0
rs4246515	1	98381437	0.665807	rs1198572	7.676	DPYD	intronic	0	0.000189633	-0.0583196		0.0153779	2	G	T	0.2266	6	5	15	1	1	0
rs4409106	5	46038106	0.857011	rs142198703	7.671	CTD-2013M15.1	intergenic	142033	8.1169e-07	-0.0621546		0.0124016	10	G	A	0.4205	7	8	9	0	1	0
rs8188193	5	46122530	0.878192	rs142198703	7.669	CTD-2013M15.1	intergenic	226457	6.60917e-07	-0.0626583		0.0124016	10	G	C	0.4225	6	8	9	0	1	0
rs8175363	5	46248525	0.615557	rs142198703	7.668	CTD-2013M15.1	intergenic	352452	0.000381782	-0.0489993		0.0135753	10	G	A	0.334	7	9	9	0	1	0
rs1716168	12	123651966	0.760211	rs1615350	7.664	MPHOSPH9	intronic	0	5.97763e-10	0.0967371		0.0153782	31	C	G	0.2306	1f	4	5	1	1	0
rs2353959	5	49769051	0.964782	rs77853293	7.663	EMB	intergenic	29968	1.2532e-06	0.0599092		0.0121645	11	G	A	0.4483	6	9	15	0	1	0
rs35715914	6	27592003	0.918884	rs35202262	7.658	TRNAI6	intergenic	7184	9.82998e-14	0.171519		0.0226794	16	T	C	0.07058	6	5	14	0	1	0
rs2039069	6	25424327	0.647948	rs13191296	7.657	LRRC16A	intronic	0	4.73195e-10	-0.153992		0.0243356	16	A	G	0.05567	NA	5	15	1	1	0
rs56061239	12	89828956	0.79481	rs10745500	7.656	POC1B	intronic	0	NA	NA		NA	29	C	CT	0.2922	NA	5	15	1	0	0
rs10777167	12	89864432	0.839079	rs10745500	7.655	POC1B	intronic	0	0.00045379	0.0475737		0.0133521	29	A	T	0.2783	4	5	5	1	1	0
rs72419030	12	123810323	0.724963	rs1615350	7.647	SBNO1	intronic	0	NA	NA		NA	31	A	AATTTAGG	0.336	NA	4	4	1	1	0
rs34783558	6	27171700	0.778507	rs13211901	7.638	RP11-209A2.1	intergenic	7322	2.38043e-07	0.0868477		0.0165427	16	C	T	0.1412	6	5	14	0	1	0
rs10059495	5	46306905	0.615557	rs142198703	7.636	CTD-2013M15.1	intergenic	410832	0.000173508	0.05014		0.0131425	10	T	A	0.334	7	8	9	0	1	0
rs8185150	5	46351465	0.615557	rs142198703	7.63	CTD-2013M15.1	intergenic	455392	0.000478279	0.0490477		0.0138211	10	C	A	0.334	7	5	9	0	1	0
rs7293371	5	46350867	0.615557	rs142198703	7.628	CTD-2013M15.1	intergenic	454794	0.000191497	0.051083		0.0134786	10	T	G	0.334	6	5	9	0	1	0
rs3866226	3	180582654	0.656705	rs34312605	7.624	CCDC39	intronic	0	1.13482e-05	-0.059989		0.0134496	8	A	G	0.2753	6	5	15	1	1	0
rs2022267	6	84264202	0.73629	rs3798869	7.62	SNAP91	intronic	0	5.83488e-06	0.0590437		0.0128213	17	T	A	0.4831	6	5	15	1	1	0
rs4457089	5	44821736	0.672089	rs3935086	7.618	MRPS30	intergenic	1205	0.0014237	-0.039945		0.0123246	10	T	C	0.3728	6	4	5	1	1	0
rs555460	6	25870655	0.624354	rs68149500	7.618	SLC17A3	intronic	0	6.01355e-07	0.0926075		0.0182622	16	T	C	0.1173	7	5	15	1	1	0
rs10045812	5	46026057	0.866192	rs142198703	7.617	CTD-2013M15.1	intergenic	129984	1.29559e-06	-0.061095		0.0124222	10	G	A	0.4254	7	8	15	0	1	0
rs10479762	7	2045351	0.941214	rs58120505	7.616	MAD1L1	intronic	0	4.34966e-13	-0.0909675		0.0123587	18	C	T	0.4304	7	4	5	1	1	1
rs10941722	5	46067629	0.885335	rs142198703	7.611	CTD-2013M15.1	intergenic	171556	3.20439e-07	0.0642433		0.0123708	10	A	G	0.4225	6	9	9	0	1	0
rs6604093	1	98337578	0.605409	rs1198572	7.607	DPYD	intronic	0	3.7815e-06	-0.068565		0.0145966	2	A	T	0.2147	5	4	15	1	1	0
rs9467704	6	26319486	0.976249	rs6908156	7.605	HIST1H3PS1	intergenic	2617	3.01695e-09	0.123427		0.0204824	16	T	C	0.09046	1f	1	13	0	1	0
rs10941746	5	46202839	0.960436	rs142198703	7.602	CTD-2013M15.1	intergenic	306766	6.03054e-08	-0.0685784		0.0124576	10	C	A	0.4493	6	8	9	0	1	0
rs34316881	4	103387094	0.737645	rs71621626	7.596	AF213884.1	intergenic	3784	5.27206e-05	-0.0912713		0.0222168	9	T	C	0.09642	7	5	15	0	0	0
rs4128583	5	46252087	0.615557	rs142198703	7.588	CTD-2013M15.1	intergenic	356014	0.000535056	-0.0463327		0.0131694	10	T	C	0.334	7	8	9	0	1	0
rs13233298	7	2227707	0.958768	rs78469080	7.587	MAD1L1	intronic	0	1.00157e-07	-0.0707169		0.0130666	18	C	T	0.3231	6	4	5	1	1	0
rs62291413	3	180624810	1	rs34312605	8.839	FXR1	intronic	0	4.57689e-08	0.0833496		0.0150048	8	T	A	0.2068	6	5	15	1	1	0
rs2056923	6	27689939	0.850296	rs12179134	7.585	RP1-97D16.1	intergenic	14839	3.44544e-07	0.0856091		0.0165294	16	C	T	0.161	5	1	14	0	1	0
rs490409	8	60944902	0.751043	rs12155733	7.581	RP11-27P7.1	intergenic	17243	6.01822e-07	-0.0617567		0.0121788	22	T	G	0.4145	NA	5	15	0	0	0
rs4958617	5	152540026	0.76318	rs2910032	7.579	AC091969.1	ncRNA_intronic	0	8.04783e-06	-0.0556796		0.012276	15	G	T	0.3996	6	7	15	0	0	0
rs2074296	19	19373689	0.852864	rs2905426	7.577	AC138430.4	ncRNA_intronic	0	2.31873e-07	-0.0669867		0.0127475	34	G	A	0.3181	2b	1	13	1	1	0
rs10075544	5	46200346	0.615557	rs142198703	7.571	CTD-2013M15.1	intergenic	304273	0.000377201	-0.0472609		0.013082	10	C	A	0.334	7	8	9	0	1	0
rs13187601	5	46184324	0.728256	rs142198703	7.566	CTD-2013M15.1	intergenic	288251	2.07525e-05	-0.0605114		0.0139909	10	C	A	0.372	7	8	9	0	1	0
rs12576115	11	46378032	0.912044	rs11038906	7.566	DGKZ	intronic	0	7.97295e-08	-0.0887145		0.0162659	25	A	G	0.171	5	2	5	1	1	1
rs10745504	12	89910274	0.839079	rs10745500	7.562	POC1B	intronic	0	0.00106135	0.0442751		0.0133104	29	T	C	0.2783	7	5	5	1	1	0
rs1978247	7	110892851	0.64914	rs12705761	7.561	IMMP2L	intronic	0	8.31228e-07	0.064179		0.0128176	20	T	C	0.3658	6	5	15	1	1	0
rs217342	6	84337407	1	rs3798869	7.553	SNAP91	intronic	0	1.74788e-09	0.0741137		0.0121172	17	C	T	0.4433	NA	9	15	1	1	0
rs9870874	3	180816853	0.788006	rs34312605	7.55	SOX2-OT	ncRNA_intronic	0	2.48653e-06	0.0716614		0.0149765	8	A	T	0.2157	6	9	15	0	1	0
rs3135299	6	28809050	1	rs144447022	7.542	XXbac-BPG308K3.5	intergenic	2266	NA	NA		NA	16	G	C	0.06958	NA	13	14	0	1	0
rs4492122	5	45983054	0.801685	rs142198703	7.54	CTD-2013M15.1	intergenic	86981	3.36127e-06	-0.0583276		0.012352	10	C	A	0.4026	7	8	15	0	1	0
rs138083847	5	46382120	0.604663	rs142198703	7.54	CTD-2013M15.1	intergenic	486047	0.000346076	0.0491471		0.0135182	10	C	A	0.332	7	1	9	0	1	0
rs34712084	6	28043828	0.610084	rs35202262	7.537	OR1F12	intergenic	1816	1.19483e-06	0.088768		0.0179891	16	G	A	0.1014	7	5	15	1	1	0
rs11970439	6	28303464	0.688358	rs213230	7.537	ZSCAN31	intronic	0	4.6685e-10	0.0942572		0.0148906	16	G	C	0.2117	4	1	1	1	1	0
rs3759115	12	123464279	0.795711	rs1615350	7.537	ABCB9:OGFOD2:RP11-197N18.2	ncRNA_exonic	0	9.89612e-10	0.0822482		0.013246	31	C	T	0.3082	NA	1	2	1	1	0
rs4975977	5	46308090	0.976396	rs142198703	7.53	CTD-2013M15.1	intergenic	412017	2.80447e-08	0.0719679		0.0127547	10	T	C	0.4453	7	8	9	0	1	0
rs10616658	6	28556198	0.75383	rs7766356	7.516	SCAND3:RP5-1186N24.3	ncRNA_intronic	0	NA	NA		NA	16	GTT	G	0.1988	NA	1	13	1	1	0
rs35608644	2	201043519	0.708077	rs11693528	7.515	SPATS2L	intergenic	127084	NA	NA		NA	4	TA	T	0.2078	NA	5	15	0	1	1
rs3734542	6	26468326	0.684985	rs4634439	7.515	BTN2A1	exonic	0	4.21171e-10	0.131419		0.0207078	16	A	G	0.0825	5	4	4	1	1	0
rs143989131	6	28799388	0.985104	rs144447022	7.515	XXbac-BPG308K3.5	intergenic	6257	NA	NA		NA	16	T	G	0.07058	7	14	14	0	0	0
rs8188077	5	46295605	0.972581	rs142198703	8.746	CTD-2013M15.1	intergenic	399532	2.20793e-08	0.0719051		0.0126487	10	G	A	0.4443	7	8	9	0	1	0
rs66841633	6	27382386	0.882545	rs35202262	7.511	MCFD2P1	intergenic	6610	1.09829e-13	0.163864		0.0217099	16	T	G	0.07157	5	1	15	0	1	0
rs59695400	2	201021325	0.767374	rs11693528	7.509	C2orf47	intergenic	148061	3.55879e-06	-0.0680127		0.0144397	4	T	C	0.2107	2a	1	15	0	1	0
rs4492123	5	46073004	0.878192	rs142198703	7.502	CTD-2013M15.1	intergenic	176931	8.4446e-07	-0.0619902		0.0123883	10	T	A	0.4225	7	8	9	0	1	0
rs2351137	7	137071339	0.962247	rs16874961	7.499	DGKI	UTR3	0	1.75364e-08	0.0722282		0.0126157	21	T	C	0.3579	6	5	15	1	1	0
rs7106928	11	130809259	0.618459	rs35774874	8.613	SNX19	intergenic	22854	3.65324e-08	0.0710146		0.0126917	26	G	T	0.3867	6	13	15	0	1	0
rs1727325	12	123698332	0.752505	rs1615350	7.486	MPHOSPH9	intronic	0	1.26339e-09	0.0953663		0.0154575	31	C	G	0.2286	5	4	4	1	1	0
rs142398365	12	123639761	0.701369	rs1615350	7.481	MPHOSPH9	UTR3	0	NA	NA		NA	31	T	TAAATA	0.2177	NA	4	5	1	1	0
rs2304204	19	50169020	0.9062	rs10411771	7.48	IRF3:BCL2L12	UTR5	0	1.62556e-07	0.0777212		0.014604	36	C	T	0.2594	NA	1	1	1	1	0
rs10075961	5	152517290	0.747174	rs2910032	7.476	AC091969.1	ncRNA_intronic	0	8.13549e-06	-0.0556506		0.012276	15	C	T	0.4036	7	5	15	0	0	0
rs13161439	5	46288453	0.613982	rs142198703	7.469	CTD-2013M15.1	intergenic	392380	0.000267377	0.0493577		0.013327	10	C	T	0.333	7	8	9	0	1	0
rs35337219	6	27542282	0.888	rs35202262	7.468	XXbac-BPG34I8.3	intergenic	12758	NA	NA		NA	16	CT	C	0.06859	NA	9	14	0	1	0
rs1568427	12	123738678	0.895375	rs1615350	7.462	C12orf65:RP11-282O18.3	ncRNA_intronic	0	2.00127e-12	0.104247		0.0145852	31	G	A	0.2813	4	2	4	1	1	1
rs13098541	3	180613118	1	rs34312605	7.456	FXR1	intronic	0	4.30981e-08	0.0837502		0.0150476	8	C	T	0.2068	3a	9	15	1	1	0
rs8188050	5	46201474	0.976396	rs142198703	7.441	CTD-2013M15.1	intergenic	305401	4.01639e-08	-0.0694928		0.0124576	10	G	C	0.4453	6	8	9	0	1	0
rs629444	6	25885814	0.600725	rs68149500	7.441	HIST1H2APS2	intergenic	3190	1.53805e-07	0.103014		0.0193189	16	T	C	0.1074	1f	5	15	1	1	0
rs201030293	11	46610325	0.632919	rs11038906	7.441	AMBRA1	intronic	0	NA	NA		NA	25	CA	C	0.2107	NA	5	5	1	0	0
rs1024197	1	8537058	0.73856	rs301816	7.434	RERE	intronic	0	7.91479e-05	-0.0507015		0.0126425	1	G	C	0.4145	7	2	5	1	1	0
rs6443732	3	180733341	0.755564	rs34312605	7.43	SOX2-OT	ncRNA_intronic	0	2.39818e-05	0.0632929		0.0147465	8	A	G	0.2247	7	9	15	0	1	0
rs10061916	5	46330923	0.615557	rs142198703	7.423	CTD-2013M15.1	intergenic	434850	0.000360179	0.0495626		0.0136724	10	T	G	0.334	7	5	9	0	1	0
rs35353359	6	28324378	0.92562	rs144447022	7.423	ZKSCAN3	intronic	0	6.31453e-13	0.156306		0.021385	16	T	C	0.06859	4	1	2	1	1	0
rs4975978	5	46308133	0.615557	rs142198703	7.422	CTD-2013M15.1	intergenic	412060	0.000256117	0.0484036		0.0130299	10	T	A	0.334	6	8	9	0	1	0
rs78712602	6	25195517	0.682288	rs116418977	7.418	RNY5P5	intergenic	2798	4.43455e-06	0.137981		0.0295864	16	T	C	0.03082	6	5	15	0	0	1
rs4275659	12	123447928	0.773594	rs1615350	7.416	ABCB9	intronic	0	1.58326e-09	0.0814719		0.0132849	31	C	T	0.3101	1d	5	5	1	1	1
rs12545845	8	60674443	0.845917	rs12155733	7.407	RP11-960H2.2	intergenic	1620	2.58617e-07	0.0635948		0.01215	22	T	A	0.4404	7	4	15	0	0	0
rs541799440	6	28828393	0.985104	rs144447022	7.402	XXbac-BPG308K3.6	ncRNA_exonic	0	NA	NA		NA	16	TCTAAC	T	0.07058	NA	2	15	0	1	0
rs3958726	12	89857423	0.839079	rs10745500	7.401	POC1B	intronic	0	0.000377375	0.0482354		0.0133521	29	C	A	0.2783	6	5	5	1	1	0
rs150769887	5	46356755	0.615557	rs142198703	7.384	CTD-2013M15.1	intergenic	460682	0.000871807	0.0462347		0.0136691	10	T	G	0.334	5	1	9	0	1	0
rs493161	6	27850714	0.733341	rs35202262	7.382	HIST1H3J	intergenic	7378	3.37023e-08	0.110548		0.0197063	16	T	A	0.08648	4	5	15	1	1	1
rs114223220	5	46352857	0.615557	rs142198703	7.38	CTD-2013M15.1	intergenic	456784	0.000277323	0.0500519		0.0135494	10	C	A	0.334	7	5	9	0	1	0
rs11420218	8	60563186	0.870354	rs12155733	7.362	RP11-379I19.3	intergenic	36851	NA	NA		NA	22	G	GC	0.4165	NA	7	15	0	0	0
rs10419245	19	19383755	0.848231	rs2905426	7.36	AC138430.4:TM6SF2	ncRNA_intronic	0	2.29759e-07	-0.0667596		0.0127001	34	A	G	0.3191	2b	1	1	1	1	0
rs10072421	5	45548959	0.749198	rs142198703	7.359	HCN1	intronic	0	3.35606e-06	0.0592696		0.0125507	10	A	C	0.4175	6	9	15	1	1	0
rs35366602	6	27838518	0.747223	rs35202262	7.352	HIST1H3I	intergenic	1104	NA	NA		NA	16	C	CT	0.08748	NA	1	5	1	1	1
rs79725795	2	201083534	0.655963	rs11693528	7.349	SPATS2L	intergenic	87069	2.73014e-07	-0.0854434		0.0163565	4	T	C	0.1531	4	2	15	0	1	1
rs4277924	5	46089444	0.882549	rs142198703	7.342	CTD-2013M15.1	intergenic	193371	4.05975e-07	0.0637692		0.0123883	10	T	G	0.4215	7	1	9	0	1	0
rs7008068	8	60530854	0.750474	rs12155733	7.34	RP11-379I19.3	intergenic	4519	4.49524e-07	-0.0626663		0.0122209	22	A	T	0.4414	5	1	15	0	0	0
rs2136912	8	60677765	0.980117	rs12155733	7.34	RP11-960H2.2	intergenic	4942	1.21203e-08	0.0708334		0.0122346	22	G	T	0.3996	7	9	15	0	0	0
rs35120058	6	27358166	0.891988	rs35202262	7.339	ZNF391	intronic	0	5.06624e-13	0.158115		0.0215427	16	G	A	0.07058	5	1	15	1	1	0
rs3055453	20	37425655	0.682891	rs6065094	7.322	PPP1R16B	intergenic	8692	NA	NA		NA	37	A	AATG	0.4046	NA	5	15	1	1	0
rs34843552	6	27241915	0.745721	rs13211901	7.32	XXbac-BPGBPG24O18.1	intergenic	4906	8.99535e-08	0.077609		0.0142878	16	G	A	0.2137	4	1	14	0	1	0
rs7111478	11	130819628	0.969379	rs35774874	7.319	SNX19	intergenic	33223	1.20764e-08	0.071043		0.0122695	26	G	A	0.4881	5	5	15	0	1	0
rs77954523	12	123699200	0.752505	rs1615350	7.318	MPHOSPH9	intronic	0	NA	NA		NA	31	G	GTTT	0.2286	NA	4	4	1	1	0
rs72832596	6	25962951	0.85131	rs68149500	7.309	TRIM38	upstream	78	1.08294e-09	0.127929		0.0206515	16	A	C	0.08151	4	1	1	1	1	0
rs57744667	11	46697142	0.898863	rs11038906	7.304	ATG13	downstream	773	6.69895e-06	-0.0756304		0.0165298	25	T	C	0.163	4	2	7	1	1	0
rs12651760	5	46167447	0.611618	rs142198703	7.302	CTD-2013M15.1	intergenic	271374	0.000642219	-0.0455356		0.0131303	10	C	A	0.335	6	8	9	0	1	0
rs7299172	12	89899852	0.839079	rs10745500	7.295	POC1B	intronic	0	0.000913865	0.0448437		0.0133104	29	A	T	0.2783	1f	5	15	1	1	0
rs13186891	5	49763078	0.949412	rs77853293	7.292	EMB	intergenic	23995	1.2676e-06	-0.0595776		0.0121028	11	T	C	0.4443	7	9	15	0	1	0
rs10734900	12	123743445	0.900028	rs1615350	7.282	RP11-282O18.3	ncRNA_exonic	0	1.35164e-12	0.104085		0.0144505	31	A	G	0.2823	2b	4	4	1	1	0
rs7725171	5	45923786	0.741362	rs142198703	7.277	CTD-2013M15.1	intergenic	27713	1.76186e-05	-0.0534311		0.0122489	10	A	T	0.4175	7	9	15	0	1	0
rs429479	6	29372323	0.825336	rs144447022	7.264	OR5V1	intronic	0	NA	NA		NA	16	A	G	0.07853	6	14	15	1	1	0
rs7524038	1	98345019	0.605409	rs1198572	7.263	DPYD	intronic	0	3.58755e-06	-0.0687267		0.0145966	2	A	G	0.2147	6	4	15	1	1	0
rs372591769	6	26908014	0.637792	rs147925578	7.262	GUSBP2	ncRNA_intronic	0	NA	NA		NA	16	C	CT	0.1759	NA	15	15	0	1	0
rs41270599	6	28554543	0.894686	rs7766356	7.262	SCAND3	UTR5	0	NA	NA		NA	16	G	T	0.173	5	1	1	1	1	0
rs10061030	5	46265887	0.615557	rs142198703	7.255	CTD-2013M15.1	intergenic	369814	0.0004449	0.0469524		0.013158	10	G	C	0.334	6	9	9	0	1	0
rs2592120	2	233793664	0.704862	rs778370	7.239	NGEF	intronic	0	6.10271e-09	-0.0778499		0.0131785	5	T	C	0.3062	4	5	13	1	1	0
rs13208916	6	26601940	1	rs4634439	7.238	ABT1	intergenic	1661	5.69399e-09	0.113875		0.0192385	16	A	G	0.1163	7	5	5	1	1	0
rs13116385	4	103373286	0.847263	rs71621626	7.237	RP11-499E18.1	intergenic	2118	8.73578e-06	-0.0995977		0.0220458	9	A	G	0.08549	7	5	15	0	0	0
rs2315279	19	19479936	0.976823	rs2905426	7.233	MAU2	intergenic	10372	3.3009e-09	0.075547		0.0125682	34	A	C	0.326	6	5	5	0	1	1
rs28642812	12	123893910	0.770802	rs1615350	7.227	SETD8	downstream	4	9.59664e-10	0.0861116		0.0138571	31	C	T	0.3201	3a	4	4	1	1	0
rs60147402	5	49526628	0.956916	rs77853293	7.226	EMB	intergenic	165397	NA	NA		NA	11	A	T	0.4483	6	8	9	0	1	0
rs13154405	5	46403633	0.604663	rs142198703	7.219	CTD-2013M15.1	intergenic	507560	0.000654877	0.0469605		0.0135623	10	T	G	0.332	7	8	9	0	1	0
rs183280845	6	26921528	0.820932	rs13211434	7.213	GUSBP2	ncRNA_intronic	0	4.44735e-13	0.161396		0.021936	16	A	G	0.07356	6	9	15	0	1	0
rs13210258	6	28308671	0.643366	rs213230	7.21	ZSCAN31	intronic	0	3.05179e-09	0.0885308		0.0146962	16	T	G	0.2217	3a	2	15	1	1	0
rs57407363	5	46073947	0.866192	rs142198703	7.205	CTD-2013M15.1	intergenic	177874	1.56529e-06	0.0609611		0.0124923	10	T	G	0.4254	7	8	9	0	1	0
rs778345	2	233799633	0.694112	rs778370	7.204	NGEF	intronic	0	2.68601e-09	-0.0798335		0.0132058	5	T	A	0.3052	7	5	14	1	1	0
rs67859638	6	27357978	0.90436	rs35202262	7.172	ZNF391	intronic	0	5.79208e-13	0.160301		0.0218959	16	G	A	0.06958	5	1	15	1	1	0
rs1978	6	26377573	0.674991	rs4634439	7.16	BTN3A2	UTR3	0	7.03543e-07	0.0968686		0.0192196	16	A	T	0.1113	1f	4	5	1	1	0
rs6882413	5	46346022	0.615557	rs142198703	7.159	CTD-2013M15.1	intergenic	449949	NA	NA		NA	10	T	G	0.334	6	5	9	0	1	0
rs9257188	6	28757489	0.97059	rs144447022	7.155	NOL5BP	intergenic	5707	NA	NA		NA	16	T	C	0.07157	4	1	10	0	1	0
rs9917108	19	19572785	0.963035	rs2905426	7.152	GATAD2A	intronic	0	9.21348e-09	-0.0733597		0.0125682	34	G	A	0.325	1f	1	7	1	1	0
rs6865429	5	45830508	0.790812	rs142198703	7.151	CTD-2013M15.1	intergenic	59809	6.01769e-06	0.0562608		0.0122346	10	A	G	0.4036	6	9	15	0	1	0
rs13065310	3	180871950	0.845926	rs34312605	7.148	SOX2-OT	ncRNA_intronic	0	2.04519e-06	0.0737358		0.0152813	8	T	C	0.2048	6	9	15	0	1	0
rs10061101	5	46217933	0.976396	rs142198703	7.141	CTD-2013M15.1	intergenic	321860	3.56192e-08	-0.0698269		0.0124694	10	C	A	0.4453	7	8	9	0	1	0
rs34098432	6	28384241	0.770412	rs213230	7.137	RNU2-45P	intergenic	6007	NA	NA		NA	16	T	TAA	0.2853	NA	1	15	0	1	0
rs6101326	20	37457184	0.875157	rs6065094	7.137	PPP1R16B	intronic	0	2.34756e-07	-0.0692964		0.0131929	37	G	C	0.327	5	4	14	1	1	0
rs1805589	3	180647410	1	rs34312605	7.136	FXR1	intronic	0	4.87518e-08	0.0831787		0.0150048	8	T	C	0.2068	5	4	5	1	1	1
rs13201726	6	28385551	0.775348	rs213230	7.134	RNU2-45P	intergenic	7317	1.98441e-05	0.0573619		0.0132316	16	A	T	0.2863	6	5	15	0	1	0
rs301797	1	8487323	0.973985	rs301818	7.127	RERE:RP5-1115A15.1	ncRNA_intronic	0	3.9403e-10	-0.0820396		0.0129056	1	A	C	0.3121	4	2	5	1	1	0
rs537945575	12	123660368	0.660921	rs1615350	7.12	MPHOSPH9	intronic	0	NA	NA		NA	31	T	TA	0.3419	NA	4	5	1	0	0
rs10791097	11	130718630	1	rs10791097	8.603	RP11-890B15.2	ncRNA_intronic	0	1.17778e-08	0.0700527		0.0120894	26	G	T	0.4742	5	7	15	0	1	1
rs4259174	5	46074453	0.878192	rs142198703	7.112	CTD-2013M15.1	intergenic	178380	7.16273e-07	0.0623943		0.0123883	10	T	G	0.4225	7	8	9	0	1	0
rs200497	6	27792640	0.747223	rs35202262	7.109	HIST1H4J	downstream	382	6.68201e-09	0.114769		0.019479	16	T	C	0.08748	4	1	1	1	1	0
rs8185191	5	46369985	0.960503	rs142198703	7.108	CTD-2013M15.1	intergenic	473912	NA	NA		NA	10	C	G	0.4453	7	5	9	0	1	0
rs144022448	6	27456052	0.807035	rs35202262	7.108	ZNF184	intergenic	15154	NA	NA		NA	16	CAG	C	0.08052	NA	14	15	0	1	0
rs4263507	5	46088123	0.882549	rs142198703	7.105	CTD-2013M15.1	intergenic	192050	6.86534e-07	0.0630227		0.0124923	10	T	G	0.4215	6	8	9	0	1	0
rs7443976	5	45936425	0.769498	rs142198703	7.104	CTD-2013M15.1	intergenic	40352	3.30091e-06	-0.0599136		0.0126777	10	T	A	0.4105	6	9	9	0	1	0
rs3831404	11	130749351	0.853709	rs10791097	7.101	SNX19	intronic	0	NA	NA		NA	26	T	TAG	0.4632	NA	4	4	1	1	0
rs10858893	12	89913323	0.839079	rs10745500	7.099	POC1B:GALNT4:POC1B-GALNT4	UTR3	0	0.00106135	0.0442751		0.0133104	29	A	G	0.2783	7	5	5	1	1	0
rs10414830	19	19562332	0.963035	rs2905426	7.099	GATAD2A	intronic	0	7.9279e-09	-0.0736837		0.0125682	34	T	C	0.325	4	1	5	1	1	0
rs1104764	2	233561743	0.836675	rs2344613	7.097	GIGYF2	upstream	265	1.62695e-11	0.0858692		0.012546	5	G	C	0.4195	4	1	1	1	1	0
rs13155698	5	44828681	0.672089	rs3935086	7.096	RP11-53O19.3	ncRNA_exonic	0	0.00139759	-0.0400119		0.0123246	10	C	A	0.3728	7	4	15	1	1	0
rs56141337	5	152547442	0.755274	rs2910032	7.09	AC091969.1	ncRNA_intronic	0	8.22207e-06	-0.0556223		0.012276	15	A	G	0.3996	6	9	15	0	0	0
rs7016548	8	60750473	0.751697	rs12155733	7.087	RP11-960H2.1	intergenic	16480	4.30571e-06	0.0591746		0.0126714	22	A	T	0.327	7	9	15	0	0	0
rs143749270	2	200838980	0.760565	rs11693528	7.086	C2orf47	intronic	0	NA	NA		NA	4	GAAACA	G	0.2266	NA	5	5	1	0	0
rs34428217	6	28328791	0.607898	rs7766356	7.081	ZKSCAN3	intronic	0	NA	NA		NA	16	CA	C	0.2356	NA	4	5	1	1	0
rs13436333	5	46243854	0.615557	rs142198703	7.071	CTD-2013M15.1	intergenic	347781	0.000788099	-0.0451161		0.0132271	10	C	A	0.334	7	8	9	0	1	0
rs61882678	11	46368241	0.941354	rs11038906	7.068	DGKZ	intronic	0	1.79551e-07	-0.0865563		0.0163214	25	T	A	0.171	2b	1	2	1	1	0
rs9393711	6	26370659	0.67031	rs4634439	7.06	BTN3A2	exonic	0	1.30684e-06	0.0950419		0.0193313	16	T	C	0.1123	7	4	5	1	1	0
rs76568708	2	200929531	0.795282	rs11693528	7.046	C2orf47	intergenic	56267	4.52829e-08	-0.0891964		0.0160518	4	T	C	0.1511	5	1	15	0	1	0
rs35212793	6	26998693	0.603338	rs35202262	7.044	VN1R12P	intergenic	2520	1.30136e-09	0.117225		0.0190155	16	C	T	0.1004	6	5	15	0	1	0
rs8185366	5	46394116	0.956559	rs142198703	7.043	CTD-2013M15.1	intergenic	498043	4.37547e-08	0.0785756		0.0141248	10	C	G	0.4463	6	5	9	0	1	0
rs4975992	5	46329566	0.615557	rs142198703	7.038	CTD-2013M15.1	intergenic	433493	NA	NA		NA	10	T	G	0.334	6	5	9	0	1	0
rs6450134	5	49766955	0.949412	rs77853293	7.029	EMB	intergenic	27872	7.83878e-07	0.0613621		0.0122266	11	T	C	0.4443	6	9	15	0	1	0
rs10848637	12	2316554	0.77765	rs4765904	8.307	CACNA1C	intronic	0	2.17058e-08	-0.0700202	0.932375	0.0123106	27	A	C	0.3618	7	5	15	1	1	0
rs10055263	5	46240036	0.615557	rs142198703	7.018	CTD-2013M15.1	intergenic	343963	0.00119357	-0.0445903		0.013543	10	C	A	0.334	7	8	9	0	1	0
rs75069735	18	53609313	0.754046	rs72936324	7.017	CTD-2008L17.1	ncRNA_intronic	0	5.82852e-09	0.152418		0.0257674	32	C	G	0.05765	7	9	15	0	0	0
rs8185055	5	46262251	0.976396	rs142198703	7.015	CTD-2013M15.1	intergenic	366178	4.09947e-08	0.0698502		0.0125299	10	C	A	0.4453	6	9	15	0	1	0
rs9257187	6	28756902	0.97059	rs144447022	7.014	NOL5BP	intergenic	5120	NA	NA		NA	16	C	T	0.07157	4	1	13	0	1	0
rs2237228	6	26104630	0.964983	rs68149500	6.998	HIST1H4C	downstream	111	7.64262e-11	0.132384		0.0200216	16	T	C	0.09145	NA	1	2	1	1	0
rs12993791	2	233690082	0.983783	rs2344613	6.997	GIGYF2	intronic	0	1.84388e-12	-0.0900675		0.0125809	5	T	C	0.3787	5	4	4	1	1	0
rs374598428	6	26979765	0.603338	rs35202262	6.993	LINC00240	ncRNA_intronic	0	NA	NA		NA	16	C	CAAAGAGGAGCTGGT	0.1004	NA	5	15	0	1	0
rs16925454	8	60842614	0.611773	rs12155733	6.986	RP11-960H2.1	intergenic	108621	0.00018368	-0.0474461		0.0124839	22	A	C	0.3569	7	5	15	0	0	0
rs10680247	11	46421478	0.970591	rs11038906	6.983	AMBRA1	intronic	0	NA	NA		NA	25	G	GCT	0.1769	NA	4	5	1	1	0
rs6988338	8	60667640	0.980117	rs12155733	6.982	RP11-960H2.2	intergenic	4965	3.34234e-09	0.0736388		0.012255	22	A	T	0.3996	7	7	15	0	0	0
rs4401580	5	45789966	0.779503	rs142198703	6.981	HCN1	intergenic	93712	1.03753e-06	0.0620489		0.0125026	10	A	G	0.4026	6	9	15	0	1	0
rs71612314	5	45996856	0.794199	rs142198703	6.981	CTD-2013M15.1	intergenic	100783	NA	NA		NA	10	G	GT	0.4006	NA	8	9	0	1	0
rs1047158	12	123644056	0.764492	rs1615350	6.976	MPHOSPH9	intronic	0	4.95053e-10	0.097114		0.0153646	31	A	C	0.2316	NA	4	5	1	1	0
rs1615350	12	123650335	1	rs1615350	6.974	MPHOSPH9	intronic	0	1.04044e-13	0.109982		0.0145572	31	T	C	0.2793	5	2	4	1	1	1
rs11953028	5	46213475	0.611618	rs142198703	6.967	CTD-2013M15.1	intergenic	317402	0.000346315	-0.0472142		0.0129872	10	T	A	0.335	6	8	9	0	1	0
rs2660300	1	98528211	0.897527	rs1198572	6.966	MIR137HG	intergenic	12791	4.06739e-08	-0.0851881		0.0152774	2	C	A	0.2217	NA	5	15	0	0	0
rs3054073	8	60869438	0.610187	rs12155733	6.966	RP11-27P7.1	intergenic	92707	NA	NA		NA	22	ACT	A	0.3588	NA	14	15	0	0	0
rs3829331	12	2339250	0.695461	rs2370414	8.11	CACNA1C	intronic	0	6.89307e-10	0.077878	1.08099	0.0124254	27	A	G	0.4076	NA	1	15	1	1	1
rs6414909	5	46138228	0.976396	rs142198703	6.95	CTD-2013M15.1	intergenic	242155	NA	NA		NA	10	C	G	0.4453	7	9	9	0	1	0
rs34105070	6	27560805	0.918884	rs35202262	6.95	RNU6-471P	intergenic	3385	2.44986e-14	0.165513		0.0213646	16	T	C	0.07058	4	1	13	0	1	0
rs4492125	5	45965439	0.805489	rs142198703	6.945	CTD-2013M15.1	intergenic	69366	NA	NA		NA	10	G	T	0.4016	7	8	9	0	1	0
rs7444405	5	45915475	0.780128	rs142198703	6.941	CTD-2013M15.1	intergenic	19402	7.91532e-06	-0.055601		0.0122489	10	A	T	0.4076	6	8	9	0	1	0
rs1235089	11	30375316	0.823733	rs1765142	6.94	RP4-710M3.1	intergenic	14378	6.94991e-08	-0.0718589		0.013115	24	G	A	0.2962	6	5	15	0	1	0
rs11222421	11	130872351	0.830736	rs35774874	6.936	RN7SL167P	intergenic	1673	2.06209e-08	0.0702268		0.0123274	26	T	A	0.4771	3a	5	15	0	1	1
rs7299091	12	89846825	0.839079	rs10745500	6.932	POC1B	intronic	0	0.000428228	0.0477826		0.0133521	29	A	T	0.2783	5	5	5	1	1	1
rs8175383	5	46325385	0.976396	rs142198703	6.927	CTD-2013M15.1	intergenic	429312	NA	NA		NA	10	C	A	0.4453	5	5	9	0	1	0
rs4975939	5	46370789	0.612081	rs142198703	6.926	CTD-2013M15.1	intergenic	474716	NA	NA		NA	10	C	G	0.336	7	8	9	0	1	0
rs13271448	8	89438616	0.68697	rs36013966	6.922	RP11-586K2.1	ncRNA_intronic	0	4.97721e-06	-0.0655421		0.0141281	23	A	T	0.2694	7	5	15	0	1	0
rs390764	6	27782535	0.755815	rs35202262	6.921	HIST1H2AJ	UTR5	0	1.84321e-09	0.127956		0.0209501	16	T	C	0.08648	NA	1	1	1	1	0
rs7380559	5	44837010	0.649117	rs3935086	6.91	RP11-53O19.3	intergenic	8315	0.000539299	0.0430892		0.012255	10	T	A	0.3996	6	5	15	0	1	0
rs7293424	5	46184976	0.953938	rs142198703	6.908	CTD-2013M15.1	intergenic	288903	3.67897e-08	-0.0705471		0.012611	10	T	G	0.4632	7	8	9	0	1	0
rs4975956	5	46405055	0.604663	rs142198703	6.903	CTD-2013M15.1	intergenic	508982	0.000911392	0.0470824		0.0139717	10	C	A	0.332	7	8	9	0	1	0
rs13201308	6	28130089	0.8393	rs35202262	6.89	ZNF192P1	ncRNA_intronic	0	4.9463e-13	0.157864		0.0214989	16	T	C	0.07256	5	1	2	1	1	0
rs4399192	1	98376502	0.665807	rs1198572	6.887	DPYD	intronic	0	3.51209e-06	-0.0679043		0.0144082	2	T	G	0.2266	6	5	15	1	1	0
rs922366	1	8653733	0.737703	rs301816	6.886	RERE	intronic	0	3.17215e-05	-0.0532493		0.0125956	1	A	C	0.4115	5	4	5	1	1	0
rs6717048	2	233586427	0.856435	rs2344613	6.885	GIGYF2	intronic	0	1.33231e-11	0.0854298		0.0124283	5	C	T	0.4135	5	4	5	1	1	0
rs560122489	5	137739366	0.700251	rs982085	6.883	KDM3B	intronic	0	NA	NA		NA	14	CA	C	0.494	NA	4	5	1	0	0
rs6471795	8	60564143	0.862366	rs12155733	6.875	RP11-379I19.3	intergenic	37808	8.61705e-09	-0.0716368		0.0122489	22	A	T	0.4165	7	7	15	0	0	0
rs8188224	5	46216710	0.615557	rs142198703	6.872	CTD-2013M15.1	intergenic	320637	0.000352108	-0.0472923		0.0130245	10	T	A	0.334	6	8	9	0	1	0
rs9379971	6	27259308	0.608136	rs9366689	6.865	POM121L2	intronic	0	6.42279e-07	0.0666958		0.0131861	16	A	T	0.3907	5	1	13	1	1	0
rs10941732	5	46080362	0.882549	rs142198703	6.861	CTD-2013M15.1	intergenic	184289	1.24709e-06	0.0615359		0.0124923	10	T	G	0.4215	6	8	9	0	1	0
rs3131336	6	28831611	0.985104	rs144447022	6.861	XXbac-BPG308K3.6	ncRNA_intronic	0	NA	NA		NA	16	C	T	0.07058	3a	1	1	0	1	0
rs2601	3	180700150	0.934734	rs34312605	6.854	FXR1	UTR3	0	7.75141e-08	0.08089		0.0148173	8	G	A	0.2177	4	4	5	1	1	0
rs3116815	6	29148394	1	rs144447022	6.845	OR2J4P	upstream	892	NA	NA		NA	16	A	G	0.06958	6	14	15	1	1	0
rs8188276	5	46182833	0.992115	rs142198703	6.843	CTD-2013M15.1	intergenic	286760	5.46107e-08	-0.0688679		0.0124694	10	G	A	0.4533	5	8	9	0	1	0
rs12361937	11	30327162	0.716037	rs1765142	6.841	ARL14EP	intergenic	17435	1.01217e-06	0.0633594		0.0127539	24	A	G	0.33	7	7	15	0	1	0
rs6864489	5	60545970	0.956154	rs256377	6.839	CTC-436P18.3	ncRNA_intronic	0	7.37527e-08	0.0661814		0.0121028	12	G	A	0.499	6	5	15	0	1	0
rs7293466	5	46228333	0.612423	rs142198703	6.835	CTD-2013M15.1	intergenic	332260	0.000441744	-0.0465419		0.013036	10	T	G	0.332	7	8	9	0	1	0
rs7444594	5	60534659	0.971966	rs256377	6.833	CTC-436P18.3	ncRNA_intronic	0	9.60611e-08	0.0655941		0.0121028	12	G	T	0.499	7	9	15	0	1	0
rs6951493	7	2257612	0.676607	rs33922585	6.816	MAD1L1	exonic	0	1.27218e-05	0.0563445		0.0127045	18	A	G	0.338	4	4	4	1	1	1
rs11390586	3	180674979	0.929077	rs34312605	6.805	FXR1	intronic	0	NA	NA		NA	8	G	GA	0.2187	NA	4	4	1	1	0
rs4713140	6	28097193	0.623053	rs35202262	6.794	ZSCAN16-AS1:ZSCAN16	ncRNA_intronic	0	1.02415e-06	0.0885794		0.0178391	16	A	G	0.1024	6	4	4	1	1	0
rs10755942	8	60714508	0.88462	rs12155733	6.787	RP11-960H2.1	intergenic	19174	2.88278e-08	0.067916		0.012047	22	C	T	0.4304	7	9	15	0	0	0
rs36110474	8	60851520	0.604308	rs12155733	6.782	RP11-27P7.1	intergenic	110625	NA	NA		NA	22	TAAG	T	0.3628	NA	14	15	0	0	0
rs1463051	1	8596893	0.73856	rs301816	6.777	RERE	intronic	0	6.71272e-05	-0.0509567		0.0125809	1	A	T	0.4145	5	4	5	1	1	0
rs7443245	5	152523960	0.994151	rs13156828	6.773	AC091969.1	ncRNA_intronic	0	1.37792e-09	0.0928639		0.0150866	15	A	C	0.1988	6	5	15	0	0	0
rs1405918	5	45655070	0.757862	rs142198703	6.77	HCN1	intronic	0	3.37201e-05	-0.0513143		0.0121788	10	C	T	0.4185	NA	9	15	1	1	0
rs10076606	5	46188583	0.613202	rs142198703	6.766	CTD-2013M15.1	intergenic	292510	0.00060865	-0.0454766		0.0130574	10	T	G	0.336	7	8	9	0	1	0
rs141154681	5	152544077	0.758447	rs2910032	6.763	AC091969.1	ncRNA_intronic	0	NA	NA		NA	15	CT	C	0.4006	NA	9	15	0	0	0
rs91894	6	84387905	1	rs3798869	6.754	SNAP91	intronic	0	1.36632e-09	0.074603		0.0121172	17	G	C	0.4433	5	5	15	1	1	0
rs11288218	12	123776226	0.632751	rs1615350	6.754	SBNO1	UTR3	0	NA	NA		NA	31	TA	T	0.2903	NA	4	4	1	0	0
rs11966360	6	26316982	0.819286	rs9467714	6.75	HIST1H3PS1	intergenic	5121	3.45417e-08	0.109211		0.0194833	16	G	A	0.1342	5	2	14	0	1	0
rs8188258	5	46187386	0.992115	rs142198703	6.741	CTD-2013M15.1	intergenic	291313	5.90008e-08	-0.0692791		0.0125758	10	T	G	0.4533	6	8	9	0	1	0
rs13209332	6	27520752	0.918884	rs35202262	6.741	XXbac-BPG34I8.3	intergenic	7848	5.62025e-14	0.163596		0.0214203	16	A	T	0.07058	4	1	13	0	1	0
rs63450962	6	27792604	0.747223	rs35202262	6.741	HIST1H4J	downstream	346	NA	NA		NA	16	TTGTC	T	0.08748	NA	1	1	1	1	0
rs980796	7	137085250	0.991433	rs16874961	6.739	DGKI	intronic	0	3.38098e-09	-0.0764885		0.0127333	21	G	A	0.3509	4	5	15	1	1	1
rs11613128	12	123670792	1	rs11613128	6.734	MPHOSPH9	intronic	0	3.11516e-08	0.0850851		0.0151295	31	C	A	0.4185	6	4	5	1	1	0
rs12654213	5	45759165	0.737084	rs142198703	6.732	HCN1	intergenic	62911	1.64747e-05	-0.0533093		0.0121788	10	G	T	0.4225	7	9	15	0	1	0
rs141446174	5	60505748	0.995925	rs256377	6.729	CTC-436P18.1:CTC-436P18.3	ncRNA_intronic	0	NA	NA		NA	12	TTTTA	T	0.493	NA	9	15	0	1	0
rs139431167	5	46387640	0.968609	rs142198703	6.725	CTD-2013M15.1	intergenic	491567	1.6282e-07	0.0702674		0.0132042	10	A	T	0.4433	6	5	15	0	1	0
rs932273	3	60290721	0.982314	rs4679526	6.717	FHIT	intronic	0	2.26775e-09	-0.0780999		0.0128593	7	T	C	0.3449	7	5	15	1	0	0
rs13191474	6	27413345	0.891988	rs35202262	6.717	ZNF184	intergenic	5176	7.58883e-14	0.164939		0.0217099	16	T	C	0.07058	5	5	9	1	1	0
rs2349027	5	152511557	0.742231	rs2910032	6.716	AC091969.1	ncRNA_intronic	0	6.65576e-06	-0.056373		0.0123171	15	C	T	0.4016	6	9	15	0	0	0
rs12285419	11	46343189	0.730436	rs11038906	6.714	CREB3L1	downstream	216	4.76785e-07	-0.0792187		0.0154834	25	A	C	0.1918	7	2	15	1	1	0
rs9468156	6	27520477	0.939007	rs6914981	6.71	XXbac-BPG34I8.3	intergenic	8123	1.11459e-06	0.074159		0.0149861	16	T	C	0.2038	4	1	13	0	1	0
rs34349730	19	19555106	0.962886	rs2905426	6.709	GATAD2A	intronic	0	NA	NA		NA	34	CT	C	0.325	NA	3	5	1	1	0
rs6898102	5	49874330	0.750045	rs77853293	6.702	RP11-269M20.2	intergenic	24732	7.94179e-07	0.0604294		0.012047	11	G	A	0.4841	7	5	15	0	1	0
rs67554133	6	25866232	0.839384	rs13191296	6.699	SLC17A3	intronic	0	1.52389e-09	0.135667		0.0220996	16	A	T	0.07058	3a	2	15	1	1	0
rs10680589	6	27770016	0.72397	rs12179134	6.699	HIST1H4PS1	intergenic	4836	NA	NA		NA	16	C	CCTT	0.1849	NA	5	15	1	1	0
rs10750456	11	130819634	0.830728	rs35774874	6.699	SNX19	intergenic	33229	5.8004e-08	0.0677593		0.012293	26	G	A	0.4742	5	5	15	0	1	0
rs12574250	11	46491159	0.941078	rs11038906	6.696	AMBRA1	intronic	0	3.62777e-07	-0.0833975		0.0161333	25	A	G	0.169	6	4	5	1	1	0
rs2592127	2	233791648	0.984235	rs73102769	6.695	NGEF	intronic	0	4.39524e-08	-0.0670869		0.0120613	5	T	G	0.4404	NA	1	12	1	1	1
rs8185314	5	46299750	0.972494	rs142198703	6.69	CTD-2013M15.1	intergenic	403677	1.42137e-08	0.072881		0.0126487	10	T	G	0.4443	7	8	9	0	1	0
rs10477046	5	152545708	0.758447	rs2910032	6.688	AC091969.1	ncRNA_intronic	0	7.25183e-06	-0.0559571		0.012276	15	T	C	0.4006	6	9	15	0	0	0
rs3132384	6	28823999	0.985104	rs144447022	6.687	XXbac-BPG308K3.6	intergenic	3402	NA	NA		NA	16	C	A	0.07058	5	5	15	0	1	0
rs9727548	1	98360091	0.605409	rs1198572	6.685	DPYD	intronic	0	5.94659e-06	-0.0671595		0.0145966	2	A	T	0.2147	7	5	15	1	1	0
rs10040808	5	46123701	0.980251	rs142198703	8.028	CTD-2013M15.1	intergenic	227628	3.80549e-08	-0.0702053		0.0125635	10	C	T	0.4463	6	8	9	0	1	0
rs6451840	5	45935686	0.769498	rs142198703	6.674	CTD-2013M15.1	intergenic	39613	1.01885e-05	-0.0552015		0.0123106	10	C	A	0.4105	7	8	9	0	1	0
rs4958624	5	152565898	0.755274	rs2910032	6.668	AC091969.1	ncRNA_intronic	0	6.98699e-06	-0.056056		0.012276	15	A	C	0.3996	6	5	15	0	0	0
rs1083521	2	233788734	0.976377	rs73102769	6.667	NGEF	intronic	0	8.05212e-08	-0.066323		0.0121645	5	G	A	0.4423	NA	4	14	1	1	0
rs35316606	6	27267230	0.896811	rs9366689	6.667	POM121L2	intronic	0	NA	NA		NA	16	C	CA	0.4632	NA	5	14	1	1	0
rs3734543	6	26468545	0.684985	rs4634439	6.663	BTN2A1	exonic	0	4.98473e-10	0.131107		0.0207462	16	C	G	0.0825	5	4	4	1	1	0
rs56086108	7	2247496	0.796897	rs2058430	6.654	MAD1L1	intronic	0	1.04968e-06	0.0634963		0.0128003	18	A	T	0.3469	5	4	4	1	1	0
rs2391902	1	98474767	0.743492	rs1198572	6.647	MIR137HG	ncRNA_intronic	0	2.30067e-08	-0.0929198		0.0163663	2	T	C	0.169	5	1	15	0	0	1
rs8185303	5	46391224	0.604663	rs142198703	6.643	CTD-2013M15.1	intergenic	495151	0.00037563	0.048852		0.0135182	10	G	T	0.332	7	5	9	0	1	0
rs113607212	2	146437814	0.953256	rs67082009	6.642	AC079163.1	intergenic	76822	NA	NA		NA	3	AATCC	A	0.1809	NA	5	15	0	0	0
rs876701	11	46370767	0.948701	rs11038906	6.635	DGKZ	intronic	0	1.15831e-07	-0.0875942		0.0162659	25	G	A	0.17	2b	1	2	1	1	1
rs2045820	1	8738135	0.666869	rs301816	6.621	RERE	intronic	0	0.000124453	-0.0487076		0.0124928	1	G	A	0.4294	NA	4	5	1	1	1
rs10461769	5	46344027	0.615557	rs142198703	6.619	CTD-2013M15.1	intergenic	447954	0.00104339	0.0474867		0.0142549	10	T	G	0.334	7	5	9	0	1	0
rs3131341	6	28778723	1	rs144447022	6.613	AL662890.3	intergenic	14910	NA	NA		NA	16	C	T	0.06958	4	1	13	0	1	1
rs71588079	5	152571659	1	rs13156828	6.61	AC091969.1	ncRNA_intronic	0	1.08078e-09	0.0933703		0.0150719	15	A	G	0.1978	6	5	15	0	0	0
rs35378061	6	26059157	0.873613	rs68149500	6.586	HIST1H1C	intergenic	2457	9.10257e-10	0.12757		0.0205003	16	A	C	0.0835	5	5	15	1	1	0
rs13212921	6	27205422	0.636166	rs35202262	6.586	PRSS16	intergenic	10057	3.92543e-10	0.123672		0.0194529	16	T	C	0.09642	4	1	13	0	1	0
rs303231	5	49743203	0.964782	rs77853293	6.585	EMB	intergenic	4120	1.24031e-06	-0.0599346		0.0121645	11	A	G	0.4483	NA	5	15	1	1	0
rs35076545	6	26603924	0.694696	rs4634439	6.584	ABT1	intergenic	3645	2.08909e-09	0.126514		0.0207843	16	A	C	0.08151	6	5	5	1	1	0
rs8185184	5	46279726	0.613982	rs142198703	6.583	CTD-2013M15.1	intergenic	383653	0.000265434	0.0492768		0.0132983	10	C	A	0.333	6	8	9	0	1	0
rs11121202	1	8639357	0.740534	rs301816	6.579	RERE	intronic	0	3.78424e-05	-0.0529887		0.0126571	1	C	T	0.4125	6	4	15	1	1	1
rs147542864	2	233800542	0.694112	rs778370	6.578	NGEF	intronic	0	NA	NA		NA	5	C	CT	0.3052	NA	5	14	1	1	0
rs13086700	3	180798672	0.844922	rs34312605	6.577	SOX2-OT	ncRNA_intronic	0	2.32023e-06	0.0732727		0.0152676	8	G	A	0.2048	6	14	15	0	1	0
rs8188202	5	46194874	0.615557	rs142198703	6.572	CTD-2013M15.1	intergenic	298801	0.000125069	-0.0528192		0.0135517	10	A	T	0.334	7	9	15	0	1	0
rs2337952	5	45722124	0.770643	rs142198703	6.571	HCN1	intergenic	25870	1.04031e-05	-0.0545546		0.0121788	10	G	T	0.4155	7	9	15	0	1	0
rs256374	5	60500191	0.995925	rs256377	6.57	CTC-436P18.1:CTC-436P18.3	ncRNA_intronic	0	1.08499e-07	0.0660965		0.0122463	12	G	A	0.493	NA	5	15	0	1	0
rs6922169	6	28382932	0.775348	rs213230	6.552	RNU2-45P	intergenic	4698	1.66461e-05	0.0578205		0.0132164	16	A	G	0.2863	6	5	15	0	1	0
rs1626703	12	123710835	0.673548	rs1615350	6.551	MPHOSPH9	UTR3	0	3.32168e-09	0.0855567		0.0142359	31	C	A	0.2704	NA	4	5	1	1	0
rs1222218	11	30344761	0.716701	rs1765142	6.55	ARL14EP	intronic	0	1.09396e-06	-0.0631608		0.0127539	24	G	A	0.332	NA	1	1	1	1	0
rs10054773	5	44930234	0.65767	rs3935086	6.549	RP11-53O19.3	intergenic	101539	0.000204524	0.0473634		0.0125531	10	G	C	0.3966	6	5	15	0	1	0
rs3132389	6	28831021	1	rs144447022	6.546	XXbac-BPG308K3.6	ncRNA_intronic	0	NA	NA		NA	16	T	G	0.06958	4	1	1	0	1	0
rs73048919	7	2103637	0.789317	rs58120505	6.546	MAD1L1	intronic	0	3.58267e-10	0.0806017		0.0126494	18	A	C	0.3867	4	4	5	1	1	1
rs12186104	3	180664162	1	rs34312605	6.544	FXR1	intronic	0	4.85622e-08	0.0831893		0.0150048	8	G	A	0.2068	7	4	5	1	1	0
rs8185253	5	46303892	0.615557	rs142198703	6.539	CTD-2013M15.1	intergenic	407819	0.000173552	0.0501391		0.0131425	10	T	G	0.334	7	8	9	0	1	0
rs2315024	19	19423817	0.814557	rs2905426	6.533	SUGP1	intronic	0	2.9187e-07	-0.0667185		0.0128033	34	A	T	0.3131	6	4	4	1	1	0
rs10941754	5	46264563	0.615557	rs142198703	6.532	CTD-2013M15.1	intergenic	368490	0.00104423	0.0451332		0.0135494	10	T	G	0.334	7	8	9	0	1	0
rs8185363	5	46182420	0.613202	rs142198703	6.531	CTD-2013M15.1	intergenic	286347	0.000563504	-0.0455857		0.0130096	10	T	C	0.336	6	8	9	0	1	0
rs1805611	3	180774987	0.802262	rs34312605	6.525	SOX2-OT	ncRNA_exonic	0	3.58796e-06	0.0705155		0.0149765	8	T	A	0.2127	5	1	15	0	1	0
rs71588081	5	152583794	0.976646	rs13156828	6.523	AC091969.1	ncRNA_intronic	0	1.36509e-09	0.0924457		0.0150149	15	G	C	0.1978	7	9	15	0	0	0
rs7710952	5	44785791	0.677036	rs3935086	6.519	RP11-53O19.1	ncRNA_intronic	0	0.00125834	-0.0403897		0.0123246	10	T	C	0.3738	7	4	15	0	1	0
rs9467626	6	25873746	0.780527	rs13191296	6.518	SLC17A3	intronic	0	5.42888e-09	0.128064		0.0216061	16	A	C	0.07555	6	5	15	1	1	0
rs527170	5	49518189	0.937975	rs77853293	6.513	EMB	intergenic	173836	6.70127e-07	0.063149		0.0125055	11	A	T	0.4433	7	5	15	0	1	0
rs1790123	12	123659542	0.703468	rs1615350	6.513	MPHOSPH9	intronic	0	1.16395e-08	0.0883282		0.0152379	31	T	C	0.2187	5	4	5	1	1	0
rs6922111	6	28325308	0.773892	rs213230	6.508	ZKSCAN3	intronic	0	1.33433e-11	0.102995		0.0149841	16	T	C	0.1988	1f	5	5	1	1	0
rs71330449	20	37411474	0.621704	rs6065094	6.504	ACTR5	intergenic	10639	NA	NA		NA	37	CAA	C	0.2753	NA	5	15	0	0	0
rs9379899	6	26603015	1	rs4634439	6.501	ABT1	intergenic	2736	4.20988e-09	0.114755		0.0192215	16	A	T	0.1163	1f	5	5	1	1	0
rs139700659	7	1931171	0.706525	rs58120505	6.496	MAD1L1	intronic	0	NA	NA		NA	18	ATAAAAT	A	0.3887	NA	4	5	1	1	0
rs11031025	11	30292350	0.710296	rs1765142	6.496	FSHB	intergenic	35541	8.69136e-07	0.063747		0.0127539	24	A	G	0.329	5	14	15	0	1	0
rs10210953	2	233698830	0.842056	rs2344613	6.493	GIGYF2	intronic	0	3.87655e-11	-0.0830396		0.0123664	5	A	G	0.4135	5	4	4	1	1	1
rs2004203	2	233790447	0.976377	rs73102769	6.488	NGEF	intronic	0	8.29813e-08	-0.0660311		0.0121232	5	A	G	0.4423	5	1	13	1	1	1
rs34274853	8	60530796	0.750435	rs12155733	6.488	RP11-379I19.3	intergenic	4461	NA	NA		NA	22	AT	A	0.4384	NA	1	15	0	0	0
rs147925578	6	26937830	1	rs147925578	6.485	LINC00240	ncRNA_exonic	0	2.01603e-08	-0.0985181		0.0172815	16	A	C	0.1372	6	14	15	0	1	0
rs10070037	5	44870237	0.683355	rs3935086	6.482	RP11-53O19.3	intergenic	41542	0.000677167	0.0425604		0.0123246	10	T	A	0.3718	5	5	15	0	1	0
rs62401273	5	152584675	0.738555	rs2910032	6.481	AC091969.1	ncRNA_intronic	0	1.26864e-06	-0.0622501		0.0126461	15	G	A	0.3966	7	5	15	0	0	0
rs28641479	1	98425888	0.672354	rs1198572	6.48	RP11-490G2.2	intergenic	6672	1.8056e-07	0.0873976		0.0164833	2	G	A	0.161	7	5	15	0	1	0
rs4381836	20	37472902	0.641742	rs6065094	6.48	PPP1R16B	intronic	0	4.19189e-06	-0.0589593		0.01261	37	A	G	0.3926	6	3	15	1	1	0
rs6093097	20	37455370	0.764426	rs6065094	6.476	PPP1R16B	intronic	0	7.02469e-08	-0.0680392		0.0124223	37	A	C	0.4195	3a	2	7	1	1	1
rs11751693	6	28345083	0.767574	rs213230	6.467	ZSCAN12	intergenic	1648	2.02635e-05	0.0572333		0.0132164	16	T	C	0.2893	7	4	5	1	1	0
rs13076861	3	180687598	1	rs34312605	6.465	FXR1	intronic	0	4.69067e-08	0.0885192		0.0159481	8	A	T	0.2068	5	4	4	1	1	0
rs12621336	2	201071395	0.661713	rs11693528	6.462	SPATS2L	intergenic	99208	3.86571e-07	-0.085033		0.0164888	4	G	A	0.1541	7	5	15	0	1	0
rs10073636	5	45537299	0.717092	rs142198703	6.46	HCN1	intronic	0	1.10269e-05	0.0548919		0.0122893	10	G	T	0.4264	5	9	15	1	1	0
rs71855536	2	200889253	0.795282	rs11693528	6.457	C2orf47	intergenic	15989	NA	NA		NA	4	ATG	A	0.1511	NA	5	15	0	1	0
rs12756257	1	8616933	0.73443	rs301816	6.456	RERE	intronic	0	6.66714e-05	-0.0509774		0.0125809	1	A	C	0.4155	6	4	5	1	1	1
rs12697543	5	46235926	0.976396	rs142198703	6.456	CTD-2013M15.1	intergenic	339853	5.61501e-08	-0.0691389		0.0125299	10	C	A	0.4453	6	8	9	0	1	0
rs1139226	6	27675290	0.643861	rs12179134	6.449	RP1-97D16.1	intergenic	29488	9.65928e-06	0.0657745		0.0146303	16	T	A	0.2475	7	4	5	0	1	0
rs9727941	1	98476958	0.745167	rs1198572	6.446	MIR137HG	ncRNA_intronic	0	1.29902e-08	-0.0946416		0.0163808	2	T	C	0.167	6	5	15	0	1	0
rs13210866	6	28383842	0.775348	rs213230	6.437	RNU2-45P	intergenic	5608	1.71745e-05	0.0577276		0.0132164	16	A	G	0.2863	7	5	15	0	1	0
rs35607144	3	180755882	0.856363	rs34312605	6.435	SOX2-OT	ncRNA_intronic	0	2.54288e-06	0.0726928		0.0152068	8	T	C	0.2028	5	9	15	0	1	0
rs62366215	5	60549520	0.956364	rs256377	6.433	CTC-436P18.3	ncRNA_intronic	0	9.23745e-08	0.0656814		0.0121028	12	G	C	0.499	4	5	15	0	1	0
rs35077784	3	180758644	0.862155	rs34312605	6.427	SOX2-OT	ncRNA_intronic	0	2.54288e-06	0.0726928		0.0152068	8	A	G	0.2018	7	9	15	0	1	0
rs2038044	6	27245173	0.6705	rs9366689	6.426	XXbac-BPGBPG24O18.1	intergenic	8164	3.61122e-06	0.057573		0.0122313	16	G	A	0.4881	NA	5	14	1	1	0
rs374343949	5	152560334	1	rs13156828	6.425	AC091969.1	ncRNA_intronic	0	NA	NA		NA	15	AGGTGT	A	0.1978	NA	9	15	0	0	0
rs13215072	6	27677728	0.640704	rs12179134	6.425	RP1-97D16.1	intergenic	27050	7.84439e-06	0.0659669		0.0145263	16	G	A	0.2485	7	4	5	0	1	0
rs7975152	12	89893925	0.960333	rs10745500	6.418	POC1B:CENPCP1	ncRNA_exonic	0	8.07691e-08	0.0755858		0.0138648	29	G	A	0.2525	7	4	5	1	1	0
rs200828505	11	46584353	0.963166	rs11038906	6.413	AMBRA1	intronic	0	NA	NA		NA	25	CTT	C	0.172	NA	5	5	1	0	0
rs35791351	7	2269248	0.68611	rs33922585	6.411	MAD1L1	intronic	0	9.02596e-06	0.0572398		0.01269	18	T	C	0.339	4	3	4	1	1	0
rs9366689	6	27276171	1	rs9366689	6.409	POM121L2	intronic	0	2.3941e-08	0.0700761		0.012358	16	A	C	0.4344	7	13	14	1	1	0
rs13212651	6	27806985	0.906496	rs35202262	6.399	HIST1H2BN	intronic	0	7.36329e-14	0.162402		0.0213646	16	G	A	0.07157	4	1	1	1	1	0
rs217300	6	84377985	0.956767	rs3798869	6.397	SNAP91	intronic	0	2.25958e-09	0.0743132		0.0122346	17	A	G	0.4344	7	5	15	1	1	0
rs72841536	6	26378288	0.674991	rs4634439	6.383	BTN3A2	UTR3	0	5.02034e-07	0.0981409		0.0192196	16	A	T	0.1113	6	4	5	1	1	0
rs747050	19	19584987	0.963035	rs2905426	6.378	GATAD2A	intronic	0	1.45065e-08	-0.0727273		0.0126298	34	G	C	0.325	4	2	5	1	1	0
rs7764642	6	28764103	0.97059	rs144447022	6.376	AL662890.3	upstream	290	NA	NA		NA	16	T	A	0.07157	3a	1	13	0	1	0
rs2315022	19	19413381	0.856887	rs2905426	6.376	SUGP1	intronic	0	1.38147e-07	-0.0679752		0.0127001	34	G	A	0.3191	5	4	4	1	1	0
rs12574668	11	46422686	0.985176	rs11038906	6.374	AMBRA1	intronic	0	4.66652e-08	-0.0895965		0.0161395	25	A	C	0.175	2b	4	5	1	1	0
rs3118360	6	28792030	0.985104	rs144447022	6.373	XXbac-BPG308K3.5	intergenic	13615	NA	NA		NA	16	G	A	0.07058	7	5	13	0	1	0
rs40506	5	60525210	0.967762	rs256377	6.371	CTC-436P18.1:CTC-436P18.3	ncRNA_intronic	0	8.63195e-08	0.0658323		0.0121028	12	C	T	0.498	NA	5	15	0	1	1
rs147119889	1	8581257	0.694471	rs301816	6.368	RERE	intronic	0	NA	NA		NA	1	A	T	0.4294	6	5	5	1	0	0
rs2353233	5	49481932	0.669029	rs77853293	6.364	EMB	intergenic	210093	NA	NA		NA	11	T	G	0.3628	NA	5	9	0	1	0
rs551185546	6	29005678	1	rs144447022	6.359	OR2W1	intergenic	6311	NA	NA		NA	16	TTAA	T	0.06958	NA	13	15	1	1	0
rs13186251	5	46189195	0.613202	rs142198703	6.353	CTD-2013M15.1	intergenic	293122	0.000799135	-0.0445282		0.0130697	10	T	G	0.336	7	8	9	0	1	0
rs4842658	12	89853408	0.960333	rs10745500	6.351	POC1B	intronic	0	1.01585e-07	0.0762357		0.0140931	29	A	G	0.2525	4	5	5	1	1	1
rs67101035	6	27798887	0.906496	rs35202262	6.349	HIST1H4K	downstream	64	8.5986e-14	0.161959		0.0213646	16	G	C	0.07157	4	1	1	1	1	0
rs7966729	12	89932289	0.951002	rs10745500	6.349	RP11-734K2.4	ncRNA_intronic	0	1.68457e-07	0.0739156		0.0139064	29	A	G	0.2545	7	5	15	0	1	0
rs4812325	20	37485458	0.729362	rs6065094	6.347	PPP1R16B	intronic	0	7.17548e-08	-0.0695028		0.0126985	37	A	G	0.4254	7	5	15	1	1	0
rs9285628	1	98421934	0.672354	rs1198572	6.341	RP11-490G2.2	intergenic	10626	1.8359e-07	-0.087346		0.0164833	2	G	A	0.161	7	5	15	0	1	0
rs7704686	5	49844829	0.984396	rs77853293	6.337	RP11-269M20.2	intergenic	54233	6.7901e-08	0.067571		0.0123229	11	A	T	0.4473	7	5	15	0	1	0
rs73102769	2	233793211	1	rs73102769	7.997	NGEF	intronic	0	2.2131e-08	-0.0694638		0.0122201	5	C	T	0.4423	4	1	10	1	1	0
rs17763089	6	27835218	0.894401	rs35202262	6.328	HIST1H1B	exonic	0	2.11832e-13	0.159361		0.0213646	16	A	G	0.07256	4	1	1	1	1	0
rs35491427	2	233688542	0.983783	rs2344613	6.324	GIGYF2	intronic	0	1.92814e-12	-0.0899879		0.0125809	5	T	C	0.3787	6	4	4	1	1	0
rs67215852	11	130719075	1	rs10791097	6.322	RP11-890B15.2	ncRNA_intronic	0	NA	NA		NA	26	A	ACTCC	0.4742	NA	2	15	0	1	0
rs138024639	6	28436014	0.92562	rs144447022	6.316	OR2E1P	intergenic	12095	NA	NA		NA	16	TAAACATA	T	0.06859	NA	5	14	0	1	0
rs35173303	6	26935379	0.820932	rs13211434	6.314	LINC00240	ncRNA_intronic	0	1.30558e-12	0.162808		0.022588	16	T	C	0.07356	6	14	15	0	1	0
rs2905435	19	19495954	0.927212	rs2905426	6.314	GATAD2A	upstream	680	1.02086e-08	0.0740987		0.0127333	34	A	G	0.337	2b	1	2	1	1	0
rs2037561	8	60880646	0.734459	rs12155733	6.312	RP11-27P7.1	intergenic	81499	1.12796e-06	-0.059586		0.012047	22	G	C	0.4652	5	5	15	0	0	0
rs1727320	12	123700476	0.752505	rs1615350	6.311	MPHOSPH9	intronic	0	1.41115e-09	0.095087		0.0154575	31	A	T	0.2286	5	4	5	1	1	0
rs60512607	6	26054171	1	rs68149500	6.31	HIST1H1C	intergenic	1796	1.68615e-10	0.128214		0.0197551	16	A	T	0.09443	2b	1	15	1	1	0
rs8175401	5	46208921	0.618254	rs142198703	6.305	CTD-2013M15.1	intergenic	312848	0.00036224	-0.0469753		0.0129641	10	T	G	0.335	7	8	9	0	1	0
rs166845	2	200823360	0.993056	rs11693528	6.304	C2orf47	intronic	0	1.51433e-08	0.0873673		0.015192	4	A	T	0.1789	5	3	5	1	1	0
rs11333159	2	201058278	0.682937	rs11693528	6.291	SPATS2L	intergenic	112325	NA	NA		NA	4	T	TC	0.2028	NA	5	15	0	1	0
rs16901847	6	28375851	0.787835	rs7766356	6.29	RNU2-45P	intergenic	2195	1.09019e-12	0.110318		0.0152521	16	A	G	0.1948	6	5	14	1	1	0
rs884548	12	123634122	0.760211	rs1615350	6.289	PITPNM2	intronic	0	9.96802e-10	0.0910255		0.0146624	31	G	A	0.2306	4	1	7	1	1	0
rs147725116	5	49603285	0.945391	rs77853293	6.288	EMB	intergenic	88740	3.47136e-07	0.0650715		0.0125675	11	A	T	0.4453	7	5	15	0	1	0
rs34635	5	60513501	0.656019	rs256377	6.277	CTC-436P18.1:CTC-436P18.3	ncRNA_intronic	0	2.63287e-07	-0.0641354		0.0122613	12	G	A	0.3996	NA	13	15	0	1	0
rs6933926	6	27515626	0.92818	rs6914981	6.276	XXbac-BPG34I8.3	intergenic	12974	6.63277e-07	0.076021		0.0150485	16	A	T	0.2038	2b	1	13	0	1	0
rs9257192	6	28765346	0.955531	rs144447022	6.272	AL662890.3	intergenic	1533	NA	NA		NA	16	G	C	0.07058	5	5	14	0	1	0
rs10242018	7	110929652	0.671814	rs12705761	6.269	IMMP2L	intronic	0	2.60564e-06	0.061207		0.0128176	20	T	A	0.3738	6	5	15	1	1	0
rs61955196	12	123451018	0.781994	rs1615350	6.268	ABCB9	UTR5	0	1.47247e-09	0.0813905		0.013246	31	C	G	0.3101	2b	1	1	1	1	1
rs4324798	6	28776117	0.985104	rs144447022	6.264	AL662890.3	intergenic	12304	NA	NA		NA	16	G	A	0.07058	4	1	13	0	1	0
rs116418977	6	25365888	1	rs116418977	7.585	LRRC16A	intronic	0	5.76334e-09	0.165403		0.0279536	16	T	C	0.04374	7	5	15	1	1	0
rs2238050	12	2306707	0.78005	rs4765904	7.514	CACNA1C	intronic	0	3.16115e-08	-0.0694331	0.932923	0.012352	27	A	G	0.3708	7	2	15	1	1	0
rs3131094	6	28839353	0.985104	rs144447022	6.257	XXbac-BPG308K3.6	intergenic	6945	NA	NA		NA	16	C	A	0.07058	2b	5	15	0	1	0
rs544270442	11	46481874	0.752857	rs11038906	6.256	AMBRA1	intronic	0	NA	NA		NA	25	CT	C	0.2107	NA	5	5	1	0	0
rs9278063	6	28734987	0.970043	rs144447022	6.255	AL662890.1	intergenic	8705	NA	NA		NA	16	CAA	C	0.06958	NA	7	13	0	1	1
rs10941822	5	46389391	0.604663	rs142198703	6.249	CTD-2013M15.1	intergenic	493318	0.000562829	0.0474817		0.0135494	10	G	A	0.332	6	5	9	0	1	0
rs11031024	11	30292176	0.700031	rs1765142	6.249	FSHB	intergenic	35367	2.19768e-06	0.0619453		0.0128773	24	T	G	0.328	5	7	15	0	1	0
rs72936324	18	53584013	1	rs72936324	6.247	RP11-214L13.1:CTD-2008L17.1	ncRNA_intronic	0	1.46777e-10	0.156383		0.0240157	32	A	G	0.07356	7	5	15	0	0	0
rs34181808	3	180681670	1	rs34312605	6.246	FXR1	intronic	0	NA	NA		NA	8	CTCTT	C	0.2068	NA	4	4	1	1	0
rs10805711	5	46267204	0.615557	rs142198703	6.234	CTD-2013M15.1	intergenic	371131	0.000464405	0.0469616		0.0132035	10	C	A	0.334	7	8	9	0	1	0
rs1938558	1	98484954	0.740421	rs1198572	6.231	MIR137HG	ncRNA_intronic	0	1.86117e-08	-0.0936137		0.0163808	2	T	G	0.166	7	5	15	0	1	0
rs62401293	5	152606208	0.64383	rs2910032	6.23	AC091969.1	intergenic	3104	4.4788e-05	-0.050784		0.0122463	15	A	G	0.4155	7	9	15	0	0	0
rs1033656	6	84305673	0.984221	rs3798869	7.49	SNAP91	intronic	0	1.18354e-08	0.0702864		0.0121315	17	T	A	0.4473	7	4	15	1	1	0
rs35721825	5	152507693	0.915756	rs13156828	6.22	AC091969.1	ncRNA_intronic	0	2.6945e-08	0.0864061		0.0152943	15	C	T	0.2068	7	9	15	0	0	0
rs71947865	3	36877798	0.899951	rs75968099	6.215	TRANK1	intronic	0	NA	NA		NA	6	GGGAGCCA	G	0.3728	NA	4	5	1	1	0
rs13093137	3	180651723	1	rs34312605	6.211	FXR1	intronic	0	5.36622e-08	0.0829944		0.0150185	8	A	C	0.2068	6	1	5	1	1	0
rs7017555	8	60787940	0.768326	rs12155733	6.208	RP11-960H2.1	intergenic	53947	5.69816e-08	-0.0683626		0.0123952	22	T	C	0.4592	6	9	15	0	0	0
rs34165048	5	152583317	0.994151	rs13156828	6.202	AC091969.1	ncRNA_intronic	0	1.42458e-09	0.0925967		0.0150565	15	A	T	0.1988	7	9	15	0	0	0
rs35411798	2	200728777	0.823776	rs11693528	6.201	AC073043.1	intergenic	3341	NA	NA		NA	4	T	TA	0.2068	NA	5	15	0	0	0
rs2962808	5	152527390	0.693659	rs13156828	6.201	AC091969.1	ncRNA_intronic	0	0.000223062	-0.0514184		0.0137091	15	G	A	0.2614	7	5	15	0	0	0
rs256372	5	60502010	0.991816	rs256377	6.2	CTC-436P18.1:CTC-436P18.3	ncRNA_intronic	0	6.44242e-08	0.0664801		0.0121028	12	T	C	0.492	NA	9	15	0	1	0
rs17579441	5	152538766	0.76318	rs2910032	6.197	AC091969.1	ncRNA_intronic	0	8.53673e-06	-0.0555218		0.012276	15	T	C	0.3996	6	7	15	0	0	0
rs8185111	5	46183663	0.731647	rs142198703	6.196	CTD-2013M15.1	intergenic	287590	8.07779e-06	-0.0593184		0.0130806	10	G	C	0.3777	6	8	9	0	1	0
rs3761650	5	44808356	0.677036	rs3935086	6.194	RP11-53O19.1	ncRNA_intronic	0	0.0013167	-0.0402269		0.0123246	10	A	G	0.3738	7	1	15	1	1	0
rs7017889	8	60700251	0.880088	rs12155733	6.192	RP11-960H2.2	intergenic	27428	3.21884e-08	0.0676796		0.012047	22	G	C	0.4294	6	7	15	0	0	0
rs34239811	5	45618237	0.749198	rs142198703	6.188	HCN1	intronic	0	NA	NA		NA	10	A	AG	0.4175	NA	5	15	1	1	0
rs37754	7	110925799	0.625897	rs12705761	6.186	IMMP2L	intronic	0	6.66703e-07	0.0609181		0.0120613	20	A	G	0.4851	5	5	15	1	1	0
rs6577502	1	8615577	0.737306	rs301816	6.182	RERE	intronic	0	6.62808e-05	-0.0509952		0.0125809	1	C	T	0.4165	3a	4	5	1	1	1
rs3116830	6	29167575	1	rs144447022	6.182	OR2H4P	intergenic	15437	NA	NA		NA	16	G	A	0.06958	6	9	15	0	1	0
rs1469712	19	19528821	0.972072	rs2905426	6.177	GATAD2A	intronic	0	9.02564e-09	-0.0734042		0.0125682	34	A	C	0.327	NA	2	7	1	1	0
rs4423049	1	98409303	0.76029	rs1198572	6.174	RP11-272L13.3	intergenic	2000	8.24239e-07	-0.0736488		0.014704	2	A	C	0.2247	4	1	15	0	1	1
rs982256	7	110904226	0.670031	rs12705761	6.174	IMMP2L	intronic	0	4.31827e-07	0.0658262		0.0128176	20	G	A	0.3757	7	5	15	1	1	1
rs13198809	6	28323702	0.92562	rs144447022	6.165	ZSCAN31:ZKSCAN3	intronic	0	4.76971e-13	0.157972		0.0214989	16	A	G	0.06859	4	1	2	1	1	0
rs12523278	5	60563907	0.769668	rs256377	6.156	CTC-436P18.3	intergenic	3150	4.22656e-06	0.0573761		0.012276	12	G	A	0.4761	5	5	15	0	1	0
rs13207345	6	28265572	0.92562	rs144447022	6.153	PGBD1	intronic	0	2.36618e-12	0.1529		0.0214637	16	T	C	0.06859	7	4	5	1	1	0
rs3135313	6	28857630	1	rs144447022	6.152	ZNF90P2	ncRNA_exonic	0	NA	NA		NA	16	G	C	0.06958	6	5	15	0	1	0
rs11771625	7	2050401	0.817237	rs58120505	6.151	MAD1L1	intronic	0	1.90033e-11	0.0852037		0.0124907	18	T	C	0.3976	5	4	5	1	1	1
rs12658533	5	46124580	0.617147	rs142198703	6.147	CTD-2013M15.1	intergenic	228507	0.000959394	-0.0444132		0.013237	10	C	A	0.335	7	8	9	0	1	0
rs6962665	7	110949566	0.666048	rs12705761	6.147	IMMP2L	intronic	0	8.27511e-07	0.0663024		0.0132394	20	A	C	0.3429	5	15	15	1	1	0
rs4378243	1	98395881	0.66442	rs1198572	6.144	RP11-272L13.3	intergenic	3148	2.44389e-07	-0.0856182		0.0163241	2	T	G	0.164	5	2	15	1	0	1
rs283465	2	233666787	0.937236	rs2344613	6.143	GIGYF2	intronic	0	2.82795e-11	0.0857965		0.0126876	5	A	G	0.3907	7	4	5	1	1	0
rs12155733	8	60703969	1	rs12155733	6.137	RP11-960H2.1	intergenic	29713	7.26162e-10	0.0766192		0.0122409	22	A	T	0.3986	7	9	15	0	0	0
rs13165719	5	46217180	0.615557	rs142198703	6.134	CTD-2013M15.1	intergenic	321107	0.000350753	-0.0473057		0.0130245	10	C	G	0.334	7	8	9	0	1	0
rs9467621	6	25851338	0.780527	rs13191296	6.133	SLC17A3	intronic	0	3.74952e-09	0.129412		0.0216061	16	A	G	0.07555	6	5	15	1	1	0
rs10747495	1	98470605	0.740421	rs1198572	6.124	MIR137HG	ncRNA_intronic	0	2.34454e-08	-0.0928652		0.0163663	2	G	A	0.166	5	5	15	0	1	0
rs1311911	6	28705074	0.866665	rs144447022	6.122	RPSAP2	intergenic	4392	NA	NA		NA	16	G	T	0.07753	5	1	13	0	1	0
rs1716177	12	123655457	0.744903	rs1615350	6.121	MPHOSPH9	intronic	0	1.09976e-09	0.0957154		0.0154575	31	T	C	0.2266	NA	4	5	1	1	0
rs143457965	5	45584719	0.713041	rs142198703	6.12	HCN1	intronic	0	1.05609e-05	0.0555366		0.0124072	10	T	C	0.4274	7	15	15	1	1	0
rs1938567	1	98480128	0.740421	rs1198572	7.114	MIR137HG	ncRNA_intronic	0	2.59694e-08	-0.0926518		0.0163808	2	C	T	0.166	6	5	15	0	1	0
rs11953025	5	46213456	0.611618	rs142198703	6.112	CTD-2013M15.1	intergenic	317383	0.000365541	-0.0472456		0.0130475	10	T	A	0.335	6	8	9	0	1	0
rs16894091	6	28390137	0.604752	rs7766356	6.111	ZSCAN23	intergenic	9569	8.12699e-07	0.0709852		0.0141643	16	A	T	0.2376	6	4	5	1	1	0
rs1716170	12	123716513	0.705201	rs1615350	6.11	MPHOSPH9	intronic	0	1.85479e-09	0.094151		0.0154178	31	T	C	0.2326	NA	1	2	1	1	0
rs1381928	1	8690933	0.717903	rs301816	6.106	RERE	intronic	0	4.44395e-05	-0.0520628		0.0125491	1	A	G	0.4155	7	5	5	1	1	0
rs159538	5	60496392	0.715187	rs256377	6.105	CTC-436P18.1	ncRNA_intronic	0	8.21588e-08	0.0668394		0.0122675	12	T	C	0.4394	NA	5	15	0	1	0
rs13220395	6	26055368	0.873613	rs68149500	6.098	HIST1H1C	downstream	599	7.22826e-10	0.128688		0.0205571	16	A	G	0.0835	1f	1	1	1	1	0
rs201602786	7	111042179	0.674307	rs12705761	6.091	IMMP2L	intronic	0	NA	NA		NA	20	AAATAATAAT	A	0.4911	NA	9	15	1	0	0
rs35484309	6	26105369	0.964983	rs68149500	6.089	HIST1H4C	downstream	850	8.2564e-11	0.132147		0.0200216	16	T	C	0.09145	5	1	15	1	1	0
rs71588089	5	152757960	0.728412	rs13156828	6.087	GRIA1	intergenic	111214	2.4766e-07	0.0800777		0.0152751	15	A	T	0.1948	7	5	15	0	0	0
rs2165008	5	44821679	0.672089	rs3935086	6.086	MRPS30	intergenic	1148	0.00135911	-0.0401127		0.0123246	10	A	G	0.3728	NA	4	5	1	1	0
rs3131093	6	28837437	0.985104	rs144447022	6.086	XXbac-BPG308K3.6	intergenic	5029	NA	NA		NA	16	C	T	0.07058	6	5	15	0	1	0
rs11950077	5	46179900	0.992115	rs142198703	6.083	CTD-2013M15.1	intergenic	283827	4.48928e-08	-0.0693092		0.0124694	10	G	A	0.4533	7	8	9	0	1	0
rs1233610	6	28736988	0.955531	rs144447022	6.08	AL662890.1	intergenic	6704	NA	NA		NA	16	A	G	0.07058	7	5	13	0	1	0
rs9393705	6	26361011	0.67031	rs4634439	6.074	BTN3A2	intergenic	4375	8.2794e-07	0.0961735		0.0192045	16	A	G	0.1123	1b	2	15	1	1	0
rs13105682	4	102702364	0.77358	rs34592089	6.071	BANK1	intronic	0	9.73366e-08	-0.164519		0.0303691	9	G	T	0.04573	7	14	15	1	0	0
rs8101499	19	19476984	0.976823	rs2905426	6.071	MAU2	intergenic	7420	1.00699e-08	0.07401		0.0127129	34	G	A	0.326	7	5	5	1	1	0
rs6780613	3	60291127	0.977832	rs4679526	6.068	FHIT	intronic	0	2.13231e-09	-0.0782309		0.0128593	7	G	A	0.3439	7	5	15	1	0	0
rs11337927	11	46490364	0.906951	rs11038906	6.068	AMBRA1	intronic	0	NA	NA		NA	25	CA	C	0.1839	NA	4	5	1	0	0
rs8181612	12	89904698	0.77139	rs10745500	6.067	POC1B	intronic	0	0.00144983	0.0432685		0.0133722	29	A	T	0.2962	6	5	15	1	1	0
rs6028167	20	37484311	0.736448	rs6065094	6.067	PPP1R16B	intronic	0	9.91152e-08	-0.0681922		0.0125956	37	A	G	0.4195	5	5	15	1	1	1
rs73038442	7	2139457	0.655679	rs58120505	6.065	MAD1L1	intronic	0	8.06825e-10	0.0775814		0.0124283	18	T	C	0.3907	4	2	7	1	1	0
rs1727331	12	123718879	0.896077	rs1615350	6.064	MPHOSPH9:C12orf65	intronic	0	3.68971e-12	0.0969965		0.0137384	31	G	C	0.2833	1f	1	2	1	1	0
rs13159598	5	44805926	0.649117	rs3935086	6.062	RP11-53O19.1	ncRNA_intronic	0	0.000764018	-0.0416952		0.012193	10	G	A	0.3996	6	2	15	1	1	0
rs6859157	5	44783838	0.677036	rs3935086	6.061	RP11-53O19.1	ncRNA_intronic	0	0.00140558	-0.0399913		0.0123246	10	A	G	0.3738	6	4	15	0	1	0
rs11689851	2	233567342	0.987807	rs2344613	6.059	GIGYF2	intronic	0	1.44942e-12	0.0913408		0.0126985	5	G	A	0.3817	6	4	5	1	1	0
rs16901989	5	44837129	0.672089	rs3935086	6.057	RP11-53O19.3	intergenic	8434	0.000784053	0.0422678		0.0123868	10	T	C	0.3728	7	5	15	0	1	0
rs34868706	6	26577489	0.692944	rs4634439	6.054	ABT1	intergenic	19690	NA	NA		NA	16	C	CA	0.1511	NA	1	1	0	1	0
rs35762926	5	46269988	0.615557	rs142198703	6.052	CTD-2013M15.1	intergenic	373915	NA	NA		NA	10	A	AG	0.334	NA	8	9	0	1	0
rs1883403	6	27350329	0.981458	rs764284	6.052	ZNF391	intergenic	0	2.11186e-07	0.0639947		0.0121372	16	A	G	0.4891	7	5	15	1	1	0
rs144842501	5	49520037	0.937975	rs77853293	6.024	EMB	intergenic	171988	NA	NA		NA	11	A	ACAC	0.4433	NA	7	9	0	1	0
rs35952432	6	28074901	0.8393	rs35202262	6.024	RP1-265C24.5	intergenic	8504	1.09217e-12	0.152832		0.0211305	16	T	C	0.07256	7	5	5	0	1	0
rs34605993	6	26454363	0.684985	rs4634439	6.02	BTN3A3	downstream	719	6.55107e-10	0.130561		0.0208038	16	T	C	0.0825	5	4	5	1	1	0
rs12699646	7	2093162	0.804687	rs58120505	6.008	MAD1L1	intronic	0	7.56406e-11	-0.0833415		0.0126015	18	G	T	0.3827	5	4	5	1	1	0
rs8188228	5	46372186	0.601153	rs142198703	6.006	CTD-2013M15.1	intergenic	476113	0.000375732	0.0487331		0.0134856	10	G	A	0.334	6	5	9	0	1	0
rs1805604	3	180673936	1	rs34312605	5.993	FXR1	intronic	0	4.88694e-08	0.0834858		0.0150614	8	T	C	0.2068	7	4	4	1	1	0
rs35454259	6	27254475	0.803322	rs3800316	5.993	POM121L2	intronic	0	2.63189e-08	0.0840376		0.0148641	16	A	G	0.2167	5	5	13	1	1	0
rs13208096	6	28225311	0.776486	rs35202262	5.991	ZKSCAN4	intronic	0	1.99566e-12	0.153671		0.0214989	16	G	C	0.06859	7	5	14	1	1	0
rs12518199	5	152550924	1	rs13156828	5.989	AC091969.1	ncRNA_intronic	0	1.03086e-09	0.0934861		0.0150719	15	T	G	0.1978	6	7	15	0	0	0
rs8185289	5	46287112	0.613982	rs142198703	5.986	CTD-2013M15.1	intergenic	391039	0.000221019	0.050017		0.013327	10	T	G	0.333	7	9	9	0	1	0
rs12112306	7	2232946	0.891798	rs2058430	5.982	MAD1L1	intronic	0	6.64793e-09	0.0735327		0.0124784	18	T	C	0.3688	4	2	5	1	1	1
rs145648066	6	29146523	1	rs145648066	5.981	OR2J4P	intergenic	2763	2.93151e-08	0.0925483		0.016425	16	C	T	0.1938	6	14	15	1	1	0
rs320703	7	137050827	0.901334	rs16874961	5.98	AC078842.3	intergenic	11597	1.08574e-07	-0.0678321		0.0125682	21	T	C	0.3529	6	9	15	0	1	0
rs10472415	5	46291356	0.611306	rs142198703	5.975	CTD-2013M15.1	intergenic	395283	0.000219871	0.0500349		0.013327	10	C	A	0.332	6	8	9	0	1	0
rs3026213	3	180707961	0.956523	rs34312605	5.972	SOX2-OT	ncRNA_intronic	0	1.40913e-07	0.0806317		0.0150751	8	T	C	0.2078	4	1	1	1	1	0
rs11764212	7	2067593	0.789317	rs58120505	7.024	MAD1L1	intronic	0	3.85502e-10	0.0797974		0.012546	18	A	C	0.3867	2b	5	9	1	1	0
rs6461026	7	1978539	0.674079	rs58120505	5.966	MAD1L1	intronic	0	NA	NA		NA	18	G	A	0.4742	5	1	5	1	0	0
rs13196692	6	27379119	0.891988	rs35202262	5.962	MCFD2P1	intergenic	3343	1.42394e-13	0.1638		0.0218025	16	T	C	0.07058	6	5	15	1	1	0
rs1222220	11	30343925	0.709095	rs1765142	5.961	ARL14EP	upstream	672	1.88465e-06	-0.0617545		0.0127539	24	A	C	0.334	NA	1	14	1	1	1
rs9379891	6	26579560	0.787033	rs4634439	5.959	ABT1	intergenic	17619	1.63479e-07	0.0977447		0.0183701	16	T	C	0.1342	7	9	14	0	1	0
rs11953045	5	49470705	0.937975	rs77853293	5.956	EMB	intergenic	221320	6.77635e-07	0.0647811		0.0128343	11	G	T	0.4433	7	5	9	0	1	0
rs35220450	2	200780737	0.931885	rs11693528	5.955	C2orf69	intronic	0	3.45256e-08	-0.0878336		0.0156693	4	C	T	0.168	7	4	5	1	1	0
rs2393923	6	27270261	0.646282	rs9366689	6.961	POM121L2	intronic	0	2.75325e-08	0.0750724		0.0132972	16	C	T	0.334	7	5	13	1	1	0
rs35008854	7	2165520	0.775866	rs58120505	5.949	MAD1L1	intronic	0	NA	NA		NA	18	GT	G	0.4235	NA	4	5	1	1	1
rs1938568	1	98491732	0.740421	rs1198572	5.943	MIR137HG	ncRNA_intronic	0	2.03271e-08	-0.09336		0.0163808	2	C	T	0.166	5	1	15	0	1	0
rs4970721	1	98342067	0.605409	rs1198572	5.941	DPYD	intronic	0	1.09087e-06	-0.0721541		0.0145682	2	A	C	0.2147	5	4	15	1	1	0
rs6124079	20	37438824	0.926631	rs6065094	5.94	PPP1R16B	intronic	0	8.10916e-09	-0.0776469		0.0132529	37	A	G	0.338	2b	2	14	1	1	0
rs35131895	5	137748877	0.990473	rs10900851	5.938	KDM3B	intronic	0	3.7138e-08	-0.0776873		0.0138916	14	G	A	0.2624	7	4	5	1	1	0
rs8185361	5	46300340	0.616596	rs142198703	5.936	CTD-2013M15.1	intergenic	404267	0.000409729	0.0502695		0.0140006	10	C	A	0.335	6	8	9	0	1	0
rs6471819	8	60699779	0.880088	rs12155733	5.926	RP11-960H2.2	intergenic	26956	3.21936e-08	0.0676793		0.012047	22	A	T	0.4294	7	7	15	0	0	1
rs61882720	11	46538988	0.941078	rs11038906	5.926	AMBRA1	intronic	0	2.09032e-07	-0.085176		0.0161485	25	A	C	0.169	7	4	5	1	1	0
rs6903015	6	26322526	1	rs6908156	5.917	HIST1H3PS1	upstream	5	1.66742e-09	0.131921		0.0215411	16	G	A	0.09245	4	1	1	0	1	0
rs12529756	6	27471448	0.841894	rs764284	5.917	XXbac-BPGBPG34I8.1	intergenic	11369	4.73164e-06	0.0566618		0.0121856	16	T	C	0.4841	4	1	1	0	1	0
rs217301	6	84377956	1	rs3798869	5.917	SNAP91	intronic	0	1.09586e-09	0.0754201		0.0121788	17	A	G	0.4433	7	5	15	1	1	0
rs940904	12	123491572	0.678329	rs1790099	5.91	PITPNM2	intronic	0	1.90579e-08	0.0790782		0.0138475	31	A	G	0.2654	5	4	5	1	1	0
rs6666191	1	8658442	0.740534	rs301816	5.907	RERE	intronic	0	2.19536e-05	-0.0546423		0.0126714	1	T	C	0.4125	4	1	7	1	1	0
rs13198474	6	25874423	0.861777	rs13191296	5.902	SLC17A3	UTR5	0	1.0603e-10	0.154712		0.0235773	16	A	G	0.05567	6	1	15	1	1	0
rs12705762	7	111039799	0.681111	rs12705761	5.898	IMMP2L	intronic	0	1.23265e-06	0.0634374		0.0128722	20	T	C	0.3678	6	5	15	1	1	0
rs2851450	12	123703501	0.752505	rs1615350	5.89	MPHOSPH9	intronic	0	1.36505e-09	0.0951709		0.0154575	31	T	C	0.2286	NA	4	5	1	1	0
rs1805579	3	180630565	1	rs34312605	5.886	FXR1	intronic	0	4.23785e-08	0.083634		0.0150185	8	C	T	0.2068	2b	1	1	1	1	0
rs666087	8	60954059	0.659067	rs12155733	5.886	RP11-27P7.1	intergenic	8086	5.36494e-06	0.0562377		0.0121645	22	G	C	0.4473	7	5	15	0	0	0
rs36014129	6	25884519	0.935927	rs13191296	5.885	HIST1H2APS2	intergenic	1895	8.74662e-11	0.153486		0.0232857	16	A	G	0.06362	2b	7	15	1	1	1
rs188102	2	200903189	0.795282	rs11693528	5.883	C2orf47	intergenic	29925	4.15956e-08	-0.0896039		0.0160809	4	A	T	0.1511	7	5	15	0	1	0
rs4357130	6	28367683	0.767574	rs213230	5.883	ZSCAN12	upstream	171	1.36709e-05	0.0585376		0.0132469	16	G	T	0.2893	4	1	1	1	1	0
rs1858999	19	19497669	0.927212	rs2905426	5.88	GATAD2A	intronic	0	3.36339e-09	0.0763344		0.0127058	34	G	C	0.337	4	1	2	1	1	0
rs71620165	5	46317366	0.615557	rs142198703	5.878	CTD-2013M15.1	intergenic	421293	NA	NA		NA	10	A	T	0.334	7	9	15	0	1	0
rs145987710	5	44818855	0.677036	rs3935086	5.869	MRPS30	intergenic	0	NA	NA		NA	10	CCAAATGGT	C	0.3738	NA	4	5	1	0	0
rs144404804	5	46120378	0.882549	rs142198703	5.869	CTD-2013M15.1	intergenic	224305	1.658e-06	-0.0625038		0.0128392	10	T	C	0.4215	6	8	9	0	1	0
rs2235251	6	26431982	0.750706	rs4634439	5.863	BTN2A3P	ncRNA_exonic	0	6.56122e-09	0.11389		0.0193197	16	T	C	0.1163	NA	4	4	1	1	1
rs12537790	7	2299900	0.976025	rs33922585	5.862	SNX8	intronic	0	1.29989e-06	0.0626168		0.0127333	18	A	T	0.3767	6	4	5	1	1	0
rs7925594	11	130845590	0.806432	rs35774874	5.862	RN7SL167P	intergenic	28434	1.56342e-07	0.0656953		0.0123274	26	A	T	0.4662	6	9	15	0	1	0
rs2016084	1	8613418	0.731564	rs301816	5.857	RERE	intronic	0	7.14981e-05	-0.0507649		0.0125809	1	A	C	0.4145	NA	4	5	1	1	0
rs76329678	5	49830286	0.988207	rs77853293	5.846	RP11-269M20.2	intergenic	68776	1.83066e-07	0.0649005		0.0122463	11	G	A	0.4503	7	9	15	0	1	0
rs34381014	2	200916403	0.795282	rs11693528	5.845	C2orf47	intergenic	43139	4.72244e-08	-0.0890749		0.0160518	4	T	C	0.1511	5	2	15	0	1	1
rs35848276	6	27521096	0.918884	rs35202262	5.841	XXbac-BPG34I8.3	intergenic	7504	6.69956e-14	0.164177		0.0215623	16	T	C	0.07058	4	1	13	0	1	0
rs853683	6	28295039	0.614803	rs213230	5.84	ZSCAN31	intronic	0	7.14526e-05	0.0526948		0.0130587	16	G	A	0.3091	NA	4	8	1	1	0
rs11038906	11	46536442	1	rs11038906	5.84	AMBRA1	intronic	0	6.93774e-09	-0.0950959		0.0161576	25	A	G	0.175	7	4	5	1	1	0
rs1938564	1	98472879	0.743492	rs1198572	5.838	MIR137HG	ncRNA_intronic	0	5.82207e-08	-0.0899677		0.0163241	2	T	C	0.169	NA	5	15	0	0	1
rs6124087	20	37446985	0.762582	rs6065094	5.837	PPP1R16B	intronic	0	8.72298e-08	-0.0678813		0.0124839	37	T	C	0.4205	5	2	14	1	1	1
rs4678912	3	36894646	0.857367	rs75968099	5.831	TRANK1	intronic	0	2.67295e-07	-0.0660658		0.0126373	6	T	A	0.3688	6	4	5	1	1	0
rs6071578	20	37440918	0.689433	rs6065094	5.826	PPP1R16B	intronic	0	4.54936e-07	-0.0645611		0.0125961	37	T	G	0.4026	4	2	14	1	1	1
rs7930103	11	46484254	0.955895	rs11038906	5.817	AMBRA1	intronic	0	1.8517e-07	-0.0854649		0.0161333	25	T	C	0.169	6	5	5	1	1	0
rs301795	1	8467353	0.969895	rs301818	5.816	RERE	intronic	0	1.52013e-09	-0.0790822		0.0128813	1	A	G	0.3091	5	2	7	1	1	1
rs4411173	1	98507718	0.735701	rs1198572	5.811	MIR137HG	ncRNA_intronic	0	2.93306e-08	-0.0931176		0.0165263	2	A	C	0.165	7	1	14	0	1	0
rs8188168	5	46194080	0.996024	rs142198703	5.808	CTD-2013M15.1	intergenic	298007	5.98661e-08	-0.071066		0.0129063	10	G	T	0.4503	5	9	9	0	1	0
rs70981105	6	26668832	0.714954	rs13211434	5.8	ZNF322	intergenic	8851	NA	NA		NA	16	TG	T	0.0835	NA	9	14	1	1	0
rs4489075	5	46019005	0.805489	rs142198703	5.797	CTD-2013M15.1	intergenic	122932	6.26581e-06	-0.0568887		0.0123946	10	T	G	0.4016	7	8	9	0	1	0
rs1879202	8	89297906	0.677593	rs36013966	5.797	MMP16	intronic	0	9.53124e-05	0.0511741		0.0129067	23	T	C	0.33	6	5	15	1	1	0
rs11057261	12	123797567	0.724963	rs1615350	5.789	SBNO1	intronic	0	9.87954e-09	0.0793133		0.0136162	31	C	T	0.336	7	4	4	1	1	0
rs13116422	4	103387160	0.755798	rs71621626	5.785	AF213884.1	intergenic	3850	NA	NA		NA	9	T	A	0.09443	6	5	15	0	0	0
rs36122059	5	152711523	0.858809	rs2973155	5.781	AC091969.1	intergenic	108419	NA	NA		NA	15	CT	C	0.3549	NA	9	15	0	0	0
rs12790299	11	130803634	0.843651	rs35774874	5.781	SNX19	intergenic	17229	3.86997e-08	0.0689728		0.0123496	26	G	A	0.4702	7	14	15	0	1	0
rs7835908	8	60674909	0.980117	rs12155733	5.778	RP11-960H2.2	intergenic	2086	6.85468e-09	0.0717035		0.0121788	22	T	C	0.3996	6	4	15	0	0	0
rs2965191	19	19453521	0.895324	rs2905426	5.778	MAU2	intronic	0	7.54478e-08	0.0690871		0.0126438	34	G	T	0.326	2b	4	4	1	1	1
rs12828755	12	123470586	0.676996	rs1615350	5.775	PITPNM2	exonic	0	7.7014e-08	-0.0882195		0.0161564	31	T	C	0.2161	NA	3	5	1	1	0
rs13272293	8	60742395	0.85653	rs12155733	5.774	RP11-960H2.1	intergenic	8402	2.11412e-07	0.0638435		0.012109	22	G	A	0.4394	6	9	15	0	0	0
rs35565446	6	27145341	0.834263	rs35202262	5.77	MIR3143	intergenic	29873	2.76949e-12	0.156091		0.0219807	16	T	C	0.06859	4	1	1	0	1	0
rs35781323	6	28144832	0.8393	rs35202262	5.769	AL022393.7	downstream	379	5.23993e-13	0.157842		0.0215192	16	C	T	0.07256	7	5	15	0	1	0
rs1222217	11	30344799	0.72053	rs1765142	5.769	ARL14EP	intronic	0	NA	NA		NA	24	G	A	0.331	NA	1	1	1	1	0
rs28412066	6	25775570	0.71202	rs13191296	5.76	SLC17A4	intronic	0	3.10043e-09	-0.129315		0.0214757	16	A	T	0.08151	6	4	15	1	1	0
rs521345	8	60925134	0.670905	rs12155733	5.753	RP11-27P7.1	intergenic	37011	3.59957e-06	-0.056714		0.012047	22	A	G	0.4473	NA	9	15	0	0	0
rs4486067	6	28650523	0.617675	rs144447022	5.752	LINC00533	intergenic	33679	NA	NA		NA	16	T	C	0.1034	4	2	14	0	1	1
rs7707315	5	44918805	0.690226	rs3935086	5.749	RP11-53O19.3	intergenic	90110	0.000766779	0.0421329		0.0123246	10	C	T	0.3718	7	9	15	0	1	0
rs1438820	5	44797770	0.651517	rs3935086	5.745	RP11-53O19.1	ncRNA_intronic	0	0.000700794	-0.0419895		0.012193	10	A	G	0.4016	NA	4	15	0	1	0
rs61785888	1	98456731	0.724543	rs1198572	5.743	MIR137HG	ncRNA_intronic	0	3.3783e-08	0.0918855		0.0163808	2	T	C	0.165	7	5	15	0	1	0
rs7293335	5	46180357	0.613202	rs142198703	5.743	CTD-2013M15.1	intergenic	284284	0.000541852	-0.0455658		0.0129641	10	C	T	0.336	7	8	9	0	1	0
rs6864847	5	137784515	0.806164	rs982085	5.738	REEP2	intergenic	1856	5.16524e-08	-0.0675338		0.0122055	14	G	A	0.4245	5	5	15	1	1	1
rs2232429	6	28359632	0.92562	rs144447022	5.726	ZSCAN12	intronic	0	3.6842e-13	0.158156		0.0214203	16	G	T	0.06859	7	4	4	1	1	0
rs521271	11	30240470	0.683645	rs1765142	5.723	FSHB	intergenic	12092	5.73705e-07	-0.0647927		0.0127539	24	A	T	0.333	7	7	15	0	1	0
rs3778970	7	2143208	0.645551	rs58120505	5.718	MAD1L1	intronic	0	1.19101e-09	0.077524		0.012546	18	A	C	0.3857	2b	2	7	1	1	0
rs11994538	8	89415262	0.72283	rs36013966	5.717	RP11-586K2.1	ncRNA_intronic	0	1.92577e-05	-0.0607711		0.0139961	23	A	G	0.2694	6	9	15	0	1	0
rs2337934	12	123745359	0.692539	rs1615350	5.716	RP11-282O18.3	ncRNA_intronic	0	4.83663e-09	0.0923914		0.0155364	31	G	A	0.2316	6	4	4	1	1	0
rs61884262	11	46631299	0.955895	rs11038906	5.713	HARBI1	intronic	0	3.55796e-07	-0.0827993		0.016006	25	A	G	0.169	6	4	5	1	1	0
rs2055877	8	60680901	0.980117	rs12155733	5.709	RP11-960H2.2	intergenic	8078	6.26032e-09	0.0718917		0.0121788	22	A	G	0.3996	7	9	15	0	1	0
rs2055375	5	60531220	0.971966	rs256377	5.698	CTC-436P18.3	ncRNA_intronic	0	1.67364e-06	0.0620029		0.0127414	12	G	T	0.499	NA	5	15	0	1	0
rs12363576	11	30301607	0.714177	rs1765142	5.695	ARL14EP	intergenic	42990	8.97238e-07	0.0636662		0.0127539	24	A	G	0.328	5	9	15	0	1	0
rs782022	8	60870519	0.734459	rs12155733	5.693	RP11-27P7.1	intergenic	91626	1.33696e-06	-0.0591734		0.012047	22	A	G	0.4652	6	14	15	0	0	0
rs11740987	5	152526557	0.74469	rs2910032	5.688	AC091969.1	ncRNA_intronic	0	7.50928e-06	-0.0558643		0.012276	15	T	C	0.4026	6	5	15	0	0	0
rs12514163	5	46309059	0.615557	rs142198703	5.685	CTD-2013M15.1	intergenic	412986	0.000167639	0.050255		0.0131425	10	C	A	0.334	7	8	9	0	1	0
rs4426958	5	49495244	0.953251	rs77853293	5.683	EMB	intergenic	196781	NA	NA		NA	11	C	G	0.4473	7	8	9	0	1	0
rs3135316	6	28864849	1	rs144447022	5.677	HCG14	ncRNA_intronic	0	NA	NA		NA	16	A	G	0.06958	4	1	1	1	1	0
rs3130845	6	28923367	1	rs144447022	5.67	C6orf100	intergenic	11052	NA	NA		NA	16	A	G	0.06958	1b	2	14	0	1	0
rs61882702	11	46450821	0.941437	rs11038906	5.669	AMBRA1	intronic	0	2.87864e-07	-0.0842725		0.0161637	25	A	G	0.167	5	1	5	1	1	0
rs76661674	3	180761638	0.856363	rs34312605	5.664	SOX2-OT	ncRNA_intronic	0	2.04869e-06	0.0731646		0.015164	8	A	C	0.2028	6	15	15	0	1	0
rs10086474	8	60743407	0.751697	rs12155733	5.658	RP11-960H2.1	intergenic	9414	5.36093e-06	0.0585835		0.0126714	22	A	T	0.327	7	9	15	0	0	0
rs71580033	1	8639316	0.747188	rs301818	5.657	RERE	intronic	0	NA	NA		NA	1	CCT	C	0.3509	NA	4	15	1	1	1
rs2074089	19	19449603	0.894455	rs2905426	5.657	MAU2	intronic	0	3.64073e-08	0.0744157		0.0132981	34	A	G	0.3247	NA	3	4	1	1	1
rs12576359	11	46524389	0.955895	rs11038906	5.654	AMBRA1	intronic	0	2.33016e-07	-0.0847637		0.0161333	25	G	T	0.169	5	4	5	1	1	0
rs6689552	1	98382113	0.665807	rs1198572	5.65	DPYD	intronic	0	2.17508e-06	-0.0693403		0.0144082	2	A	G	0.2266	6	2	15	1	1	0
rs4975991	5	46328647	0.615557	rs142198703	5.648	CTD-2013M15.1	intergenic	432574	0.000236033	0.0512415		0.0137154	10	C	G	0.334	7	5	9	0	1	0
rs2074088	19	19478395	0.976823	rs2905426	5.648	MAU2	intergenic	8831	2.08689e-08	0.0723965		0.0127129	34	C	T	0.326	7	5	5	1	1	0
rs10946938	6	27550796	0.914467	rs6914981	5.645	RNU6-471P	intergenic	13394	2.48479e-05	0.0609062		0.0142173	16	A	C	0.2286	5	1	13	0	1	0
rs35942482	6	26444938	0.750706	rs4634439	5.643	BTN3A3	intronic	0	7.41423e-09	0.113487		0.0193197	16	A	T	0.1163	5	2	15	1	1	0
rs138050288	1	8460247	0.869368	rs301818	5.636	RERE	intronic	0	NA	NA		NA	1	TCA	T	0.2843	NA	4	5	1	1	0
rs13100379	3	180853192	0.844879	rs34312605	5.636	SOX2-OT	ncRNA_intronic	0	1.60369e-06	0.0744291		0.0152676	8	A	C	0.2028	5	5	15	0	1	0
rs2353960	5	49776987	0.964782	rs77853293	5.633	EMB	intergenic	37904	2.44791e-06	0.0581761		0.01215	11	A	T	0.4483	7	9	15	0	1	0
rs2280550	7	1976556	0.676094	rs58120505	5.632	MAD1L1	intronic	0	1.61295e-09	0.0781231		0.0127452	18	A	G	0.3877	NA	3	5	1	1	1
rs4623206	5	152589240	0.73296	rs2910032	5.626	AC091969.1	ncRNA_intronic	0	1.47341e-05	-0.0541568		0.0123021	15	T	A	0.3946	7	5	15	0	0	0
rs548902	8	60943129	0.751043	rs12155733	5.625	RP11-27P7.1	intergenic	19016	8.19476e-07	-0.0610147		0.0121788	22	G	A	0.4145	NA	5	15	0	0	0
rs149866169	6	27441723	0.807035	rs35202262	5.624	ZNF184	upstream	825	2.16022e-12	0.147784		0.0207078	16	A	T	0.08052	5	1	1	1	1	0
rs34191037	1	8662449	0.737703	rs301816	5.62	RERE	intronic	0	NA	NA		NA	1	C	CA	0.4115	NA	4	5	1	0	0
rs909865	20	37455269	0.879897	rs6065094	5.618	PPP1R16B	intronic	0	1.877e-07	-0.0701806		0.0132545	37	T	C	0.326	NA	2	7	1	1	1
rs769952	2	200734368	1	rs11693528	5.617	AC073043.1	ncRNA_intronic	0	7.61801e-09	0.0904025		0.015402	4	T	C	0.1779	NA	1	15	0	1	0
rs2083243	5	44840147	0.677036	rs3935086	5.616	RP11-53O19.3	intergenic	11452	0.000773946	0.0423129		0.0123868	10	T	C	0.3738	NA	5	15	0	1	0
rs1704186	2	200769539	1	rs11693528	5.612	AC073043.1	ncRNA_intronic	0	1.41124e-08	0.0878084		0.0152361	4	G	T	0.1779	7	5	15	1	1	0
rs11761270	7	1923695	0.691702	rs58120505	5.604	MAD1L1	intronic	0	2.5888e-09	0.0760071		0.0125601	18	T	C	0.3887	4	2	5	1	1	0
rs7799006	7	2278226	0.698316	rs33922585	5.601	FTSJ2	intronic	0	4.94278e-06	0.0588206		0.0126752	18	T	C	0.3429	6	4	4	1	1	0
rs34515297	3	180793432	0.839273	rs34312605	5.598	SOX2-OT	ncRNA_intronic	0	NA	NA		NA	8	GTA	G	0.2058	NA	7	15	0	1	1
rs10777170	12	89892258	0.839079	rs10745500	5.597	POC1B	intronic	0	0.000647773	0.0461285		0.0133104	29	T	C	0.2783	6	5	5	1	1	1
rs144632071	5	44884873	0.654807	rs3935086	5.596	RP11-53O19.3	intergenic	56178	NA	NA		NA	10	T	TAAAC	0.3976	NA	5	15	0	0	0
rs531837093	6	26706602	0.81914	rs13211434	5.591	RP11-457M11.5	intergenic	18409	NA	NA		NA	16	T	A	0.05964	6	7	14	0	1	0
rs77526132	18	53626484	0.7111	rs72936324	5.588	CTD-2008L17.1	ncRNA_intronic	0	5.67613e-09	0.150033		0.0253449	32	G	A	0.06064	6	9	15	0	0	0
rs10060528	5	46295003	0.613982	rs142198703	5.584	CTD-2013M15.1	intergenic	398930	0.000161238	0.051092		0.013327	10	C	G	0.333	6	8	9	0	1	0
rs2073531	6	26375256	0.682451	rs4634439	5.584	BTN3A2	intronic	0	8.29378e-07	0.0966359		0.0192981	16	G	A	0.1103	1f	4	4	1	1	1
rs4766492	12	110929261	0.881249	rs1502337	5.581	VPS29	UTR3	0	7.0087e-08	-0.0686385		0.0125308	30	T	C	0.3847	6	4	4	1	1	0
rs34701447	2	233575964	0.754468	rs2344613	5.57	GIGYF2	intronic	0	NA	NA		NA	5	C	CT	0.4483	NA	4	5	1	0	0
rs401754	6	27782538	0.755815	rs35202262	5.569	HIST1H2AJ	UTR5	0	1.10861e-09	0.12849		0.0207548	16	A	T	0.08648	2b	1	1	1	1	0
rs507158	8	60936515	0.654446	rs12155733	5.564	RP11-27P7.1	intergenic	25630	4.26756e-06	-0.0562813		0.012047	22	G	A	0.4463	NA	5	15	0	0	0
rs72854513	6	28265954	0.92562	rs144447022	5.563	PGBD1	intronic	0	2.1731e-12	0.15316		0.0214637	16	T	A	0.06859	6	4	5	1	1	0
rs62510024	8	60802023	0.625938	rs12155733	5.563	RP11-960H2.1	intergenic	68030	0.000126316	-0.0486266		0.0124839	22	C	A	0.3529	7	7	15	0	0	0
rs34431148	20	37472478	0.746125	rs6065094	5.559	PPP1R16B	intronic	0	4.9103e-08	-0.0689259		0.0124366	37	C	A	0.4215	7	3	14	1	1	1
rs9348721	6	26485573	0.782541	rs4634439	5.557	BTN2A1	intergenic	8723	1.57248e-07	0.103029		0.0193367	16	G	A	0.1123	7	2	15	1	1	1
rs7139321	12	123719528	0.777078	rs10773000	5.556	MPHOSPH9:C12orf65	intronic	0	1.40407e-09	0.0800474		0.0130109	31	G	T	0.3459	5	1	5	1	1	1
rs555279923	12	123610388	0.612006	rs1615350	5.554	PITPNM2	intronic	0	NA	NA		NA	31	C	CA	0.339	NA	5	5	1	0	1
rs138459511	3	180683268	1	rs34312605	5.549	FXR1	intronic	0	NA	NA		NA	8	TTTA	T	0.2068	NA	4	5	1	1	0
rs10094881	8	60806687	0.768326	rs12155733	5.549	RP11-960H2.1	intergenic	72694	1.61379e-06	-0.0587134		0.012047	22	T	A	0.4592	7	9	15	0	0	0
rs4546329	5	60589739	0.60717	rs256377	5.544	CTC-436P18.3	intergenic	28982	1.04017e-07	-0.066206		0.0122489	12	T	C	0.4712	3a	5	15	0	1	0
rs71312197	3	180622897	1	rs34312605	5.539	FXR1	intronic	0	4.26617e-08	0.0838544		0.0150614	8	T	C	0.2068	6	5	15	1	1	0
rs4855001	3	180719306	0.956523	rs34312605	5.538	SOX2-OT	ncRNA_intronic	0	1.697e-07	0.0810266		0.0152482	8	C	G	0.2078	NA	9	15	0	1	0
rs17503275	5	152588216	0.73296	rs2910032	5.536	AC091969.1	ncRNA_intronic	0	1.50987e-05	-0.0539102		0.0122613	15	C	T	0.3946	7	5	15	0	0	0
rs3130828	6	29181897	0.97059	rs144447022	5.535	OR2H4P	intergenic	1115	NA	NA		NA	16	C	A	0.07157	7	5	15	0	1	0
rs11062157	12	2321820	0.736023	rs4765904	5.533	CACNA1C	intronic	0	1.31304e-05	-0.0593988		0.0134145	27	A	T	0.2734	3a	5	15	1	1	0
rs34804024	6	25925496	0.840122	rs68149500	5.528	SLC17A2	intronic	0	8.35521e-10	0.12868		0.0206328	16	T	C	0.0825	7	4	15	1	1	0
rs147218080	6	28399458	0.780318	rs213230	5.527	ZSCAN23	downstream	248	NA	NA		NA	16	C	CTA	0.2873	NA	4	5	1	1	0
rs6471823	8	60708070	0.88462	rs12155733	5.527	RP11-960H2.1	intergenic	25612	4.23007e-08	0.0670905		0.012047	22	C	T	0.4304	7	9	15	0	0	0
rs61882701	11	46443275	0.955895	rs11038906	5.525	AMBRA1	intronic	0	2.15024e-07	-0.0850896		0.0161485	25	A	G	0.169	4	4	4	1	1	0
rs7940866	11	130817579	0.935055	rs35774874	5.52	SNX19	intergenic	31174	1.76464e-08	0.0709098		0.0123878	26	A	T	0.495	4	1	15	0	1	1
rs376971666	5	44795000	0.666251	rs3935086	5.519	RP11-53O19.1	ncRNA_intronic	0	NA	NA		NA	10	A	T	0.3579	6	5	9	0	0	0
rs13075474	3	180845657	0.788006	rs34312605	5.517	SOX2-OT	ncRNA_intronic	0	3.37034e-06	0.0707122		0.0149765	8	A	T	0.2157	7	14	15	0	1	0
rs756391	3	180654916	1	rs34312605	5.508	FXR1	intronic	0	4.2119e-08	0.083574		0.0150048	8	C	T	0.2068	NA	4	4	1	1	0
rs10774603	12	111155947	0.851585	rs1502337	5.505	PPP1CC	intergenic	1537	2.21921e-07	0.0668622		0.0127037	30	T	C	0.3797	4	1	4	1	1	1
rs6451851	5	46135280	0.976396	rs142198703	5.502	CTD-2013M15.1	intergenic	239207	7.20289e-08	-0.0681752		0.0124576	10	A	T	0.4453	7	9	15	0	1	0
rs13154781	5	44775027	0.665271	rs3935086	5.501	RP11-53O19.1	ncRNA_intronic	0	0.00102975	-0.0411029		0.0123246	10	T	C	0.3757	7	7	15	0	1	0
rs1591913	6	28351728	0.767574	rs213230	5.501	ZSCAN12	intronic	0	1.60132e-05	0.0579356		0.0132164	16	T	C	0.2893	NA	1	5	1	1	0
rs4808198	19	19533630	0.972072	rs2905426	5.501	GATAD2A	intronic	0	7.33317e-09	-0.0746601		0.0127058	34	C	T	0.327	7	4	5	1	1	0
rs56195001	6	25976165	0.953526	rs68149500	5.5	TRIM38	intronic	0	1.68468e-10	0.129215		0.019909	16	T	C	0.09443	6	4	4	1	1	0
rs151203241	11	46554805	0.948655	rs11038906	5.498	AMBRA1	intronic	0	NA	NA		NA	25	ATTG	A	0.168	NA	5	5	1	1	0
rs34339938	12	123678364	0.685385	rs1615350	5.498	MPHOSPH9	intronic	0	NA	NA		NA	31	G	GAC	0.2425	NA	4	4	1	1	0
rs12188871	5	44814004	0.672089	rs3935086	5.496	MRPS30	intronic	0	0.00134381	-0.0401535		0.0123246	10	A	G	0.3728	6	4	4	1	1	0
rs2238057	12	2384005	0.982721	rs2370414	5.496	CACNA1C:CACNA1C-IT3	ncRNA_intronic	0	3.49542e-11	-0.0818728		0.0121645	27	G	T	0.3986	7	5	15	1	1	0
rs34148261	6	26511744	0.694696	rs4634439	5.494	BTN1A1	intergenic	1093	6.81772e-10	0.13018		0.0207643	16	C	G	0.08151	7	5	15	1	1	0
rs4679524	3	60292606	1	rs4679526	5.488	FHIT	intronic	0	2.11977e-09	-0.0781559		0.0128449	7	C	T	0.3469	6	5	15	1	0	0
rs34965299	6	27521856	0.918884	rs35202262	5.475	XXbac-BPG34I8.3	intergenic	6744	6.92637e-14	0.163		0.0214203	16	G	A	0.07058	5	1	13	0	1	0
rs1048758	5	44828594	0.649117	rs3935086	5.473	RP11-53O19.3	ncRNA_exonic	0	0.0009679	-0.0408798		0.012193	10	A	G	0.3996	7	4	15	1	1	0
rs3130742	6	29140207	0.922888	rs145648066	5.472	OR2J2	intergenic	1103	NA	NA		NA	16	G	A	0.1819	7	14	15	1	1	0
rs6939799	6	26328366	1	rs6908156	5.47	HIST1H3PS1	intergenic	5845	3.23614e-09	0.136864		0.0227566	16	A	G	0.09245	4	1	1	0	1	0
rs34115673	5	44892801	0.687051	rs3935086	5.466	RP11-53O19.3	intergenic	64106	0.000539952	0.04333		0.0123246	10	G	T	0.3728	6	9	15	0	1	0
rs1084449	8	60865428	0.734673	rs12155733	5.465	RP11-27P7.1	intergenic	96717	1.05406e-06	-0.0607702		0.0122528	22	A	G	0.4583	7	14	15	0	0	0
rs6885818	5	137787827	0.795204	rs982085	5.447	RP11-461O14.3	intergenic	2401	6.33733e-08	-0.0673872		0.0122613	14	A	T	0.4215	5	5	15	1	1	0
rs2239024	12	2311313	0.77765	rs4765904	6.679	CACNA1C	intronic	0	2.54949e-08	-0.0696703	0.932701	0.0123106	27	T	C	0.3618	7	5	15	1	1	0
rs7766699	6	28768267	0.97059	rs144447022	5.446	AL662890.3	intergenic	4454	NA	NA		NA	16	G	A	0.07157	7	5	14	0	1	0
rs4082836	5	49740270	0.949412	rs77853293	5.44	EMB	intergenic	1187	1.20419e-06	-0.0600777		0.0121788	11	A	G	0.4443	NA	5	15	1	1	0
rs116090114	6	25257785	0.788755	rs116418977	5.44	RP3-522P13.3	ncRNA_intronic	0	2.35656e-06	0.133598		0.027856	16	T	C	0.0338	3a	5	15	0	0	0
rs13191326	6	27031029	0.650067	rs35202262	5.44	VN1R13P	intergenic	2000	1.96241e-09	0.118506		0.0194357	16	G	A	0.09443	7	5	15	0	1	0
rs301805	1	8481016	0.95762	rs301816	5.434	RERE	intronic	0	1.30671e-08	-0.0711504		0.0123171	1	G	T	0.4722	NA	1	1	1	1	0
rs13202291	6	27698857	0.906496	rs35202262	5.433	RP1-97D16.1	intergenic	5921	1.70946e-13	0.159982		0.0213646	16	G	A	0.07157	4	7	14	0	1	0
rs4835682	5	137784254	0.799308	rs982085	5.431	REEP2	intergenic	1595	6.17912e-08	0.0671371		0.0122055	14	T	C	0.4324	5	5	15	1	1	0
rs61882709	11	46472414	0.985207	rs11038906	5.427	AMBRA1	intronic	0	2.90017e-08	-0.0902779		0.0160166	25	A	G	0.173	5	4	5	1	1	1
rs34487231	5	46253081	0.611618	rs142198703	5.422	CTD-2013M15.1	intergenic	357008	NA	NA		NA	10	A	AT	0.335	NA	8	9	0	1	0
rs2973142	5	152543499	0.69712	rs13156828	5.418	AC091969.1	ncRNA_intronic	0	0.00016066	-0.0525694		0.0137091	15	C	T	0.2604	NA	9	15	0	0	0
rs77042011	6	25204583	0.682288	rs116418977	5.417	AL590084.1	intergenic	1014	3.03168e-06	0.138878		0.0292765	16	G	A	0.03082	6	5	15	0	0	0
rs4765904	12	2332393	1	rs4765904	5.416	CACNA1C:CACNA1C-AS4	ncRNA_intronic	0	6.49397e-09	-0.0743407		0.012607	27	C	A	0.328	5	5	15	1	0	1
rs72803873	5	137740622	0.60854	rs10900851	5.41	KDM3B	intronic	0	2.85822e-05	-0.0676078		0.0159013	14	T	C	0.174	7	4	5	1	1	0
rs1582492	5	152556224	0.755274	rs2910032	5.41	AC091969.1	ncRNA_intronic	0	9.76966e-06	-0.0551595		0.012276	15	G	A	0.3996	NA	9	15	0	0	0
rs7835184	8	60704609	0.88462	rs12155733	5.407	RP11-960H2.1	intergenic	29073	4.41872e-08	0.0669959		0.012047	22	T	A	0.4304	6	9	15	0	0	0
rs9324384	1	98487566	0.740421	rs1198572	5.401	MIR137HG	ncRNA_intronic	0	1.78981e-08	-0.0937259		0.0163808	2	T	C	0.166	7	5	15	0	1	1
rs1716171	12	123716376	0.705201	rs1615350	5.398	MPHOSPH9	intronic	0	1.78794e-09	0.0942442		0.0154178	31	T	C	0.2326	NA	1	5	1	1	1
rs72842197	6	27067083	0.764809	rs13211901	5.393	RNU2-62P	intergenic	10485	3.39134e-07	0.0855283		0.0165041	16	T	C	0.1412	7	2	14	0	1	0
rs4329028	5	44872353	0.654807	rs3935086	5.389	RP11-53O19.3	intergenic	43658	0.000688135	0.0420514		0.012193	10	A	T	0.3976	7	5	15	0	1	0
rs10087957	8	60731440	0.751697	rs12155733	5.389	RP11-960H2.1	intergenic	2242	1.78434e-06	0.061497		0.0126714	22	A	T	0.327	6	9	15	0	0	0
rs10504303	8	60859424	0.604308	rs12155733	5.386	RP11-27P7.1	intergenic	102721	4.0398e-05	-0.0520725		0.0124839	22	A	T	0.3628	6	14	15	0	0	0
rs4973576	2	233806771	0.657722	rs778370	5.383	NGEF	intronic	0	1.4153e-08	0.0779723		0.0135306	5	A	C	0.3111	5	4	14	1	1	1
rs76070504	6	25846381	0.951319	rs13191296	5.382	SLC17A3	intronic	0	NA	NA		NA	16	A	T	0.06262	6	5	15	1	1	0
rs79175663	11	46730043	0.871416	rs11038906	5.381	ZNF408	intergenic	2580	6.04335e-06	-0.0761365		0.0165601	25	T	C	0.161	7	4	5	1	1	0
rs4426925	5	46055601	0.856779	rs142198703	5.377	CTD-2013M15.1	intergenic	159528	6.42153e-07	-0.0634039		0.0125352	10	C	G	0.4185	6	8	9	0	1	0
rs61884264	11	46639582	0.992582	rs11038906	5.374	ATG13	intronic	0	2.87454e-08	-0.0903032		0.0160166	25	A	G	0.174	4	1	1	1	1	0
rs1790133	12	123698518	0.747637	rs1615350	5.374	MPHOSPH9	intronic	0	NA	NA		NA	31	G	T	0.2346	NA	4	4	1	1	0
rs301798	1	8488565	0.982645	rs301818	5.368	RERE:RP5-1115A15.1	ncRNA_exonic	0	2.26763e-10	-0.0829036		0.0128653	1	G	A	0.3141	NA	2	5	1	1	0
rs61884274	11	46666664	0.948655	rs11038906	5.368	ATG13	intronic	0	3.77244e-07	-0.0834839		0.0161736	25	G	A	0.168	6	4	5	1	1	0
rs4855017	3	180807615	0.788006	rs34312605	5.364	SOX2-OT	ncRNA_intronic	0	3.59305e-06	0.0704428		0.0149621	8	G	C	0.2157	5	1	15	0	1	0
rs115717210	2	201006247	0.741908	rs11693528	5.362	C2orf47	intergenic	132983	8.71722e-08	-0.0874174		0.0160764	4	C	T	0.159	6	5	15	0	1	0
rs7774981	6	28346910	0.601322	rs7766356	5.357	ZSCAN12	UTR3	0	4.11538e-07	0.072561		0.0141034	16	C	T	0.2406	5	4	5	1	1	0
rs1980168	2	233806232	0.657722	rs778370	5.352	NGEF	intronic	0	2.76355e-09	0.0809902		0.0134076	5	G	T	0.3111	3a	5	14	1	1	0
rs68002929	2	146419989	0.986469	rs67082009	5.351	AC079163.1	intergenic	58997	6.43163e-08	-0.0893611		0.0162674	3	A	T	0.1819	6	5	15	0	0	0
rs6511026	19	19391402	0.852864	rs2905426	5.347	SUGP1	intronic	0	2.60541e-07	-0.0664559		0.0127001	34	T	C	0.3181	5	2	4	1	1	0
rs10777172	12	89894267	0.839079	rs10745500	5.346	POC1B:CENPCP1	ncRNA_exonic	0	0.00122515	0.0439264		0.0133722	29	C	T	0.2783	6	5	5	1	1	0
rs1344683	12	89852445	0.839079	rs10745500	5.344	POC1B	intronic	0	0.000659436	0.046207		0.0133521	29	T	C	0.2783	7	4	5	1	1	0
rs2523432	6	29484110	0.785976	rs144447022	5.343	XXbac-BPG13B8.10	intergenic	5776	NA	NA		NA	16	G	A	0.0825	2b	5	15	0	1	1
rs1716185	12	123638070	0.764492	rs1615350	5.34	MPHOSPH9	intronic	0	3.63151e-10	0.0978701		0.0153646	31	T	A	0.2316	7	4	5	1	1	0
rs4812322	20	37483430	0.736448	rs6065094	5.339	PPP1R16B	intronic	0	9.77088e-08	-0.0682254		0.0125956	37	A	G	0.4195	4	2	15	1	1	1
rs1005127	6	28367658	0.767574	rs213230	5.336	ZSCAN12	upstream	146	1.60212e-05	0.0580675		0.0132469	16	A	G	0.2893	2a	1	1	1	1	0
rs7766356	6	28400538	1	rs7766356	5.336	ZSCAN23	UTR3	0	3.4654e-15	0.128249		0.0160324	16	C	T	0.159	6	4	5	1	1	0
rs563830097	6	28957480	1	rs144447022	5.328	HCG16	intergenic	1166	NA	NA		NA	16	GCCTTA	G	0.06958	NA	5	15	1	1	0
rs12155738	8	60704226	0.88462	rs12155733	5.326	RP11-960H2.1	intergenic	29456	4.16643e-08	0.0671233		0.012047	22	G	T	0.4304	5	9	15	0	0	0
rs9393718	6	26407482	0.745263	rs4634439	5.325	BTN3A1	intronic	0	5.49484e-09	0.114473		0.0193197	16	A	G	0.1173	1d	2	4	1	1	1
rs6994019	8	89268543	0.800627	rs36013966	5.325	MMP16	intronic	0	9.87497e-08	0.0741253		0.0136898	23	G	T	0.2843	7	5	15	1	1	0
rs161336	7	137052399	0.901334	rs16874961	5.324	AC078842.3	intergenic	13169	1.04919e-07	-0.0679117		0.0125682	21	A	G	0.3529	7	9	15	0	1	0
rs12062845	1	98342685	0.60016	rs1198572	5.32	DPYD	intronic	0	4.182e-06	0.0686064		0.0146718	2	A	C	0.2117	6	4	15	1	1	0
rs1938559	1	98485102	0.740421	rs1198572	5.315	MIR137HG	ncRNA_intronic	0	1.86117e-08	-0.0936137		0.0163808	2	A	G	0.166	7	5	15	0	1	0
rs4975940	5	46371497	0.612081	rs142198703	5.315	CTD-2013M15.1	intergenic	475424	0.000407886	0.0488377		0.0135972	10	G	A	0.336	7	5	9	0	1	0
rs34707169	2	233699459	0.983783	rs2344613	5.311	GIGYF2	intronic	0	2.37747e-12	-0.0896141		0.0125809	5	T	C	0.3787	7	4	4	1	1	0
rs7313483	12	123726834	0.688897	rs1615350	5.311	MPHOSPH9:C12orf65	intronic	0	1.35875e-09	0.0948539		0.0154042	31	T	C	0.2306	5	2	5	1	1	1
rs769950	2	200730028	0.993056	rs11693528	5.306	AC073043.1	intergenic	2090	6.9017e-09	0.0906623		0.015402	4	G	A	0.1789	6	5	15	0	1	0
rs13088243	3	180608095	1	rs34312605	5.306	FXR1	intronic	0	1.63586e-07	0.0811578		0.0152531	8	T	C	0.2068	6	9	15	1	1	0
rs41285694	1	98454469	0.695035	rs1198572	5.305	MIR137HG	ncRNA_exonic	0	9.8839e-08	0.0902393		0.0166663	2	T	G	0.161	6	5	15	0	1	0
rs3800307	6	27185792	1	rs13211901	5.305	RP11-209A2.1	intergenic	6099	8.96461e-09	0.0912629		0.0156228	16	A	T	0.172	1f	5	15	0	1	0
rs7313924	12	89899912	0.839079	rs10745500	5.304	POC1B	intronic	0	0.000844541	0.0451411		0.0133104	29	C	G	0.2783	3a	5	15	1	1	0
rs172531	1	8495590	0.986943	rs301818	5.303	RERE	intronic	0	2.24556e-10	-0.0830259		0.0128813	1	G	A	0.3131	1f	4	5	1	1	0
rs12829456	12	123725395	0.643151	rs1615350	5.295	MPHOSPH9:C12orf65	intronic	0	1.69656e-08	-0.0860161		0.0150088	31	T	C	0.2217	7	4	5	1	1	0
rs4141271	7	111124051	0.607671	rs12705761	5.286	IMMP2L	intronic	0	3.11831e-06	-0.0605575		0.0127818	20	T	C	0.4702	6	4	15	1	1	0
rs214460	7	110851553	0.639584	rs12705761	5.285	IMMP2L	intronic	0	7.09107e-07	-0.0645099		0.0128033	20	G	A	0.3698	5	5	15	1	1	0
rs3132396	6	28782310	0.985104	rs144447022	5.283	AL662890.3	intergenic	18497	NA	NA		NA	16	T	C	0.07058	NA	1	13	0	1	0
rs1438819	5	44797846	0.677036	rs3935086	5.281	RP11-53O19.1	ncRNA_intronic	0	0.00120091	-0.0405568		0.0123246	10	A	T	0.3738	5	4	15	0	1	0
rs3129129	6	29124189	0.922888	rs145648066	5.281	OR2J2	intergenic	17121	NA	NA		NA	16	G	A	0.1819	7	14	15	0	1	0
rs74771155	2	200913743	0.795282	rs11693528	5.279	C2orf47	intergenic	40479	4.35905e-08	-0.0893064		0.0160518	4	T	C	0.1511	7	5	15	0	1	0
rs75895366	18	53626538	0.7111	rs72936324	5.276	CTD-2008L17.1	ncRNA_intronic	0	5.28772e-09	0.150338		0.0253449	32	A	G	0.06064	7	9	15	0	0	0
rs4812326	20	37485986	0.719702	rs6065094	5.272	PPP1R16B	intronic	0	7.01625e-08	-0.0695548		0.0126985	37	A	G	0.4235	5	5	15	1	1	0
rs4713139	6	28092685	0.623053	rs35202262	5.27	ZSCAN16-AS1:ZSCAN16	ncRNA_intronic	0	9.47143e-07	0.0888581		0.0178391	16	T	C	0.1024	4	1	2	1	1	0
rs4043663	8	89275232	0.942399	rs36013966	5.27	MMP16	intronic	0	1.02903e-07	0.0761595		0.0140852	23	A	G	0.2594	7	5	15	1	1	0
rs12292425	11	46644143	0.955895	rs11038906	5.263	ATG13	intronic	0	2.77621e-07	-0.0842256		0.0161333	25	G	T	0.169	6	4	5	1	1	0
rs13029537	2	200998950	0.889835	rs11693528	5.262	C2orf47	intergenic	125686	1.42831e-06	-0.073375		0.0149791	4	C	T	0.1869	7	5	15	0	1	0
rs8185114	5	46181945	0.988164	rs142198703	5.26	CTD-2013M15.1	intergenic	285872	5.5384e-08	-0.0688361		0.0124694	10	C	T	0.4543	7	8	9	0	1	0
rs34312605	3	180590297	1	rs34312605	5.259	FXR1	intronic	0	2.97967e-08	0.0841614		0.0149442	8	T	C	0.2068	5	5	15	1	1	1
rs9687218	5	46302980	0.600752	rs142198703	5.259	CTD-2013M15.1	intergenic	406907	0.000227739	0.0502345		0.0134126	10	C	G	0.333	6	8	9	0	1	0
rs668563	8	60875107	0.731585	rs12155733	5.249	RP11-27P7.1	intergenic	87038	2.11988e-06	-0.0580407		0.012047	22	C	T	0.4602	5	5	15	0	0	0
rs2660298	1	98556159	0.616556	rs1198572	5.248	NFU1P2	intergenic	13134	5.1097e-08	-0.0888154		0.0160462	2	T	A	0.1849	4	5	15	0	0	1
rs3129137	6	29130276	0.635218	rs145648066	5.247	OR2J2	intergenic	11034	NA	NA		NA	16	T	C	0.2773	7	9	15	0	1	0
rs1108222	12	2332856	0.986733	rs4765904	6.336	CACNA1C	intronic	0	9.1511e-09	-0.0738355	0.928824	0.0126472	27	A	C	0.325	6	5	15	1	1	0
rs11121194	1	8569906	0.741424	rs301816	5.241	RERE	intronic	0	9.10437e-05	-0.050269		0.0126425	1	T	C	0.4155	7	2	5	1	1	0
rs10269191	7	1915731	0.793326	rs58120505	5.24	MAD1L1	intronic	0	4.01466e-10	0.0794542		0.0125047	18	G	A	0.4235	4	2	15	1	1	0
rs11957920	5	44905086	0.654807	rs3935086	5.237	RP11-53O19.3	intergenic	76391	0.000505521	0.0430865		0.012193	10	C	T	0.3976	7	5	15	0	1	0
rs4766497	12	110950376	0.881249	rs1502337	5.236	RAD9B	intronic	0	9.10381e-08	-0.0681207		0.0125461	30	C	T	0.3847	1a	5	15	1	1	0
rs7720482	5	46106163	0.882549	rs142198703	5.235	CTD-2013M15.1	intergenic	210090	3.18436e-07	0.0644185		0.0124016	10	G	T	0.4215	6	9	15	0	1	0
rs10777173	12	89897003	0.839079	rs10745500	5.233	POC1B	intronic	0	0.00231835	0.0411964		0.0133104	29	C	T	0.2783	7	5	15	1	1	0
rs2695482	12	123623174	0.760211	rs1615350	5.232	PITPNM2	intronic	0	1.23257e-09	0.0905194		0.0146624	31	T	C	0.2306	NA	5	5	1	1	0
rs8185220	5	46386229	0.956433	rs142198703	5.227	CTD-2013M15.1	intergenic	490156	2.65461e-07	0.0685917		0.0131172	10	A	C	0.4463	6	5	15	0	1	0
rs34888489	6	26073375	0.920968	rs13191296	5.223	HFE	intergenic	14133	5.03157e-11	0.155446		0.0232857	16	A	C	0.06461	6	5	15	0	1	0
rs9467623	6	25860580	0.780527	rs13191296	5.22	SLC17A3	intronic	0	4.56475e-09	0.127774		0.0214512	16	A	G	0.07555	6	5	15	1	1	0
rs10473416	5	46246970	0.965068	rs142198703	5.217	CTD-2013M15.1	intergenic	350897	9.22262e-08	-0.0690248		0.0127182	10	C	G	0.4423	7	8	9	0	1	0
rs2232427	6	28359709	0.601322	rs7766356	5.217	ZSCAN12	intronic	0	3.02252e-07	0.073716		0.0141643	16	G	T	0.2406	NA	4	4	1	1	0
rs1115041	8	60706297	0.751697	rs12155733	5.212	RP11-960H2.1	intergenic	27385	4.19877e-06	0.059242		0.0126714	22	C	T	0.327	7	9	15	0	0	0
rs3131101	6	28885863	1	rs144447022	5.207	TRIM27	intronic	0	NA	NA		NA	16	A	G	0.06958	6	2	4	1	1	0
rs2294481	6	27583928	0.916497	rs6914981	5.206	TRNAI6	intergenic	15259	4.44898e-07	-0.0805808		0.0157084	16	A	T	0.2018	5	2	14	0	1	0
rs4975942	5	46371935	0.968361	rs142198703	5.202	CTD-2013M15.1	intergenic	475862	7.91803e-07	0.0655855		0.0130734	10	A	C	0.4473	5	5	9	0	1	0
rs1078323	2	233681512	0.967803	rs2344613	5.199	GIGYF2	intronic	0	1.85393e-12	-0.0900578		0.0125809	5	G	T	0.3827	5	4	4	1	1	1
rs4678552	3	36844522	0.925269	rs75968099	5.197	HSPD1P6	intergenic	18863	4.54632e-08	-0.0713358		0.0128392	6	A	G	0.3489	6	5	15	0	1	0
rs7299139	12	89848870	0.960333	rs10745500	5.197	POC1B	intronic	0	3.73466e-08	0.0777562		0.0139064	29	G	A	0.2525	7	4	5	1	1	0
rs1973675	2	233636450	0.848293	rs2344613	5.194	GIGYF2:KCNJ13	intronic	0	1.20427e-11	0.0851879		0.0123664	5	G	A	0.4115	6	4	5	1	1	0
rs9739070	12	123771032	0.65653	rs1615350	5.19	RP11-282O18.6:SBNO1	intergenic	2623:2623	6.56502e-09	0.0922868		0.0156553	31	G	A	0.2227	7	5	15	1	1	0
rs71557316	6	26072981	0.873613	rs68149500	5.188	HFE	intergenic	14527	8.63233e-10	0.127745		0.0205003	16	A	G	0.0835	6	5	15	0	1	0
rs9379945	6	26907831	0.919775	rs147925578	5.184	GUSBP2	ncRNA_intronic	0	2.42544e-08	0.102781		0.018133	16	C	T	0.1272	7	15	15	0	1	0
rs320700	7	137049477	0.901334	rs16874961	5.184	AC078842.3	intergenic	10247	1.26294e-07	-0.0677041		0.01261	21	A	G	0.3529	6	5	15	0	1	0
rs3996169	1	8448377	0.94809	rs301818	5.18	RERE	intronic	0	NA	NA		NA	1	CTT	C	0.3121	NA	2	5	1	0	1
rs3823158	6	26463271	0.684985	rs4634439	5.18	BTN2A1	intronic	0	3.96622e-10	0.131975		0.0207643	16	A	T	0.0825	6	4	4	1	1	0
rs138060088	5	44933984	0.608332	rs3935086	5.179	RP11-357F12.1	intergenic	101316	NA	NA		NA	10	TTGA	T	0.4165	NA	2	15	0	0	0
rs72934596	18	53563566	0.707188	rs72936324	5.179	RP11-214L13.1:CTD-2008L17.1	ncRNA_intronic	0	NA	NA		NA	32	T	A	0.08549	6	5	15	0	0	0
rs28825193	12	123878262	0.721614	rs1615350	5.173	SETD8	intronic	0	1.24135e-07	0.0717991		0.0133648	31	C	T	0.337	6	4	4	1	1	0
rs769087	12	2344644	0.787176	rs4765904	6.261	CACNA1C	intronic	0	8.94066e-09	-0.075292	0.927473	0.0128878	27	A	G	0.3161	6	5	15	1	1	0
rs4842657	12	89838087	0.839079	rs10745500	5.159	POC1B	intronic	0	NA	NA		NA	29	A	T	0.2783	7	5	15	1	1	0
rs11105326	12	89939335	0.951002	rs10745500	5.158	RP11-734K2.4	intergenic	5255	1.62831e-07	0.0740042		0.0139064	29	A	G	0.2545	6	5	15	0	1	1
rs302719	1	8490320	0.986943	rs301818	5.157	RERE:RP5-1115A15.1	ncRNA_intronic	0	NA	NA		NA	1	T	G	0.3131	6	4	5	1	1	1
rs778370	2	233743363	1	rs778370	5.157	C2orf82	downstream	0	3.66804e-11	-0.0868658		0.0129202	5	T	C	0.325	NA	4	14	1	1	0
rs377025750	6	27227126	0.631343	rs13211901	5.155	PRSS16	intergenic	2722	NA	NA		NA	16	TAC	T	0.2425	NA	5	14	1	0	0
rs1083522	2	233745521	0.987128	rs778370	5.143	NGEF	intronic	0	4.7037e-10	-0.0825193		0.0130387	5	T	C	0.3221	NA	4	15	1	1	0
rs574570647	2	201060524	0.667711	rs11693528	5.14	SPATS2L	intergenic	110079	NA	NA		NA	4	C	CTT	0.1958	NA	5	15	0	0	0
rs10734901	12	123743447	0.900028	rs1615350	5.139	RP11-282O18.3	ncRNA_exonic	0	1.56901e-12	0.103781		0.0144505	31	A	G	0.2823	4	4	4	1	1	0
rs6982265	8	60529722	0.77607	rs12155733	5.137	RP11-379I19.3	intergenic	3387	4.17563e-07	-0.0628411		0.0122209	22	T	C	0.4294	4	5	15	0	0	1
rs2675968	2	233736244	0.995703	rs778370	5.134	C2orf82	intronic	0	7.52499e-11	-0.0854598		0.0129202	5	T	C	0.326	4	2	15	1	1	0
rs35815698	6	26372460	0.682451	rs4634439	5.129	BTN3A2	intronic	0	NA	NA		NA	16	C	CT	0.1103	NA	4	5	1	1	0
rs1106241	12	123627016	0.760211	rs1615350	5.125	PITPNM2	intronic	0	1.84229e-09	0.0899314		0.0147242	31	C	T	0.2306	4	1	7	1	1	1
rs10078928	5	46184088	0.731647	rs142198703	5.123	CTD-2013M15.1	intergenic	288015	7.59708e-06	-0.0595456		0.0130922	10	T	C	0.3777	7	8	9	0	1	0
rs7006944	8	89368594	0.744448	rs36013966	5.117	RP11-586K2.1	ncRNA_intronic	0	2.5697e-05	0.0602927		0.0140995	23	T	C	0.2644	7	5	15	0	1	1
rs2675952	2	233790522	0.94893	rs73102769	5.115	NGEF	intronic	0	4.16894e-06	-0.0609457		0.0130316	5	A	T	0.4354	5	1	13	1	1	1
rs1892253	6	25782314	0.655633	rs68149500	5.11	SLC17A1	downstream	810	2.88214e-08	-0.111389		0.0197582	16	G	T	0.09443	1f	5	15	1	1	0
rs34569203	6	27153984	0.764809	rs13211901	5.109	RP11-209A2.1	intergenic	25038	7.41788e-07	0.083099		0.0165218	16	C	A	0.1412	7	5	14	0	1	0
rs10088981	8	60728265	0.85653	rs12155733	5.109	RP11-960H2.1	intergenic	5417	4.60559e-07	0.0617179		0.012047	22	G	A	0.4394	7	9	15	0	0	0
rs11320395	2	233602617	0.803976	rs2344613	5.106	GIGYF2	intronic	0	NA	NA		NA	5	C	CT	0.4354	NA	4	5	1	0	0
rs10894300	11	130845943	0.803079	rs35774874	5.106	RN7SL167P	intergenic	28081	1.08532e-07	0.0662847		0.0122813	26	G	A	0.4652	7	9	15	0	1	0
rs2194102	5	152586613	0.73296	rs2910032	5.1	AC091969.1	ncRNA_intronic	0	1.7088e-05	-0.0537476		0.0123021	15	G	T	0.3946	NA	5	15	0	0	0
rs143791525	6	27418191	0.661843	rs764284	5.098	ZNF184	downstream	330	NA	NA		NA	16	TTAG	T	0.4453	NA	4	8	1	1	0
rs1727295	12	123616861	0.812279	rs1615350	5.096	PITPNM2	intronic	0	9.59714e-10	0.08741		0.014066	31	A	G	0.2992	5	1	7	1	1	1
rs475714	8	60879822	0.729607	rs12155733	5.095	RP11-27P7.1	intergenic	82323	2.42203e-06	-0.0577095		0.012047	22	T	C	0.4612	NA	5	15	0	0	1
rs1034515	8	60710665	0.88462	rs12155733	5.093	RP11-960H2.1	intergenic	23017	3.34653e-08	0.067596		0.012047	22	A	G	0.4304	7	7	15	0	0	0
rs3130750	6	29159970	1	rs145648066	5.091	OR2J4P	intergenic	9747	NA	NA		NA	16	C	T	0.1938	7	9	15	0	1	0
rs13197175	6	28129231	0.827852	rs35202262	5.089	ZNF192P1	upstream	327	NA	NA		NA	16	C	T	0.07356	3a	1	1	1	1	0
rs71525363	7	2268792	0.68611	rs33922585	5.087	MAD1L1	intronic	0	8.16667e-06	0.0575168		0.01269	18	A	G	0.339	4	3	4	1	1	1
rs1324087	6	25841408	0.65281	rs68149500	5.084	SLC17A3	intronic	0	5.12568e-07	0.0946279		0.0185463	16	A	G	0.1093	NA	5	15	1	1	0
rs61882746	11	46567475	0.985176	rs11038906	5.084	AMBRA1	intronic	0	1.44348e-08	-0.0922437		0.0160166	25	T	C	0.175	5	4	4	1	1	0
rs10071273	5	137786448	0.791335	rs982085	5.082	RP11-461O14.3	intergenic	3780	4.01034e-08	-0.0689712		0.0123635	14	T	C	0.4225	7	5	15	1	1	0
rs71550121	6	29135795	0.922888	rs145648066	5.082	OR2J2	intergenic	5515	NA	NA		NA	16	TTTAAA	T	0.1819	NA	14	15	1	1	0
rs6868457	5	60550041	0.952133	rs256377	5.077	CTC-436P18.3	ncRNA_intronic	0	5.62583e-08	0.0666978		0.0120883	12	C	T	0.5	6	5	15	0	1	0
rs3935086	5	44960923	1	rs3935086	5.068	RP11-357F12.1	intergenic	74377	2.56638e-09	-0.0790909		0.0130666	10	A	T	0.331	5	9	15	0	1	0
rs28841360	8	60787310	0.672695	rs12155733	5.067	RP11-960H2.1	intergenic	53317	NA	NA		NA	22	T	G	0.4294	6	14	15	0	0	0
rs6471828	8	60711831	0.88462	rs12155733	5.064	RP11-960H2.1	intergenic	21851	2.89715e-08	0.0679054		0.012047	22	A	G	0.4304	7	9	15	0	0	0
rs12104272	19	50148052	0.632668	rs10411771	5.062	SCAF1	intronic	0	4.2139e-05	0.0562194		0.0135102	36	A	G	0.331	1f	3	5	1	1	0
rs11976342	7	2240094	0.817481	rs2058430	5.055	MAD1L1	intronic	0	8.06767e-08	0.0696152		0.0127691	18	T	C	0.3588	5	4	4	1	1	0
rs728054	7	137072364	0.962247	rs16874961	5.055	DGKI	UTR3	0	1.48678e-08	0.0725101		0.0126015	21	A	G	0.3579	7	5	15	1	1	0
rs9883001	3	36894579	0.857367	rs75968099	5.054	TRANK1	intronic	0	2.942e-07	-0.0658342		0.0126373	6	T	C	0.3688	5	4	5	1	1	0
rs4512137	5	44868284	0.683355	rs3935086	5.048	RP11-53O19.3	intergenic	39589	NA	NA		NA	10	G	A	0.3718	7	5	15	0	1	0
rs34841857	12	123725977	0.784584	rs10773000	5.044	MPHOSPH9:C12orf65	intronic	0	1.7707e-09	0.0795522		0.0130109	31	T	C	0.3439	6	4	5	1	1	0
rs7969322	12	89936315	0.951002	rs10745500	5.037	RP11-734K2.4	intergenic	2235	1.09542e-07	0.0757009		0.0140304	29	C	T	0.2545	5	5	15	0	1	0
rs159360	5	60529450	0.971966	rs256377	5.033	CTC-436P18.3	ncRNA_intronic	0	5.71637e-08	0.0667431		0.0121028	12	A	C	0.499	NA	5	15	0	1	0
rs56062547	18	53624667	0.754046	rs72936324	5.029	CTD-2008L17.1	ncRNA_intronic	0	3.24841e-09	0.15373		0.0255635	32	T	C	0.05765	7	9	15	0	0	0
rs12152961	5	152566888	1	rs13156828	5.028	AC091969.1	ncRNA_intronic	0	9.47974e-10	0.0936909		0.0150719	15	A	G	0.1978	7	5	15	0	0	0
rs8109314	19	50182697	0.805825	rs10411771	5.027	PRMT1	intronic	0	2.21267e-07	0.0752973		0.0143048	36	C	T	0.3042	4	1	7	1	1	0
rs13090638	3	180948059	0.836876	rs34312605	5.026	SOX2-OT	ncRNA_intronic	0	3.84875e-06	0.07199		0.0153378	8	A	T	0.2048	4	7	15	0	1	0
rs2022865	1	98493789	0.740421	rs1198572	5.024	MIR137HG	ncRNA_intronic	0	9.22431e-08	-0.0906561		0.016704	2	G	A	0.166	6	1	15	0	1	0
rs9468357	6	28342053	0.767574	rs213230	5.023	ZSCAN12	intergenic	4678	1.61718e-05	0.0580864		0.0132575	16	C	T	0.2893	5	5	5	1	1	0
rs9823323	3	180766698	0.749858	rs34312605	5.022	SOX2-OT	ncRNA_intronic	0	2.06285e-05	0.0636746		0.0147177	8	T	C	0.2237	7	9	15	0	1	0
rs281784	2	200749749	1	rs11693528	5.02	AC073043.1	ncRNA_intronic	0	6.27544e-09	0.0906749		0.0153618	4	A	T	0.1779	6	9	15	0	1	0
rs13220817	6	27356527	0.981458	rs764284	5.017	ZNF391	UTR5	0	2.26073e-07	0.0638381		0.0121372	16	C	T	0.4891	4	1	1	1	1	0
rs10846487	12	123726134	0.688897	rs1615350	5.014	MPHOSPH9:C12orf65	intronic	0	3.90324e-09	0.0921611		0.0154042	31	G	A	0.2306	7	4	5	1	1	0
rs34193500	3	180779152	0.856363	rs34312605	4.998	SOX2-OT	ncRNA_intronic	0	2.62908e-06	0.0725877		0.0152068	8	G	A	0.2028	6	14	15	0	1	0
rs6874829	5	49653407	0.945391	rs77853293	4.986	EMB	intergenic	38618	1.06548e-06	-0.0600003		0.0121028	11	T	C	0.4453	6	5	15	0	1	0
rs147076863	11	46607357	0.948321	rs11038906	4.978	AMBRA1	intronic	0	NA	NA		NA	25	AT	A	0.17	NA	5	5	1	1	0
rs2916069	19	19520358	0.927212	rs2905426	4.977	GATAD2A	intronic	0	3.43155e-09	-0.0754653		0.0125682	34	G	A	0.337	4	2	7	1	1	0
rs4865727	5	49441779	0.941664	rs77853293	4.975	EMB	intergenic	250246	1.57488e-06	0.0619666		0.0127016	11	A	C	0.4443	7	5	9	0	1	0
rs4634439	6	26598004	1	rs4634439	4.975	ABT1	intronic	0	3.46414e-09	0.115384		0.0192215	16	G	A	0.1163	1f	1	2	1	1	0
rs6471833	8	60720695	0.88462	rs12155733	4.975	RP11-960H2.1	intergenic	12987	7.85354e-09	0.0710111		0.012109	22	G	A	0.4304	7	9	15	0	0	0
rs62289619	3	180853911	0.850619	rs34312605	4.974	SOX2-OT	ncRNA_intronic	0	2.26301e-06	0.0733515		0.0152676	8	G	A	0.2038	6	5	15	0	1	0
rs1566123	8	60853005	0.604308	rs12155733	4.973	RP11-27P7.1	intergenic	109140	6.1282e-05	-0.0508373		0.0124839	22	G	T	0.3628	7	14	15	0	0	0
rs114056059	3	180789970	0.844922	rs34312605	4.972	SOX2-OT	ncRNA_intronic	0	2.38952e-06	0.0731799		0.0152676	8	C	T	0.2048	6	9	15	0	1	0
rs35577984	5	46193826	0.615557	rs142198703	4.97	CTD-2013M15.1	intergenic	297753	0.000591392	-0.0456657		0.013082	10	G	T	0.334	7	9	9	0	1	0
rs1727306	12	123665695	0.737403	rs1615350	4.969	MPHOSPH9	intronic	0	3.04769e-09	0.0947104		0.0157214	31	G	A	0.2247	6	4	4	1	1	0
rs11057284	12	123830692	0.724963	rs1615350	4.969	SBNO1	intronic	0	2.38947e-09	0.0789902		0.0130244	31	C	G	0.336	7	4	4	1	1	0
rs544344	8	60943629	0.646503	rs12155733	4.96	RP11-27P7.1	intergenic	18516	4.9071e-06	-0.055924		0.012047	22	A	G	0.4443	NA	5	15	0	0	0
rs62365899	5	49725837	0.755081	rs77853293	4.955	EMB	intronic	0	1.48437e-06	-0.0764306		0.0156278	11	A	T	0.3897	4	2	15	1	1	0
rs9468354	6	28337801	0.767574	rs213230	4.952	ZKSCAN3	downstream	853	1.65054e-05	0.0578457		0.0132164	16	A	T	0.2893	7	4	5	1	1	0
rs79594522	2	201071288	0.661713	rs11693528	4.951	SPATS2L	intergenic	99315	2.58853e-07	-0.0857659		0.0163864	4	C	T	0.1541	5	5	15	0	1	0
rs3131337	6	28796071	0.869828	rs144447022	4.951	XXbac-BPG308K3.5	intergenic	9574	NA	NA		NA	16	G	C	0.07952	6	13	14	0	1	0
rs4721441	7	2184060	0.725793	rs2058430	4.949	MAD1L1	intronic	0	5.74929e-09	0.0748118		0.0126425	18	C	T	0.3748	5	4	4	1	1	0
rs6770368	3	180709187	0.956523	rs34312605	4.946	SOX2-OT	ncRNA_intronic	0	1.18452e-07	0.0810448		0.0150614	8	G	T	0.2078	7	5	15	1	1	0
rs56285751	2	200919836	0.795282	rs11693528	4.943	C2orf47	intergenic	46572	4.52846e-08	-0.0891962		0.0160518	4	T	C	0.1511	4	2	15	0	1	1
rs35069699	6	25957282	0.85131	rs68149500	4.939	TRIM38	intergenic	5747	8.70324e-10	0.129264		0.0207484	16	T	C	0.08151	7	5	15	1	1	0
rs4267043	11	30293769	0.698761	rs1765142	4.938	FSHB	intergenic	36960	8.61531e-07	0.0637692		0.0127539	24	A	T	0.332	6	14	15	0	1	0
rs58440383	1	8583723	0.726213	rs301816	4.935	RERE	intronic	0	NA	NA		NA	1	A	C	0.4175	7	2	5	1	0	0
rs145901850	5	46386893	0.604663	rs142198703	4.932	CTD-2013M15.1	intergenic	490820	0.000138276	0.0519662		0.0134194	10	G	A	0.332	6	5	15	0	1	0
rs2154403	1	98465528	0.724543	rs1198572	4.926	MIR137HG	ncRNA_intronic	0	4.02753e-08	-0.0913701		0.0163808	2	A	G	0.165	NA	5	15	0	1	0
rs253373	7	110937319	0.606872	rs12705761	4.924	IMMP2L	intronic	0	7.10384e-07	0.0610489		0.0121172	20	A	T	0.4781	7	5	15	1	1	0
rs28498205	12	123851874	0.715354	rs1615350	4.923	hsa-mir-8072	intergenic	1213	1.43222e-08	0.0774838		0.0134506	31	T	C	0.337	7	5	15	1	1	0
rs3131072	6	28919896	1	rs144447022	4.921	C6orf100	intergenic	7581	NA	NA		NA	16	G	A	0.06958	5	1	15	1	1	0
rs12704290	7	86427626	1	rs12704290	4.92	GRM3	intronic	0	8.4622e-12	0.130752		0.0188396	19	A	G	0.1282	7	5	15	1	0	0
rs2304206	19	50168871	0.9062	rs10411771	4.92	IRF3:BCL2L12	UTR5	0	3.47051e-07	0.0760783		0.0146931	36	A	G	0.2594	2b	1	1	1	1	0
rs34487664	11	30275351	0.710296	rs1765142	4.917	FSHB	intergenic	18542	8.34543e-07	0.0638499		0.0127539	24	C	T	0.329	5	5	15	0	1	0
rs72484380	7	137050408	0.901334	rs16874961	4.912	AC078842.3	intergenic	11178	NA	NA		NA	21	T	TCTTTA	0.3529	NA	9	15	0	1	0
rs12513540	5	46373463	0.601153	rs142198703	4.907	CTD-2013M15.1	intergenic	477390	0.00044845	0.0485333		0.0136093	10	G	A	0.334	6	5	15	0	1	0
rs61789079	1	98432507	0.683238	rs1198572	4.906	RP11-490G2.2	downstream	53	1.40901e-07	0.0881639		0.0164833	2	A	T	0.161	7	4	15	0	1	0
rs8185362	5	46182363	0.613202	rs142198703	4.895	CTD-2013M15.1	intergenic	286290	0.000575201	-0.0455124		0.0130096	10	G	C	0.336	7	8	9	0	1	0
rs2238052	12	2307296	0.77765	rs4765904	6.259	CACNA1C	intronic	0	1.69138e-08	-0.0708791	0.931575	0.0123664	27	A	G	0.3618	4	1	15	1	1	1
rs10791113	11	130873165	0.873462	rs35774874	4.887	RN7SL167P	downstream	859	9.95398e-09	0.0714527		0.0122695	26	G	A	0.492	6	5	15	0	1	0
rs6129111	20	37457106	0.762582	rs6065094	4.886	PPP1R16B	intronic	0	8.80201e-08	-0.0675258		0.0124223	37	A	G	0.4205	7	4	14	1	1	0
rs74979580	6	25247680	0.747224	rs116418977	4.88	RP3-522P13.3	ncRNA_intronic	0	2.93256e-06	0.134026		0.0282122	16	T	C	0.03181	5	7	15	0	0	1
rs72934586	18	53550937	0.716648	rs72936324	4.879	RP11-214L13.1	ncRNA_intronic	0	1.16635e-09	0.14075		0.0227655	32	G	T	0.08449	5	5	15	0	0	0
rs113006451	1	8535433	0.709764	rs301816	4.876	RERE	intronic	0	NA	NA		NA	1	T	TA	0.4095	NA	4	5	1	0	0
rs114541892	5	46373712	0.960503	rs142198703	4.875	CTD-2013M15.1	intergenic	477639	5.07411e-07	0.0662522		0.0129799	10	A	C	0.4453	6	5	15	0	1	0
rs7746199	6	27261324	1	rs7746199	4.874	POM121L2	intronic	0	6.5119e-14	0.124289		0.0163155	16	T	C	0.171	1f	1	13	1	1	0
rs6940116	6	27708732	0.862542	rs12179134	4.873	RP1-97D16.1	intergenic	2458	2.56535e-07	0.0873604		0.0166856	16	G	A	0.159	6	5	14	0	1	0
rs36031455	5	46385474	0.604663	rs142198703	4.872	CTD-2013M15.1	intergenic	489401	0.000591469	0.0471881		0.0135182	10	T	C	0.332	5	5	9	0	1	0
rs63191563	12	123819323	0.663594	rs1615350	4.871	SBNO1	intronic	0	NA	NA		NA	31	T	TA	0.2247	NA	4	4	1	1	0
rs1938562	1	98473716	0.740421	rs1198572	4.87	MIR137HG	ncRNA_intronic	0	2.55687e-08	-0.0926143		0.0163663	2	A	T	0.166	7	5	15	0	1	0
rs10213721	5	46374441	0.604663	rs142198703	4.87	CTD-2013M15.1	intergenic	478368	0.00041127	0.0481434		0.0134122	10	G	A	0.332	6	5	15	0	1	0
rs1422555	5	152585458	0.73296	rs2910032	4.869	AC091969.1	ncRNA_intronic	0	1.33622e-05	-0.054425		0.0123021	15	G	T	0.3946	NA	5	15	0	0	0
rs1878287	2	233790649	0.771812	rs778370	4.865	NGEF	intronic	0	1.10835e-10	-0.0885628		0.0135106	5	T	G	0.2922	5	1	13	1	1	1
rs3800328	6	28390843	0.775348	rs213230	4.864	ZSCAN23	intergenic	8863	2.0973e-05	0.05713		0.0132164	16	T	C	0.2863	7	4	5	1	1	0
rs199520438	2	200777843	0.972167	rs11693528	4.863	C2orf69	intronic	0	NA	NA		NA	4	CCAGT	C	0.1759	NA	1	5	1	1	0
rs12315711	12	2346830	0.787176	rs4765904	6.226	CACNA1C	intronic	0	4.33167e-09	-0.0761452	0.926682	0.0127646	27	A	T	0.3161	7	5	15	1	1	1
rs1363503	5	152547833	0.755274	rs2910032	4.86	AC091969.1	ncRNA_intronic	0	8.23746e-06	-0.0556173		0.012276	15	G	T	0.3996	NA	9	15	0	0	0
rs3135304	6	28839403	0.985104	rs144447022	4.857	XXbac-BPG308K3.6	intergenic	6995	NA	NA		NA	16	G	A	0.07058	4	5	15	0	1	0
rs13157345	5	46129406	0.976396	rs142198703	4.851	CTD-2013M15.1	intergenic	233333	1.27426e-07	-0.0674335		0.0125635	10	G	T	0.4453	7	9	9	0	1	0
rs12298826	12	123829028	0.663594	rs1615350	4.846	SBNO1	intronic	0	2.34002e-09	-0.0910769		0.0150088	31	G	A	0.2247	7	4	4	1	1	0
rs10044436	5	152516054	0.737389	rs2910032	4.839	AC091969.1	ncRNA_intronic	0	5.94873e-06	-0.0564816		0.012276	15	A	G	0.3996	6	5	15	0	0	0
rs2974108	5	152543007	0.69712	rs13156828	4.837	AC091969.1	ncRNA_intronic	0	0.000157037	-0.0526486		0.0137091	15	A	T	0.2604	5	9	15	0	0	0
rs10038562	5	44832226	0.672089	rs3935086	4.836	RP11-53O19.3	intergenic	3531	0.000803489	0.0421826		0.0123868	10	T	C	0.3728	7	5	15	0	1	0
rs34565995	5	60507330	0.752496	rs256377	4.834	CTC-436P18.1:CTC-436P18.3	ncRNA_intronic	0	NA	NA		NA	12	G	GT	0.4344	NA	13	15	0	1	0
rs1064826	1	8412989	0.695536	rs301818	4.832	RERE	UTR3	0	1.07724e-08	0.0792937		0.0136478	1	G	A	0.2932	NA	4	5	1	1	1
rs281771	2	200812202	0.993056	rs11693528	4.831	C2orf69:TYW5	intronic	0	1.44344e-08	0.088306		0.0153329	4	A	C	0.1789	7	4	5	1	1	0
rs9295661	6	25450026	0.664142	rs13191296	4.825	LRRC16A	intronic	0	2.21294e-10	-0.15866		0.0246069	16	A	C	0.05666	1f	2	15	1	1	0
[truncated: 4,691 more rows]

## Sheet: T3.variant_consequence
Table 3. Functional consequences of all candidate variants in 37 genomic risk loci
This table shows the proportion of all candidate SNPs that have corresponding functional annotation assigned by ANNOVAR.
Consequences	ref.count	ref.prop	count	prop.
intergenic	11684523	0.465859	3005	0.448708
intronic	9137749	0.36432	2418	0.361057
ncRNA_intronic	2884355	0.114998	802	0.119755
UTR3	233824	0.0093225	118	0.0176198
downstream	284177	0.0113301	99	0.0147827
upstream	266686	0.0106327	78	0.011647
ncRNA_exonic	259951	0.0103642	75	0.011199
exonic	254736	0.0101563	65	0.00970584
UTR5	71546	0.00285252	35	0.00522622
splicing	2830	0.000112831	2	0.000298641
ncRNA_splicing	1313	5.23489e-05	0	0

## Sheet: T4.Partition_h2
Table 4.Heritability enrichment of 53 functional annotation categories for differential genetic variants.
Annotation categories with p values below Bonferroni-corrected significance (0.05/53=9.43E-04) are highlighted in bold. SNP functional annotations obtained from https://github.com/bulik/ldsc and heritability calculated using LDscore regression. Prop.h2 = SNP-based heritability; H3K9ac = histone acetylation mark of active enhancher/promoter regions; TSS = transcription start site; 3'-UTR = untrans…
Category	Prop._SNPs	Prop.h2	Prop.h2_SE	Enrichment	Enrichment_SE	Enrichment_P
Conserved_LindbladToh.extend.500_0	0.332514	0.650748	0.051835	1.95706	0.155888	2.04733e-09
Conserved_LindbladToh_0	0.0260625	0.309352	0.0480994	11.8696	1.84554	7.26544e-09
Intron_UCSC.extend.500_0	0.39713	0.511533	0.0230861	1.28808	0.0581325	1.54098e-06
H3K4me1_Trynka.extend.500_0	0.609157	0.813214	0.042113	1.33498	0.0691333	2.718e-06
H3K9ac_Trynka.extend.500_0	0.230583	0.455306	0.0458346	1.97458	0.198777	3.37955e-06
H3K27ac_PGC2.extend.500_0	0.336034	0.562747	0.049425	1.67467	0.147083	7.19171e-06
H3K27ac_Hnisz_0	0.391169	0.531932	0.0306328	1.35985	0.0783111	1.90664e-05
DHS_Trynka.extend.500_0	0.498779	0.789345	0.0666191	1.58256	0.133564	2.39288e-05
H3K4me1_Trynka_0	0.426568	0.718641	0.0675055	1.6847	0.158253	3.4808e-05
H3K9ac_Trynka_0	0.126111	0.351158	0.055656	2.78452	0.441325	7.58836e-05
Intron_UCSC_0	0.387453	0.500672	0.0287332	1.29222	0.0741593	0.000127597
FetalDHS_Trynka.extend.500_0	0.28501	0.553181	0.0680658	1.94092	0.238819	0.000144041
Coding_UCSC_0	0.0146582	0.101854	0.0228544	6.94863	1.55916	0.000148039
H3K9ac_peaks_Trynka_0	0.0387701	0.244073	0.0535737	6.29538	1.38183	0.000157468
TSS_Hoffman.extend.500_0	0.0348255	0.146415	0.0294085	4.20425	0.844452	0.000177895
Repressed_Hoffman.extend.500_0	0.719053	0.58814	0.0347043	0.817936	0.0482638	0.000214041
H3K4me3_Trynka.extend.500_0	0.255482	0.422887	0.0494376	1.65525	0.193507	0.000947897
SuperEnhancer_Hnisz.extend.500_0	0.171607	0.243236	0.0206049	1.4174	0.120071	0.000953976
SuperEnhancer_Hnisz_0	0.16842	0.249352	0.0240605	1.48054	0.14286	0.00116845
DGF_ENCODE.extend.500_0	0.541501	0.774691	0.0698229	1.43064	0.128943	0.00131517
H3K27ac_Hnisz.extend.500_0	0.422591	0.533233	0.0367359	1.26182	0.0869302	0.00327087
H3K4me3_Trynka_0	0.133307	0.295675	0.0547408	2.21799	0.410636	0.00330815
UTR_3_UCSC_0	0.0110542	0.0777017	0.0231743	7.02913	2.09642	0.00410002
H3K4me1_peaks_Trynka_0	0.171318	0.374923	0.0793169	2.18846	0.46298	0.0105425
TFBS_ENCODE_0	0.132451	0.319225	0.0729624	2.41014	0.550865	0.0106794
UTR_3_UCSC.extend.500_0	0.0269311	0.0786296	0.0205369	2.91966	0.762572	0.0138518
Promoter_UCSC_0	0.0311637	0.0986241	0.0297327	3.16471	0.954081	0.0244195
PromoterFlanking_Hoffman.extend.500_0	0.0334715	0.0999192	0.0303518	2.9852	0.906795	0.0266613
PromoterFlanking_Hoffman_0	0.00842726	0.0585587	0.0226736	6.94872	2.69051	0.0287312
H3K27ac_PGC2_0	0.269477	0.387887	0.058679	1.43941	0.217752	0.0471612
TSS_Hoffman_0	0.0182189	0.0729735	0.0299649	4.00537	1.64472	0.0663227
DGF_ENCODE_0	0.137594	0.320876	0.104004	2.33205	0.75588	0.0803612
Coding_UCSC.extend.500_0	0.0645554	0.118527	0.0310233	1.83606	0.480568	0.0808218
H3K4me3_peaks_Trynka_0	0.0417894	0.120214	0.0509644	2.87666	1.21955	0.127045
TFBS_ENCODE.extend.500_0	0.343444	0.435133	0.0642199	1.26697	0.186988	0.151918
WeakEnhancer_Hoffman.extend.500_0	0.0889585	0.145769	0.040249	1.63862	0.452448	0.163017
Enhancer_Hoffman.extend.500_0	0.153929	0.214974	0.0434272	1.39658	0.282125	0.16303
UTR_5_UCSC.extend.500_0	0.0278058	0.0587385	0.0235252	2.11245	0.846052	0.189993
Enhancer_Andersson.extend.500_0	0.0190691	-0.00803404	0.0209227	-0.421312	1.0972	0.193063
Enhancer_Andersson_0	0.00433537	-0.0181854	0.0180511	-4.19467	4.16368	0.211455
CTCF_Hoffman_0	0.0238288	-0.0219222	0.0390215	-0.919985	1.63757	0.241146
DHS_peaks_Trynka_0	0.111766	0.0239082	0.08857	0.213914	0.792461	0.319894
Promoter_UCSC.extend.500_0	0.0386271	0.0614253	0.0263473	1.59021	0.682094	0.390686
Repressed_Hoffman_0	0.461222	0.395851	0.0790324	0.858266	0.171354	0.407536
DHS_Trynka_0	0.167755	0.0858397	0.100658	0.511697	0.600033	0.414943
CTCF_Hoffman.extend.500_0	0.0710622	0.0993822	0.0371597	1.39853	0.522918	0.447021
FetalDHS_Trynka_0	0.0847566	0.143001	0.0801987	1.6872	0.946225	0.469278
Transcribed_Hoffman_0	0.345418	0.379268	0.0686761	1.098	0.19882	0.621275
WeakEnhancer_Hoffman_0	0.0210925	0.006451	0.038297	0.305843	1.81566	0.702126
UTR_5_UCSC_0	0.00542453	0.000432851	0.0164428	0.0797951	3.03119	0.762203
Transcribed_Hoffman.extend.500_0	0.763062	0.751053	0.0427219	0.984262	0.0559875	0.778768
Enhancer_Hoffman_0	0.0633203	0.0723883	0.0549842	1.14321	0.86835	0.869004
base_0	1	1	3.36285e-08	1	3.36285e-08	NA

## Sheet: T5.mapping_genes
Table 5. Genes mapped by differential genetic variants using positional, eQTL and chromotin interaction mapping strategies in FUMA.
Genes mapped by all three strategies are highlighted in bold. Strat bp=start position of one gene; End bp=End position of one gene; pLI=probability of loss of function mutation intolerance (higher scores indicate higher probability); ncRVIS=Non-coding residual variation intolerance score. The higher the score is, the more intolerant to noncoding variants the gene is; posMap SNPs=SNPs mapped to th…
Gene name	entrezID	chr	start	end	Positional mapping	eQTL mapping	CI mapping	minGwasP	pLI	ncRVIS	strand	posMapMaxCADD	eqtlMapminP	eqtlMapminQ	eqtlMapts	eqtlDirection	ciMapts	IndSigSNPs	GenomicLocus
ZNF322	79692	6	26636518	26659980	Yes	Yes	Yes	4.27787e-14	NA	-1.14047	-1	10.51	2.33216e-09	5.98158e-06	GTEx_v6_Thyroid:BIOS_eQTL_geneLevel	-	GM12878:hESC:IMR90:Left_Ventricle:Liver:Mesenchymal_Stem_Cell	rs13211434;rs13191296;rs6908156;rs4634439;rs764284;rs147925578;rs35202262;rs6908156:rs4634439:rs13211901:rs35202262;rs13211434:rs35202262:rs13191296;rs68149500:rs12179134:rs144447022	16
HIST1H1C	3006	6	26055968	26056699	Yes	Yes	Yes	1.30794e-13	NA	0.137228	-1	6.586	1.01217e-05	0.00441347	GTEx_v7_Brain_Cerebellum:GTEx_v7_Brain_Frontal_Cortex_BA9:GTEx_v7_Heart_Atrial_Appendage	-	GM12878:hESC:IMR90:Left_Ventricle:Liver:Mesenchymal_Stem_Cell:Mesendoderm:Neural_Progenitor_Cell:Spleen:Trophoblast-like_Cell	rs68149500;rs13191296;rs4634439;rs147925578;rs13211434;rs68149500:rs12179134:rs35202262:rs13191296	16
C6orf100	729583	6	28911654	28912314	Yes	Yes	Yes	2.89201e-13	NA	NA	1	4.921	1.34183e-08	0.000224494	GTEx_v6_Adipose_Subcutaneous:GTEx_v6_Artery_Aorta:GTEx_v6_Colon_Transverse:GTEx_v6_Testis:GTEx_v6_Thyroid:BIOS_eQTL_geneLevel	-	GM12878:hESC:IMR90:Left_Ventricle:Mesenchymal_Stem_Cell:Trophoblast-like_Cell	rs144447022;rs145648066;rs35202262;rs7766356;rs213230;rs144447022:rs13191296;rs68149500:rs68149500:rs4634439:rs13211901:rs35202262;rs13211434:rs35202262:rs13211434;rs13191296	16
HIST1H1D	3007	6	26234440	26235216	Yes	Yes	Yes	1.30794e-13	NA	0.136123	-1	1.57	-9	0.049	CMC_NoSVA_cis	-	Aorta:Dorsolateral_Prefrontal_Cortex:GM12878:hESC:IMR90:Left_Ventricle:Liver:Mesenchymal_Stem_Cell:Mesendoderm:Neural_Progenitor_Cell:Right_Ventricle:Spleen:Trophoblast-like_Cell	rs34661691;rs68149500;rs4634439;rs12179134:rs35202262:rs13191296;rs68149500:rs68149500:rs13211434;rs13191296;rs6908156:rs13211434;rs4634439:rs13211901:rs4634439:rs35202262;rs13211434	16
GIGYF2	26058	2	233562009	233725285	Yes	Yes	Yes	4.67354e-13	1	-0.484434	1	11.86	1.20148e-12	0	GTEx_v7_Heart_Atrial_Appendage:BIOS_eQTL_geneLevel	-	hESC:IMR90:Mesenchymal_Stem_Cell:Mesendoderm	rs11675479;rs2344613;rs778370;rs73102769;rs778370:rs2344613:rs11675479	5
KDM3B	51780	5	137688285	137772717	Yes	Yes	Yes	5.13547e-10	1	0.0661184	1	18.75	3.09811e-08	2.07577e-05	GTEx_v7_Adipose_Visceral_Omentum:GTEx_v7_Artery_Tibial:GTEx_v7_Breast_Mammary_Tissue:GTEx_v7_Lung:GTEx_v7_Muscle_Skeletal:GTEx_v7_Nerve_Tibial:GTEx_v7_Skin_Not_Sun_Exposed_Suprapubic:GTEx_v7_Thyroid:BIOS_eQTL_geneLevel	-	IMR90:Mesenchymal_Stem_Cell	rs10900851;rs982085	14
CACNA1C	775	12	2079952	2802108	Yes	Yes	Yes	1.95559e-11	0.999998	-0.354015	1	17.74	6.09202e-09	2.93232e-06	CRBL:GTEx_v6_Brain_Cerebellum:GTEx_v7_Brain_Cerebellar_Hemisphere:GTEx_v7_Brain_Cerebellum	-	Aorta:GM12878:hESC:IMR90:Left_Ventricle:Liver:Lung:Mesenchymal_Stem_Cell:Mesendoderm:Right_Ventricle:Trophoblast-like_Cell	rs4765904;rs2370414;rs4765904:rs2370414:rs4765904	27
RERE	473	1	8412457	8877702	Yes	Yes	Yes	8.90971e-11	0.999996	-0.582722	-1	18.63	-9	0	GTEx_v6_Adipose_Subcutaneous:GTEx_v6_Adipose_Visceral_Omentum:GTEx_v6_Breast_Mammary_Tissue:GTEx_v6_Cells_Transformed_fibroblasts:GTEx_v6_Esophagus_Mucosa:GTEx_v6_Lung:GTEx_v6_Nerve_Tibial:GTEx_v6_Skin_Not_Sun_Exposed_Suprapubic:GTEx_v6_Skin_Sun_Exposed_Lower_leg:GTEx_v6_Thyroid:GTEx_v6_Whole_Blood:GTEx_v7_Adipose_Subcutaneous:GTEx_v7_Adipose_Visceral_Omentum:GTEx_v7_Brain_Caudate_basal_ganglia:G…	+	GM12878:IMR90:Liver:Mesenchymal_Stem_Cell:Trophoblast-like_Cell	rs301818;rs301816;rs301818:rs301816	1
PITPNM2	57605	12	123468027	123634562	Yes	Yes	Yes	1.04044e-13	0.999994	-0.297419	-1	18.28	1.04893e-23	0	GTEx_v6_Brain_Cerebellar_Hemisphere:GTEx_v6_Brain_Cerebellum:GTEx_v6_Thyroid:GTEx_v7_Brain_Cerebellar_Hemisphere:GTEx_v7_Brain_Cerebellum:GTEx_v7_Esophagus_Mucosa:GTEx_v7_Thyroid:BIOS_eQTL_geneLevel	+	Adrenal:Aorta:Bladder:Dorsolateral_Prefrontal_Cortex:GM12878:hESC:IMR90:Left_Ventricle:Liver:Lung:Mesenchymal_Stem_Cell:Mesendoderm:Neural_Progenitor_Cell:Pancreas:Right_Ventricle:Spleen:Trophoblast-like_Cell	rs1615350;rs1716183;rs1790099;rs10773000;rs11613128;rs1716162;rs1716183:rs1615350:rs1716183:rs1615350;rs1716183:rs1615350;rs11613128:rs1615350;rs1790099:rs1615350;rs10773000:rs10773000:rs11060623	31
GABBR1	2550	6	29523406	29601753	Yes	Yes	Yes	NA	0.99997	0.238892	-1	9.425	1.36184e-13	0	BIOS_eQTL_geneLevel	NA	hESC:Mesendoderm	rs144447022	16
ATP2A2	488	12	110718561	110788898	Yes	Yes	Yes	7.56259e-08	0.998231	NA	1	3.154	6.70785e-07	3.09986e-08	GTEx_v7_Esophagus_Muscularis	-	IMR90:Mesenchymal_Stem_Cell	rs1502337	30
DGKZ	8525	11	46354455	46402104	Yes	Yes	Yes	7.45268e-09	0.998143	-0.438701	1	19.23	5.6535e-10	0	BIOS_eQTL_geneLevel	+	IMR90:Left_Ventricle	rs11038906	25
SNAP91	9892	6	84262599	84419410	Yes	Yes	Yes	7.33265e-10	0.974351	-1.23274	-1	13.16	-9	0.000251693	GTEx_v7_Pituitary:CMC_SVA_cis	+	hESC:Mesendoderm	rs3798869	17
F2	2147	11	46740730	46761056	Yes	Yes	Yes	1.44348e-08	0.959943	-0.037985	1	4.72	1.3102e-06	9.05444e-07	GTEx_v7_Artery_Tibial:BIOS_eQTL_geneLevel	-	IMR90:Mesenchymal_Stem_Cell	rs11038906	25
HCN1	348980	5	45259349	45696253	Yes	Yes	Yes	4.5847e-09	0.953139	-1.22713	-1	10.85	2.81339e-15	1.21822e-10	GTEx_v6_Muscle_Skeletal:GTEx_v6_Pancreas:GTEx_v7_Adipose_Subcutaneous:GTEx_v7_Esophagus_Muscularis:GTEx_v7_Heart_Atrial_Appendage:GTEx_v7_Pancreas:GTEx_v7_Testis	+	hESC:Left_Ventricle:Mesenchymal_Stem_Cell:Mesendoderm	rs3935086;rs142198703;rs3935086:rs142198703	10
NGEF	25791	2	233743396	233877982	Yes	Yes	Yes	4.67354e-13	0.949826	1.13119	-1	13.94	4.97854e-91	1.88631e-79	GTEx_v6_Adipose_Subcutaneous:GTEx_v6_Adrenal_Gland:GTEx_v6_Artery_Aorta:GTEx_v6_Artery_Coronary:GTEx_v6_Artery_Tibial:GTEx_v6_Cells_Transformed_fibroblasts:GTEx_v6_Esophagus_Mucosa:GTEx_v6_Esophagus_Muscularis:GTEx_v6_Heart_Left_Ventricle:GTEx_v6_Skin_Not_Sun_Exposed_Suprapubic:GTEx_v6_Thyroid:GTEx_v7_Adipose_Subcutaneous:GTEx_v7_Adipose_Visceral_Omentum:GTEx_v7_Adrenal_Gland:GTEx_v7_Artery_Aorta…	+	hESC:IMR90:Left_Ventricle:Liver:Mesenchymal_Stem_Cell:Mesendoderm:Pancreas:Spleen:Trophoblast-like_Cell	rs778370;rs2344613;rs73102769;rs4973582;rs11675479;rs2344613:rs2344613;rs778370:rs778370:rs73102769:rs11675479	5
PPP1CC	5501	12	111157485	111180744	Yes	Yes	Yes	4.54323e-08	0.944905	NA	-1	5.505	8.01599e-05	0.0201775	GTEx_v7_Muscle_Skeletal	-	Aorta:GM12878:hESC:IMR90:Left_Ventricle:Liver:Mesenchymal_Stem_Cell:Mesendoderm:Trophoblast-like_Cell	rs1502337	30
VPS29	51699	12	110928902	110939922	Yes	Yes	Yes	4.54323e-08	0.934744	-0.696583	-1	5.581	-9	0	GTEx_v6_Artery_Tibial:GTEx_v6_Cells_Transformed_fibroblasts:GTEx_v6_Esophagus_Mucosa:GTEx_v6_Muscle_Skeletal:GTEx_v6_Nerve_Tibial:GTEx_v6_Skin_Sun_Exposed_Lower_leg:GTEx_v6_Stomach:GTEx_v6_Thyroid:GTEx_v7_Adipose_Subcutaneous:GTEx_v7_Adipose_Visceral_Omentum:GTEx_v7_Adrenal_Gland:GTEx_v7_Artery_Aorta:GTEx_v7_Artery_Tibial:GTEx_v7_Brain_Anterior_cingulate_cortex_BA24:GTEx_v7_Brain_Caudate_basal_ga…	-	Aorta:GM12878:hESC:IMR90:Left_Ventricle:Liver:Mesenchymal_Stem_Cell:Mesendoderm:Right_Ventricle:Trophoblast-like_Cell	rs1502337	30
ARPC3	10094	12	110872630	110888227	Yes	Yes	Yes	4.54323e-08	0.931507	-0.463583	-1	4.667	1.96996e-21	0	GTEx_v6_Muscle_Skeletal:GTEx_v6_Skin_Sun_Exposed_Lower_leg:GTEx_v6_Whole_Blood:GTEx_v7_Muscle_Skeletal:GTEx_v7_Skin_Sun_Exposed_Lower_leg:GTEx_v7_Testis:BIOS_eQTL_geneLevel	+	GM12878:hESC:IMR90:Left_Ventricle:Mesenchymal_Stem_Cell:Mesendoderm	rs1502337	30
MMP16	4325	8	89044237	89340254	Yes	Yes	Yes	4.98043e-08	0.916974	-3.43243	-1	10.53	5.46378e-41	1.12829e-47	GTEx_v6_Adipose_Subcutaneous:GTEx_v6_Adipose_Visceral_Omentum:GTEx_v6_Cells_Transformed_fibroblasts:GTEx_v6_Esophagus_Mucosa:GTEx_v6_Heart_Atrial_Appendage:GTEx_v6_Lung:GTEx_v6_Muscle_Skeletal:GTEx_v6_Nerve_Tibial:GTEx_v6_Pituitary:GTEx_v6_Skin_Sun_Exposed_Lower_leg:GTEx_v6_Spleen:GTEx_v6_Testis:GTEx_v6_Thyroid:GTEx_v7_Adipose_Subcutaneous:GTEx_v7_Adipose_Visceral_Omentum:GTEx_v7_Adrenal_Gland:GT…	+	hESC:IMR90:Left_Ventricle:Mesenchymal_Stem_Cell:Mesendoderm	rs36013966	23
TRIM27	5987	6	28870779	28891766	Yes	Yes	Yes	3.4654e-15	0.878752	-0.142068	-1	5.677	2.08182e-17	0	GTEx_v6_Esophagus_Mucosa:GTEx_v6_Skin_Not_Sun_Exposed_Suprapubic:GTEx_v6_Skin_Sun_Exposed_Lower_leg:GTEx_v6_Whole_Blood:GTEx_v7_Esophagus_Mucosa:GTEx_v7_Muscle_Skeletal:GTEx_v7_Skin_Not_Sun_Exposed_Suprapubic:GTEx_v7_Skin_Sun_Exposed_Lower_leg:GTEx_v7_Testis:GTEx_v7_Whole_Blood:BIOS_eQTL_geneLevel	+	GM12878:hESC:IMR90:Left_Ventricle:Mesenchymal_Stem_Cell:Trophoblast-like_Cell	rs144447022;rs145648066;rs213230;rs7766356;rs35202262;rs144447022:rs13191296;rs68149500:rs68149500:rs4634439:rs13211901:rs35202262;rs13211434:rs35202262:rs13211434;rs13191296	16
CDK2AP1	8099	12	123745528	123756881	Yes	Yes	Yes	1.04044e-13	0.742361	NA	-1	12.21	-9	0	GTEx_v6_Adipose_Subcutaneous:GTEx_v6_Adipose_Visceral_Omentum:GTEx_v6_Artery_Aorta:GTEx_v6_Artery_Tibial:GTEx_v6_Breast_Mammary_Tissue:GTEx_v6_Cells_Transformed_fibroblasts:GTEx_v6_Colon_Sigmoid:GTEx_v6_Colon_Transverse:GTEx_v6_Esophagus_Gastroesophageal_Junction:GTEx_v6_Esophagus_Mucosa:GTEx_v6_Esophagus_Muscularis:GTEx_v6_Lung:GTEx_v6_Nerve_Tibial:GTEx_v6_Pancreas:GTEx_v6_Skin_Not_Sun_Exposed_S…	-	Aorta:GM12878:hESC:IMR90:Left_Ventricle:Liver:Mesenchymal_Stem_Cell:Mesendoderm:Spleen:Trophoblast-like_Cell	rs1615350;rs10773000;rs1716183;rs1790099;rs11613128;rs1716162;rs1716183:rs1615350:rs1615350;rs1716183:rs1615350;rs11613128:rs1615350;rs10773000:rs11060623:rs1716183:rs1615350	31
HIST1H3J	8356	6	27858093	27860884	Yes	Yes	Yes	1.47274e-15	0.695884	-0.189708	-1	7.382	1.87977e-15	1.88602e-20	GTEx_v6_Testis:GTEx_v7_Testis	-	Aorta:Dorsolateral_Prefrontal_Cortex:GM12878:hESC:Hippocampus:IMR90:Left_Ventricle:Liver:Lung:Mesenchymal_Stem_Cell:Mesendoderm:Neural_Progenitor_Cell:Pancreas:Right_Ventricle:Spleen:Trophoblast-like_Cell	rs35202262;rs7766356;rs13211434;rs12179134;rs144447022;rs4634439;rs6908156;rs3800316;rs9366689;rs764284;rs13191296;rs68149500:rs68149500:rs13211434;rs6908156:rs13211901:rs35202262;rs13211434:rs12179134:rs35202262:rs4634439:rs13211434;rs13191296:rs7766356;rs213230:rs213230:rs13211434;rs68149500:rs144447022	16
VPS37B	79720	12	123349882	123380991	Yes	Yes	Yes	1.04044e-13	0.67681	-1.60126	-1	16.01	8.83439e-08	7.26825e-05	BIOS_eQTL_geneLevel	+	IMR90:Mesenchymal_Stem_Cell	rs11060623;rs1615350;rs1716183:rs1615350:rs1615350;rs1790099;rs1716183:rs1615350;rs10773000;rs11613128:rs1615350;rs10773000:rs10773000:rs1615350	31
HMGN4	10473	6	26538633	26546482	Yes	Yes	Yes	1.30794e-13	0.557082	-0.351003	1	9.127	1.51991e-06	4.1991e-21	GTEx_v6_Whole_Blood:GTEx_v7_Muscle_Skeletal:GTEx_v7_Nerve_Tibial:GTEx_v7_Pituitary:GTEx_v7_Whole_Blood:BIOS_eQTL_geneLevel	+	Aorta:GM12878:hESC:Hippocampus:IMR90:Left_Ventricle:Liver:Mesenchymal_Stem_Cell:Mesendoderm:Neural_Progenitor_Cell:Spleen:Trophoblast-like_Cell	rs13211434;rs4634439;rs147925578;rs13211901;rs3800316;rs35202262;rs6914981;rs9366689;rs13191296;rs6908156:rs4634439:rs13211434;rs4634439:rs13211901:rs35202262;rs13211434:rs12179134:rs35202262:rs35202262;rs144447022:rs13191296;rs68149500:rs68149500:rs144447022	16
HIST1H2BK	85236	6	27106073	27114619	Yes	Yes	Yes	1.47274e-15	0.490754	-0.0430523	-1	4.757	2.12009e-28	0	GTEx_v6_Adipose_Subcutaneous:GTEx_v7_Adipose_Subcutaneous:GTEx_v7_Adipose_Visceral_Omentum:GTEx_v7_Artery_Tibial:GTEx_v7_Esophagus_Mucosa:GTEx_v7_Lung:GTEx_v7_Nerve_Tibial:GTEx_v7_Thyroid:BIOS_eQTL_geneLevel	-	Aorta:Bladder:Dorsolateral_Prefrontal_Cortex:GM12878:hESC:Hippocampus:IMR90:Left_Ventricle:Liver:Mesenchymal_Stem_Cell:Mesendoderm:Neural_Progenitor_Cell:Right_Ventricle:Spleen:Trophoblast-like_Cell	rs13211901;rs13211434;rs13191296;rs68149500;rs6908156;rs35202262;rs4634439;rs147925578;rs3800316;rs9366689;rs764284;rs12179134;rs68149500:rs68149500:rs13211434;rs6908156:rs13211434;rs13191296:rs35202262;rs13211434:rs12179134:rs35202262:rs4634439:rs13211434;rs4634439:rs13211901:rs144447022:rs35202262;rs144447022:rs7766356;rs213230:rs213230	16
HIST1H2BJ	8970	6	27093676	27100541	Yes	Yes	Yes	1.30794e-13	0.478842	0.308582	-1	3.827	1.07617e-13	0	GTEx_v7_Adipose_Subcutaneous:BIOS_eQTL_geneLevel	-	Aorta:Bladder:Dorsolateral_Prefrontal_Cortex:GM12878:hESC:Hippocampus:IMR90:Left_Ventricle:Liver:Mesenchymal_Stem_Cell:Mesendoderm:Neural_Progenitor_Cell:Right_Ventricle:Spleen:Trophoblast-like_Cell	rs13211901;rs35202262;rs13211434;rs6908156;rs3800316;rs9366689;rs13191296;rs68149500:rs68149500:rs13211434;rs6908156:rs13211434;rs13191296:rs35202262;rs13211434:rs12179134:rs35202262:rs4634439:rs13211434;rs4634439:rs13211901:rs144447022:rs35202262;rs144447022:rs7766356;rs213230:rs213230	16
HIST1H4K	8362	6	27798952	27799305	Yes	Yes	Yes	1.47274e-15	0.429119	0.387416	-1	11.76	1.29318e-11	0	GTEx_v6_Artery_Aorta:GTEx_v6_Thyroid:GTEx_v7_Brain_Cortex:GTEx_v7_Colon_Transverse:GTEx_v7_Spleen:GTEx_v7_Thyroid:BIOS_eQTL_geneLevel	+	Aorta:GM12878:hESC:IMR90:Left_Ventricle:Liver:Mesenchymal_Stem_Cell:Mesendoderm:Neural_Progenitor_Cell:Spleen:Trophoblast-like_Cell	rs35202262;rs12179134;rs144447022;rs13211434;rs4634439;rs6908156;rs13211901;rs9366689;rs3800316;rs147925578;rs6914981;rs13191296;rs6908156:rs13211901:rs35202262:rs13191296;rs68149500:rs68149500:rs4634439:rs35202262;rs13211434:rs144447022:rs13211434	16
HIST1H4J	8363	6	27791884	27792257	Yes	Yes	Yes	1.47274e-15	0.423754	0.59845	1	7.109	2.2156e-10	0	GTEx_v6_Adipose_Subcutaneous:GTEx_v6_Adrenal_Gland:GTEx_v6_Breast_Mammary_Tissue:GTEx_v6_Ovary:BIOS_eQTL_geneLevel	+	Aorta:GM12878:hESC:IMR90:Left_Ventricle:Liver:Mesenchymal_Stem_Cell:Mesendoderm:Neural_Progenitor_Cell:Spleen:Trophoblast-like_Cell	rs35202262;rs12179134;rs13211434;rs4634439;rs6908156;rs144447022;rs6914981;rs13191296;rs6908156:rs13211901:rs35202262:rs13191296;rs68149500:rs68149500:rs4634439:rs35202262;rs13211434:rs144447022:rs13211434	16
HIST1H3B	8358	6	26031817	26032288	Yes	Yes	Yes	1.30794e-13	0.307283	0.251696	-1	10.63	9.79066e-07	0.000849502	BIOS_eQTL_geneLevel	-	Aorta:Dorsolateral_Prefrontal_Cortex:GM12878:hESC:IMR90:Left_Ventricle:Liver:Lung:Mesenchymal_Stem_Cell:Mesendoderm:Neural_Progenitor_Cell:Spleen:Trophoblast-like_Cell	rs13211434;rs13191296;rs68149500;rs35202262:rs68149500:rs13191296;rs68149500:rs13191296:rs13211434;rs6908156:rs13211901:rs35202262;rs13211434:rs12179134:rs13211434;rs68149500:rs116418977:rs7766356;rs213230:rs213230:rs35202262;rs144447022:rs144447022	16
ARHGAP1	392	11	46698630	46722165	Yes	Yes	Yes	6.93774e-09	0.185565	-0.389142	-1	7.304	4.51945e-08	2.42449e-18	GTEx_v6_Muscle_Skeletal:GTEx_v7_Adipose_Subcutaneous:GTEx_v7_Liver:GTEx_v7_Muscle_Skeletal:GTEx_v7_Nerve_Tibial:GTEx_v7_Pancreas:GTEx_v7_Thyroid:BIOS_eQTL_geneLevel	-	IMR90:Mesenchymal_Stem_Cell	rs11038906	25
C12orf65	91574	12	123717463	123742506	Yes	Yes	Yes	1.04044e-13	0.172329	0.226571	1	19.15	2.17302e-13	5.16568e-09	GTEx_v6_Adipose_Subcutaneous:GTEx_v6_Adipose_Visceral_Omentum:GTEx_v6_Artery_Aorta:GTEx_v6_Cells_Transformed_fibroblasts:GTEx_v6_Colon_Sigmoid:GTEx_v6_Esophagus_Muscularis:GTEx_v6_Nerve_Tibial:GTEx_v7_Adipose_Subcutaneous:GTEx_v7_Adipose_Visceral_Omentum:GTEx_v7_Artery_Aorta:GTEx_v7_Artery_Tibial:GTEx_v7_Breast_Mammary_Tissue:GTEx_v7_Cells_Transformed_fibroblasts:GTEx_v7_Colon_Sigmoid:GTEx_v7_Eso…	-	Aorta:GM12878:hESC:IMR90:Left_Ventricle:Liver:Lung:Mesenchymal_Stem_Cell:Mesendoderm:Pancreas:Spleen:Trophoblast-like_Cell	rs1615350;rs1790099;rs1716183;rs10773000;rs11613128;rs1716162;rs1716183:rs1615350:rs1615350;rs1716183:rs1615350;rs11613128:rs1716183:rs1615350;rs10773000:rs10773000:rs11060623	31
SNX8	29886	7	2291405	2393953	Yes	Yes	Yes	2.44376e-14	0.165171	-0.451639	-1	5.862	1.36751e-14	0	GTEx_v6_Thyroid:GTEx_v7_Thyroid:BIOS_eQTL_geneLevel	+	IMR90	rs33922585;rs58120505;rs2058430	18
HIST1H2BN	8341	6	27806323	27823487	Yes	Yes	Yes	1.47274e-15	0.139775	0.145508	1	11.76	2.02718e-05	0.0291771	GTEx_v7_Esophagus_Gastroesophageal_Junction	+	Aorta:GM12878:hESC:IMR90:Left_Ventricle:Liver:Lung:Mesenchymal_Stem_Cell:Mesendoderm:Neural_Progenitor_Cell:Psoas:Spleen:Trophoblast-like_Cell	rs35202262;rs12179134;rs13191296;rs68149500:rs68149500:rs13211434;rs6908156:rs13211901:rs35202262;rs13211434:rs35202262:rs4634439:rs12179134:rs144447022:rs13211434;rs4634439	16
[truncated: 490 more rows]

## Sheet: T6.GWGAS
Table 6. Genes identified by genome-wide gene-based association study (GWGAS) in MAGMA.
[truncated: 18,286 more rows]

## Sheet: T7.tissue.53
Table 7.Tissue enrichment analysis for genes differentially associated with the two disorders (performed in 53 general tissue types in GTEx using MAGMA)
[truncated: 55 more rows]

[truncated: 8 more sheets: T8.brain.13, T9. neuro-specific, T10.neuron.condition, T11. Gene-set, T12.pathway, T13. rg, T14.predict.indices, T15.PRS.AUC]
