# Supplementary material for: Analysis of genetic differences between psychiatric disorders: exploring pathways and cell types/tissues involved and ability to differentiate the disorders by polygenic scores
Source: Transl Psychiatry. 2021 Aug 13;11:426. doi: 10.1038/s41398-021-01545-x (PMC8363629; doi:10.1038/s41398-021-01545-x)
Supplement: Supplementary file 2 — Supplementary Dataset [file 41398_2021_1545_MOESM2_ESM.zip › Supp_dataset_genetic_diff_psy/ST30_SCZvsBPD_gene_comparison_proposedMethod_simpleComparison.xlsx]

## Sheet: 1. our method
Table 1. Differential genes identified by gene-based association study in MAGMA based on our proposed method
Chr=chromosome; Start Bp=start position of one gene; Stop Bp=stop position of one gene; nSNPs=number of SNPs in the GWAS mapped to the gene; Z=Z-statistic of the gene-based test in MAGMA; P=Two sided gene-based P-value.
Gene name	CHR	START	STOP	nSNPS	Z	P	P(FDR)
ZKSCAN3	6	28317691	28336947	59	6.1634	3.56e-10	5.67315e-06
ZSCAN31	6	28292470	28324048	98	6.0746	6.2134e-10	5.67315e-06
PGBD1	6	28249314	28270326	54	5.6233	9.3675e-09	5.70664e-05
HYDIN	16	70841281	71264625	290	5.4483	2.5431e-08	0.000116021
ZSCAN12	6	28346732	28367511	60	5.2782	6.5227e-08	0.000238254
ARNTL	11	13298199	13408813	259	5.0525	2.1801e-07	0.000663846
STAU1	20	47729878	47804904	146	5.0032	2.8193e-07	0.000685162
ZSCAN9	6	28192664	28201260	26	4.9911	3.0019e-07	0.000685162
SSBP2	5	80708840	81047616	660	4.9147	4.4449e-07	0.000889798
CSE1L	20	47662849	47713489	105	4.8968	4.871e-07	0.000889798
IFT81	12	110562140	110656602	106	4.8542	6.0422e-07	0.000969768
KLF16	19	1852399	1863567	27	4.8321	6.7535e-07	0.000969768
ADD3	10	111756126	111895323	177	4.8279	6.8974e-07	0.000969768
ATP2A2	12	110718561	110788898	78	4.7326	1.1082e-06	0.00144863
ILF3	19	10764937	10803093	50	4.6573	1.6018e-06	0.00177336
KIF15	3	44803209	44914868	118	4.6535	1.632e-06	0.00177336
SPATS2	12	49760367	49921205	300	4.6513	1.6491e-06	0.00177336
KIAA1143	3	44779153	44803154	24	4.6341	1.7927e-06	0.00181695
ZKSCAN4	6	28212401	28227011	33	4.6123	1.9911e-06	0.00191365
REXO1	19	1815248	1848452	54	4.5866	2.2523e-06	0.00205549
ZNF501	3	44771088	44778575	11	4.5508	2.672e-06	0.00222574
WSCD2	12	108523248	108644314	312	4.5499	2.6836e-06	0.00222574
ZNF502	3	44754135	44765323	14	4.4834	3.6724e-06	0.00286246
TCTN1	12	111051832	111087235	37	4.4784	3.7607e-06	0.00286246
ZNF536	19	30719197	31204445	1023	4.4637	4.0285e-06	0.00294529
DIP2C	10	320130	735683	841	4.4329	4.648e-06	0.00321434
RP11-691N7.6	11	57509635	57560715	57	4.4282	4.7509e-06	0.00321434
HIST1H4L	6	27840926	27841289	1	4.4094	5.1822e-06	0.00333288
OR2B2	6	27878963	27880174	4	4.4051	5.2879e-06	0.00333288
HIST1H2BN	6	27806323	27823487	26	4.3253	7.6149e-06	0.00463474
TRIM38	6	25963030	25987384	41	4.3025	8.4438e-06	0.00497079
SIRPA	20	1875154	1920543	158	4.2846	9.1516e-06	0.00497079
DSTYK	1	205111632	205180727	151	4.2836	9.1934e-06	0.00497079
ARFGEF2	20	47538427	47653230	249	4.2824	9.245e-06	0.00497079
TBC1D5	3	17198654	18486309	2712	4.2656	9.9678e-06	0.00512603
CTNND1	11	57520715	57587018	78	4.2622	1.0121e-05	0.00512603
RP11-451M19.3	10	111701029	111713649	19	4.2319	1.1588e-05	0.005575
ST18	8	53023399	53373519	743	4.2305	1.1657e-05	0.005575
TACC1	8	38585704	38710546	226	4.2261	1.1889e-05	0.005575
CSMD1	8	2792875	4852494	16028	4.1803	1.4559e-05	0.00654357
TMX2-CTNND1	11	57480077	57559058	96	4.1734	1.5005e-05	0.00654357
PPP1CC	12	111157485	111180744	40	4.1685	1.5332e-05	0.00654357
DNAJA3	16	4475806	4506776	70	4.1676	1.5392e-05	0.00654357
CHCHD3	7	132469629	132766848	489	4.1387	1.7464e-05	0.00726687
BTN3A2	6	26365387	26378546	97	4.1303	1.8115e-05	0.0073084
PCCB	3	135969148	136056738	124	4.1264	1.8426e-05	0.0073084
PPTC7	12	110969120	111021125	54	4.1191	1.9021e-05	0.00738615
PRIMA1	14	94184644	94254827	203	4.106	2.0132e-05	0.00765098
FAF1	1	50905150	51425935	655	4.0669	2.3819e-05	0.00887449
ZSCAN23	6	28399707	28411279	28	4.0135	2.9918e-05	0.0109261
GPN3	12	110890289	110907073	25	3.9995	3.1744e-05	0.0113567
ZNF852	3	44540462	44552128	8	3.9705	3.5854e-05	0.012614
VPS29	12	110928902	110939922	14	3.9648	3.6724e-05	0.0126518
DARS2	1	173793641	173827684	34	3.9532	3.8561e-05	0.0130604
CDKN2C	1	51426417	51440305	12	3.9462	3.9701e-05	0.0131883
MACROD2	20	13976015	16033842	6031	3.9257	4.3239e-05	0.0140948
STAG1	3	136055077	136471220	579	3.9214	4.4013e-05	0.0141039
PPP2R3A	3	135684515	135866733	279	3.9003	4.8038e-05	0.0148955
EIF2B4	2	27587219	27593353	8	3.9	4.8087e-05	0.0148955
LYG2	2	99858709	99871745	22	3.8909	4.9939e-05	0.0151954
SEMG1	20	43835638	43838413	6	3.8759	5.312e-05	0.015825
HIPK2	7	139246316	139477577	381	3.8733	5.3694e-05	0.015825
RRAS2	11	14299472	14386052	95	3.8692	5.46e-05	0.0158349
RPS6KA2	6	166822852	167319939	1635	3.8575	5.7272e-05	0.0163583
MACF1	1	39546988	39952849	679	3.8499	5.9089e-05	0.0165823
FADS2	11	61560452	61634826	157	3.8465	5.9901e-05	0.0165823
MTSS1L	16	70695107	70719969	56	3.8388	6.1821e-05	0.016853
RTN1	14	60062694	60337684	484	3.8338	6.3092e-05	0.0169544
ZDHHC5	11	57435219	57468659	50	3.8281	6.4556e-05	0.0171059
PI3	20	43803517	43805185	15	3.7928	7.4464e-05	0.0194456
ZMYND11	10	180405	300577	186	3.7872	7.6171e-05	0.0196092
MSL2	3	135867764	135916083	46	3.7753	7.9907e-05	0.0202757
FXR1	3	180585929	180700541	187	3.7469	8.9512e-05	0.0224007
CORO7-PAM16	16	4390252	4470495	177	3.7382	9.2678e-05	0.022656
RTN4	2	55199325	55339757	412	3.7374	9.2985e-05	0.022656
HFE	6	26087509	26098571	27	3.7268	9.695e-05	0.0230496
PIP4K2B	17	36921942	36956379	77	3.7259	9.7323e-05	0.0230496
CYP26B1	2	72356367	72375167	30	3.723	9.8427e-05	0.0230496
POMC	2	25383722	25391772	15	3.7196	9.9754e-05	0.0230671
TMX2	11	57480072	57508445	38	3.7163	0.00010109	0.0230671
XPNPEP1	10	111624524	111683311	86	3.706	0.00010527	0.0236846
ARPC3	12	110872630	110888227	30	3.6938	0.00011047	0.0245099
HDAC7	12	48176505	48226915	158	3.6734	0.00011967	0.0255379
ZNF800	7	126986844	127071978	261	3.6733	0.00011971	0.0255379
GTF3C2	2	27548716	27579868	23	3.6708	0.00012087	0.0255379
CORO7	16	4404543	4475706	166	3.6693	0.00012162	0.0255379
HIST1H1B	6	27834570	27835359	4	3.6692	0.00012163	0.0255379
SNX17	2	27593389	27599995	8	3.6662	0.00012308	0.0255379
SLC44A2	19	10713133	10755235	118	3.6629	0.00012471	0.0256615
PPM1G	2	27604061	27632554	36	3.6524	0.00012991	0.0261014
CENPM	22	42334725	42343168	28	3.6521	0.00013006	0.0261014
PTDSS1	8	97273943	97349223	142	3.6382	0.0001373	0.0272079
HLF	17	53342373	53402426	126	3.6332	0.00013995	0.0275047
SLC7A14	3	170177372	170303863	259	3.6301	0.00014164	0.0276009
FAM216A	12	110906169	110928190	34	3.6254	0.00014423	0.027695
ZKSCAN8	6	28109688	28127250	43	3.6145	0.00015048	0.0283387
VAC14	16	70721342	70835064	205	3.614	0.00015073	0.0283387
TCF4	18	52889562	53332018	679	3.6118	0.00015204	0.0283387
LPPR1	9	103790991	104087417	870	3.5976	0.00016059	0.0297134
ZNF574	19	42572629	42585701	3	3.5845	0.00016889	0.030878
SEMG2	20	43849941	43853099	10	3.5698	0.00017861	0.0320638
ZNF35	3	44690219	44702283	9	3.5697	0.0001787	0.0320638
MUTYH	1	45794835	45806142	14	3.5571	0.00018746	0.0330283
GATAD2A	19	19496635	19619740	169	3.5567	0.00018774	0.0330283
GCKR	2	27719709	27746554	41	3.5474	0.00019449	0.0334684
HIST1H2AJ	6	27782112	27782607	4	3.5469	0.00019491	0.0334684
C11orf31	11	57508825	57510986	3	3.546	0.00019556	0.0334684
BTN2A1	6	26458150	26476849	62	3.5411	0.00019924	0.0335522
RP11-529K1.3	16	70333097	70400163	51	3.5382	0.00020144	0.0335522
QTRT1	19	10812106	10824113	22	3.538	0.00020159	0.0335522
ZSCAN16	6	28092338	28097860	10	3.5332	0.0002053	0.0337437
KIAA0754	1	39876151	39882154	11	3.5286	0.0002089	0.033955
DNAJC12	10	69556427	69597924	67	3.5275	0.00020972	0.033955
SLC6A7	5	149569520	149602351	133	3.5234	0.00021305	0.0339999
ZNF513	2	27600098	27603657	2	3.5216	0.00021449	0.0339999
ATP5H	17	73034958	73043080	28	3.519	0.00021661	0.0341794
AMBRA1	11	46417964	46615675	156	3.5068	0.00022675	0.0354489
KIAA1211L	2	99410309	99552722	353	3.5028	0.00023023	0.0354672
SRPK2	7	104751151	105039755	502	3.5017	0.00023115	0.0354672
KLHL20	1	173684080	173755840	79	3.4926	0.00023918	0.03624
OSBPL9	1	52042851	52254889	196	3.4914	0.00024022	0.03624
DDX19B	16	70323566	70369186	27	3.4883	0.00024303	0.0363922
IFT172	2	27667238	27712656	61	3.484	0.00024697	0.036542
PPP1R16B	20	37434348	37551667	282	3.4829	0.000248	0.036542
CACNA1D	3	53528683	53847760	721	3.4692	0.00026102	0.0381498
MAU2	19	19431490	19469563	75	3.4665	0.00026364	0.0382684
CRTC2	1	153920145	153931101	11	3.4639	0.00026617	0.0382684
REV1	2	100016938	100106497	173	3.4576	0.00027251	0.0389686
TUBB8	10	92828	120103	76	3.4461	0.00028432	0.0402245
ITPKA	15	41785591	41795747	22	3.4316	0.0003	0.0421638
TMCC2	1	205197304	205242471	122	3.4222	0.00031053	0.043186
RP11-123K3.4	12	57643392	57690267	47	3.421	0.00031198	0.043186
ZNF480	19	52800430	52829175	86	3.4121	0.00032233	0.0442351
TMEM258	11	61535973	61560274	32	3.388	0.000352	0.0476927
SIX2	2	45232300	45236569	11	3.386	0.00035466	0.0476927
STAC3	12	57637236	57644976	7	3.3856	0.00035514	0.0476927
NBEAL1	2	203879602	204091101	280	3.3793	0.00036333	0.0480266
SERPINC1	1	173872947	173886516	23	3.3764	0.00036714	0.0480266
PAX5	9	36833272	37034103	724	3.3756	0.00036828	0.0480266
MGAT3	22	39853349	39888199	57	3.3755	0.00036845	0.0480266
C2orf15	2	99757948	99939204	351	3.3719	0.0003733	0.0483339
ZBTB37	1	173837220	173872687	89	3.3696	0.00037637	0.0483795
RC3H1	1	173900352	173991435	154	3.3635	0.00038477	0.0488495
ANAPC7	12	110810705	110841535	70	3.3632	0.00038521	0.0488495
DDX19A	16	70380732	70407286	23	3.349	0.00040548	0.0510328
CENPL	1	173768688	173793858	27	3.3474	0.00040783	0.0510587
HIST1H4A	6	26021907	26022278	1	3.3307	0.00043307	0.053455
HIST1H2BL	6	27775257	27775709	2	3.3305	0.00043339	0.053455
FLJ27365	22	46449749	46509808	133	3.3215	0.00044774	0.0549356
CMTR2	16	71315292	71323618	20	3.3172	0.00045456	0.055422
EIF5B	2	99953816	100017789	126	3.3084	0.00046921	0.056749
KTN1	14	56025790	56168244	380	3.3042	0.0004763	0.0570101
SENP3	17	7465192	7475287	23	3.299	0.00048516	0.0570101
SLC4A1AP	2	27886338	27917840	24	3.2962	0.00049005	0.0570101
ST3GAL2	16	70413338	70473140	50	3.2951	0.00049199	0.0570101
ITGAD	16	31404633	31437826	45	3.295	0.00049211	0.0570101
RBPJL	20	43935491	43945803	19	3.2948	0.00049248	0.0570101
HEXIM2	17	43238067	43247407	10	3.2947	0.00049265	0.0570101
VIPR2	7	158820866	158937649	307	3.2922	0.00049706	0.0571112
MED19	11	57471186	57479693	9	3.285	0.00050982	0.057971
GRIK5	19	42502473	42573650	41	3.2831	0.00051334	0.057971
RRBP1	20	17594323	17662940	137	3.283	0.00051362	0.057971
CADM2	3	85008132	86123579	2727	3.2805	0.00051821	0.0580637
CAND1	12	67663061	67713731	156	3.2781	0.00052246	0.0581553
HVCN1	12	111065646	111142755	94	3.2755	0.00052743	0.0583565
ATXN7L3	17	42269173	42277481	7	3.272	0.00053404	0.0585328
TP73	1	3569084	3652765	244	3.2716	0.00053464	0.0585328
2019-09-10	2	110300559	110371783	170	3.2575	0.00056194	0.0607592
ZNF512B	20	62588055	62680113	200	3.2575	0.00056205	0.0607592
DGKG	3	185823457	186080026	579	3.252	0.000573	0.061584
KCNN2	5	113696642	113832337	296	3.2457	0.00058576	0.0626129
UQCRQ	5	132202252	132203723	3	3.2425	0.00059243	0.0626283
LEAP2	5	132208014	132210738	8	3.2424	0.00059268	0.0626283
MARVELD3	16	71660064	71676017	32	3.2402	0.00059731	0.0626884
RPEL1	10	105005644	105007773	2	3.235	0.00060827	0.0632218
DGKZ	11	46354455	46402104	44	3.2345	0.0006092	0.0632218
DEFA1	8	6835171	6837602	1	3.2267	0.0006261	0.0643018
SCNN1A	12	6456009	6486896	70	3.2251	0.00062967	0.0643018
GTF2A1L	2	48844937	48960287	437	3.2245	0.00063104	0.0643018
NR4A3	9	102584137	102629173	42	3.2223	0.00063588	0.0643018
CREB5	7	28338940	28865511	1612	3.222	0.00063654	0.0643018
TRPS1	8	116420724	116821899	499	3.1983	0.00069119	0.0693696
CLP1	11	57416465	57429340	14	3.1963	0.00069602	0.0694897
FAAH	1	46859937	46879520	33	3.1888	0.00071442	0.0708247
SHISA8	22	42307297	42310570	13	3.1868	0.00071939	0.0708247
DENND4B	1	153901977	153919172	20	3.1863	0.00072054	0.0708247
RP11-113D6.10	11	18230685	18236109	9	3.1837	0.00072701	0.0710322
AFAP1L1	5	148651434	148721365	157	3.1808	0.00073432	0.0713346
AC074091.13	2	27928653	27938599	14	3.1723	0.00075629	0.073084
RAD9B	12	110939460	110969891	48	3.1703	0.00076147	0.0731802
RBM6	3	49977440	50137478	274	3.1677	0.00076819	0.0734666
HIST1H2AA	6	25726291	25726790	5	3.1653	0.00077451	0.0737467
FAM205A	9	34723052	34729464	21	3.1636	0.00077913	0.0737467
KIAA1045	9	34957484	34982541	44	3.162	0.00078355	0.0738374
SUGP1	19	19386827	19431653	93	3.16	0.00078877	0.073923
SOD3	4	24791534	24802464	22	3.1583	0.00079344	0.073923
SLC39A1	1	153931575	153940188	12	3.1489	0.00081949	0.0759591
WNT3	17	44839872	44910520	67	3.1448	0.00083114	0.0763402
OCM	7	5919458	5925993	32	3.1443	0.0008323	0.0763402
UBE2E3	2	181831975	181941312	365	3.1431	0.00083575	0.0763402
TNFRSF13C	22	42321045	42322822	5	3.1405	0.00084338	0.0763402
FADS1	11	61567099	61596790	34	3.1401	0.00084444	0.0763402
STON1-GTF2A1L	2	48757064	49003654	959	3.1386	0.00084888	0.0764142
ZNF593	1	26496362	26498551	9	3.1361	0.00085612	0.0764934
DUOX1	15	45422131	45457774	80	3.133	0.0008652	0.0764934
GATAD2B	1	153777201	153895451	186	3.1329	0.00086541	0.0764934
TXNDC9	2	99935445	99957165	45	3.132	0.0008681	0.0764934
MAPT	17	43971748	44105700	41	3.1312	0.0008706	0.0764934
DEFB125	20	67891	77735	10	3.1296	0.00087524	0.0764934
HIST1H3I	6	27839623	27840099	1	3.1255	0.00088751	0.0772602
KANSL1	17	44107282	44302733	33	3.1174	0.00091221	0.0787721
SLC17A2	6	25912982	25930946	56	3.1169	0.00091395	0.0787721
GID4	17	17942606	17971718	50	3.1153	0.00091872	0.0788312
LYG1	2	99900701	99921205	32	3.1115	0.00093063	0.0794576
PAM16	16	4381550	4405608	53	3.1103	0.00093458	0.0794576
BTBD2	19	1985447	2034880	140	3.1057	0.000949	0.0799566
NRBP1	2	27650657	27665126	14	3.1048	0.00095197	0.0799566
HIST1H3J	6	27858093	27860884	7	3.1041	0.0009544	0.0799566
UGDH	4	39500375	39529931	114	3.1015	0.00096271	0.0803423
KNCN	1	47011316	47017199	13	3.0955	0.00098241	0.0812687
NRGN	11	124609742	124617106	11	3.0955	0.00098251	0.0812687
MPPED2	11	30406040	30608419	505	3.0935	0.00098913	0.0813965
ZCCHC7	9	37120536	37358146	296	3.0875	0.0010093	0.0827521
FSCN3	7	127231463	127242198	22	3.0849	0.0010181	0.0831983
DRAM1	12	102271129	102405908	503	3.0768	0.0010462	0.0834111
MON1A	3	49946302	49967606	22	3.0762	0.0010483	0.0834111
RIT2	18	40323192	40695657	820	3.0757	0.0010499	0.0834111
CTH	1	70876901	70905534	72	3.0753	0.0010515	0.0834111
OST4	2	27293340	27294641	1	3.0753	0.0010515	0.0834111
RP4-576H24.4	20	1520790	1600655	150	3.0746	0.0010541	0.0834111
RNF222	17	8294022	8301144	23	3.0723	0.0010619	0.0834796
KALRN	3	123798870	124445172	1946	3.0718	0.0010638	0.0834796
TNFSF12	17	7452208	7464925	39	3.0704	0.0010688	0.0835469
TNFSF12-TNFSF13	17	7452416	7464918	39	3.0704	0.0010688	0.0835469
SIRPB1	20	1544167	1600707	81	3.064	0.0010919	0.0843872
TP53I13	17	27893070	27900175	10	3.064	0.0010921	0.0843872
IL25	14	23842018	23845612	9	3.0624	0.0010979	0.0844458
PHF21A	11	45950871	46142985	306	3.0617	0.0011004	0.0844458
GPR158	10	25463991	25891155	1654	3.0598	0.0011073	0.0845034
IL20RB	3	136665072	136729927	112	3.0578	0.0011148	0.0845034
KMT2E	7	104654626	104754808	144	3.054	0.0011292	0.0849639
SLC17A3	6	25833294	25882514	137	3.0538	0.0011298	0.0849639
FAT3	11	92085262	92629618	1075	3.0537	0.00113	0.0849639
SOWAHC	2	110371911	110376563	10	3.051	0.0011405	0.0853645
NSUN4	1	46805849	46830824	183	3.0498	0.0011451	0.0857618
CLU	8	27454434	27472548	38	3.0462	0.0011589	0.0861559
ATPAF2	17	17880723	17942523	77	3.0434	0.0011696	0.0861979
MOGAT3	7	100838288	100844302	11	3.0428	0.0011718	0.0861979
GPR162	12	6930711	6939136	15	3.0377	0.0011921	0.0873192
TSGA10	2	99613724	99771427	330	3.0319	0.001215	0.0891625
AARS	16	70286198	70323446	28	3.0269	0.0012355	0.0902631
HDAC5	17	42154114	42201070	74	3.0227	0.0012527	0.0902717
TDRD5	1	179560748	179660407	293	3.0223	0.0012545	0.0902717
LRRC10B	11	61276272	61278482	5	3.0131	0.0012931	0.0927824
MICAL2	11	12115543	12285334	622	3.0126	0.0012952	0.0927824
ATG13	11	46638826	46696368	41	3.0115	0.0012999	0.0927824
C18orf8	18	21083473	21111746	37	3.0091	0.00131	0.0931323
CHDH	3	53846362	53880417	103	3.0038	0.0013334	0.0941877
PRIM2	6	57179603	57513375	182	3.0024	0.0013392	0.0945295
PRPF6	20	62612488	62664453	105	3	0.00135	0.0948687
ZNF165	6	28048753	28057341	21	2.9967	0.0013646	0.0952052
CNKSR1	1	26503894	26516377	28	2.9958	0.0013685	0.0955392
INA	10	105036920	105050108	17	2.992	0.0013856	0.0965654
IGSF9B	11	133778459	133826880	133	2.9851	0.0014176	0.0982758
RWDD3	1	95699711	95712781	36	2.9811	0.0014361	0.0992839
ZNF197	3	44626380	44689963	69	2.9777	0.0014523	0.0995976
PASK	2	242045514	242089679	190	2.9663	0.0015073	0.103241
PCBD2	5	134240596	134343649	99	2.9645	0.0015156	0.103241
TMEM42	3	44903361	44907162	2	2.9631	0.0015229	0.103241
GCNT1	9	79034752	79122332	343	2.9601	0.0015375	0.103736
HHLA3	1	70820488	70851022	58	2.959	0.001543	0.103736
LRRC48	17	17876127	17920203	61	2.9577	0.0015497	0.103736
CCDC63	12	111284573	111345339	160	2.9567	0.0015548	0.103736
C1orf173	1	75033795	75139422	148	2.9535	0.0015711	0.104691
FAM196B	5	169291268	169407744	290	2.9482	0.0015983	0.106304
DGKH	13	42614176	42830714	737	2.9342	0.001672	0.110415
MFAP3	5	153418466	153600038	478	2.9335	0.0016761	0.110415
NKIRAS1	3	23933151	23988082	179	2.9327	0.0016802	0.110415
LHCGR	2	48859428	48982880	471	2.9316	0.0016861	0.110674
L3HYPDH	14	59927081	59951148	77	2.9254	0.00172	0.112236
C17orf53	17	42219274	42239844	31	2.9217	0.0017409	0.112736
BHMT	5	78407602	78428108	53	2.9213	0.0017428	0.112736
COX7B2	4	46736844	46911252	384	2.9174	0.0017646	0.113629
PANK3	5	167975500	168006605	40	2.9116	0.0017979	0.115802
PRICKLE2	3	64079543	64431152	1067	2.9103	0.0018052	0.116037
TTC4	1	55181495	55208330	146	2.9074	0.0018224	0.11627
ASTN2	9	119187504	120177348	2927	2.9064	0.0018283	0.116327
UBE2J1	6	90036344	90062567	45	2.9049	0.0018366	0.116327
POU2F2	19	42590263	42700737	106	2.9044	0.0018396	0.116327
NBL1	1	19967048	19984945	60	2.9011	0.0018595	0.117186
DKFZP779J2370	15	100255908	100258029	5	2.8979	0.0018786	0.118039
NUDCD1	8	110253148	110346614	218	2.8958	0.0018911	0.118261
ZNF445	3	44481262	44519162	56	2.8923	0.0019123	0.118515
FAM83F	22	40390953	40439533	69	2.8922	0.0019127	0.118515
PNISR	6	99845927	99873207	52	2.8914	0.0019175	0.118515
OR5V1	6	29323007	29399744	10	2.8912	0.0019186	0.118515
GDNF	5	37812779	37839788	78	2.8862	0.0019499	0.119559
DMGDH	5	78293438	78531861	589	2.8854	0.0019547	0.119559
DDX27	20	47835884	47860614	83	2.8801	0.0019879	0.121603
KDM3A	2	86667770	86719839	102	2.8776	0.0020035	0.121605
GNG12	1	68167149	68299150	280	2.877	0.0020076	0.121605
FOXP1	3	71003844	71633140	1247	2.8766	0.0020097	0.121605
ZNFX1	20	47854483	47894963	133	2.8739	0.0020272	0.12241
C12orf76	12	110465872	110511491	91	2.8705	0.0020493	0.123195
AFF4	5	132211071	132299326	184	2.8687	0.0020611	0.123195
DRG2	17	17991200	18011285	34	2.8675	0.0020689	0.123195
RLBP1	15	89753100	89764982	28	2.8671	0.0020713	0.123195
MYO15A	17	18012020	18083116	129	2.8627	0.0021001	0.123563
ZNF322	6	26636518	26659980	65	2.8622	0.0021035	0.123563
IKZF1	7	50343720	50472799	233	2.8622	0.0021039	0.123563
DAAM1	14	59655364	59838123	555	2.8616	0.0021076	0.123563
SAR1B	5	133936834	133984961	34	2.8615	0.0021082	0.123563
BRD1	22	50166931	50221160	111	2.8555	0.0021482	0.125504
RNF125	18	29598335	29653176	123	2.8535	0.0021617	0.125649
SAT2	17	7529552	7531194	4	2.8523	0.0021701	0.125649
FNDC4	2	27714750	27718112	5	2.8506	0.0021818	0.125649
IL22	12	68642022	68647387	14	2.8503	0.0021836	0.125649
RABL2B	22	51205929	51222091	10	2.8457	0.0022158	0.126492
FAM102A	9	130702858	130742792	85	2.8443	0.0022257	0.126492
LTK	15	41795836	41806085	27	2.844	0.0022274	0.126492
KCTD10	12	109886461	109915349	122	2.8435	0.0022313	0.126492
HIST1H2BC	6	26115101	26124154	26	2.8424	0.0022386	0.126492
CHST8	19	34112861	34264414	486	2.8409	0.0022496	0.126492
EFR3B	2	25264999	25378243	238	2.8405	0.0022518	0.126492
ANKRD45	1	173578700	173639001	59	2.8403	0.0022538	0.126492
MYO1H	12	109785708	109893328	442	2.8348	0.002293	0.127953
JKAMP	14	59951161	59972128	77	2.8347	0.0022936	0.127953
R3HDM2	12	57643392	57824788	203	2.832	0.0023132	0.128677
INHBC	12	57828543	57844611	28	2.8299	0.0023282	0.129004
GPR135	14	59895740	59932060	126	2.8295	0.0023312	0.129004
NAT10	11	34127149	34169217	78	2.8278	0.0023432	0.129167
REPIN1	7	150065278	150071133	16	2.8234	0.0023761	0.130586
SMEK1	14	91923955	91976898	122	2.8229	0.0023793	0.130586
POM121L2	6	27253682	27279949	88	2.8213	0.0023918	0.130742
CNN3	1	95362507	95392834	114	2.8174	0.0024205	0.131595
SLC17A4	6	25754927	25781419	101	2.8169	0.0024244	0.131595
ZNF821	16	71893583	71929239	64	2.8145	0.0024428	0.132196
SPEF1	20	3758151	3762095	5	2.8127	0.0024562	0.132196
CGRRF1	14	54976530	55005567	38	2.8127	0.0024565	0.132196
RBM5	3	50126341	50156454	29	2.8118	0.0024636	0.132196
GNRH1	8	25276776	25282170	5	2.8093	0.0024827	0.132491
CHRM4	11	46406640	46408107	1	2.8091	0.0024843	0.132491
PRM2	16	11369496	11370337	3	2.8049	0.0025163	0.133846
HES7	17	8023908	8027410	13	2.8041	0.0025228	0.133846
SREBF2	22	42229109	42303312	163	2.8024	0.0025362	0.134517
GCC1	7	127220672	127233665	38	2.7975	0.0025749	0.135712
RAP2B	3	152880029	152886265	6	2.7956	0.0025899	0.135982
CLCA4	1	87012761	87046437	77	2.795	0.0025948	0.135982
KY	3	134321980	134370478	113	2.7935	0.0026068	0.13664
CACYBP	1	174968300	174980851	17	2.7866	0.0026633	0.13886
PITPNM3	17	6354584	6459814	342	2.7838	0.0026861	0.139719
SDCCAG8	1	243419320	243663394	383	2.7797	0.0027208	0.139719
ASF1A	6	119215384	119230332	32	2.7796	0.0027215	0.139719
BIN3	8	22477931	22526661	122	2.7792	0.0027245	0.139719
CCL15	17	34323476	34329084	22	2.7785	0.0027306	0.139719
TTC8	14	89290497	89344335	78	2.7785	0.0027307	0.139719
TLR3	4	186990306	187009223	47	2.7785	0.0027309	0.139719
CRHR1	17	43699267	43913194	154	2.7763	0.002749	0.139959
KCTD2	17	73028670	73061984	109	2.7756	0.0027548	0.139959
AP1M2	19	10683347	10697991	69	2.7709	0.0027947	0.1416
KCTD9	8	25285366	25315992	71	2.7693	0.0028092	0.14222
ADO	10	64564516	64568238	7	2.7657	0.0028404	0.143342
SS18L2	3	42623332	42636606	31	2.7644	0.0028515	0.14345
CIB3	19	16272179	16284336	34	2.7622	0.0028708	0.143628
CAPRIN1	11	34073230	34122703	120	2.7611	0.0028803	0.143628
UTS2B	3	190984957	191048325	284	2.7604	0.0028866	0.143628
ZNF660	3	44619715	44641186	28	2.7596	0.0028933	0.143628
TFAP2B	6	50786436	50815326	66	2.758	0.002908	0.143628
ACAA2	18	47309869	47340330	66	2.7574	0.002913	0.143628
DPYD	1	97543299	98386605	1942	2.7552	0.0029325	0.143628
CCAR2	8	22462145	22479027	57	2.7551	0.0029334	0.143628
PTBP2	1	97187221	97289294	196	2.755	0.0029346	0.143628
GLIS2	16	4364762	4389598	52	2.754	0.0029432	0.143628
DDX56	7	44605016	44614650	33	2.754	0.0029433	0.143628
BTN1A1	6	26501449	26510650	19	2.753	0.0029522	0.143732
SEC22C	3	42589461	42642572	125	2.752	0.002962	0.143836
EXTL1	1	26346375	26362955	24	2.7497	0.0029823	0.144423
C1orf185	1	51567906	51613752	61	2.7494	0.0029853	0.144525
MST1R	3	49924435	49941299	23	2.7464	0.0030124	0.145107
ATXN1L	16	71879894	71919171	69	2.7443	0.0030319	0.145687
HIST1H2AL	6	27833034	27833606	2	2.7411	0.0030614	0.146743
INHBE	12	57846106	57853063	8	2.7373	0.0030976	0.148273
IST1	16	71879899	71962913	163	2.7334	0.0031346	0.14919
FOXR1	11	118842417	118852001	20	2.7313	0.0031546	0.14919
HIST1H1A	6	26017260	26018040	4	2.731	0.0031572	0.14919
CALN1	7	71244476	71912136	1854	2.7305	0.0031624	0.14919
MOB3C	1	47073387	47082563	17	2.7304	0.0031625	0.14919
CELF4	18	34823010	35146000	821	2.7295	0.0031712	0.149276
TRIM63	1	26377795	26394927	40	2.7288	0.0031781	0.149362
XRCC5	2	216972187	217071026	228	2.7266	0.0031993	0.149617
SREBF1	17	17713713	17740325	37	2.7254	0.0032108	0.149617
LDB3	10	88428206	88495825	235	2.725	0.0032148	0.149617
PDZRN4	12	41582250	41968392	1231	2.7231	0.003234	0.150166
NRD1	1	52254863	52344477	149	2.7229	0.0032358	0.150249
AC011997.1	2	198557830	198639547	99	2.7217	0.0032478	0.150331
PGBD3	10	50723151	50747086	69	2.7181	0.0032834	0.151336
NSF	17	44668035	44834830	56	2.7166	0.0032978	0.151493
SLC5A5	19	17982782	18005983	48	2.716	0.0033033	0.151493
SHF	15	45459412	45493373	55	2.7152	0.0033118	0.151571
C20orf27	20	3734155	3749034	56	2.7149	0.0033151	0.151649
CEP170B	14	105331617	105363107	112	2.7129	0.0033345	0.151727
TNFRSF10B	8	22877646	22926692	141	2.7129	0.0033353	0.151804
FAM117B	2	203499901	203634480	157	2.7091	0.0033733	0.152787
WDR12	2	203739505	203879521	263	2.708	0.0033848	0.152861
LETM1	4	1813206	1857974	16	2.7076	0.0033886	0.152935
TGFB1I1	16	31482906	31489281	5	2.7065	0.0033996	0.153008
C20orf24	20	35234137	35240960	8	2.704	0.003426	0.153602
ITSN2	2	24425733	24583583	306	2.7037	0.0034283	0.153602
SLC48A1	12	48147699	48176536	86	2.7027	0.0034395	0.153673
AC002398.9	19	36236579	36245420	19	2.7005	0.0034618	0.154189
SHBG	17	7517382	7536700	37	2.7	0.0034665	0.154259
ERO1L	14	53106634	53162618	116	2.697	0.0034979	0.154906
ZBTB47	3	42695176	42709072	30	2.6961	0.003508	0.154906
PARP10	8	145051321	145086940	60	2.6961	0.0035083	0.154906
ERCC6-PGBD3	10	50723247	50747584	70	2.6911	0.0035612	0.156734
RBBP5	1	205055270	205091143	98	2.6891	0.0035817	0.157236
SPRY2	13	80910111	80915086	6	2.6865	0.0036097	0.158173
NUDCD3	7	44418720	44530479	225	2.686	0.0036152	0.158232
GPX5	6	28493702	28502729	1	2.6839	0.003638	0.158407
ZNF610	19	52839498	52871031	108	2.6831	0.0036476	0.158407
ALG14	1	95439963	95538501	253	2.6828	0.0036503	0.158407
BOLL	2	198591603	198651486	71	2.6768	0.0037169	0.161062
AP003041.2	11	129936836	129944012	41	2.6736	0.0037517	0.161645
C19orf52	19	11039409	11044211	13	2.6729	0.0037604	0.161645
APLP2	11	129939732	130014699	224	2.6728	0.0037613	0.161645
SDHD	11	111957497	111990353	34	2.672	0.0037698	0.161694
LMBR1	7	156461646	156685924	732	2.6707	0.0037844	0.161743
S100A7L2	1	153409534	153412425	6	2.6698	0.0037952	0.162219
MTERFD2	2	242011584	242041747	69	2.6678	0.0038176	0.162693
ADAMTS10	19	8645126	8675620	43	2.6642	0.003859	0.163634
RFTN2	2	198432948	198540769	149	2.664	0.0038603	0.163634
DAO	12	109252708	109294819	114	2.6623	0.0038808	0.164101
IPO9	1	201798269	201853422	93	2.6589	0.0039198	0.165069
SAMD10	20	62605466	62611361	16	2.6583	0.0039273	0.165069
TM6SF2	19	19375173	19384200	22	2.6579	0.0039316	0.165069
CAMLG	5	134074191	134087847	11	2.6576	0.003935	0.165109
PCBP2	12	53835525	53874946	30	2.6559	0.0039547	0.16515
ANKRD13C	1	70726271	70820417	140	2.6537	0.0039808	0.165646
RNGTT	6	89319985	89673348	685	2.6535	0.0039827	0.165646
SNX29	16	12070594	12668146	2546	2.6509	0.0040144	0.166515
CES5A	16	55880066	55989943	292	2.6476	0.0040528	0.167795
S100A7	1	153430220	153433177	7	2.6469	0.0040617	0.167829
SGCZ	8	13947373	15095848	222	2.6463	0.0040693	0.167862
TRH	3	129693148	129696781	9	2.6439	0.0040984	0.168719
TCAIM	3	44379611	44450943	129	2.6426	0.0041134	0.16875
RPL23	17	37004118	37010096	10	2.6414	0.0041277	0.169191
PRRC1	5	126853301	126890781	87	2.6386	0.0041621	0.169659
EZH1	17	40852293	40897071	37	2.6384	0.0041649	0.169659
RAPGEF2	4	160025330	160281321	446	2.6364	0.004189	0.170502
KRTCAP3	2	27665233	27669348	5	2.6339	0.0042202	0.171341
TMPRSS5	11	113558272	113577095	54	2.6326	0.004237	0.171772
ADCY9	16	4003388	4166186	596	2.6285	0.0042876	0.173413
PPIG	2	170440850	170497916	199	2.6254	0.0043274	0.174296
SIDT2	11	117049449	117068160	55	2.6245	0.0043386	0.174296
SMARCA4	19	11071598	11176071	279	2.624	0.0043453	0.174296
ZBTB45	19	59024897	59050278	25	2.6238	0.0043473	0.174296
CREB3L4	1	153940010	153946839	11	2.6227	0.0043623	0.174314
BAG1	9	33247818	33264761	19	2.6213	0.0043792	0.174351
PTRF	17	40554470	40575535	78	2.6213	0.0043801	0.174351
GDF9	5	132196873	132202576	14	2.619	0.0044097	0.175163
CXXC5	5	139026884	139063467	50	2.6185	0.0044161	0.17518
AC006372.1	7	157318477	157320019	5	2.6145	0.0044675	0.176396
CARF	2	203776937	203851786	131	2.6145	0.0044676	0.176396
F2	11	46740730	46761056	48	2.6108	0.0045166	0.177602
FRZB	2	183698002	183731890	94	2.6102	0.0045243	0.177602
TCF20	22	42556019	42739622	389	2.6092	0.0045371	0.178005
NTF4	19	49559050	49568333	21	2.6076	0.0045593	0.178406
PAN3	13	28712643	28869475	237	2.6025	0.0046278	0.180758
GRIA4	11	105480721	105852819	661	2.6013	0.004643	0.180762
SEC24B	4	110354928	110462052	184	2.5999	0.0046619	0.181155
CLRN1	3	150643950	150690786	139	2.5993	0.0046712	0.181158
IMMP2L	7	110303110	111202573	1655	2.5984	0.0046836	0.181162
CNIH2	11	66045661	66052772	7	2.5967	0.0047056	0.181937
SPATA19	11	133710526	133715433	23	2.5947	0.0047334	0.181941
NOD2	16	50727514	50766988	69	2.5947	0.0047342	0.181941
SNX32	11	65601112	65624367	32	2.5933	0.0047524	0.182326
ERCC6	10	50663414	50747584	167	2.5914	0.0047789	0.18271
FERMT1	20	6055492	6104191	234	2.5903	0.0047946	0.18271
DEAF1	11	644233	706715	238	2.5897	0.0048029	0.18271
ZNF441	19	11877815	11894893	87	2.5892	0.0048105	0.18271
LDLRAD1	1	54474412	54483856	25	2.588	0.0048262	0.18271
TMEM66	8	29920528	29940723	31	2.5875	0.0048337	0.18271
ZNF710	15	90544624	90625438	157	2.5869	0.0048421	0.18271
FAM111B	11	58874658	58894883	25	2.5868	0.0048432	0.18271
PFDN1	5	139624624	139682706	85	2.5861	0.0048531	0.18271
RNPS1	16	2303117	2318413	20	2.5841	0.0048824	0.183459
TRAPPC1	17	7833663	7835441	4	2.5838	0.0048857	0.183459
ICA1L	2	203640690	203736708	182	2.5825	0.0049039	0.183459
NKTR	3	42642106	42690227	115	2.5817	0.004916	0.183831
STOML2	9	35099888	35103154	4	2.5797	0.0049439	0.184195
PXT1	6	36358328	36410666	168	2.5795	0.0049475	0.184195
OAZ1	19	2269485	2273487	17	2.5787	0.0049585	0.184195
AP1G1	16	71762913	71843104	177	2.5767	0.0049875	0.184934
PRDM11	11	45115564	45247734	278	2.5736	0.0050316	0.186039
CDIP1	16	4560676	4588829	64	2.5722	0.0050525	0.186401
PUM1	1	31404353	31538838	241	2.571	0.0050707	0.186762
CARM1	19	10982189	11033453	73	2.5683	0.0051092	0.187785
RASL11B	4	53728457	53733000	12	2.5658	0.0051463	0.187785
C16orf47	16	73160536	73178346	38	2.5652	0.0051558	0.187785
HMOX2	16	4524691	4560348	103	2.565	0.0051584	0.187785
RGS5	1	163080911	163291577	777	2.565	0.0051586	0.187785
VPS26B	11	134094539	134117686	33	2.5647	0.0051639	0.187785
IMPA2	18	11981024	12030876	229	2.5645	0.0051666	0.187785
ARHGAP1	11	46698630	46722165	22	2.5635	0.0051807	0.187785
UBE3B	12	109915207	109974507	147	2.5605	0.0052265	0.189222
THYN1	11	134118173	134123264	6	2.5582	0.005261	0.189557
RAB5A	3	19988571	20026667	133	2.558	0.0052634	0.189557
KLHL32	6	97372605	97588630	705	2.5566	0.0052856	0.190248
RP5-1052I5.2	1	87458692	87634884	359	2.5558	0.0052965	0.190248
LYSMD4	15	100255902	100273766	47	2.5524	0.0053499	0.191291
FAM177A1	14	35514113	35582336	245	2.5523	0.0053506	0.191291
GPR75-ASB3	2	53759810	54087170	1050	2.5498	0.0053892	0.192345
LCMT2	15	43619974	43622803	4	2.5478	0.0054205	0.193039
ITPRIPL2	16	19125254	19132946	7	2.5451	0.0054626	0.193666
THSD7B	2	137523115	138435287	3037	2.5451	0.0054627	0.193666
SFTPC	8	22014426	22021992	20	2.5449	0.0054657	0.193666
CCDC116	22	21987005	21991616	10	2.5439	0.0054815	0.193666
EIF4G3	1	21132963	21503377	643	2.5415	0.0055186	0.194327
CHAT	10	50817141	50901925	208	2.5414	0.0055209	0.194327
EHD4	15	42190950	42264776	203	2.5386	0.0055648	0.195311
AC006455.1	7	62809239	62812151	3	2.5382	0.0055709	0.195311
MUS81	11	65624597	65635124	24	2.5376	0.0055805	0.195311
LIN37	19	36239262	36245420	13	2.5358	0.0056089	0.195985
UCP1	4	141480588	141489959	16	2.5328	0.0056576	0.196604
ADAM15	1	155023042	155035252	22	2.5324	0.005664	0.196604
NQO1	16	69740899	69760854	43	2.5324	0.0056644	0.196604
SYT1	12	79257773	79845788	1256	2.5307	0.0056912	0.197271
HSD11B1	1	209859510	209908295	92	2.5274	0.0057459	0.19785
HARBI1	11	46624411	46639459	10	2.5272	0.0057484	0.19785
AC011239.1	2	23729913	23747214	57	2.527	0.0057523	0.19785
TRIM28	19	59055458	59062089	8	2.5269	0.0057533	0.19785
GRID2IP	7	6537093	6591067	155	2.5252	0.0057809	0.198479
PDE1C	7	31790793	32338941	1984	2.5244	0.005794	0.198479
LHX2	9	126763949	126795580	82	2.5237	0.0058071	0.198642
VASN	16	4421849	4433529	25	2.522	0.0058337	0.198642
CDX1	5	149546358	149564120	26	2.5219	0.0058364	0.198642
PAX3	2	223064607	223163715	311	2.5208	0.0058551	0.198642
BTBD18	11	57510986	57519253	5	2.5203	0.0058622	0.198642
IL26	12	68595131	68619601	61	2.5202	0.0058643	0.198642
C2orf47	2	200820040	200873263	92	2.5187	0.005889	0.198861
SLIT3	5	168088745	168728133	2210	2.518	0.0059009	0.198861
DDAH1	1	85784164	86043933	728	2.5178	0.0059053	0.198861
FNIP2	4	159690290	159829201	175	2.5176	0.0059087	0.198861
NPC1	18	21086148	21166862	107	2.511	0.0060193	0.201784
GSDMD	8	144635377	144645232	39	2.5108	0.0060231	0.201784
RIOK3	18	21032787	21066567	75	2.5107	0.0060255	0.201784
C2orf69	2	200775979	200820658	94	2.5079	0.0060731	0.202751
FEZF2	3	62355356	62359999	3	2.5032	0.0061531	0.205008
LRRC56	11	537527	554916	95	2.5028	0.0061615	0.205008
CCDC175	14	59971257	60043549	273	2.5003	0.0062036	0.205964
MAP1LC3A	20	33134658	33148149	21	2.4973	0.0062577	0.206786
CDH8	16	61681146	62070939	792	2.4972	0.0062592	0.206786
SLC4A10	2	162280843	162841792	1078	2.4969	0.0062634	0.206786
CACNA1I	22	39966758	40085742	261	2.4963	0.0062741	0.206786
LRRC7	1	70034081	70617628	1573	2.4949	0.0062993	0.207401
DCTN6	8	30013813	30041156	43	2.4926	0.00634	0.20825
C19orf55	19	36249044	36261930	34	2.4913	0.0063642	0.20825
FAM111A	11	58910221	58922512	17	2.4912	0.0063649	0.20825
MAP4	3	47892182	48130769	197	2.4895	0.0063968	0.208719
DDC	7	50526134	50633154	509	2.4889	0.006407	0.208719
HTR6	1	19991780	20006055	31	2.4887	0.0064106	0.208719
ABAT	16	8768422	8878432	577	2.4884	0.0064156	0.208719
TOPAZ1	3	44283378	44373590	179	2.4832	0.0065109	0.211269
DNAJC22	12	49740700	49751309	29	2.4809	0.0065528	0.21219
TSPAN16	19	11406824	11437672	70	2.48	0.0065688	0.212461
ZKSCAN7	3	44596685	44624975	63	2.478	0.0066054	0.213001
HIST1H3C	6	26045639	26046097	3	2.478	0.0066068	0.213001
TOM1L2	17	17746828	17875736	173	2.472	0.0067173	0.215784
NDUFAF1	15	41679551	41694717	27	2.4718	0.0067223	0.215784
MKKS	20	10381657	10414870	115	2.4709	0.0067395	0.216047
CYP20A1	2	204103663	204163009	108	2.4699	0.0067567	0.216308
RP11-944L7.5	3	44607051	44635665	53	2.4687	0.0067809	0.216569
SATB1	3	18386879	18487080	188	2.4663	0.0068252	0.217785
CCDC149	4	24807739	24981826	502	2.4648	0.0068536	0.218042
JSRP1	19	2252251	2269758	57	2.4624	0.0069003	0.219252
HRAS	11	532242	537287	26	2.4597	0.0069519	0.220457
NAGS	17	42081914	42086431	10	2.4574	0.0069964	0.221591
NFX1	9	33290509	33371155	103	2.4565	0.0070146	0.221591
KRI1	19	10663761	10676713	52	2.4547	0.0070501	0.222471
HS2ST1	1	87380331	87602334	445	2.4519	0.0071048	0.223522
CUL4A	13	113862552	113919399	121	2.4518	0.0071065	0.223522
RNF181	2	85822848	85824736	7	2.4512	0.00712	0.223522
HP1BP3	1	21069154	21113816	86	2.4494	0.007155	0.223867
SIRPD	20	1514897	1539489	74	2.4494	0.0071552	0.223867
EMC2	8	109455830	109499145	124	2.4489	0.0071656	0.223867
ELMOD3	2	85581517	85618875	86	2.4483	0.0071761	0.223867
DNAJB5	9	34989638	34998897	10	2.4461	0.0072204	0.22473
MRGPRG	11	3239174	3240043	1	2.4448	0.0072471	0.224898
FLJ20306	7	6522922	6524873	4	2.4445	0.0072518	0.224898
PPM1F	22	22273793	22307209	81	2.4425	0.0072936	0.225465
NMRAL1	16	4511681	4545764	131	2.4423	0.0072971	0.225465
TGOLN2	2	85545147	85555548	32	2.4418	0.0073073	0.225465
PCGF3	4	699537	764428	260	2.4412	0.0073201	0.225465
SOAT2	12	53497302	53518322	93	2.4409	0.0073261	0.225465
MITD1	2	99777890	99797521	36	2.4388	0.0073676	0.226242
EPS15	1	51819935	51985000	489	2.4382	0.0073811	0.226242
ADORA3	1	112025970	112106584	273	2.4353	0.0074397	0.227699
2019-09-15	1	87328132	87380107	121	2.4343	0.0074609	0.227929
NDRG3	20	35280169	35374481	90	2.4328	0.0074915	0.228464
RBM4	11	66384097	66434153	41	2.4321	0.0075052	0.228692
SYCP2L	6	10748027	10979553	551	2.4296	0.0075574	0.229832
ASB3	2	53897430	54087297	565	2.4284	0.0075824	0.230057
MSRB3	12	65672423	65882024	282	2.4267	0.0076183	0.230887
FIP1L1	4	54243810	55161439	2471	2.4249	0.0076554	0.231634
RBM4B	11	66432469	66445392	13	2.4242	0.0076701	0.231634
SOX15	17	7491496	7493488	5	2.4206	0.0077478	0.233279
APOBEC3H	22	39493229	39500072	63	2.4205	0.0077501	0.233279
ATG4D	19	10654571	10664094	26	2.4195	0.0077716	0.233496
DCAF15	19	14063304	14072254	8	2.4186	0.00779	0.233713
PAX4	7	127250346	127255982	10	2.4146	0.0078765	0.236025
COPS3	17	17150141	17184607	99	2.4129	0.0079122	0.236536
CFL1	11	65590493	65629497	73	2.4109	0.0079559	0.236989
LGSN	6	63985856	64029882	29	2.4107	0.0079601	0.236989
PLEKHM1	17	43513266	43568115	46	2.4098	0.0079812	0.236989
MROH7-TTC4	1	55107459	55207981	382	2.4094	0.0079905	0.236989
PACS1	11	65837834	66012218	280	2.4092	0.0079945	0.236989
CHMP5	9	33264940	33281977	19	2.4081	0.0080185	0.237405
CCDC88C	14	91737667	91884188	378	2.4075	0.0080303	0.237405
GRB10	7	50657760	50861159	637	2.4038	0.0081127	0.239019
CGB7	19	49557531	49562117	25	2.4037	0.0081161	0.239019
ARL17B	17	44352150	44439130	2	2.4022	0.008148	0.239019
RARS	5	167913450	167946304	123	2.4021	0.0081508	0.239019
PRODH2	19	36290890	36304201	21	2.4021	0.0081512	0.239019
PRKCA	17	64298754	64806861	1688	2.4001	0.0081956	0.239916
ABCA3	16	2325882	2390747	87	2.3991	0.0082176	0.239916
C9orf172	9	139738867	139741797	1	2.3988	0.0082242	0.239916
SLC41A2	12	105196331	105352522	376	2.3982	0.0082377	0.240116
ZBTB38	3	141043055	141168634	238	2.3968	0.0082686	0.240607
TMUB2	17	42264338	42269099	9	2.3957	0.0082947	0.240713
GPR125	4	22346694	22517677	527	2.3956	0.0082964	0.240713
BRINP2	1	177140633	177251558	190	2.3946	0.0083186	0.240819
PHLPP2	16	71671738	71758604	173	2.3939	0.0083349	0.240819
SAA4	11	18252896	18258440	11	2.393	0.0083563	0.240845
BLNK	10	97951458	98031344	248	2.3914	0.008393	0.240845
ATP1A3	19	42470734	42501649	22	2.391	0.0084004	0.240845
AS3MT	10	104629273	104661656	104	2.3909	0.0084028	0.240845
RNF180	5	63461671	63668696	294	2.3907	0.0084087	0.240845
MZF1	19	59073298	59084942	20	2.3905	0.0084129	0.240845
SLC1A3	5	36606457	36688436	206	2.3882	0.0084644	0.241667
IL34	16	70613798	70694585	235	2.3882	0.0084659	0.241667
CCS	11	66360292	66373490	16	2.3867	0.0084999	0.241667
AKAP9	7	91570181	91739987	282	2.3857	0.0085232	0.241667
CDCA2	8	25316513	25365436	111	2.3852	0.0085344	0.241667
WIPF1	2	175424300	175547644	180	2.3852	0.0085355	0.241667
CACNA2D3	3	54156574	55108584	2689	2.3846	0.008548	0.241667
DLX2	2	172964167	172967628	4	2.384	0.0085632	0.241667
NT5C2	10	104845940	104953056	227	2.3836	0.0085712	0.241667
ZBTB32	19	36195429	36207940	25	2.3826	0.0085956	0.241667
KDM4C	9	6720863	7175648	2016	2.3814	0.0086227	0.241667
TSPAN5	4	99391518	99579780	505	2.3814	0.0086232	0.241667
HIST1H2AC	6	26124373	26139344	47	2.3814	0.0086234	0.241667
TBXAS1	7	139476850	139720125	541	2.3803	0.0086486	0.241667
TGIF2-C20orf24	20	35202956	35240787	29	2.3797	0.0086642	0.241667
GPR85	7	112718386	112727833	24	2.3797	0.0086643	0.241667
HSH2D	19	16244838	16269386	43	2.3794	0.0086699	0.241667
MRPL30	2	99771461	99811761	85	2.3788	0.0086855	0.241667
RARRES2	7	150035408	150038763	10	2.3784	0.0086938	0.241667
PIP5KL1	9	130683158	130693076	13	2.3778	0.0087076	0.241855
LRFN2	6	40359325	40555204	752	2.3758	0.0087566	0.242874
TRIM32	9	119449581	119463579	27	2.3746	0.0087835	0.242877
IRF2BP2	1	234740015	234745271	10	2.3742	0.0087945	0.242877
ZCCHC11	1	52873954	53019159	197	2.3739	0.0088006	0.242877
PDE3B	11	14665269	14892350	282	2.37	0.0088935	0.244991
PDX1	13	28494157	28500368	16	2.3693	0.0089103	0.245079
BMP10	2	69092613	69098649	10	2.3687	0.0089246	0.245079
TYW5	2	200794698	200820459	47	2.3682	0.0089379	0.245166
HOMER3	19	19040010	19052070	19	2.3676	0.0089508	0.245166
MSANTD2	11	124636394	124670569	54	2.3659	0.0089941	0.245704
PAFAH1B1	17	2496504	2588909	185	2.3656	0.0089994	0.245704
C10orf32-ASMT	10	104614029	104661656	140	2.365	0.0090148	0.245704
PHOSPHO2	2	170550975	170558218	10	2.3639	0.0090414	0.246155
IPMK	10	59951278	60027694	302	2.3623	0.0090813	0.246591
PDIK1L	1	26437664	26452034	31	2.3613	0.0091059	0.246591
IPO4	14	24649425	24658170	16	2.361	0.0091126	0.246591
RP11-468E2.2	14	24649601	24659622	16	2.361	0.0091126	0.246591
MPDU1	17	7486847	7496107	12	2.3597	0.0091442	0.246847
C8orf58	8	22457114	22461663	7	2.3595	0.00915	0.246847
C14orf23	14	29241910	29282493	54	2.359	0.009162	0.246847
CWC25	17	36956687	36981734	61	2.3572	0.0092072	0.247369
SNTB1	8	121547985	121825513	753	2.357	0.0092121	0.247369
LEPROTL1	8	29952914	30034724	158	2.3567	0.0092187	0.247369
CWC15	11	94695787	94706776	22	2.3519	0.009338	0.249757
ARHGAP33	19	36265434	36279724	39	2.3517	0.0093439	0.249757
SND1	7	127292234	127732661	648	2.3515	0.0093485	0.249757
GIT1	17	27900487	27921072	29	2.3496	0.0093973	0.250726
BMP8A	1	39957318	39991607	69	2.3482	0.0094325	0.25106
MTIF2	2	55463731	55496483	82	2.3478	0.0094417	0.25106
C11orf52	11	111788756	111797596	7	2.347	0.0094623	0.251062
SLC8A1	2	40324410	40838193	1778	2.3463	0.0094814	0.251062
RBM14-RBM4	11	66384097	66413940	22	2.3457	0.0094949	0.251062
ZNF843	16	31445569	31454346	9	2.3455	0.0095002	0.251062
LRRC61	7	150019728	150035239	35	2.3445	0.0095254	0.251062
ADK	10	75910960	76469061	785	2.3445	0.0095256	0.251062
ABT1	6	26597180	26600278	14	2.344	0.0095385	0.251062
YIPF2	19	11033444	11039357	5	2.3435	0.0095528	0.251062
CNTN2	1	205012325	205047627	122	2.3425	0.0095777	0.251194
BHMT2	5	78365540	78385289	46	2.3417	0.0095981	0.251194
GNAI3	1	110091233	110136975	60	2.3414	0.0096053	0.251194
NMT1	17	43128978	43186384	171	2.3412	0.0096103	0.251194
LMLN	3	197687071	197770591	179	2.3371	0.0097181	0.253706
MARS2	2	198570087	198573113	1	2.3359	0.0097493	0.254126
RANBP1	22	20103461	20114878	25	2.3345	0.0097844	0.254452
GJA5	1	147228332	147245484	45	2.334	0.0097968	0.254452
NUP210L	1	153965161	154127592	213	2.3331	0.009821	0.254452
TMEM56-RWDD3	1	95583479	95712781	364	2.333	0.0098244	0.254452
CACNA2D4	12	1901123	2028002	418	2.3323	0.0098428	0.254452
NMD3	3	160822484	160971320	313	2.3319	0.0098529	0.254452
SMYD3	1	245912642	246670614	3137	2.3318	0.0098553	0.254452
NHSL1	6	138743180	139013708	677	2.3295	0.009915	0.255279
ANKRD33B	5	10564442	10650308	292	2.3293	0.0099228	0.255279
C19orf38	19	10947251	10980466	49	2.3282	0.009951	0.255589
TBC1D21	15	74165949	74181555	33	2.3279	0.0099583	0.255589
ZNF429	19	21679484	21739072	173	2.3228	0.010094	0.258818
ITPKB	1	226819391	226927024	179	2.3189	0.0102	0.260649
LMNA	1	156052364	156109880	133	2.3184	0.010214	0.260649
CADM1	11	115039938	115375675	545	2.3169	0.010253	0.260653
ELMOD2	4	141445312	141474924	39	2.3167	0.01026	0.260653
C2orf16	2	27799389	27805588	8	2.3165	0.010264	0.260653
PHYHIPL	10	60936350	61007534	103	2.3163	0.010271	0.260653
RAPH1	2	204259068	204400133	178	2.316	0.010278	0.260653
ZNF485	10	44101855	44113351	43	2.3151	0.010303	0.260653
TSKS	19	50243010	50266587	41	2.314	0.010335	0.260653
HSPB2	11	111782966	111789574	8	2.3133	0.010352	0.261733
RFX1	19	14072350	14117851	24	2.3128	0.010368	0.261733
FLJ00388	1	48226979	48227290	1	2.3117	0.010396	0.261733
RP11-487E13.1	4	178163693	178169927	27	2.3104	0.010433	0.261733
PSENEN	19	36236015	36237911	4	2.3097	0.010454	0.263524
SFPQ	1	35641979	35658749	18	2.3091	0.010469	0.263524
PLCL1	2	198669426	199437305	1373	2.3059	0.010557	0.265305
METAP1D	2	172864490	172947158	212	2.304	0.010612	0.265305
DDX46	5	134094469	134190823	101	2.3016	0.010678	0.266348
STAT3	17	40465342	40540586	134	2.3016	0.01068	0.266348
ARMC12	6	35704809	35716856	23	2.3007	0.010705	0.266348
LPIN2	18	2916992	3013313	185	2.2995	0.010738	0.266348
FXR2	17	7494548	7518189	36	2.298	0.010781	0.26738
PABPC4	1	40026488	40042462	33	2.2975	0.010794	0.26738
RP11-322L20.1	14	87372122	87389099	32	2.2964	0.010827	0.26738
CNTN3	3	74311719	74570291	646	2.296	0.010838	0.26738
MOB4	2	198380295	198418423	44	2.2949	0.01087	0.269127
FKBP5	6	35541362	35696360	255	2.2937	0.010903	0.269127
C9orf171	9	135285430	135448704	477	2.2915	0.010967	0.270136
MXD3	5	176728462	176739758	23	2.2913	0.010973	0.270136
P2RX3	11	57105848	57138073	89	2.2905	0.010996	0.270136
HSPB2-C11orf52	11	111783460	111797595	13	2.2887	0.011048	0.270136
ASB16	17	42247815	42256451	14	2.2886	0.011052	0.271497
VSIG2	11	124617368	124622134	8	2.2873	0.01109	0.271497
WBP11	12	14939410	14956474	27	2.2868	0.011105	0.271497
AMD1	6	111195973	111216916	71	2.2827	0.011223	0.272484
FOXK1	7	4683388	4811074	318	2.2826	0.011228	0.272484
SAR1A	10	71907045	71930279	78	2.2822	0.011238	0.272484
Z98049.1	6	166945369	166947709	2	2.2821	0.011241	0.272484
INTS2	17	59942731	60005377	91	2.2817	0.011255	0.273098
TNFRSF10C	8	22941868	22974950	112	2.2801	0.011302	0.273098
CTNS	17	3539762	3564836	112	2.2797	0.011313	0.273098
ZBED6CL	7	150026938	150029808	3	2.2794	0.011321	0.273098
NEK7	1	198126093	198291550	481	2.2788	0.011341	0.273098
HYOU1	11	118914900	118927913	20	2.2783	0.011356	0.273705
SCOC	4	141178440	141306880	282	2.2764	0.01141	0.273705
CADPS	3	62384022	62861054	1767	2.2762	0.011417	0.273705
LIPT1	2	99771418	99779620	24	2.2759	0.011426	0.273705
CHI3L2	1	111743393	111786062	143	2.2752	0.011447	0.273705
TIMM50	19	39971052	39984422	27	2.2718	0.011548	0.275743
SHISA9	16	12995477	13334272	1297	2.2718	0.01155	0.277413
DPM2	9	130697378	130700763	6	2.2707	0.011583	0.277413
CATSPER4	1	26517052	26529459	64	2.2682	0.011657	0.277985
MCM9	6	119134605	119256327	311	2.2661	0.011723	0.277985
FNDC5	1	33327869	33338083	9	2.2658	0.011732	0.277985
C15orf53	15	38988799	38992239	21	2.2654	0.011743	0.277985
AC037459.4	8	22446787	22459597	23	2.2654	0.011746	0.277985
MRI1	19	13875346	13885096	20	2.2648	0.011761	0.279272
PWWP2A	5	159488808	159546430	85	2.2646	0.011768	0.279272
KLC2	11	66024765	66035331	13	2.2645	0.011772	0.279272
DNAJC5G	2	27498289	27504367	8	2.2612	0.011873	0.280548
MLTK	2	173940163	174132738	588	2.2594	0.01193	0.280548
DOCK2	5	169064251	169510386	1366	2.259	0.011942	0.280548
DIRC3	2	218148742	218621316	1278	2.2583	0.011963	0.282178
CTD-2330K9.3	3	49941278	49954370	12	2.2575	0.011989	0.282178
CX3CR1	3	39304985	39323226	48	2.254	0.012099	0.283072
RAD23B	9	110045418	110094475	159	2.2534	0.012117	0.283072
MMAB	12	109991542	110011679	88	2.2533	0.012119	0.283072
CRYAB	11	111779289	111794446	17	2.2527	0.01214	0.283072
CYP51A1	7	91741465	91772266	50	2.2511	0.012191	0.284319
PPP2R3C	14	35554673	35591723	138	2.25	0.012224	0.284319
SPTSSB	3	161062580	161090668	96	2.2496	0.012237	0.284319
ARID1B	6	157099063	157531913	919	2.2491	0.012252	0.284473
SORBS2	4	186506598	186877806	1534	2.2487	0.012266	0.284473
RPS10	6	34385231	34393902	15	2.2477	0.012296	0.284473
C17orf98	17	36991341	36997708	21	2.2472	0.012313	0.284473
CDKN2D	19	10677138	10679735	5	2.2469	0.012323	0.284473
AMIGO2	12	47469490	47473734	10	2.2464	0.012338	0.284473
CH25H	10	90965694	90967071	5	2.2455	0.012367	0.286061
CYP4F12	19	15783567	15807984	171	2.2436	0.012428	0.286061
TBC1D4	13	75858808	76056250	481	2.2422	0.012473	0.28728
TMEM63B	6	44094651	44123256	96	2.2407	0.012524	0.28728
MATN4	20	43922085	43937169	52	2.2402	0.012539	0.28728
APOE	19	45409011	45412650	6	2.2378	0.012618	0.289214
DEPDC5	22	32149944	32303012	397	2.236	0.012675	0.290052
COX11	17	53029263	53046146	62	2.2359	0.012679	0.290052
FAM32A	19	16296191	16302857	13	2.2358	0.012682	0.290052
UFD1L	22	19437433	19466738	73	2.2358	0.012684	0.290052
SKAP2	7	26706681	27034858	819	2.2337	0.012752	0.290266
KCNS3	2	18059114	18542882	1859	2.2334	0.012763	0.290266
MKNK1	1	47023090	47082515	114	2.2322	0.012801	0.290266
CTC-260F20.3	19	19627036	19646885	34	2.2308	0.012847	0.290266
AC136604.1	5	179078298	179079445	4	2.2308	0.012848	0.290266
MVK	12	110011060	110035067	65	2.2307	0.01285	0.290266
DNAJC5B	8	66933795	67012751	222	2.2305	0.012856	0.290266
GRINA	8	145064226	145067583	5	2.2302	0.012868	0.290266
KLK7	19	51479729	51487355	27	2.2298	0.012879	0.290266
FUT1	19	49251268	49258647	16	2.2295	0.012892	0.290266
ENDOU	12	48103517	48119350	43	2.2288	0.012915	0.290266
KCNAB3	17	7825177	7833121	15	2.2279	0.012943	0.290266
RAB3B	1	52373628	52456436	152	2.2272	0.012967	0.291439
DIXDC1	11	111797868	111893308	69	2.2269	0.012976	0.291439
SLA2	20	35240721	35274619	32	2.2261	0.013003	0.291439
CATSPER3	5	134303596	134347392	53	2.2247	0.01305	0.29189
NDUFA13	19	19626545	19644285	33	2.2244	0.01306	0.29189
CNNM2	10	104678050	104849978	398	2.2232	0.013103	0.29189
CMTM5	14	23846017	23848981	6	2.2222	0.013134	0.29189
SLC24A2	9	19507450	19786926	782	2.2218	0.013147	0.29189
RGS4	1	163038565	163046592	15	2.2201	0.013204	0.29376
COQ3	6	99817276	99842080	78	2.2171	0.013308	0.295626
MCCC1	3	182733006	182833863	192	2.2157	0.013357	0.296048
HIST1H4B	6	26027124	26027480	3	2.2147	0.013391	0.296048
CYP2R1	11	14899553	14913798	10	2.2146	0.013393	0.296048
CISD1	10	60028818	60049346	57	2.2139	0.013417	0.296048
EGR2	10	64571756	64679660	343	2.2138	0.013423	0.296048
ARL14EP	11	30344598	30359774	39	2.2124	0.01347	0.296465
YJEFN3	19	19627036	19648390	36	2.2115	0.013502	0.296465
CNTNAP1	17	40834631	40851832	22	2.2114	0.013504	0.296465
RP11-834C11.12	12	54379629	54428672	72	2.2111	0.013513	0.296465
COQ10B	2	198318147	198340032	19	2.2102	0.013544	0.296465
C22orf26	22	46445358	46450024	11	2.2093	0.013578	0.297232
C12orf50	12	88373816	88427814	107	2.2089	0.013592	0.297232
FAM47E	4	77135193	77204933	328	2.2079	0.013625	0.297232
CHD3	17	7788124	7816078	39	2.2074	0.013642	0.297232
PIRT	17	10725792	10741762	37	2.2063	0.013681	0.297991
SMDT1	22	42475695	42480288	5	2.2063	0.013683	0.297991
MROH6	8	144648357	144655141	24	2.2057	0.013701	0.297991
UBXN2B	8	59323823	59364060	74	2.2053	0.013715	0.297991
RNF38	9	36336393	36487545	217	2.2041	0.013759	0.29839
R3HCC1L	10	99894387	100004654	187	2.2031	0.013795	0.29839
MRPL30	2	99797542	99814089	32	2.2028	0.013803	0.29839
JMY	5	78532012	78623038	150	2.2027	0.013807	0.29839
SLC27A5	19	58990879	59023780	64	2.2025	0.013815	0.29839
SLC6A9	1	44457172	44497139	70	2.2	0.013902	0.300197
NEURL1B	5	172068269	172118543	134	2.1983	0.013964	0.302
PAXBP1	21	34106210	34144169	2	2.1959	0.01405	0.302372
PDPR	16	70147529	70195203	42	2.1957	0.014057	0.302372
SIGLECL1	19	51749603	51772584	70	2.1954	0.014067	0.302372
NUGGC	8	27879481	27941388	171	2.1949	0.014086	0.302372
DCAKD	17	43100708	43138473	97	2.1935	0.014135	0.302372
ZNF132	19	58944181	58951589	13	2.1922	0.014183	0.30416
BLOC1S5	6	8013800	8064647	191	2.19	0.014261	0.305585
CLEC2L	7	139208602	139229730	26	2.1887	0.01431	0.305585
HIST1H2BA	6	25727137	25727573	4	2.1876	0.014351	0.306289
CIDEC	3	9908398	9921938	31	2.1865	0.014389	0.306289
NAALADL2	3	174156363	175523428	4184	2.1853	0.014434	0.306289
EOMES	3	27757440	27764206	10	2.1852	0.014437	0.306289
C7orf65	7	47694842	47701246	11	2.1823	0.014544	0.308058
KDM4D	11	94706845	94732682	51	2.1821	0.014552	0.309104
HSBP1L1	18	77724561	77730822	25	2.1814	0.014578	0.309104
CLEC1A	12	10222153	10264226	150	2.1813	0.014581	0.309104
LSM3	3	14219858	14242619	46	2.1775	0.014721	0.309749
AC126614.1	12	57810198	57810536	1	2.1775	0.014723	0.309749
ADCY3	2	25042038	25142708	361	2.1771	0.014735	0.309749
HOXC6	12	54384408	54424607	59	2.1769	0.014743	0.309749
INSIG2	2	118846028	118868573	46	2.1764	0.014763	0.309749
CLEC7A	12	10269376	10282857	60	2.1762	0.014769	0.309749
LMOD1	1	201865580	201915715	119	2.1759	0.014781	0.309749
BTN3A3	6	26440700	26453643	29	2.1757	0.01479	0.309749
PDZD8	10	119040000	119134978	217	2.1756	0.014792	0.309749
SLC17A1	6	25783125	25832287	140	2.1747	0.014825	0.309749
GALNT10	5	153570290	153800544	778	2.1729	0.014894	0.310419
ZBTB42	14	105266933	105271049	5	2.1728	0.014898	0.310419
TAF5	10	105127724	105148822	19	2.1727	0.014903	0.310419
ZNF584	19	58912871	58929694	64	2.1726	0.014903	0.310419
RUNX1T1	8	92967203	93115514	162	2.1711	0.01496	0.311792
TRMT6	20	5917881	5931182	56	2.1702	0.014995	0.311792
VDR	12	48235320	48336831	300	2.1663	0.015142	0.312747
YPEL2	17	57409050	57479090	134	2.1662	0.015148	0.312747
L3MBTL4	18	5954705	6415236	1128	2.1659	0.015158	0.312747
SRSF6	20	42086568	42092245	11	2.165	0.015192	0.312747
RILP	17	1549444	1553371	7	2.1649	0.015199	0.312747
S100PBP	1	33282368	33324476	53	2.1646	0.015208	0.312747
RBMXL1	1	89445139	89458643	17	2.1643	0.015221	0.312747
ABI2	2	204192942	204312446	140	2.1643	0.015222	0.312747
DNMT3A	2	25455845	25565459	188	2.1639	0.015238	0.312747
NKAPL	6	28227098	28228736	6	2.1614	0.015333	0.314097
MYRF	11	61520114	61555990	56	2.161	0.015349	0.314097
DEFA1B	8	6854288	6875778	3	2.1602	0.01538	0.315441
LRCH1	13	47127303	47327175	517	2.1597	0.015397	0.315441
RBM24	6	17281577	17294106	20	2.1561	0.015538	0.317134
PLBD1	12	14656595	14721283	118	2.1551	0.015578	0.318111
TRMT2A	22	20099389	20104915	19	2.1541	0.015616	0.318111
ITGB7	12	53585102	53601091	33	2.1539	0.015624	0.318111
CRTAP	3	33155471	33189265	70	2.152	0.015697	0.319082
ASS1	9	133320316	133376661	130	2.1518	0.015707	0.319082
PRSS50	3	46753605	46854064	300	2.1508	0.015745	0.319082
CDK6	7	92234235	92465908	238	2.15	0.015777	0.320046
INCENP	11	61891445	61920635	128	2.1496	0.015795	0.320046
ZNF397	18	32820994	32847097	40	2.1487	0.015831	0.320046
LUC7L2	7	139026106	139107345	231	2.1461	0.015934	0.321715
NSUN3	3	93781760	93847389	44	2.1444	0.016	0.323381
ERGIC2	12	29490285	29534122	81	2.1432	0.01605	0.324325
CHAC2	2	53994929	54002333	21	2.1419	0.016102	0.324325
COPB1	11	14464986	14521573	99	2.1412	0.016131	0.324325
RAMP2	17	40910465	40915059	5	2.14	0.016178	0.325622
LRRD1	7	91741473	91808845	98	2.1397	0.016189	0.325622
SOGA1	20	35405845	35492089	112	2.1378	0.016266	0.326196
HIST1H2BD	6	26158349	26171577	16	2.1368	0.016305	0.326196
QSOX2	9	139098179	139137687	92	2.1363	0.016326	0.326196
AQP1	7	30893010	30963427	171	2.1358	0.016346	0.326196
SHISA4	1	201857808	201861434	7	2.1357	0.016351	0.32641
SMPD3	16	68392231	68482591	165	2.1346	0.016397	0.32641
RPL37A	2	217362912	217443903	183	2.134	0.01642	0.32641
KMT2B	19	36208921	36229779	40	2.1337	0.016435	0.32641
C7orf55-LUC7L2	7	139025105	139108198	236	2.1334	0.016447	0.32641
CCDC105	19	15121556	15134081	83	2.1331	0.016458	0.326976
EXTL2	1	101337943	101361554	26	2.1328	0.016471	0.326976
KLHL23	2	170550998	170633499	349	2.1324	0.016488	0.326976
GPX7	1	53068044	53074723	19	2.1315	0.016525	0.326976
C9orf38	9	6467618	6470375	11	2.1302	0.016576	0.328245
TBRG4	7	45139699	45151646	34	2.1296	0.016602	0.328245
AC010547.9	16	71481503	71523214	66	2.1284	0.01665	0.328643
AC073343.1	7	6713376	6715991	10	2.1279	0.016673	0.328643
OSBPL2	20	60813580	60871268	159	2.1266	0.016728	0.328643
DUSP16	12	12628829	12715317	187	2.1263	0.01674	0.328643
RELB	19	45504688	45541452	71	2.1255	0.016773	0.328643
GS1-259H13.10	7	99156291	99205433	73	2.1253	0.016781	0.328643
NAPA	19	47990894	48018497	34	2.1251	0.01679	0.328643
FEN1	11	61560109	61564716	3	2.1243	0.016822	0.328643
AXIN2	17	63524681	63557765	77	2.1243	0.016822	0.328643
C2CD4B	15	62455734	62457482	6	2.1237	0.016846	0.328643
DRD4	11	637293	640706	10	2.1214	0.016943	0.330246
ASXL2	2	25956622	26101385	327	2.121	0.016962	0.331845
C9orf153	9	88835180	88874572	72	2.1179	0.017091	0.332377
AC025287.1	16	75728367	75734089	16	2.1178	0.017094	0.332377
PSMB3	17	36908989	36920484	29	2.1168	0.017137	0.332377
ALOX12B	17	7975954	7991021	40	2.1166	0.017146	0.332377
TOM1L1	17	52976748	53039310	174	2.1157	0.017184	0.333611
RBM14	11	66384053	66394818	6	2.1148	0.017226	0.333611
NANOS1	10	120789228	120793854	2	2.114	0.017258	0.334839
TUBB2B	6	3224495	3231964	4	2.1139	0.01726	0.334839
RAB38	11	87846410	87908635	239	2.1107	0.017398	0.33516
STK38	6	36461669	36515247	150	2.1104	0.017413	0.33516
MRPL16	11	59573608	59578345	6	2.1102	0.017422	0.33516
PPIL2	22	22006559	22054304	175	2.1091	0.017469	0.33516
YARS	1	33240840	33283754	73	2.1087	0.017484	0.33516
RTN4R	22	20228938	20270769	22	2.1081	0.017509	0.33516
WASF3	13	27131840	27263085	329	2.1076	0.017531	0.33516
AQP1	7	30893010	30965131	175	2.1076	0.017535	0.33516
DEFA3	8	6873391	6875823	2	2.1074	0.017543	0.33516
RP11-886H22.1	18	47322163	47363993	107	2.1073	0.017546	0.33516
CHMP2A	19	59062933	59066491	4	2.1071	0.017552	0.336018
EFHB	3	19920964	19988517	215	2.1065	0.017582	0.336018
OPCML	11	132284871	133402414	3555	2.1057	0.017613	0.336018
HIGD1A	3	42798669	42846023	81	2.1038	0.0177	0.336872
FAM83H	8	144806103	144815971	27	2.1033	0.017719	0.336872
CTD-2349B8.1	16	19125324	19184900	75	2.1027	0.017744	0.336872
GPM6A	4	176554085	176923815	1064	2.102	0.017775	0.33807
F11	4	187187099	187210835	65	2.1012	0.017812	0.33807
RPGRIP1	14	21756098	21819460	180	2.0999	0.017867	0.338913
ASAP1	8	131064353	131455906	1184	2.0994	0.017891	0.338913
IL31RA	5	55147207	55218678	176	2.0992	0.017901	0.338913
UNG	12	109535379	109548797	20	2.0971	0.01799	0.33975
ATXN7L3B	12	74931551	74935223	7	2.0969	0.018	0.33975
CYLD	16	50775961	50835846	78	2.0959	0.018044	0.33975
AC109829.1	2	27760253	27790011	49	2.0949	0.01809	0.340232
GABBR1	6	29523406	29601753	2	2.0941	0.018123	0.340232
RASSF2	20	4760669	4804291	236	2.0939	0.018134	0.340232
CLCN2	3	184063973	184079439	43	2.0936	0.018146	0.340232
CSAD	12	53551447	53575135	31	2.0905	0.018285	0.342581
ARHGAP27	17	43471275	43511787	2	2.0898	0.018318	0.342581
RP11-404L6.2	5	67485704	67494235	29	2.0896	0.018328	0.342581
MAP2K4	17	11924141	12047147	169	2.0892	0.018344	0.342581
GPR142	17	72363546	72368761	12	2.0874	0.018427	0.343749
ESAM	11	124622026	124632186	12	2.087	0.018445	0.343749
CRELD2	22	50311815	50321188	80	2.0862	0.01848	0.344912
LRRC41	1	46726868	46769280	37	2.0859	0.018495	0.344912
C10orf32	10	104613980	104624718	26	2.0837	0.018594	0.34607
GSTM5	1	110254864	110318050	151	2.0829	0.018629	0.34607
SUPT5H	19	39926796	39967310	115	2.082	0.018672	0.347577
KCTD20	6	36410544	36458920	106	2.0795	0.018788	0.348726
DLGAP5	14	55614830	55658396	78	2.0792	0.018799	0.348726
GTF2A1	14	81641796	81687721	82	2.0778	0.018862	0.34881
BLOC1S1	12	56109820	56113871	5	2.0767	0.018916	0.34881
DUS4L	7	107203929	107218906	19	2.0763	0.018933	0.34881
TCEA2	20	62681189	62703700	62	2.0762	0.018938	0.34881
RP11-67H2.1	8	114612539	114629187	34	2.0759	0.018949	0.34881
IDNK	9	86237964	86259045	50	2.0756	0.018967	0.349596
NAPEPLD	7	102740223	102790007	61	2.0743	0.019026	0.349596
ELOVL2	6	10980992	11044547	111	2.0742	0.01903	0.349596
ADAMTSL2	9	136397286	136440641	1	2.0734	0.01907	0.351083
VIM	10	17270258	17279592	10	2.0701	0.019222	0.352566
LINC00998	7	112756773	112758668	6	2.0691	0.019268	0.353337
AGPAT9	4	84457067	84527028	175	2.069	0.019271	0.353337
AHNAK	11	62201016	62323707	236	2.0688	0.019284	0.353337
MBOAT1	6	20100935	20212670	370	2.067	0.019369	0.354812
KIAA1456	8	12803151	12889012	553	2.0652	0.019451	0.355929
ASH2L	8	37962760	38001594	13	2.0636	0.019528	0.355929
CROCC	1	17066768	17299474	154	2.063	0.019556	0.356685
UIMC1	5	176332006	176449634	348	2.0626	0.019575	0.356685
MYO18A	17	27400528	27507430	202	2.0625	0.019581	0.356685
PDE4D	5	58264865	59817947	3732	2.0605	0.019675	0.357792
SLC25A17	22	41165634	41215403	55	2.0593	0.019733	0.357792
GABRR1	6	89887220	89940997	236	2.0588	0.019756	0.358895
HSPE1-MOB4	2	198365137	198415450	54	2.0569	0.019849	0.358895
RAB35	12	120532899	120555306	68	2.0566	0.01986	0.359282
LRRC4	7	127667124	127672160	10	2.0565	0.019866	0.359282
RTF1	15	41700606	41775761	111	2.0559	0.019898	0.359282
RSPH3	6	159393903	159421219	161	2.0553	0.019926	0.359282
PROS1	3	93591881	93692910	64	2.0535	0.020012	0.36002
UBE2E1	3	23847394	23932807	167	2.0533	0.020023	0.36002
NCOA6	20	33284722	33413452	185	2.0528	0.020047	0.36002
PTBP1	19	797075	812327	49	2.052	0.020083	0.360046
TXNRD2	22	19863040	19929341	288	2.0515	0.020107	0.360046
EPHX2	8	27348296	27403081	143	2.0514	0.020114	0.360046
VWA8	13	42140973	42535256	966	2.051	0.020132	0.360046
ANK3	10	61786056	62493248	2107	2.0509	0.020138	0.360046
ADRA2C	4	3768075	3770251	3	2.0499	0.020189	0.360448
CCDC173	2	170501935	170550943	191	2.0491	0.020225	0.360448
AMN	14	103388993	103399933	21	2.0488	0.020241	0.360448
SEMA6D	15	47476298	48066420	1517	2.0484	0.020261	0.360448
TTC40	10	134621896	134756327	530	2.0481	0.020273	0.360448
YTHDF1	20	61826781	61847586	45	2.0481	0.020277	0.360448
UBIAD1	1	11333263	11356106	28	2.048	0.02028	0.360448
USMG5	10	105148798	105156223	7	2.0474	0.020307	0.360448
ZNF628	19	55987699	55995854	27	2.0472	0.020321	0.360448
FGG	4	155525286	155534119	6	2.0462	0.020371	0.360865
POLR2H	3	184079506	184086384	13	2.0458	0.020386	0.360865
TMEM30B	14	61744088	61748558	8	2.0454	0.020406	0.360865
PPP1R14A	19	38741877	38747231	18	2.0445	0.020452	0.360865
NFE2	12	54685895	54694905	8	2.0443	0.020463	0.360865
PABPC4L	4	135117488	135122903	11	2.0438	0.020488	0.360865
EBLN1	10	22497743	22498950	4	2.0426	0.020546	0.360865
SLC25A35	17	8191081	8198661	15	2.0425	0.020553	0.360865
CRB2	9	126118449	126142603	73	2.0417	0.020591	0.360865
SMG6	17	1963133	2207065	623	2.0414	0.020604	0.360865
DEGS2	14	100612756	100626500	43	2.041	0.020626	0.360865
PALM2-AKAP2	9	112542589	112934792	1196	2.0409	0.020631	0.360865
AKAP2	9	112542769	112934792	1196	2.0409	0.020631	0.360865
OR2B6	6	27925019	27925960	3	2.0406	0.020644	0.360865
ANAPC1	2	112523848	112642267	212	2.0399	0.020681	0.360887
DNAH2	17	7620672	7737062	251	2.0394	0.020705	0.360887
CD47	3	107762145	107809872	93	2.0394	0.020707	0.360887
TMED4	7	44617493	44621886	10	2.0392	0.020716	0.360887
ST3GAL4	11	126225535	126310239	229	2.0391	0.020721	0.360887
FGA	4	155504278	155511918	9	2.0368	0.020833	0.36194
TXNDC16	14	52897308	53019240	290	2.0368	0.020837	0.36194
PPFIA3	19	49622646	49654283	86	2.0365	0.02085	0.362644
ABCA1	9	107543283	107690518	570	2.0362	0.020868	0.362644
MBOAT4	8	29989340	30002202	35	2.036	0.020878	0.362644
HERC4	10	69681665	69835105	272	2.0342	0.020965	0.362657
C17orf112	17	51062880	51065012	2	2.0337	0.02099	0.362657
ZNF512	2	27805897	27858041	104	2.0335	0.021	0.362657
NPTXR	22	39214457	39239987	70	2.0335	0.021003	0.362657
IGHMBP2	11	68671310	68708070	95	2.0333	0.021011	0.362657
MYO5B	18	47349183	47721463	1369	2.0322	0.021064	0.363011
SPTBN2	11	66452719	66496697	31	2.0321	0.021074	0.363011
SCARF1	17	1537152	1549041	21	2.0308	0.02114	0.363011
MRPL46	15	89002707	89010650	2	2.0307	0.021142	0.363011
NOS1AP	1	162039564	162353321	1066	2.0299	0.021184	0.364389
GTF2I	7	74071994	74175026	73	2.0274	0.021312	0.36542
NQO2	6	2988221	3019996	213	2.0268	0.021339	0.36542
GRAMD3	5	125695824	125832186	366	2.0261	0.021376	0.365762
ZC3H3	8	144519825	144623623	292	2.0259	0.021389	0.365762
ZDHHC4	7	6617065	6629005	28	2.0258	0.021393	0.365762
RAD1	5	34905369	34919094	23	2.0249	0.021438	0.365762
RPL22L1	3	170582664	170588272	11	2.0245	0.021458	0.366101
ZMIZ1	10	80828792	81076276	765	2.0241	0.021478	0.366101
AGXT	2	241807896	241819919	42	2.024	0.021487	0.366101
SLC7A6OS	16	68318406	68344849	45	2.0239	0.021492	0.366101
TNC	9	117782806	117880536	295	2.0221	0.021583	0.367461
LNX1	4	54325468	54567572	772	2.0205	0.021664	0.368134
ORC1	1	52838501	52870131	28	2.0192	0.021735	0.368134
CHMP3	2	86730554	86948245	403	2.019	0.021742	0.368134
ATP2B2	3	10365707	10749716	1355	2.0189	0.02175	0.368788
PKMYT1	16	3018025	3030540	17	2.0186	0.021763	0.368788
FBXO5	6	153291664	153304714	38	2.0179	0.0218	0.368788
BAHD1	15	40731920	40760441	27	2.0168	0.021856	0.368788
LEMD2	6	33738979	33756913	67	2.0166	0.021868	0.368788
CILP2	19	19649057	19657468	18	2.0162	0.021889	0.368788
LOXL4	10	100007447	100028007	47	2.0154	0.021929	0.368788
TRAK1	3	42055294	42267381	576	2.0152	0.021939	0.368788
TTBK2	15	43030932	43213007	180	2.0146	0.021971	0.370131
CRH	8	67088620	67090960	2	2.013	0.02206	0.370449
C12orf68	12	48577366	48579709	6	2.0126	0.022079	0.370449
AUTS2	7	69063905	70258054	2319	2.012	0.022108	0.370449
TSSK6	19	19623227	19626838	5	2.0114	0.02214	0.370449
MYT1	20	62783144	62873604	281	2.0098	0.022229	0.371443
RAP1GAP	1	21922708	21995801	263	2.0094	0.022248	0.371443
PRB1	12	11504757	11548500	140	2.009	0.022271	0.371726
CTSO	4	156845270	156875069	126	2.008	0.022322	0.371726
JADE2	5	133860003	133918918	146	2.0076	0.022343	0.371726
TARM1	19	54573149	54584634	55	2.0074	0.022352	0.371726
UCP3	11	73711326	73720480	26	2.0071	0.02237	0.371726
FUK	16	70488324	70514177	18	2.0065	0.022403	0.371726
C11orf80	11	66511922	66610987	82	2.0062	0.022417	0.371726
FLOT2	17	27206353	27224697	24	2.0061	0.022422	0.371726
TOP3B	22	22311397	22337213	78	2.0057	0.022446	0.371726
C6orf1	6	34214157	34217247	9	2.0051	0.022476	0.372371
TAS2R40	7	142919130	142920162	1	2.0045	0.022507	0.372371
COX19	7	938415	1015235	212	2.004	0.022532	0.372371
DHX57	2	39024871	39103075	146	2.0032	0.02258	0.372676
CD97	19	14491313	14519537	49	2.003	0.02259	0.372676
C2orf49	2	105953816	105965668	29	2.0021	0.022635	0.372676
CAPG	2	85621871	85645555	90	2.0021	0.022637	0.372676
ZNF541	19	48023942	48059113	35	2.001	0.022694	0.373987
C2orf66	2	197669726	197675000	5	1.9998	0.022763	0.374621
KAT2B	3	20081515	20195896	475	1.9997	0.022765	0.374621
C22orf31	22	29454660	29457832	6	1.9993	0.022788	0.374621
2019-03-08	10	45950035	46090354	458	1.9958	0.022977	0.376553
SIRPG	20	1609798	1638425	112	1.995	0.023023	0.376553
VIPR1	3	42530791	42579059	105	1.9949	0.023028	0.376553
ZNF440	19	11925099	11946016	69	1.9946	0.023043	0.376553
ZNF23	16	71481500	71496998	30	1.9937	0.023094	0.376839
RPL38	17	72199721	72206794	9	1.9932	0.023119	0.376839
CLSTN2	3	139654027	140296239	1763	1.9931	0.023126	0.376839
HAPLN4	19	19366450	19373605	17	1.9928	0.023143	0.376839
COX6A1	12	120875893	120878545	8	1.9926	0.023154	0.377124
AVEN	15	34158428	34331377	620	1.9926	0.023155	0.377124
CDC16	13	115000362	115038198	80	1.9912	0.023229	0.377124
OR2T6	1	248550910	248551836	1	1.9911	0.023234	0.377124
AC022498.1	3	187896331	187898598	13	1.9904	0.023272	0.377741
RNF103-CHMP3	2	86732791	86948245	398	1.9902	0.023284	0.377741
DMRTA2	1	50883222	50889172	2	1.9898	0.023309	0.377741
MANBA	4	103552660	103682151	209	1.989	0.023351	0.379026
GLYAT	11	58407899	58499447	333	1.9869	0.023466	0.379301
NHLRC1	6	18120718	18122851	6	1.9864	0.023497	0.379301
AC102948.2	17	50939481	50976948	177	1.9861	0.023514	0.379301
ABHD6	3	58223233	58281420	214	1.9856	0.023538	0.379301
SFI1	22	31884674	32014572	293	1.9849	0.023576	0.379908
SLC30A3	2	27476552	27498685	35	1.9847	0.02359	0.379908
PQLC1	18	77662420	77711664	125	1.9844	0.023606	0.379908
EFR3A	8	132916335	133025889	262	1.9826	0.023707	0.380178
PURA	5	139487362	139496321	3	1.9823	0.023724	0.380178
RNF150	4	141780961	142134031	1077	1.9821	0.023736	0.380178
AC005481.5	7	157406715	157411457	15	1.982	0.023737	0.380178
TREML2	6	41158015	41168932	47	1.9816	0.02376	0.380779
SLC35C1	11	45825623	45834566	29	1.9811	0.02379	0.380779
TSEN34	19	54693789	54697585	8	1.9809	0.0238	0.380779
ACTC1	15	35080297	35088340	20	1.9797	0.023866	0.381972
FAM110D	1	26485511	26489119	8	1.9781	0.023956	0.381972
MTRF1L	6	153308497	153323820	45	1.9781	0.023958	0.381972
FANCG	9	35073832	35080013	8	1.9777	0.023982	0.381972
OR51B4	11	5322244	5323226	3	1.9775	0.02399	0.381972
NR4A2	2	157180944	157198860	13	1.977	0.024022	0.381972
HRH2	5	175085033	175113245	43	1.9764	0.024056	0.382232
SIRT1	10	69644427	69678147	84	1.9762	0.024066	0.382232
DNAJC19	3	180701497	180707562	3	1.9759	0.024081	0.382232
GADD45A	1	68150744	68154021	7	1.975	0.024136	0.382232
PRMT7	16	68344877	68392466	120	1.9747	0.024151	0.383485
APOBEC3G	22	39436924	39483748	109	1.9729	0.024256	0.38407
PCSK7	11	117075053	117103241	89	1.9717	0.024323	0.38407
DPH2	1	44435672	44439041	3	1.9714	0.024337	0.38407
CHEK2	22	29083731	29138410	128	1.9712	0.024352	0.384653
SH2D4B	10	82297658	82406316	441	1.9711	0.024357	0.384653
CAMKV	3	49895421	49907655	15	1.9698	0.024433	0.384653
CELF2	10	11047259	11378674	1129	1.9682	0.024524	0.385392
WWP2	16	69796209	69975644	444	1.9678	0.024543	0.385392
KLF12	13	74260226	74708394	1293	1.9674	0.02457	0.385392
TGIF2	20	35201891	35222353	14	1.967	0.024593	0.385392
PSMA1	11	14515329	14665181	194	1.9667	0.024607	0.385392
OR10H3	19	15852203	15853153	7	1.9661	0.024642	0.385392
TXN	9	113006091	113018920	47	1.9659	0.024658	0.385392
FLJ45079	17	75875109	75878659	6	1.9654	0.024686	0.385392
NPAS4	11	66188475	66194178	5	1.9654	0.024687	0.385392
NUP50	22	45559722	45583896	85	1.965	0.024708	0.385392
SPATA6L	9	4553386	4666674	440	1.9649	0.024713	0.385392
TRIB3	20	361261	378203	46	1.9647	0.024726	0.385392
RAPGEF3	12	48128455	48164823	121	1.9625	0.024853	0.387006
ZNF655	7	99156029	99174076	27	1.9624	0.024859	0.387006
IL33	9	6215805	6257983	132	1.9621	0.024877	0.387006
CCDC64	12	120427673	120532298	194	1.9604	0.024975	0.387006
PSMD11	17	30771279	30810336	36	1.9601	0.024991	0.387006
TRIM59	3	160150233	160203561	97	1.96	0.024999	0.387006
ZNF431	19	21324827	21373034	82	1.96	0.024999	0.387006
PP2D1	3	20021453	20053822	121	1.9594	0.025031	0.387006
TMEM50B	21	34804792	34852318	2	1.9592	0.025045	0.387006
PROZ	13	113812968	113826694	31	1.9588	0.02507	0.387006
LGR5	12	71833550	71980090	549	1.9587	0.025076	0.387006
C19orf53	19	13884982	13889276	22	1.9583	0.025096	0.387006
AC003102.1	17	42325758	42327236	3	1.9581	0.025106	0.387006
C11orf57	11	111944810	111955874	8	1.9577	0.025135	0.387006
HSPD1	2	198351305	198381461	34	1.9552	0.025282	0.389432
ACBD4	17	43209967	43221548	14	1.9551	0.025285	0.389432
SIAH2	3	150458914	150481264	47	1.9539	0.025358	0.390643
ARHGAP15	2	143848931	144525921	1481	1.9513	0.025508	0.391193
WDR37	10	1095478	1178237	249	1.951	0.025526	0.391193
RPL27	17	41150290	41154976	8	1.951	0.025529	0.391193
TRUB1	10	116697952	116737430	87	1.9494	0.025623	0.391304
SULF2	20	46285092	46415360	540	1.9493	0.025628	0.391304
SLC1A6	19	15060846	15133802	452	1.9492	0.025633	0.391304
SNX20	16	50700211	50715264	17	1.9489	0.025651	0.391304
TANGO2	22	20004537	20053449	162	1.9483	0.025692	0.391304
TMEM212	3	171561139	171656505	287	1.9482	0.025698	0.391304
NDUFS7	19	1383526	1395583	30	1.9481	0.025702	0.391304
SF3B1	2	198254508	198299815	40	1.9478	0.025717	0.391304
MXI1	10	111967363	112047123	212	1.9474	0.025741	0.391304
GABRA4	4	46920917	46996424	232	1.9469	0.025776	0.391521
PHF1	6	33378176	33384230	4	1.9459	0.025836	0.391521
ATXN7L1	7	105245514	105517050	740	1.9458	0.025839	0.391521
MBTD1	17	49254786	49337524	174	1.9456	0.025849	0.391521
TMEM101	17	42088556	42101314	28	1.945	0.025885	0.392387
PNPLA6	19	7598890	7626650	142	1.945	0.025885	0.392387
SSX2IP	1	85109390	85156486	114	1.9433	0.025989	0.39325
C19orf45	19	7557862	7573336	66	1.9424	0.026042	0.39325
BCAS1	20	52553316	52687304	582	1.9417	0.026088	0.394436
SMCO3	12	14957584	14967116	24	1.9403	0.02617	0.394642
OXTR	3	8792094	8811314	91	1.9395	0.026217	0.394642
ZNF521	18	22641890	22932154	715	1.9391	0.026245	0.394642
DEDD2	19	42702750	42724292	20	1.939	0.026248	0.394642
RIN3	14	92980118	93155339	623	1.9385	0.026278	0.39517
ATG14	14	55833110	55878576	137	1.9383	0.026294	0.39517
TRIM54	2	27505260	27530307	36	1.9381	0.026305	0.39517
TXNDC15	5	134209493	134237215	23	1.9361	0.026425	0.396347
CASP12	11	104756445	104769397	4	1.935	0.026495	0.39687
ZC3HC1	7	129658126	129691291	95	1.935	0.026496	0.39687
UTP18	17	49337889	49375297	86	1.9343	0.026537	0.39687
FCN3	1	27695603	27701315	8	1.933	0.026616	0.397391
PRSS46	3	46761073	46777919	62	1.9328	0.02663	0.397391
CHKA	11	67820326	67888911	86	1.9328	0.026632	0.397391
OIP5	15	41601466	41624819	51	1.9323	0.026658	0.397908
ZFAND3	6	37787275	38122400	845	1.9321	0.026672	0.397908
RCN1	11	31833939	32127301	689	1.9316	0.026705	0.397908
TNFRSF8	1	12123434	12204264	183	1.9306	0.026764	0.398533
NHLH2	1	116378998	116386538	20	1.9305	0.026774	0.398533
OR2V2	5	180581943	180582890	1	1.9279	0.026932	0.398533
C20orf202	20	1184098	1188918	10	1.9273	0.026969	0.398533
KCNK15	20	43374421	43379675	14	1.9272	0.026978	0.398533
PSMC2	7	102984701	103009842	36	1.9271	0.026983	0.398533
BLOC1S5-TXNDC5	6	7881755	8064597	714	1.9266	0.027016	0.398533
EML6	2	54950636	55199157	805	1.9263	0.027036	0.398533
MED13	17	60019966	60142643	133	1.9261	0.027043	0.398533
ZDHHC8	22	20116979	20135530	61	1.9254	0.027091	0.398533
ARHGEF16	1	3370990	3397677	82	1.9251	0.027111	0.398533
NR1I2	3	119499331	119537332	109	1.925	0.027114	0.398533
OR10G2	14	22101992	22103096	5	1.9245	0.027143	0.398533
SRP68	17	74035184	74068734	50	1.9245	0.027147	0.398533
DOCK5	8	25042238	25275598	572	1.9245	0.027148	0.398533
SLC45A4	8	142217265	142318404	356	1.9241	0.027173	0.398533
PIGU	20	33148346	33264910	143	1.9239	0.027183	0.398533
BTN2A2	6	26383324	26395102	36	1.9236	0.0272	0.398533
PPFIA4	1	202995626	203047868	166	1.9234	0.027217	0.398533
UBE2M	19	59067079	59070327	3	1.9233	0.027221	0.398533
AMHR2	12	53817639	53825318	13	1.9231	0.027235	0.398533
ZNF737	19	20718631	20748615	160	1.9221	0.027295	0.39872
SOWAHA	5	132149033	132152488	6	1.9219	0.027307	0.39872
PRSS45	3	46783582	46854048	175	1.9217	0.027321	0.39872
PRSS57	19	685521	695460	85	1.9214	0.027338	0.39872
SDCCAG3	9	139296377	139305061	55	1.9211	0.027362	0.398905
MED24	17	38175350	38217468	80	1.921	0.027365	0.398905
PLEKHA2	8	38758753	38831428	192	1.9208	0.02738	0.398905
GLI1	12	57853918	57866045	28	1.9206	0.02739	0.398905
PHPT1	9	139743176	139745488	3	1.9196	0.027452	0.399724
CCDC91	12	28286182	28732883	1175	1.9196	0.027456	0.399724
AC006435.1	17	2310279	2318731	38	1.9175	0.027584	0.400858
MIPOL1	14	37667118	38021566	498	1.9161	0.027678	0.401035
ARHGDIG	16	318726	333003	45	1.9158	0.027697	0.401035
HIST1H1T	6	26107640	26108364	3	1.9154	0.027718	0.401035
DLAT	11	111895538	111935114	41	1.9154	0.027718	0.401035
APBA3	19	3750817	3761697	39	1.9142	0.027797	0.401846
FAM228A	2	24397938	24423718	82	1.914	0.027812	0.401846
CDK5R1	17	30813637	30818274	3	1.9119	0.027943	0.402973
HIPK3	11	33278218	33378569	159	1.9112	0.027992	0.403461
PDHB	3	58413357	58419584	25	1.911	0.027999	0.403461
SLC30A2	1	26363743	26372624	17	1.9104	0.028038	0.403461
AK3	9	4711155	4742043	174	1.9089	0.028135	0.403795
ZNF676	19	22361893	22379753	44	1.9086	0.028155	0.403795
SLC43A1	11	57252007	57283259	48	1.9084	0.028169	0.403795
AC002985.3	19	19017822	19045206	61	1.9083	0.028173	0.403795
POMZP3	7	76239303	76256578	68	1.9081	0.028191	0.403795
DHRS2	14	24099324	24114848	3	1.9073	0.028239	0.403795
GPN1	2	27851114	27874375	39	1.9073	0.028241	0.403795
PAFAH2	1	26286258	26324648	82	1.9073	0.028244	0.403795
AL133373.1	14	92038788	92041383	6	1.9071	0.028254	0.404125
SERPINE1	7	100770370	100782547	40	1.9068	0.028272	0.404125
CLLU1OS	12	92813870	92821924	17	1.9063	0.028304	0.404125
CTD-2561J22.3	19	21587961	21674068	243	1.9053	0.028369	0.404125
SCN1A	2	166845670	166984523	360	1.9052	0.028377	0.404125
PYY	17	42030106	42081837	125	1.9049	0.028398	0.404125
PCYT2	17	79858841	79869340	1	1.9049	0.028399	0.404125
AC022210.1	2	85122209	85122345	2	1.9043	0.028434	0.404125
SVIL	10	29746267	30025710	1140	1.9037	0.028473	0.404603
ZNF324B	19	58962971	58969200	13	1.9032	0.028506	0.404603
SHMT2	12	57623110	57628718	5	1.9026	0.028545	0.404603
FAM114A2	5	153369688	153418496	114	1.9024	0.028558	0.404764
ARL13B	3	93698983	93774512	49	1.9024	0.028559	0.404764
FAM178B	2	97541620	97684175	289	1.9013	0.028633	0.404764
SEMA3F	3	50192478	50226508	59	1.9011	0.028643	0.404764
RERE	1	8412457	8877702	659	1.8998	0.028731	0.405865
PIGZ	3	196673214	196695931	85	1.899	0.02878	0.406022
IP6K1	3	49761727	49823975	90	1.8984	0.028819	0.406022
API5	11	43333513	43366079	56	1.8981	0.028843	0.406022
ARID3B	15	74833518	74890472	75	1.898	0.028847	0.406022
GEMIN6	2	38978676	39012142	72	1.8979	0.028857	0.406334
CATSPERD	19	5720688	5778745	126	1.8978	0.028863	0.406334
PPP1R7	2	242088991	242123067	83	1.8963	0.028958	0.406334
TXNL4B	16	72078188	72128330	132	1.8963	0.028963	0.406334
C12orf79	12	92378756	92536690	411	1.8959	0.028988	0.406334
UBL7	15	74738318	74753523	21	1.8957	0.028999	0.406334
PLAT	8	42032236	42065242	45	1.8953	0.029025	0.406334
C8orf47	8	99076539	99105838	64	1.8953	0.029028	0.406334
FAM83D	20	37554955	37581703	59	1.8942	0.029101	0.407422
TRMT61B	2	29072687	29093167	32	1.8933	0.029157	0.407573
MTRNR2L13	4	117220016	117221520	3	1.8929	0.029186	0.407573
DDN	12	49388932	49393092	5	1.8928	0.029195	0.407573
NLRP3	1	247579458	247612410	133	1.8921	0.029242	0.407573
MYO6	6	76458909	76629254	279	1.8918	0.029262	0.408345
PRLHR	10	120352916	120355160	9	1.8908	0.029324	0.408345
TRPM3	9	73143979	74061820	2739	1.8904	0.029352	0.409115
NCOA2	8	71021997	71316040	445	1.8894	0.029421	0.409115
MRPL14	6	44081194	44095194	33	1.8888	0.029458	0.409882
WFDC5	20	43738093	43743813	16	1.8883	0.029491	0.409882
OR6V1	7	142749417	142750444	5	1.8861	0.029637	0.410959
SLC18A2	10	119000604	119038941	106	1.8823	0.029897	0.414809
MBD2	18	51679079	51751158	121	1.8815	0.029954	0.414936
SNAPC5	15	66782473	66790151	13	1.8814	0.029957	0.414936
GALNT2	1	230193536	230417870	772	1.8808	0.029997	0.414936
CAPN13	2	30945637	31043408	379	1.8808	0.029998	0.414936
NOTCH1	9	139388896	139440314	127	1.8798	0.030068	0.416004
PSME4	2	54091204	54197977	292	1.8781	0.030183	0.416127
JTB	1	153946745	153950164	2	1.8775	0.030225	0.416127
GPR137C	14	53019866	53104431	187	1.8773	0.030236	0.416127
SLC4A3	2	220492049	220506702	14	1.8773	0.03024	0.416127
SNRPA1	15	101821715	101835487	38	1.8761	0.030321	0.416249
SMC4	3	160117062	160152750	67	1.8761	0.030323	0.416249
MCOLN1	19	7587512	7598895	15	1.8761	0.030323	0.416249
TAPBP	6	33267471	33282164	21	1.8758	0.030341	0.416249
NUF2	1	163236366	163325554	380	1.8748	0.03041	0.416683
MS4A4A	11	60048014	60076445	51	1.8748	0.030413	0.416683
KIF14	1	200520628	200589862	214	1.8747	0.030419	0.416683
NAT16	7	100813774	100823557	44	1.8742	0.030455	0.417115
E2F3	6	20402398	20493941	174	1.8736	0.03049	0.417115
LRP1	12	57522276	57607134	103	1.8728	0.030549	0.417115
CORO2B	15	68871308	69020145	426	1.8715	0.030635	0.418169
SH2D6	2	85645844	85664152	51	1.8708	0.030683	0.418909
KLKB1	4	187130133	187179625	173	1.8708	0.030688	0.418909
SNX16	8	82711816	82755101	143	1.8695	0.030776	0.419647
FAM47E-STBD1	4	77172874	77232282	231	1.8687	0.030835	0.419647
ZNF408	11	46722368	46727462	5	1.8681	0.030873	0.419758
KPTN	19	47978401	47987525	7	1.8673	0.030926	0.419758
EIF5A2	3	170606204	170626482	38	1.8672	0.030939	0.419758
SYPL1	7	105730949	105753022	55	1.8671	0.030944	0.419758
ACACA	17	35441923	35766909	409	1.8668	0.030962	0.420179
PRR14L	22	32072242	32146126	165	1.8664	0.03099	0.420179
APOH	17	64208151	64252643	173	1.8659	0.031029	0.420179
ACTR1B	2	98272431	98280570	13	1.8647	0.031109	0.420395
DYNC1I1	7	95401866	95739634	832	1.8645	0.031123	0.420395
GH1	17	61994560	61996179	2	1.8642	0.031147	0.420395
FZD8	10	35927177	35930362	2	1.8635	0.031198	0.420395
PAFAH1B2	11	117014983	117047610	94	1.8634	0.031205	0.420395
RASA2	3	141205889	141334184	148	1.8633	0.031212	0.420395
MAP1A	15	43803156	43823818	20	1.8631	0.031226	0.420395
SERPINB6	6	2948393	2972090	90	1.863	0.031234	0.420395
POU2F1	1	167190066	167396582	336	1.8616	0.031328	0.421431
PLA2G15	16	68279207	68294961	28	1.8607	0.031392	0.422156
PODNL1	19	14042000	14064204	19	1.8601	0.031433	0.422156
C2ORF15	2	99757948	99767950	21	1.8596	0.031472	0.422878
PRKACA	19	14202500	14228896	20	1.8594	0.031488	0.422878
SPP1	4	88896819	88904562	21	1.8581	0.031579	0.423287
PLEKHF1	19	30155963	30166364	23	1.8574	0.03163	0.423287
AQP5	12	50355653	50359464	5	1.8572	0.031645	0.423287
CKAP5	11	46764598	46867847	120	1.8564	0.031695	0.424316
C7orf55	7	139024203	139031065	19	1.8557	0.031752	0.42441
FAM47E-STBD1	4	77172886	77232752	233	1.8556	0.031757	0.42441
MRVI1	11	10594638	10715535	398	1.8554	0.031769	0.42441
FCRLA	1	161676762	161684142	32	1.8552	0.031786	0.42441
WSB1	17	25621102	25640657	35	1.8532	0.031925	0.425434
PIPOX	17	27277531	27384234	168	1.8526	0.031971	0.425835
SUPT7L	2	27873679	27886676	10	1.8523	0.031992	0.425835
ITGA8	10	15555948	15762124	560	1.8516	0.03204	0.425835
IQCA1	2	237232794	237416185	311	1.8513	0.032064	0.425925
ST3GAL3	1	44171495	44396831	493	1.8513	0.032065	0.425925
YWHAB	20	43514317	43537173	42	1.8506	0.032112	0.425925
C11orf63	11	122753391	122830506	221	1.8506	0.032115	0.425925
ZNF396	18	32946661	32957301	20	1.85	0.032155	0.426942
RRAGD	6	90074355	90121989	104	1.8478	0.032318	0.427898
TMEM252	9	71151496	71155783	8	1.8469	0.032377	0.427898
MYO1G	7	45002261	45018697	37	1.8465	0.032407	0.427898
AC008686.1	19	13890884	13900972	34	1.8465	0.03241	0.427898
GTF2IRD2	7	74210483	74267847	5	1.8462	0.032435	0.427898
TCF12	15	57210821	57591479	865	1.8459	0.032456	0.427898
ACACB	12	109554400	109706031	464	1.8455	0.032485	0.427898
MS4A4E	11	59968726	60010561	130	1.8448	0.032536	0.427898
ITGAX	16	31366455	31394318	39	1.8447	0.032542	0.427898
SPINK4	9	33218363	33248565	101	1.8444	0.032559	0.427898
OR7A10	19	14951760	14952689	5	1.8438	0.032609	0.427898
OGDH	7	44646171	44748665	200	1.8436	0.032621	0.427898
KLHL8	4	88081255	88161466	159	1.8434	0.032638	0.427898
C3orf56	3	126911974	126917025	10	1.8433	0.032639	0.427898
ARL15	5	53179775	53606412	1299	1.8427	0.032687	0.428595
ZNF641	12	48733791	48745197	37	1.8423	0.032718	0.428595
ARMC10	7	102715328	102740205	23	1.8418	0.032751	0.428983
ENO1	1	8921061	8939308	23	1.8409	0.032817	0.428983
LRP4	11	46878419	46940193	90	1.8409	0.032817	0.428983
MPV17	2	27532360	27548547	13	1.8399	0.032894	0.429675
DHFRL1	3	93766680	93782233	10	1.8392	0.032941	0.429675
ACSBG2	19	6135258	6193112	172	1.839	0.032954	0.430366
AF131215.5	8	10983980	10987745	10	1.838	0.033032	0.430366
AC007377.1	2	40488147	40490117	9	1.8373	0.03308	0.430516
ARHGAP12	10	32094365	32217742	211	1.837	0.033108	0.430516
SCFD2	4	53739149	54232242	1090	1.836	0.033178	0.430516
EFCAB12	3	129120164	129147494	56	1.8359	0.033187	0.430516
ZKSCAN5	7	99102274	99132323	36	1.8357	0.033201	0.430516
EML5	14	89078775	89259096	309	1.8355	0.033217	0.430516
EIF5	14	103799881	103811362	28	1.8353	0.03323	0.430516
GAPDH	12	6643093	6647537	13	1.8351	0.033242	0.430516
NUCB1	19	49403307	49426629	86	1.8338	0.03334	0.431507
NR1D2	3	23986751	24022109	86	1.8335	0.033365	0.432189
RAB24	5	176728199	176730745	5	1.8327	0.033423	0.432189
APOL5	22	36113919	36125530	50	1.8323	0.033456	0.432564
EIF4E	4	99792835	99851788	162	1.8314	0.033518	0.432564
RP11-1099M24.7	17	7829249	7833940	11	1.8312	0.033533	0.432564
B4GALNT4	11	369796	382116	2	1.8309	0.033557	0.432938
UBE2D1	10	60094735	60130513	68	1.8301	0.033617	0.432938
NRG3	10	83635070	84746935	2903	1.8298	0.033641	0.432938
CLDN11	3	170136653	170578169	1135	1.8284	0.033745	0.43392
AC027763.2	17	6779954	6915668	314	1.8281	0.033768	0.434595
CHP1	15	41523037	41574043	109	1.8278	0.033792	0.434595
REG4	1	120336641	120354283	48	1.8261	0.033915	0.435574
FOSL1	11	65659520	65668044	23	1.8254	0.03397	0.436246
EIF3E	8	109213445	109447562	713	1.8244	0.034044	0.436246
MAP2K1	15	66679155	66784650	288	1.8222	0.03421	0.438504
SHROOM1	5	132157833	132166590	6	1.8215	0.034265	0.439478
SENP2	3	185300284	185351339	122	1.8201	0.034375	0.439526
SERPING1	11	57364860	57382326	35	1.82	0.034377	0.439526
ASCC1	10	73856278	73976892	170	1.8198	0.034395	0.439526
VPS18	15	41186628	41196173	23	1.8191	0.034449	0.439526
IPO13	1	44412611	44433694	32	1.8188	0.034474	0.440188
AL031320.1	6	143759575	143764295	10	1.8179	0.034537	0.440188
MUC2	11	1074875	1104419	135	1.8159	0.03469	0.441507
TGM5	15	43524793	43559055	50	1.8158	0.034704	0.441507
UPK3B	7	76139745	76648340	1004	1.8155	0.034721	0.441507
MRPL13	8	121393000	121457642	95	1.8155	0.034725	0.441507
MAMDC4	9	139745395	139755249	7	1.8148	0.034778	0.442163
ADAP1	7	937540	995043	126	1.8142	0.034824	0.442163
PPAP2C	19	281040	291393	35	1.8131	0.034908	0.443126
TECPR1	7	97843936	97881563	96	1.8118	0.03501	0.443164
MLXIP	12	122516628	122631894	194	1.8117	0.035015	0.443164
M6PR	12	9092959	9102551	22	1.8114	0.035041	0.443164
EID1	15	49170083	49172380	1	1.8113	0.035044	0.443164
CYSTM1	5	139554227	139661637	191	1.8111	0.035063	0.443815
MLF1	3	158288952	158325041	117	1.81	0.035149	0.443815
PARP9	3	122246771	122283424	85	1.8081	0.035297	0.445727
DGUOK	2	74153953	74186088	83	1.8075	0.035343	0.445727
LHFPL3	7	103969104	104549001	1757	1.8073	0.035357	0.445757
PPP1CB	2	28974506	29025806	109	1.8073	0.035359	0.445757
ZNF740	12	53574484	53584596	22	1.8068	0.035393	0.445757
ADAMDEC1	8	24241798	24263526	30	1.8062	0.035447	0.445757
ATXN1	6	16299343	16761722	1364	1.8057	0.035482	0.446708
GRAP	17	18923986	18950950	6	1.8041	0.035607	0.44735
MAPK1	22	22108789	22221970	263	1.8037	0.035638	0.44735
DNM2	19	10828755	10944164	286	1.8025	0.035736	0.448299
TFCP2L1	2	121974163	122042783	158	1.8021	0.035764	0.448322
CDCA4	14	105475910	105487485	62	1.8016	0.035801	0.448322
EFS	14	23825611	23834961	19	1.8016	0.035802	0.448322
EFNA3	1	155036224	155060014	34	1.8012	0.035837	0.448322
GPR75	2	54080050	54087126	20	1.8008	0.035869	0.448652
DYNLT1	6	159057506	159065771	14	1.8006	0.035884	0.448652
LINGO1	15	77905369	78113242	617	1.8003	0.03591	0.448652
IFT80	3	159974774	160117668	173	1.7991	0.036001	0.449594
TTC22	1	55245385	55266940	64	1.7983	0.036062	0.44992
KIAA1462	10	30301729	30404423	188	1.7983	0.036063	0.44992
RALB	2	120997640	121052289	147	1.7975	0.036127	0.44992
HIST1H2BF	6	26199748	26200942	10	1.7969	0.036175	0.450552
RYR3	15	33603163	34158303	2245	1.7961	0.03624	0.450552
EFNA3	1	155036224	155059283	32	1.7958	0.036266	0.451182
AKAP8	19	15464196	15490609	43	1.7947	0.036348	0.451182
JPH2	20	42740335	42816218	293	1.7945	0.036363	0.45181
TMC6	17	76106539	76128488	59	1.7936	0.036435	0.45181
NOB1	16	69775770	69788843	26	1.7934	0.036455	0.452437
UBD	6	29523292	29527702	1	1.7926	0.036517	0.452437
LSM12	17	42112003	42144987	44	1.7911	0.036638	0.453369
USP31	16	23072727	23160591	206	1.7906	0.036678	0.454299
HMGN4	6	26538633	26546482	14	1.7894	0.036773	0.454613
ARL2	11	64781585	64789656	18	1.7893	0.036785	0.454613
RIMS4	20	43380449	43438979	98	1.7892	0.036792	0.454613
TMEM62	15	43415477	43477344	57	1.7883	0.03686	0.455233
PHC1	12	9066492	9094063	63	1.7877	0.036913	0.455233
SUSD5	3	33191537	33260707	227	1.7868	0.036987	0.455544
MBD4	3	129149787	129158878	17	1.7867	0.03699	0.455544
TFDP2	3	141663277	141868386	686	1.7864	0.037019	0.455544
SPINT2	19	38734675	38783254	151	1.7857	0.037071	0.45616
UPK1A	19	36157715	36169367	43	1.7853	0.037107	0.45616
SOX5	12	23682440	24103966	987	1.7845	0.037175	0.456775
DNAJC11	1	6694228	6761984	135	1.7843	0.037187	0.456775
HAPLN1	5	82933624	83017432	195	1.7833	0.037265	0.457388
CD3D	11	118209669	118213459	6	1.7827	0.03732	0.457388
CTSF	11	66330934	66336312	14	1.7805	0.0375	0.459532
ZWILCH	15	66797297	66842115	133	1.7798	0.037552	0.459832
ZNF19	16	71498453	71598992	159	1.7797	0.03756	0.459832
SP1	12	53773960	53810230	74	1.7792	0.037604	0.459832
DCDC2C	2	3751453	3836122	326	1.7762	0.037854	0.462572
PIANP	12	6802958	6809966	6	1.7757	0.037893	0.462572
TMEM241	18	20777108	21017925	478	1.7755	0.037907	0.462572
PTPRE	10	129705325	129884119	657	1.7746	0.037981	0.462865
EGR4	2	73518058	73520833	2	1.7746	0.037983	0.462865
BEND5	1	49193195	49242641	76	1.7743	0.038006	0.462865
PLCD3	17	43186335	43210721	64	1.7733	0.038089	0.463774
AMDHD1	12	96337071	96362370	99	1.7719	0.038202	0.464064
ATP1B3	3	141594966	141645356	171	1.7719	0.038205	0.464064
THRA	17	38214543	38250120	55	1.7718	0.03821	0.464064
FIGNL1	7	50511831	50518088	12	1.7711	0.038271	0.464353
IGFBP6	12	53491220	53496129	7	1.771	0.038277	0.464353
HOXC9	12	54388679	54397121	11	1.7703	0.038337	0.464353
TTC39A	1	51752930	51810788	96	1.7701	0.038355	0.464948
PRR15L	17	46029333	46035244	19	1.7694	0.038414	0.464948
RBM25	14	73525144	73588122	119	1.7684	0.038499	0.465542
ALDOA	16	30064411	30081778	10	1.7684	0.038499	0.465542
DHX35	20	37590942	37668366	124	1.7677	0.038554	0.466134
CLK3	15	74890841	74932057	49	1.7671	0.038607	0.466134
DIAPH3	13	60239717	60738121	1117	1.7663	0.038672	0.466366
OR6X1	11	123624196	123625253	1	1.7662	0.038678	0.466366
NCOA7	6	126102307	126252266	264	1.7662	0.03868	0.466366
RXRA	9	137208944	137332431	352	1.7653	0.038757	0.466366
TYSND1	10	71897737	71906432	36	1.765	0.038783	0.466366
MPHOSPH9	12	123636867	123728561	222	1.7649	0.038791	0.466366
TMCO4	1	20008706	20126438	344	1.7645	0.038825	0.466366
HORMAD2	22	30476163	30573064	186	1.7638	0.038879	0.466366
ABHD15	17	27887565	27894155	7	1.7638	0.038881	0.466366
SIRT2	19	39369197	39390502	39	1.7634	0.038918	0.466366
LILRA1	19	55105047	55113555	60	1.763	0.038946	0.466366
MRPS28	8	80830952	80942524	138	1.7628	0.038963	0.466952
ZNF835	19	57174020	57183151	50	1.7623	0.039009	0.466952
CDK5RAP3	17	46045176	46059140	38	1.7614	0.039083	0.467843
ADTRP	6	11712287	11807279	305	1.7601	0.039195	0.468732
PCGF6	10	105062553	105110891	53	1.759	0.039285	0.469007
NLRP1	17	5402747	5522744	525	1.7589	0.039294	0.469007
AC011530.4	19	46282695	46289231	9	1.7583	0.039345	0.469007
MIF	22	24236191	24237414	3	1.7582	0.039361	0.469281
PAQR4	16	3019246	3023490	7	1.7579	0.039384	0.469281
RELA	11	65421067	65430565	12	1.7572	0.039441	0.469281
RHOBTB1	10	62629196	62761198	269	1.7567	0.039487	0.470166
ANO10	3	43396351	43733086	600	1.7548	0.039647	0.471049
FAM196A	10	128933694	128994422	110	1.7543	0.039688	0.471931
EXOC4	7	132937829	133751342	1327	1.7534	0.039765	0.472505
RNF123	3	49726932	49758962	48	1.7531	0.039793	0.472505
NCOA4	10	51565108	51590734	26	1.7523	0.039862	0.473078
NTS	12	86268073	86276770	23	1.7521	0.03988	0.473078
SYNGAP1	6	33387847	33421466	41	1.7509	0.039985	0.473299
ANXA6	5	150480273	150537443	213	1.7503	0.040032	0.473299
THBS4	5	79287134	79379110	206	1.7503	0.040036	0.473299
OLFM1	9	137967268	138013025	203	1.7495	0.040099	0.473299
MSI1	12	120779133	120806983	59	1.7494	0.040115	0.473299
AJUBA	14	23440383	23451851	17	1.7492	0.040131	0.473299
OR51B2	11	5344541	5345582	10	1.7491	0.040136	0.473299
RPL4	15	66790355	66816870	85	1.748	0.04023	0.474173
GSDMA	17	38119226	38134019	48	1.7476	0.040269	0.47474
SIPA1	11	65405568	65418401	20	1.747	0.040323	0.47474
SRCRB4D	7	76018651	76039012	77	1.7464	0.040375	0.474906
KCNF1	2	11052063	11054350	4	1.7463	0.040383	0.474906
YPEL3	16	30103635	30108236	3	1.7456	0.040442	0.474906
RIPPLY2	6	84562985	84567234	11	1.7455	0.040451	0.474906
TBR1	2	162272605	162282381	8	1.7449	0.040502	0.474906
PBX4	19	19672522	19729725	75	1.7442	0.040558	0.474906
LFNG	7	2552163	2568811	32	1.744	0.040576	0.474906
MGAT4A	2	99235569	99347589	189	1.7439	0.040589	0.474906
DLST	14	75348594	75370448	50	1.7435	0.040626	0.474906
BATF	14	75988768	76013358	58	1.7433	0.040638	0.474906
PRPF39	14	45553302	45585485	36	1.7433	0.040645	0.474906
MOB1A	2	74379655	74406025	49	1.7427	0.04069	0.475467
THAP6	4	76439156	76475683	72	1.7422	0.040737	0.475467
ABHD17B	9	74477368	74525847	29	1.7414	0.040804	0.47628
OR1S2	11	57970674	57971653	5	1.7409	0.040853	0.47628
COQ5	12	120941077	120972237	105	1.7404	0.040891	0.47628
PKP1	1	201252580	201302121	212	1.7404	0.040896	0.47628
ZDHHC24	11	66288108	66313709	50	1.74	0.040932	0.47628
ALOXE3	17	7999218	8022365	80	1.7397	0.040958	0.476837
RP11-93B14.6	20	61272071	61274656	6	1.7387	0.041048	0.476837
POU6F1	12	51580719	51611477	66	1.7373	0.041169	0.477236
RAD54L	1	46713360	46744145	35	1.7372	0.041175	0.477236
UBTF	17	42282401	42298994	24	1.7371	0.041181	0.477236
CTD-2207O23.12	19	7571938	7584508	31	1.7369	0.041201	0.477236
RGS19	20	62704534	62711323	11	1.7368	0.041211	0.477236
VCP	9	35056061	35073246	31	1.7363	0.041252	0.477236
ZNF784	19	56132108	56135967	5	1.7363	0.041258	0.477236
FOLH1	11	49168187	49230222	184	1.736	0.041279	0.477236
TAT	16	71599563	71611033	23	1.7354	0.041339	0.477236
DDX20	1	112297867	112310638	48	1.7352	0.04135	0.477236
ADAT2	6	143743969	143771810	83	1.7351	0.041361	0.477236
FAM211A	17	16344891	16395467	153	1.735	0.041371	0.477236
IQCG	3	197615946	197687013	180	1.7345	0.041418	0.477236
DNAJB7	22	41255553	41258130	3	1.7341	0.041446	0.477236
FGF7	15	49715293	49780972	150	1.7331	0.041537	0.477786
CTXN3	5	126984736	126994322	25	1.7331	0.041543	0.477786
KIAA1731	11	93394805	93463522	66	1.7328	0.041569	0.478034
GPR132	14	105515728	105531782	22	1.7324	0.041605	0.478034
TMEM163	2	135213330	135476570	678	1.732	0.041641	0.478034
RP11-432B6.3	3	159945241	160167617	321	1.7297	0.041839	0.48003
GYLTL1B	11	45943172	45950647	17	1.7288	0.041922	0.480876
ATP6V1G3	1	198492352	198510075	34	1.7284	0.041954	0.480935
CARD9	9	139256355	139268133	32	1.7278	0.042012	0.480935
RHOD	11	66824289	66839484	28	1.7278	0.042013	0.480935
MS4A15	11	60524426	60544205	38	1.7271	0.042071	0.480935
YIF1A	11	66052051	66056641	6	1.7264	0.042135	0.480935
SPDYA	2	29005383	29073477	117	1.7264	0.042138	0.480935
OASL	12	121458095	121477045	46	1.7259	0.042179	0.480935
NTHL1	16	2089816	2097867	7	1.7256	0.042213	0.480935
NPNT	4	106815932	106925184	335	1.7255	0.042222	0.480935
NPC2	14	74942895	74960880	40	1.7252	0.042246	0.480935
GSTM3	1	110276554	110284384	16	1.725	0.04226	0.480935
DNAJC27	2	25166505	25194963	49	1.7247	0.042289	0.480935
ZNF765	19	53893046	53930574	201	1.7242	0.04234	0.480935
PRR19	19	42806250	42814973	6	1.7241	0.042342	0.480935
PPM1L	3	160473390	160796695	747	1.7241	0.042349	0.480935
ZACN	17	74068042	74079747	7	1.7234	0.042406	0.481526
SEC16A	9	139334549	139372141	72	1.7228	0.042462	0.481526
STXBP5L	3	120626919	121143608	1625	1.7227	0.042473	0.481526
TMEM145	19	42817477	42829214	9	1.7224	0.042501	0.481526
SLCO6A1	5	101707486	101834720	450	1.7223	0.042509	0.481526
OR5B2	11	58189738	58190786	3	1.7217	0.042564	0.481526
TAF11	6	34845555	34855866	24	1.7216	0.042568	0.481526
TERF2IP	16	75681684	75795770	343	1.7212	0.042605	0.481526
TNFRSF17	16	12058964	12061925	15	1.7209	0.042631	0.481526
POLN	4	2073645	2243848	382	1.7205	0.042671	0.481526
TWIST1	7	19060614	19157295	257	1.7203	0.042686	0.481526
FADD	11	70049269	70053496	4	1.7203	0.042687	0.481526
HSPA13	21	15743436	15755805	45	1.7202	0.042702	0.481526
RAB6C	2	130737235	130740311	2	1.7194	0.042774	0.481526
CEACAM21	19	42055886	42093197	84	1.7192	0.042785	0.481526
ZNF583	19	56909335	56947404	65	1.7189	0.04282	0.481526
SLC25A38	3	39424839	39438842	40	1.7187	0.042838	0.481526
SCRT1	8	145554228	145559943	4	1.7184	0.042866	0.482058
OSTC	4	109571740	109588976	44	1.7176	0.04293	0.482058
SOX13	1	204042243	204096863	141	1.7168	0.043009	0.482292
ENPEP	4	111286889	111486441	533	1.7167	0.043013	0.482292
LRRC43	12	122652285	122688018	78	1.7165	0.043034	0.482292
DOCK10	2	225629807	225907162	701	1.7163	0.043055	0.483117
PTS	11	112097088	112140678	96	1.7147	0.043196	0.483808
SLC35G3	17	33519539	33521412	2	1.7135	0.043314	0.483808
RP11-171N4.2	4	157555646	157563606	23	1.7134	0.043319	0.483808
PRDX6	1	173446405	173457946	13	1.713	0.043353	0.483808
TRDN	6	123537483	123958238	1252	1.713	0.04336	0.483808
ZNF816	19	53430388	53466164	50	1.7128	0.043374	0.483808
ZNF321P	19	53431728	53466076	50	1.7128	0.043374	0.483808
RSRC1	3	157823644	158263519	1316	1.7123	0.043423	0.483808
ZNF683	1	26688125	26701013	45	1.7121	0.043438	0.483808
FHIT	3	59735036	61237133	6264	1.7116	0.043488	0.484627
XPC	3	14186647	14220283	68	1.7096	0.043673	0.485966
TMEM45A	3	100211463	100296288	209	1.7093	0.043697	0.485966
TGFBR1	9	101866320	101916474	70	1.7089	0.043733	0.485966
LPHN3	4	62066976	62944053	1863	1.7084	0.04378	0.486191
ATP1B2	17	7549945	7561086	31	1.7084	0.043784	0.486191
FAR2	12	29302036	29493913	582	1.7082	0.043797	0.486191
FGD5	3	14860469	14975895	498	1.707	0.04391	0.486271
FAM187B	19	35715703	35719632	14	1.707	0.043913	0.486271
KPNA4	3	160212783	160283376	115	1.7067	0.043935	0.486271
PRRG2	19	50083903	50094272	29	1.7066	0.043952	0.486271
WISP2	20	43343485	43357150	22	1.7063	0.043973	0.486271
UHRF2	9	6413151	6507054	234	1.7062	0.043983	0.486271
CXCL6	4	74702214	74714781	28	1.7061	0.043995	0.486271
AC117395.1	3	149689066	149690535	2	1.7052	0.044075	0.486271
C1QL2	2	119913819	119916465	8	1.7048	0.044112	0.486271
TTC17	11	43380482	43516483	279	1.7048	0.044113	0.486271
RP11-468E2.4	14	24620427	24636611	24	1.7045	0.044144	0.486271
SLC19A2	1	169433147	169455241	33	1.7027	0.044309	0.487887
EGLN1	1	231499497	231560790	259	1.7023	0.044347	0.487887
ST7	7	116593292	116870157	380	1.7013	0.044443	0.488694
SNCAIP	5	121647049	121799914	214	1.7006	0.044505	0.488911
LARS2	3	45429998	45590913	314	1.7005	0.044521	0.488911
C19orf35	19	2274631	2282181	34	1.7003	0.044538	0.488911
NDUFA6	22	42481529	42486959	9	1.699	0.044658	0.490224
RER1	1	2323267	2336883	35	1.6986	0.044694	0.490224
SCGN	6	25652464	25702011	154	1.6981	0.044748	0.490224
MEGF8	19	42829761	42882921	53	1.6973	0.044823	0.491026
COPE	19	19010323	19030206	43	1.6968	0.044867	0.491533
TGFBRAP1	2	105880871	105946491	196	1.6963	0.044911	0.491533
TEX30	13	103418340	103426161	14	1.6948	0.045052	0.492542
CLLU1	12	92815307	92824778	26	1.6948	0.045054	0.492542
ZBED4	22	50247490	50283726	114	1.6943	0.045104	0.492542
NUSAP1	15	41624892	41673248	74	1.694	0.045133	0.492542
PPARGC1B	5	149109861	149234585	395	1.6937	0.045159	0.492664
FAM129A	1	184759858	184943682	353	1.6937	0.04516	0.492664
SNX7	1	99127236	99226056	333	1.6926	0.045268	0.492664
CCDC181	1	169364108	169429907	176	1.6925	0.045272	0.492664
ERLEC1	2	54014181	54045956	72	1.692	0.045325	0.492664
COPS8	2	237993955	238009109	18	1.692	0.045327	0.492664
GNB1L	22	19770747	19842462	158	1.6918	0.045342	0.492664
CDC42	1	22379120	22419437	95	1.6905	0.045471	0.494545
H1FOO	3	129262057	129270310	22	1.6862	0.045875	0.498004
PCNXL3	11	65383244	65404910	29	1.6858	0.045916	0.498004
DYRK2	12	68042118	68059186	27	1.6857	0.045931	0.498004
PPP6R3	11	68228186	68382802	240	1.6853	0.045966	0.498793
DBX2	12	45408455	45444882	87	1.6844	0.046052	0.499285
TPD52L2	20	62496596	62522898	63	1.6841	0.046085	0.499285
DENND5B	12	31535157	31744031	669	1.6828	0.046205	0.499969
ENPP5	6	46126924	46138708	33	1.6816	0.04632	0.499969
HMBS	11	118955576	118964259	16	1.6816	0.04632	0.499969
KLRG1	12	9102640	9163356	144	1.6814	0.046339	0.499969
TXK	4	48068410	48136273	157	1.6814	0.04634	0.499969
SUB1	5	32531739	32604185	148	1.6809	0.046391	0.500457
RAPGEF5	7	22157856	22396763	715	1.6804	0.046441	0.500457
WRAP73	1	3547331	3569325	34	1.6803	0.046454	0.500649
RFK	9	79000433	79009433	32	1.6802	0.046464	0.500649
RNF10	12	120971283	121015397	136	1.6797	0.046511	0.500649
ADAM32	8	38964509	39142430	373	1.6791	0.046568	0.50084
RPAP1	15	41809374	41836467	69	1.6788	0.046598	0.50084
KMT2A	11	118307205	118397539	79	1.6786	0.046618	0.50084
MPEG1	11	58975983	58980424	8	1.6776	0.046709	0.50162
JDP2	14	75894419	75940814	126	1.6769	0.046781	0.502104
CCDC39	3	180320646	180588793	584	1.6765	0.046819	0.502104
NANOGNB	12	7917812	7926717	10	1.6762	0.046854	0.502292
PPP2R5B	11	64685025	64701945	31	1.6757	0.046895	0.502292
AC087239.1	12	25381515	25390840	40	1.6757	0.046901	0.502292
SRRM3	7	75831216	75916605	125	1.6745	0.047019	0.502452
SDC3	1	31342314	31381608	78	1.6743	0.047033	0.502452
CCDC87	11	66357640	66360554	3	1.6743	0.047034	0.502452
GSK3A	19	42734338	42746777	12	1.6739	0.047073	0.502452
MYCL	1	40361098	40367928	10	1.6733	0.04713	0.502452
PIK3R4	3	130397779	130465673	107	1.6729	0.047171	0.502452
DCUN1D5	11	102932805	102962944	46	1.6726	0.047199	0.502452
LRRC57	15	42834720	42841000	8	1.6723	0.04723	0.502452
SRSF7	2	38970741	38978636	5	1.6723	0.047236	0.502452
SEPHS2	16	30454952	30457502	3	1.6719	0.047269	0.502452
ZDHHC6	10	114190058	114206672	25	1.6716	0.0473	0.502452
SACM1L	3	45730548	45786916	198	1.6716	0.047303	0.502452
ZNF491	19	11908482	11920437	22	1.6714	0.04732	0.502452
BAI1	8	143530791	143626370	183	1.6712	0.047342	0.502452
RFT1	3	53122499	53164478	95	1.6686	0.047598	0.505345
CCDC13	3	42734155	42814745	159	1.6675	0.047703	0.505819
CDK19	6	110931181	111137161	404	1.6674	0.047716	0.505819
PEX10	1	2336236	2345236	24	1.6667	0.04779	0.505999
AC020907.1	19	35596873	35598141	6	1.6665	0.047811	0.505999
MDH1	2	63815743	63834331	35	1.6662	0.04784	0.505999
IRF4	6	391739	411447	65	1.6649	0.04797	0.507528
DDX24	14	94517266	94547591	87	1.6641	0.048048	0.507528
C14orf177	14	99177950	99184098	14	1.6638	0.048074	0.507936
BET1	7	93592074	93633694	56	1.6628	0.048175	0.507936
BIRC6	2	32582096	32843966	291	1.6627	0.04819	0.507936
CSNK1G2	19	1941188	1981337	142	1.6627	0.04819	0.507936
GLI2	2	121493199	121750229	607	1.6618	0.048274	0.507936
EDC3	15	74922899	74988633	53	1.6617	0.048288	0.507936
C11orf35	11	554855	560779	27	1.6617	0.048289	0.507936
COMP	19	18893583	18902123	13	1.661	0.048355	0.507936
COL21A1	6	55921388	56258892	1381	1.6609	0.04837	0.507936
ZNF300	5	150273954	150284545	26	1.6608	0.048376	0.507936
CYB5R4	6	84569362	84677143	202	1.6607	0.048387	0.507936
PABPC1L	20	43538703	43587676	94	1.6604	0.048415	0.507936
TNK2	3	195590235	195638816	130	1.6604	0.04842	0.507936
KCNMB3	3	178957530	178984790	128	1.6592	0.048534	0.508693
C4orf26	4	76481258	76491095	30	1.6587	0.04859	0.509157
KRAS	12	25357723	25403870	152	1.6582	0.048638	0.509157
CA10	17	49707674	50237377	1219	1.6572	0.048737	0.509913
INS-IGF2	11	2153768	2182439	75	1.657	0.048757	0.510057
CACFD1	9	136325089	136335970	30	1.6569	0.04877	0.510057
PLCH1	3	155093369	155462856	969	1.6568	0.048784	0.510057
AC007216.2	16	12062000	12062333	1	1.6556	0.048897	0.510057
AP1M1	19	16308389	16346160	111	1.6556	0.048905	0.510057
COMMD1	2	62115859	62374382	418	1.6555	0.048907	0.510057
UTP3	4	71554196	71556267	2	1.6549	0.048971	0.510057
LRFN4	11	66624118	66627946	2	1.6545	0.049015	0.510057
INHA	2	220433884	220440435	16	1.6543	0.049037	0.510057
VCL	10	75757872	75879918	152	1.6541	0.049052	0.510057
ACTL7A	9	111624603	111626035	3	1.6532	0.049148	0.510057
NFAT5	16	69598997	69738569	271	1.6528	0.049181	0.510057
ENPP4	6	46097730	46114436	45	1.6527	0.049192	0.510057
YBX3	12	10851683	10875911	51	1.6527	0.049192	0.510057
DLK1	14	101192042	101201539	23	1.6525	0.049218	0.510057
NDUFS2	1	161166894	161184185	29	1.6518	0.049285	0.510057
EPS8L3	1	110292702	110306649	39	1.6517	0.049301	0.510057
LIPN	10	90521163	90537999	71	1.6517	0.049302	0.510057
VTA1	6	142468367	142545826	130	1.6515	0.049314	0.510057
FBXO34	14	55738021	55828636	210	1.6513	0.049337	0.510057
MYBPHL	1	109834987	109849663	38	1.6513	0.049341	0.510057
SLC35F4	14	58030640	58448912	1691	1.6509	0.049384	0.510225
HEXIM1	17	43224684	43229468	5	1.6505	0.049418	0.510225
ATP8B3	19	1782074	1812275	87	1.6504	0.049427	0.510225
CDC45	22	19466982	19508135	111	1.6485	0.049625	0.512001
ERVMER34-1	4	53588785	53617807	39	1.6477	0.04971	0.512454
DLG1	3	196769431	197026171	618	1.6477	0.049711	0.512454
TDO2	4	156775890	156841558	264	1.6463	0.049852	0.512978
TBC1D1	4	37892708	38140796	775	1.6462	0.049866	0.512978
IQCF3	3	51851620	51864876	25	1.6459	0.049892	0.512978
CLYBL	13	100258919	100549387	790	1.6457	0.049908	0.512978
DNMT1	19	10244021	10341962	199	1.6454	0.049942	0.512978
TRAIP	3	49866034	49894007	38	1.645	0.049981	0.512978
IFFO1	12	6647541	6665239	47	1.6447	0.050014	0.512978
ZNF446	19	58985384	58992597	14	1.6442	0.050072	0.512978
LYRM9	17	26205340	26221778	13	1.6439	0.050103	0.512978
ZMAT5	22	30126945	30163000	117	1.6434	0.05015	0.512978
CD300A	17	72462555	72480933	79	1.6432	0.050171	0.512978
SAA2	11	18260770	18270190	28	1.6432	0.050176	0.512978
TYR	11	88910620	89028927	303	1.6431	0.050183	0.512978
RASSF6	4	74437267	74486348	135	1.6429	0.050199	0.512978
WNK2	9	95947198	96082854	381	1.6429	0.050203	0.512978
C5orf58	5	169659451	169679579	25	1.6424	0.050249	0.512978
KIAA0196	8	126036502	126104082	264	1.6424	0.050253	0.513425
KIF5A	12	57943781	57980415	44	1.6422	0.05027	0.513425
FAM21A	10	51827648	51893269	18	1.6414	0.050361	0.513872
NUDT18	8	21964383	21966932	5	1.641	0.050397	0.513872
RNF31	14	24615892	24629870	20	1.6396	0.050545	0.514604
DHDH	19	49436939	49448226	45	1.6389	0.050619	0.515049
MUCL1	12	55224303	55252177	119	1.6386	0.050649	0.515049
ZNF804A	2	185463093	185804219	678	1.638	0.050711	0.515779
CPLX2	5	175223313	175311023	222	1.6372	0.050797	0.516222
DGCR8	22	20067755	20099400	103	1.6368	0.050834	0.516222
AC021218.2	7	155755326	155759037	7	1.6363	0.050893	0.516244
IFT122	3	129158968	129239198	158	1.6359	0.050926	0.516244
LAG3	12	6881678	6887621	5	1.6357	0.050947	0.516244
ZNF557	19	7069455	7087979	55	1.6354	0.050982	0.516244
RP11-690P14.4	10	97733786	97792432	163	1.6352	0.051005	0.516244
CC2D2B	10	97733786	97792441	163	1.6352	0.051005	0.516244
LACE1	6	108616098	108847999	330	1.635	0.051023	0.516244
HAMP	19	35771619	35776046	8	1.6337	0.051164	0.517123
ALG9	11	111652919	111742305	93	1.6336	0.051174	0.517123
GNAT2	1	110145889	110155679	20	1.6336	0.051176	0.517123
HIST1H4C	6	26104104	26104518	2	1.6331	0.051226	0.517123
PMVK	1	154897210	154909467	22	1.6324	0.051302	0.517578
PMPCA	9	139305110	139318213	42	1.6315	0.05139	0.517578
ZNF391	6	27342394	27371683	159	1.6308	0.051466	0.517578
AL359091.2	9	131062367	131064212	4	1.6307	0.051479	0.517578
C1orf134	1	16555368	16556038	3	1.6307	0.051481	0.517578
ALG12	22	50293877	50312106	63	1.6306	0.05149	0.517578
CLC	19	40221890	40228668	45	1.6303	0.051516	0.517578
MRPS34	16	1821891	1823156	3	1.6301	0.051535	0.517578
ACTR5	20	37377085	37400834	101	1.6301	0.051541	0.517578
ARSG	17	66255323	66418872	425	1.6287	0.051689	0.519017
FKBP3	14	45584803	45604522	19	1.6282	0.05174	0.519017
WFS1	4	6271576	6304992	158	1.6278	0.051786	0.519165
FAM109B	22	42470255	42475445	10	1.6277	0.0518	0.519165
YPEL1	22	22051833	22090123	118	1.6275	0.051814	0.519165
ACTL8	1	18081808	18153558	202	1.6272	0.051852	0.519323
SDC4	20	43953928	43977064	73	1.6265	0.051918	0.519323
NACAD	7	45120037	45128513	25	1.6261	0.051959	0.519323
DENND3	8	142127377	142205907	162	1.6261	0.051968	0.519323
RCVRN	17	9799637	9808938	60	1.626	0.05198	0.519323
FAM57B	16	30035748	30064299	43	1.6254	0.052041	0.519323
FAM178A	10	102672326	102724893	77	1.625	0.052082	0.519323
TIAF1	17	27400537	27418537	39	1.6249	0.052089	0.519323
AP2A1	19	50270225	50310370	100	1.6248	0.052105	0.519323
ATP5G1	17	46970127	46973233	7	1.6245	0.052137	0.519323
AADACL4	1	12704566	12727097	48	1.624	0.052192	0.519753
AFF1	4	87856154	88062206	453	1.6236	0.052228	0.519753
AFM	4	74347400	74369691	49	1.6229	0.05231	0.520465
CSHL1	17	61986957	61996198	20	1.6221	0.052392	0.521176
ARTN	1	44398992	44402913	10	1.6202	0.052598	0.521745
DZIP3	3	108308529	108413693	136	1.6202	0.052599	0.521745
ALG9	11	111657010	111750149	100	1.6199	0.052629	0.521745
SNED1	2	241938255	242034983	262	1.6198	0.052634	0.521745
AC022532.1	10	72194585	72196314	3	1.6197	0.052648	0.521745
CASP2	7	142985308	143004789	19	1.6186	0.052765	0.522877
GPC5	13	92050929	93519490	3978	1.6181	0.052817	0.522877
MTMR3	22	30279144	30426855	328	1.6179	0.052847	0.522877
ABCF2	7	150904923	150924316	67	1.6145	0.053206	0.525983
ANXA5	4	122589110	122618268	127	1.6144	0.053224	0.525983
PSMC3IP	17	40724333	40729849	8	1.6141	0.053249	0.525983
LAMP1	13	113951556	113977987	6	1.6138	0.053284	0.526402
EEF1E1-BLOC1S5	6	8015959	8102763	299	1.6134	0.05333	0.526402
JAGN1	3	9932238	9936033	11	1.6122	0.053462	0.527086
TET3	2	74229840	74335303	183	1.6121	0.053466	0.527086
PDLIM2	8	22435792	22455538	49	1.6119	0.053492	0.527086
FAM179A	2	29179477	29284239	386	1.6114	0.053545	0.527086
AGO2	8	141541264	141645718	284	1.6113	0.053553	0.527086
RP11-298I3.5	14	23415479	23451467	51	1.6112	0.053573	0.527086
C9orf163	9	139377947	139380518	4	1.6108	0.05361	0.527086
FAM155A	13	107820883	108519083	2371	1.6106	0.053635	0.527086
VAMP3	1	7831329	7841492	35	1.6096	0.053741	0.527785
SLC5A6	2	27422455	27435826	29	1.6085	0.053865	0.529182
ZNF324	19	58978423	58984945	7	1.6084	0.053876	0.529182
CDC42BPB	14	103398716	103523799	275	1.6076	0.053967	0.529594
CHRM3	1	239549865	240078750	1304	1.6074	0.053987	0.529594
ADAM12	10	127700950	128077024	1327	1.6063	0.054106	0.529722
AKAP8L	19	15490859	15529952	57	1.6059	0.054147	0.529722
DIRC2	3	122513642	122599986	178	1.6059	0.054149	0.529722
GJD2	15	35043233	35047166	8	1.6054	0.054205	0.530417
MRPS33	7	140705854	140715028	19	1.6047	0.054283	0.530827
IGSF9	1	159896829	159915386	55	1.6044	0.054317	0.530827
CNPPD1	2	220036619	220042828	16	1.604	0.05436	0.531236
SIT1	9	35649292	35650937	1	1.6034	0.054425	0.531236
BMI1	10	22610140	22620413	1	1.6022	0.05456	0.532335
AC008060.7	7	155174771	155189051	100	1.6015	0.054633	0.532335
WNT4	1	22443798	22470462	84	1.6014	0.054641	0.532335
GK5	3	141882414	141944449	137	1.601	0.05469	0.532742
RHO	3	129247483	129254012	13	1.6006	0.054737	0.532742
CD4	12	6896024	6929974	118	1.5998	0.054818	0.532985
IGFL2	19	46646363	46664556	33	1.5994	0.05486	0.532985
ZNF514	2	95813075	95831158	9	1.5994	0.054868	0.532985
KL	13	33590207	33640282	184	1.5993	0.054877	0.532985
SLC43A3	11	57174427	57195053	35	1.5992	0.054889	0.532985
KNSTRN	15	40674922	40686447	33	1.599	0.05491	0.532985
SFTA3	14	36942493	36983034	51	1.5986	0.054958	0.533106
PLB1	2	28680012	28866654	703	1.5985	0.054971	0.533106
GJB2	13	20761609	20767037	14	1.5979	0.055033	0.533106
THEM5	1	151819739	151826173	12	1.597	0.055128	0.533792
NT5M	17	17206649	17250977	137	1.5968	0.05516	0.533912
FAM175A	4	84382092	84444501	181	1.5967	0.055163	0.533912
EVL	14	100437786	100610573	456	1.5965	0.05519	0.533912
CAD	2	27440258	27466811	62	1.5953	0.055321	0.534596
FBXO18	10	5931535	5979556	161	1.5942	0.055447	0.534997
CTD-3074O7.11	11	66276550	66301084	46	1.5942	0.055447	0.534997
DEFA4	8	6793344	6795860	14	1.5937	0.055497	0.535396
ATRAID	2	27434895	27440046	12	1.5935	0.05552	0.535396
NPEPPS	17	45600308	45700642	140	1.5932	0.055553	0.535795
SHFM1	7	96110938	96339203	468	1.5926	0.055622	0.535795
CDHR4	3	49828165	49837268	15	1.592	0.055696	0.536026
BEAN1	16	66461200	66527432	127	1.5919	0.055699	0.536026
KCNQ5	6	73331520	73908574	1387	1.5915	0.05575	0.536026
SAMD9	7	92728829	92747336	58	1.591	0.055802	0.536026
PPP4C	16	30087299	30096698	10	1.591	0.055803	0.536026
SP8	7	20823906	20826505	2	1.5908	0.055822	0.536026
TPMT	6	18128542	18155305	83	1.5902	0.055892	0.536423
VAMP8	2	85788685	85809154	68	1.5898	0.055939	0.536423
PSMA5	1	109941653	109969062	40	1.5896	0.055959	0.536537
OR52A1	11	5172239	5207612	221	1.5895	0.055979	0.536537
GBP6	1	89829617	89852020	72	1.5889	0.056046	0.536537
NOSIP	19	50058968	50093519	65	1.5887	0.056068	0.536651
VCAN	5	82767284	82878122	243	1.5886	0.056071	0.536651
LRRC31	3	169556967	169587718	76	1.5884	0.056093	0.536651
NPS	10	129347613	129350935	31	1.5873	0.056227	0.537045
UCKL1	20	62571186	62587769	33	1.5873	0.056228	0.537045
GUCY1A3	4	156587863	156653501	180	1.5865	0.056312	0.537439
C12orf49	12	117153593	117175875	60	1.5864	0.05633	0.537439
ZIC5	13	100615218	100624163	14	1.5859	0.056384	0.537551
BMPR1B	4	95679119	96079599	1272	1.5858	0.056395	0.537551
PRMT5	14	23389720	23398794	14	1.5854	0.056434	0.537551
EAF1	3	15468862	15484120	20	1.5852	0.056466	0.537942
BBS1	11	66278077	66301098	42	1.5849	0.056494	0.537942
ZNF442	19	12460185	12476719	12	1.5842	0.056573	0.538333
ABCA8	17	66863433	66951533	198	1.5836	0.056647	0.538333
SNRK	3	43328004	43466256	165	1.5822	0.056799	0.539222
TMEM56	1	95582894	95663163	228	1.5818	0.056853	0.539222
HNF1B	17	36046435	36105237	153	1.5816	0.056873	0.539222
SLC2A6	9	136336217	136344259	24	1.5813	0.056907	0.539222
LPXN	11	58294344	58345693	83	1.5813	0.05691	0.539222
STON1	2	48756522	48826025	256	1.5812	0.056919	0.539222
EIF3C	16	28699879	28747051	1	1.5811	0.056929	0.539222
TAMM41	3	11831916	11888393	143	1.5801	0.057037	0.539546
KRT14	17	39738531	39743173	10	1.5801	0.057046	0.539546
HRCT1	9	35906189	35907138	5	1.5799	0.057067	0.539546
RPSA	3	39448180	39454033	26	1.5791	0.057162	0.539546
PTGES2	9	130882972	130890741	4	1.579	0.057169	0.539546
CRYBB1	22	26995242	27014052	54	1.579	0.057171	0.539546
RCAN2	6	46188475	46459709	499	1.579	0.057172	0.539546
PI4KB	1	151264273	151300191	30	1.5789	0.057176	0.539546
LIPK	10	90484301	90512543	154	1.5784	0.057233	0.539546
UBAP2	9	33921691	34048947	369	1.5779	0.057289	0.539654
MAPK8	10	49514698	49647403	265	1.5778	0.057305	0.539654
FSIP2	2	186603355	186698017	211	1.5778	0.057311	0.539654
B4GALNT2	17	47209822	47247351	100	1.5772	0.057376	0.539761
SLC22A17	14	23815515	23822121	6	1.5769	0.057406	0.539761
AC023469.1	2	151857734	151905288	198	1.5769	0.05741	0.539761
KMT2D	12	49412758	49453557	33	1.5761	0.057499	0.539868
COL8A1	3	99357319	99518070	363	1.5759	0.057529	0.539868
ZC3H7A	16	11844442	11891123	118	1.5757	0.057542	0.539868
ANXA1	9	75766673	75785309	39	1.5755	0.057567	0.540251
PRPF8	17	1553923	1588176	90	1.5754	0.057578	0.540251
ZNF768	16	30535325	30538142	3	1.5744	0.057692	0.540463
SYNJ1	21	34001069	34100359	5	1.5741	0.057734	0.540463
SRRM4	12	119419300	119600856	675	1.5737	0.057774	0.540463
LILRA2	19	55084387	55099027	42	1.5737	0.057782	0.540463
CCL14	17	34310327	34329100	78	1.5735	0.057797	0.540463
MCEE	2	71336814	71357369	70	1.5732	0.057831	0.540463
CCDC93	2	118673054	118771709	310	1.573	0.057856	0.540844
PRPF38A	1	52870236	52886511	9	1.5723	0.057942	0.540844
ENDOD1	11	94822974	94865809	137	1.5721	0.05796	0.541053
MEF2A	15	100017370	100256671	555	1.5716	0.058017	0.541053
OCEL1	19	17337013	17340028	27	1.571	0.058094	0.541053
ABL1	9	133589333	133763062	441	1.5708	0.058117	0.541053
ACAT1	11	107992243	108018503	49	1.5707	0.058123	0.541053
C9orf69	9	139006427	139010731	8	1.5707	0.058129	0.541053
PRRX1	1	170631869	170708560	124	1.5701	0.058195	0.541432
DCUN1D1	3	182655862	182703741	55	1.5697	0.058239	0.541432
SP2	17	45973516	46006323	59	1.5696	0.058251	0.542086
ABCA9	17	66970629	67057205	147	1.5685	0.058377	0.542464
SLFN12	17	33738079	33760302	67	1.5683	0.058407	0.542464
MCHR1	22	41074754	41078818	7	1.5676	0.058485	0.543117
NCAPH2	22	50946645	50961901	57	1.567	0.058556	0.543217
ST13	22	41220539	41253026	35	1.5669	0.058571	0.543217
ANKRD40	17	48770551	48785285	21	1.5666	0.058601	0.543217
TERT	5	1253262	1295184	76	1.5662	0.058654	0.543592
KIAA1919	6	111580551	111592370	23	1.566	0.058679	0.543592
AC010327.2	19	55738587	55741647	9	1.5652	0.058765	0.543692
TBPL2	14	55880259	55923444	195	1.5651	0.058774	0.543692
FBXL17	5	107194736	107717799	1163	1.5649	0.058806	0.543692
PTPN14	1	214522039	214725792	735	1.5642	0.058889	0.544341
SENP1	12	48436681	48500091	162	1.5634	0.058978	0.544714
KCNMB4	12	70760056	70828072	234	1.563	0.059022	0.544714
ZNF207	17	30677136	30708905	49	1.5626	0.059075	0.545362
C16orf58	16	31500792	31520630	17	1.5611	0.059251	0.546019
DENND5A	11	9160372	9286937	258	1.5609	0.059272	0.546019
SPSB4	3	140770244	140867453	185	1.5606	0.05931	0.546019
SMARCA2	9	2015342	2193624	604	1.5604	0.059331	0.546019
GGACT	13	101183810	101241782	94	1.5602	0.059351	0.546019
FAM71A	1	212797789	212800120	10	1.5597	0.059417	0.546019
MYH6	14	23851199	23877486	60	1.5593	0.059458	0.546019
ASIC4	2	220378892	220403494	51	1.5593	0.05946	0.546019
PACRG	6	163148164	163736524	1728	1.5591	0.05949	0.546019
TRIM9	14	51441980	51562779	462	1.559	0.059501	0.546019
OR8J1	11	56127691	56128764	7	1.5586	0.059545	0.546019
2019-09-02	2	242254515	242293442	86	1.5578	0.059636	0.546662
NRBP2	8	144915764	144924200	8	1.5575	0.059678	0.546756
MDK	11	46402306	46405375	3	1.5574	0.059686	0.546756
PLET1	11	112118876	112131583	18	1.5574	0.059687	0.546756
EXOC6B	2	72403113	73053170	847	1.5565	0.0598	0.547124
PLEKHG2	19	39903225	39919054	36	1.5561	0.059847	0.547124
[truncated: 16,274 more rows]

## Sheet: 2. scz.sig
Table 2.Gene-based test results of SCZ using MAGMA (FDR<0.05 are shown)
GENE	CHR	START	STOP	NSNPS	NPARAM	N	ZSTAT	P	GeneName	FDR
29101	1	1467053	1520262	2	1	105318	2.5916	0.0047761	SSU72	0.0303889
5590	1	1971909	2126834	362	24	105318	3.4046	0.00033125	PRKCZ	0.00373899
100506504	1	2103250	2125812	43	11	105318	4.4282	4.751e-06	LOC100506504	0.000109523
199990	1	2105899	2154159	101	20	105318	4.5741	2.3917e-06	C1orf86	6.03158e-05
6497	1	2150134	2251652	265	39	105318	2.5375	0.0055824	SKI	0.0343875
11079	1	2313214	2346883	90	21	105318	2.4457	0.0072284	RER1	0.0417118
5192	1	2326241	2354010	82	19	105318	2.6703	0.003789	PEX10	0.0255839
9651	1	2397754	2446964	113	18	105318	3.395	0.00034313	PLCH2	0.00384412
127281	1	2507899	2532908	86	7	105318	2.9332	0.0016773	FAM213B	0.013653
79258	1	2512078	2574499	192	10	105318	3.0617	0.0011003	MMEL1	0.00980887
100287898	1	2562807	2716230	109	11	105318	2.5474	0.0054268	TTC34	0.0336673
63976	1	2975565	3365185	1316	152	105318	2.98	0.0014415	PRDM16	0.0121574
8718	1	6510787	6537432	46	7	105318	2.9441	0.0016196	TNFRSF25	0.0133465
57449	1	6516152	6590121	168	22	105318	3.0072	0.0013185	PLEKHG5	0.0112949
3104	1	6630051	6659340	48	14	105318	3.6664	0.00012301	ZBTB48	0.00165143
9903	1	6640784	6672958	50	11	105318	4.61	2.0135e-06	KLHL21	5.18693e-05
148479	1	6663756	6694093	51	9	105318	4.7861	8.5006e-07	PHF13	2.43391e-05
90326	1	6674925	6705646	68	11	105318	4.909	4.5778e-07	THAP3	1.42658e-05
55735	1	6684228	6771966	187	19	105318	5.7126	5.562e-09	DNAJC11	2.71767e-07
50651	1	8368171	8414227	131	20	105318	5.2622	7.116e-08	SLC45A1	2.68808e-06
473	1	8402464	8887699	703	28	105318	5.0946	1.747e-07	RERE	6.07598e-06
943	1	12113434	12214264	236	46	105318	2.8441	0.0022268	TNFRSF8	0.0170094
101927546	1	16541343	16563528	50	6	105318	3.3761	0.00036762	ANO7P1	0.00405035
79363	1	16548182	16573659	51	6	105318	3.3782	0.00036477	RSG1	0.00402635
54455	1	16563339	16688965	256	9	105318	2.8219	0.0023873	FBXO42	0.017874
55707	1	16757167	16796585	99	14	105318	2.6916	0.003556	NECAP2	0.0243305
729574	1	16989498	17010007	6	1	105318	2.528	0.0057354	FAM231A	0.0350892
4237	1	17290997	17318081	69	12	105318	2.3816	0.0086184	MFAP2	0.0475506
6390	1	17335217	17390665	177	17	105318	2.7552	0.0029329	SDHB	0.0210777
11240	1	17383256	17455948	303	16	105318	2.6358	0.0041966	PADI2	0.0275989
84966	1	18424240	18714977	988	123	105318	3.4331	0.00029834	IGSF21	0.00343215
400745	1	21036225	21069133	103	19	105318	3.7084	0.0001043	SH2D5	0.00144932
50809	1	21059170	21123808	134	15	105318	3.8167	6.7623e-05	HP1BP3	0.00102351
8672	1	21122785	21513381	713	23	105318	3.5838	0.00016934	EIF4G3	0.00218273
998	1	22369120	22429439	154	20	105318	3.3746	0.00036965	CDC42	0.00406773
54361	1	22433798	22480474	138	23	105318	3.7968	7.3287e-05	WNT4	0.00109087
11123	1	24818841	24873510	157	19	105318	2.5191	0.0058827	RCAN3	0.035808
101928728	1	27008623	27032896	29	6	105318	2.6733	0.003755	LOC101928728	0.0253925
8289	1	27012522	27118601	134	8	105318	3.1552	0.00080196	ARID1A	0.00760292
55650	1	27103739	27134894	25	6	105318	3.3556	0.0003959	PIGV	0.00430913
84243	1	27143201	27194092	62	8	105318	2.3869	0.0084953	ZDHHC18	0.0470736
63906	1	27206979	27236962	40	7	105318	2.5214	0.005845	GPATCH3	0.0356431
8431	1	27227975	27250567	41	6	105318	2.6485	0.004042	NR0B2	0.0267892
10726	1	27238187	27283362	60	9	105318	2.9013	0.0018581	NUDC	0.0147769
126695	1	27266047	27296901	32	4	105318	3.0946	0.0009853	KDF1	0.00895234
2268	1	27928800	27971727	59	11	105318	3.1108	0.0009329	FGR	0.00857153
54952	1	28869529	28915057	70	11	105318	3.7345	9.406e-05	TRNAU1AP	0.00133488
115273	1	28908712	28931098	24	8	105318	3.178	0.00074138	RAB42	0.00714403
6883	1	28919608	28985416	78	12	105318	3.2774	0.00052392	TAF12	0.00540337
4985	1	29128654	29200208	202	25	105318	4.101	2.057e-05	OPRD1	0.000377418
2035	1	29203603	29456558	450	27	105318	2.7037	0.0034291	EPB41	0.0236966
79570	1	31642592	31722734	266	15	105318	3.3535	0.00039892	NKAIN1	0.00433151
9410	1	31722415	31779644	145	9	105318	3.6953	0.00010981	SNRNP40	0.00150955
51538	1	31759832	31848569	204	11	105318	3.8625	5.6121e-05	ZCCHC17	0.000877488
2170	1	31828100	31855923	57	7	105318	4.0978	2.0855e-05	FABP3	0.000382257
347735	1	31872412	31917527	159	14	105318	2.8077	0.0024946	SERINC2	0.0185504
149076	1	33711908	33776321	120	17	105318	2.8151	0.0024384	ZNF362	0.0182004
7579	1	33928232	33972105	87	10	105318	2.7337	0.0031312	ZSCAN20	0.0221749
58512	1	35321037	35401083	113	31	105318	2.3842	0.0085593	DLGAP3	0.0473407
23154	1	36013311	36042380	21	3	105318	2.4662	0.0068273	NCDN	0.0399875
339488	1	36028971	36070929	23	4	105318	2.8108	0.0024713	TFAP2E	0.0184002
5690	1	36030259	36117445	39	4	105318	2.6496	0.0040288	PSMB2	0.0267412
127703	1	36169477	36194790	28	4	105318	4.0947	2.1133e-05	C1orf216	0.000386564
63967	1	36175819	36245568	74	7	105318	3.8047	7.098e-05	CLSPN	0.00106446
192670	1	36263231	36333491	67	9	105318	3.8574	5.7304e-05	AGO4	0.00089023
26523	1	36325412	36405211	53	6	105318	3.8317	6.364e-05	AGO1	0.000973882
192669	1	36386364	36532360	83	6	105318	4.103	2.0395e-05	AGO3	0.000374972
27285	1	36539676	36563877	18	3	105318	4.0124	3.0049e-05	TEKT2	0.000520531
54936	1	36544453	36569533	28	5	105318	3.8545	5.7974e-05	ADPRHL2	0.000897873
1296	1	36550840	36601305	74	9	105318	3.4794	0.00025125	COL8A2	0.00299982
27095	1	36592170	36631654	49	5	105318	4.0292	2.798e-05	TRAPPC3	0.000488929
55700	1	36611751	36656450	56	9	105318	4.3831	5.8493e-06	MAP7D1	0.000130492
149175	1	38249721	38277278	46	9	105318	3.2254	0.00062908	MANEAL	0.00622536
79693	1	38258614	38283865	28	7	105318	3.436	0.00029517	YRDC	0.00340877
127687	1	38263473	38285126	28	7	105318	3.6942	0.0001103	C1orf122	0.00151513
4520	1	38265239	38335292	114	16	105318	3.3096	0.00046708	MTF1	0.00493453
3633	1	38316369	38422729	207	22	105318	2.7307	0.0031599	INPP5B	0.0223254
79647	1	39446916	39481737	125	11	105318	2.9646	0.0015156	AKIRIN1	0.0126518
4725	1	39481967	39510308	109	8	105318	3.2736	0.00053098	NDUFS5	0.00545574
23499	1	39539839	39962810	802	34	105318	3.6017	0.00015804	MACF1	0.00205624
643314	1	39865176	39892154	35	8	105318	2.9148	0.0017796	KIAA0754	0.014298
8761	1	40016485	40052522	91	15	105318	2.7782	0.002733	PABPC4	0.0198714
9783	1	41076352	41141324	152	23	105318	2.4285	0.0075815	RIMS3	0.0431538
4802	1	41147242	41247275	245	21	105318	2.7073	0.0033917	NFYC	0.0234763
1503	1	41435007	41488237	139	24	105318	2.552	0.0053558	CTPS1	0.0333689
100132074	1	41817328	41859263	123	27	105318	5.3117	5.4315e-08	FOXO6	2.10937e-06
1907	1	41934446	41960348	94	18	105318	2.3874	0.0084837	EDN2	0.0470239
284716	1	42836468	42899900	190	14	105318	3.5637	0.0001828	RIMKLA	0.002318
7075	1	43756566	43798781	55	7	105318	3.4003	0.0003365	TIE1	0.00378467
4352	1	43793475	43830135	40	8	105318	4.3106	8.1404e-06	MPL	0.000171196
991	1	43814626	43838874	31	9	105318	4.2509	1.0645e-05	CDC20	0.00021628
64834	1	43819068	43843745	39	9	105318	4.1384	1.7485e-05	ELOVL1	0.000333049
112950	1	43839579	43865483	46	9	105318	4.5769	2.3598e-06	MED8	5.97628e-05
23334	1	43845556	43929918	122	11	105318	4.6051	2.0616e-06	SZT2	5.28057e-05
81888	1	43906674	43929938	34	7	105318	4.8315	6.7762e-07	HYI	2.02397e-05
5792	1	43981708	44099343	277	16	105318	5.4864	2.0514e-08	PTPRF	8.82446e-07
9682	1	44105797	44181189	122	14	105318	5.274	6.6724e-08	KDM4A	2.53115e-06
6487	1	44163204	44406837	530	23	105318	5.4905	2.0038e-08	ST3GAL3	8.64037e-07
9048	1	44388992	44412912	58	8	105318	4.1048	2.0234e-05	ARTN	0.000372774
9670	1	44402478	44443694	70	9	105318	4.7087	1.2462e-06	IPO13	3.41584e-05
1802	1	44425653	44449043	35	7	105318	4.532	2.9218e-06	DPH2	7.13816e-05
533	1	44430118	44453972	35	8	105318	4.4477	4.34e-06	ATP6V0B	0.000100954
8704	1	44434874	44466843	55	11	105318	3.968	3.624e-05	B4GALT2	0.000605605
149473	1	44447280	44472200	46	9	105318	2.8313	0.0023178	CCDC24	0.017467
6536	1	44452155	44507171	107	24	105318	2.941	0.0016356	SLC6A9	0.0134537
128209	1	44503987	44610812	395	31	105318	2.5775	0.0049753	KLF17	0.0313863
55929	1	44669104	44696351	33	10	105318	2.9764	0.0014581	DMAP1	0.0122769
84871	1	48988527	50499626	2059	55	105318	4.7556	9.8929e-07	AGBL4	2.78815e-05
1996	1	50503686	50679442	209	31	105318	5.1146	1.5721e-07	ELAVL4	5.53188e-06
1376	1	53652101	53689869	64	11	105318	4.0389	2.6856e-05	CPT2	0.000472965
54987	1	53669771	53696289	47	8	105318	3.79	7.5325e-05	C1orf123	0.00111292
4116	1	53682564	53714282	51	9	105318	4.3827	5.8607e-06	MAGOH	0.000130584
7804	1	53698036	53803821	220	34	105318	5.4294	2.8271e-08	LRP8	1.18219e-06
51253	1	54655840	54701407	111	20	105318	2.5959	0.0047167	MRPL37	0.0300962
23648	1	54681104	54882068	525	74	105318	2.5413	0.0055213	SSBP3	0.0340991
23358	1	55522032	55691039	301	15	105318	2.4168	0.0078281	USP24	0.0442493
127795	1	60446066	60549442	227	39	105318	2.7664	0.0028336	C1orf87	0.0204622
27022	1	63778730	63800797	64	23	105318	3.7449	9.0232e-05	FOXD3	0.00129002
3716	1	65288906	65442593	391	29	105318	2.8471	0.002206	JAK1	0.0169008
205	1	65603232	65707828	243	26	105318	2.6682	0.0038124	AK4	0.0256707
5142	1	66248193	66850262	1475	86	105318	5.4952	1.9518e-08	PDE4B	8.4567e-07
26135	1	67863493	67906123	50	11	105318	2.7107	0.0033573	SERBP1	0.0233267
1647	1	68140860	68164021	71	10	105318	3.5742	0.00017567	GADD45A	0.00225141
55970	1	68157149	68309436	361	32	105318	3.4643	0.00026577	GNG12	0.00313776
55635	1	68929835	68972799	121	15	105318	2.8967	0.0018857	DEPDC1	0.0149435
257194	1	71858625	72758533	1787	82	105318	3.836	6.254e-05	NEGR1	0.00095868
256435	1	76530389	77110311	1739	139	105318	2.8058	0.0025094	ST6GALNAC3	0.0186145
163351	1	89819436	89863719	130	19	105318	2.6207	0.0043876	GBP6	0.0284917
343472	1	91167579	91192794	47	16	105318	3.1195	0.00090566	BARHL2	0.00837258
84146	1	91370855	91497812	207	17	105318	3.3776	0.00036555	ZNF644	0.00403002
11146	1	92701955	92774566	74	9	105318	2.7604	0.0028869	GLMN	0.0208054
79871	1	92754522	92863732	117	14	105318	2.9697	0.0014904	RPAP2	0.0124878
2672	1	92930318	92962433	52	8	105318	3.0524	0.0011349	GFI1	0.0100724
7813	1	92964253	93267961	638	13	105318	2.4156	0.0078556	EVI5	0.044349
199857	1	95438279	95548512	325	23	105318	3.3143	0.00045932	ALG14	0.00486684
148534	1	95572894	95673163	286	28	105318	2.4407	0.0073285	TMEM56	0.0421272
58155	1	97177161	97290605	234	19	105318	4.4563	4.1692e-06	PTBP2	9.72327e-05
1806	1	97533299	98396615	2144	119	105318	9.3966	2.8182e-21	DPYD	9.93609e-19
2135	1	101327928	101371548	43	10	105318	3.8566	5.7487e-05	EXTL2	0.000891867
118427	1	102258126	102472790	685	67	105318	3.5539	0.0001898	OLFM3	0.00238657
10451	1	108103782	108517545	1366	89	105318	2.9213	0.0017427	VAV3	0.0140518
9122	1	110895473	110943704	98	14	105318	2.6075	0.0045609	SLC16A4	0.0293625
963	1	111403821	111452558	174	20	105318	3.8622	5.6178e-05	CD53	0.000877617
10390	1	111672249	111737724	116	19	105318	2.3706	0.0088792	CEPT1	0.0486759
79961	1	111718591	111757160	91	25	105318	3.2689	0.00053982	DENND2D	0.0055091
5906	1	112152405	112266807	358	24	105318	2.4872	0.0064383	RAP1A	0.0382952
3752	1	112308444	112542147	708	90	105318	6.0021	9.7363e-10	KCND3	5.62921e-08
643355	1	112522593	112551464	74	17	105318	3.5578	0.00018699	LOC643355	0.00236012
55917	1	112928800	113013786	185	8	105318	2.8044	0.0025208	CTTNBP2NL	0.0186759
7482	1	113000040	113073910	160	31	105318	2.846	0.0022134	WNT2B	0.0169502
54879	1	113056140	113172040	234	19	105318	3.2434	0.00059065	ST7L	0.00591341
829	1	113152075	113224241	111	14	105318	3.2226	0.00063506	CAPZA1	0.00627418
4343	1	113207048	113253368	86	13	105318	3.4349	0.00029644	MOV10	0.0034172
389	1	113233749	113260025	57	12	105318	3.1199	0.00090444	RHOC	0.0083656
148281	1	114621914	114706472	322	61	105318	2.7126	0.0033377	SYT6	0.0232347
4893	1	115237085	115269515	34	8	105318	3.652	0.00013012	NRAS	0.00173439
7812	1	115249534	115310671	97	12	105318	4.1512	1.6539e-05	CSDE1	0.000317722
80143	1	115302100	115333308	33	9	105318	3.8795	5.2343e-05	SIKE1	0.000830697
10100	1	115580632	115642121	239	29	105318	3.9897	3.3074e-05	TSPAN2	0.000564235
4803	1	115818537	115890857	247	46	105318	3.9412	4.0542e-05	NGF	0.000665133
5565	1	146616685	146654168	132	10	105318	3.0134	0.0012915	PRKAB2	0.0111059
2330	1	146645884	146707390	316	15	105318	2.8218	0.0023877	FMO5	0.017874
9557	1	146704291	146777447	304	16	105318	2.8638	0.0020932	CHD1L	0.0162442
2702	1	147218332	147263165	157	20	105318	2.6266	0.0043119	GJA5	0.028122
101927767	1	149754079	149775403	10	2	105318	2.5662	0.0051412		0.0322104
11311	1	150029350	150127505	119	5	105318	5.6725	7.0375e-09	VPS45	3.35336e-07
51177	1	150112170	150141825	45	4	105318	5.8321	2.7364e-09	PLEKHO1	1.44291e-07
81611	1	150180717	150218504	55	6	105318	4.1876	1.4094e-05	ANP32E	0.000277269
23632	1	150219554	150247478	31	6	105318	5.0108	2.7108e-07	CA14	8.99315e-06
51107	1	150227799	150251609	25	8	105318	4.6771	1.455e-06	APH1A	3.89901e-05
79630	1	150234687	150263335	37	7	105318	4.2142	1.2531e-05	C1orf54	0.0002498
148523	1	150244930	150269505	47	6	105318	3.737	9.312e-05	CIART	0.00132678
54460	1	150256262	150291414	98	9	105318	3.5723	0.00017694	MRPS21	0.00226284
9129	1	150283928	150335704	132	12	105318	4.1756	1.4859e-05	PRPF3	0.000290729
23248	1	150326624	150459042	375	14	105318	4.7756	8.9597e-07	RPRD2	2.54912e-05
80222	1	150449840	150490085	113	10	105318	4.379	5.9605e-06	TARS2	0.00013207
1893	1	150470487	150496265	55	8	105318	3.4248	0.0003076	ECM1	0.0035319
54507	1	150511846	150543413	55	18	105318	3.909	4.6348e-05	ADAMTSL4	0.0007481
8416	1	150944499	150978114	78	15	105318	4.3082	8.2277e-06	ANXA9	0.000172427
55793	1	150959213	150990854	78	15	105318	4.6608	1.5752e-06	FAM63A	4.1837e-05
58497	1	150970867	151018189	123	27	105318	4.4472	4.3508e-06	PRUNE	0.000101075
149428	1	150999029	151030076	68	17	105318	3.5781	0.00017302	BNIPL	0.00222378
54964	1	151010259	151033896	39	11	105318	2.9885	0.0014016	C1orf56	0.0118864
56882	1	151013447	151042125	46	12	105318	2.6846	0.0036306	CDC42SE1	0.0247843
10962	1	151022151	151050973	55	11	105318	2.5008	0.0061964	MLLT11	0.0372758
126626	1	151032784	151101007	148	19	105318	3.1529	0.00080838	GABPB2	0.00765025
10500	1	151094161	151129146	69	14	105318	4.2892	8.9642e-06	SEMA6C	0.000185484
79626	1	151119095	151142731	24	8	105318	4.2658	9.9597e-06	TNFAIP8L2	0.000204669
100534012	1	151119105	151152773	32	12	105318	4.4338	4.629e-06	TNFAIP8L2-SCNM1	0.000107122
388695	1	151122224	151148424	25	10	105318	4.3026	8.4419e-06	LYSMD1	0.000176095
79005	1	151128482	151152773	17	8	105318	4.1516	1.6506e-05	SCNM1	0.000317523
29765	1	151132463	151158547	17	7	105318	3.1471	0.00082438	TMOD4	0.00776896
5692	1	151362041	151384412	25	4	105318	3.1088	0.00093924	PSMB4	0.00861346
23126	1	151365200	151455753	102	5	105318	3.1695	0.00076338	POGZ	0.00730698
81609	1	151574454	151681559	140	15	105318	2.4594	0.0069576	SNX27	0.0405263
57459	1	153767201	153905451	235	18	105318	4.4191	4.9553e-06	GATAD2B	0.00011365
9909	1	153891977	153929162	51	7	105318	3.9496	3.9142e-05	DENND4B	0.000645699
200186	1	153910148	153941132	36	8	105318	4.3466	6.9123e-06	CRTC2	0.000149387
27173	1	153921575	153950660	34	7	105318	4.3089	8.2051e-06	SLC39A1	0.000172154
148327	1	153930315	153956840	34	7	105318	4.2023	1.3213e-05	CREB3L4	0.000261655
10899	1	153936745	153961096	27	5	105318	4.1565	1.6161e-05	JTB	0.000312128
5872	1	153944093	153968853	25	9	105318	3.9822	3.4136e-05	RAB13	0.000579603
6232	1	153953239	153974631	21	10	105318	4.1203	1.8921e-05	RPS27	0.000354025
91181	1	153955166	154137592	242	20	105318	3.7744	8.0194e-05	NUP210L	0.00116853
7170	1	154117780	154174611	74	12	105318	2.9477	0.0016006	TPM3	0.0132202
388701	1	154161561	154188841	27	7	105318	2.6049	0.0045949	C1orf189	0.0295054
25912	1	154169183	154203273	30	7	105318	2.6928	0.003543	C1orf43	0.0242507
9898	1	154182427	154253986	98	12	105318	3.1042	0.00095409	UBAP2L	0.00873053
10456	1	154235039	154258351	31	7	105318	4.0441	2.6261e-05	HAX1	0.000464763
89872	1	154283592	154307801	72	11	105318	2.4239	0.0076767	AQP10	0.0436404
3570	1	154367669	154451926	194	24	105318	2.9934	0.0013794	IL6R	0.0117106
3782	1	154659938	154852754	550	88	105318	5.5963	1.0948e-08	KCNN3	5.04759e-07
10654	1	154887208	154919484	68	10	105318	4.427	4.7777e-06	PMVK	0.000109997
57326	1	154906553	154938624	54	11	105318	4.863	5.7795e-07	PBXIP1	1.74951e-05
51043	1	154965106	155001001	49	13	105318	4.7847	8.5624e-07	ZBTB7B	2.44382e-05
127579	1	154981003	155016257	56	11	105318	4.8837	5.2051e-07	DCST2	1.59715e-05
149095	1	154996256	155033406	58	14	105318	4.7967	8.0653e-07	DCST1	2.33155e-05
8751	1	155013748	155045252	44	14	105318	4.5208	3.0807e-06	ADAM15	7.44544e-05
1945	1	155026213	155052029	37	10	105318	3.7959	7.3568e-05	EFNA4	0.00109415
4582	1	155148300	155172768	35	9	105318	3.2689	0.00053985	MUC1	0.0055091
7059	1	155155379	155187772	43	9	105318	3.3308	0.00043295	THBS3	0.00463661
4580	1	155168490	155193625	29	7	105318	3.3691	0.00037701	MTX1	0.00413607
57657	1	155237218	155269639	51	5	105318	2.3945	0.008321	HCN3	0.046365
5313	1	155249084	155288531	56	5	105318	2.5047	0.0061281	PKLR	0.0369763
2224	1	155268539	155300457	26	4	105318	2.4129	0.0079139	FDPS	0.0446221
284618	1	155280251	155303938	17	6	105318	2.3756	0.0087604	RUSC1-AS1	0.0481862
23623	1	155280640	155310909	22	7	105318	2.6059	0.0045816	RUSC1	0.02946
55870	1	155295052	155542324	177	20	105318	2.8814	0.0019798	ASH1L	0.0155453
55154	1	155569961	155594758	16	5	105318	3.0921	0.00099382	MSTO1	0.00900246
55249	1	155619233	155668823	38	7	105318	3.5075	0.00022618	YY1AP1	0.00275599
7818	1	155647693	155718801	72	10	105318	2.463	0.006889	DAP3	0.040231
6016	1	155857599	155891193	51	6	105318	2.7538	0.0029458	RIT1	0.0211114
22889	1	155872834	155914209	56	6	105318	2.7119	0.0033453	KIAA0907	0.0232606
6746	1	155968839	156000758	57	10	105318	4.2988	8.5861e-06	SSR2	0.000178895
56893	1	155992945	156033613	57	14	105318	4.7539	9.9787e-07	UBQLN4	2.80793e-05
28956	1	156014517	156038301	29	12	105318	5.062	2.0743e-07	LAMTOR2	6.98464e-06
57111	1	156020966	156050295	38	13	105318	4.3162	7.9354e-06	RAB25	0.000167866
92312	1	156031804	156061789	37	10	105318	3.0757	0.0010501	MEX3A	0.00941738
4000	1	156042369	156119880	176	16	105318	2.4771	0.006623	LMNA	0.0390205
64218	1	156107145	156157542	101	20	105318	3.4112	0.00032343	SEMA4A	0.00367146
128360	1	158358312	158379256	104	18	105318	2.5364	0.0056005	OR10T2	0.0344754
844	1	160150285	160181676	65	19	105318	3.2932	0.00049531	CASQ1	0.005163
8682	1	160165125	160195162	30	10	105318	4.269	9.8157e-06	PEA15	0.000201941
50717	1	160175505	160242350	79	9	105318	4.007	3.0743e-05	DCAF8	0.000531018
5824	1	160236599	160264941	40	7	105318	3.8534	5.8241e-05	PEX19	0.000901232
1314	1	160248377	160323354	116	16	105318	4.359	6.5329e-06	COPA	0.000142386
23385	1	160303063	160338742	74	14	105318	4.6992	1.306e-06	NCSTN	3.56346e-05
4807	1	160326861	160352638	62	12	105318	3.3133	0.00046103	NHLH1	0.00488209
51744	1	160789950	160842692	157	12	105318	2.432	0.0075079	CD244	0.042934
8490	1	163102089	163301581	754	42	105318	4.1095	1.9826e-05	RGS5	0.000366008
117143	1	166815747	166855654	92	11	105318	2.3771	0.0087255	TADA1	0.0480383
387597	1	166872441	166954576	154	21	105318	2.4992	0.0062241	ILDR2	0.0373711
51603	1	171740761	171776856	117	9	105318	2.4817	0.0065374	METTL13	0.0386781
9588	1	173436486	173467946	55	9	105318	2.8639	0.0020923	PRDX6	0.0162442
339416	1	173567475	173649001	77	13	105318	4.698	1.3133e-06	ANKRD45	3.57795e-05
730159	1	173594661	173616273	12	6	105318	4.4087	5.2008e-06	LOC730159	0.000118524
27252	1	173674063	173765960	101	12	105318	4.6617	1.5679e-06	KLHL20	4.17047e-05
91687	1	173758688	173804325	45	8	105318	4.3436	7.0088e-06	CENPL	0.000150748
55157	1	173783719	173837682	69	11	105318	3.7562	8.6249e-05	DARS2	0.00124067
84614	1	173827220	173866596	101	14	105318	4.5301	2.9474e-06	ZBTB37	7.18119e-05
462	1	173862938	173896516	75	9	105318	4.9077	4.6076e-07	SERPINC1	1.4309e-05
149041	1	173890352	173972210	138	10	105318	5.087	1.8187e-07	RC3H1	6.25278e-06
9910	1	174118552	174974445	1810	23	105318	3.6998	0.00010789	RABGAP1L	0.00148657
9293	1	174407212	174428683	42	7	105318	3.0163	0.0012794	GPR52	0.011022
27101	1	174958571	174991163	53	12	105318	3.547	0.00019484	CACYBP	0.00243971
63931	1	174972094	175002591	55	13	105318	4.1396	1.7392e-05	MRPS14	0.00033198
9674	1	175116123	175172229	181	22	105318	4.1581	1.6044e-05	KIAA0040	0.000310535
7143	1	175281935	175722752	1254	112	105318	3.7349	9.3884e-05	TNR	0.00133449
64326	1	175903967	176186386	635	26	105318	2.6197	0.0044007	RFWD2	0.0285561
460	1	176816441	177144024	755	52	105318	2.9925	0.0013834	ASTN1	0.011739
57795	1	177130058	177261558	255	27	105318	4.0384	2.6904e-05	BRINP2	0.000473347
400797	1	178453034	178478769	51	14	105318	2.3633	0.0090572	LINC00083	0.0493657
9213	1	180591146	180869415	527	28	105318	4.1111	1.9692e-05	XPR1	0.000364282
57710	1	180872313	180930745	153	36	105318	2.541	0.0055262	KIAA1614	0.0341114
2752	1	182340839	182371341	102	12	105318	3.4383	0.00029273	GLUL	0.00339097
127670	1	182357252	182379751	76	11	105318	3.3154	0.00045764	TEDDM1	0.00486208
85397	1	182603036	182663502	142	19	105318	2.3713	0.008864	RGS8	0.048637
80896	1	182748584	182809519	92	12	105318	2.9348	0.0016688	NPL	0.0136105
1660	1	182798439	182867117	86	9	105318	2.6367	0.004186	DHX9	0.0275608
81626	1	182859000	182932553	98	13	105318	2.6282	0.0042925	SHCBP1L	0.0280361
116496	1	184750159	184953718	416	30	105318	2.599	0.004675	FAM129A	0.0298831
64407	1	192117592	192164945	70	10	105318	2.8731	0.002032	RGS18	0.0158828
51377	1	192971496	193039237	71	13	105318	3.6486	0.00013185	UCHL5	0.00175355
6738	1	193018552	193070907	72	11	105318	2.572	0.005055	TROVE2	0.0318033
51022	1	193055595	193085659	58	8	105318	2.8989	0.0018724	GLRX2	0.0148709
79577	1	193081088	193233945	338	17	105318	3.0986	0.00097213	CDC73	0.00885954
8707	1	193137860	193165743	60	8	105318	3.323	0.00044521	B3GALT2	0.0047453
23418	1	197160592	197457585	426	41	105318	2.8109	0.00247	CRB1	0.0184002
163486	1	197463878	197754623	351	16	105318	3.5951	0.00016215	DENND1B	0.00210648
23528	1	200364075	200389186	43	10	105318	4.4771	3.7833e-06	ZNF281	8.92625e-05
55765	1	200850627	200894864	136	27	105318	4.6455	1.6959e-06	C1orf106	4.45168e-05
23046	1	200928514	201002828	175	17	105318	4.2204	1.2194e-05	KIF21B	0.000244606
779	1	200998635	201091694	295	44	105318	4.0416	2.6546e-05	CACNA1S	0.000469345
55705	1	201788288	201863422	128	19	105318	3.2483	0.00058039	IPO9	0.00582472
149345	1	201847797	201871715	35	11	105318	3.2749	0.00052857	SHISA4	0.00543966
25802	1	201855584	201925716	157	28	105318	3.0026	0.0013383	LMOD1	0.011419
4656	1	203042257	203065166	52	16	105318	2.4884	0.0064169	MYOG	0.0382187
9580	1	204032237	204106871	185	43	105318	2.9144	0.0017817	SOX13	0.0143053
5287	1	204381756	204473943	203	22	105318	3.1926	0.00070495	PIK3C2B	0.00685124
4194	1	204475507	204606131	282	15	105318	3.6039	0.00015676	MDM4	0.00204402
10446	1	204576298	204664597	202	26	105318	2.5187	0.00589	LRRN2	0.0358161
23114	1	204787782	205001950	616	60	105318	3.7214	9.9066e-05	NFASC	0.00138731
6900	1	205002340	205057173	175	23	105318	4.0916	2.1424e-05	CNTN2	0.000391489
388730	1	205042257	205063588	62	10	105318	3.968	3.6233e-05	TMEM81	0.000605605
5929	1	205045270	205101150	150	16	105318	4.1111	1.9689e-05	RBBP5	0.000364282
25778	1	205101631	205190727	207	16	105318	4.4939	3.4958e-06	DSTYK	8.28168e-05
9911	1	205187038	205252471	174	16	105318	2.6025	0.0046279	TMCC2	0.0296453
50604	1	207028699	207052568	34	10	105318	3.4825	0.00024842	IL20	0.00297969
5208	1	207197761	207264368	81	14	105318	3.3932	0.00034544	PFKFB2	0.00386519
55432	1	207207194	207236325	33	7	105318	3.8597	5.6769e-05	YOD1	0.000883778
4179	1	207915383	207978861	137	13	105318	4.3726	6.1402e-06	CD46	0.000135303
5362	1	208185587	208427665	665	62	105318	4.2228	1.2062e-05	PLXNA2	0.000243147
5629	1	214151278	214224853	168	23	105318	3.3303	0.00043379	PROX1	0.00464284
56950	1	214444565	214520477	231	28	105318	2.7829	0.0026939	SMYD2	0.0196667
5784	1	214511640	214735024	788	59	105318	2.5056	0.0061118	PTPN14	0.0368903
2104	1	216666588	217321097	2135	163	105318	2.5001	0.006208	ESRRG	0.0373112
55699	1	220257455	220331383	157	19	105318	2.4133	0.0079039	IARS2	0.0445797
25782	1	220311610	220455843	274	20	105318	2.6355	0.0042008	RAB3GAP2	0.0275989
375056	1	222781444	222851351	92	7	105318	3.0993	0.00096992	MIA3	0.00884388
64853	1	222831355	222896602	46	6	105318	2.8606	0.0021141	AIDA	0.0163781
148362	1	222875906	222918529	32	5	105318	2.685	0.003627	BROX	0.0247691
400823	1	222900558	222936932	41	5	105318	2.8363	0.0022819	FAM177B	0.0172834
824	1	223879295	223973720	259	13	105318	3.1285	0.00087842	CAPN2	0.00818387
7159	1	223957595	224043674	177	15	105318	3.4481	0.00028227	TP53BP2	0.00330221
29097	1	224534513	224577154	86	11	105318	3.7568	8.6064e-05	CNIH4	0.001239
80232	1	224562845	224632001	116	7	105318	3.6402	0.0001362	WDR26	0.00180739
101928291	1	224611806	224657598	87	6	105318	3.6871	0.00011343	LOC101928291	0.00154984
149111	1	224724563	224938269	567	30	105318	2.9256	0.0017191	CNIH3	0.0139239
6726	1	225955515	225988168	122	21	105318	2.3698	0.0088978	SRP9	0.0487481
83881	1	226401325	226424756	44	8	105318	2.5648	0.0051617	MIXL1	0.0323051
286826	1	226408850	226507789	135	18	105318	3.4978	0.00023459	LIN9	0.00283255
375057	1	226726501	226806915	221	36	105318	2.854	0.0021587	C1orf95	0.016617
3707	1	226809391	226937028	223	36	105318	4.134	1.7828e-05	ITPKB	0.000338149
2590	1	230192956	230427875	850	68	105318	3.2304	0.00061807	GALNT2	0.00614346
7257	1	231654399	231712270	79	14	105318	2.6246	0.004338	TSNAX	0.0282614
57568	1	232523711	232775907	826	70	105318	2.6665	0.0038323	SIPA1L2	0.0257602
2786	1	235700985	235824054	400	39	105318	2.9987	0.0013558	GNG4	0.0115429
1131	1	239539876	240088750	1364	101	105318	3.7462	8.9767e-05	CHRM3	0.00128614
56776	1	240245185	240648491	1305	85	105318	2.8051	0.002515	FMN2	0.0186414
9859	1	243277730	243429284	181	15	105318	4.4297	4.7176e-06	CEP170	0.000109032
10806	1	243409307	243673393	441	34	105318	7.0174	1.1305e-12	SDCCAG8	1.14845e-10
10000	1	243641535	244024381	499	23	105318	6.2579	1.9506e-10	AKT3	1.29903e-08
64754	1	245902642	246680644	3271	102	105318	3.2499	0.00057728	SMYD3	0.00579892
54221	2	936554	1381401	705	40	105318	2.926	0.0017167	SNTG2	0.013914
23040	2	1782885	2345147	739	71	105318	2.5442	0.0054762	MYT1L	0.0338609
7260	2	3182741	3391653	803	29	105318	2.4631	0.006887	TSSC1	0.040231
8462	2	10160776	10204963	129	25	105318	2.4401	0.007342	KLF11	0.0421778
1876	2	11574501	11616303	177	11	105318	2.4466	0.0072096	E2F6	0.04163
51594	2	15297032	15711472	948	27	105318	3.5348	0.00020405	NBAS	0.00253386
343930	2	17987786	18008367	76	16	105318	3.5758	0.00017459	MSGN1	0.00224236
3790	2	18049105	18124225	257	27	105318	3.4058	0.00032991	KCNS3	0.00372866
54454	2	23961534	24159978	563	19	105318	3.2	0.00068725	ATAD2B	0.00670143
165324	2	24140132	24233701	311	20	105318	3.3338	0.00042836	UBXN2A	0.00459841
388931	2	24222953	24258698	101	17	105318	2.8492	0.0021912	MFSD2B	0.0168017
653140	2	24387471	24433718	148	16	105318	2.4978	0.0062485	FAM228A	0.0374764
22979	2	25254973	25392004	286	25	105318	3.8648	5.5592e-05	EFR3B	0.000870731
5443	2	25373722	25401559	57	14	105318	4.8723	5.5162e-07	POMC	1.67874e-05
1788	2	25441421	25575459	238	45	105318	3.4649	0.00026525	DNMT3A	0.00313574
3777	2	26905581	26964066	119	17	105318	3.415	0.00031887	KCNK3	0.00362886
54978	2	26977131	27014099	47	5	105318	4.4969	3.4479e-06	SLC35F6	8.18979e-05
1058	2	26998857	27033935	71	9	105318	4.612	1.994e-06	CENPA	5.15887e-05
56896	2	27060969	27183219	212	14	105318	4.3879	5.7235e-06	DPYSL5	0.000128162
22924	2	27183525	27260087	83	7	105318	3.769	8.1937e-05	MAPRE3	0.00118896
54867	2	27245774	27274565	23	4	105318	3.7274	9.6719e-05	TMEM214	0.00136278
60509	2	27264291	27303490	47	7	105318	4.3452	6.9584e-06	AGBL5	0.000150203
100128731	2	27283340	27304567	28	6	105318	4.4045	5.3017e-06	OST4	0.000120518
11117	2	27291435	27319271	30	4	105318	3.9917	3.2801e-05	EMILIN1	0.000560641
3795	2	27299611	27333619	35	5	105318	4.0273	2.8215e-05	KHK	0.000492079
10669	2	27312159	27351995	53	6	105318	4.0343	2.7383e-05	CGREF1	0.000480365
84696	2	27336632	27363680	43	9	105318	3.1151	0.00091928	ABHD1	0.0084694
10113	2	27343624	27367542	35	7	105318	2.5033	0.0061529	PREB	0.0370886
8884	2	27412455	27445175	88	10	105318	2.9388	0.0016475	SLC5A6	0.0135206
51374	2	27424899	27450046	64	9	105318	2.5835	0.0048901	ATRAID	0.0310155
790	2	27430258	27476660	124	13	105318	2.6998	0.0034686	CAD	0.0239236
7781	2	27467440	27511093	81	11	105318	3.0306	0.0012204	SLC30A3	0.0106421
285126	2	27488289	27515214	40	8	105318	3.3025	0.00047916	DNAJC5G	0.00504141
57159	2	27495297	27540307	62	10	105318	3.4007	0.00033601	TRIM54	0.00378322
7349	2	27520265	27541130	29	8	105318	2.9748	0.0014659	UCN	0.0123285
4358	2	27522360	27555969	37	9	105318	3.0508	0.0011412	MPV17	0.0101078
2976	2	27538716	27590243	46	10	105318	3.5915	0.00016437	GTF3C2	0.00212935
8890	2	27577219	27603324	30	7	105318	3.4864	0.00024475	EIF2B4	0.00294371
9784	2	27583363	27610400	33	8	105318	3.5813	0.00017092	SNX17	0.00219836
130557	2	27590098	27613733	35	7	105318	3.3822	0.00035952	ZNF513	0.00398307
5496	2	27594066	27642550	63	7	105318	3.2793	0.00052038	PPM1G	0.00537612
29959	2	27641473	27675126	45	5	105318	3.1345	0.00086069	NRBP1	0.00804788
200634	2	27655233	27679348	26	4	105318	3.1497	0.00081727	KRTCAP3	0.00771673
26160	2	27657240	27722575	83	7	105318	3.5335	0.00020508	IFT172	0.00254138
64838	2	27704750	27728126	32	5	105318	3.6853	0.00011421	FNDC4	0.0015559
2646	2	27709470	27756556	85	11	105318	3.4778	0.00025274	GCKR	0.00301361
84226	2	27789389	27815589	38	7	105318	3.2341	0.00061004	C2orf16	0.00607035
84450	2	27795836	27856082	112	12	105318	3.4938	0.00023813	ZNF512	0.00286985
79635	2	27838408	27861898	55	7	105318	3.4192	0.00031398	CCDC121	0.0035914
11321	2	27841515	27883713	65	8	105318	3.8745	5.3431e-05	GPN1	0.00084498
9913	2	27863679	27896707	27	7	105318	4.3985	5.4495e-06	SUPT7L	0.000122945
22950	2	27876338	27927847	32	10	105318	4.3475	6.8862e-06	SLC4A1AP	0.000149182
9553	2	27984584	28012608	29	9	105318	5.1487	1.3113e-07	MRPL33	4.69691e-06
64080	2	27994266	28123223	192	13	105318	5.0708	1.9802e-07	RBKS	6.70546e-06
9577	2	28103482	28571768	971	46	105318	2.6471	0.004059	BRE	0.0268722
2355	2	28605704	28647516	86	12	105318	2.7463	0.003014	FOSL2	0.0214633
5500	2	28964614	29035806	143	14	105318	4.4766	3.7927e-06	PPP1CB	8.92625e-05
245711	2	29023462	29083476	83	10	105318	4.503	3.3503e-06	SPDYA	7.96848e-05
55006	2	29062687	29103175	75	10	105318	4.578	2.3474e-06	TRMT61B	5.96167e-05
9637	2	36769397	36835333	204	15	105318	2.8146	0.0024421	FEZ2	0.0182205
5212	2	36913833	37051937	532	64	105318	3.0175	0.0012745	VIT	0.0109913
6801	2	37054841	37203673	376	23	105318	2.5464	0.0054413	STRN	0.0337031
54497	2	37198153	37321485	337	25	105318	3.8594	5.683e-05	HEATR5B	0.000883962
253635	2	37301594	37336387	77	10	105318	2.8375	0.0022735	GPATCH11	0.0172561
5610	2	37322281	37394190	258	18	105318	3.2191	0.00064295	EIF2AK2	0.0063382
391365	2	37384963	37433230	322	15	105318	3.2087	0.0006666	SULT6B1	0.00653195
10153	2	37418772	37468740	123	21	105318	3.4059	0.00032979	CEBPZ	0.00372866
55471	2	37448774	37486303	105	18	105318	3.9244	4.3481e-05	NDUFAF7	0.00070754
23683	2	37467645	37561915	325	19	105318	4.8406	6.4728e-07	PRKD3	1.94581e-05
25797	2	37561742	37610465	171	33	105318	3.7689	8.1993e-05	QPCT	0.00118896
344387	2	39395688	39481114	184	14	105318	2.7295	0.0031715	CDKL4	0.022381
130733	2	39882638	39955103	97	8	105318	3.1496	0.00081755	TMEM178A	0.00771673
80745	2	39953200	40016416	151	12	105318	3.7921	7.4694e-05	THUMPD2	0.00110815
6546	2	40329286	40749575	1553	90	105318	5.0906	1.7847e-07	SLC8A1	6.17129e-06
5581	2	45868454	46425129	2027	194	105318	2.9264	0.0017143	PRKCE	0.0139038
285051	2	47304130	47392517	421	41	105318	2.4598	0.0069516	C2orf61	0.0405085
805	2	47377221	47414229	111	16	105318	2.3789	0.0086822	CALM2	0.0478439
2956	2	48000221	48044092	123	17	105318	3.3045	0.00047579	MSH6	0.00500889
80204	2	48024059	48143524	287	17	105318	2.8262	0.0023553	FBXO11	0.0176903
3344	2	48531783	48616434	241	23	105318	4.1816	1.4473e-05	FOXN2	0.000283794
129285	2	48657908	48752531	260	19	105318	3.2481	0.00058082	PPP1R21	0.00582472
286749	2	48747064	49013656	1044	68	105318	4.0062	3.0851e-05	STON1-GTF2A1L	0.000532372
11037	2	48747308	48835654	347	30	105318	3.9029	4.7532e-05	STON1	0.000764466
11036	2	48834937	49013645	700	58	105318	2.7544	0.0029397	GTF2A1L	0.0211013
3973	2	48903913	48992880	366	47	105318	2.6958	0.0035115	LHCGR	0.0241178
9378	2	50135643	51269674	3502	132	105318	4.9832	3.127e-07	NRXN1	1.02416e-05
51130	2	53887117	54024146	427	29	105318	4.2104	1.2744e-05	ASB3	0.000252925
100302652	2	53887430	54097170	626	29	105318	4.1706	1.5191e-05	GPR75-ASB3	0.000295936
494143	2	53984929	54012320	83	15	105318	3.4898	0.00024169	CHAC2	0.0029108
27248	2	54004068	54055956	117	16	105318	3.878	5.2652e-05	ERLEC1	0.000834128
10936	2	54070050	54097170	72	14	105318	3.7939	7.4155e-05	GPR75	0.00110106
23198	2	54081204	54207977	351	22	105318	4.571	2.4269e-06	PSME4	6.11178e-05
98	2	54332410	54542437	639	37	105318	2.7158	0.003306	ACYP2	0.0230676
6711	2	54673454	54908583	698	30	105318	3.2589	0.00055924	SPTBN1	0.00565562
400954	2	54942149	55209157	878	65	105318	4.039	2.6834e-05	EML6	0.000472965
57142	2	55189325	55317770	375	27	105318	2.6789	0.0036929	RTN4	0.0250763
2202	2	56083097	56161298	237	29	105318	2.6115	0.0045078	EFEMP1	0.0290936
7444	2	58263777	58397055	192	25	105318	6.6832	1.169e-11	VRK2	9.77665e-10
55120	2	58376378	58478515	229	28	105318	5.8284	2.7989e-09	FANCL	1.46726e-07
53335	2	60668302	60790633	198	41	105318	5.0871	1.8181e-07	BCL11A	6.25278e-06
200728	2	62717356	62743604	114	22	105318	4.5098	3.2438e-06	TMEM17	7.75622e-05
23301	2	62890986	63283622	415	34	105318	3.6138	0.00015087	EHBP1	0.0019787
5013	2	63267192	63294966	21	9	105318	2.4553	0.007039	OTX1	0.0409076
307	2	69937946	70063596	293	18	105318	2.3891	0.0084441	ANXA4	0.0468621
27332	2	71493729	71672191	541	24	105318	2.3839	0.0085658	ZNF638	0.0473476
2016	2	73134604	73172020	50	9	105318	4.5752	2.3793e-06	EMX1	6.00874e-05
94097	2	73159165	73308965	228	17	105318	4.9458	3.7915e-07	SFXN5	1.20664e-05
26056	2	73290510	73350146	104	10	105318	3.4576	0.00027254	RAB11FIP5	0.00320506
344022	2	73419386	73448340	77	11	105318	2.7313	0.0031547	NOTO	0.0223062
10322	2	73431366	73464355	78	14	105318	3.681	0.00011615	SMYD5	0.0015798
84279	2	73445134	73470356	50	11	105318	3.5491	0.00019325	PRADC1	0.00242656
10574	2	73451364	73490150	97	15	105318	3.2953	0.0004915	CCT7	0.00513221
150726	2	73471810	73506758	73	16	105318	3.2792	0.00052054	FBXO41	0.00537612
7840	2	73602886	73847047	407	11	105318	5.5343	1.562e-08	ALMS1	6.8839e-07
9027	2	73857850	73879537	79	6	105318	2.9336	0.0016755	NAT8	0.0136445
51471	2	73917636	73938467	50	2	105318	2.45	0.0071421	NAT8B	0.0413233
51002	2	73945744	73974765	41	3	105318	2.4953	0.0062927	TPRKB	0.0376912
8446	2	73979325	74017284	30	4	105318	2.854	0.0021588	DUSP11	0.016617
10617	2	74046043	74110783	167	20	105318	3.5009	0.00023188	STAMBP	0.00280959
5967	2	79337584	79360545	80	15	105318	2.555	0.0053101	REG1A	0.0331416
1496	2	79730060	80885993	3314	231	105318	3.0626	0.001097	CTNNA2	0.0097843
822	2	85611871	85651197	142	20	105318	2.6454	0.0040802	CAPG	0.0269827
388969	2	85822376	85849179	38	8	105318	2.4421	0.0073017	C2orf68	0.0420268
64795	2	86937414	87015164	92	11	105318	2.7267	0.0031983	RMND5A	0.0225259
56910	2	96840597	96884573	55	9	105318	3.4726	0.00025768	STARD7	0.00307047
55654	2	96905946	96941751	33	9	105318	3.4391	0.00029184	TMEM127	0.00338991
9391	2	96921884	96949917	26	5	105318	3.023	0.0012516	CIAO1	0.0108353
23020	2	96930074	96981307	44	7	105318	3.3839	0.00035734	SNRNP200	0.00396813
150771	2	96981062	97004091	16	4	105318	2.6275	0.0043004	ITPRIPL1	0.0280775
23397	2	96991479	97052833	59	9	105318	2.5708	0.0050732	NCAPH	0.0318844
90342	2	97298574	97380624	86	18	105318	3.243	0.00059144	FER1L5	0.00591473
81562	2	97361666	97415813	59	6	105318	3.1502	0.00081566	LMAN2L	0.00771103
26504	2	97416639	97487628	81	7	105318	2.8399	0.0022563	CNNM4	0.0171802
200539	2	97478599	97519758	41	4	105318	2.4448	0.0072456	ANKRD23	0.0417708
51239	2	97503722	97533756	27	4	105318	2.4649	0.0068525	ANKRD39	0.0400911
54910	2	97515473	97546680	30	7	105318	3.0956	0.00098206	SEMA4C	0.00892741
51252	2	97531619	97662337	271	19	105318	3.6089	0.00015377	FAM178B	0.00201086
1329	2	98252521	98274657	30	6	105318	3.0315	0.0012167	COX5B	0.0106253
10120	2	98262402	98290561	34	6	105318	2.6449	0.0040859	ACTR1B	0.0270105
7535	2	98320031	98366990	84	13	105318	2.7252	0.0032131	ZAP70	0.0226036
4862	2	101426613	101623289	585	65	105318	3.4673	0.00026289	NPAS2	0.00312221
55571	2	101859345	101896778	58	12	105318	2.4285	0.0075807	CNOT11	0.0431538
3554	2	102676836	102806334	374	31	105318	3.7527	8.7478e-05	IL1R1	0.00125735
6549	2	103226166	103337809	269	31	105318	2.557	0.0052783	SLC9A2	0.0329889
84804	2	103321089	103363341	75	10	105318	3.5152	0.00021967	MFSD9	0.00269801
9392	2	105855861	105956148	294	31	105318	3.1146	0.00092099	TGFBRAP1	0.00847943
151011	2	110290372	110381783	216	21	105318	4.7014	1.2921e-06	2021-09-10	3.53089e-05
65124	2	110361911	110386564	64	11	105318	3.9542	3.8389e-05	SOWAHC	0.000634442
4867	2	110870913	110972639	168	12	105318	2.5067	0.0060932	NPHP1	0.0368523
64682	2	112515214	112651765	284	17	105318	3.0183	0.001271	ANAPC1	0.0109663
150465	2	113229743	113300223	142	16	105318	2.6971	0.0034974	TTL	0.0240577
57628	2	115189899	116613328	3404	131	105318	3.1811	0.00073346	DPP10	0.00708289
51141	2	118836033	118877604	122	27	105318	3.5709	0.00017785	INSIG2	0.00226854
129684	2	124772864	125682954	2728	127	105318	3.82	6.6724e-05	CNTNAP5	0.00101417
274	2	127795599	127874903	335	30	105318	2.4826	0.0065206	BIN1	0.0386091
50649	2	131584489	131814826	455	36	105318	2.7803	0.0027157	ARHGEF4	0.0197857
130074	2	131795449	131861033	57	3	105318	3.4643	0.00026576	FAM168B	0.00313776
55041	2	131852420	131917425	51	3	105318	3.3726	0.00037236	PLEKHB2	0.00409255
130013	2	135585994	135669604	133	9	105318	3.1267	0.00088404	ACMSD	0.00823196
905	2	135666363	135726915	115	10	105318	2.9113	0.0017994	CCNT2	0.0144185
80122	2	135712076	135792301	131	13	105318	2.7717	0.0027886	MAP3K19	0.0201859
11249	2	139416727	139547811	387	47	105318	2.6128	0.0044907	NXPH2	0.0290145
53353	2	140978996	142899270	7654	250	105318	4.357	6.5942e-06	LRP1B	0.000143548
79712	2	144692502	145122578	517	30	105318	2.7485	0.0029938	GTDC1	0.0213702
9839	2	145131942	145287958	205	41	105318	5.2452	7.8059e-08	ZEB2	2.92257e-06
55777	2	148768580	149281046	1035	44	105318	3.0819	0.0010283	MBD5	0.00925882
10254	2	152963315	153042506	190	17	105318	2.7404	0.0030678	STAM2	0.0217946
114793	2	153181684	153516348	985	62	105318	2.384	0.0085635	FMNL2	0.0473476
55660	2	153498107	153584628	197	20	105318	2.53	0.0057038	PRPF40A	0.0349319
151188	2	153564407	153627767	152	22	105318	3.4535	0.00027669	ARL6IP6	0.00325174
114805	2	154718426	155320489	1902	57	105318	2.3637	0.0090468	GALNT13	0.0493389
100144595	2	155282365	155323950	123	25	105318	2.5741	0.0050257	LOC100144595	0.0316522
4929	2	157170944	157199287	26	6	105318	2.5826	0.0049031	NR4A2	0.031076
130940	2	159017869	159323297	1301	48	105318	2.479	0.0065885	CCDC148	0.0388774
8502	2	159303476	159547941	708	26	105318	3.0266	0.0012368	PKP4	0.0107538
64844	2	160558980	160635084	280	16	105318	3.499	0.00023349	2021-03-07	0.00282529
9936	2	160615139	160665115	150	17	105318	3.936	4.1425e-05	CD302	0.000677764
100526664	2	160615139	160771267	509	30	105318	3.8297	6.414e-05	LY75-CD302	0.000979384
4065	2	160649866	160771267	400	28	105318	3.3192	0.00045135	LY75	0.00480505
1803	2	162838751	162941052	216	28	105318	3.543	0.00019779	DPP4	0.00246977
55137	2	164451447	164602618	265	33	105318	3.3144	0.00045914	FIGN	0.00486684
6328	2	165934030	166070577	288	23	105318	2.9173	0.0017653	SCN3A	0.0142085
79809	2	166719872	166820348	205	22	105318	2.4487	0.0071683	TTC21B	0.0414314
6323	2	166835670	167015642	569	28	105318	3.4185	0.00031486	SCN1A	0.00359917
6335	2	167041695	167242497	604	44	105318	3.6662	0.00012307	SCN9A	0.00165143
8708	2	168336692	168737366	957	83	105318	3.2957	0.00049085	B3GALT1	0.0051284
253782	2	169302759	169641644	843	77	105318	3.0799	0.0010352	CERS6	0.00930697
1781	2	172533919	172616668	168	19	105318	4.2417	1.1093e-05	DYNC1I2	0.000224368
8604	2	172629915	172760816	304	22	105318	3.1694	0.00076382	SLC25A12	0.00730698
8520	2	172768935	172858600	198	25	105318	2.8809	0.0019825	HAT1	0.0155597
254042	2	172854804	172957158	269	27	105318	4.7014	1.2919e-06	METAP1D	3.53089e-05
1745	2	172940208	172964402	59	16	105318	3.5137	0.00022099	DLX1	0.00270867
1746	2	172954166	172977478	57	14	105318	4.9743	3.2749e-07	DLX2	1.06871e-05
51776	2	173930440	174142737	691	42	105318	3.8195	6.6859e-05	ZAK	0.00101536
6670	2	174761187	174840430	247	25	105318	3.4496	0.00028069	SP3	0.00329015
100128905	2	174880014	174901886	49	11	105318	2.6599	0.0039083	LOC100128905	0.0261538
29789	2	174927175	175123365	555	19	105318	4.7915	8.2754e-07	OLA1	2.3808e-05
100131390	2	175189769	175215859	63	16	105318	3.0407	0.0011802	SP9	0.0103467
9541	2	175202878	175270443	129	14	105318	2.4862	0.0064551	CIR1	0.0383573
151556	2	175286299	175361816	156	16	105318	2.3666	0.0089754	GPR155	0.0490686
7456	2	175414302	175557667	211	32	105318	2.3602	0.009133	WIPF1	0.0496434
10651	2	177124123	177212753	153	17	105318	2.622	0.0043711	MTX2	0.0284256
50940	2	178477977	178983066	1715	47	105318	2.775	0.0027601	PDE11A	0.020028
151126	2	180296709	180736232	1604	108	105318	3.3291	0.00043571	ZNF385B	0.00466062
57703	2	180799603	180882024	219	19	105318	2.9159	0.0017732	CWC22	0.0142657
91752	2	185453093	185814214	738	29	105318	4.1887	1.4028e-05	ZNF804A	0.000276576
51454	2	189146396	189470653	652	27	105318	2.4929	0.0063353	GULP1	0.0378707
116093	2	189588465	189664831	225	12	105318	2.8775	0.0020043	DIRC1	0.0157103
6772	2	191823762	191888976	154	24	105318	2.6365	0.0041883	STAT1	0.0275658
57520	2	197053971	197468416	1073	60	105318	3.7456	8.9979e-05	HECW2	0.00128815
284992	2	197494278	197607530	209	15	105318	3.096	0.00098078	CCDC150	0.00892029
9330	2	197617756	197674492	61	12	105318	3.8375	6.2137e-05	GTF3C3	0.000954129
401027	2	197659139	197685000	26	5	105318	2.9017	0.0018559	C2orf66	0.0147659
80055	2	197687728	197801454	180	11	105318	3.1151	0.00091936	PGAP1	0.0084694
91526	2	197821741	198185521	955	63	105318	5.8063	3.1927e-09	ANKRD44	1.64965e-07
23451	2	198246698	198309815	52	7	105318	6.6385	1.5846e-11	SF3B1	1.2777e-09
80219	2	198308231	198349851	40	5	105318	6.1015	5.2529e-10	COQ10B	3.19096e-08
3329	2	198341308	198374998	33	6	105318	6.3341	1.1935e-10	HSPD1	8.48234e-09
3336	2	198354721	198378187	26	4	105318	5.9837	1.0904e-09	HSPE1	6.17121e-08
100529241	2	198354721	198428423	86	9	105318	6.5754	2.4268e-11	HSPE1-MOB4	1.9223e-09
25843	2	198370295	198428423	69	9	105318	6.7375	8.0567e-12	MOB4	6.96478e-10
130132	2	198425524	198550774	176	12	105318	6.2803	1.6901e-10	RFTN2	1.14678e-08
92935	2	198560028	198583114	28	4	105318	4.0647	2.4052e-05	MARS2	0.000432479
66037	2	198581603	198661036	97	9	105318	5.2154	9.1704e-08	BOLL	3.37204e-06
5334	2	198659426	199024608	647	33	105318	6.179	3.2254e-10	PLCL1	2.03494e-08
23314	2	200124223	200345989	277	20	105318	5.9985	9.9545e-10	SATB2	5.71859e-08
205327	2	200765979	200802996	74	13	105318	6.9972	1.3057e-12	C2orf69	1.31161e-10
129450	2	200783634	200830459	93	14	105318	7.2824	1.6399e-13	TYW5	1.91474e-11
79568	2	200810040	200838848	55	10	105318	7.1139	5.6398e-13	C2orf47	5.86181e-11
26010	2	201160604	201356986	455	49	105318	8.0869	3.06e-16	SPATS2L	6.32435e-14
7341	2	203060903	203113322	106	13	105318	2.774	0.002769	SUMO1	0.0200845
659	2	203231033	203442474	347	21	105318	3.09	0.0010006	BMPR2	0.0090502
150864	2	203489901	203644480	203	26	105318	3.0867	0.0010119	FAM117B	0.00912029
79800	2	203766978	203861060	173	11	105318	2.3662	0.0089866	CARF	0.0491149
65065	2	203869597	204101101	329	21	105318	3.2992	0.00048486	NBEAL1	0.00508246
54891	2	206848445	206960906	250	25	105318	2.5131	0.0059832	INO80D	0.0362969
2825	2	207030040	207092771	163	21	105318	3.1203	0.00090333	GPR1	0.00836394
57683	2	207129523	207189162	90	9	105318	2.4606	0.0069344	ZDBF2	0.0404435
1385	2	208384616	208480284	142	14	105318	4.4025	5.3507e-06	CREB1	0.000121325
151194	2	208463839	208500652	73	9	105318	3.7205	9.9397e-05	METTL21A	0.00139086
2066	2	212230442	213413879	4209	192	105318	6.0001	9.8592e-10	ERBB4	5.682e-08
79582	2	214139103	215285225	3104	79	105318	3.123	0.00089522	SPAG16	0.00831025
402117	2	215266292	215450774	499	34	105318	3.6246	0.00014471	VWC2L	0.00190625
6168	2	217353520	217376190	48	11	105318	2.7516	0.0029656	RPL37A	0.0212279
3485	2	217488127	217539159	81	9	105318	3.406	0.00032966	IGFBP2	0.00372866
3488	2	217526828	217570272	92	9	105318	2.6143	0.0044702	IGFBP5	0.028934
79840	2	219930046	220035587	177	11	105318	2.4746	0.0066695	NHEJ1	0.0392294
151295	2	220016181	220045549	59	7	105318	3.7855	7.6712e-05	SLC23A3	0.00112693
27013	2	220026619	220052885	56	7	105318	4.2873	9.0412e-06	CNPPD1	0.000186862
79137	2	220032939	220060197	62	7	105318	4.329	7.4908e-06	FAM134A	0.000159967
130617	2	220061506	220084373	26	8	105318	3.7126	0.00010257	ZFAND2B	0.00142749
79843	2	225233415	225276711	149	16	105318	4.1829	1.4393e-05	FAM124B	0.000282533
8452	2	225324867	225460114	336	18	105318	4.3469	6.9027e-06	CUL3	0.000149359
55619	2	225619807	225917330	753	58	105318	2.866	0.0020786	DOCK10	0.0161518
80309	2	228834670	229056836	739	33	105318	4.0612	2.4406e-05	SPHKAP	0.000437532
4691	2	232309459	232339208	91	13	105318	2.4327	0.0074943	NCL	0.0428934
80303	2	233460767	233557491	271	30	105318	2.7907	0.0026301	EFHD1	0.0193173
26058	2	233552015	233735287	455	21	105318	6.6726	1.2566e-11	GIGYF2	1.04606e-09
3769	2	233620512	233651275	70	10	105318	6.3732	9.2577e-11	KCNJ13	6.68525e-09
389084	2	233723724	233751111	76	13	105318	6.6398	1.5709e-11	C2orf82	1.27236e-09
25791	2	233733396	233887951	577	46	105318	7.4919	3.3949e-14	NGEF	4.52176e-12
116987	2	236392733	237050444	1495	118	105318	2.6533	0.0039854	AGAP1	0.0265303
79781	2	237222790	237426178	362	19	105318	2.8217	0.0023888	IQCA1	0.0178747
151176	2	239050579	239087516	131	24	105318	2.6705	0.0037867	FAM132B	0.0255839
80895	2	239069043	239122343	227	19	105318	2.8093	0.0024823	ILKAP	0.0184744
5133	2	242782033	242811058	24	3	105318	3.2057	0.00067358	PDCD1	0.00658958
285093	2	242801886	242825482	9	2	105318	3.0965	0.00097902	RTP5	0.0089133
152330	3	2130550	3109645	4215	311	105318	7.6047	1.4274e-14	CNTN4	2.08667e-12
9901	3	9012275	9301369	888	108	105318	2.4949	0.0062995	SRGAP3	0.0377194
25917	3	9394660	9438475	116	16	105318	2.6538	0.0039801	THUMPD3	0.0265158
55209	3	9429384	9529838	191	21	105318	2.7983	0.0025686	SETD5	0.0189442
491	3	10355707	10743131	1389	120	105318	4.6822	1.4193e-06	ATP2B2	3.80902e-05
6538	3	10847917	10990146	411	43	105318	4.3174	7.8924e-06	SLC6A11	0.000167351
6854	3	12172150	12243532	168	21	105318	2.9346	0.0016698	SYN2	0.0136105
7079	3	12184568	12210851	71	14	105318	2.6661	0.0038366	TIMP4	0.0257793
23609	3	12588513	12635212	109	14	105318	3.0291	0.0012264	MKRN2	0.0106737
55287	3	12765392	12811038	122	18	105318	2.6427	0.0041129	TMEM40	0.027169
23228	3	16964582	17142098	407	23	105318	4.0457	2.6085e-05	PLCL2	0.000462559
9779	3	17188654	17794240	1349	18	105318	4.8299	6.8304e-07	TBC1D5	2.0334e-05
339862	3	17994064	18320414	631	35	105318	3.2938	0.00049414	LOC339862	0.00515379
6304	3	18379133	18490265	229	35	105318	2.4509	0.0071245	SATB1	0.0412446
151651	3	19910964	19987820	233	23	105318	2.7573	0.0029138	EFHB	0.0209572
79750	3	21449911	22424132	4468	243	105318	3.6781	0.00011748	ZNF385D	0.00159187
7068	3	24148644	24546772	1132	121	105318	6.1338	4.2895e-10	THRB	2.6505e-08
5915	3	25205638	25649423	1735	105	105318	3.6713	0.00012067	RARB	0.00162651
27303	3	29312351	30061886	2877	167	105318	5.7739	3.8723e-09	RBMS3	1.9652e-07
344787	3	32013266	32043228	104	9	105318	2.6949	0.0035205	ZNF860	0.0241362
10491	3	33145450	33199265	120	19	105318	2.789	0.0026436	CRTAP	0.0193811
25827	3	33308934	33455505	291	18	105318	3.7035	0.00010634	FBXL2	0.00146972
7342	3	33419828	33491897	207	17	105318	3.3995	0.00033755	UBP1	0.00379343
23122	3	33527737	33769705	366	24	105318	2.7348	0.0031206	CLASP2	0.022126
6769	3	36411842	36599499	758	42	105318	2.7491	0.0029883	STAC	0.0213479
9881	3	36858308	36996548	283	21	105318	5.6594	7.5935e-09	TRANK1	3.59312e-07
9852	3	37017357	37044795	42	5	105318	2.7528	0.0029547	EPM2AIP1	0.0211583
4292	3	37024841	37102337	144	12	105318	2.7193	0.0032713	MLH1	0.0228966
9209	3	37084117	37227992	258	11	105318	2.7239	0.0032255	LRRFIP2	0.0226731
3680	3	37483813	37871281	1006	79	105318	3.5711	0.00017772	ITGA9	0.00226854
10217	3	37893669	38035960	308	28	105318	2.635	0.0042067	CTDSPL	0.0276263
9942	3	38378251	38466467	285	20	105318	3.5085	0.00022531	XYLB	0.00275224
93	3	38485790	38544633	110	9	105318	3.5889	0.00016604	ACVR2B	0.00214634
9941	3	38527763	38593721	131	15	105318	4.491	3.5446e-06	EXOG	8.37522e-05
6331	3	38579553	38701164	331	52	105318	4.3238	7.6694e-06	SCN5A	0.000163587
22906	3	42045294	42277382	633	41	105318	2.6381	0.0041684	TRAK1	0.0274751
51099	3	43722375	43774217	113	9	105318	2.7082	0.0033824	ABHD5	0.023455
375337	3	44273378	44383590	218	14	105318	2.7086	0.0033786	TOPAZ1	0.0234391
285343	3	44369574	44460940	164	14	105318	3.1922	0.00070607	TCAIM	0.00685521
285346	3	44529924	44562222	34	7	105318	3.3693	0.00037674	ZNF852	0.00413563
7584	3	44680108	44712283	30	9	105318	2.9449	0.0016151	ZNF35	0.0133155
101928592	3	44714574	44736283	26	6	105318	2.7811	0.0027087	LOC101928592	0.0197427
57456	3	44780236	44813173	32	7	105318	2.357	0.0092114	KIAA1143	0.0499337
993	3	48188668	48240153	57	7	105318	2.6635	0.0038666	CDC25A	0.0259423
820	3	48254837	48276981	24	8	105318	2.6206	0.0043893	CAMP	0.0284924
51385	3	48272596	48322480	63	9	105318	2.4978	0.0062483	ZNF589	0.0374764
51517	3	48690419	48733366	54	6	105318	2.5345	0.0056309	NCKIPSD	0.0346388
51447	3	48715436	48764711	74	8	105318	2.3862	0.0085126	IP6K2	0.0471114
54870	3	49057140	49141504	70	11	105318	2.3595	0.0091486	QRICH1	0.0496982
64925	3	49189968	49213785	30	6	105318	2.5209	0.0058535	CCDC71	0.0356786
339834	3	49225861	49305636	102	12	105318	2.5204	0.0058618	CCDC36	0.0357171
375341	3	49296030	49324864	34	8	105318	2.5271	0.0057502	C3orf62	0.0351442
7375	3	49304577	49387536	102	13	105318	2.8866	0.001947	USP4	0.0153279
275	3	49444211	49470111	37	6	105318	2.4808	0.0065538	AMT	0.0387159
84276	3	49449766	49476777	46	8	105318	2.4718	0.0067227	NICN1	0.0394971
8927	3	49581922	49718982	170	15	105318	2.5794	0.0049481	BSN	0.031284
327	3	49701427	49730936	35	5	105318	2.6743	0.0037438	APEH	0.0253549
4485	3	49711380	49736196	28	7	105318	2.9689	0.0014945	MST1	0.0125164
63891	3	49716950	49768962	76	13	105318	2.5123	0.0059981	RNF123	0.0363505
389118	3	49818165	49847254	40	8	105318	2.7125	0.0033393	CDHR4	0.0232368
389119	3	49830687	49852463	22	5	105318	2.7874	0.0026564	FAM212A	0.0194561
7318	3	49832638	49861391	31	7	105318	2.6409	0.0041347	UBA7	0.027283
10293	3	49856028	49903992	65	10	105318	2.8731	0.0020325	TRAIP	0.0158828
79012	3	49885414	49917655	44	8	105318	3.0062	0.0013225	CAMKV	0.011313
4486	3	49914435	49951311	41	6	105318	2.9402	0.0016398	MST1R	0.0134697
84315	3	49936302	49977445	51	8	105318	3.1353	0.00085839	MON1A	0.00803473
10180	3	49967474	50124685	272	13	105318	3.4219	0.00031091	RBM6	0.00356308
10181	3	50116341	50166397	67	9	105318	3.0484	0.0011502	RBM5	0.010153
211	3	52222099	52258343	31	6	105318	4.6403	1.7397e-06	ALAS1	4.55335e-05
54106	3	52245096	52270179	35	9	105318	4.0584	2.4702e-05	TLR9	0.000441518
11344	3	52252626	52283183	48	10	105318	3.9449	3.9917e-05	TWF2	0.000657278
132160	3	52269782	52294615	32	6	105318	3.8703	5.4346e-05	PPM1M	0.000854939
80335	3	52278438	52322659	70	11	105318	3.8666	5.5181e-05	WDR82	0.000865048
132158	3	52311836	52339272	46	9	105318	3.5716	0.0001774	GLYCTK	0.00226711
51533	3	52434577	52467657	29	9	105318	3.612	0.00015195	PHF7	0.00198982
56920	3	52457268	52489112	33	10	105318	3.2505	0.00057611	SEMA3G	0.00579596
23166	3	52519354	52568512	83	15	105318	5.6939	6.2069e-09	STAB1	3.00017e-07
64943	3	52548385	52579093	66	10	105318	5.2985	5.838e-08	NT5DC2	2.24782e-06
440957	3	52560002	52584586	47	8	105318	5.0655	2.0367e-07	SMIM4	6.8709e-06
55193	3	52569368	52729866	338	11	105318	5.2449	7.818e-08	PBRM1	2.92257e-06
26354	3	52709936	52738513	42	5	105318	5.3281	4.962e-08	GNL3	1.94383e-06
55830	3	52718500	52750099	51	5	105318	5.4492	2.5301e-08	GLT8D1	1.07297e-06
28972	3	52729792	52752198	42	6	105318	5.4444	2.599e-08	SPCS1	1.09701e-06
6787	3	52734796	52814965	157	11	105318	5.3229	5.1071e-08	NEK4	1.99632e-06
3697	3	52801602	52836084	66	6	105318	5.5885	1.1453e-08	ITIH1	5.25348e-07
3699	3	52818784	52853025	66	8	105318	6.2164	2.544e-10	ITIH3	1.64546e-08
3700	3	52837006	52874717	78	9	105318	6.4353	6.1608e-11	ITIH4	4.57758e-09
389125	3	52857131	52879235	53	5	105318	6.06	6.8053e-10	MUSTN1	4.05186e-08
100526772	3	52857131	52941597	164	11	105318	6.3256	1.2613e-10	TMEM110-MUSTN1	8.8939e-09
375346	3	52860772	52941597	159	11	105318	6.3328	1.2036e-10	TMEM110	8.52045e-09
51460	3	52923221	53090089	355	18	105318	6.6248	1.7392e-11	SFMBT1	1.3961e-09
7086	3	53248723	53300130	204	16	105318	4.5133	3.1911e-06	TKT	7.64037e-05
55802	3	53307443	53391654	132	17	105318	4.6149	1.9663e-06	DCP1A	5.09453e-05
55799	3	54146620	55118584	2888	194	105318	3.4666	0.00026358	CACNA2D3	0.00312627
26059	3	55532336	56512391	2880	102	105318	2.5231	0.0058162	ERC2	0.0354873
285331	3	56581184	56665864	357	23	105318	2.3759	0.0087525	CCDC66	0.0481575
23272	3	56644160	56727270	313	19	105318	2.7078	0.0033862	FAM208A	0.0234633
54899	3	58308617	58421815	474	20	105318	2.6478	0.0040507	PXK	0.026837
5162	3	58403357	58429579	114	12	105318	2.9208	0.0017458	PDHB	0.0140705
200844	3	58710199	59045804	428	27	105318	3.2876	0.00050524	C3orf67	0.00525128
2272	3	59725036	61247133	6392	358	105318	5.8387	2.6307e-09	FHIT	1.39469e-07
5793	3	61537243	62290573	2278	158	105318	3.2621	0.00055294	PTPRG	0.00561401
8618	3	62374021	62871064	1826	101	105318	3.9103	4.6091e-05	CADPS	0.000745961
132204	3	63253914	63612597	1321	94	105318	3.6118	0.00015205	SYNPR	0.00198982
80145	3	63809546	63859597	75	17	105318	5.7256	5.1538e-09	THOC7	2.54589e-07
6314	3	63839785	63999240	278	23	105318	6.1465	3.9605e-10	ATXN7	2.45565e-08
9861	3	63986225	64019686	100	20	105318	5.0733	1.955e-07	PSMD6	6.64515e-06
166336	3	64069526	64263859	600	54	105318	4.8676	5.6492e-07	PRICKLE2	1.71585e-05
8801	3	67400884	67715038	1137	61	105318	3.4168	0.00031683	SUCLG2	0.0036125
23150	3	69209146	69445430	744	66	105318	2.6532	0.0039867	FRMD4B	0.0265303
4286	3	69778586	70027488	495	23	105318	3.3477	0.00040748	MITF	0.00440318
27086	3	70993865	71643140	1299	111	105318	8.2639	7.0477e-17	FOXP1	1.60411e-14
2850	3	71793201	71814328	52	12	105318	2.9354	0.0016658	GPR27	0.0136105
2632	3	81528850	81820950	497	33	105318	2.4619	0.0069104	GBE1	0.0403297
1295	3	99347440	99528061	418	34	105318	3.1374	0.00085237	COL8A1	0.0079845
131368	3	101918816	102208685	626	26	105318	2.8332	0.0023039	ZPLD1	0.0173799
868	3	105364306	105599354	604	29	105318	2.6657	0.0038419	CBLB	0.0257958
84692	3	107086188	107107481	52	11	105318	2.3977	0.0082489	CCDC54	0.0460918
56987	3	107231783	107540176	571	31	105318	3.6366	0.00013813	BBX	0.00182866
961	3	107751941	107819935	142	23	105318	3.7603	8.4864e-05	CD47	0.00122369
55081	3	107869659	107951417	384	8	105318	2.9743	0.0014684	IFT57	0.0123438
4045	3	115511210	116174385	1603	90	105318	2.4648	0.0068539	LSAMP	0.0400911
165829	3	119874328	120013921	417	25	105318	2.5143	0.005964	GPR156	0.0362048
84925	3	122503901	122609986	232	25	105318	2.6789	0.0036928	DIRC2	0.0250763
54437	3	122618040	122757452	414	54	105318	2.8585	0.0021285	SEMA5B	0.0164494
10954	3	122775856	122890953	349	41	105318	3.5818	0.00017062	PDIA5	0.00219608
8997	3	123803558	124450036	1999	98	105318	4.2564	1.0387e-05	KALRN	0.000212237
84561	3	124791480	124941609	633	71	105318	4.3353	7.2793e-06	SLC12A8	0.000156192
60678	3	127862302	128137489	514	18	105318	2.6488	0.0040388	EEFSEC	0.0267878
339122	3	128796412	128850993	54	7	105318	2.513	0.0059861	RAB43	0.0363022
100534599	3	128796412	128890073	92	11	105318	2.757	0.0029167	ISY1-RAB43	0.0209697
57461	3	128836259	128890409	51	8	105318	2.7549	0.0029357	ISY1	0.0210839
7555	3	128876658	128912810	40	9	105318	3.0871	0.0010106	CNBP	0.00911314
22820	3	128958453	129006616	85	5	105318	3.0425	0.0011731	COPG1	0.0103096
56941	3	128987680	129035029	81	4	105318	2.9312	0.0016884	HMCES	0.0137247
8971	3	129023614	129045120	35	4	105318	2.9408	0.0016368	H1FX	0.0134574
30849	3	130387778	130475696	141	4	105318	3.1819	0.00073153	PIK3R4	0.00707076
66000	3	132747171	133126619	1175	51	105318	3.8556	5.7714e-05	TMEM108	0.000894617
51560	3	133533079	133624691	253	41	105318	3.798	7.2937e-05	RAB6B	0.00108837
80111	3	133636989	133658656	49	14	105318	3.1857	0.00072194	C3orf36	0.00699418
6578	3	133641540	133758920	348	48	105318	2.4975	0.0062539	SLCO2A1	0.0374797
5523	3	135674515	135876752	321	20	105318	4.8647	5.7316e-07	PPP2R3A	1.73794e-05
55167	3	135857760	135925522	58	12	105318	4.9112	4.5251e-07	MSL2	1.4126e-05
5096	3	135959167	136066737	154	20	105318	6.2619	1.9014e-10	PCCB	1.27097e-08
10274	3	136045077	136481245	644	25	105318	5.8499	2.4589e-09	STAG1	1.31588e-07
80723	3	136527861	136584734	144	7	105318	4.5756	2.3739e-06	SLC35G2	6.00353e-05
4690	3	136571050	136680446	239	10	105318	4.6339	1.7939e-06	NCK1	4.66803e-05
53833	3	136666707	136739927	134	10	105318	4.7871	8.4594e-07	IL20RB	2.42597e-05
5291	3	138361540	138563780	254	8	105318	3.2277	0.00062392	PIK3CB	0.00618451
287015	3	140386866	140429992	132	14	105318	3.6356	0.00013869	TRIM42	0.00183367
84107	3	147093835	147134596	71	16	105318	3.7054	0.00010551	ZIC4	0.00146387
7545	3	147117181	147144506	51	12	105318	3.3669	0.00038016	ZIC1	0.00416554
151742	3	160463996	160798817	780	28	105318	2.8825	0.0019725	PPM1L	0.0155015
8706	3	160791671	160833160	79	9	105318	2.6952	0.0035174	B3GALNT1	0.0241362
51068	3	160929050	160980082	108	14	105318	3.7375	9.2947e-05	NMD3	0.00132553
165679	3	161052580	161100662	193	22	105318	4.4699	3.9125e-06	SPTSSB	9.18416e-05
131149	3	161137389	161231740	351	17	105318	3.8603	5.6623e-05	OTOL1	0.000882269
7095	3	169674580	169726161	105	10	105318	2.4759	0.0066446	SEC62	0.0391213
80012	3	169795368	169909537	158	14	105318	2.4559	0.0070263	PHC3	0.0408603
200916	3	170572664	170598045	55	11	105318	2.7786	0.0027294	RPL22L1	0.0198533
56648	3	170596204	170636426	78	12	105318	3.9644	3.6794e-05	EIF5A2	0.000612019
6514	3	170704137	170754768	114	9	105318	3.5046	0.00022861	SLC2A2	0.00277558
22871	3	173105570	174014434	2346	124	105318	2.6322	0.0042419	NLGN1	0.0277763
254827	3	174567095	175533428	3033	176	105318	3.161	0.00078621	NAALADL2	0.00747981
79718	3	176728542	176925048	455	31	105318	2.4974	0.0062551	TBL1XR1	0.0374797
151613	3	180309918	180346120	41	11	105318	3.9932	3.2587e-05	TTC14	0.000558045
339829	3	180321360	180407300	117	21	105318	3.1056	0.00094942	CCDC39	0.00869665
8087	3	180620096	180710541	135	13	105318	6.9392	1.9723e-12	FXR1	1.92739e-10
131118	3	180691497	180717562	26	5	105318	6.5703	2.5106e-11	DNAJC19	1.97996e-09
79929	3	183523664	183553393	84	9	105318	2.4789	0.0065902	MAP6D1	0.0388774
55486	3	183533522	183612693	242	23	105318	2.4889	0.0064067	PARL	0.0381706
285382	3	184785838	184880802	288	22	105318	2.6653	0.0038461	C3orf70	0.0258144
10644	3	185351527	185552827	321	36	105318	2.506	0.0061051	IGF2BP2	0.0368746
6434	3	185622356	185665924	83	14	105318	3.8443	6.0453e-05	TRA2B	0.000931453
2119	3	185754106	185836901	140	16	105318	3.1626	0.00078178	ETV5	0.00744949
4026	3	187861097	188618460	2063	195	105318	2.3899	0.0084258	LPP	0.0467895
152138	3	191168952	191189245	127	7	105318	3.3861	0.00035442	PYDC2	0.00394358
152002	3	194779008	195001895	753	50	105318	2.4523	0.0070973	XXYLT1	0.0411666
131540	3	195914323	195948308	177	27	105318	2.5313	0.0056815	ZDHHC19	0.0348547
200931	3	195933383	195970301	134	20	105318	2.8028	0.0025333	SLC51A	0.0187377
5130	3	195951239	196024623	192	17	105318	3.1633	0.00077991	PCYT1A	0.00743561
255758	3	196008090	196055165	133	14	105318	3.7011	0.00010735	TCTEX1D2	0.00148026
116211	3	196040417	196075291	111	16	105318	4.7434	1.0506e-06	TM4SF19	2.93792e-05
26043	3	196069745	196169411	171	21	105318	3.8939	4.9313e-05	UBXN7	0.000789579
165918	3	196185654	196240639	165	18	105318	2.9028	0.0018491	RNF168	0.0147344
5062	3	196456728	196569518	419	36	105318	3.2045	0.00067648	PAK2	0.00661435
1739	3	196759431	197036171	691	28	105318	4.0311	2.7763e-05	DLG1	0.000485609
521	4	656225	678127	45	7	105318	2.8343	0.0022963	ATP5I	0.0173532
4636	4	659717	685822	49	8	105318	2.8035	0.0025279	MYL5	0.0187054
84179	4	659992	693257	51	9	105318	2.8547	0.002154	MFSD7	0.0165943
10336	4	689537	774428	323	30	105318	3.9571	3.7937e-05	PCGF3	0.000628126
101928548	4	1183923	1205046	55	15	105318	2.4296	0.0075581	LOC101928548	0.0430615
1487	4	1195228	1252908	174	19	105318	2.5722	0.0050523	CTBP1	0.0318033
57654	4	1331043	1391837	193	16	105318	3.4211	0.00031183	UVSSA	0.00357135
285464	4	1375340	1399782	52	8	105318	3.0811	0.0010313	CRIPAK	0.00927654
3954	4	1803206	1867974	38	15	105318	3.0425	0.0011731	LETM1	0.0103096
27065	4	4377983	4430785	178	23	105318	3.1988	0.00068997	NSG1	0.00672345
53407	4	4410695	4553775	366	21	105318	3.3065	0.0004723	STX18	0.00497798
4487	4	4851392	4875663	103	27	105318	2.4547	0.0070492	MSX1	0.0409405
132884	4	5534531	5721275	721	59	105318	2.9978	0.0013598	EVC2	0.0115715
152789	4	6016661	6212318	629	108	105318	2.3825	0.008598	JAKMIP1	0.0474672
85460	4	10431497	10469032	83	18	105318	3.9656	3.6609e-05	ZNF518B	0.000610637
51056	4	17568927	17619590	131	4	105318	2.88	0.0019884	LAP3	0.0155992
80306	4	17606273	17636160	88	5	105318	2.9288	0.0017015	MED28	0.0138125
27146	4	17623696	17793135	425	15	105318	3.0417	0.0011764	FAM184B	0.0103253
10891	4	23783644	24484394	1958	162	105318	2.7472	0.0030052	PPARGC1A	0.0214176
91050	4	24797739	24991826	574	42	105318	3.0282	0.0012302	CCDC149	0.0107016
389203	4	25905528	25941501	99	20	105318	3.0573	0.0011166	SMIM20	0.0099394
3516	4	26155077	26446753	507	46	105318	2.7529	0.0029533	RBPJ	0.0211567
55296	4	26575546	26768232	202	10	105318	4.1197	1.8965e-05	TBC1D19	0.00035448
5099	4	30711951	31158423	1251	68	105318	5.4979	1.9219e-08	PCDH7	8.34727e-07
55276	4	37818282	37874559	226	21	105318	2.5001	0.0062085	PGM2	0.0373112
389206	4	42102870	42164895	171	19	105318	2.4397	0.0073501	BEND4	0.0422077
2555	4	46236470	46402056	343	21	105318	4.0526	2.5323e-05	GABRA2	0.000451271
2560	4	47023295	47442801	1003	69	105318	3.6533	0.00012943	GABRB1	0.00172775
7294	4	48058410	48146273	206	23	105318	2.5389	0.0055604	TXK	0.0342668
57606	4	48333497	48438218	286	17	105318	2.4902	0.0063839	SLAIN2	0.0380624
201780	4	48475360	48501541	71	9	105318	3.8514	5.8732e-05	SLC10A4	0.000907268
326340	4	48482269	48506406	47	7	105318	3.5239	0.00021263	ZAR1	0.00262049
285527	4	48489380	48792329	368	20	105318	2.7208	0.003256	FRYL	0.0228402
170825	4	54956248	54978122	35	5	105318	5.4249	2.899e-08	GSX2	1.20944e-06
57482	4	57026361	57206890	591	74	105318	2.4109	0.0079563	KIAA1211	0.044819
6731	4	57323370	57379847	169	14	105318	2.4778	0.0066096	SRP72	0.0389791
23284	4	62056949	62948168	1927	121	105318	3.6953	0.00010981	ADGRL3	0.00150955
2044	4	66175281	66546529	1369	64	105318	4.0079	3.0635e-05	EPHA5	0.000529661
2798	4	68593093	68631804	117	14	105318	2.3674	0.0089573	GNRHR	0.0489846
25898	4	76394247	76449884	108	12	105318	2.7289	0.0031775	RCHY1	0.0224057
100129583	4	77125193	77214936	391	26	105318	2.8342	0.0022969	FAM47E	0.0173532
100631383	4	77162853	77242283	284	18	105318	2.8814	0.0019797	FAM47E-STBD1	0.0155453
84779	4	80228272	80257171	41	9	105318	2.6796	0.003686	NAA11	0.0250578
5602	4	86923452	87384283	1250	52	105318	3.3811	0.00036099	MAPK10	0.00399444
57563	4	88071260	88171466	217	26	105318	2.555	0.0053093	KLHL8	0.0331416
6622	4	90635250	90769447	476	27	105318	2.7378	0.0030927	SNCA	0.0219628
22915	4	90806003	90885780	201	23	105318	2.7596	0.0028935	MMRN1	0.0208446
401145	4	91038684	92533370	4421	157	105318	2.7483	0.0029957	CCSER1	0.0213753
56916	4	95118759	95222443	207	12	105318	2.4165	0.0078352	SMARCAD1	0.0442755
27306	4	95209707	95274027	138	11	105318	2.7584	0.0029042	HPGDS	0.0209133
658	4	95669128	96089601	1316	52	105318	4.0405	2.6672e-05	BMPR1B	0.000471109
8633	4	96073655	96480361	1339	117	105318	2.5334	0.0056478	UNC5C	0.0347071
10098	4	99381518	99589812	541	54	105318	2.6106	0.0045187	TSPAN5	0.0291508
5530	4	101934587	102278655	743	48	105318	2.842	0.0022412	PPP3CA	0.0170903
55024	4	102701764	103005969	696	34	105318	3.9323	4.2061e-05	BANK1	0.000686297
64116	4	103162198	103276655	367	31	105318	4.2913	8.8803e-06	SLC39A8	0.000183959
4126	4	103542643	103692151	264	16	105318	3.7267	9.6987e-05	MANBA	0.00136351
7323	4	103705540	103800050	196	8	105318	4.5474	2.7158e-06	UBE2D3	6.6986e-05
493856	4	103739224	103823964	160	8	105318	4.5453	2.7422e-06	CISD2	6.736e-05
150159	4	103796205	103957552	311	8	105318	4.5154	3.1596e-06	SLC9B1	7.58515e-05
133308	4	103936647	104008480	85	17	105318	4.691	1.3595e-06	SLC9B2	3.66494e-05
80319	4	105379463	105426058	55	11	105318	4.3113	8.1143e-06	CXXC4	0.000170906
113612	4	108842716	108884617	125	10	105318	3.0038	0.0013333	CYP2U1	0.0113837
55013	4	110471355	110618872	364	25	105318	2.3707	0.0088772	CCDC109B	0.0486759
839	4	110599785	110639814	77	10	105318	2.6721	0.0037694	CASP6	0.0254803
1950	4	110824040	110944118	240	17	105318	3.1925	0.00070528	EGF	0.00685124
7368	4	115509611	115608202	201	25	105318	2.6195	0.0044031	UGT8	0.0285614
133022	4	117994710	118016736	46	9	105318	2.9138	0.0017853	TRAM1L1	0.0143182
9348	4	118945500	119189789	735	26	105318	3.4163	0.00031737	NDST3	0.00361637
8492	4	119191193	119284053	222	29	105318	3.1132	0.00092538	PRSS12	0.00850678
11107	4	121603070	121854013	940	39	105318	2.5167	0.0059234	PRDM5	0.036007
25819	4	139926913	139977093	81	19	105318	3.2213	0.00063803	CCRN4L	0.00630006
1998	4	139968871	140108372	229	25	105318	2.4905	0.0063774	ELF2	0.0380465
8821	4	142939181	143777604	2266	83	105318	5.0392	2.3371e-07	INPP4B	7.79655e-06
8467	4	144424616	144488642	116	9	105318	2.5472	0.0054299	SMARCA5	0.0336673
4306	4	148989915	149375850	987	82	105318	3.3314	0.0004321	NR3C2	0.00463303
285423	4	150341097	150746980	650	30	105318	3.3574	0.00039345	LOC285423	0.00428765
7097	4	154595404	154637243	83	15	105318	2.6493	0.0040324	TLR2	0.0267552
285533	4	154621312	154691387	234	16	105318	3.6026	0.00015751	RNF175	0.00205231
6423	4	154691742	154720228	59	8	105318	3.705	0.0001057	SFRP2	0.00146538
79884	4	156253810	156308122	198	15	105318	2.3934	0.0083466	MAP9	0.0464424
23520	4	165108159	165128863	72	12	105318	2.636	0.004194	ANP32C	0.0275932
11275	4	166118770	166254308	320	22	105318	2.8672	0.0020706	KLHL2	0.0161036
50859	4	167644535	168165741	1658	63	105318	3.5268	0.00021027	SPOCK3	0.00259853
57630	4	170005407	170202249	447	34	105318	3.3916	0.00034746	SH3RF1	0.00388537
4750	4	170304421	170543778	537	15	105318	3.4351	0.00029616	NEK1	0.0034172
1182	4	170531672	170654338	283	20	105318	4.8122	7.4642e-07	CLCN3	2.20023e-05
9848	4	170897748	170958371	141	19	105318	2.6355	0.0042003	MFAP3L	0.0275989
26269	4	175147809	175215415	133	21	105318	3.0739	0.0010566	FBXO8	0.00946623
2823	4	176544088	176933842	1162	88	105318	5.9907	1.0446e-09	GPM6A	5.96284e-08
175	4	178341928	178373657	90	20	105318	2.7489	0.0029896	AGA	0.0213487
55714	4	183055112	183734177	2409	227	105318	3.5577	0.00018704	TENM3	0.00236012
83891	4	186120773	186295120	497	33	105318	3.026	0.0012392	SNX25	0.0107643
79192	5	3586168	3611517	77	15	105318	2.3611	0.0091105	IRX1	0.0495511
23379	5	5412786	5500347	174	19	105318	4.0757	2.2938e-05	ICE1	0.000415356
11044	5	6704076	6767161	258	19	105318	3.5634	0.00018306	PAPD7	0.00231966
651746	5	10554435	10667928	349	34	105318	2.7766	0.0027467	ANKRD33B	0.0199469
90268	5	14654783	14709842	93	13	105318	2.5775	0.0049765	OTULIN	0.0313863
4651	5	16652016	16946385	996	120	105318	2.6005	0.0046547	MYO10	0.0297639
10409	5	17206932	17286954	175	40	105318	3.0515	0.0011386	BASP1	0.0100903
2668	5	37802779	37849782	138	24	105318	4.0593	2.4609e-05	GDNF	0.000440293
10884	5	44799027	44825616	50	5	105318	4.8307	6.8036e-07	MRPS30	2.02878e-05
348980	5	45245052	45706220	428	21	105318	6.2863	1.6251e-10	HCN1	1.11106e-08
133418	5	49682026	49747234	115	8	105318	4.8584	5.9157e-07	EMB	1.78773e-05
79668	5	49951733	50152356	326	17	105318	2.8376	0.0022725	PARP8	0.0172561
5144	5	58254865	59793925	3769	150	105318	4.2093	1.2807e-05	PDE4D	0.000253895
55789	5	59882739	60005993	241	21	105318	3.2804	0.00051835	DEPDC1B	0.00535966
79993	5	60037616	60150101	265	20	105318	4.2959	8.6998e-06	ELOVL7	0.000180636
1161	5	60159659	60250905	220	20	105318	3.7015	0.00010716	ERCC8	0.00147878
91942	5	60230956	60458864	493	20	105318	3.9722	3.5605e-05	NDUFAF2	0.000596658
643155	5	60443536	60468302	48	10	105318	3.6799	0.00011665	SMIM15	0.00158301
57688	5	60618100	60851999	354	24	105318	6.9094	2.4338e-12	ZSWIM6	2.34022e-10
3796	5	61591989	61693011	226	18	105318	3.2096	0.00066455	KIF2A	0.00651897
27292	5	61674351	61709728	73	9	105318	2.8977	0.0018795	DIMT1	0.0149009
51194	5	61689522	61934416	431	21	105318	2.8078	0.0024941	IPO11	0.0185504
285671	5	63451671	63678704	321	17	105318	3.6364	0.00013821	RNF180	0.00182866
11174	5	64434563	64787704	849	42	105318	2.3821	0.0086062	ADAMTS6	0.0474979
64105	5	64803593	64868995	207	14	105318	2.5004	0.0062025	CENPK	0.0373001
5295	5	67501584	67607649	266	38	105318	2.6804	0.0036763	PIK3R1	0.0250013
10087	5	74656928	74817806	265	18	105318	3.4842	0.00024681	COL4A3BP	0.0029665
51426	5	74797657	74905646	154	17	105318	3.2113	0.00066065	POLK	0.00649134
728780	5	74897301	74977671	210	23	105318	3.2994	0.00048449	ANKDD1B	0.00508246
8546	5	77288150	77600579	678	23	105318	2.5784	0.0049629	AP3B1	0.0313225
9522	5	77646339	77786562	368	16	105318	3.0893	0.0010031	SCAMP1	0.00906825
10184	5	77771038	77954648	380	27	105318	2.5669	0.0051305	LHFPL2	0.0321658
29958	5	78283387	78375497	316	23	105318	2.9672	0.0015024	DMGDH	0.0125591
635	5	78397604	78438113	125	17	105318	3.2925	0.00049656	BHMT	0.00517003
133746	5	78521925	78633038	227	18	105318	2.4633	0.0068833	JMY	0.0402238
9456	5	78659647	78819659	371	29	105318	2.5066	0.0060957	HOMER1	0.036855
6228	5	81559139	81584235	62	13	105318	2.5022	0.0061705	RPS23	0.0371698
10085	5	83226414	83690685	947	84	105318	2.4834	0.0065059	EDIL3	0.0385699
153396	5	87475450	87574665	149	20	105318	3.2881	0.00050425	TMEM161B	0.00524403
4208	5	88004058	88209922	360	27	105318	4.1976	1.3487e-05	MEF2C	0.000266787
1070	5	89679528	89715611	25	8	105318	3.1743	0.0007509	CETN3	0.00722415
84059	5	89844617	90470254	1463	70	105318	3.8381	6.1991e-05	ADGRV1	0.000952701
285600	5	93476556	93964309	732	73	105318	3.0117	0.0012991	KIAA0825	0.0111606
1105	5	98179689	98274522	178	18	105318	2.8876	0.0019409	CHD1	0.0153
353189	5	101559690	101642253	339	28	105318	4.1714	1.5138e-05	SLCO4C1	0.000295224
133482	5	101697492	101844720	522	19	105318	4.9326	4.0563e-07	SLCO6A1	1.28183e-05
1946	5	106702590	107016596	758	91	105318	5.2347	8.2608e-08	EFNA5	3.06896e-06
64839	5	107184734	107728080	1238	45	105318	3.6531	0.00012954	FBXL17	0.00172794
9867	5	108660410	108755675	331	13	105318	2.8141	0.002446	PJA2	0.018242
4124	5	109015156	109213429	669	28	105318	4.5923	2.1916e-06	MAN2A1	5.58967e-05
153733	5	114592885	114642458	96	17	105318	2.3864	0.0085072	CCDC112	0.047096
65983	5	125685788	125839853	436	66	105318	2.8309	0.0023208	GRAMD3	0.017475
84466	5	126555206	126806914	826	26	105318	3.3975	0.00034006	MEGF10	0.00381448
6558	5	127409483	127535380	183	14	105318	2.4658	0.0068348	SLC12A2	0.0400184
2201	5	127583601	127883735	693	40	105318	2.7231	0.0032336	FBN2	0.0227123
51128	5	133926839	133978533	41	11	105318	2.8451	0.0022196	SAR1B	0.0169757
6695	5	136300987	136845018	1445	87	105318	2.9259	0.0017171	SPOCK1	0.013914
26249	5	136943189	137160310	336	25	105318	2.7066	0.003399	KLHL3	0.0235157
10949	5	137077073	137100039	17	6	105318	2.6833	0.0036447	HNRNPA0	0.0248522
9499	5	137193536	137233540	40	11	105318	3.2603	0.0005565	MYOT	0.00563975
27039	5	137215125	137286156	110	15	105318	3.0297	0.0012238	PKD2L2	0.0106606
51306	5	137263638	137397650	263	14	105318	2.6006	0.0046531	FAM13B	0.0297639
2676	5	137578069	137620544	81	14	105318	2.6086	0.0045457	GFRA3	0.0293066
995	5	137610959	137684064	152	18	105318	2.4943	0.0063108	CDC25C	0.0377619
51307	5	137663224	137695418	68	12	105318	3.4633	0.00026682	FAM53C	0.00314603
51780	5	137678285	137782716	232	25	105318	5.0933	1.7591e-07	KDM3B	6.10625e-06
51308	5	137764690	137792658	68	13	105318	5.6245	9.3042e-09	REEP2	4.32297e-07
1958	5	137791181	137815004	57	11	105318	3.8383	6.1956e-05	EGR1	0.000952701
2107	5	137831782	137888989	96	15	105318	6.4051	7.5143e-11	ETF1	5.51488e-09
3313	5	137880571	137921318	70	11	105318	5.9559	1.2934e-09	HSPA9	7.20019e-08
51523	5	139018301	139073467	78	9	105318	5.2504	7.5899e-08	CXXC5	2.84914e-06
9542	5	139216364	139432884	378	41	105318	2.5684	0.0051079	NRG2	0.0320688
492311	5	139495521	139518391	15	5	105318	3.7796	7.8544e-05	IGIP	0.00115102
84418	5	139544653	139633374	172	10	105318	2.4687	0.0067801	CYSTM1	0.0397629
5201	5	139614635	139692689	129	10	105318	2.9603	0.0015365	PFDN1	0.0127966
83697	5	139729787	139764722	32	11	105318	4.3621	6.4412e-06	SLC4A9	0.000140899
54882	5	139771399	139929441	128	20	105318	4.1961	1.3578e-05	ANKHD1	0.000268292
404734	5	139771399	139939163	136	20	105318	4.1878	1.4081e-05	ANKHD1-EIF4EBP3	0.000277269
8637	5	139917251	139939163	22	7	105318	3.5873	0.00016707	EIF4EBP3	0.00215811
10011	5	139919652	139947678	33	9	105318	3.2521	0.00057281	SRA1	0.00576691
10307	5	139927853	139954189	30	8	105318	3.02	0.0012638	APBB3	0.0109199
113829	5	139934420	139958683	27	7	105318	2.5488	0.005405	SLC35A4	0.0335707
929	5	140001313	140023286	55	7	105318	3.3387	0.00042093	CD14	0.0045349
55374	5	140009012	140034989	52	7	105318	4.8013	7.8805e-07	TMCO6	2.28547e-05
4695	5	140014948	140037370	43	6	105318	4.8515	6.1278e-07	NDUFA2	1.84872e-05
3550	5	140017384	140052065	60	7	105318	4.8084	7.6058e-07	IK	2.22736e-05
54853	5	140034384	140061930	40	7	105318	4.6977	1.3156e-06	WDR55	3.57803e-05
373863	5	140040381	140063171	37	6	105318	4.6102	2.0111e-06	DND1	5.18693e-05
3035	5	140043490	140081681	63	7	105318	4.7355	1.0927e-06	HARS	3.04618e-05
23438	5	140061011	140088903	50	5	105318	4.663	1.558e-06	HARS2	4.15028e-05
153527	5	140068265	140096248	50	5	105318	4.6732	1.4824e-06	ZMAT2	3.96652e-05
56147	5	140155876	140401929	479	21	105318	5.5803	1.2005e-08	PCDHA1	5.45106e-07
56146	5	140164444	140401929	462	21	105318	5.5593	1.354e-08	PCDHA2	6.07139e-07
56145	5	140170783	140401929	445	23	105318	5.6726	7.0334e-09	PCDHA3	3.35336e-07
56144	5	140176672	140401929	435	22	105318	5.5872	1.1536e-08	PCDHA4	5.27809e-07
56143	5	140191361	140401929	395	21	105318	5.3441	4.5423e-08	PCDHA5	1.81904e-06
56142	5	140197650	140401929	385	19	105318	5.0519	2.187e-07	PCDHA6	7.33665e-06
56141	5	140203969	140401929	375	19	105318	5.1401	1.373e-07	PCDHA7	4.8984e-06
56140	5	140210907	140401929	370	20	105318	5.1449	1.3383e-07	PCDHA8	4.78409e-06
9752	5	140217357	140401929	359	19	105318	5.055	2.1525e-07	PCDHA9	7.23441e-06
56139	5	140225634	140401929	349	17	105318	4.8142	7.3898e-07	PCDHA10	2.18187e-05
56138	5	140237149	140401932	322	18	105318	4.9712	3.3278e-07	PCDHA11	1.08401e-05
56137	5	140244931	140401929	301	16	105318	4.9249	4.2208e-07	PCDHA12	1.32682e-05
56136	5	140251854	140401929	294	17	105318	5.0843	1.8446e-07	PCDHA13	6.32972e-06
56135	5	140296302	140401929	228	18	105318	5.0929	1.7634e-07	PCDHAC1	6.10938e-06
56134	5	140335747	140401929	101	18	105318	4.8902	5.0375e-07	PCDHAC2	1.55635e-05
29930	5	140420979	140443512	30	9	105318	3.3095	0.00046737	PCDHB1	0.00493469
56133	5	140464195	140486964	75	6	105318	3.2789	0.00052103	PCDHB2	0.00537809
56132	5	140470234	140493406	59	6	105318	3.3478	0.00040729	PCDHB3	0.00440318
56131	5	140491581	140515201	36	6	105318	2.9142	0.0017833	PCDHB4	0.0143086
26167	5	140504800	140527704	54	14	105318	3.7661	8.2924e-05	PCDHB5	0.0011986
56130	5	140519839	140542868	77	12	105318	2.8986	0.0018742	PCDHB6	0.0148786
56129	5	140542243	140565957	91	12	105318	3.1689	0.00076511	PCDHB7	0.0073139
56128	5	140547371	140570081	92	13	105318	3.1319	0.00086846	PCDHB8	0.00810367
57717	5	140550980	140576710	113	15	105318	3.3836	0.0003577	PCDHB16	0.00396813
56127	5	140556893	140581111	100	14	105318	3.399	0.0003382	PCDHB9	0.00379599
56126	5	140561952	140585213	93	13	105318	3.3676	0.00037917	PCDHB10	0.00415723
56125	5	140568916	140592618	70	12	105318	3.6625	0.0001249	PCDHB11	0.00167349
56124	5	140577914	140602143	59	12	105318	2.7999	0.0025556	PCDHB12	0.0188716
56123	5	140583509	140606993	60	12	105318	2.4222	0.0077139	PCDHB13	0.0438104
56114	5	140699388	140902546	491	42	105318	2.9593	0.0015419	PCDHGA1	0.0128237
56113	5	140708354	140902546	464	39	105318	2.9585	0.0015459	PCDHGA2	0.0128511
56112	5	140713601	140902546	454	36	105318	2.8727	0.0020346	PCDHGA3	0.0158923
56104	5	140719828	140902546	446	35	105318	2.8367	0.0022791	PCDHGB1	0.0172695
56111	5	140724768	140902546	433	37	105318	2.9547	0.0015649	PCDHGA4	0.012997
56103	5	140729409	140902546	425	36	105318	2.9384	0.0016496	PCDHGB2	0.0135317
56110	5	140733729	140902546	413	33	105318	2.8434	0.0022314	PCDHGA5	0.0170301
56109	5	140739811	140902546	398	35	105318	2.9502	0.0015876	PCDHGA6	0.0131551
56102	5	140739962	140902546	397	32	105318	2.8497	0.0021881	PCDHGB3	0.0167851
56108	5	140752467	140902546	376	33	105318	2.9026	0.0018502	PCDHGA7	0.0147344
9708	5	140757059	140902546	362	33	105318	2.9674	0.0015017	PCDHGA8	0.0125591
8641	5	140757452	140902546	359	32	105318	2.9153	0.0017765	PCDHGB4	0.0142795
56101	5	140767695	140902546	334	32	105318	2.937	0.0016568	PCDHGB5	0.0135722
56107	5	140772520	140902546	323	30	105318	2.8526	0.0021683	PCDHGA9	0.0166687
56100	5	140777588	140902546	307	28	105318	2.835	0.0022916	PCDHGB6	0.017335
56106	5	140782743	140902546	297	29	105318	2.8936	0.0019041	PCDHGA10	0.0150495
56099	5	140787214	140902548	282	29	105318	2.9535	0.0015708	PCDHGB7	0.01304
56105	5	140790537	140902546	276	27	105318	2.8962	0.0018884	PCDHGA11	0.0149451
26025	5	140800158	140902546	267	28	105318	2.9961	0.0013671	PCDHGA12	0.0116226
5098	5	140845569	140902546	134	25	105318	2.9391	0.0016457	PCDHGC3	0.013512
56098	5	140854741	140902546	105	22	105318	3.0928	0.00099155	PCDHGC4	0.00898642
56097	5	140858808	140902546	97	21	105318	3.102	0.00096106	PCDHGC5	0.00877644
5097	5	141222655	141268361	87	26	105318	3.3312	0.00043243	PCDH1	0.0046338
5521	5	145959067	146471083	1093	64	105318	3.0767	0.0010464	PPP2R2B	0.00939357
134265	5	148641401	148731368	201	43	105318	3.3011	0.0004816	AFAP1L1	0.00505821
134266	5	148714364	148744146	47	9	105318	3.1791	0.00073856	GRPEL2	0.00712067
78991	5	148727570	148759221	61	11	105318	2.7907	0.0026295	PCYOX1L	0.0193173
27190	5	148743830	148770848	60	9	105318	2.6993	0.0034738	IL17B	0.0239411
133522	5	149099815	149244585	465	48	105318	2.669	0.0038044	PPARGC1B	0.0256613
56923	5	151761102	151794840	159	4	105318	2.9992	0.0013534	NMUR2	0.0115279
10827	5	153359723	153428497	156	8	105318	4.7607	9.6456e-07	FAM114A2	2.7313e-05
4238	5	153408519	153447014	83	7	105318	4.9056	4.6574e-07	MFAP3	1.44387e-05
55568	5	153560295	153810544	859	58	105318	5.5823	1.1867e-08	GALNT10	5.40204e-07
6444	5	155452147	156204799	2237	76	105318	5.3594	4.1754e-08	SGCD	1.69859e-06
153830	5	158574417	158647061	137	22	105318	3.1565	0.00079851	RNF145	0.00758079
134510	5	158680089	158723048	75	14	105318	2.6631	0.0038707	UBLCP1	0.0259601
114825	5	159492889	159556452	105	12	105318	2.666	0.003838	PWWP2A	0.0257793
2566	5	161484648	161592545	196	32	105318	3.2529	0.00057116	GABRG2	0.00575674
57451	5	166396083	167701162	2811	214	105318	4.516	3.1515e-06	TENM2	7.57582e-05
79646	5	167972628	168016614	64	11	105318	2.8076	0.0024956	PANK3	0.0185504
4869	5	170804652	170847888	120	8	105318	2.6535	0.0039833	NPM1	0.0265273
8992	5	172400763	172471900	144	23	105318	3.1258	0.00088657	ATP6V0E1	0.0082508
153222	5	172473355	172576291	245	21	105318	2.7477	0.0030006	CREBRF	0.0213933
662	5	172561445	172601390	107	16	105318	2.9416	0.0016326	BNIP1	0.0134413
1212	5	175809456	175853570	100	18	105318	2.3934	0.0083471	CLTB	0.0464424
30832	5	178477607	178520022	120	15	105318	3.5403	0.00019982	ZNF354C	0.0024882
9509	5	178527852	178782431	886	119	105318	4.4573	4.1501e-06	ADAMTS2	9.70389e-05
3187	5	179031179	179060722	126	19	105318	2.4802	0.0065647	HNRNPH1	0.0387651
285679	5	179058545	179082083	58	14	105318	3.0533	0.0011318	C5orf60	0.0100498
9794	5	179149833	179218035	168	17	105318	2.8981	0.0018771	MAML1	0.014895
4056	5	179209263	179233616	72	13	105318	3.8008	7.2114e-05	LTC4S	0.00108057
11282	5	179214597	179243952	96	19	105318	3.9085	4.6437e-05	MGAT4B	0.000748864
8878	5	179223388	179275078	175	31	105318	2.5322	0.005668	SQSTM1	0.0348075
26693	5	180541339	180566557	61	7	105318	2.4185	0.007792	OR2V1	0.0441007
5269	6	2938393	2982399	161	25	105318	3.2114	0.00066041	SERPINB6	0.00649134
670	6	3108926	3163833	97	8	105318	2.8657	0.0020805	BPHL	0.0161596
7280	6	3143900	3167783	85	6	105318	2.6303	0.0042653	TUBB2A	0.0278941
10667	6	5251251	5781816	1768	155	105318	2.719	0.0032735	FARS2	0.022903
654	6	7717011	7891972	569	60	105318	2.9107	0.001803	BMP6	0.0144409
100130357	6	13269527	13307314	181	16	105318	2.8575	0.0021351	LOC100130357	0.0164699
51256	6	13295183	13338787	188	13	105318	2.3694	0.0089086	TBC1D7	0.0487874
6310	6	16289343	16771721	1464	173	105318	2.8965	0.0018868	ATXN1	0.0149451
101928433	6	16752102	16775225	55	17	105318	3.1325	0.00086652	LOC101928433	0.00808977
54901	6	20524688	21242635	2222	86	105318	2.8346	0.002294	CDKAL1	0.0173458
9856	6	24534332	24656383	446	51	105318	2.8745	0.0020233	KIAA0319	0.0158439
51567	6	24640205	24677115	145	21	105318	3.0158	0.0012817	TDP2	0.0110322
55856	6	24657263	24715297	173	22	105318	2.6599	0.0039079	ACOT13	0.0261538
55604	6	25269656	25630758	1492	82	105318	6.1676	3.4678e-10	LRRC16A	2.17263e-08
10590	6	25642429	25712011	231	31	105318	5.3061	5.5996e-08	SCGN	2.16065e-06
221613	6	25716291	25736790	82	8	105318	4.1323	1.7955e-05	HIST1H2AA	0.000339616
255626	6	25717137	25737573	82	8	105318	4.1323	1.7955e-05	HIST1H2BA	0.000339616
10050	6	25744927	25791403	165	18	105318	6.6436	1.5305e-11	SLC17A4	1.24826e-09
6568	6	25773125	25842287	203	20	105318	7.2788	1.6844e-13	SLC17A1	1.95401e-11
10786	6	25835328	25884471	138	18	105318	7.6561	9.5858e-15	SLC17A3	1.55605e-12
10246	6	25902982	25940954	119	10	105318	6.5579	2.7285e-11	SLC17A2	2.13309e-09
10475	6	25952917	25997557	95	14	105318	7.3294	1.156e-13	TRIM38	1.40446e-11
3024	6	26007260	26028040	50	12	105318	7.5953	1.5359e-14	HIST1H1A	2.20936e-12
8350	6	26010718	26031186	48	12	105318	7.8749	1.7049e-15	HIST1H3A	3.16039e-13
8359	6	26011907	26032278	52	12	105318	7.893	1.4752e-15	HIST1H4A	2.76308e-13
8366	6	26017124	26037480	52	12	105318	7.5496	2.1827e-14	HIST1H4B	3.01901e-12
8358	6	26021817	26042288	50	12	105318	8.6845	1.9017e-18	HIST1H3B	5.0286e-16
8335	6	26023320	26043796	46	12	105318	7.833	2.381e-15	HIST1H2AB	4.28128e-13
3018	6	26033455	26053885	52	10	105318	7.3827	7.7561e-14	HIST1H2BB	9.6181e-12
8352	6	26035639	26056097	51	10	105318	7.6199	1.2692e-14	HIST1H3C	1.88607e-12
3006	6	26045968	26066699	42	8	105318	6.7351	8.1893e-12	HIST1H1C	7.04554e-10
3077	6	26077422	26106438	94	16	105318	7.2116	2.7654e-13	HFE	3.12734e-11
8364	6	26094176	26114565	71	12	105318	7.4097	6.3309e-14	HIST1H4C	8.01661e-12
3010	6	26097640	26118364	67	10	105318	7.1469	4.4371e-13	HIST1H1T	4.72092e-11
8347	6	26103389	26134266	114	13	105318	6.8727	3.1489e-12	HIST1H2BC	2.96442e-10
8334	6	26114370	26149337	100	15	105318	6.7787	6.0633e-12	HIST1H2AC	5.42409e-10
3008	6	26146559	26167343	28	10	105318	7.6274	1.1978e-14	HIST1H1E	1.7948e-12
3017	6	26147419	26181577	51	13	105318	7.6019	1.4591e-14	HIST1H2BD	2.11581e-12
8344	6	26174024	26194458	73	8	105318	3.4514	0.00027888	HIST1H2BE	0.00327534
8360	6	26178938	26199304	86	8	105318	2.4482	0.0071785	HIST1H4D	0.0414771
8351	6	26186982	26209521	112	10	105318	2.8191	0.0024078	HIST1H3D	0.0179982
3013	6	26189012	26209521	107	9	105318	2.8528	0.0021665	HIST1H2AD	0.016662
8367	6	26194873	26215249	103	11	105318	2.6373	0.004178	HIST1H4E	0.0275182
8345	6	26241848	26271783	76	13	105318	3.158	0.00079426	HIST1H2BH	0.00754442
8355	6	26261146	26281612	57	10	105318	5.3686	3.9675e-08	HIST1H3G	1.62135e-06
8346	6	26263204	26283640	55	10	105318	5.5385	1.5251e-08	HIST1H2BI	6.75439e-07
8365	6	26271278	26295844	82	10	105318	5.795	3.4151e-09	HIST1H4H	1.74948e-07
11118	6	26355387	26388548	206	18	105318	9.8358	3.9459e-23	BTN3A2	1.81926e-20
10385	6	26373111	26405102	171	22	105318	8.3863	2.509e-17	BTN2A2	6.01524e-15
11119	6	26392465	26425444	155	11	105318	4.7591	9.7211e-07	BTN3A1	2.74835e-05
10384	6	26430700	26463643	106	15	105318	7.2952	1.4908e-13	BTN3A3	1.75203e-11
11120	6	26448132	26486849	111	17	105318	10.433	8.7777e-26	BTN2A1	5.44248e-23
696	6	26490577	26520653	68	11	105318	8.3291	4.0731e-17	BTN1A1	9.38954e-15
10473	6	26528572	26557165	68	7	105318	6.3053	1.4379e-10	HMGN4	1.00213e-08
29777	6	26587171	26610278	68	12	105318	9.3871	3.0849e-21	ABT1	1.06672e-18
79692	6	26624611	26669980	123	13	105318	7.3717	8.4206e-14	ZNF322	1.03706e-11
8970	6	27083912	27110743	42	13	105318	7.4579	4.3966e-14	HIST1H2BJ	5.72864e-12
8969	6	27090817	27111314	28	11	105318	8.0166	5.4377e-16	HIST1H2AG	1.0986e-13
85236	6	27096072	27124637	42	14	105318	6.5624	2.6481e-11	HIST1H2BK	2.07928e-09
8294	6	27096924	27118258	28	10	105318	6.2181	2.5168e-10	HIST1H4I	1.6403e-08
85235	6	27104861	27125341	31	11	105318	6.609	1.9352e-11	HIST1H2AH	1.54653e-09
10279	6	27205480	27234399	79	15	105318	5.3564	4.2443e-08	PRSS16	1.71624e-06
94026	6	27266842	27290011	84	8	105318	4.7582	9.7643e-07	POM121L2	2.75623e-05
346157	6	27346524	27381683	212	11	105318	6.2464	2.1001e-10	ZNF391	1.38322e-08
7738	6	27408521	27450897	129	10	105318	6.652	1.4456e-11	ZNF184	1.19235e-09
8340	6	27765257	27785709	41	8	105318	11.489	7.478e-31	HIST1H2BL	2.24103e-27
8329	6	27765977	27786445	42	8	105318	11.248	1.18e-29	HIST1H2AI	3.03108e-26
8357	6	27767842	27788314	39	7	105318	11.109	5.7006e-29	HIST1H3H	7.88481e-26
8331	6	27772080	27792518	37	7	105318	10.855	9.4535e-28	HIST1H2AJ	1.0624e-24
8342	6	27772822	27793267	38	7	105318	10.828	1.2631e-27	HIST1H2BM	1.33599e-24
8363	6	27781903	27802258	39	9	105318	12.132	3.5645e-34	HIST1H4J	2.13644e-30
8362	6	27788952	27809305	34	10	105318	12.406	1.2086e-35	HIST1H4K	2.17318e-31
8341	6	27795544	27831533	55	10	105318	12.216	1.2721e-34	HIST1H2BN	1.14368e-30
8330	6	27795658	27816117	37	7	105318	11.93	4.137e-33	HIST1H2AK	1.85968e-29
8332	6	27823107	27843576	37	7	105318	10.669	7.1339e-27	HIST1H2AL	5.57716e-24
3009	6	27824570	27845359	40	8	105318	10.811	1.5311e-27	HIST1H1B	1.52948e-24
8354	6	27829623	27850099	42	8	105318	10.679	6.3577e-27	HIST1H3I	5.19626e-24
8368	6	27830926	27851289	43	8	105318	10.699	5.1425e-27	HIST1H4L	4.4032e-24
8356	6	27848093	27868570	41	7	105318	8.4573	1.3685e-17	HIST1H3J	3.37082e-15
8336	6	27850477	27870963	43	7	105318	8.8304	5.2132e-19	HIST1H2AM	1.51191e-16
8348	6	27851203	27936100	146	24	105318	8.7671	9.1634e-19	HIST1H2BO	2.61535e-16
81697	6	27868963	27890174	48	12	105318	7.1175	5.4963e-13	OR2B2	5.7765e-11
26212	6	27915019	27935960	27	9	105318	5.6311	8.9549e-09	OR2B6	4.20413e-07
7718	6	28038482	28067341	89	11	105318	7.8183	2.6768e-15	ZNF165	4.7655e-13
80345	6	28082334	28107864	66	8	105318	7.6287	1.1857e-14	ZSCAN16	1.7916e-12
7745	6	28099688	28137250	122	9	105318	7.8038	3.0042e-15	ZKSCAN8	5.14462e-13
7746	6	28183029	28211265	69	11	105318	9.1458	2.9593e-20	ZSCAN9	9.67476e-18
387032	6	28202404	28237030	72	13	105318	9.7434	9.8442e-23	ZKSCAN4	4.21449e-20
222698	6	28217075	28238736	44	11	105318	9.5298	7.8824e-22	NKAPL	2.95278e-19
7741	6	28224788	28256001	59	12	105318	9.7008	1.4955e-22	ZSCAN26	6.1115e-20
84547	6	28239314	28280326	97	15	105318	9.5381	7.2752e-22	PGBD1	2.78331e-19
64288	6	28282514	28331972	150	20	105318	10.982	2.3244e-28	ZSCAN31	2.98536e-25
80317	6	28307691	28346954	131	15	105318	9.7591	8.4339e-23	ZKSCAN3	3.69878e-20
9753	6	28336598	28377544	132	10	105318	8.6249	3.2085e-18	ZSCAN12	8.24172e-16
222696	6	28389373	28421279	94	11	105318	8.105	2.6371e-16	ZSCAN23	5.57855e-14
257202	6	28461073	28493570	78	13	105318	2.3622	0.009083	GPX6	0.0494614
114821	6	28529407	28565112	68	12	105318	7.4536	4.5424e-14	ZBED9	5.87604e-12
5987	6	28860779	28901768	114	14	105318	8.7651	9.3278e-19	TRIM27	2.62067e-16
282890	6	28952562	28983037	45	8	105318	8.3887	2.4584e-17	ZNF311	5.97358e-15
26692	6	29001990	29022952	55	7	105318	6.5047	3.8916e-11	OR2W1	2.95253e-09
442184	6	29043985	29065090	30	6	105318	6.8349	4.1025e-12	OR2B3	3.74452e-10
442186	6	29069587	29090661	30	5	105318	6.5864	2.2529e-11	OR2J3	1.79245e-09
26707	6	29131311	29152351	53	4	105318	7.5132	2.8842e-14	OR2J2	3.87021e-12
442191	6	29264467	29285432	24	5	105318	9.9936	8.1287e-24	OR14J1	4.06006e-21
81696	6	29313007	29334054	9	3	105318	9.1683	2.4035e-20	OR5V1	8.00321e-18
81797	6	29331200	29353068	17	5	105318	11.676	8.4861e-32	OR12D3	3.05177e-28
26529	6	29354416	29375448	88	3	105318	5.5087	1.8074e-08	OR12D2	7.88807e-07
26531	6	29383281	29434848	20	3	105318	7.3545	9.5852e-14	OR11A1	1.17246e-11
442194	6	29397716	29418754	9	3	105318	10.169	1.367e-24	OR10C1	7.68126e-22
26716	6	29414947	29442099	7	2	105318	10.526	3.2609e-26	OR2H1	2.25516e-23
116511	6	29444543	29465679	7	2	105318	10.022	6.0709e-24	MAS1L	3.21061e-21
10537	6	29513389	29537702	10	3	105318	11.157	3.3248e-29	UBD	5.97832e-26
7932	6	29543818	29566745	16	5	105318	8.1099	2.5329e-16	OR2H2	5.44139e-14
2550	6	29560005	29610962	126	9	105318	3.8675	5.4982e-05	GABBR1	0.00086268
4340	6	29614758	29650149	169	25	105318	7.3265	1.1813e-13	MOG	1.42557e-11
346171	6	29630169	29654931	166	21	105318	6.7561	7.0868e-12	ZFP57	6.24646e-10
3134	6	29681117	29705073	168	15	105318	5.2184	9.0253e-08	HLA-F	3.33232e-06
554223	6	29749683	29775584	241	10	105318	7.3244	1.1998e-13	LOC554223	1.43824e-11
3135	6	29784756	29808899	214	12	105318	6.3811	8.7929e-11	HLA-G	6.37521e-09
3105	6	29900247	29923661	74	6	105318	7.4163	6.0206e-14	HLA-A	7.67776e-12
30834	6	30019017	30042686	2	1	105318	7.2025	2.955e-13	ZNRD1	3.30024e-11
6992	6	30024932	30048110	1	1	105318	9.4634	1.49e-21	PPP1R11	5.35834e-19
80352	6	30028043	30053628	1	1	105318	9.4634	1.49e-21	RNF39	5.35834e-19
135644	6	30093885	30126512	1	1	105318	10.51	3.89e-26	TRIM40	2.49807e-23
10107	6	30109722	30138711	4	1	105318	7.631	1.1645e-14	TRIM10	1.77448e-12
89870	6	30120968	30150473	3	1	105318	7.6592	9.3579e-15	TRIM15	1.55605e-12
7726	6	30142232	30191271	6	1	105318	7.6558	9.6058e-15	TRIM26	1.55605e-12
56658	6	30284227	30321506	9	1	105318	7.9972	6.3641e-16	TRIM39	1.27148e-13
202658	6	30287088	30324635	11	1	105318	7.9304	1.0919e-15	TRIM39-RPP21	2.13407e-13
79897	6	30302897	30324635	9	1	105318	7.836	2.325e-15	RPP21	4.22281e-13
3133	6	30447183	30471982	1	1	105318	10.416	1.05e-25	HLA-E	6.29335e-23
2794	6	30499154	30535371	3	1	105318	7.5188	2.7633e-14	GNL1	3.73586e-12
80742	6	30514486	30542473	2	1	105318	7.575	1.7957e-14	PRR3	2.52254e-12
23	6	30529170	30569309	4	1	105318	8.1095	2.542e-16	ABCF1	5.44139e-14
5514	6	30558177	30595084	2	1	105318	7.526	2.6151e-14	PPP1R10	3.58947e-12
28973	6	30575275	30604174	2	1	105318	7.6339	1.1391e-14	MRPS18B	1.75061e-12
79969	6	30584613	30624598	4	1	105318	7.6439	1.0535e-14	ATAT1	1.66466e-12
221545	6	30604816	30630987	2	1	105318	7.6488	1.014e-14	C6orf136	1.62792e-12
8449	6	30610896	30650830	5	1	105318	8.1876	1.3329e-16	DHX16	2.95887e-14
170954	6	30634166	30665672	4	1	105318	7.6408	1.0797e-14	PPP1R18	1.68818e-12
11270	6	30645824	30669197	3	1	105318	7.6437	1.0554e-14	NRM	1.66466e-12
9656	6	30657584	30695458	2	1	105318	7.8117	2.8214e-15	MDC1	4.9254e-13
203068	6	30678012	30703199	4	1	105318	7.8161	2.725e-15	TUBB	4.80375e-13
10211	6	30685506	30720687	9	1	105318	7.8378	2.293e-15	FLOT1	4.20719e-13
8870	6	30700976	30722327	8	1	105318	7.7796	3.6366e-15	IER3	6.16884e-13
780	6	30840694	30877933	21	4	105318	9.5967	4.1254e-22	DDR1	1.61258e-19
2968	6	30865957	30891883	17	4	105318	9.1179	3.8285e-20	GTF2H4	1.1869e-17
57176	6	30871982	30904236	26	5	105318	10.049	4.6601e-24	VARS2	2.53919e-21
389376	6	30889127	30909952	13	3	105318	9.701	1.493e-22	SFTA2	6.1115e-20
135656	6	30898777	30931998	22	5	105318	9.9615	1.1227e-23	DPCR1	5.45602e-21
394263	6	30941485	30967675	46	13	105318	7.1584	4.0806e-13	MUC21	4.44686e-11
100507679	6	30963729	31013179	412	38	105318	7.0788	7.2684e-13	MUC22	7.5111e-11
29113	6	31069000	31090332	253	18	105318	6.2914	1.5732e-10	C6orf15	1.07968e-08
170679	6	31072608	31117869	451	38	105318	7.6717	8.4885e-15	PSORS1C1	1.42646e-12
1041	6	31072865	31098252	249	28	105318	6.2178	2.5207e-10	CDSN	1.6403e-08
170680	6	31095311	31117127	210	32	105318	7.0545	8.6585e-13	PSORS1C2	8.89649e-11
54535	6	31100216	31136015	322	27	105318	7.2067	2.8672e-13	CCHCR1	3.2222e-11
6941	6	31116303	31144183	250	29	105318	6.9943	1.3325e-12	TCF19	1.33109e-10
5460	6	31122114	31148451	240	31	105318	7.2344	2.3374e-13	POU5F1	2.66005e-11
3107	6	31226526	31249913	792	28	105318	7.1167	5.5256e-13	HLA-C	5.7765e-11
3106	6	31311649	31334989	944	50	105318	10.631	1.0669e-26	HLA-B	7.67357e-24
100507436	6	31357561	31393090	538	28	105318	3.9651	3.6689e-05	MICA	0.000611154
4277	6	31452054	31488901	437	30	105318	7.1488	4.3757e-13	MICB	4.6833e-11
401250	6	31486739	31508008	145	19	105318	4.3781	5.9857e-06	MCCD1	0.000132385
7919	6	31487996	31520252	197	28	105318	4.9668	3.4034e-07	DDX39B	1.10162e-05
534	6	31502228	31524625	133	28	105318	5.2184	9.0216e-08	ATP6V1G2	3.33232e-06
4795	6	31504628	31536606	176	33	105318	4.7446	1.0447e-06	NFKBIL1	2.92597e-05
4049	6	31529876	31552101	82	19	105318	4.2288	1.1746e-05	LTA	0.000237042
7124	6	31533344	31556113	77	20	105318	4.7851	8.5453e-07	TNF	2.44281e-05
4050	6	31538335	31560202	79	22	105318	5.9836	1.0914e-09	LTB	6.17121e-08
7940	6	31543956	31566686	90	25	105318	6.5528	2.8227e-11	LST1	2.19718e-09
259197	6	31546660	31570762	99	28	105318	7.0268	1.0567e-12	NCR3	1.07958e-10
199	6	31572969	31594798	82	17	105318	8.3492	3.4371e-17	AIF1	8.0263e-15
7916	6	31578450	31615554	139	24	105318	9.9481	1.2855e-23	PRRC2A	6.08278e-21
7917	6	31596805	31630953	114	23	105318	9.8223	4.5124e-23	BAG6	2.02844e-20
55937	6	31610187	31635987	84	21	105318	8.5384	6.8073e-18	APOM	1.72397e-15
57827	6	31616075	31638549	70	18	105318	8.9632	1.5776e-19	C6orf47	4.6503e-17
7918	6	31619006	31644060	77	20	105318	8.3626	3.0667e-17	GPANK1	7.25557e-15
1460	6	31622995	31647844	74	18	105318	7.2401	2.242e-13	CSNK2B	2.56773e-11
58496	6	31628728	31650227	66	17	105318	6.7443	7.6858e-12	LY6G5B	6.71586e-10
80741	6	31634461	31658150	50	13	105318	5.0013	2.848e-07	LY6G5C	9.3959e-06
7920	6	31644726	31681137	73	16	105318	5.0693	1.9963e-07	ABHD16A	6.74727e-06
259215	6	31664625	31688372	58	17	105318	6.6643	1.3299e-11	LY6G6F	1.10198e-09
58530	6	31673048	31695698	50	15	105318	5.9088	1.7232e-09	LY6G6D	9.4466e-08
80740	6	31676425	31699511	47	13	105318	6.8636	3.3564e-12	LY6G6C	3.12702e-10
80739	6	31681121	31704487	41	13	105318	7.1544	4.2034e-13	C6orf25	4.52583e-11
23564	6	31684817	31708039	39	12	105318	7.5583	2.0415e-14	DDAH2	2.8456e-12
1192	6	31688358	31715095	56	16	105318	9.0351	8.194e-20	CLIC1	2.45561e-17
4439	6	31697725	31740455	97	21	105318	10.768	2.4261e-27	MSH5	2.18119e-24
401251	6	31720773	31742627	51	14	105318	11.125	4.7378e-29	SAPCD1	7.74458e-26
80737	6	31723178	31755108	65	17	105318	11.115	5.3105e-29	VWA7	7.88481e-26
7407	6	31735295	31773712	83	23	105318	10.515	3.6668e-26	VARS	2.44195e-23
57819	6	31755169	31784761	77	24	105318	9.3446	4.6118e-21	LSM2	1.56462e-18
3305	6	31767396	31800093	90	26	105318	7.9817	7.2158e-16	HSPA1L	1.42579e-13
3303	6	31772952	31795719	54	19	105318	7.6176	1.2917e-14	HSPA1A	1.90378e-12
3304	6	31779964	31808032	84	26	105318	8.5224	7.817e-18	HSPA1B	1.95219e-15
50854	6	31792693	31817541	76	23	105318	8.6871	1.8593e-18	C6orf48	4.98986e-16
4758	6	31816829	31840709	80	17	105318	7.9076	1.3119e-15	NEU1	2.49084e-13
80736	6	31820969	31856823	103	22	105318	8.082	3.1866e-16	SLC44A4	6.51117e-14
10919	6	31837536	31875464	119	26	105318	7.9072	1.316e-15	EHMT2	2.49084e-13
717	6	31855562	31923449	176	33	105318	7.3837	7.6968e-14	C2	9.61084e-12
221527	6	31857394	31879769	60	20	105318	8.7387	1.1789e-18	ZBTB12	3.2612e-16
629	6	31903721	31929861	65	13	105318	6.0356	7.9193e-10	CFB	4.63834e-08
7936	6	31909864	31936864	76	19	105318	6.6871	1.1378e-11	NELFE	9.56018e-10
6499	6	31916581	31947532	96	23	105318	6.77	6.4373e-12	SKIV2L	5.73015e-10
1797	6	31927588	31950032	75	20	105318	6.1079	5.0473e-10	DXO	3.08692e-08
8859	6	31928952	31959223	70	19	105318	5.8224	2.9012e-09	STK19	1.51207e-07
720	6	31939834	31980457	51	16	105318	6.1065	5.0924e-10	C4A	3.10395e-08
721	6	31972572	32013195	35	14	105318	4.3965	5.4997e-06	C4B	0.000123922
1589	6	31996093	32019447	32	15	105318	6.5183	3.5564e-11	CYP21A2	2.7328e-09
7148	6	31998932	32087151	181	36	105318	7.582	1.7008e-14	TNXB	2.42715e-12
1388	6	32073045	32106017	64	19	105318	6.3243	1.272e-10	ATF6B	8.93431e-09
63943	6	32086484	32108067	43	15	105318	6.7097	9.7485e-12	FKBPL	8.30748e-10
80863	6	32106140	32129720	53	15	105318	9.1056	4.2896e-20	PRRT1	1.30731e-17
9374	6	32111229	32141458	72	18	105318	10.01	6.9088e-24	PPT2	3.54935e-21
80864	6	32122382	32146062	60	15	105318	10.212	8.788e-25	EGFL8	5.09732e-22
10554	6	32125983	32155888	81	17	105318	10.892	6.3188e-28	AGPAT1	7.57456e-25
6048	6	32136162	32158570	56	12	105318	10.644	9.2653e-27	RNF5	6.94164e-24
177	6	32138745	32162099	58	12	105318	11.159	3.2452e-29	AGER	5.97832e-26
5089	6	32142510	32167963	65	15	105318	11.183	2.4824e-29	PBX2	5.5795e-26
63940	6	32148543	32173300	65	16	105318	10.794	1.8361e-27	GPSM3	1.73763e-24
4855	6	32152620	32201844	220	34	105318	9.6046	3.8212e-22	NOTCH4	1.52687e-19
10665	6	32250475	32349705	360	17	105318	9.1236	3.6318e-20	C6orf10	1.14567e-17
56244	6	32352513	32384900	182	14	105318	7.5201	2.7372e-14	BTNL2	3.72861e-12
101929163	6	32361234	32383967	117	9	105318	7.3838	7.6923e-14	LOC101929163	9.61084e-12
3122	6	32397619	32422823	307	14	105318	7.6356	1.1239e-14	HLA-DRA	1.74214e-12
3127	6	32475151	32508006	192	8	105318	3.4421	0.00028858	HLA-DRB5	0.00336072
3123	6	32536546	32567613	525	18	105318	7.4692	4.0342e-14	HLA-DRB1	5.29481e-12
3117	6	32595169	32622152	952	21	105318	7.804	2.9986e-15	HLA-DQA1	5.14462e-13
3119	6	32617241	32644466	792	22	105318	6.9579	1.727e-12	HLA-DQB1	1.70622e-10
3118	6	32699156	32724664	502	14	105318	5.6256	9.2447e-09	HLA-DQA2	4.30645e-07
3120	6	32713837	32741330	306	10	105318	4.7126	1.223e-06	HLA-DQB2	3.36765e-05
3112	6	32770540	32794825	244	24	105318	4.5178	3.125e-06	HLA-DOB	7.54237e-05
6891	6	32779610	32816547	308	35	105318	5.3984	3.3627e-08	TAP2	1.38734e-06
5696	6	32798494	32822712	182	27	105318	4.7104	1.2361e-06	PSMB8	3.39333e-05
6890	6	32802986	32831748	217	28	105318	4.82	7.1793e-07	TAP1	2.1267e-05
5698	6	32811927	32837628	189	23	105318	4.5511	2.6677e-06	PSMB9	6.60715e-05
3109	6	32892406	32918847	144	20	105318	4.3805	5.9211e-06	HLA-DMB	0.000131677
3108	6	32906391	32930900	124	15	105318	4.5429	2.7742e-06	HLA-DMA	6.79603e-05
6046	6	32926437	32959282	190	29	105318	6.1595	3.6486e-10	BRD2	2.27009e-08
3111	6	32961959	32987389	202	34	105318	4.1207	1.8884e-05	HLA-DOA	0.000353701
3113	6	33022346	33058555	689	11	105318	3.8742	5.3498e-05	HLA-DPA1	0.000845297
3115	6	33033703	33067473	549	14	105318	3.5217	0.00021439	HLA-DPB1	0.00263857
1302	6	33120469	33170245	193	25	105318	4.9663	3.4125e-07	COL11A2	1.10162e-05
6257	6	33151362	33178630	61	12	105318	4.1356	1.7701e-05	RXRB	0.00033645
7922	6	33158603	33182214	49	10	105318	3.254	0.00056891	SLC39A7	0.0057405
7923	6	33162414	33184608	43	10	105318	2.6267	0.0043107	HSD17B8	0.028122
6015	6	33166286	33190499	47	11	105318	2.7155	0.0033086	RING1	0.0230768
8705	6	33234917	33256602	61	12	105318	2.732	0.003148	B3GALT4	0.0222676
9277	6	33236682	33267304	65	13	105318	3.7242	9.7981e-05	WDR46	0.00137426
10471	6	33247374	33268711	39	11	105318	5.3405	4.6338e-08	PFDN6	1.83303e-06
5863	6	33249431	33277386	52	11	105318	5.7736	3.8799e-09	RGL2	1.9652e-07
6892	6	33257471	33292164	52	8	105318	5.685	6.5424e-09	TAPBP	3.13704e-07
9278	6	33272182	33295719	43	6	105318	5.5651	1.3103e-08	ZBTB22	5.90489e-07
1616	6	33276335	33300793	41	6	105318	5.739	4.7616e-09	DAXX	2.36515e-07
3833	6	33349301	33387701	76	14	105318	6.5105	3.7446e-11	KIFC1	2.86518e-09
5252	6	33368773	33394230	39	11	105318	6.1921	2.968e-10	PHF1	1.89247e-08
51596	6	33374319	33396111	31	8	105318	6.1701	3.4113e-10	CUTA	2.14471e-08
8831	6	33377847	33431466	86	17	105318	6.8099	4.8836e-12	SYNGAP1	4.41266e-10
221504	6	33412356	33435321	39	9	105318	6.4156	7.0119e-11	ZBTB9	5.16725e-09
578	6	33530323	33558072	91	17	105318	5.7621	4.1545e-09	BAK1	2.09249e-07
3710	6	33577951	33674351	409	41	105318	6.0979	5.3741e-10	ITPR3	3.25359e-08
84300	6	33654538	33689528	140	12	105318	4.0503	2.558e-05	UQCC2	0.00045495
117283	6	33679415	33724762	189	24	105318	5.308	5.5417e-08	IP6K3	2.14753e-06
221496	6	33728990	33766906	158	14	105318	4.8743	5.4606e-07	LEMD2	1.66701e-05
4295	6	33752449	33781793	97	13	105318	4.5667	2.4772e-06	MLN	6.20082e-05
6882	6	34835555	34865908	76	11	105318	2.5742	0.0050242	TAF11	0.0316522
23294	6	34847038	35095802	618	35	105318	2.6339	0.0042204	ANKS1A	0.0276859
9025	6	37311748	37372514	82	24	105318	3.0108	0.0013026	RNF8	0.0111853
57497	6	40349373	40565126	827	54	105318	2.5767	0.0049869	LRFN2	0.0314409
116113	6	41504164	41580122	213	25	105318	3.2805	0.00051815	FOXP4	0.00535966
4201	6	42938082	42991947	157	21	105318	2.4316	0.0075161	MEA1	0.042934
5528	6	42942218	42990083	137	19	105318	2.477	0.0066252	PPP2R5D	0.0390205
116138	6	42971841	42999036	58	10	105318	2.4419	0.0073059	KLHDC3	0.0420287
88745	6	42979385	43007337	61	12	105318	2.6682	0.0038131	RRP36	0.0256707
9820	6	42995355	43031683	69	11	105318	3.0679	0.0010779	CUL7	0.00963306
51069	6	43011767	43038259	62	9	105318	3.346	0.00040999	MRPL2	0.00442765
89953	6	43017372	43052833	83	11	105318	3.5095	0.00022445	KLC4	0.00274547
5754	6	43034006	43139458	245	31	105318	5.1274	1.4687e-07	PTK7	5.21911e-06
6722	6	43128920	43159244	81	10	105318	4.9927	2.9765e-07	SRF	9.7665e-06
23113	6	43139913	43202325	120	16	105318	5.4751	2.1861e-08	CUL9	9.29273e-07
10591	6	43183367	43207211	64	12	105318	4.7917	8.2668e-07	DNPH1	2.3808e-05
84630	6	43201222	43265997	149	22	105318	3.6803	0.00011649	TTBK1	0.00158301
10864	6	43255737	43283276	46	11	105318	3.7135	0.0001022	SLC22A7	0.00142344
401262	6	43263211	43287005	36	7	105318	3.8298	6.4124e-05	CRIP3	0.000979384
24149	6	43293808	43347181	77	15	105318	4.3067	8.2864e-06	ZNF318	0.000173253
93643	6	43435261	43484294	95	9	105318	3.2347	0.00060891	TJAP1	0.00606246
221424	6	43464703	43488081	41	8	105318	3.5864	0.00016765	LRRC73	0.00216404
25844	6	43469565	43494728	41	9	105318	3.5328	0.00020557	YIPF3	0.0025457
9533	6	43474777	43507114	49	7	105318	3.4171	0.00031651	POLR1C	0.00361115
57510	6	43480068	43553812	109	12	105318	3.5011	0.00023171	XPO5	0.00280943
5429	6	43533878	43598260	84	13	105318	3.449	0.00028138	POLH	0.00329511
54676	6	43578218	43606977	46	9	105318	2.806	0.0025081	GTPBP2	0.0186145
9587	6	43587279	43618689	49	8	105318	2.487	0.0064404	MAD2L1BP	0.0382952
221421	6	43602767	43648935	122	14	105318	2.8918	0.0019155	RSPH9	0.0151263
55168	6	43628934	43665549	111	12	105318	2.9044	0.0018399	MRPS18A	0.0146906
64928	6	44071372	44105191	119	16	105318	2.7688	0.0028133	MRPL14	0.0203334
9481	6	46610652	46655927	55	10	105318	3.3836	0.00035773	SLC25A27	0.00396813
221400	6	46645612	46682056	32	9	105318	2.9406	0.0016379	TDRD6	0.0134603
7941	6	46662053	46713430	78	13	105318	3.4057	0.00032992	PLA2G7	0.00372866
100287718	6	46704654	46736955	69	14	105318	2.7872	0.0026581	ANKRD66	0.0194606
7021	6	50776439	50825326	118	19	105318	3.9735	3.5405e-05	TFAP2B	0.000594969
667	6	56312785	56829426	972	32	105318	5.5434	1.4832e-08	DST	6.58504e-07
51557	6	63975856	64039882	70	10	105318	4.3931	5.5879e-06	LGSN	0.000125438
7803	6	64271917	64303493	46	8	105318	3.3436	0.00041347	PTP4A1	0.00445987
23469	6	64335707	64434407	147	16	105318	5.1904	1.0491e-07	PHF3	3.81088e-06
346007	6	64419876	66427118	5935	122	105318	5.2009	9.9175e-08	EYS	3.61717e-06
577	6	69335210	70109403	2132	74	105318	5.1214	1.5165e-07	ADGRB3	5.36775e-06
22999	6	72586406	73122845	1397	48	105318	2.8868	0.0019456	RIMS1	0.0153236
56479	6	73321571	73918574	1515	106	105318	4.4559	4.1772e-06	KCNQ5	9.7293e-05
80759	6	73941037	74029938	284	17	105318	2.8512	0.0021779	KHDC1	0.0167354
25998	6	82869956	82967448	235	14	105318	2.5927	0.0047608	IBTK	0.030313
90025	6	83592186	83785545	501	25	105318	3.6219	0.00014625	UBE3D	0.00192513
23033	6	83767385	83891069	180	15	105318	3.7273	9.6784e-05	DOPEY1	0.00136278
5238	6	83864592	83913655	72	14	105318	4.4581	4.1336e-06	PGM3	9.6779e-05
112611	6	83893032	83918654	55	12	105318	3.8721	5.3961e-05	RWDD2A	0.000849626
4199	6	83910108	84150938	521	16	105318	5.3831	3.6605e-08	ME1	1.50617e-06
167681	6	84212194	84245423	88	13	105318	5.1157	1.5632e-07	PRSS35	5.52218e-06
9892	6	84252604	84429127	328	23	105318	6.6433	1.5342e-11	SNAP91	1.24826e-09
22832	6	84823960	84947386	216	16	105318	2.4044	0.0080996	CEP162	0.0454553
57231	6	86205214	86313850	170	21	105318	3.5263	0.00021071	SNX14	0.00260218
10492	6	86307502	86363568	72	12	105318	3.7885	7.5788e-05	SYNCRIP	0.00111792
8732	6	89309988	89683440	743	28	105318	2.7266	0.0031998	RNGTT	0.0225276
60468	6	90626247	91016627	762	75	105318	4.6847	1.4017e-06	BACH2	3.76741e-05
29078	6	97327187	97355767	100	14	105318	2.5194	0.0058784	NDUFAF4	0.0357939
114792	6	97362496	97598630	751	48	105318	2.6403	0.0041419	KLHL32	0.0273204
25957	6	99836534	99883263	111	14	105318	2.5302	0.0056996	PNISR	0.0349193
389421	6	105374874	105541207	224	28	105318	3.5075	0.00022617	LIN28B	0.00275599
55084	6	107801317	107992513	374	42	105318	2.3964	0.0082793	SOBP	0.0462329
256380	6	108013361	108155521	431	31	105318	3.7719	8.0991e-05	SCML4	0.00117824
2309	6	108871026	109015972	206	21	105318	4.7525	1.0048e-06	FOXO3	2.82302e-05
117247	6	111398728	111554608	256	18	105318	4.9023	4.7356e-07	SLC16A10	1.46559e-05
91749	6	111570482	111600263	71	15	105318	4.1233	1.8671e-05	KIAA1919	0.000350076
5980	6	111610234	111814421	430	26	105318	3.523	0.00021333	REV3L	0.00262732
10758	6	111866581	111937477	190	26	105318	4.7724	9.1019e-07	TRAF3IP2	2.58549e-05
222537	6	114366750	114673540	626	64	105318	3.7146	0.00010176	HS3ST5	0.00141841
285761	6	117793803	117901021	311	29	105318	2.9478	0.0016005	DCBLD1	0.0132202
57120	6	117871432	117933705	125	16	105318	3.0422	0.0011742	GOPC	0.0103143
116150	6	117986617	118041890	133	24	105318	3.7017	0.00010709	NUS1	0.00147878
254394	6	119124612	119266327	420	19	105318	2.6569	0.0039433	MCM9	0.0263487
79632	6	119270992	119480552	616	48	105318	3.4649	0.00026517	FAM184A	0.00313574
10345	6	123527484	123968428	1318	66	105318	3.5709	0.00017789	TRDN	0.00226854
154215	6	124114991	125156786	2773	205	105318	4.0534	2.5242e-05	NKAIN2	0.000450274
387103	6	126650660	126680548	27	6	105318	2.4909	0.0063707	CENPW	0.0380317
352999	6	127888319	127922963	93	13	105318	3.1818	0.00073181	C6orf58	0.00707076
93663	6	129887290	130041370	495	54	105318	2.4726	0.0067069	ARHGAP18	0.0394365
154075	6	130455447	130696570	1075	29	105318	4.5665	2.4795e-06	SAMD3	6.20082e-05
114801	6	130677426	130774569	285	17	105318	3.1717	0.00075783	TMEM200A	0.00727914
100507203	6	131138545	131168275	129	20	105318	3.0568	0.0011185	SMLR1	0.00994735
2037	6	131150487	131394462	729	35	105318	3.0013	0.0013442	EPB41L2	0.0114576
79541	6	132011609	132032541	28	5	105318	2.3731	0.0088202	OR2A4	0.0484559
83551	6	132863832	132884860	87	15	105318	2.3623	0.0090813	TAAR8	0.0494614
51696	6	139446249	139511946	172	13	105318	2.9461	0.0016091	HECA	0.0132754
57211	6	142613056	142777403	241	27	105318	3.508	0.00022574	ADGRG6	0.00275562
51390	6	143371979	143671441	572	51	105318	3.2747	0.00052881	AIG1	0.00543966
25902	6	151176815	151433023	1096	85	105318	2.458	0.0069854	MTHFD1L	0.0406487
23345	6	152432819	152968534	1781	120	105318	4.1756	1.4858e-05	SYNE1	0.000290729
26575	6	153322026	153462389	453	23	105318	2.8233	0.0023764	RGS17	0.017819
57492	6	157088980	157541913	956	73	105318	3.7908	7.5088e-05	ARID1B	0.00111033
79683	6	157792557	158108293	992	82	105318	3.3868	0.00035359	ZDHHC14	0.00393922
39	6	160172989	160210087	112	12	105318	2.4121	0.0079312	ACAT2	0.0446916
9444	6	163825675	164009628	360	21	105318	3.9452	3.9862e-05	QKI	0.000656974
2853	6	167560360	167581319	42	6	105318	2.5473	0.0054281	GPR31	0.0336673
28514	6	170581288	170609815	81	21	105318	2.634	0.0042193	DLL1	0.0276859
84498	6	170605812	170726155	347	17	105318	3.4109	0.00032379	FAM120B	0.00367323
8379	7	1845428	2282583	1790	32	105318	7.4901	3.4414e-14	MAD1L1	4.54999e-12
29960	7	2263830	2291840	99	16	105318	4.8069	7.6654e-07	FTSJ2	2.24116e-05
4521	7	2271857	2300780	108	19	105318	4.8841	5.196e-07	NUDT1	1.59708e-05
29886	7	2281405	2364099	257	23	105318	5.1341	1.4176e-07	SNX8	5.0475e-06
8662	7	2384474	2430380	140	15	105318	4.3226	7.7099e-06	EIF3B	0.000164061
55501	7	2433195	2484242	110	18	105318	3.6123	0.00015175	CHST12	0.00198879
80727	7	2661603	2714436	163	29	105318	3.7667	8.272e-05	TTYH3	0.00119661
221935	7	3331080	4318632	3832	107	105318	4.1749	1.4907e-05	SDK1	0.000291351
221937	7	4711930	4821074	281	42	105318	2.5257	0.0057731	FOXK1	0.0352602
80028	7	5505428	5563423	247	25	105318	2.972	0.0014793	FBXL18	0.0124131
60	7	5556779	5580232	79	14	105318	2.6756	0.0037294	ACTB	0.0252764
6624	7	5622436	5656287	138	27	105318	3.1212	0.00090052	FSCN1	0.00834352
54476	7	5649672	5831361	624	25	105318	2.6335	0.004225	RNF216	0.0276959
9265	7	6191407	6322242	306	23	105318	3.1713	0.00075878	CYTH3	0.00728437
392862	7	6526409	6601067	230	39	105318	2.7276	0.0031901	GRID2IP	0.0224858
55146	7	6607065	6638610	92	11	105318	3.3865	0.00035397	ZDHHC4	0.00394101
79034	7	6619681	6658357	118	12	105318	3.0486	0.0011494	C7orf26	0.0101518
54753	7	6645398	6673921	89	15	105318	2.985	0.0014177	ZNF853	0.0119961
100131017	7	6666953	6707910	123	18	105318	2.4279	0.0075926	ZNF316	0.0431897
7559	7	6718064	6756566	123	17	105318	2.6699	0.0037935	ZNF12	0.0256047
30010	7	8463585	8802593	1380	77	105318	3.1671	0.00076974	NXPH1	0.00734644
9678	7	11003495	11219250	546	24	105318	2.6046	0.0045994	PHF14	0.0295054
2115	7	13920854	14041050	435	56	105318	2.3654	0.0090047	ETV1	0.049169
1607	7	14174674	14953281	2459	145	105318	3.1024	0.00095976	DGKB	0.00876903
729920	7	16117152	16470947	1101	44	105318	2.551	0.0053708	ISPD	0.0334088
100506049	7	16556505	16631114	263	32	105318	2.9843	0.0014213	LRRC72	0.0120209
221833	7	20811894	20836508	22	8	105318	2.542	0.0055117	SP8	0.0340687
6671	7	21457689	21564440	311	30	105318	4.524	3.0341e-06	SP4	7.35258e-05
10643	7	23339828	23519995	384	43	105318	3.5479	0.00019414	IGF2BP3	0.00243314
29896	7	23534399	23581656	101	17	105318	2.403	0.0081298	TRA2A	0.0455679
340277	7	23709231	23752269	135	20	105318	2.6552	0.0039634	FAM221A	0.0264536
56164	7	23739786	23882132	516	25	105318	3.0401	0.0011823	STK31	0.0103601
51678	7	24603007	24743322	444	13	105318	3.3549	0.00039696	MPP6	0.00431544
1687	7	24727974	24807639	290	19	105318	5.3407	4.6286e-08	DFNA5	1.83303e-06
26031	7	24826159	25029818	608	73	105318	3.9442	4.0035e-05	OSBPL3	0.000658618
2128	7	27272164	27297438	47	9	105318	2.7885	0.0026476	EVX1	0.0193995
8887	7	27768992	27879386	216	27	105318	2.8507	0.0021813	TAX1BP1	0.0167544
9586	7	28328940	28875511	1664	162	105318	4.7941	8.1694e-07	CREB5	2.35785e-05
84725	7	30057977	30167961	246	15	105318	2.6565	0.0039473	PLEKHA8	0.0263657
63974	7	31367075	31390538	34	9	105318	2.6224	0.0043659	NEUROD6	0.0284072
23080	7	32525101	32638327	371	18	105318	2.4411	0.0073216	AVL9	0.042101
23333	7	34958491	35087653	413	18	105318	3.3363	0.00042456	DPY19L1	0.0045658
64224	7	35662269	35744772	190	18	105318	2.4235	0.0076853	HERPUD2	0.0436755
27072	7	38753543	38958800	674	29	105318	3.5411	0.00019925	VPS41	0.00248295
11281	7	39007609	39514390	1452	64	105318	4.0694	2.3568e-05	POU6F2	0.000425051
3624	7	41718601	41752706	33	10	105318	4.5699	2.4397e-06	INHBA	6.12685e-05
2737	7	41990547	42287469	885	80	105318	2.4839	0.0064968	GLI3	0.0385414
23386	7	44411965	44540474	267	9	105318	3.7784	7.8931e-05	NUDCD3	0.0011549
29881	7	44542134	44590914	99	17	105318	3.7448	9.0253e-05	NPC1L1	0.00129002
54606	7	44595016	44624542	98	13	105318	4.5535	2.6377e-06	DDX56	6.55996e-05
222068	7	44607493	44631881	76	11	105318	4.5524	2.6515e-06	TMED4	6.57609e-05
4967	7	44636104	44758669	265	24	105318	3.5087	0.00022515	OGDH	0.00275216
5478	7	44826241	44852716	69	11	105318	3.9842	3.3851e-05	PPIA	0.000575307
94239	7	44856488	44897725	107	14	105318	3.0045	0.00133	H2AFV	0.0113609
5814	7	44905892	44934960	56	9	105318	2.824	0.0023712	PURB	0.0177875
2887	7	50647760	50871159	709	37	105318	3.707	0.00010485	GRB10	0.00145584
5723	7	56068056	56129297	153	21	105318	2.5902	0.0047961	PSPH	0.030473
908	7	56109378	56141682	79	14	105318	2.6622	0.0038812	CCT6A	0.0260208
25870	7	56121700	56158365	106	16	105318	2.3608	0.0091187	SUMF2	0.0495807
5260	7	56137616	56170780	110	17	105318	2.4303	0.0075427	PHKG1	0.0430147
389493	7	56172374	56194090	84	15	105318	2.4855	0.0064684	NUPR1L	0.0383856
442319	7	63495765	63554444	211	10	105318	2.6082	0.0045507	ZNF727	0.0293179
64409	7	70587523	71188586	2128	134	105318	3.1422	0.00083839	WBSCR17	0.00788859
83698	7	71234476	71922136	1931	69	105318	6.0069	9.4552e-10	CALN1	5.48432e-08
8326	7	72838109	72860450	27	8	105318	2.481	0.0065512	FZD9	0.0387159
9031	7	72844728	72946628	139	14	105318	2.4315	0.0075178	BAZ1B	0.042934
3984	7	73488107	73546855	104	13	105318	2.831	0.0023202	LIMK1	0.017475
9569	7	73858120	74026931	196	20	105318	2.3579	0.0091897	GTF2IRD1	0.049872
2969	7	74061991	74185022	85	8	105318	2.4062	0.0080588	GTF2I	0.0452546
57639	7	76741934	76934534	583	31	105318	2.9197	0.001752	CCDC146	0.0141141
9863	7	77636374	79093121	5291	266	105318	4.516	3.1505e-06	MAGI2	7.57582e-05
27445	7	82373321	82802197	1196	48	105318	5.5169	1.725e-08	PCLO	7.54677e-07
10371	7	83577659	84132040	1727	73	105318	3.0778	0.0010428	SEMA3A	0.00936593
2913	7	86263230	86504193	465	40	105318	5.1641	1.2078e-07	GRM3	4.34349e-06
101927420	7	86770739	86791643	54	8	105318	5.8408	2.5976e-09	LOC101927420	1.38598e-07
9988	7	86771677	86835648	189	13	105318	6.0412	7.6493e-10	DMTF1	4.49484e-08
79161	7	86815477	86859889	118	11	105318	6.0114	9.1963e-10	TMEM243	5.35141e-08
54677	7	86964951	87039112	182	19	105318	2.7646	0.0028493	CROT	0.0205505
5243	7	87123179	87352639	462	42	105318	5.1105	1.6063e-07	ABCB1	5.61924e-06
219578	7	88378753	88976346	2017	87	105318	3.807	7.0331e-05	ZNF804B	0.00105672
5218	7	90215681	90849905	1940	69	105318	2.376	0.0087496	CDK14	0.0481563
8910	7	94204536	94295521	118	12	105318	4.5089	3.2585e-06	SGCE	7.78102e-05
23089	7	94275637	94309007	43	9	105318	4.3425	7.044e-06	PEG10	0.000151324
7036	7	100208039	100250332	68	10	105318	3.2297	0.00061961	TFR2	0.00614857
51412	7	100230720	100264084	46	10	105318	3.4428	0.00028788	ACTL6B	0.00335855
2783	7	100261363	100286792	54	11	105318	4.4171	5.0008e-06	GNB2	0.000114401
64599	7	100267130	100296870	52	12	105318	5.2884	6.1708e-08	GIGYF1	2.37088e-06
10248	7	100293676	100315123	54	10	105318	4.4705	3.9013e-06	POP7	9.16984e-05
2056	7	100308423	100331323	53	9	105318	4.6077	2.0358e-06	EPO	5.22939e-05
7455	7	100321249	100405419	193	27	105318	2.8906	0.0019225	ZAN	0.0151749
56996	7	100440337	100474634	66	10	105318	4.0687	2.3637e-05	SLC12A9	0.000425694
7205	7	100454950	100481076	54	8	105318	4.0311	2.7757e-05	TRIP6	0.000485609
51593	7	100462701	100496285	69	10	105318	4.3443	6.9876e-06	SRRT	0.000150652
402682	7	100476344	100497339	41	7	105318	4.4567	4.1612e-06	UFSP1	9.71721e-05
43	7	100477615	100503754	63	9	105318	4.3789	5.9641e-06	ACHE	0.00013207
4584	7	100537086	100621617	98	20	105318	3.5672	0.00018043	MUC3A	0.00229442
375607	7	100803774	100833557	86	14	105318	2.4031	0.0081285	NAT16	0.0455679
1523	7	101449184	101937250	1221	67	105318	2.5863	0.004851	CUX1	0.0308001
10603	7	101918405	101972178	122	24	105318	2.6021	0.0046329	SH2B2	0.0296667
729597	7	101976192	102007468	36	7	105318	2.6965	0.0035033	SPDYE6	0.0240798
79706	7	102026804	102077129	114	11	105318	2.7688	0.0028135	PRKRIP1	0.0203334
80228	7	102063977	102107268	113	17	105318	3.4653	0.00026482	ORAI2	0.00313574
54784	7	102086667	102115321	115	15	105318	2.6246	0.0043376	ALKBH4	0.0282614
5649	7	103102231	103639963	2040	101	105318	2.7731	0.0027766	RELN	0.0201079
5001	7	103756788	103858495	371	16	105318	3.2729	0.00053225	ORC5	0.00545847
375612	7	103959104	104559005	1816	104	105318	5.1627	1.2169e-07	LHFPL3	4.36748e-06
55904	7	104644637	104764532	173	13	105318	3.3379	0.00042208	KMT2E	0.00454456
6733	7	104744048	105049614	537	19	105318	5.956	1.2927e-09	SRPK2	7.20019e-08
222255	7	105234932	105527046	795	108	105318	3.7783	7.8937e-05	ATXN7L1	0.0011549
222256	7	105507251	105686877	635	87	105318	2.8548	0.0021529	CDHR3	0.0165929
4897	7	107778071	108106841	1143	48	105318	2.8395	0.0022591	NRCAM	0.0171904
50640	7	108100866	108178605	210	20	105318	2.8014	0.0025444	PNPLA8	0.0188043
168451	7	108192671	108220189	54	8	105318	4.2479	1.0787e-05	THAP5	0.000218425
4189	7	108200189	108225294	59	9	105318	3.8492	5.9243e-05	DNAJB9	0.000914376
83943	7	110293106	111212588	1721	74	105318	5.1021	1.6795e-07	IMMP2L	5.85254e-06
9732	7	111356164	111856462	1131	125	105318	3.211	0.00066147	DOCK4	0.00649584
83992	7	117340702	117523561	381	48	105318	2.773	0.0027767	CTTNBP2	0.0201079
389549	7	121931373	121961173	59	15	105318	3.7093	0.0001039	FEZF1	0.00144488
168433	7	122327766	122349208	44	9	105318	2.3786	0.0086886	RNF133	0.0478645
142685	7	123231882	123287951	103	18	105318	2.6048	0.0045969	ASB15	0.0295054
442721	7	123285861	123314147	48	8	105318	2.7985	0.0025671	LMOD2	0.0189439
8976	7	123311981	123399125	183	14	105318	2.7408	0.0030643	WASL	0.0217869
168850	7	127000097	127042778	137	14	105318	3.4415	0.00028921	ZNF800	0.0033637
27044	7	127282043	127742659	735	34	105318	4.7499	1.0177e-06	SND1	2.8548e-05
64101	7	127657124	127681002	35	11	105318	5.1776	1.1241e-07	LRRC4	4.06689e-06
9296	7	128492857	128515903	83	12	105318	2.5302	0.0056998	ATP6V1F	0.0349193
100130705	7	128496464	128522101	93	13	105318	2.4161	0.0078442	LOC100130705	0.0442985
3663	7	128567976	128600089	96	17	105318	2.5448	0.0054674	IRF5	0.0338414
23534	7	128584234	128705227	272	19	105318	2.5514	0.0053641	TNPO3	0.0333975
23008	7	129700349	129785560	215	24	105318	2.9617	0.0015299	KLHDC10	0.0127475
93979	7	129974630	130018571	177	23	105318	2.3806	0.0086415	CPA5	0.0476599
54927	7	132459623	132776839	577	24	105318	2.845	0.0022205	CHCHD3	0.0169757
60412	7	132927823	133760514	1408	37	105318	3.3488	0.00040577	EXOC4	0.00439263
800	7	134454164	134665480	529	42	105318	3.4806	0.0002501	CALD1	0.00299006
5764	7	136902088	137038606	344	46	105318	3.6022	0.00015779	PTN	0.00205447
9162	7	137064385	137541609	770	61	105318	4.5242	3.0318e-06	DGKI	7.35258e-05
57670	7	138506126	138676064	503	41	105318	2.8415	0.0022452	KIAA1549	0.0171136
6916	7	139468047	139730125	612	82	105318	3.2943	0.00049338	TBXAS1	0.00514885
27147	7	140208220	140351285	321	20	105318	3.7918	7.4787e-05	DENND2A	0.00110861
51650	7	140695961	140724781	56	7	105318	3.5846	0.00016878	MRPS33	0.00217707
346517	7	142739438	142760379	55	8	105318	3.2445	0.00058828	OR6V1	0.00589296
259286	7	142909172	142930143	18	4	105318	3.9924	3.2697e-05	TAS2R40	0.000559396
373156	7	142950506	142976222	12	7	105318	3.5029	0.00023015	GSTK1	0.00279239
135932	7	142972040	142995141	13	7	105318	3.1885	0.00071511	TMEM139	0.00693923
835	7	142975308	143014789	31	11	105318	3.8868	5.0796e-05	CASP2	0.000810437
135946	7	143691090	143712025	45	3	105318	2.3638	0.0090449	OR6B1	0.0493389
26047	7	145803453	148128090	8158	303	105318	2.6256	0.0043252	CNTNAP2	0.0281985
1020	7	150740899	150765052	55	13	105318	3.3855	0.00035527	CDK5	0.00395059
6522	7	150745299	150783614	81	16	105318	3.4384	0.00029257	SLC4A2	0.00339097
10922	7	150763708	150787970	53	11	105318	3.2991	0.00048504	FASTK	0.00508246
83590	7	150768172	150790620	39	6	105318	3.23	0.00061892	TMUB1	0.00614511
116988	7	150772918	150851523	169	23	105318	3.3015	0.00048089	AGAP3	0.00505538
6009	7	151153098	151227010	134	16	105318	3.12	0.00090412	RHEB	0.0083656
22976	7	154725400	154804682	143	9	105318	2.9596	0.0015404	PAXIP1	0.0128172
3361	7	154852034	154889102	140	10	105318	3.5286	0.00020886	HTR5A	0.00258288
155435	7	155427188	155584179	382	12	105318	2.5537	0.0053294	RBM33	0.0332274
5799	7	157321750	158390482	3834	237	105318	3.5687	0.00017935	PTPRN2	0.00228554
64478	8	2782875	4862328	16501	596	105318	6.0611	6.7576e-10	CSMD1	4.03682e-08
157285	8	8165258	8253941	326	31	105318	3.557	0.00018757	SGK223	0.00236514
9258	8	8630864	8761131	583	34	105318	2.4182	0.0077977	MFHAS1	0.0441052
79660	8	8983764	9019152	109	15	105318	3.6151	0.00015013	PPP1R3B	0.00197043
8658	8	9402756	9649856	867	17	105318	3.221	0.00063861	TNKS	0.00630233
4482	8	9901830	10296401	1642	71	105318	6.2236	2.4292e-10	MSRA	1.59414e-08
54984	8	10612473	10707394	499	23	105318	2.6337	0.0042234	PINX1	0.0276955
83648	8	11268972	11334276	357	33	105318	2.4902	0.0063843	FAM167A	0.0380624
640	8	11341521	11432108	358	25	105318	2.5165	0.0059271	BLK	0.0360173
91694	8	12569406	12622992	142	13	105318	3.1031	0.00095766	LONRF1	0.00875429
57604	8	12793183	12897286	643	39	105318	4.5501	2.6813e-06	KIAA1456	6.62259e-05
137868	8	13937373	15105792	256	25	105318	4.0897	2.1593e-05	SGCZ	0.000394176
4481	8	15955387	16060300	190	14	105318	4.7264	1.1426e-06	MSR1	3.17544e-05
51201	8	17003836	17090241	246	37	105318	4.9464	3.7805e-07	ZDHHC2	1.20527e-05
29883	8	17076737	17114387	87	15	105318	4.22	1.2214e-05	CNOT7	0.000244606
137492	8	17094401	17165533	226	29	105318	4.0536	2.5215e-05	VPS37A	0.000450239
9108	8	17144306	17281040	630	48	105318	4.0784	2.2669e-05	MTMR7	0.000410898
23362	8	18374813	18881196	2548	147	105318	5.3431	4.569e-08	PSD3	1.82162e-06
2675	8	21539530	21682392	311	55	105318	2.3613	0.0091058	GFRA2	0.0495511
23516	8	22214762	22301642	277	16	105318	3.5947	0.00016237	SLC39A14	0.00210648
5533	8	22288483	22408657	217	12	105318	3.5518	0.00019128	PPP3CC	0.0024035
10174	8	22392228	22443008	107	23	105318	2.7128	0.0033363	SORBS3	0.0232339
8793	8	22983101	23031543	126	25	105318	2.9972	0.0013624	TNFRSF10D	0.0115881
5520	8	26139007	26240196	233	34	105318	3.6394	0.00013664	PPP2R2A	0.00181095
665	8	26229894	26280644	106	21	105318	4.5546	2.6246e-06	BNIP3L	6.53642e-05
1808	8	26361709	26525693	662	41	105318	2.7864	0.0026645	DPYSL2	0.0194995
23087	8	27132404	27178834	84	11	105318	3.4634	0.0002667	TRIM35	0.00314603
2185	8	27158999	27326908	479	29	105318	5.207	9.5985e-08	PTK2B	3.51508e-06
1135	8	27307278	27346813	148	24	105318	4.2703	9.7596e-06	CHRNA2	0.000201016
1191	8	27444434	27482328	96	15	105318	5.9258	1.5541e-09	CLU	8.57186e-08
51435	8	27481100	27544286	212	18	105318	2.7199	0.0032647	SCARA3	0.0228682
389643	8	27869481	27951431	227	45	105318	2.5935	0.0047506	NUGGC	0.0302613
7976	8	28341722	28441785	164	7	105318	3.1693	0.00076398	FZD3	0.00730698
7486	8	30880778	31041277	320	27	105318	2.5526	0.0053461	WRN	0.03332
6770	8	37990218	38018783	10	5	105318	4.5142	3.1781e-06	STAR	7.61939e-05
27257	8	38010839	38044248	49	8	105318	5.3826	3.67e-08	LSM1	1.50663e-06
9530	8	38024106	38080819	81	7	105318	5.3674	3.9933e-08	BAG4	1.6282e-06
23259	8	38078861	38130351	43	6	105318	5.9587	1.2712e-09	DDHD2	7.13134e-08
84513	8	38109035	38136841	28	5	105318	6.2101	2.6479e-10	PPAPDC1B	1.69437e-08
54904	8	38117217	38249872	158	11	105318	6.2483	2.0751e-10	WHSC1L1	1.37178e-08
137994	8	38230041	38277045	54	6	105318	6.1163	4.7888e-10	LETM2	2.94888e-08
2260	8	38258656	38336352	127	21	105318	6.4736	4.7853e-11	FGFR1	3.58519e-09
6867	8	38575704	38720546	286	25	105318	3.9786	3.4665e-05	TACC1	0.000585819
79698	8	40378109	40765345	1248	91	105318	3.0911	0.00099721	ZMAT4	0.00902407
5327	8	42022236	42075242	65	9	105318	2.5557	0.0052983	PLAT	0.0331024
492307	8	49956895	49998642	78	10	105318	2.5413	0.0055223	C8orf22	0.0340991
137902	8	52222137	52732005	1746	60	105318	4.2183	1.2307e-05	PXDNL	0.000246154
115294	8	52720140	52821735	352	15	105318	3.1335	0.00086375	PCMTD1	0.0080681
9705	8	53013392	53332439	662	54	105318	3.3641	0.00038402	ST18	0.00419702
137886	8	59313823	59374060	165	21	105318	2.72	0.0032645	UBXN2B	0.0228682
767	8	61091423	61203954	387	27	105318	4.8722	5.5177e-07	CA8	1.67874e-05
5862	8	61419469	61546203	249	14	105318	4.1108	1.9718e-05	RAB2A	0.000364388
27319	8	65482795	65506191	32	9	105318	3.5437	0.00019725	BHLHE22	0.00246473
9420	8	65498529	65721348	420	26	105318	3.2275	0.00062428	CYP7B1	0.00618467
23212	8	67331263	67352968	60	13	105318	2.5934	0.004751	RRS1	0.0302613
63978	8	70953886	70993562	109	18	105318	3.1091	0.0009382	PRDM14	0.00861142
27067	8	74322604	74669943	999	48	105318	4.1124	1.9576e-05	STAU2	0.000363632
79776	8	77583515	77789521	397	37	105318	2.7578	0.0029093	ZFHX4	0.0209332
4325	8	89039460	89349717	700	55	105318	5.7951	3.4147e-09	MMP16	1.74948e-07
734	8	90904096	90950096	94	13	105318	2.4876	0.0064309	OSGIN2	0.0382641
4683	8	90935564	91006952	166	12	105318	2.501	0.0061918	NBN	0.0372758
793	8	91060836	91105107	94	12	105318	2.3781	0.0087018	CALB1	0.0479225
64168	8	91793921	91981630	353	14	105318	2.9633	0.0015216	NECAB1	0.0126867
55529	8	91996499	92063203	116	15	105318	2.8064	0.0025051	TMEM55A	0.0186056
7534	8	101920804	101975717	128	15	105318	2.8369	0.002278	YWHAZ	0.0172695
7071	8	103651005	103678130	86	17	105318	3.3753	0.00036865	KLF10	0.00405921
101927245	8	103658635	103708156	135	23	105318	4.1488	1.671e-05	LOC101927245	0.000320323
115908	8	104373743	104405233	118	14	105318	2.4121	0.0079295	CTHRC1	0.0446916
7227	8	116410724	116723299	407	18	105318	5.7352	4.8707e-09	TRPS1	2.41267e-07
169026	8	117952512	118198953	445	32	105318	2.5111	0.0060175	SLC30A8	0.0364312
90390	8	118522532	118562510	106	18	105318	4.6681	1.5198e-06	MED30	4.06055e-05
2131	8	118801602	119134058	771	52	105318	2.9088	0.0018142	EXT1	0.0145176
4715	8	125541343	125590751	197	26	105318	2.4446	0.0072515	NDUFB9	0.0417914
9788	8	125553025	125750730	714	89	105318	2.4386	0.0073731	MTSS1	0.0423159
137209	8	125975539	126001631	79	4	105318	2.4638	0.0068735	ZNF572	0.0401796
51571	8	130841839	131038897	388	39	105318	5.717	5.4209e-09	FAM49B	2.6632e-07
50807	8	131054350	131465906	1254	40	105318	4.6465	1.6877e-06	ASAP1	4.43663e-05
3786	8	133123105	133503004	1304	101	105318	2.6826	0.003653	KCNQ3	0.02489
169044	8	139590478	139936236	1160	115	105318	2.4086	0.0080067	COL22A1	0.0450183
51305	8	140603081	140725299	360	52	105318	2.6563	0.0039498	KCNK9	0.0263726
83696	8	140730324	141478678	2201	169	105318	2.5511	0.0053693	TRAPPC9	0.0334088
203062	8	143283441	143494543	790	35	105318	7.4354	5.2113e-14	TSNARE1	6.69317e-12
23237	8	143682405	143705833	82	10	105318	3.4123	0.00032212	ARC	0.00365901
8629	8	143728874	143761412	162	12	105318	5.2029	9.8119e-08	JRK	3.58593e-06
8000	8	143741726	143774145	130	13	105318	4.2132	1.2589e-05	PSCA	0.00025058
54742	8	143771529	143795588	65	7	105318	3.0049	0.0013284	LY6K	0.0113526
66004	8	143835756	143869640	124	17	105318	2.3999	0.0081991	LYNX1	0.0458706
8581	8	143856298	143878008	110	12	105318	3.2812	0.00051678	LY6D	0.00535266
4062	8	144229331	144252053	50	10	105318	4.1359	1.7677e-05	LY6H	0.000336349
100130274	8	144778864	144800279	51	13	105318	3.2306	0.00061762	CCDC166	0.00614238
225689	8	144788507	144814633	66	12	105318	4.769	9.2586e-07	MAPK15	2.62585e-05
286077	8	144796103	144832710	88	9	105318	4.6406	1.7369e-06	FAM83H	4.55265e-05
23513	8	144863090	144907890	88	14	105318	3.3542	0.00039803	SCRIB	0.00432446
22827	8	144888514	144921556	45	7	105318	3.0234	0.0012499	PUF60	0.0108276
340371	8	144905755	144934200	40	8	105318	4.3891	5.6916e-06	NRBP2	0.000127607
83481	8	144929492	144962632	63	19	105318	3.7896	7.5447e-05	EPPK1	0.0011138
157983	9	203108	225893	127	14	105318	3.1838	0.00072671	C9orf66	0.00702903
169792	9	3814128	4310036	2084	166	105318	3.868	5.4874e-05	GLIS3	0.000861737
158358	9	5909008	6018479	214	17	105318	2.5816	0.0049175	KIAA2026	0.0311453
23081	9	6710863	7185648	2228	111	105318	5.0759	1.9287e-07	KDM4C	6.56817e-06
5789	9	8304246	10622723	10077	472	105318	2.6579	0.0039318	PTPRD	0.0263012
158219	9	15160842	15317358	529	55	105318	2.5972	0.0046997	TTC39B	0.0299983
6619	9	15412694	15476747	171	18	105318	3.7814	7.7961e-05	SNAPC3	0.00114434
11168	9	15454064	15521003	154	16	105318	4.1322	1.7962e-05	PSIP1	0.000339616
3444	9	21191468	21212204	127	12	105318	2.5268	0.0057548	IFNA7	0.0351604
3446	9	21196180	21217142	131	9	105318	2.6171	0.0044344	IFNA10	0.0287333
3449	9	21206372	21227310	132	8	105318	2.6149	0.0044625	IFNA16	0.0288946
3451	9	21217242	21238221	111	7	105318	2.4094	0.0079888	IFNA17	0.0449441
3442	9	21294613	21315312	49	7	105318	3.1171	0.00091317	IFNA5	0.00843334
55958	9	21321018	21345429	54	7	105318	3.0296	0.0012243	KLHL9	0.0106606
3443	9	21340317	21360886	62	7	105318	2.7905	0.002631	IFNA6	0.0193173
3447	9	21357371	21378075	78	7	105318	2.7185	0.0032791	IFNA13	0.0229244
3445	9	21399146	21420184	72	15	105318	2.8586	0.0021279	IFNA8	0.0164494
1993	9	23680097	23836342	419	45	105318	2.7893	0.002641	ELAVL2	0.0193749
79886	9	26830683	26902826	191	25	105318	3.9598	3.7506e-05	CAAP1	0.00062271
9373	9	26893368	26957468	224	21	105318	3.2625	0.00055222	PLAA	0.00560987
80173	9	26937037	27072931	351	25	105318	3.5617	0.00018425	IFT74	0.00233146
64922	9	26983134	27015691	87	18	105318	3.2503	0.00057634	LRRC19	0.00579596
7010	9	27099147	27240172	785	67	105318	3.3592	0.0003909	TEK	0.00426245
23586	9	32445300	32536322	222	22	105318	2.6179	0.0044236	DDX58	0.0286737
10210	9	32530542	32562626	54	10	105318	2.6785	0.0036975	TOPORS	0.0250906
138474	9	32619452	32645667	27	7	105318	2.7119	0.003345	TAF1L	0.0232606
55234	9	33031850	33086714	173	19	105318	3.2185	0.00064432	SMU1	0.00634823
27290	9	33230196	33258565	73	6	105318	2.9518	0.0015797	SPINK4	0.0131026
573	9	33242469	33274759	45	5	105318	3.0025	0.0013387	BAG1	0.011419
51510	9	33254877	33292067	41	5	105318	3.0087	0.0013117	CHMP5	0.0112473
4799	9	33280418	33381155	126	20	105318	3.0064	0.0013217	NFX1	0.0113115
1271	9	34541425	34600713	160	25	105318	2.5806	0.0049316	CNTFR	0.0312236
6366	9	34699002	34720164	59	12	105318	3.237	0.00060402	CCL21	0.00601711
259308	9	34713050	34739535	70	11	105318	3.7347	9.3983e-05	FAM205A	0.00133484
23349	9	34947484	34992541	72	16	105318	3.9047	4.7164e-05	KIAA1045	0.000759226
25822	9	34979638	35008430	37	10	105318	3.621	0.00014671	DNAJB5	0.00192977
138724	9	35031102	35055988	46	10	105318	3.5142	0.00022054	C9orf131	0.002705
7415	9	35046065	35082739	66	11	105318	3.0811	0.0010311	VCP	0.00927654
84720	9	35077028	35106598	55	10	105318	2.5388	0.0055609	PIGO	0.0342668
30968	9	35089888	35113184	40	8	105318	2.3633	0.0090567	STOML2	0.0493657
152006	9	36326395	36497568	254	26	105318	5.8239	2.8741e-09	RNF38	1.5023e-07
5079	9	36823272	37044476	786	69	105318	4.1142	1.9425e-05	PAX5	0.000361201
84186	9	37110161	37368146	331	19	105318	3.7316	9.5126e-05	ZCCHC7	0.00134788
401505	9	37578410	37602636	54	8	105318	2.4024	0.0081436	TOMM5	0.0456185
92014	9	37867572	37914350	80	13	105318	2.9817	0.0014333	SLC25A51	0.0121053
6461	9	37905895	38079210	421	21	105318	3.4346	0.00029666	SHB	0.0034172
8395	9	71310188	71634092	935	52	105318	3.6164	0.00014939	PIP5K1B	0.00196215
320	9	72032448	72297275	642	35	105318	2.9157	0.0017743	APBA1	0.0142682
256691	9	72648435	72851899	599	18	105318	3.7156	0.00010134	MAMDC2	0.00141365
23137	9	72863878	72979789	287	15	105318	4.4291	4.7324e-06	SMC5	0.000109234
138240	9	74656275	74697728	118	17	105318	2.5667	0.0051338	C9orf57	0.0321753
9615	9	74719511	74877140	445	34	105318	2.5194	0.0058776	GDA	0.0357939
140803	9	77327411	77513010	341	40	105318	3.797	7.3223e-05	TRPM6	0.00109082
23230	9	79782269	80042399	726	29	105318	2.4655	0.0068405	VPS13A	0.0400387
7091	9	82176878	82351658	327	29	105318	4.1547	1.6289e-05	TLE4	0.000314262
414328	9	86227964	86269045	105	14	105318	2.4521	0.0071008	IDNK	0.0411731
29979	9	86264878	86333168	185	14	105318	2.448	0.0071832	UBQLN1	0.0414909
80318	9	86344336	86454431	212	11	105318	3.1289	0.00087742	GKAP1	0.00817879
84267	9	86543226	86581665	63	11	105318	3.4976	0.00023472	C9orf64	0.00283255
3190	9	86572998	86605692	52	9	105318	3.2283	0.00062259	HNRNPK	0.00617473
80010	9	86585321	86628989	68	9	105318	2.3889	0.0084497	RMI1	0.0468721
286238	9	91233250	91277075	169	20	105318	2.459	0.0069656	LOC286238	0.0405597
10558	9	94783416	94887756	338	23	105318	3.1406	0.00084287	SPTLC1	0.00792245
83744	9	95597313	95650320	146	20	105318	3.8952	4.9064e-05	ZNF484	0.000786292
89846	9	95699601	95808518	332	29	105318	3.1847	0.00072446	FGD3	0.00701482
158293	9	96198776	96225874	84	14	105318	4.2202	1.2206e-05	FAM120AOS	0.000244606
23196	9	96204173	96338397	366	21	105318	4.8065	7.6795e-07	FAM120A	2.24164e-05
5253	9	96328909	96451869	491	29	105318	4.6096	2.0174e-06	PHF2	5.18954e-05
56033	9	96703909	96727608	63	8	105318	2.6617	0.0038874	BARX1	0.026043
138639	9	96783076	96882138	147	18	105318	2.9242	0.0017268	PTPDC1	0.0139737
10541	9	100735479	100790860	86	14	105318	2.9501	0.0015884	ANP32B	0.0131557
55357	9	100951280	101028003	326	27	105318	3.4253	0.0003071	TBC1D2	0.00352841
9568	9	101040364	101481479	1639	138	105318	5.7083	5.7042e-09	GABBR2	2.7796e-07
54886	9	103781031	104097417	962	65	105318	2.4018	0.0081566	LPPR1	0.0456754
19	9	107533283	107700527	668	87	105318	2.7106	0.0033576	ABCA1	0.0233267
58499	9	109612469	109785525	269	38	105318	3.5292	0.00020845	ZNF462	0.00257959
9991	9	114969995	115105944	331	9	105318	3.4433	0.00028733	PTBP3	0.00335486
84263	9	115132189	115244685	347	17	105318	2.3693	0.0089107	HSDL2	0.0487874
158405	9	115239248	115437587	425	35	105318	2.3952	0.0083052	KIAA1958	0.0463344
1620	9	121918907	122141739	489	50	105318	4.3792	5.9562e-06	BRINP1	0.00013207
727	9	123704613	123822554	260	19	105318	3.6892	0.00011247	C5	0.00154023
11064	9	123827170	123949888	245	18	105318	3.2003	0.0006864	CNTRL	0.00669678
51552	9	123930415	123974365	91	12	105318	3.3151	0.00045808	RAB14	0.00486208
158135	9	124567953	124865885	971	52	105318	2.6046	0.0045995	TTLL11	0.0295054
5090	9	128499617	128739656	283	17	105318	2.8005	0.002551	PBX3	0.0188453
7633	9	130176653	130219525	96	6	105318	3.1338	0.0008627	ZNF79	0.00806248
6136	9	130199953	130223711	64	5	105318	3.1388	0.00084821	RPL12	0.00795289
90678	9	130203765	130275780	180	13	105318	3.0012	0.0013445	LRSAM1	0.0114576
25792	9	130918344	130976662	124	13	105318	2.794	0.002603	CIZ1	0.0191508
1759	9	130955634	131027528	147	21	105318	2.8759	0.0020143	DNM1	0.0157818
29941	9	131454802	131493199	26	11	105318	3.8732	5.3702e-05	PKN3	0.000847775
84885	9	131473148	131496451	17	6	105318	3.634	0.0001395	ZDHHC12	0.00184302
10444	9	131482065	131544220	56	9	105318	3.4999	0.00023269	ZER1	0.00281751
54662	9	131539510	131582711	116	10	105318	3.6682	0.00012212	TBC1D13	0.00164181
2021	9	131570779	131594955	80	8	105318	3.7047	0.00010581	ENDOG	0.00146577
51490	9	131571930	131602299	88	8	105318	3.69	0.00011215	C9orf114	0.00153702
883	9	131585392	131654354	141	11	105318	3.39	0.00034952	CCBL1	0.00390355
56262	9	131634391	131690318	104	12	105318	2.7321	0.003147	LRRC8A	0.0222676
57171	9	131833383	131862717	38	3	105318	2.7373	0.0030975	DOLPP1	0.0219795
1384	9	131847073	131883070	60	3	105318	2.4829	0.0065161	CRAT	0.0386091
23413	9	132924857	133009583	309	41	105318	2.5802	0.0049378	NCS1	0.0312519
83543	9	133961863	134008539	134	24	105318	2.6141	0.0044732	AIF1L	0.028943
1056	9	135926741	135957250	58	13	105318	2.4808	0.0065542	CEL	0.0387159
11094	9	136315087	136345909	83	16	105318	2.3702	0.0088882	CACFD1	0.0487104
8019	9	136885427	136943655	220	18	105318	2.8224	0.0023832	BRD3	0.0178551
138162	9	138377026	138401761	83	16	105318	2.7794	0.0027226	C9orf116	0.0198162
51116	9	138382477	138406519	89	12	105318	3.0499	0.0011444	MRPS2	0.0101267
3933	9	138403284	138428386	95	14	105318	2.5488	0.0054048	LCN1	0.0335707
10555	9	139557595	139591911	70	10	105318	3.3262	0.00044018	AGPAT2	0.00469447
774	9	140762241	141029076	87	10	105318	3.3935	0.00034508	CACNA1B	0.00386356
10771	10	170405	310577	235	22	105318	2.946	0.0016095	ZMYND11	0.0132754
22982	10	310130	745621	941	47	105318	3.6581	0.00012703	DIP2C	0.0016995
1316	10	3808188	3837473	101	14	105318	2.4331	0.0074846	KLF6	0.0428601
10659	10	10828851	11388674	1743	139	105318	2.3722	0.0088403	CELF2	0.0485366
55176	10	12161640	12221957	168	14	105318	2.7197	0.0032666	SEC61A2	0.0228726
11164	10	12199573	12248143	123	21	105318	3.0884	0.0010062	NUDT5	0.00908713
8872	10	12227961	12302589	196	23	105318	2.5759	0.0049983	CDC123	0.0315017
57118	10	12381583	12881735	1859	166	105318	4.1305	1.8099e-05	CAMK1D	0.000341488
644890	10	14986324	15024856	183	10	105318	2.8332	0.0023043	MEIG1	0.0173799
338596	10	17351282	17506408	833	40	105318	2.7218	0.0032464	ST8SIA6	0.0227844
783	10	18419373	18840688	1588	112	105318	8.2353	8.9586e-17	CACNB2	2.01356e-14
221078	10	18824264	18958180	482	22	105318	4.0152	2.9692e-05	NSUN6	0.000514843
221079	10	18938264	18980568	137	19	105318	3.7973	7.3149e-05	ARL5B	0.00109062
57584	10	24862538	25022597	205	22	105318	2.4856	0.006467	ARHGAP21	0.0383856
283078	10	27951803	28044778	207	24	105318	3.5416	0.00019887	MKX	0.00248153
55130	10	28091095	28297977	498	29	105318	2.6189	0.0044113	ARMC4	0.0286043
94134	10	32084326	32227804	255	16	105318	3.5479	0.00019418	ARHGAP12	0.00243314
3799	10	32287938	32355371	148	14	105318	3.6719	0.00012036	KIF5B	0.00162355
8829	10	33456419	33633833	665	57	105318	3.0118	0.0012987	NRP1	0.0111606
5592	10	52740911	54068110	4413	238	105318	3.8975	4.8605e-05	PRKG1	0.000780327
23283	10	53445246	53469355	82	9	105318	2.5792	0.0049515	CSTF2T	0.0312877
65217	10	55552531	56571051	4078	119	105318	2.9484	0.0015969	PCDH15	0.0132078
8030	10	61538505	61676414	459	23	105318	2.3962	0.0082835	CCDC6	0.046242
288	10	61776056	62503284	2222	87	105318	5.0083	2.746e-07	ANK3	9.09315e-06
84159	10	63651013	63866707	517	61	105318	4.5827	2.2951e-06	ARID5B	5.83709e-05
22891	10	64123916	64441771	977	78	105318	5.7496	4.4728e-09	ZNF365	2.24026e-07
84890	10	64554516	64578239	38	6	105318	2.5847	0.0048728	ADO	0.0309167
29982	10	64883007	64924786	91	11	105318	3.3153	0.00045768	NRBF2	0.00486208
221037	10	64916983	65235880	648	26	105318	2.43	0.0075494	JMJD1C	0.0430392
221035	10	65271113	65394883	298	20	105318	2.4193	0.0077742	REEP3	0.0440416
55749	10	70470956	70562134	179	17	105318	2.5311	0.0056848	CCAR1	0.034863
219736	10	70577294	70665209	252	24	105318	3.2821	0.00051513	STOX1	0.00534173
9188	10	70705879	70754825	115	16	105318	3.0083	0.0013135	DDX21	0.0112574
26128	10	70738477	70786739	165	20	105318	4.0024	3.135e-05	KIF1BP	0.00053943
219738	10	71380003	71403355	115	17	105318	2.6814	0.0036659	C10orf35	0.02494
51008	10	73845790	73986892	230	17	105318	3.35	0.000404	ASCC1	0.0043761
119504	10	73965758	74005618	82	8	105318	3.2059	0.00067318	ANAPC16	0.00658925
83938	10	77181217	78327133	2270	148	105318	4.0513	2.547e-05	C10orf11	0.000453442
3778	10	78619359	79407577	2090	160	105318	2.8584	0.0021289	KCNMA1	0.0164494
387694	10	82287658	82416316	483	48	105318	2.6005	0.0046542	SH2D4B	0.0297639
10718	10	83625070	84756935	3065	160	105318	3.7308	9.5418e-05	NRG3	0.00135095
387695	10	85923511	85955050	84	17	105318	2.5296	0.0057101	C10orf99	0.0349586
2894	10	87349312	88136250	2345	135	105318	3.3803	0.00036199	GRID1	0.00400058
23063	10	88185013	88291541	265	19	105318	2.3741	0.0087965	WAPAL	0.0483404
84896	10	89501608	89611111	185	12	105318	2.975	0.0014647	ATAD1	0.0123242
55328	10	90023621	90353611	735	44	105318	3.4407	0.00029007	RNLS	0.00337152
142910	10	90336519	90376733	53	11	105318	3.0183	0.0012708	LIPJ	0.0109663
8513	10	90414146	90448572	92	19	105318	2.613	0.0044876	LIPF	0.0290049
643414	10	90474301	90522513	229	13	105318	2.6778	0.0037059	LIPK	0.0251361
643418	10	90509786	90548648	153	20	105318	2.4517	0.0071099	LIPN	0.0411866
340654	10	90552487	90590315	95	20	105318	2.9047	0.001838	LIPM	0.0146885
9585	10	91451264	91544700	291	10	105318	4.2527	1.056e-05	KIF20B	0.000215039
55165	10	95246369	95298849	203	24	105318	2.8423	0.0022396	CEP55	0.0170854
56889	10	98267867	98356809	182	13	105318	3.6493	0.00013147	TM9SF3	0.00174979
118788	10	98343069	98490279	376	47	105318	2.4858	0.0064637	PIK3AP1	0.038383
84795	10	100133322	100184978	204	11	105318	3.482	0.00024884	PYROXD2	0.00298087
3257	10	100165955	100216720	210	21	105318	2.8285	0.0023384	HPS1	0.0175781
60495	10	100206834	101005632	1839	48	105318	2.9213	0.0017426	HPSE2	0.0140518
26507	10	101078856	101164087	185	25	105318	2.5461	0.0054467	CNNM1	0.0337249
10613	10	101899847	101955814	121	14	105318	3.5546	0.00018929	ERLIN1	0.00238207
1147	10	101938123	101999367	133	13	105318	3.4816	0.00024922	CHUK	0.00298152
55280	10	101982055	102037437	131	11	105318	3.5482	0.00019395	CWF19L1	0.00243314
282991	10	102023035	102056469	80	11	105318	3.1433	0.00083513	BLOC1S2	0.00786203
55719	10	102662326	102734891	106	14	105318	3.0375	0.0011929	FAM178A	0.0104377
3195	10	102881061	102907546	70	18	105318	2.8963	0.0018879	TLX1	0.0149451
8945	10	103103790	103327078	454	16	105318	2.8394	0.0022602	BTRC	0.0171915
25911	10	103320399	103379410	104	13	105318	2.8372	0.0022753	DPCD	0.0172625
6468	10	103360421	103465345	137	15	105318	3.4691	0.00026114	FBXW4	0.00310553
10360	10	103531082	103553170	15	5	105318	2.683	0.0036487	NPM3	0.0248701
10724	10	103534200	103588930	68	12	105318	3.2989	0.00048533	MGEA5	0.00508254
30819	10	103575731	103613769	54	12	105318	3.82	6.6716e-05	KCNIP2	0.00101417
79591	10	103595356	103825932	298	25	105318	3.3349	0.00042672	C10orf76	0.00458354
79803	10	103815124	103837795	27	10	105318	2.6475	0.0040546	HPS6	0.026853
8861	10	103856315	103890210	59	12	105318	2.3878	0.0084759	LDB1	0.0469951
9221	10	103901933	103933627	45	12	105318	2.4453	0.0072368	NOLC1	0.0417369
79004	10	104173002	104202423	44	12	105318	2.4569	0.0070062	CUEDC2	0.0407565
79946	10	104199594	104221300	44	15	105318	4.5308	2.9377e-06	C10orf95	7.16727e-05
79847	10	104211149	104249546	123	12	105318	3.6928	0.0001109	TMEM180	0.00152221
10121	10	104228986	104272580	126	8	105318	3.4172	0.00031633	ACTR1A	0.00361115
51684	10	104253719	104403214	328	13	105318	4.0453	2.6125e-05	SUFU	0.000462811
81603	10	104393326	104428076	74	13	105318	4.9411	3.8841e-07	TRIM8	1.23175e-05
403	10	104423484	104484190	103	16	105318	4.4068	5.2459e-06	ARL3	0.000119401
118980	10	104464298	104508947	85	14	105318	4.6659	1.5363e-06	SFXN2	4.09855e-05
54838	10	104493727	104586022	258	22	105318	5.177	1.1272e-07	WBP1L	4.06992e-06
1586	10	104580288	104607290	73	11	105318	6.4941	4.1777e-11	CYP17A1	3.15006e-09
119032	10	104603967	104634718	79	13	105318	8.1355	2.0506e-16	C10orf32	4.49657e-14
57412	10	104619183	104671656	160	16	105318	7.6565	9.5571e-15	AS3MT	1.55605e-12
54805	10	104668075	104848344	429	21	105318	7.1278	5.1005e-13	CNNM2	5.39483e-11
22978	10	104837774	104963063	295	16	105318	7.3096	1.34e-13	NT5C2	1.59566e-11
729020	10	104995644	105017773	37	8	105318	4.847	6.2684e-07	RPEL1	1.88797e-05
9118	10	105026919	105060108	66	10	105318	4.8024	7.8404e-07	INA	2.27752e-05
84108	10	105052553	105120891	92	13	105318	4.3334	7.3423e-06	PCGF6	0.000157169
6877	10	105117724	105158822	48	8	105318	3.8253	6.5317e-05	TAF5	0.000994467
84833	10	105138807	105166270	28	6	105318	3.966	3.6547e-05	USMG5	0.000610169
22984	10	105146387	105216052	92	17	105318	3.9783	3.4707e-05	PDCD11	0.000585978
51063	10	105196543	105222162	43	12	105318	3.841	6.1261e-05	CALHM2	0.000943094
255022	10	105203144	105228648	60	13	105318	3.4151	0.00031879	CALHM1	0.00362886
9148	10	105243735	105362309	316	34	105318	4.2494	1.0717e-05	NEURL1	0.000217252
9644	10	105343784	105625195	694	67	105318	3.0318	0.0012156	SH3PXD2A	0.0106208
9748	10	105716943	105798991	219	16	105318	2.5704	0.0050789	SLK	0.031909
9446	10	106003952	106037222	63	11	105318	3.9165	4.4923e-05	GSTO1	0.000728368
119391	10	106018174	106069176	83	13	105318	3.8296	6.4163e-05	GSTO2	0.000979384
85450	10	106059454	106108251	100	13	105318	2.7889	0.002644	ITPRIP	0.0193811
159686	10	106089377	106224848	221	33	105318	3.826	6.5114e-05	CFAP58	0.000992216
22986	10	106390859	107034993	1857	51	105318	5.3563	4.2474e-08	SORCS3	1.71624e-06
1847	10	112247625	112281302	64	11	105318	2.9293	0.0016984	DUSP5	0.0137998
259217	10	118420703	118619693	507	44	105318	2.3578	0.0091917	HSPA12A	0.049872
11101	10	123489939	123698149	676	39	105318	3.174	0.0007517	ATE1	0.00722798
59338	10	124124094	124201871	197	21	105318	2.7246	0.0032189	PLEKHA1	0.0226355
1793	10	128758965	129260780	1803	129	105318	2.819	0.0024083	DOCK1	0.0179982
101059906	11	518484	542255	122	16	105318	2.4818	0.0065367	LOC101059906	0.0386781
3265	11	522242	545561	119	15	105318	2.3954	0.0083018	HRAS	0.0463298
9024	11	1401129	1493919	420	40	105318	2.7186	0.0032775	BRSK2	0.0229221
8642	11	6632556	6695320	143	30	105318	3.1617	0.00078431	DCHS1	0.00746835
283297	11	6887856	6908850	91	8	105318	2.4816	0.0065392	OR10A4	0.0386781
120776	11	6902805	6923731	71	14	105318	3.1986	0.00069048	OR2D2	0.00672345
120775	11	6932233	6953225	101	9	105318	2.7203	0.0032614	OR2D3	0.0228629
9645	11	12122138	12295335	661	77	105318	2.7077	0.0033881	MICAL2	0.0234674
406	11	13289325	13418813	326	35	105318	2.4396	0.0073519	ARNTL	0.0422077
22800	11	14289466	14396052	122	22	105318	2.6105	0.0045199	RRAS2	0.0291508
55553	11	15977995	16507935	805	44	105318	2.5213	0.0058457	SOX6	0.0356431
6207	11	17085939	17109220	53	11	105318	3.7165	0.00010101	RPS13	0.00141014
5286	11	17098108	17239543	244	22	105318	4.3095	8.1809e-06	PIK3C2A	0.000171847
4925	11	17271884	17381510	215	24	105318	4.4203	4.9276e-06	NUCB2	0.000113303
374383	11	17363279	17408868	131	16	105318	3.7869	7.6274e-05	NCR3LG1	0.00112325
3767	11	17396795	17420878	85	12	105318	3.9733	3.5442e-05	KCNJ11	0.000595035
6833	11	17404432	17508449	396	38	105318	4.2645	1.0017e-05	ABCC8	0.000205612
26297	11	17799595	18044709	442	44	105318	3.2065	0.00067183	SERGEF	0.00657962
7166	11	18032084	18072354	74	7	105318	3.1792	0.00073839	TPH1	0.00712067
203859	11	22204199	22314913	173	13	105318	3.308	0.00046982	ANO5	0.00495765
338645	11	24508516	25114186	2487	98	105318	2.8674	0.0020694	LUZP2	0.016102
627	11	27666440	27753605	139	17	105318	3.3369	0.00042357	BDNF	0.00455788
2488	11	30242563	30266824	49	4	105318	2.8978	0.001879	FSHB	0.0149009
120534	11	30334649	30369165	97	12	105318	4.5226	3.0549e-06	ARL14EP	7.39302e-05
744	11	30396040	30618260	546	38	105318	4.6956	1.3292e-06	MPPED2	3.59945e-05
120526	11	31381377	31464382	117	12	105318	2.8841	0.0019625	DNAJC24	0.0154364
196294	11	31443948	31541169	109	8	105318	2.428	0.0075902	IMMP1L	0.0431897
26610	11	31521297	31816073	371	14	105318	2.6498	0.0040268	ELP4	0.0267378
4076	11	34063230	34134157	198	8	105318	3.2725	0.00053303	CAPRIN1	0.0054612
55226	11	34117111	34182581	111	6	105318	3.1225	0.00089655	NAT10	0.0083183
25841	11	34162534	34389555	693	96	105318	2.3834	0.0085759	ABTB2	0.0473743
7189	11	36495317	36541863	80	13	105318	2.4107	0.0079603	TRAF6	0.0448275
57689	11	40125524	41491186	3623	174	105318	3.0765	0.0010472	LRRC4C	0.00939606
2132	11	44107099	44276980	318	23	105318	2.9681	0.0014982	EXT2	0.0125373
3732	11	44577141	44651339	271	41	105318	3.2479	0.00058126	CD82	0.00582588
56981	11	45105564	45266675	353	31	105318	2.5408	0.0055296	PRDM11	0.0341207
101060179	11	45224027	45246295	56	11	105318	2.422	0.0077172	LOC101060179	0.0438153
57586	11	45251853	45317884	166	18	105318	2.4927	0.0063381	SYT13	0.0378748
9479	11	45897047	45938016	74	20	105318	3.1249	0.00088925	MAPK8IP1	0.00826336
143678	11	45918085	45938833	30	7	105318	3.2733	0.00053141	C11orf94	0.00545704
9409	11	45921220	45949674	51	10	105318	3.5601	0.00018536	PEX16	0.00234221
120071	11	45933172	45960647	51	11	105318	4.3181	7.8697e-06	GYLTL1B	0.000167066
51317	11	45940870	46152985	354	21	105318	4.5944	2.1704e-06	PHF21A	5.54346e-05
90993	11	46289189	46352972	99	17	105318	5.3119	5.4255e-08	CREB3L1	2.10937e-06
8525	11	46344455	46412104	67	12	105318	7.1554	4.1705e-13	DGKZ	4.51746e-11
4192	11	46392334	46415387	16	4	105318	6.6439	1.5276e-11	MDK	1.24826e-09
1132	11	46395335	46423122	18	5	105318	6.7896	5.623e-12	CHRM4	5.05536e-10
55626	11	46407962	46625619	167	17	105318	7.2663	1.8468e-13	AMBRA1	2.12867e-11
283254	11	46614856	46648933	23	4	105318	6.5091	3.7799e-11	HARBI1	2.87993e-09
9776	11	46628826	46707569	65	8	105318	6.8383	4.0065e-12	ATG13	3.67555e-10
392	11	46688625	46732215	52	8	105318	6.0799	6.0126e-10	ARHGAP1	3.6158e-08
79797	11	46712317	46737466	32	6	105318	5.6722	7.0495e-09	ZNF408	3.35336e-07
2147	11	46730743	46771056	76	11	105318	5.7199	5.3293e-09	F2	2.62537e-07
9793	11	46755084	46877859	163	17	105318	5.5173	1.7216e-08	CKAP5	7.54677e-07
4038	11	46868268	46950173	126	14	105318	5.2844	6.3055e-08	LRP4	2.41232e-06
79096	11	46948240	47195932	317	17	105318	4.2947	8.7463e-06	C11orf49	0.000181392
84364	11	47175849	47209054	60	11	105318	4.396	5.5143e-06	ARFGAP2	0.000123941
29763	11	47189073	47218010	46	8	105318	4.1601	1.5903e-05	PACSIN3	0.00030847
5024	11	57095841	57147549	127	18	105318	3.4224	0.00031035	P2RX3	0.00355893
10394	11	57134242	57158623	44	9	105318	3.6042	0.00015657	PRG3	0.00204402
5553	11	57144834	57181420	65	10	105318	2.9347	0.0016692	PRG2	0.0136105
29015	11	57164427	57205053	68	15	105318	3.3637	0.00038454	SLC43A3	0.00419819
8501	11	57242004	57293192	74	12	105318	2.4717	0.0067238	SLC43A1	0.0394971
26519	11	57285936	57308232	36	9	105318	2.8167	0.0024257	TIMM10	0.0181132
710	11	57355027	57392326	81	11	105318	4.9673	3.3941e-07	SERPING1	1.10161e-05
219539	11	57402560	57427417	30	5	105318	5.5364	1.544e-08	YPEL4	6.82129e-07
10978	11	57415216	57439337	30	5	105318	5.082	1.8669e-07	CLP1	6.38325e-06
25921	11	57425223	57478659	80	12	105318	5.7451	4.5936e-09	ZDHHC5	2.29438e-07
219541	11	57461182	57489804	42	7	105318	5.8757	2.1052e-09	MED19	1.14017e-07
51075	11	57469995	57518445	61	8	105318	5.8573	2.3523e-09	TMX2	1.26259e-07
280636	11	57498722	57520883	20	5	105318	5.8605	2.3071e-09	C11orf31	1.24203e-07
643376	11	57500986	57529253	31	6	105318	5.8383	2.6372e-09	BTBD18	1.39469e-07
1500	11	57510756	57596652	94	12	105318	5.7782	3.7763e-09	CTNND1	1.92902e-07
144097	11	63570846	63605190	65	11	105318	4.1388	1.7459e-05	C11orf84	0.000332906
2011	11	63596400	63688492	127	11	105318	3.8643	5.5694e-05	MARK2	0.00087157
283248	11	63668693	63694407	24	5	105318	4.1538	1.6353e-05	RCOR2	0.000315159
79829	11	63696442	63734799	72	7	105318	3.7941	7.4077e-05	NAA40	0.00110081
1351	11	63732079	63754015	39	4	105318	3.8335	6.3161e-05	COX8A	0.000967375
55611	11	63743325	63775892	61	7	105318	3.879	5.2441e-05	OTUB1	0.000831518
28992	11	63756006	63943602	405	52	105318	5.2782	6.5214e-08	MACROD1	2.48435e-06
23769	11	63793442	63896655	218	39	105318	3.6692	0.00012166	FLRT1	0.00163863
84304	11	63983730	64007491	49	13	105318	2.4974	0.0062553	NUDT22	0.0374797
3338	11	63987594	64011753	45	12	105318	2.96	0.0015383	DNAJC4	0.0128056
7423	11	63992056	64016736	46	10	105318	3.0486	0.0011495	VEGFB	0.0101518
2286	11	63998413	64021607	42	8	105318	3.0881	0.0010072	FKBP2	0.0090916
26472	11	64001951	64024413	42	8	105318	2.9641	0.0015178	PPP1R14B	0.0126643
50801	11	64048774	64077503	21	7	105318	2.7984	0.0025675	KCNK4	0.0189439
25858	11	64057863	64082239	18	6	105318	2.5392	0.005555	TEX40	0.0342539
2101	11	64062990	64094215	34	9	105318	2.3581	0.0091849	ESRRA	0.0498652
9379	11	64363646	64500660	172	13	105318	3.2963	0.00048988	NRXN2	0.00512124
55561	11	64581661	64622041	69	12	105318	2.6208	0.0043866	CDC42BPG	0.0284917
10938	11	64610206	64657181	87	10	105318	3.6772	0.00011791	EHD1	0.00159529
23130	11	64652004	64694722	71	7	105318	5.113	1.5853e-07	ATG2A	5.56744e-06
5526	11	64682143	64711950	55	7	105318	5.4201	2.9778e-08	PPP2R5B	1.23944e-06
170589	11	64691943	64713360	37	6	105318	5.4142	3.0775e-08	GPHA2	1.27798e-06
283129	11	64695702	64749565	131	11	105318	5.0761	1.9266e-07	C11orf85	6.56817e-06
[truncated: 1,319 more rows]

## Sheet: 3 bpd_sig
Table 3.Gene-based test results of BPD using MAGMA (FDR<0.05 are shown)
GENE	CHR	START	STOP	NSNPS	NPARAM	N	ZSTAT	P	GeneName	FDR
4524	1	11835787	11876160	216	15	41653	3.0414	0.0011775	MTHFR	0.0397982
1185	1	11856153	11913201	287	16	41653	3.3242	0.00044333	CLCN6	0.0226464
81569	1	18071808	18163558	238	28	41653	3.0217	0.0012567	ACTL8	0.0413859
100532736	1	19913471	19994949	218	34	41653	2.96	0.0015381	MINOS1-NBL1	0.0461003
4681	1	19959723	19994949	113	25	41653	4.4614	4.0713e-06	NBL1	0.00110918
3362	1	19981780	20016055	89	10	41653	4.2867	9.0665e-06	HTR6	0.00183174
255104	1	19998706	20136424	385	45	41653	3.6747	0.00011905	TMCO4	0.0100862
84676	1	26367792	26404142	88	8	41653	3.2208	0.00063926	TRIM63	0.0278994
6421	1	35631981	35668766	51	3	41653	3.4203	0.00031277	SFPQ	0.0183788
100132074	1	41817328	41859263	123	27	41653	4.656	1.6118e-06	FOXO6	0.000655407
387338	1	46795849	46840824	236	6	41653	3.2389	0.00059991	NSUN4	0.0269675
2166	1	46849939	46889520	94	13	41653	2.9914	0.0013885	FAAH	0.0440238
63950	1	50873223	50899119	46	8	41653	4.1633	1.5685e-05	DMRTA2	0.00249586
11124	1	50896935	51435936	688	23	41653	4.9496	3.7187e-07	FAF1	0.000290721
1031	1	51424367	51450309	23	6	41653	4.8411	6.4551e-07	CDKN2C	0.0004285
284546	1	51432129	51623754	345	26	41653	4.7708	9.1756e-07	C1orf185	0.000485254
114883	1	52072546	52264891	159	19	41653	3.8284	6.4483e-05	OSBPL9	0.00670213
26135	1	67863493	67906123	47	10	41653	3.2391	0.00059964	SERBP1	0.0269675
148534	1	95572894	95673163	280	27	41653	3.3167	0.00045551	TMEM56	0.0231371
100527978	1	95573479	95720511	422	31	41653	3.2662	0.00054505	TMEM56-RWDD3	0.0255223
25950	1	95689711	95722781	93	15	41653	3.0345	0.0012047	RWDD3	0.0403384
10451	1	108103782	108517545	1280	79	41653	3.8015	7.1906e-05	VAV3	0.00722314
7812	1	115249534	115310671	95	11	41653	3.3633	0.00038502	CSDE1	0.0207899
80143	1	115302100	115333308	31	8	41653	2.9764	0.0014585	SIKE1	0.0448296
11311	1	150029350	150127505	119	5	41653	4.6512	1.6499e-06	VPS45	0.000655407
51177	1	150112170	150141825	46	4	41653	4.7538	9.9804e-07	PLEKHO1	0.000512736
81611	1	150180717	150218504	56	6	41653	3.2458	0.00058552	ANP32E	0.0267661
23632	1	150219554	150247478	31	6	41653	3.4473	0.00028313	CA14	0.017425
51107	1	150227799	150251609	25	8	41653	2.9722	0.0014782	APH1A	0.0451841
9129	1	150283928	150335704	137	13	41653	3.8712	5.4144e-05	PRPF3	0.00607936
23248	1	150326624	150459042	383	15	41653	4.4436	4.4228e-06	RPRD2	0.00115256
80222	1	150449840	150490085	114	10	41653	4.1527	1.6429e-05	TARS2	0.00252487
1893	1	150470487	150496265	56	9	41653	3.1174	0.00091219	ECM1	0.0348981
58497	1	150970867	151018189	106	23	41653	2.9866	0.0014107	PRUNE	0.0440238
149428	1	150999029	151030076	65	16	41653	2.987	0.0014088	BNIPL	0.0440238
8991	1	151326778	151355210	55	12	41653	3.053	0.0011328	SELENBP1	0.0393673
5692	1	151362041	151384412	26	5	41653	3.2904	0.00050022	PSMB4	0.024322
23126	1	151365200	151455753	105	6	41653	3.1117	0.00093015	POGZ	0.0353595
11189	1	151662534	151699290	57	9	41653	3.0893	0.0010032	CELF3	0.0366185
284485	1	151684013	151712082	54	10	41653	3.4912	0.00024043	RIIAD1	0.0157206
65005	1	151722119	151746040	57	7	41653	3.5642	0.00018248	MRPL9	0.0132841
51686	1	151725445	151753806	73	7	41653	3.2226	0.00063517	OAZ3	0.0277883
10654	1	154887208	154919484	65	9	41653	3.1601	0.0007887	PMVK	0.0319406
57326	1	154906553	154938624	51	10	41653	3.0974	0.00097622	PBXIP1	0.0361181
127579	1	154981003	155016257	52	10	41653	2.965	0.0015136	DCST2	0.0459107
4582	1	155148300	155172768	34	8	41653	2.9445	0.0016172	MUC1	0.0476703
7059	1	155155379	155187772	41	9	41653	3.2029	0.00068036	THBS3	0.0292669
4580	1	155168490	155193625	29	7	41653	3.2299	0.0006192	MTX1	0.0274232
2224	1	155268539	155300457	25	4	41653	2.987	0.0014088	FDPS	0.0440238
284618	1	155280251	155303938	17	6	41653	3.5904	0.00016511	RUSC1-AS1	0.0122175
23623	1	155280640	155310909	22	7	41653	3.4443	0.00028628	RUSC1	0.0175088
55870	1	155295052	155542324	176	20	41653	3.3783	0.00036466	ASH1L	0.0202375
55154	1	155569961	155594758	16	5	41653	3.1071	0.00094458	MSTO1	0.0356817
55249	1	155619233	155668823	38	7	41653	3.0575	0.0011161	YY1AP1	0.0391965
4720	1	161157209	161194185	76	19	41653	3.4241	0.0003084	NDUFS2	0.0182803
2207	1	161175087	161199038	54	15	41653	3.4109	0.00032372	FCER1G	0.0188376
336	1	161182083	161203418	54	14	41653	3.6233	0.00014544	APOA2	0.0112722
84134	1	161185729	161210536	68	17	41653	3.0724	0.0010619	TOMM40L	0.038188
9674	1	175116123	175172229	174	20	41653	3.05	0.001144	KIAA0040	0.0393808
163589	1	179550748	179670407	353	17	41653	3.2997	0.00048393	TDRD5	0.0239053
3290	1	209849525	209918295	135	14	41653	3.2593	0.00055844	HSD11B1	0.0259465
57568	1	232523711	232775907	807	67	41653	3.6973	0.00010894	SIPA1L2	0.00946652
5443	2	25373722	25401559	58	14	41653	3.3379	0.00042203	POMC	0.022124
2646	2	27709470	27756556	85	11	41653	3.0747	0.0010537	GCKR	0.0380453
84226	2	27789389	27815589	37	7	41653	3.2001	0.00068695	C2orf16	0.0294798
84450	2	27795836	27856082	109	11	41653	3.1972	0.00069392	ZNF512	0.0295672
22950	2	27876338	27927847	32	10	41653	3.591	0.00016469	SLC4A1AP	0.0122175
9553	2	27984584	28012608	28	9	41653	3.8781	5.2632e-05	MRPL33	0.00598972
64080	2	27994266	28123223	189	12	41653	4.0317	2.7687e-05	RBKS	0.0036445
9577	2	28103482	28571768	945	46	41653	3.5973	0.00016078	BRE	0.0119958
84272	2	32492958	32543074	96	22	41653	3.1062	0.00094746	YIPF4	0.0357155
10618	2	85535141	85565419	83	9	41653	3.2306	0.00061757	TGOLN2	0.0274186
284948	2	85650108	85674180	75	16	41653	3.6668	0.00012279	SH2D6	0.0102692
55818	2	86658271	86729839	147	16	41653	3.1866	0.00071967	KDM3A	0.0301608
90342	2	97298574	97380624	84	20	41653	3.3342	0.00042769	FER1L5	0.0222907
81562	2	97361666	97415813	59	6	41653	3.04	0.0011829	LMAN2L	0.0399057
51252	2	97531619	97662337	268	19	41653	3.2929	0.00049586	FAM178B	0.024322
151313	2	97739320	97770603	39	3	41653	3.186	0.00072127	FAHD2B	0.0301608
343990	2	99400309	99562684	403	23	41653	3.414	0.00032009	KIAA1211L	0.0186868
80705	2	99603724	99781187	394	15	41653	3.1753	0.0007484	TSGA10	0.0307237
254773	2	99848709	99881570	67	14	41653	4.6114	1.9999e-06	LYG2	0.000716577
129530	2	99890701	99931205	103	13	41653	3.9086	4.6419e-05	LYG1	0.00552663
10190	2	99925487	99967155	82	11	41653	4.031	2.7768e-05	TXNDC9	0.0036445
9669	2	99943821	100026728	161	14	41653	4.3087	8.2124e-06	EIF5B	0.00174744
51455	2	100006938	100116480	204	14	41653	4.4745	3.8293e-06	REV1	0.00107275
55843	2	143876899	144535921	1485	90	41653	3.7676	8.2401e-05	ARHGAP15	0.00792327
90	2	158582958	158742374	184	30	41653	3.0024	0.0013393	ACVR1	0.0430035
57282	2	162470699	162851786	819	24	41653	3.5068	0.0002268	SLC4A10	0.0152168
10477	2	181835112	181938154	349	13	41653	3.7501	8.8371e-05	UBE2E3	0.00845212
23451	2	198246698	198309815	52	7	41653	3.2548	0.0005673	SF3B1	0.0262227
3329	2	198341308	198374998	33	6	41653	3.2232	0.00063389	HSPD1	0.0277883
3336	2	198354721	198378187	26	4	41653	3.3932	0.00034544	HSPE1	0.0194627
100529241	2	198354721	198428423	82	9	41653	3.1243	0.00089129	HSPE1-MOB4	0.0343175
25843	2	198370295	198428423	65	8	41653	2.9694	0.001492	MOB4	0.0453937
130132	2	198425524	198550774	177	13	41653	3.3939	0.00034452	RFTN2	0.0194627
92935	2	198560028	198583114	28	4	41653	3.3601	0.00038956	MARS2	0.0209095
66037	2	198581603	198661036	99	10	41653	2.9533	0.0015719	BOLL	0.0466408
5334	2	198659426	199024608	629	31	41653	3.431	0.0003007	PLCL1	0.0180973
205327	2	200765979	200802996	74	13	41653	3.9535	3.8512e-05	C2orf69	0.00477575
129450	2	200783634	200830459	95	14	41653	3.6738	0.00011948	TYW5	0.0100862
79568	2	200810040	200838848	56	10	41653	3.8396	6.1619e-05	C2orf47	0.00655139
26010	2	201160604	201356986	452	48	41653	3.9415	4.048e-05	SPATS2L	0.00498542
54891	2	206848445	206960906	249	24	41653	3.6824	0.00011555	INO80D	0.00989383
2825	2	207030040	207092771	166	22	41653	3.361	0.00038833	GPR1	0.0209059
25791	2	233733396	233887951	569	46	41653	3.2077	0.000669	NGEF	0.0288472
152330	3	2130550	3109645	4150	304	41653	3.4713	0.00025894	CNTN4	0.0163368
23609	3	12588513	12635212	108	14	41653	2.9621	0.0015278	MKRN2	0.0460929
8850	3	20071524	20205896	549	34	41653	2.9875	0.0014062	KAT2B	0.0440238
9881	3	36858308	36996548	280	21	41653	6.0617	6.7349e-10	TRANK1	1.211e-05
9852	3	37017357	37044795	42	5	41653	3.8256	6.5218e-05	EPM2AIP1	0.00673957
4292	3	37024841	37102337	138	11	41653	4.0342	2.7389e-05	MLH1	0.0036445
9209	3	37084117	37227992	256	11	41653	4.0988	2.0767e-05	LRRFIP2	0.00298729
353274	3	44471262	44529162	76	14	41653	3.3471	0.00040832	ZNF445	0.0215941
285346	3	44529924	44562222	38	9	41653	3.1577	0.00079508	ZNF852	0.0320646
10168	3	44656511	44699963	50	8	41653	3.1382	0.00084996	ZNF197	0.0334423
7584	3	44680108	44712283	27	8	41653	3.2454	0.0005865	ZNF35	0.0267661
91392	3	44744135	44775323	47	9	41653	4.3766	6.0273e-06	ZNF502	0.0014262
115560	3	44761098	44788575	39	6	41653	4.3097	8.1756e-06	ZNF501	0.00174744
57456	3	44780236	44813173	31	7	41653	4.4558	4.1798e-06	KIAA1143	0.00112175
56992	3	44793209	44904748	118	14	41653	4.1656	1.5527e-05	KIF15	0.00249278
131616	3	44893408	44917156	39	11	41653	4.517	3.1359e-06	TMEM42	0.000931858
211	3	52222099	52258343	31	6	41653	3.6868	0.00011356	ALAS1	0.00976996
23166	3	52519354	52568512	81	14	41653	3.3151	0.00045807	STAB1	0.0232016
64943	3	52548385	52579093	65	9	41653	3.1842	0.00072575	NT5DC2	0.0302579
440957	3	52560002	52584586	47	8	41653	3.1648	0.00077594	SMIM4	0.0316376
55193	3	52569368	52729866	338	11	41653	4.1698	1.5244e-05	PBRM1	0.00249278
26354	3	52709936	52738513	42	5	41653	4.2357	1.1392e-05	GNL3	0.0020902
55830	3	52718500	52750099	49	5	41653	4.3052	8.3404e-06	GLT8D1	0.00174744
28972	3	52729792	52752198	40	5	41653	4.2587	1.0283e-05	SPCS1	0.0019463
6787	3	52734796	52814965	155	11	41653	4.0817	2.2356e-05	NEK4	0.00316522
3697	3	52801602	52836084	67	6	41653	4.2106	1.2735e-05	ITIH1	0.00226721
3699	3	52818784	52853025	64	8	41653	4.5853	2.2668e-06	ITIH3	0.000769044
3700	3	52837006	52874717	77	8	41653	4.6687	1.5157e-06	ITIH4	0.0006489
389125	3	52857131	52879235	53	5	41653	4.2704	9.7582e-06	MUSTN1	0.0019072
100526772	3	52857131	52941597	161	11	41653	4.3929	5.5915e-06	TMEM110-MUSTN1	0.0013964
375346	3	52860772	52941597	156	11	41653	4.3874	5.7352e-06	TMEM110	0.00140478
51460	3	52923221	53090089	353	17	41653	3.8938	4.9351e-05	SFMBT1	0.00572503
776	3	53519076	53857179	792	78	41653	4.1575	1.6087e-05	CACNA1D	0.00251531
55349	3	53840324	53890420	145	26	41653	3.8665	5.5197e-05	CHDH	0.00612653
253559	3	84998133	86133579	2803	51	41653	3.6596	0.00012632	CADM2	0.0104671
961	3	107751941	107819935	141	23	41653	5.0179	2.6116e-07	CD47	0.000239399
66000	3	132747171	133126619	1146	54	41653	3.7307	9.5484e-05	TMEM108	0.00889584
253461	3	141033055	141178634	274	25	41653	3.6949	0.00010997	ZBTB38	0.00950659
5922	3	141195891	141344186	209	20	41653	2.9495	0.0015916	RASA2	0.0469927
483	3	141585424	141655382	231	22	41653	2.9863	0.0014121	ATP1B3	0.0440238
10051	3	160107078	160162755	99	14	41653	2.977	0.0014556	SMC4	0.044817
286827	3	160143291	160177626	66	11	41653	3.0592	0.0011097	TRIM59	0.0390726
57709	3	170167342	170313863	315	33	41653	2.9922	0.0013849	SLC7A14	0.0440238
56922	3	182723006	182827373	197	15	41653	3.4803	0.00025046	MCCC1	0.0161285
2257	3	191847033	192455388	1603	129	41653	4.1555	1.6227e-05	FGF12	0.00251532
57495	4	37236690	37461087	722	69	41653	3.1795	0.00073755	NWD2	0.0304172
2557	4	46910917	47006424	320	20	41653	3.0543	0.0011278	GABRA4	0.0393673
201780	4	48475360	48501541	69	9	41653	3.5519	0.00019125	SLC10A4	0.0136463
326340	4	48482269	48506406	45	7	41653	3.5157	0.00021926	ZAR1	0.0148774
285527	4	48489380	48792329	364	19	41653	3.0976	0.00097547	FRYL	0.0361181
54940	4	48822599	48873834	70	10	41653	3.3411	0.0004173	OCIAD1	0.02194
5161	4	96751239	96772625	97	9	41653	2.9861	0.0014127	PDHA2	0.0440238
59067	4	123523783	123552212	75	12	41653	3.2252	0.00062945	IL21	0.0277325
9848	4	170897748	170958371	141	19	41653	3.1008	0.00096484	MFAP3L	0.0360682
8470	4	186496598	186887870	1629	139	41653	3.0478	0.0011526	SORBS2	0.0393808
7098	4	186980309	187016252	135	25	41653	3.1525	0.0008094	TLR3	0.0325589
5144	5	58254865	59793925	3753	163	41653	3.3709	0.00037464	PDE4D	0.0204754
57688	5	60618100	60851999	339	23	41653	3.0068	0.0013202	ZSWIM6	0.0426388
7060	5	79321170	79389111	171	13	41653	3.1346	0.00086034	THBS4	0.033557
23635	5	80703179	81057072	701	39	41653	5.4428	2.6221e-08	SSBP2	0.000124739
84250	5	93943086	94043326	259	16	41653	3.1358	0.00085701	ANKRD32	0.0334998
79772	5	94028280	94630279	1421	115	41653	3.5551	0.00018891	MCTP1	0.0135872
171019	5	128786103	129084376	780	29	41653	3.3088	0.00046847	ADAMTS19	0.023464
23338	5	133850003	133928918	195	32	41653	2.9324	0.0016819	JADE2	0.0491744
84105	5	134230810	134308336	73	19	41653	3.3748	0.00036934	PCBD2	0.0204342
1794	5	169054251	169520386	1453	118	41653	4.7358	1.0908e-06	DOCK2	0.000530099
100131897	5	169280719	169417744	346	53	41653	5.2517	7.5335e-08	FAM196B	0.000169325
347733	6	3214495	3237968	17	3	41653	3.1613	0.00078524	TUBB2B	0.0318722
63915	6	8003800	8074647	314	18	41653	3.5009	0.00023185	BLOC1S5	0.0153576
221711	6	10877064	10984542	313	30	41653	3.4465	0.00028394	SYCP2L	0.017425
54898	6	10970992	11054624	152	13	41653	3.0496	0.0011457	ELOVL2	0.0393808
8340	6	27765257	27785709	39	7	41653	3.2904	0.00050019	HIST1H2BL	0.024322
8329	6	27765977	27786445	40	7	41653	3.1576	0.00079533	HIST1H2AI	0.0320646
8357	6	27767842	27788314	38	7	41653	3.2368	0.00060448	HIST1H3H	0.0271051
8331	6	27772080	27792518	37	7	41653	3.3924	0.00034637	HIST1H2AJ	0.0194627
8342	6	27772822	27793267	39	7	41653	3.4483	0.00028202	HIST1H2BM	0.017425
8363	6	27781903	27802258	41	10	41653	3.9571	3.794e-05	HIST1H4J	0.00477062
8362	6	27788952	27809305	36	11	41653	3.9808	3.4338e-05	HIST1H4K	0.00434811
8341	6	27795544	27831533	54	10	41653	3.9067	4.679e-05	HIST1H2BN	0.00552663
8330	6	27795658	27816117	37	7	41653	3.9132	4.5543e-05	HIST1H2AK	0.00549603
8332	6	27823107	27843576	37	7	41653	3.3279	0.00043758	HIST1H2AL	0.0225147
3009	6	27824570	27845359	41	8	41653	3.3005	0.0004826	HIST1H1B	0.0239053
8354	6	27829623	27850099	44	8	41653	3.1837	0.00072703	HIST1H3I	0.0302579
8368	6	27830926	27851289	45	9	41653	3.1745	0.00075059	HIST1H4L	0.0307434
7746	6	28183029	28211265	70	11	41653	3.0489	0.0011485	ZSCAN9	0.0393808
222698	6	28217075	28238736	44	11	41653	3.1017	0.00096205	NKAPL	0.0360388
7741	6	28224788	28256001	57	12	41653	3.059	0.0011104	ZSCAN26	0.0390726
84547	6	28239314	28280326	96	15	41653	3.7684	8.2134e-05	PGBD1	0.00792327
282890	6	28952562	28983037	70	13	41653	3.2877	0.00050502	ZNF311	0.0243452
26692	6	29001990	29022952	76	9	41653	3.1897	0.00071206	OR2W1	0.0301608
442184	6	29043985	29065090	52	10	41653	3.3228	0.00044554	OR2B3	0.0226948
7932	6	29543818	29566745	69	15	41653	3.1991	0.00068924	OR2H2	0.0294846
780	6	30840694	30877933	127	10	41653	3.4001	0.00033678	DDR1	0.0193471
60685	6	37777272	38171637	1057	26	41653	3.0333	0.0012095	ZFAND3	0.0404238
23113	6	43139913	43202325	113	15	41653	3.0134	0.0012917	CUL9	0.0421526
10591	6	43183367	43207211	61	11	41653	3.007	0.0013193	DNPH1	0.0426388
84630	6	43201222	43265997	156	24	41653	2.9904	0.001393	TTBK1	0.0440238
10864	6	43255737	43283276	47	11	41653	3.713	0.0001024	SLC22A7	0.00919625
401262	6	43263211	43287005	39	8	41653	3.8096	6.9605e-05	CRIP3	0.007063
24149	6	43293808	43347181	74	14	41653	3.6304	0.00014148	ZNF318	0.0111577
7021	6	50776439	50825326	119	19	41653	4.1836	1.4346e-05	TFAP2B	0.00239613
9892	6	84252604	84429127	345	23	41653	5.031	2.4391e-07	SNAP91	0.000239399
246269	6	108606098	108856751	365	23	41653	3.3877	0.00035239	LACE1	0.0197393
25842	6	119205241	119240336	82	13	41653	2.9736	0.0014718	ASF1A	0.0451612
154215	6	124114991	125156786	2740	197	41653	4.2131	1.2593e-05	NKAIN2	0.00226435
23345	6	152432819	152968534	1774	118	41653	4.1894	1.3985e-05	SYNE1	0.0023949
26271	6	153281658	153314740	113	13	41653	3.1867	0.00071963	FBXO5	0.0301608
54516	6	153298400	153333925	104	13	41653	2.9578	0.0015491	MTRF1L	0.0462697
9589	6	160137712	160187351	134	15	41653	3.2315	0.00061571	WTAP	0.0274186
39	6	160172989	160210087	110	12	41653	3.0294	0.0012253	ACAT2	0.0407248
6196	6	166812854	167285948	1585	142	41653	4.8567	5.9666e-07	RPS6KA2	0.000412636
23353	7	845194	924557	289	17	41653	3.0868	0.0010115	SUN1	0.0367575
51608	7	906191	946073	147	26	41653	4.0344	2.7377e-05	GET4	0.0036445
11033	7	927537	1005208	277	45	41653	3.3038	0.00047687	ADAP1	0.0237524
8379	7	1845428	2282583	1773	33	41653	4.1592	1.597e-05	MAD1L1	0.00251531
654231	7	5910429	5935994	101	22	41653	3.5019	0.00023097	OCM	0.0153576
27102	7	6051878	6108860	223	25	41653	3.0699	0.0010705	EIF2AK1	0.0384048
1687	7	24727974	24807639	290	21	41653	4.3048	8.3577e-06	DFNA5	0.00174744
8935	7	26687397	27044862	877	21	41653	3.5492	0.0001932	SKAP2	0.0137309
5137	7	31781666	32349016	2050	120	41653	3.7385	9.2567e-05	PDE1C	0.00871438
57002	7	39595984	39661681	193	24	41653	3.3267	0.00043936	YAE1D1	0.0225147
1021	7	92224235	92475941	297	30	41653	3.889	5.0329e-05	CDK6	0.00576411
23660	7	99092273	99141445	55	10	41653	2.9649	0.0015141	ZKSCAN5	0.0459107
55904	7	104644637	104764532	171	13	41653	3.3731	0.00037168	KMT2E	0.0204386
222255	7	105234932	105527046	791	107	41653	3.0904	0.00099936	ATXN7L1	0.0366185
51631	7	139015105	139118203	296	5	41653	3.6545	0.00012887	LUC7L2	0.0105328
154791	7	139015196	139041065	76	5	41653	3.7142	0.00010194	C7orf55	0.00919625
100996928	7	139015878	139118203	296	5	41653	3.6545	0.00012887	C7orf55-LUC7L2	0.0105328
154790	7	139198674	139239731	72	9	41653	3.3289	0.00043592	CLEC2L	0.0225147
27147	7	140208220	140351285	293	20	41653	3.3722	0.00037283	DENND2A	0.0204386
51650	7	140695961	140724781	54	7	41653	4.7865	8.4868e-07	MRPS33	0.000485254
100507421	7	140764032	141190180	934	83	41653	3.469	0.00026118	TMEM178B	0.0164206
9228	8	867021	1666642	3968	207	41653	3.6513	0.00013046	DLGAP2	0.0106145
64478	8	2782875	4862328	16037	583	41653	3.7165	0.00010101	CSMD1	0.00919625
57805	8	22452145	22487984	112	9	41653	3.1416	0.00084023	CCAR2	0.033171
55909	8	22467931	22536661	174	17	41653	3.3525	0.00040046	BIN3	0.021367
2796	8	25266774	25292556	33	5	41653	3.4299	0.00030194	GNRH1	0.0180973
54793	8	25275363	25325984	117	6	41653	3.2892	0.00050235	KCTD9	0.0243452
157313	8	25306275	25375425	158	8	41653	2.9821	0.0014312	CDCA2	0.0443697
27257	8	38010839	38044248	45	7	41653	4.6316	1.8141e-06	LSM1	0.000692892
9530	8	38024106	38080819	77	6	41653	4.3766	6.0281e-06	BAG4	0.0014262
23259	8	38078861	38130351	41	5	41653	4.6057	2.0558e-06	DDHD2	0.000716577
84513	8	38109035	38136841	27	5	41653	4.604	2.0723e-06	PPAPDC1B	0.000716577
54904	8	38117217	38249872	155	11	41653	4.68	1.4342e-06	WHSC1L1	0.000628984
137994	8	38230041	38277045	54	6	41653	4.7137	1.216e-06	LETM2	0.000546622
2260	8	38258656	38336352	122	20	41653	4.263	1.0086e-05	FGFR1	0.00192932
4067	8	56782386	56935006	487	36	41653	2.9408	0.0016368	LYN	0.0480119
444	8	62403115	62637199	533	35	41653	3.1247	0.00088999	ASPH	0.0343175
85479	8	66923791	67022755	286	31	41653	2.9523	0.0015769	DNAJC5B	0.0466737
56704	8	75136935	75243721	218	24	41653	3.2814	0.00051638	JPH1	0.0248263
9791	8	97264167	97356774	181	23	41653	3.9374	4.1181e-05	PTDSS1	0.00503725
57210	8	142207273	142320241	399	46	41653	3.2532	0.00057065	SLC45A4	0.0262426
203062	8	143283441	143494543	820	38	41653	3.3358	0.00042531	TSNARE1	0.0222311
2907	8	145054226	145077596	47	4	41653	3.089	0.001004	GRINA	0.0366185
340385	8	146014261	146045461	54	7	41653	3.1723	0.00075622	ZNF517	0.0309036
7553	8	146042855	146082893	103	5	41653	3.2624	0.0005524	ZNF7	0.0257992
28991	8	146065551	146088932	56	6	41653	3.0662	0.0010841	COMMD5	0.0384907
58500	8	146092336	146137453	42	8	41653	3.2749	0.00052841	ZNF250	0.0251358
79886	9	26830683	26902826	188	24	41653	3.1754	0.00074819	CAAP1	0.0307237
5646	9	33740464	33809229	188	24	41653	3.2944	0.0004932	PRSS3	0.0242965
54926	9	33807162	33930401	299	18	41653	3.2311	0.00061666	UBE2R2	0.0274186
55833	9	33911691	34058947	409	19	41653	3.617	0.000149	UBAP2	0.0114206
9413	9	71929287	72017372	289	28	41653	3.3266	0.0004395	FAM189A2	0.0225147
6096	9	77102252	77313534	461	40	41653	3.2676	0.00054236	RORB	0.0254631
65268	9	95936437	96092854	445	34	41653	3.0528	0.0011338	WNK2	0.0393673
10541	9	100735479	100790860	84	13	41653	3.2782	0.00052233	ANP32B	0.0249321
9830	9	100788071	100891695	205	26	41653	3.2676	0.00054237	TRIM14	0.0254631
114299	9	112393068	112723756	1240	87	41653	3.0492	0.0011473	PALM2	0.0393808
445815	9	112532577	112944792	1289	121	41653	3.5274	0.00020981	PALM2-AKAP2	0.0143992
23245	9	119177504	120187317	3043	151	41653	4.1666	1.5462e-05	ASTN2	0.00249278
22954	9	119350147	119473579	323	18	41653	3.0272	0.0012341	TRIM32	0.0408662
9355	9	126763889	126805572	115	14	41653	3.3479	0.00040717	LHX2	0.0215941
89853	9	129079123	129279320	519	32	41653	3.4741	0.00025628	MVB12B	0.016226
6256	9	137208316	137342431	383	32	41653	3.7325	9.4784e-05	RXRA	0.00887662
29085	9	139733256	139755490	16	4	41653	3.5353	0.00020366	PHPT1	0.0141938
158056	9	139736819	139765251	24	4	41653	2.9788	0.0014469	MAMDC4	0.0447792
347688	10	82828	105178	34	8	41653	3.1412	0.00084122	TUBB8	0.033171
10771	10	170405	310577	226	20	41653	3.4792	0.00025146	ZMYND11	0.0161285
338596	10	17351282	17506408	805	36	41653	3.1414	0.00084071	ST8SIA6	0.033171
783	10	18419373	18840688	1598	113	41653	3.8529	5.8362e-05	CACNB2	0.00636004
256297	10	23471460	23493181	32	9	41653	2.9917	0.001387	PTF1A	0.0440238
387695	10	85923511	85955050	85	17	41653	3.606	0.00015547	C10orf99	0.0117458
10023	10	99069022	99091672	84	8	41653	3.0185	0.0012703	FRAT1	0.041691
23401	10	99082254	99104458	57	7	41653	3.032	0.0012147	FRAT2	0.0404639
119032	10	104603967	104634718	78	12	41653	3.4274	0.00030473	C10orf32	0.0182037
9446	10	106003952	106037222	64	12	41653	3.0984	0.00097277	GSTO1	0.0361181
7511	10	111614524	111693311	117	14	41653	4.2954	8.7194e-06	XPNPEP1	0.00178163
120	10	111755627	111905323	198	20	41653	5.4327	2.7749e-08	ADD3	0.000124739
118856	10	127445022	127474390	40	9	41653	3.0926	0.00099215	MMP21	0.0365478
5791	10	129695325	129894180	748	100	41653	3.8736	5.3618e-05	PTPRE	0.00606356
406	11	13289325	13418813	327	37	41653	3.4786	0.00025205	ARNTL	0.0161285
6833	11	17404432	17508449	394	38	41653	3.3133	0.00046096	ABCC8	0.0232171
6291	11	18242902	18268384	80	11	41653	3.712	0.0001028	SAA4	0.00919625
100528017	11	18242902	18280221	140	24	41653	3.3838	0.00035748	SAA2-SAA4	0.0199005
56981	11	45105564	45266675	342	31	41653	4.2635	1.0061e-05	PRDM11	0.00192932
101060179	11	45224027	45246295	55	10	41653	3.0154	0.0012832	LOC101060179	0.0420277
55343	11	45815623	45844568	83	19	41653	2.9382	0.0016505	SLC35C1	0.0483349
2346	11	49158187	49240222	250	18	41653	3.4996	0.00023296	FOLH1	0.0153576
745	11	61510121	61565990	93	19	41653	4.5424	2.7804e-06	MYRF	0.000908989
746	11	61546602	61570085	30	6	41653	4.7433	1.0514e-06	TMEM258	0.000525145
2237	11	61550109	61574716	28	5	41653	4.502	3.3653e-06	FEN1	0.000975991
3992	11	61557097	61594529	42	5	41653	4.4183	4.9737e-06	FADS1	0.0012776
9415	11	61573675	61644826	183	22	41653	4.9984	2.8898e-07	FADS2	0.000247436
144097	11	63570846	63605190	65	11	41653	2.9419	0.0016309	C11orf84	0.047917
2011	11	63596400	63688492	127	11	41653	3.7703	8.1528e-05	MARK2	0.00792327
283248	11	63668693	63694407	24	5	41653	3.8548	5.7913e-05	RCOR2	0.0063496
79829	11	63696442	63734799	73	7	41653	3.0677	0.0010787	NAA40	0.0384843
1351	11	63732079	63754015	39	4	41653	3.2701	0.00053764	COX8A	0.0254631
55611	11	63743325	63775892	59	6	41653	3.1457	0.00082851	OTUB1	0.033011
28992	11	63756006	63943602	402	52	41653	3.6021	0.00015784	MACROD1	0.011875
117144	11	65774223	65803988	83	14	41653	3.1894	0.0007129	CATSPER1	0.0301608
89792	11	65798236	65826651	58	7	41653	3.0683	0.0010765	GAL3ST3	0.0384822
10992	11	65809264	65846382	62	10	41653	3.3956	0.00034242	SF3B2	0.0194627
55690	11	65827747	66022218	313	19	41653	4.5305	2.9416e-06	PACS1	0.000918402
64837	11	66014765	66045332	45	10	41653	3.1362	0.00085587	KLC2	0.0334998
81876	11	66026056	66054963	44	9	41653	3.3054	0.00047429	RAB1B	0.0236895
254263	11	66035672	66061685	41	9	41653	3.4077	0.0003276	CNIH2	0.0190019
10897	11	66042051	66066638	36	11	41653	4.1397	1.7391e-05	YIF1A	0.00262779
256472	11	66049373	66074135	40	14	41653	3.4235	0.00030906	TMEM151A	0.0182803
266743	11	66178475	66204177	39	12	41653	3.1808	0.00073438	NPAS4	0.0304172
246330	11	66223798	66254808	39	7	41653	3.0184	0.0012706	PELI3	0.041691
10072	11	66237484	66287130	90	7	41653	2.9713	0.0014826	DPP3	0.0451841
582	11	66268077	66311084	92	6	41653	2.9863	0.0014119	BBS1	0.0440238
254359	11	66278854	66323709	84	8	41653	3.2113	0.00066064	ZDHHC24	0.0285552
89	11	66304312	66340799	84	10	41653	4.095	2.1108e-05	ACTN3	0.00301225
8722	11	66320935	66346047	64	8	41653	4.3364	7.2434e-06	CTSF	0.00162804
55231	11	66347640	66370554	22	9	41653	4.1249	1.8545e-05	CCDC87	0.00275585
9973	11	66350630	66383490	39	13	41653	4.027	2.8243e-05	CCS	0.00367998
10432	11	66374053	66407405	29	9	41653	3.5794	0.0001722	RBM14	0.0126381
100526737	11	66374053	66423944	48	12	41653	3.8411	6.1253e-05	RBM14-RBM4	0.00655139
5936	11	66396088	66445856	48	12	41653	4.1456	1.6945e-05	RBM4	0.0025821
83759	11	66422469	66455348	28	10	41653	4.197	1.3524e-05	RBM4B	0.00233822
6712	11	66439967	66506716	58	18	41653	3.9312	4.2257e-05	SPTBN2	0.00513394
79703	11	66502207	66623997	106	20	41653	4.1986	1.3428e-05	C11orf80	0.00233822
9986	11	66600883	66624003	20	8	41653	4.3604	6.4903e-06	RCE1	0.00151561
5091	11	66605993	66735847	219	27	41653	3.6101	0.00015303	PC	0.0116595
78999	11	66614558	66637946	24	9	41653	3.8369	6.2304e-05	LRFN4	0.00655139
27087	11	134238398	134291880	204	24	41653	3.5014	0.00023143	B3GAT1	0.0153576
775	12	2069952	2817115	1980	170	41653	5.2287	8.537e-08	CACNA1C	0.00017056
2597	12	6633585	6657537	60	8	41653	3.0115	0.0012997	GAPDH	0.0422602
93661	12	18881045	18902122	60	9	41653	3.2913	0.00049869	CAPZA3	0.024322
254013	12	31790094	31832016	165	26	41653	3.0599	0.001107	METTL20	0.0390726
8909	12	48093517	48129355	110	16	41653	3.6972	0.00010898	ENDOU	0.00946652
10411	12	48118453	48174846	191	28	41653	3.0695	0.0010722	RAPGEF3	0.0384048
51564	12	48166505	48223763	184	33	41653	3.4265	0.00030574	HDAC7	0.0182037
7471	12	49362236	49386396	30	10	41653	3.278	0.00052274	WNT1	0.0249321
23109	12	49378933	49403088	22	6	41653	3.3952	0.00034289	DDN	0.0194627
5571	12	49386055	49423012	27	5	41653	3.4877	0.00024362	PRKAG1	0.0158715
8085	12	49402758	49463935	47	7	41653	3.4994	0.00023317	KMT2D	0.0153576
121268	12	49448467	49473808	26	6	41653	3.3099	0.00046657	RHEBL1	0.0234341
50846	12	49473204	49498602	32	7	41653	3.5573	0.00018732	DHH	0.0135269
5463	12	51570719	51621477	122	23	41653	3.2394	0.00059886	POU6F1	0.0269675
9802	12	51622508	51650501	59	12	41653	3.4416	0.00028916	DAZAP2	0.0175802
3747	12	75423858	75613584	474	38	41653	3.6757	0.00011861	KCNC2	0.0100862
4673	12	76428672	76488738	68	6	41653	3.3414	0.00041681	NAP1L1	0.02194
256021	12	92368752	92546447	481	69	41653	4.0354	2.7253e-05	C12orf79	0.0036445
56899	12	99118569	100388512	3093	170	41653	2.9936	0.0013784	ANKS1B	0.0439451
9671	12	108513511	108654314	389	35	41653	4.4718	3.8779e-06	WSCD2	0.00107275
6927	12	121405861	121450315	156	21	41653	3.2411	0.00059528	HNF1A	0.0269675
8638	12	121448095	121487045	126	22	41653	3.4301	0.00030166	OASL	0.0180973
80196	12	121827886	121872155	122	7	41653	3.2246	0.00063081	RNF34	0.0277325
84678	12	121856899	122029110	289	28	41653	3.0004	0.001348	KDM2B	0.0432057
8843	12	123189303	123211439	74	7	41653	3.0823	0.0010272	HCAR3	0.0372381
27198	12	123202153	123225129	36	7	41653	3.0899	0.0010012	HCAR1	0.0366185
2706	13	20751602	20778605	85	16	41653	2.9634	0.0015212	GJB2	0.0460483
9882	13	75848809	76066782	541	61	41653	3.8192	6.6952e-05	TBC1D4	0.00684014
55757	13	96443834	96715736	500	25	41653	3.1204	0.00090301	UGGT2	0.0346205
266722	13	96733093	97501816	1721	69	41653	3.7418	9.1357e-05	HS6ST3	0.00864574
23026	13	109238500	109870355	2398	156	41653	3.1987	0.00069034	MYO16	0.0294846
8858	13	113802968	113836698	56	4	41653	3.1118	0.00092964	PROZ	0.0353595
55795	13	113821853	113873335	78	7	41653	3.4755	0.00025492	PCID2	0.0161969
8451	13	113852507	113929392	148	8	41653	3.8399	6.1545e-05	CUL4A	0.00655139
57096	14	21746136	21829460	230	31	41653	4.7718	9.1297e-07	RPGRIP1	0.000485254
10202	14	24089324	24124848	49	11	41653	3.0463	0.0011582	DHRS2	0.0394424
5587	14	30035685	30406899	818	49	41653	3.6313	0.00014099	PRKD1	0.0111577
161357	14	47298826	48154157	2519	79	41653	3.4404	0.00029038	MDGA2	0.0175802
341880	14	58020640	58342592	1297	71	41653	3.7271	9.6865e-05	SLC35F4	0.00897799
83851	14	62321567	62583915	858	72	41653	2.9565	0.0015556	SYT16	0.0463868
6547	14	70500934	70665787	635	46	41653	3.5174	0.00021788	SLC8A3	0.0148398
64919	14	99625624	99748514	288	39	41653	4.1023	2.0454e-05	BCL11B	0.00296599
1735	14	102017688	102039789	41	11	41653	3.1042	0.00095387	DIO3	0.0358817
9578	14	103388716	103533742	311	34	41653	2.9851	0.0014175	CDC42BPB	0.044097
79038	14	104172081	104210005	68	15	41653	3.6084	0.00015405	ZFYVE21	0.0116877
23368	14	104190088	104325116	297	11	41653	3.3471	0.0004083	PPP1R13B	0.0215941
400359	15	38978799	39002239	92	15	41653	4.0008	3.1571e-05	C15orf53	0.00405484
22893	15	40723411	40770441	61	15	41653	3.2183	0.00064479	BAHD1	0.0280726
51103	15	41669547	41704658	53	8	41653	3.2311	0.00061665	NDUFAF1	0.0274186
23168	15	41699302	41785761	126	13	41653	3.0319	0.0012152	RTF1	0.0404639
3706	15	41776056	41805757	64	14	41653	3.7432	9.0835e-05	ITPKA	0.00864182
4058	15	41785840	41816085	75	15	41653	2.9718	0.0014802	LTK	0.0451841
8773	15	42773442	42835259	81	9	41653	3.054	0.001129	SNAP23	0.0393673
255252	15	42824720	42851002	39	9	41653	3.5417	0.0001988	LRRC57	0.013909
55142	15	42831011	42872192	65	9	41653	3.3684	0.00037803	HAUS2	0.0205981
57519	15	42857857	43023196	214	18	41653	3.5327	0.00020565	STARD9	0.0142686
146059	15	43005760	43039417	58	6	41653	2.96	0.0015383	CDAN1	0.0461003
53905	15	45412192	45467776	122	17	41653	3.6619	0.00012517	DUOX1	0.0104198
90525	15	45449412	45503373	99	10	41653	3.5479	0.00019412	SHF	0.013742
388125	15	62445734	62468359	48	11	41653	3.0561	0.0011211	C2CD4B	0.0392953
388135	15	74017772	74055495	120	20	41653	3.7157	0.00010134	C15orf59	0.00919625
161514	15	74155922	74191555	77	14	41653	3.7094	0.00010388	TBC1D21	0.00920131
80125	15	74518630	74638813	295	28	41653	2.9717	0.0014807	CCDC33	0.0451841
1445	15	75064425	75105539	79	10	41653	3.3946	0.00034359	CSK	0.0194627
79748	15	75095194	75128099	67	10	41653	2.9776	0.0014524	LMAN1L	0.044817
594855	15	75108951	75134136	47	10	41653	3.2879	0.00050475	CPLX3	0.0243452
25989	15	75118459	75145552	42	8	41653	3.212	0.00065908	ULK3	0.0285552
10066	15	75127197	75175670	71	11	41653	3.0145	0.0012872	SCAMP2	0.0420821
57184	15	75182328	75209462	39	6	41653	3.0995	0.0009691	FAM219B	0.0361181
9377	15	75202616	75240495	64	7	41653	3.0989	0.00097107	COX5A	0.0361181
100505679	15	84831138	84864921	18	4	41653	4.5254	3.0135e-06	UBE2Q2L	0.000918402
643707	15	84894525	84924120	62	15	41653	3.6355	0.0001387	GOLGA6L4	0.0110843
54993	15	85134249	85176947	81	14	41653	4.57	2.4391e-06	ZSCAN2	0.000812175
84942	15	85175607	85207521	75	11	41653	4.7198	1.1803e-06	WDR73	0.000544179
4828	15	85188360	85211802	59	11	41653	4.7925	8.2361e-07	NMB	0.000485254
23478	15	85202768	85269691	130	19	41653	4.5291	2.9623e-06	SEC11A	0.000918402
9640	15	85281818	85359663	155	18	41653	4.9371	3.9649e-07	ZNF592	0.000297054
57538	15	85349911	85426713	191	32	41653	3.835	6.2769e-05	ALPK3	0.00656192
5045	15	91401885	91436687	84	13	41653	2.942	0.0016303	FURIN	0.047917
79412	16	3004217	3028384	74	11	41653	3.358	0.00039251	KREMEN2	0.0210051
124222	16	3009342	3033485	66	11	41653	2.9551	0.0015629	PAQR4	0.0465273
2903	16	9837265	10286611	1782	49	41653	4.3857	5.7813e-06	GRIN2A	0.00140478
89927	16	15518325	15692116	248	34	41653	2.9291	0.0016998	C16orf45	0.0496171
57020	16	19556737	19722485	493	39	41653	2.9982	0.001358	C16orf62	0.0434488
253982	16	29902147	29941181	51	8	41653	4.0061	3.086e-05	ASPHD1	0.00399204
253980	16	29907657	29947545	53	7	41653	4.0548	2.5093e-05	KCTD13	0.00346855
124446	16	29963351	29994373	44	5	41653	3.8085	6.9919e-05	TMEM219	0.007063
9344	16	29975188	30013583	55	6	41653	3.955	3.8264e-05	TAOK2	0.00477575
8479	16	29993642	30017417	40	5	41653	3.7048	0.00010578	HIRIP3	0.00932368
283899	16	29997485	30027112	46	5	41653	3.4861	0.00024506	INO80E	0.0159077
8448	16	30006835	30033424	46	5	41653	3.3136	0.00046051	DOC2A	0.0232171
5595	16	30115426	30144630	39	9	41653	3.1452	0.00082982	MAPK3	0.033011
79798	16	31459010	31488488	34	10	41653	3.0487	0.0011493	ARMC5	0.0393808
23019	16	58543850	58673790	404	19	41653	2.9869	0.001409	CNOT1	0.0440238
1006	16	61671169	62080939	841	52	41653	3.1504	0.00081517	CDH8	0.0327178
50855	16	67684851	67706681	18	4	41653	2.9953	0.0013711	PARD6A	0.04379
84080	16	67686850	67710628	20	5	41653	2.96	0.0015382	ENKD1	0.0461003
388284	16	67690662	67712661	20	5	41653	3.025	0.0012431	C16orf86	0.0410886
55815	16	67830829	67871971	46	9	41653	3.0474	0.0011542	TSNAXIP1	0.0393808
80152	16	67852060	67891361	51	7	41653	3.1159	0.00091684	CENPT	0.0350015
57215	16	67866213	67888098	30	5	41653	3.0658	0.0010853	THAP11	0.0384907
10204	16	67870819	67916470	58	9	41653	3.0426	0.0011727	NUTF2	0.0397106
6560	16	67967377	68012597	49	8	41653	3.1472	0.00082412	SLC12A4	0.0330033
64180	16	67999566	68024452	34	7	41653	3.2903	0.00050048	DPEP3	0.024322
9057	16	68288419	68345726	100	14	41653	3.2689	0.00053986	SLC7A6	0.0254631
84138	16	68308043	68354868	84	13	41653	3.0072	0.0013182	SLC7A6OS	0.0426388
84916	16	69156499	69212937	100	20	41653	3.0061	0.0013232	CIRH1A	0.0426388
6645	16	69211050	69352955	285	19	41653	3.1293	0.00087608	SNTB2	0.0340233
27183	16	69335242	69368951	77	12	41653	3.2474	0.00058238	VPS4A	0.0267137
64146	16	69352524	69374498	54	10	41653	3.092	0.00099393	PDF	0.0365478
84342	16	69352524	69383526	76	13	41653	3.303	0.00047826	COG8	0.0237558
51388	16	69363415	69387014	48	10	41653	3.3634	0.00038491	NIP7	0.0207899
146456	16	69367149	69395712	49	12	41653	3.6271	0.00014329	TMED6	0.0112053
7014	16	69379464	69429891	68	13	41653	3.7108	0.00010332	TERF2	0.00919701
283971	16	70197928	70231050	4	2	41653	3.5212	0.00021481	CLEC18C	0.0146863
118460	16	70274134	70295833	13	7	41653	3.0507	0.0011414	EXOSC6	0.0393808
16	16	70276198	70333452	38	15	41653	3.0451	0.0011632	AARS	0.0395378
55308	16	70370764	70417286	52	16	41653	3.2436	0.00059018	DDX19A	0.0268659
6483	16	70403338	70482991	72	21	41653	3.2405	0.00059661	ST3GAL2	0.0269675
92154	16	70685107	70729954	104	20	41653	4.4522	4.2493e-06	MTSS1L	0.00112363
55697	16	70711342	70845074	254	25	41653	3.7771	7.9346e-05	VAC14	0.00779629
54768	16	70831287	71274625	315	26	41653	3.8578	5.721e-05	HYDIN	0.006311
342371	16	71869894	71901236	56	10	41653	3.076	0.0010489	ATXN1L	0.0379482
55565	16	71883583	71928093	78	12	41653	2.9771	0.0014548	ZNF821	0.044817
81631	16	87413157	87448380	101	19	41653	3.1797	0.00073718	MAP1LC3B	0.0304172
23174	16	87429852	87535870	372	17	41653	3.0287	0.001228	ZCCHC14	0.0407392
8741	17	7451609	7474925	63	15	41653	3.4209	0.0003121	TNFSF13	0.0183788
26168	17	7455309	7485287	83	17	41653	3.4587	0.00027141	SENP3	0.0168284
1973	17	7466024	7492324	63	13	41653	3.0382	0.0011899	EIF4A1	0.0400667
4628	17	8367523	8544094	260	19	41653	3.0476	0.0011535	MYH10	0.0393808
10750	17	18913969	18960336	29	7	41653	3.2126	0.00065772	GRAP	0.0285552
90313	17	27884198	27910175	38	12	41653	3.6443	0.00013407	TP53I13	0.0108104
28964	17	27890487	27926610	56	13	41653	3.6446	0.00013389	GIT1	0.0108104
55876	17	38050848	38084903	80	7	41653	3.2698	0.00053814	GSDMB	0.0254631
94103	17	38067294	38093884	67	8	41653	3.6186	0.00014807	ORMDL3	0.0114206
101928947	17	38073156	38105953	79	13	41653	3.7212	9.9154e-05	LOC101928947	0.00914302
100505591	17	38087727	38110987	72	10	41653	3.5319	0.00020632	LRRC3C	0.0142686
284110	17	38109226	38144019	122	12	41653	3.9859	3.3609e-05	GSDMA	0.00428598
5709	17	38127021	38164213	120	11	41653	3.5989	0.00015977	PSMD3	0.0119701
1440	17	38161614	38184066	83	9	41653	3.8907	4.997e-05	CSF3	0.00575968
9862	17	38165350	38220889	127	12	41653	4.3164	7.9293e-06	MED24	0.00173874
7067	17	38208446	38260120	91	20	41653	3.7779	7.9082e-05	THRA	0.00779629
6774	17	40455342	40550586	171	14	41653	3.0231	0.0012508	STAT3	0.0412672
92579	17	42138098	42163712	32	7	41653	3.003	0.0013367	G6PC3	0.0429968
10014	17	42144121	42211014	108	13	41653	4.473	3.8569e-06	HDAC5	0.00107275
78995	17	42209274	42249844	65	7	41653	4.7267	1.1411e-06	C17orf53	0.000539951
92591	17	42238074	42266650	52	6	41653	4.6479	1.6767e-06	ASB16	0.000655407
79089	17	42254300	42279099	38	8	41653	5.0252	2.514e-07	TMUB2	0.000239399
56970	17	42259173	42285747	46	10	41653	5.067	2.0203e-07	ATXN7L3	0.000239399
7343	17	42272401	42308994	64	11	41653	4.7719	9.1235e-07	UBTF	0.000485254
6521	17	42315758	42361654	99	24	41653	3.5463	0.00019536	SLC4A1	0.0137756
8714	17	48702205	48779063	176	42	41653	3.2566	0.00056379	ABCC3	0.0261276
91369	17	48760551	48795270	56	12	41653	3.5427	0.00019801	ANKRD40	0.0139079
654364	17	49220897	49259105	125	18	41653	3.5087	0.00022511	NME1-NME2	0.0151599
4831	17	49232796	49259105	77	15	41653	3.7931	7.4404e-05	NME2	0.00739148
54799	17	49244786	49347788	242	18	41653	4.2362	1.1366e-05	MBTD1	0.0020902
51096	17	49327897	49385294	132	14	41653	4.3241	7.6584e-06	UTP18	0.00170007
3131	17	53332321	53412426	178	32	41653	5.1616	1.2245e-07	HLF	0.000197326
8165	17	55152553	55208710	183	30	41653	2.9874	0.001407	AKAP1	0.0440238
5578	17	64288760	64816862	1745	120	41653	4.2743	9.5883e-06	PRKCA	0.00189458
10476	17	73024955	73053074	94	17	41653	3.8371	6.2237e-05	ATP5H	0.00655139
23510	17	73033279	73071981	131	20	41653	4.0354	2.7253e-05	KCTD2	0.0036445
79637	17	73096047	73136360	107	16	41653	3.0632	0.0010947	ARMC7	0.0387476
30833	17	73116320	73137890	38	7	41653	3.1217	0.00089902	NT5C	0.0345412
51155	17	73121343	73160775	72	10	41653	3.1276	0.00088117	HN1	0.0341472
6613	17	73153825	73189098	58	9	41653	3.5297	0.00020799	SUMO2	0.014329
4884	17	78430633	78460404	67	18	41653	3.4018	0.00033476	NPTX1	0.0193471
1830	18	29017732	29068665	181	18	41653	3.0375	0.0011926	DSG3	0.0400825
54941	18	29588445	29663154	164	26	41653	3.2536	0.00056971	RNF125	0.0262426
84307	18	32810994	32848397	64	13	41653	3.0124	0.0012961	ZNF397	0.0422195
252884	18	32936661	32967301	69	12	41653	3.4935	0.00023834	ZNF396	0.0156408
6014	18	40313183	40705676	883	54	41653	3.5823	0.0001703	RIT2	0.0125499
6860	18	40837857	40867615	49	11	41653	3.1252	0.00088835	SYT4	0.0343175
83473	18	44487565	44638614	386	23	41653	3.1915	0.00070765	KATNAL2	0.030081
54808	18	46557846	46997172	1123	27	41653	3.0952	0.00098349	DYM	0.0363124
9658	18	74059637	74217146	454	43	41653	3.1638	0.00077852	ZNF516	0.031671
101927989	18	74189915	74215874	59	19	41653	3.0725	0.0010614	LOC101927989	0.038188
26251	18	77613668	77669816	191	20	41653	3.8699	5.4434e-05	KCNG2	0.00607936
81794	19	8635124	8685588	84	19	41653	3.1461	0.00082727	ADAMTS10	0.033011
84971	19	10644570	10674099	98	13	41653	3.4163	0.00031738	ATG4D	0.018589
65095	19	10653761	10686702	105	15	41653	3.716	0.00010119	KRI1	0.00919625
1032	19	10667138	10689655	84	12	41653	3.6385	0.00013711	CDKN2D	0.0110061
10053	19	10673347	10707991	131	15	41653	3.365	0.00038268	AP1M2	0.0207884
57153	19	10703121	10765235	163	19	41653	4.6233	1.8882e-06	SLC44A2	0.000692892
3609	19	10754937	10813095	81	8	41653	5.1878	1.0639e-07	ILF3	0.0001913
81890	19	10802112	10834043	71	10	41653	3.2264	0.00062672	QTRT1	0.0276881
255809	19	10937304	10990466	74	13	41653	3.1884	0.00071534	C19orf38	0.0301608
10498	19	10972253	11043453	101	12	41653	3.4671	0.00026302	CARM1	0.0164786
78992	19	11023444	11049357	49	8	41653	3.6714	0.0001206	YIPF2	0.0101332
90580	19	11029424	11050917	39	6	41653	3.7002	0.00010771	C19orf52	0.00944748
54858	19	18441397	18490763	143	26	41653	3.0527	0.0011341	PGPEP1	0.0393673
1463	19	19312773	19373061	124	16	41653	4.7732	9.065e-07	NCAN	0.000485254
404037	19	19356450	19383596	57	6	41653	5.6075	1.0263e-08	HAPLN4	9.22695e-05
53345	19	19364841	19394074	74	9	41653	5.1317	1.4357e-07	TM6SF2	0.000198579
57794	19	19377320	19441321	134	12	41653	4.2747	9.5712e-06	SUGP1	0.00189458
23383	19	19421496	19479563	120	10	41653	4.2979	8.6209e-06	MAU2	0.00178163
54815	19	19486642	19629741	201	14	41653	4.6252	1.8713e-06	GATAD2A	0.000692892
83983	19	19615028	19636469	37	5	41653	4.8345	6.6726e-07	TSSK6	0.0004285
51079	19	19616550	19649858	61	5	41653	4.9563	3.5922e-07	NDUFA13	0.000290721
374887	19	19629670	19658393	53	4	41653	5.0142	2.6628e-07	YJEFN3	0.000239399
148113	19	19639057	19667468	51	6	41653	5.3708	3.9203e-08	CILP2	0.000138523
80714	19	19662516	19739725	109	13	41653	3.8475	5.9668e-05	PBX4	0.00646319
9170	19	19724464	19749039	35	8	41653	3.8973	4.8644e-05	LPAR2	0.00567966
51291	19	19730285	19764457	58	14	41653	4.6611	1.5728e-06	GMIP	0.000655407
57130	19	19746007	19784512	88	15	41653	3.9092	4.6301e-05	ATP13A1	0.00552663
94039	19	19768962	19801735	84	14	41653	3.6309	0.0001412	ZNF101	0.0111577
9745	19	30853328	31058966	448	49	41653	3.0345	0.0012045	ZNF536	0.0403384
101927254	19	31630820	31705976	147	11	41653	3.0061	0.001323	LOC101927254	0.0426388
444882	19	46533006	46554274	47	11	41653	3.1301	0.00087363	IGFL4	0.0340016
29998	19	48101453	48216534	339	26	41653	3.3864	0.0003541	GLTSCR1	0.0197735
2524	19	49189228	49219191	91	10	41653	3.1831	0.00072864	FUT2	0.0302579
284358	19	49205999	49232976	93	7	41653	3.1109	0.00093272	MAMSTR	0.0353824
3748	19	50808765	50842634	73	22	41653	2.9538	0.0015695	KCNC3	0.0466408
9476	19	50851734	50878931	61	6	41653	3.4606	0.00026953	NAPSA	0.0168278
7376	19	50869680	50896285	35	4	41653	2.9588	0.001544	NR1H2	0.0461941
2109	19	51838409	51879672	143	19	41653	3.0867	0.0010119	ETFB	0.0367575
90485	19	57163729	57193151	120	15	41653	3.1872	0.00071841	ZNF835	0.0301608
201514	19	58909245	58939694	96	6	41653	3.6166	0.00014926	ZNF584	0.0114206
7691	19	58934181	58961589	59	6	41653	3.1366	0.00085449	ZNF132	0.0334998
10998	19	58999700	59033432	55	9	41653	4.0609	2.4444e-05	SLC27A5	0.00340719
84878	19	59014897	59041845	40	9	41653	4.2017	1.3245e-05	ZBTB45	0.00233489
10155	19	59045824	59072087	33	7	41653	4.1872	1.4122e-05	TRIM28	0.00239554
27243	19	59052933	59076495	34	7	41653	3.9054	4.7026e-05	CHMP2A	0.00552663
9040	19	59057079	59080343	39	7	41653	3.7687	8.2037e-05	UBE2M	0.00792327
7593	19	59063284	59095757	63	8	41653	3.5522	0.00019103	MZF1	0.0136463
9762	20	3133263	3164238	95	22	41653	3.1036	0.00095586	LZTS3	0.0358817
140733	20	13966146	16043842	6135	318	41653	5.313	5.3927e-08	MACROD2	0.000138523
6238	20	17584323	17672934	189	29	41653	4.2174	1.2357e-05	RRBP1	0.00224436
83737	20	32941041	33109198	203	10	41653	3.3293	0.00043529	ITCH	0.0225147
83658	20	33094193	33138762	39	7	41653	3.5675	0.00018021	DYNLRB1	0.0131722
84557	20	33124688	33158149	42	7	41653	4.0753	2.2973e-05	MAP1LC3A	0.00322717
128869	20	33138346	33275089	177	13	41653	3.2596	0.00055778	PIGU	0.0259465
58476	20	33282147	33311240	45	5	41653	3.3955	0.00034254	TP53INP2	0.0194627
23054	20	33292578	33423433	180	14	41653	3.4771	0.00025339	NCOA6	0.0161568
57644	20	33533704	33600240	150	12	41653	2.9831	0.0014266	MYH7B	0.0443034
56259	20	36312357	36510531	333	21	41653	3.6583	0.00012693	CTNNBL1	0.0104694
343578	20	37220577	37289295	214	32	41653	2.9623	0.0015266	ARHGAP40	0.0460929
6789	20	43585120	43718600	238	15	41653	4.1115	1.9655e-05	STK4	0.00289686
3787	20	43710950	43739753	69	16	41653	5.3393	4.6642e-08	KCNS1	0.000138523
149708	20	43728093	43753813	83	12	41653	5.0326	2.4196e-07	WFDC5	0.000239399
128488	20	43742067	43763106	66	9	41653	5.1081	1.6272e-07	WFDC12	0.000208991
5266	20	43793540	43815185	70	4	41653	4.4115	5.1337e-06	PI3	0.00130013
6406	20	43825605	43848414	52	6	41653	4.5259	3.0069e-06	SEMG1	0.000918402
6407	20	43840010	43863099	43	5	41653	4.5153	3.1613e-06	SEMG2	0.000931858
6590	20	43870880	43893205	69	7	41653	3.441	0.00028982	SLPI	0.0175802
8785	20	43912086	43947206	107	14	41653	4.1829	1.4392e-05	MATN4	0.00239613
11317	20	43925483	43956464	95	17	41653	4.2368	1.1334e-05	RBPJL	0.0020902
1434	20	47652783	47723497	171	13	41653	3.0426	0.0011726	CSE1L	0.0397106
3745	20	47978505	48109181	429	45	41653	3.6256	0.00014416	KCNB1	0.0112214
3755	20	49610193	49649675	83	14	41653	4.1319	1.7986e-05	KCNG1	0.00269505
2778	20	57404756	57496250	217	43	41653	3.2781	0.00052247	GNAS	0.0249321
11255	20	60780017	60805323	81	25	41653	3.4001	0.00033676	HRH3	0.0193471
9885	20	60803541	60881269	209	20	41653	3.8194	6.6878e-05	OSBPL2	0.00684014
1917	20	62109365	62140668	170	27	41653	3.7937	7.4213e-05	EEF1A2	0.00739148
57473	20	62578057	62611223	89	14	41653	3.142	0.00083894	ZNF512B	0.033171
140700	20	62595466	62621182	70	10	41653	2.9521	0.0015782	SAMD10	0.0466737
388849	22	20125602	20148748	93	15	41653	3.3301	0.00043408	LOC388849	0.0225147
23759	22	22010273	22062202	194	21	41653	3.0665	0.0010827	PPIL2	0.0384907
29799	22	22041825	22100071	188	31	41653	3.3723	0.00037278	YPEL1	0.0204386
5594	22	22103946	22231970	289	19	41653	4.3567	6.6012e-06	MAPK1	0.00152175
9647	22	22263792	22317250	149	16	41653	4.3529	6.7177e-06	PPM1F	0.001529
8940	22	22301397	22347219	127	17	41653	3.6271	0.00014333	TOP3B	0.0112053
9814	22	31882125	32024537	323	20	41653	3.108	0.00094194	SFI1	0.0356569
253143	22	32067333	32156120	213	21	41653	2.9605	0.0015358	PRR14L	0.0461003
9681	22	32139937	32313020	461	20	41653	3.5116	0.00022273	DEPDC5	0.015056
8911	22	39956758	40095740	294	27	41653	3.4786	0.00025203	CACNA1I	0.0161285
2847	22	41065182	41088818	43	8	41653	5.1479	1.3169e-07	MCHR1	0.000197326
10478	22	41155636	41225403	89	10	41653	4.883	5.2235e-07	SLC25A17	0.000375695
6767	22	41210539	41263012	70	11	41653	4.0531	2.527e-05	ST13	0.00346855
63929	22	41243085	41338823	72	11	41653	4.1659	1.5505e-05	XPNPEP3	0.00249278
150353	22	41245553	41268130	26	6	41653	3.5623	0.00018379	DNAJB7	0.0133255
9978	22	41337351	41379019	35	9	41653	4.1035	2.0349e-05	RBX1	0.00296599
11252	22	43255772	43421184	490	15	41653	3.4592	0.00027086	PACSIN2	0.0168284

## Sheet: 4. original.diff
Table 4. Differential genes based on simple comparison of signficant genes from the two original GWAS (at FDR<0.01)
GENE	CHR	START	STOP	NSNPS	NPARAM	N	ZSTAT	P	GeneName	FDR
29101	1	1467053	1520262	2	1	105318	2.5916	0.0047761	SSU72	0.0303889
5590	1	1971909	2126834	362	24	105318	3.4046	0.00033125	PRKCZ	0.00373899
100506504	1	2103250	2125812	43	11	105318	4.4282	4.751e-06	LOC100506504	0.000109523
199990	1	2105899	2154159	101	20	105318	4.5741	2.3917e-06	C1orf86	6.03158e-05
6497	1	2150134	2251652	265	39	105318	2.5375	0.0055824	SKI	0.0343875
11079	1	2313214	2346883	90	21	105318	2.4457	0.0072284	RER1	0.0417118
5192	1	2326241	2354010	82	19	105318	2.6703	0.003789	PEX10	0.0255839
9651	1	2397754	2446964	113	18	105318	3.395	0.00034313	PLCH2	0.00384412
127281	1	2507899	2532908	86	7	105318	2.9332	0.0016773	FAM213B	0.013653
79258	1	2512078	2574499	192	10	105318	3.0617	0.0011003	MMEL1	0.00980887
100287898	1	2562807	2716230	109	11	105318	2.5474	0.0054268	TTC34	0.0336673
63976	1	2975565	3365185	1316	152	105318	2.98	0.0014415	PRDM16	0.0121574
8718	1	6510787	6537432	46	7	105318	2.9441	0.0016196	TNFRSF25	0.0133465
57449	1	6516152	6590121	168	22	105318	3.0072	0.0013185	PLEKHG5	0.0112949
3104	1	6630051	6659340	48	14	105318	3.6664	0.00012301	ZBTB48	0.00165143
9903	1	6640784	6672958	50	11	105318	4.61	2.0135e-06	KLHL21	5.18693e-05
148479	1	6663756	6694093	51	9	105318	4.7861	8.5006e-07	PHF13	2.43391e-05
90326	1	6674925	6705646	68	11	105318	4.909	4.5778e-07	THAP3	1.42658e-05
55735	1	6684228	6771966	187	19	105318	5.7126	5.562e-09	DNAJC11	2.71767e-07
50651	1	8368171	8414227	131	20	105318	5.2622	7.116e-08	SLC45A1	2.68808e-06
473	1	8402464	8887699	703	28	105318	5.0946	1.747e-07	RERE	6.07598e-06
943	1	12113434	12214264	236	46	105318	2.8441	0.0022268	TNFRSF8	0.0170094
101927546	1	16541343	16563528	50	6	105318	3.3761	0.00036762	ANO7P1	0.00405035
79363	1	16548182	16573659	51	6	105318	3.3782	0.00036477	RSG1	0.00402635
54455	1	16563339	16688965	256	9	105318	2.8219	0.0023873	FBXO42	0.017874
55707	1	16757167	16796585	99	14	105318	2.6916	0.003556	NECAP2	0.0243305
729574	1	16989498	17010007	6	1	105318	2.528	0.0057354	FAM231A	0.0350892
4237	1	17290997	17318081	69	12	105318	2.3816	0.0086184	MFAP2	0.0475506
6390	1	17335217	17390665	177	17	105318	2.7552	0.0029329	SDHB	0.0210777
11240	1	17383256	17455948	303	16	105318	2.6358	0.0041966	PADI2	0.0275989
84966	1	18424240	18714977	988	123	105318	3.4331	0.00029834	IGSF21	0.00343215
400745	1	21036225	21069133	103	19	105318	3.7084	0.0001043	SH2D5	0.00144932
50809	1	21059170	21123808	134	15	105318	3.8167	6.7623e-05	HP1BP3	0.00102351
8672	1	21122785	21513381	713	23	105318	3.5838	0.00016934	EIF4G3	0.00218273
998	1	22369120	22429439	154	20	105318	3.3746	0.00036965	CDC42	0.00406773
54361	1	22433798	22480474	138	23	105318	3.7968	7.3287e-05	WNT4	0.00109087
11123	1	24818841	24873510	157	19	105318	2.5191	0.0058827	RCAN3	0.035808
101928728	1	27008623	27032896	29	6	105318	2.6733	0.003755	LOC101928728	0.0253925
8289	1	27012522	27118601	134	8	105318	3.1552	0.00080196	ARID1A	0.00760292
55650	1	27103739	27134894	25	6	105318	3.3556	0.0003959	PIGV	0.00430913
84243	1	27143201	27194092	62	8	105318	2.3869	0.0084953	ZDHHC18	0.0470736
63906	1	27206979	27236962	40	7	105318	2.5214	0.005845	GPATCH3	0.0356431
8431	1	27227975	27250567	41	6	105318	2.6485	0.004042	NR0B2	0.0267892
10726	1	27238187	27283362	60	9	105318	2.9013	0.0018581	NUDC	0.0147769
126695	1	27266047	27296901	32	4	105318	3.0946	0.0009853	KDF1	0.00895234
2268	1	27928800	27971727	59	11	105318	3.1108	0.0009329	FGR	0.00857153
54952	1	28869529	28915057	70	11	105318	3.7345	9.406e-05	TRNAU1AP	0.00133488
115273	1	28908712	28931098	24	8	105318	3.178	0.00074138	RAB42	0.00714403
6883	1	28919608	28985416	78	12	105318	3.2774	0.00052392	TAF12	0.00540337
4985	1	29128654	29200208	202	25	105318	4.101	2.057e-05	OPRD1	0.000377418
2035	1	29203603	29456558	450	27	105318	2.7037	0.0034291	EPB41	0.0236966
79570	1	31642592	31722734	266	15	105318	3.3535	0.00039892	NKAIN1	0.00433151
9410	1	31722415	31779644	145	9	105318	3.6953	0.00010981	SNRNP40	0.00150955
51538	1	31759832	31848569	204	11	105318	3.8625	5.6121e-05	ZCCHC17	0.000877488
2170	1	31828100	31855923	57	7	105318	4.0978	2.0855e-05	FABP3	0.000382257
347735	1	31872412	31917527	159	14	105318	2.8077	0.0024946	SERINC2	0.0185504
149076	1	33711908	33776321	120	17	105318	2.8151	0.0024384	ZNF362	0.0182004
7579	1	33928232	33972105	87	10	105318	2.7337	0.0031312	ZSCAN20	0.0221749
58512	1	35321037	35401083	113	31	105318	2.3842	0.0085593	DLGAP3	0.0473407
23154	1	36013311	36042380	21	3	105318	2.4662	0.0068273	NCDN	0.0399875
339488	1	36028971	36070929	23	4	105318	2.8108	0.0024713	TFAP2E	0.0184002
5690	1	36030259	36117445	39	4	105318	2.6496	0.0040288	PSMB2	0.0267412
127703	1	36169477	36194790	28	4	105318	4.0947	2.1133e-05	C1orf216	0.000386564
63967	1	36175819	36245568	74	7	105318	3.8047	7.098e-05	CLSPN	0.00106446
192670	1	36263231	36333491	67	9	105318	3.8574	5.7304e-05	AGO4	0.00089023
26523	1	36325412	36405211	53	6	105318	3.8317	6.364e-05	AGO1	0.000973882
192669	1	36386364	36532360	83	6	105318	4.103	2.0395e-05	AGO3	0.000374972
27285	1	36539676	36563877	18	3	105318	4.0124	3.0049e-05	TEKT2	0.000520531
54936	1	36544453	36569533	28	5	105318	3.8545	5.7974e-05	ADPRHL2	0.000897873
1296	1	36550840	36601305	74	9	105318	3.4794	0.00025125	COL8A2	0.00299982
27095	1	36592170	36631654	49	5	105318	4.0292	2.798e-05	TRAPPC3	0.000488929
55700	1	36611751	36656450	56	9	105318	4.3831	5.8493e-06	MAP7D1	0.000130492
149175	1	38249721	38277278	46	9	105318	3.2254	0.00062908	MANEAL	0.00622536
79693	1	38258614	38283865	28	7	105318	3.436	0.00029517	YRDC	0.00340877
127687	1	38263473	38285126	28	7	105318	3.6942	0.0001103	C1orf122	0.00151513
4520	1	38265239	38335292	114	16	105318	3.3096	0.00046708	MTF1	0.00493453
3633	1	38316369	38422729	207	22	105318	2.7307	0.0031599	INPP5B	0.0223254
79647	1	39446916	39481737	125	11	105318	2.9646	0.0015156	AKIRIN1	0.0126518
4725	1	39481967	39510308	109	8	105318	3.2736	0.00053098	NDUFS5	0.00545574
23499	1	39539839	39962810	802	34	105318	3.6017	0.00015804	MACF1	0.00205624
643314	1	39865176	39892154	35	8	105318	2.9148	0.0017796	KIAA0754	0.014298
8761	1	40016485	40052522	91	15	105318	2.7782	0.002733	PABPC4	0.0198714
9783	1	41076352	41141324	152	23	105318	2.4285	0.0075815	RIMS3	0.0431538
4802	1	41147242	41247275	245	21	105318	2.7073	0.0033917	NFYC	0.0234763
1503	1	41435007	41488237	139	24	105318	2.552	0.0053558	CTPS1	0.0333689
1907	1	41934446	41960348	94	18	105318	2.3874	0.0084837	EDN2	0.0470239
284716	1	42836468	42899900	190	14	105318	3.5637	0.0001828	RIMKLA	0.002318
7075	1	43756566	43798781	55	7	105318	3.4003	0.0003365	TIE1	0.00378467
4352	1	43793475	43830135	40	8	105318	4.3106	8.1404e-06	MPL	0.000171196
991	1	43814626	43838874	31	9	105318	4.2509	1.0645e-05	CDC20	0.00021628
64834	1	43819068	43843745	39	9	105318	4.1384	1.7485e-05	ELOVL1	0.000333049
112950	1	43839579	43865483	46	9	105318	4.5769	2.3598e-06	MED8	5.97628e-05
23334	1	43845556	43929918	122	11	105318	4.6051	2.0616e-06	SZT2	5.28057e-05
81888	1	43906674	43929938	34	7	105318	4.8315	6.7762e-07	HYI	2.02397e-05
5792	1	43981708	44099343	277	16	105318	5.4864	2.0514e-08	PTPRF	8.82446e-07
9682	1	44105797	44181189	122	14	105318	5.274	6.6724e-08	KDM4A	2.53115e-06
6487	1	44163204	44406837	530	23	105318	5.4905	2.0038e-08	ST3GAL3	8.64037e-07
9048	1	44388992	44412912	58	8	105318	4.1048	2.0234e-05	ARTN	0.000372774
9670	1	44402478	44443694	70	9	105318	4.7087	1.2462e-06	IPO13	3.41584e-05
1802	1	44425653	44449043	35	7	105318	4.532	2.9218e-06	DPH2	7.13816e-05
533	1	44430118	44453972	35	8	105318	4.4477	4.34e-06	ATP6V0B	0.000100954
8704	1	44434874	44466843	55	11	105318	3.968	3.624e-05	B4GALT2	0.000605605
149473	1	44447280	44472200	46	9	105318	2.8313	0.0023178	CCDC24	0.017467
6536	1	44452155	44507171	107	24	105318	2.941	0.0016356	SLC6A9	0.0134537
128209	1	44503987	44610812	395	31	105318	2.5775	0.0049753	KLF17	0.0313863
55929	1	44669104	44696351	33	10	105318	2.9764	0.0014581	DMAP1	0.0122769
84871	1	48988527	50499626	2059	55	105318	4.7556	9.8929e-07	AGBL4	2.78815e-05
1996	1	50503686	50679442	209	31	105318	5.1146	1.5721e-07	ELAVL4	5.53188e-06
1376	1	53652101	53689869	64	11	105318	4.0389	2.6856e-05	CPT2	0.000472965
54987	1	53669771	53696289	47	8	105318	3.79	7.5325e-05	C1orf123	0.00111292
4116	1	53682564	53714282	51	9	105318	4.3827	5.8607e-06	MAGOH	0.000130584
7804	1	53698036	53803821	220	34	105318	5.4294	2.8271e-08	LRP8	1.18219e-06
51253	1	54655840	54701407	111	20	105318	2.5959	0.0047167	MRPL37	0.0300962
23648	1	54681104	54882068	525	74	105318	2.5413	0.0055213	SSBP3	0.0340991
23358	1	55522032	55691039	301	15	105318	2.4168	0.0078281	USP24	0.0442493
127795	1	60446066	60549442	227	39	105318	2.7664	0.0028336	C1orf87	0.0204622
27022	1	63778730	63800797	64	23	105318	3.7449	9.0232e-05	FOXD3	0.00129002
3716	1	65288906	65442593	391	29	105318	2.8471	0.002206	JAK1	0.0169008
205	1	65603232	65707828	243	26	105318	2.6682	0.0038124	AK4	0.0256707
5142	1	66248193	66850262	1475	86	105318	5.4952	1.9518e-08	PDE4B	8.4567e-07
1647	1	68140860	68164021	71	10	105318	3.5742	0.00017567	GADD45A	0.00225141
55970	1	68157149	68309436	361	32	105318	3.4643	0.00026577	GNG12	0.00313776
55635	1	68929835	68972799	121	15	105318	2.8967	0.0018857	DEPDC1	0.0149435
257194	1	71858625	72758533	1787	82	105318	3.836	6.254e-05	NEGR1	0.00095868
256435	1	76530389	77110311	1739	139	105318	2.8058	0.0025094	ST6GALNAC3	0.0186145
163351	1	89819436	89863719	130	19	105318	2.6207	0.0043876	GBP6	0.0284917
343472	1	91167579	91192794	47	16	105318	3.1195	0.00090566	BARHL2	0.00837258
84146	1	91370855	91497812	207	17	105318	3.3776	0.00036555	ZNF644	0.00403002
11146	1	92701955	92774566	74	9	105318	2.7604	0.0028869	GLMN	0.0208054
79871	1	92754522	92863732	117	14	105318	2.9697	0.0014904	RPAP2	0.0124878
2672	1	92930318	92962433	52	8	105318	3.0524	0.0011349	GFI1	0.0100724
7813	1	92964253	93267961	638	13	105318	2.4156	0.0078556	EVI5	0.044349
199857	1	95438279	95548512	325	23	105318	3.3143	0.00045932	ALG14	0.00486684
58155	1	97177161	97290605	234	19	105318	4.4563	4.1692e-06	PTBP2	9.72327e-05
1806	1	97533299	98396615	2144	119	105318	9.3966	2.8182e-21	DPYD	9.93609e-19
2135	1	101327928	101371548	43	10	105318	3.8566	5.7487e-05	EXTL2	0.000891867
118427	1	102258126	102472790	685	67	105318	3.5539	0.0001898	OLFM3	0.00238657
9122	1	110895473	110943704	98	14	105318	2.6075	0.0045609	SLC16A4	0.0293625
963	1	111403821	111452558	174	20	105318	3.8622	5.6178e-05	CD53	0.000877617
10390	1	111672249	111737724	116	19	105318	2.3706	0.0088792	CEPT1	0.0486759
79961	1	111718591	111757160	91	25	105318	3.2689	0.00053982	DENND2D	0.0055091
5906	1	112152405	112266807	358	24	105318	2.4872	0.0064383	RAP1A	0.0382952
3752	1	112308444	112542147	708	90	105318	6.0021	9.7363e-10	KCND3	5.62921e-08
643355	1	112522593	112551464	74	17	105318	3.5578	0.00018699	LOC643355	0.00236012
55917	1	112928800	113013786	185	8	105318	2.8044	0.0025208	CTTNBP2NL	0.0186759
7482	1	113000040	113073910	160	31	105318	2.846	0.0022134	WNT2B	0.0169502
54879	1	113056140	113172040	234	19	105318	3.2434	0.00059065	ST7L	0.00591341
829	1	113152075	113224241	111	14	105318	3.2226	0.00063506	CAPZA1	0.00627418
4343	1	113207048	113253368	86	13	105318	3.4349	0.00029644	MOV10	0.0034172
389	1	113233749	113260025	57	12	105318	3.1199	0.00090444	RHOC	0.0083656
148281	1	114621914	114706472	322	61	105318	2.7126	0.0033377	SYT6	0.0232347
4893	1	115237085	115269515	34	8	105318	3.652	0.00013012	NRAS	0.00173439
10100	1	115580632	115642121	239	29	105318	3.9897	3.3074e-05	TSPAN2	0.000564235
4803	1	115818537	115890857	247	46	105318	3.9412	4.0542e-05	NGF	0.000665133
5565	1	146616685	146654168	132	10	105318	3.0134	0.0012915	PRKAB2	0.0111059
2330	1	146645884	146707390	316	15	105318	2.8218	0.0023877	FMO5	0.017874
9557	1	146704291	146777447	304	16	105318	2.8638	0.0020932	CHD1L	0.0162442
2702	1	147218332	147263165	157	20	105318	2.6266	0.0043119	GJA5	0.028122
101927767	1	149754079	149775403	10	2	105318	2.5662	0.0051412		0.0322104
79630	1	150234687	150263335	37	7	105318	4.2142	1.2531e-05	C1orf54	0.0002498
148523	1	150244930	150269505	47	6	105318	3.737	9.312e-05	CIART	0.00132678
54460	1	150256262	150291414	98	9	105318	3.5723	0.00017694	MRPS21	0.00226284
54507	1	150511846	150543413	55	18	105318	3.909	4.6348e-05	ADAMTSL4	0.0007481
8416	1	150944499	150978114	78	15	105318	4.3082	8.2277e-06	ANXA9	0.000172427
55793	1	150959213	150990854	78	15	105318	4.6608	1.5752e-06	FAM63A	4.1837e-05
54964	1	151010259	151033896	39	11	105318	2.9885	0.0014016	C1orf56	0.0118864
56882	1	151013447	151042125	46	12	105318	2.6846	0.0036306	CDC42SE1	0.0247843
10962	1	151022151	151050973	55	11	105318	2.5008	0.0061964	MLLT11	0.0372758
126626	1	151032784	151101007	148	19	105318	3.1529	0.00080838	GABPB2	0.00765025
10500	1	151094161	151129146	69	14	105318	4.2892	8.9642e-06	SEMA6C	0.000185484
79626	1	151119095	151142731	24	8	105318	4.2658	9.9597e-06	TNFAIP8L2	0.000204669
100534012	1	151119105	151152773	32	12	105318	4.4338	4.629e-06	TNFAIP8L2-SCNM1	0.000107122
388695	1	151122224	151148424	25	10	105318	4.3026	8.4419e-06	LYSMD1	0.000176095
79005	1	151128482	151152773	17	8	105318	4.1516	1.6506e-05	SCNM1	0.000317523
29765	1	151132463	151158547	17	7	105318	3.1471	0.00082438	TMOD4	0.00776896
81609	1	151574454	151681559	140	15	105318	2.4594	0.0069576	SNX27	0.0405263
57459	1	153767201	153905451	235	18	105318	4.4191	4.9553e-06	GATAD2B	0.00011365
9909	1	153891977	153929162	51	7	105318	3.9496	3.9142e-05	DENND4B	0.000645699
200186	1	153910148	153941132	36	8	105318	4.3466	6.9123e-06	CRTC2	0.000149387
27173	1	153921575	153950660	34	7	105318	4.3089	8.2051e-06	SLC39A1	0.000172154
148327	1	153930315	153956840	34	7	105318	4.2023	1.3213e-05	CREB3L4	0.000261655
10899	1	153936745	153961096	27	5	105318	4.1565	1.6161e-05	JTB	0.000312128
5872	1	153944093	153968853	25	9	105318	3.9822	3.4136e-05	RAB13	0.000579603
6232	1	153953239	153974631	21	10	105318	4.1203	1.8921e-05	RPS27	0.000354025
91181	1	153955166	154137592	242	20	105318	3.7744	8.0194e-05	NUP210L	0.00116853
7170	1	154117780	154174611	74	12	105318	2.9477	0.0016006	TPM3	0.0132202
388701	1	154161561	154188841	27	7	105318	2.6049	0.0045949	C1orf189	0.0295054
25912	1	154169183	154203273	30	7	105318	2.6928	0.003543	C1orf43	0.0242507
9898	1	154182427	154253986	98	12	105318	3.1042	0.00095409	UBAP2L	0.00873053
10456	1	154235039	154258351	31	7	105318	4.0441	2.6261e-05	HAX1	0.000464763
89872	1	154283592	154307801	72	11	105318	2.4239	0.0076767	AQP10	0.0436404
3570	1	154367669	154451926	194	24	105318	2.9934	0.0013794	IL6R	0.0117106
3782	1	154659938	154852754	550	88	105318	5.5963	1.0948e-08	KCNN3	5.04759e-07
51043	1	154965106	155001001	49	13	105318	4.7847	8.5624e-07	ZBTB7B	2.44382e-05
149095	1	154996256	155033406	58	14	105318	4.7967	8.0653e-07	DCST1	2.33155e-05
8751	1	155013748	155045252	44	14	105318	4.5208	3.0807e-06	ADAM15	7.44544e-05
1945	1	155026213	155052029	37	10	105318	3.7959	7.3568e-05	EFNA4	0.00109415
57657	1	155237218	155269639	51	5	105318	2.3945	0.008321	HCN3	0.046365
5313	1	155249084	155288531	56	5	105318	2.5047	0.0061281	PKLR	0.0369763
7818	1	155647693	155718801	72	10	105318	2.463	0.006889	DAP3	0.040231
6016	1	155857599	155891193	51	6	105318	2.7538	0.0029458	RIT1	0.0211114
22889	1	155872834	155914209	56	6	105318	2.7119	0.0033453	KIAA0907	0.0232606
6746	1	155968839	156000758	57	10	105318	4.2988	8.5861e-06	SSR2	0.000178895
56893	1	155992945	156033613	57	14	105318	4.7539	9.9787e-07	UBQLN4	2.80793e-05
28956	1	156014517	156038301	29	12	105318	5.062	2.0743e-07	LAMTOR2	6.98464e-06
57111	1	156020966	156050295	38	13	105318	4.3162	7.9354e-06	RAB25	0.000167866
92312	1	156031804	156061789	37	10	105318	3.0757	0.0010501	MEX3A	0.00941738
4000	1	156042369	156119880	176	16	105318	2.4771	0.006623	LMNA	0.0390205
64218	1	156107145	156157542	101	20	105318	3.4112	0.00032343	SEMA4A	0.00367146
128360	1	158358312	158379256	104	18	105318	2.5364	0.0056005	OR10T2	0.0344754
844	1	160150285	160181676	65	19	105318	3.2932	0.00049531	CASQ1	0.005163
8682	1	160165125	160195162	30	10	105318	4.269	9.8157e-06	PEA15	0.000201941
50717	1	160175505	160242350	79	9	105318	4.007	3.0743e-05	DCAF8	0.000531018
5824	1	160236599	160264941	40	7	105318	3.8534	5.8241e-05	PEX19	0.000901232
1314	1	160248377	160323354	116	16	105318	4.359	6.5329e-06	COPA	0.000142386
23385	1	160303063	160338742	74	14	105318	4.6992	1.306e-06	NCSTN	3.56346e-05
4807	1	160326861	160352638	62	12	105318	3.3133	0.00046103	NHLH1	0.00488209
51744	1	160789950	160842692	157	12	105318	2.432	0.0075079	CD244	0.042934
8490	1	163102089	163301581	754	42	105318	4.1095	1.9826e-05	RGS5	0.000366008
117143	1	166815747	166855654	92	11	105318	2.3771	0.0087255	TADA1	0.0480383
387597	1	166872441	166954576	154	21	105318	2.4992	0.0062241	ILDR2	0.0373711
51603	1	171740761	171776856	117	9	105318	2.4817	0.0065374	METTL13	0.0386781
9588	1	173436486	173467946	55	9	105318	2.8639	0.0020923	PRDX6	0.0162442
339416	1	173567475	173649001	77	13	105318	4.698	1.3133e-06	ANKRD45	3.57795e-05
730159	1	173594661	173616273	12	6	105318	4.4087	5.2008e-06	LOC730159	0.000118524
27252	1	173674063	173765960	101	12	105318	4.6617	1.5679e-06	KLHL20	4.17047e-05
91687	1	173758688	173804325	45	8	105318	4.3436	7.0088e-06	CENPL	0.000150748
55157	1	173783719	173837682	69	11	105318	3.7562	8.6249e-05	DARS2	0.00124067
84614	1	173827220	173866596	101	14	105318	4.5301	2.9474e-06	ZBTB37	7.18119e-05
462	1	173862938	173896516	75	9	105318	4.9077	4.6076e-07	SERPINC1	1.4309e-05
149041	1	173890352	173972210	138	10	105318	5.087	1.8187e-07	RC3H1	6.25278e-06
9910	1	174118552	174974445	1810	23	105318	3.6998	0.00010789	RABGAP1L	0.00148657
9293	1	174407212	174428683	42	7	105318	3.0163	0.0012794	GPR52	0.011022
27101	1	174958571	174991163	53	12	105318	3.547	0.00019484	CACYBP	0.00243971
63931	1	174972094	175002591	55	13	105318	4.1396	1.7392e-05	MRPS14	0.00033198
7143	1	175281935	175722752	1254	112	105318	3.7349	9.3884e-05	TNR	0.00133449
64326	1	175903967	176186386	635	26	105318	2.6197	0.0044007	RFWD2	0.0285561
460	1	176816441	177144024	755	52	105318	2.9925	0.0013834	ASTN1	0.011739
57795	1	177130058	177261558	255	27	105318	4.0384	2.6904e-05	BRINP2	0.000473347
400797	1	178453034	178478769	51	14	105318	2.3633	0.0090572	LINC00083	0.0493657
9213	1	180591146	180869415	527	28	105318	4.1111	1.9692e-05	XPR1	0.000364282
57710	1	180872313	180930745	153	36	105318	2.541	0.0055262	KIAA1614	0.0341114
2752	1	182340839	182371341	102	12	105318	3.4383	0.00029273	GLUL	0.00339097
127670	1	182357252	182379751	76	11	105318	3.3154	0.00045764	TEDDM1	0.00486208
85397	1	182603036	182663502	142	19	105318	2.3713	0.008864	RGS8	0.048637
80896	1	182748584	182809519	92	12	105318	2.9348	0.0016688	NPL	0.0136105
1660	1	182798439	182867117	86	9	105318	2.6367	0.004186	DHX9	0.0275608
81626	1	182859000	182932553	98	13	105318	2.6282	0.0042925	SHCBP1L	0.0280361
116496	1	184750159	184953718	416	30	105318	2.599	0.004675	FAM129A	0.0298831
64407	1	192117592	192164945	70	10	105318	2.8731	0.002032	RGS18	0.0158828
51377	1	192971496	193039237	71	13	105318	3.6486	0.00013185	UCHL5	0.00175355
6738	1	193018552	193070907	72	11	105318	2.572	0.005055	TROVE2	0.0318033
51022	1	193055595	193085659	58	8	105318	2.8989	0.0018724	GLRX2	0.0148709
79577	1	193081088	193233945	338	17	105318	3.0986	0.00097213	CDC73	0.00885954
8707	1	193137860	193165743	60	8	105318	3.323	0.00044521	B3GALT2	0.0047453
23418	1	197160592	197457585	426	41	105318	2.8109	0.00247	CRB1	0.0184002
163486	1	197463878	197754623	351	16	105318	3.5951	0.00016215	DENND1B	0.00210648
23528	1	200364075	200389186	43	10	105318	4.4771	3.7833e-06	ZNF281	8.92625e-05
55765	1	200850627	200894864	136	27	105318	4.6455	1.6959e-06	C1orf106	4.45168e-05
23046	1	200928514	201002828	175	17	105318	4.2204	1.2194e-05	KIF21B	0.000244606
779	1	200998635	201091694	295	44	105318	4.0416	2.6546e-05	CACNA1S	0.000469345
55705	1	201788288	201863422	128	19	105318	3.2483	0.00058039	IPO9	0.00582472
149345	1	201847797	201871715	35	11	105318	3.2749	0.00052857	SHISA4	0.00543966
25802	1	201855584	201925716	157	28	105318	3.0026	0.0013383	LMOD1	0.011419
4656	1	203042257	203065166	52	16	105318	2.4884	0.0064169	MYOG	0.0382187
9580	1	204032237	204106871	185	43	105318	2.9144	0.0017817	SOX13	0.0143053
5287	1	204381756	204473943	203	22	105318	3.1926	0.00070495	PIK3C2B	0.00685124
4194	1	204475507	204606131	282	15	105318	3.6039	0.00015676	MDM4	0.00204402
10446	1	204576298	204664597	202	26	105318	2.5187	0.00589	LRRN2	0.0358161
23114	1	204787782	205001950	616	60	105318	3.7214	9.9066e-05	NFASC	0.00138731
6900	1	205002340	205057173	175	23	105318	4.0916	2.1424e-05	CNTN2	0.000391489
388730	1	205042257	205063588	62	10	105318	3.968	3.6233e-05	TMEM81	0.000605605
5929	1	205045270	205101150	150	16	105318	4.1111	1.9689e-05	RBBP5	0.000364282
25778	1	205101631	205190727	207	16	105318	4.4939	3.4958e-06	DSTYK	8.28168e-05
9911	1	205187038	205252471	174	16	105318	2.6025	0.0046279	TMCC2	0.0296453
50604	1	207028699	207052568	34	10	105318	3.4825	0.00024842	IL20	0.00297969
5208	1	207197761	207264368	81	14	105318	3.3932	0.00034544	PFKFB2	0.00386519
55432	1	207207194	207236325	33	7	105318	3.8597	5.6769e-05	YOD1	0.000883778
4179	1	207915383	207978861	137	13	105318	4.3726	6.1402e-06	CD46	0.000135303
5362	1	208185587	208427665	665	62	105318	4.2228	1.2062e-05	PLXNA2	0.000243147
5629	1	214151278	214224853	168	23	105318	3.3303	0.00043379	PROX1	0.00464284
56950	1	214444565	214520477	231	28	105318	2.7829	0.0026939	SMYD2	0.0196667
5784	1	214511640	214735024	788	59	105318	2.5056	0.0061118	PTPN14	0.0368903
2104	1	216666588	217321097	2135	163	105318	2.5001	0.006208	ESRRG	0.0373112
55699	1	220257455	220331383	157	19	105318	2.4133	0.0079039	IARS2	0.0445797
25782	1	220311610	220455843	274	20	105318	2.6355	0.0042008	RAB3GAP2	0.0275989
375056	1	222781444	222851351	92	7	105318	3.0993	0.00096992	MIA3	0.00884388
64853	1	222831355	222896602	46	6	105318	2.8606	0.0021141	AIDA	0.0163781
148362	1	222875906	222918529	32	5	105318	2.685	0.003627	BROX	0.0247691
400823	1	222900558	222936932	41	5	105318	2.8363	0.0022819	FAM177B	0.0172834
824	1	223879295	223973720	259	13	105318	3.1285	0.00087842	CAPN2	0.00818387
7159	1	223957595	224043674	177	15	105318	3.4481	0.00028227	TP53BP2	0.00330221
29097	1	224534513	224577154	86	11	105318	3.7568	8.6064e-05	CNIH4	0.001239
80232	1	224562845	224632001	116	7	105318	3.6402	0.0001362	WDR26	0.00180739
101928291	1	224611806	224657598	87	6	105318	3.6871	0.00011343	LOC101928291	0.00154984
149111	1	224724563	224938269	567	30	105318	2.9256	0.0017191	CNIH3	0.0139239
6726	1	225955515	225988168	122	21	105318	2.3698	0.0088978	SRP9	0.0487481
83881	1	226401325	226424756	44	8	105318	2.5648	0.0051617	MIXL1	0.0323051
286826	1	226408850	226507789	135	18	105318	3.4978	0.00023459	LIN9	0.00283255
375057	1	226726501	226806915	221	36	105318	2.854	0.0021587	C1orf95	0.016617
3707	1	226809391	226937028	223	36	105318	4.134	1.7828e-05	ITPKB	0.000338149
2590	1	230192956	230427875	850	68	105318	3.2304	0.00061807	GALNT2	0.00614346
7257	1	231654399	231712270	79	14	105318	2.6246	0.004338	TSNAX	0.0282614
2786	1	235700985	235824054	400	39	105318	2.9987	0.0013558	GNG4	0.0115429
1131	1	239539876	240088750	1364	101	105318	3.7462	8.9767e-05	CHRM3	0.00128614
56776	1	240245185	240648491	1305	85	105318	2.8051	0.002515	FMN2	0.0186414
9859	1	243277730	243429284	181	15	105318	4.4297	4.7176e-06	CEP170	0.000109032
10806	1	243409307	243673393	441	34	105318	7.0174	1.1305e-12	SDCCAG8	1.14845e-10
10000	1	243641535	244024381	499	23	105318	6.2579	1.9506e-10	AKT3	1.29903e-08
64754	1	245902642	246680644	3271	102	105318	3.2499	0.00057728	SMYD3	0.00579892
54221	2	936554	1381401	705	40	105318	2.926	0.0017167	SNTG2	0.013914
23040	2	1782885	2345147	739	71	105318	2.5442	0.0054762	MYT1L	0.0338609
7260	2	3182741	3391653	803	29	105318	2.4631	0.006887	TSSC1	0.040231
8462	2	10160776	10204963	129	25	105318	2.4401	0.007342	KLF11	0.0421778
1876	2	11574501	11616303	177	11	105318	2.4466	0.0072096	E2F6	0.04163
51594	2	15297032	15711472	948	27	105318	3.5348	0.00020405	NBAS	0.00253386
343930	2	17987786	18008367	76	16	105318	3.5758	0.00017459	MSGN1	0.00224236
3790	2	18049105	18124225	257	27	105318	3.4058	0.00032991	KCNS3	0.00372866
54454	2	23961534	24159978	563	19	105318	3.2	0.00068725	ATAD2B	0.00670143
165324	2	24140132	24233701	311	20	105318	3.3338	0.00042836	UBXN2A	0.00459841
388931	2	24222953	24258698	101	17	105318	2.8492	0.0021912	MFSD2B	0.0168017
653140	2	24387471	24433718	148	16	105318	2.4978	0.0062485	FAM228A	0.0374764
22979	2	25254973	25392004	286	25	105318	3.8648	5.5592e-05	EFR3B	0.000870731
1788	2	25441421	25575459	238	45	105318	3.4649	0.00026525	DNMT3A	0.00313574
3777	2	26905581	26964066	119	17	105318	3.415	0.00031887	KCNK3	0.00362886
54978	2	26977131	27014099	47	5	105318	4.4969	3.4479e-06	SLC35F6	8.18979e-05
1058	2	26998857	27033935	71	9	105318	4.612	1.994e-06	CENPA	5.15887e-05
56896	2	27060969	27183219	212	14	105318	4.3879	5.7235e-06	DPYSL5	0.000128162
22924	2	27183525	27260087	83	7	105318	3.769	8.1937e-05	MAPRE3	0.00118896
54867	2	27245774	27274565	23	4	105318	3.7274	9.6719e-05	TMEM214	0.00136278
60509	2	27264291	27303490	47	7	105318	4.3452	6.9584e-06	AGBL5	0.000150203
100128731	2	27283340	27304567	28	6	105318	4.4045	5.3017e-06	OST4	0.000120518
11117	2	27291435	27319271	30	4	105318	3.9917	3.2801e-05	EMILIN1	0.000560641
3795	2	27299611	27333619	35	5	105318	4.0273	2.8215e-05	KHK	0.000492079
10669	2	27312159	27351995	53	6	105318	4.0343	2.7383e-05	CGREF1	0.000480365
84696	2	27336632	27363680	43	9	105318	3.1151	0.00091928	ABHD1	0.0084694
10113	2	27343624	27367542	35	7	105318	2.5033	0.0061529	PREB	0.0370886
8884	2	27412455	27445175	88	10	105318	2.9388	0.0016475	SLC5A6	0.0135206
51374	2	27424899	27450046	64	9	105318	2.5835	0.0048901	ATRAID	0.0310155
790	2	27430258	27476660	124	13	105318	2.6998	0.0034686	CAD	0.0239236
7781	2	27467440	27511093	81	11	105318	3.0306	0.0012204	SLC30A3	0.0106421
285126	2	27488289	27515214	40	8	105318	3.3025	0.00047916	DNAJC5G	0.00504141
57159	2	27495297	27540307	62	10	105318	3.4007	0.00033601	TRIM54	0.00378322
7349	2	27520265	27541130	29	8	105318	2.9748	0.0014659	UCN	0.0123285
4358	2	27522360	27555969	37	9	105318	3.0508	0.0011412	MPV17	0.0101078
2976	2	27538716	27590243	46	10	105318	3.5915	0.00016437	GTF3C2	0.00212935
8890	2	27577219	27603324	30	7	105318	3.4864	0.00024475	EIF2B4	0.00294371
9784	2	27583363	27610400	33	8	105318	3.5813	0.00017092	SNX17	0.00219836
130557	2	27590098	27613733	35	7	105318	3.3822	0.00035952	ZNF513	0.00398307
5496	2	27594066	27642550	63	7	105318	3.2793	0.00052038	PPM1G	0.00537612
29959	2	27641473	27675126	45	5	105318	3.1345	0.00086069	NRBP1	0.00804788
200634	2	27655233	27679348	26	4	105318	3.1497	0.00081727	KRTCAP3	0.00771673
26160	2	27657240	27722575	83	7	105318	3.5335	0.00020508	IFT172	0.00254138
64838	2	27704750	27728126	32	5	105318	3.6853	0.00011421	FNDC4	0.0015559
79635	2	27838408	27861898	55	7	105318	3.4192	0.00031398	CCDC121	0.0035914
11321	2	27841515	27883713	65	8	105318	3.8745	5.3431e-05	GPN1	0.00084498
9913	2	27863679	27896707	27	7	105318	4.3985	5.4495e-06	SUPT7L	0.000122945
2355	2	28605704	28647516	86	12	105318	2.7463	0.003014	FOSL2	0.0214633
5500	2	28964614	29035806	143	14	105318	4.4766	3.7927e-06	PPP1CB	8.92625e-05
245711	2	29023462	29083476	83	10	105318	4.503	3.3503e-06	SPDYA	7.96848e-05
55006	2	29062687	29103175	75	10	105318	4.578	2.3474e-06	TRMT61B	5.96167e-05
9637	2	36769397	36835333	204	15	105318	2.8146	0.0024421	FEZ2	0.0182205
5212	2	36913833	37051937	532	64	105318	3.0175	0.0012745	VIT	0.0109913
6801	2	37054841	37203673	376	23	105318	2.5464	0.0054413	STRN	0.0337031
54497	2	37198153	37321485	337	25	105318	3.8594	5.683e-05	HEATR5B	0.000883962
253635	2	37301594	37336387	77	10	105318	2.8375	0.0022735	GPATCH11	0.0172561
5610	2	37322281	37394190	258	18	105318	3.2191	0.00064295	EIF2AK2	0.0063382
391365	2	37384963	37433230	322	15	105318	3.2087	0.0006666	SULT6B1	0.00653195
10153	2	37418772	37468740	123	21	105318	3.4059	0.00032979	CEBPZ	0.00372866
55471	2	37448774	37486303	105	18	105318	3.9244	4.3481e-05	NDUFAF7	0.00070754
23683	2	37467645	37561915	325	19	105318	4.8406	6.4728e-07	PRKD3	1.94581e-05
25797	2	37561742	37610465	171	33	105318	3.7689	8.1993e-05	QPCT	0.00118896
344387	2	39395688	39481114	184	14	105318	2.7295	0.0031715	CDKL4	0.022381
130733	2	39882638	39955103	97	8	105318	3.1496	0.00081755	TMEM178A	0.00771673
80745	2	39953200	40016416	151	12	105318	3.7921	7.4694e-05	THUMPD2	0.00110815
6546	2	40329286	40749575	1553	90	105318	5.0906	1.7847e-07	SLC8A1	6.17129e-06
5581	2	45868454	46425129	2027	194	105318	2.9264	0.0017143	PRKCE	0.0139038
285051	2	47304130	47392517	421	41	105318	2.4598	0.0069516	C2orf61	0.0405085
805	2	47377221	47414229	111	16	105318	2.3789	0.0086822	CALM2	0.0478439
2956	2	48000221	48044092	123	17	105318	3.3045	0.00047579	MSH6	0.00500889
80204	2	48024059	48143524	287	17	105318	2.8262	0.0023553	FBXO11	0.0176903
3344	2	48531783	48616434	241	23	105318	4.1816	1.4473e-05	FOXN2	0.000283794
129285	2	48657908	48752531	260	19	105318	3.2481	0.00058082	PPP1R21	0.00582472
286749	2	48747064	49013656	1044	68	105318	4.0062	3.0851e-05	STON1-GTF2A1L	0.000532372
11037	2	48747308	48835654	347	30	105318	3.9029	4.7532e-05	STON1	0.000764466
11036	2	48834937	49013645	700	58	105318	2.7544	0.0029397	GTF2A1L	0.0211013
3973	2	48903913	48992880	366	47	105318	2.6958	0.0035115	LHCGR	0.0241178
9378	2	50135643	51269674	3502	132	105318	4.9832	3.127e-07	NRXN1	1.02416e-05
51130	2	53887117	54024146	427	29	105318	4.2104	1.2744e-05	ASB3	0.000252925
100302652	2	53887430	54097170	626	29	105318	4.1706	1.5191e-05	GPR75-ASB3	0.000295936
494143	2	53984929	54012320	83	15	105318	3.4898	0.00024169	CHAC2	0.0029108
27248	2	54004068	54055956	117	16	105318	3.878	5.2652e-05	ERLEC1	0.000834128
10936	2	54070050	54097170	72	14	105318	3.7939	7.4155e-05	GPR75	0.00110106
23198	2	54081204	54207977	351	22	105318	4.571	2.4269e-06	PSME4	6.11178e-05
98	2	54332410	54542437	639	37	105318	2.7158	0.003306	ACYP2	0.0230676
6711	2	54673454	54908583	698	30	105318	3.2589	0.00055924	SPTBN1	0.00565562
400954	2	54942149	55209157	878	65	105318	4.039	2.6834e-05	EML6	0.000472965
57142	2	55189325	55317770	375	27	105318	2.6789	0.0036929	RTN4	0.0250763
2202	2	56083097	56161298	237	29	105318	2.6115	0.0045078	EFEMP1	0.0290936
7444	2	58263777	58397055	192	25	105318	6.6832	1.169e-11	VRK2	9.77665e-10
55120	2	58376378	58478515	229	28	105318	5.8284	2.7989e-09	FANCL	1.46726e-07
53335	2	60668302	60790633	198	41	105318	5.0871	1.8181e-07	BCL11A	6.25278e-06
200728	2	62717356	62743604	114	22	105318	4.5098	3.2438e-06	TMEM17	7.75622e-05
23301	2	62890986	63283622	415	34	105318	3.6138	0.00015087	EHBP1	0.0019787
5013	2	63267192	63294966	21	9	105318	2.4553	0.007039	OTX1	0.0409076
307	2	69937946	70063596	293	18	105318	2.3891	0.0084441	ANXA4	0.0468621
27332	2	71493729	71672191	541	24	105318	2.3839	0.0085658	ZNF638	0.0473476
2016	2	73134604	73172020	50	9	105318	4.5752	2.3793e-06	EMX1	6.00874e-05
94097	2	73159165	73308965	228	17	105318	4.9458	3.7915e-07	SFXN5	1.20664e-05
26056	2	73290510	73350146	104	10	105318	3.4576	0.00027254	RAB11FIP5	0.00320506
344022	2	73419386	73448340	77	11	105318	2.7313	0.0031547	NOTO	0.0223062
10322	2	73431366	73464355	78	14	105318	3.681	0.00011615	SMYD5	0.0015798
84279	2	73445134	73470356	50	11	105318	3.5491	0.00019325	PRADC1	0.00242656
10574	2	73451364	73490150	97	15	105318	3.2953	0.0004915	CCT7	0.00513221
150726	2	73471810	73506758	73	16	105318	3.2792	0.00052054	FBXO41	0.00537612
7840	2	73602886	73847047	407	11	105318	5.5343	1.562e-08	ALMS1	6.8839e-07
9027	2	73857850	73879537	79	6	105318	2.9336	0.0016755	NAT8	0.0136445
51471	2	73917636	73938467	50	2	105318	2.45	0.0071421	NAT8B	0.0413233
51002	2	73945744	73974765	41	3	105318	2.4953	0.0062927	TPRKB	0.0376912
8446	2	73979325	74017284	30	4	105318	2.854	0.0021588	DUSP11	0.016617
10617	2	74046043	74110783	167	20	105318	3.5009	0.00023188	STAMBP	0.00280959
5967	2	79337584	79360545	80	15	105318	2.555	0.0053101	REG1A	0.0331416
1496	2	79730060	80885993	3314	231	105318	3.0626	0.001097	CTNNA2	0.0097843
822	2	85611871	85651197	142	20	105318	2.6454	0.0040802	CAPG	0.0269827
388969	2	85822376	85849179	38	8	105318	2.4421	0.0073017	C2orf68	0.0420268
64795	2	86937414	87015164	92	11	105318	2.7267	0.0031983	RMND5A	0.0225259
56910	2	96840597	96884573	55	9	105318	3.4726	0.00025768	STARD7	0.00307047
55654	2	96905946	96941751	33	9	105318	3.4391	0.00029184	TMEM127	0.00338991
9391	2	96921884	96949917	26	5	105318	3.023	0.0012516	CIAO1	0.0108353
23020	2	96930074	96981307	44	7	105318	3.3839	0.00035734	SNRNP200	0.00396813
150771	2	96981062	97004091	16	4	105318	2.6275	0.0043004	ITPRIPL1	0.0280775
23397	2	96991479	97052833	59	9	105318	2.5708	0.0050732	NCAPH	0.0318844
26504	2	97416639	97487628	81	7	105318	2.8399	0.0022563	CNNM4	0.0171802
200539	2	97478599	97519758	41	4	105318	2.4448	0.0072456	ANKRD23	0.0417708
51239	2	97503722	97533756	27	4	105318	2.4649	0.0068525	ANKRD39	0.0400911
54910	2	97515473	97546680	30	7	105318	3.0956	0.00098206	SEMA4C	0.00892741
1329	2	98252521	98274657	30	6	105318	3.0315	0.0012167	COX5B	0.0106253
10120	2	98262402	98290561	34	6	105318	2.6449	0.0040859	ACTR1B	0.0270105
7535	2	98320031	98366990	84	13	105318	2.7252	0.0032131	ZAP70	0.0226036
4862	2	101426613	101623289	585	65	105318	3.4673	0.00026289	NPAS2	0.00312221
55571	2	101859345	101896778	58	12	105318	2.4285	0.0075807	CNOT11	0.0431538
3554	2	102676836	102806334	374	31	105318	3.7527	8.7478e-05	IL1R1	0.00125735
6549	2	103226166	103337809	269	31	105318	2.557	0.0052783	SLC9A2	0.0329889
84804	2	103321089	103363341	75	10	105318	3.5152	0.00021967	MFSD9	0.00269801
9392	2	105855861	105956148	294	31	105318	3.1146	0.00092099	TGFBRAP1	0.00847943
151011	2	110290372	110381783	216	21	105318	4.7014	1.2921e-06	2021-09-10	3.53089e-05
65124	2	110361911	110386564	64	11	105318	3.9542	3.8389e-05	SOWAHC	0.000634442
4867	2	110870913	110972639	168	12	105318	2.5067	0.0060932	NPHP1	0.0368523
64682	2	112515214	112651765	284	17	105318	3.0183	0.001271	ANAPC1	0.0109663
150465	2	113229743	113300223	142	16	105318	2.6971	0.0034974	TTL	0.0240577
57628	2	115189899	116613328	3404	131	105318	3.1811	0.00073346	DPP10	0.00708289
51141	2	118836033	118877604	122	27	105318	3.5709	0.00017785	INSIG2	0.00226854
129684	2	124772864	125682954	2728	127	105318	3.82	6.6724e-05	CNTNAP5	0.00101417
274	2	127795599	127874903	335	30	105318	2.4826	0.0065206	BIN1	0.0386091
50649	2	131584489	131814826	455	36	105318	2.7803	0.0027157	ARHGEF4	0.0197857
130074	2	131795449	131861033	57	3	105318	3.4643	0.00026576	FAM168B	0.00313776
55041	2	131852420	131917425	51	3	105318	3.3726	0.00037236	PLEKHB2	0.00409255
130013	2	135585994	135669604	133	9	105318	3.1267	0.00088404	ACMSD	0.00823196
905	2	135666363	135726915	115	10	105318	2.9113	0.0017994	CCNT2	0.0144185
80122	2	135712076	135792301	131	13	105318	2.7717	0.0027886	MAP3K19	0.0201859
11249	2	139416727	139547811	387	47	105318	2.6128	0.0044907	NXPH2	0.0290145
53353	2	140978996	142899270	7654	250	105318	4.357	6.5942e-06	LRP1B	0.000143548
79712	2	144692502	145122578	517	30	105318	2.7485	0.0029938	GTDC1	0.0213702
9839	2	145131942	145287958	205	41	105318	5.2452	7.8059e-08	ZEB2	2.92257e-06
55777	2	148768580	149281046	1035	44	105318	3.0819	0.0010283	MBD5	0.00925882
10254	2	152963315	153042506	190	17	105318	2.7404	0.0030678	STAM2	0.0217946
114793	2	153181684	153516348	985	62	105318	2.384	0.0085635	FMNL2	0.0473476
55660	2	153498107	153584628	197	20	105318	2.53	0.0057038	PRPF40A	0.0349319
151188	2	153564407	153627767	152	22	105318	3.4535	0.00027669	ARL6IP6	0.00325174
114805	2	154718426	155320489	1902	57	105318	2.3637	0.0090468	GALNT13	0.0493389
100144595	2	155282365	155323950	123	25	105318	2.5741	0.0050257	LOC100144595	0.0316522
4929	2	157170944	157199287	26	6	105318	2.5826	0.0049031	NR4A2	0.031076
130940	2	159017869	159323297	1301	48	105318	2.479	0.0065885	CCDC148	0.0388774
8502	2	159303476	159547941	708	26	105318	3.0266	0.0012368	PKP4	0.0107538
64844	2	160558980	160635084	280	16	105318	3.499	0.00023349	2021-03-07	0.00282529
9936	2	160615139	160665115	150	17	105318	3.936	4.1425e-05	CD302	0.000677764
100526664	2	160615139	160771267	509	30	105318	3.8297	6.414e-05	LY75-CD302	0.000979384
4065	2	160649866	160771267	400	28	105318	3.3192	0.00045135	LY75	0.00480505
1803	2	162838751	162941052	216	28	105318	3.543	0.00019779	DPP4	0.00246977
55137	2	164451447	164602618	265	33	105318	3.3144	0.00045914	FIGN	0.00486684
6328	2	165934030	166070577	288	23	105318	2.9173	0.0017653	SCN3A	0.0142085
79809	2	166719872	166820348	205	22	105318	2.4487	0.0071683	TTC21B	0.0414314
6323	2	166835670	167015642	569	28	105318	3.4185	0.00031486	SCN1A	0.00359917
6335	2	167041695	167242497	604	44	105318	3.6662	0.00012307	SCN9A	0.00165143
8708	2	168336692	168737366	957	83	105318	3.2957	0.00049085	B3GALT1	0.0051284
253782	2	169302759	169641644	843	77	105318	3.0799	0.0010352	CERS6	0.00930697
1781	2	172533919	172616668	168	19	105318	4.2417	1.1093e-05	DYNC1I2	0.000224368
8604	2	172629915	172760816	304	22	105318	3.1694	0.00076382	SLC25A12	0.00730698
8520	2	172768935	172858600	198	25	105318	2.8809	0.0019825	HAT1	0.0155597
254042	2	172854804	172957158	269	27	105318	4.7014	1.2919e-06	METAP1D	3.53089e-05
1745	2	172940208	172964402	59	16	105318	3.5137	0.00022099	DLX1	0.00270867
1746	2	172954166	172977478	57	14	105318	4.9743	3.2749e-07	DLX2	1.06871e-05
51776	2	173930440	174142737	691	42	105318	3.8195	6.6859e-05	ZAK	0.00101536
6670	2	174761187	174840430	247	25	105318	3.4496	0.00028069	SP3	0.00329015
100128905	2	174880014	174901886	49	11	105318	2.6599	0.0039083	LOC100128905	0.0261538
29789	2	174927175	175123365	555	19	105318	4.7915	8.2754e-07	OLA1	2.3808e-05
100131390	2	175189769	175215859	63	16	105318	3.0407	0.0011802	SP9	0.0103467
9541	2	175202878	175270443	129	14	105318	2.4862	0.0064551	CIR1	0.0383573
151556	2	175286299	175361816	156	16	105318	2.3666	0.0089754	GPR155	0.0490686
7456	2	175414302	175557667	211	32	105318	2.3602	0.009133	WIPF1	0.0496434
10651	2	177124123	177212753	153	17	105318	2.622	0.0043711	MTX2	0.0284256
50940	2	178477977	178983066	1715	47	105318	2.775	0.0027601	PDE11A	0.020028
151126	2	180296709	180736232	1604	108	105318	3.3291	0.00043571	ZNF385B	0.00466062
57703	2	180799603	180882024	219	19	105318	2.9159	0.0017732	CWC22	0.0142657
91752	2	185453093	185814214	738	29	105318	4.1887	1.4028e-05	ZNF804A	0.000276576
51454	2	189146396	189470653	652	27	105318	2.4929	0.0063353	GULP1	0.0378707
116093	2	189588465	189664831	225	12	105318	2.8775	0.0020043	DIRC1	0.0157103
6772	2	191823762	191888976	154	24	105318	2.6365	0.0041883	STAT1	0.0275658
57520	2	197053971	197468416	1073	60	105318	3.7456	8.9979e-05	HECW2	0.00128815
284992	2	197494278	197607530	209	15	105318	3.096	0.00098078	CCDC150	0.00892029
9330	2	197617756	197674492	61	12	105318	3.8375	6.2137e-05	GTF3C3	0.000954129
401027	2	197659139	197685000	26	5	105318	2.9017	0.0018559	C2orf66	0.0147659
80055	2	197687728	197801454	180	11	105318	3.1151	0.00091936	PGAP1	0.0084694
91526	2	197821741	198185521	955	63	105318	5.8063	3.1927e-09	ANKRD44	1.64965e-07
80219	2	198308231	198349851	40	5	105318	6.1015	5.2529e-10	COQ10B	3.19096e-08
23314	2	200124223	200345989	277	20	105318	5.9985	9.9545e-10	SATB2	5.71859e-08
7341	2	203060903	203113322	106	13	105318	2.774	0.002769	SUMO1	0.0200845
659	2	203231033	203442474	347	21	105318	3.09	0.0010006	BMPR2	0.0090502
150864	2	203489901	203644480	203	26	105318	3.0867	0.0010119	FAM117B	0.00912029
79800	2	203766978	203861060	173	11	105318	2.3662	0.0089866	CARF	0.0491149
65065	2	203869597	204101101	329	21	105318	3.2992	0.00048486	NBEAL1	0.00508246
57683	2	207129523	207189162	90	9	105318	2.4606	0.0069344	ZDBF2	0.0404435
1385	2	208384616	208480284	142	14	105318	4.4025	5.3507e-06	CREB1	0.000121325
151194	2	208463839	208500652	73	9	105318	3.7205	9.9397e-05	METTL21A	0.00139086
2066	2	212230442	213413879	4209	192	105318	6.0001	9.8592e-10	ERBB4	5.682e-08
79582	2	214139103	215285225	3104	79	105318	3.123	0.00089522	SPAG16	0.00831025
402117	2	215266292	215450774	499	34	105318	3.6246	0.00014471	VWC2L	0.00190625
6168	2	217353520	217376190	48	11	105318	2.7516	0.0029656	RPL37A	0.0212279
3485	2	217488127	217539159	81	9	105318	3.406	0.00032966	IGFBP2	0.00372866
3488	2	217526828	217570272	92	9	105318	2.6143	0.0044702	IGFBP5	0.028934
79840	2	219930046	220035587	177	11	105318	2.4746	0.0066695	NHEJ1	0.0392294
151295	2	220016181	220045549	59	7	105318	3.7855	7.6712e-05	SLC23A3	0.00112693
27013	2	220026619	220052885	56	7	105318	4.2873	9.0412e-06	CNPPD1	0.000186862
79137	2	220032939	220060197	62	7	105318	4.329	7.4908e-06	FAM134A	0.000159967
130617	2	220061506	220084373	26	8	105318	3.7126	0.00010257	ZFAND2B	0.00142749
79843	2	225233415	225276711	149	16	105318	4.1829	1.4393e-05	FAM124B	0.000282533
8452	2	225324867	225460114	336	18	105318	4.3469	6.9027e-06	CUL3	0.000149359
55619	2	225619807	225917330	753	58	105318	2.866	0.0020786	DOCK10	0.0161518
80309	2	228834670	229056836	739	33	105318	4.0612	2.4406e-05	SPHKAP	0.000437532
4691	2	232309459	232339208	91	13	105318	2.4327	0.0074943	NCL	0.0428934
80303	2	233460767	233557491	271	30	105318	2.7907	0.0026301	EFHD1	0.0193173
26058	2	233552015	233735287	455	21	105318	6.6726	1.2566e-11	GIGYF2	1.04606e-09
3769	2	233620512	233651275	70	10	105318	6.3732	9.2577e-11	KCNJ13	6.68525e-09
389084	2	233723724	233751111	76	13	105318	6.6398	1.5709e-11	C2orf82	1.27236e-09
116987	2	236392733	237050444	1495	118	105318	2.6533	0.0039854	AGAP1	0.0265303
79781	2	237222790	237426178	362	19	105318	2.8217	0.0023888	IQCA1	0.0178747
151176	2	239050579	239087516	131	24	105318	2.6705	0.0037867	FAM132B	0.0255839
80895	2	239069043	239122343	227	19	105318	2.8093	0.0024823	ILKAP	0.0184744
5133	2	242782033	242811058	24	3	105318	3.2057	0.00067358	PDCD1	0.00658958
285093	2	242801886	242825482	9	2	105318	3.0965	0.00097902	RTP5	0.0089133
9901	3	9012275	9301369	888	108	105318	2.4949	0.0062995	SRGAP3	0.0377194
25917	3	9394660	9438475	116	16	105318	2.6538	0.0039801	THUMPD3	0.0265158
55209	3	9429384	9529838	191	21	105318	2.7983	0.0025686	SETD5	0.0189442
491	3	10355707	10743131	1389	120	105318	4.6822	1.4193e-06	ATP2B2	3.80902e-05
6538	3	10847917	10990146	411	43	105318	4.3174	7.8924e-06	SLC6A11	0.000167351
6854	3	12172150	12243532	168	21	105318	2.9346	0.0016698	SYN2	0.0136105
7079	3	12184568	12210851	71	14	105318	2.6661	0.0038366	TIMP4	0.0257793
55287	3	12765392	12811038	122	18	105318	2.6427	0.0041129	TMEM40	0.027169
23228	3	16964582	17142098	407	23	105318	4.0457	2.6085e-05	PLCL2	0.000462559
9779	3	17188654	17794240	1349	18	105318	4.8299	6.8304e-07	TBC1D5	2.0334e-05
339862	3	17994064	18320414	631	35	105318	3.2938	0.00049414	LOC339862	0.00515379
6304	3	18379133	18490265	229	35	105318	2.4509	0.0071245	SATB1	0.0412446
151651	3	19910964	19987820	233	23	105318	2.7573	0.0029138	EFHB	0.0209572
79750	3	21449911	22424132	4468	243	105318	3.6781	0.00011748	ZNF385D	0.00159187
7068	3	24148644	24546772	1132	121	105318	6.1338	4.2895e-10	THRB	2.6505e-08
5915	3	25205638	25649423	1735	105	105318	3.6713	0.00012067	RARB	0.00162651
27303	3	29312351	30061886	2877	167	105318	5.7739	3.8723e-09	RBMS3	1.9652e-07
344787	3	32013266	32043228	104	9	105318	2.6949	0.0035205	ZNF860	0.0241362
10491	3	33145450	33199265	120	19	105318	2.789	0.0026436	CRTAP	0.0193811
25827	3	33308934	33455505	291	18	105318	3.7035	0.00010634	FBXL2	0.00146972
7342	3	33419828	33491897	207	17	105318	3.3995	0.00033755	UBP1	0.00379343
23122	3	33527737	33769705	366	24	105318	2.7348	0.0031206	CLASP2	0.022126
6769	3	36411842	36599499	758	42	105318	2.7491	0.0029883	STAC	0.0213479
3680	3	37483813	37871281	1006	79	105318	3.5711	0.00017772	ITGA9	0.00226854
10217	3	37893669	38035960	308	28	105318	2.635	0.0042067	CTDSPL	0.0276263
9942	3	38378251	38466467	285	20	105318	3.5085	0.00022531	XYLB	0.00275224
93	3	38485790	38544633	110	9	105318	3.5889	0.00016604	ACVR2B	0.00214634
9941	3	38527763	38593721	131	15	105318	4.491	3.5446e-06	EXOG	8.37522e-05
6331	3	38579553	38701164	331	52	105318	4.3238	7.6694e-06	SCN5A	0.000163587
22906	3	42045294	42277382	633	41	105318	2.6381	0.0041684	TRAK1	0.0274751
51099	3	43722375	43774217	113	9	105318	2.7082	0.0033824	ABHD5	0.023455
375337	3	44273378	44383590	218	14	105318	2.7086	0.0033786	TOPAZ1	0.0234391
285343	3	44369574	44460940	164	14	105318	3.1922	0.00070607	TCAIM	0.00685521
101928592	3	44714574	44736283	26	6	105318	2.7811	0.0027087	LOC101928592	0.0197427
993	3	48188668	48240153	57	7	105318	2.6635	0.0038666	CDC25A	0.0259423
820	3	48254837	48276981	24	8	105318	2.6206	0.0043893	CAMP	0.0284924
51385	3	48272596	48322480	63	9	105318	2.4978	0.0062483	ZNF589	0.0374764
51517	3	48690419	48733366	54	6	105318	2.5345	0.0056309	NCKIPSD	0.0346388
51447	3	48715436	48764711	74	8	105318	2.3862	0.0085126	IP6K2	0.0471114
54870	3	49057140	49141504	70	11	105318	2.3595	0.0091486	QRICH1	0.0496982
64925	3	49189968	49213785	30	6	105318	2.5209	0.0058535	CCDC71	0.0356786
339834	3	49225861	49305636	102	12	105318	2.5204	0.0058618	CCDC36	0.0357171
375341	3	49296030	49324864	34	8	105318	2.5271	0.0057502	C3orf62	0.0351442
7375	3	49304577	49387536	102	13	105318	2.8866	0.001947	USP4	0.0153279
275	3	49444211	49470111	37	6	105318	2.4808	0.0065538	AMT	0.0387159
84276	3	49449766	49476777	46	8	105318	2.4718	0.0067227	NICN1	0.0394971
8927	3	49581922	49718982	170	15	105318	2.5794	0.0049481	BSN	0.031284
327	3	49701427	49730936	35	5	105318	2.6743	0.0037438	APEH	0.0253549
4485	3	49711380	49736196	28	7	105318	2.9689	0.0014945	MST1	0.0125164
63891	3	49716950	49768962	76	13	105318	2.5123	0.0059981	RNF123	0.0363505
389118	3	49818165	49847254	40	8	105318	2.7125	0.0033393	CDHR4	0.0232368
389119	3	49830687	49852463	22	5	105318	2.7874	0.0026564	FAM212A	0.0194561
7318	3	49832638	49861391	31	7	105318	2.6409	0.0041347	UBA7	0.027283
10293	3	49856028	49903992	65	10	105318	2.8731	0.0020325	TRAIP	0.0158828
79012	3	49885414	49917655	44	8	105318	3.0062	0.0013225	CAMKV	0.011313
4486	3	49914435	49951311	41	6	105318	2.9402	0.0016398	MST1R	0.0134697
84315	3	49936302	49977445	51	8	105318	3.1353	0.00085839	MON1A	0.00803473
10180	3	49967474	50124685	272	13	105318	3.4219	0.00031091	RBM6	0.00356308
10181	3	50116341	50166397	67	9	105318	3.0484	0.0011502	RBM5	0.010153
54106	3	52245096	52270179	35	9	105318	4.0584	2.4702e-05	TLR9	0.000441518
11344	3	52252626	52283183	48	10	105318	3.9449	3.9917e-05	TWF2	0.000657278
132160	3	52269782	52294615	32	6	105318	3.8703	5.4346e-05	PPM1M	0.000854939
80335	3	52278438	52322659	70	11	105318	3.8666	5.5181e-05	WDR82	0.000865048
132158	3	52311836	52339272	46	9	105318	3.5716	0.0001774	GLYCTK	0.00226711
51533	3	52434577	52467657	29	9	105318	3.612	0.00015195	PHF7	0.00198982
56920	3	52457268	52489112	33	10	105318	3.2505	0.00057611	SEMA3G	0.00579596
7086	3	53248723	53300130	204	16	105318	4.5133	3.1911e-06	TKT	7.64037e-05
55802	3	53307443	53391654	132	17	105318	4.6149	1.9663e-06	DCP1A	5.09453e-05
55799	3	54146620	55118584	2888	194	105318	3.4666	0.00026358	CACNA2D3	0.00312627
26059	3	55532336	56512391	2880	102	105318	2.5231	0.0058162	ERC2	0.0354873
285331	3	56581184	56665864	357	23	105318	2.3759	0.0087525	CCDC66	0.0481575
23272	3	56644160	56727270	313	19	105318	2.7078	0.0033862	FAM208A	0.0234633
54899	3	58308617	58421815	474	20	105318	2.6478	0.0040507	PXK	0.026837
5162	3	58403357	58429579	114	12	105318	2.9208	0.0017458	PDHB	0.0140705
200844	3	58710199	59045804	428	27	105318	3.2876	0.00050524	C3orf67	0.00525128
2272	3	59725036	61247133	6392	358	105318	5.8387	2.6307e-09	FHIT	1.39469e-07
5793	3	61537243	62290573	2278	158	105318	3.2621	0.00055294	PTPRG	0.00561401
8618	3	62374021	62871064	1826	101	105318	3.9103	4.6091e-05	CADPS	0.000745961
132204	3	63253914	63612597	1321	94	105318	3.6118	0.00015205	SYNPR	0.00198982
80145	3	63809546	63859597	75	17	105318	5.7256	5.1538e-09	THOC7	2.54589e-07
6314	3	63839785	63999240	278	23	105318	6.1465	3.9605e-10	ATXN7	2.45565e-08
9861	3	63986225	64019686	100	20	105318	5.0733	1.955e-07	PSMD6	6.64515e-06
166336	3	64069526	64263859	600	54	105318	4.8676	5.6492e-07	PRICKLE2	1.71585e-05
8801	3	67400884	67715038	1137	61	105318	3.4168	0.00031683	SUCLG2	0.0036125
23150	3	69209146	69445430	744	66	105318	2.6532	0.0039867	FRMD4B	0.0265303
4286	3	69778586	70027488	495	23	105318	3.3477	0.00040748	MITF	0.00440318
27086	3	70993865	71643140	1299	111	105318	8.2639	7.0477e-17	FOXP1	1.60411e-14
2850	3	71793201	71814328	52	12	105318	2.9354	0.0016658	GPR27	0.0136105
2632	3	81528850	81820950	497	33	105318	2.4619	0.0069104	GBE1	0.0403297
1295	3	99347440	99528061	418	34	105318	3.1374	0.00085237	COL8A1	0.0079845
131368	3	101918816	102208685	626	26	105318	2.8332	0.0023039	ZPLD1	0.0173799
868	3	105364306	105599354	604	29	105318	2.6657	0.0038419	CBLB	0.0257958
84692	3	107086188	107107481	52	11	105318	2.3977	0.0082489	CCDC54	0.0460918
56987	3	107231783	107540176	571	31	105318	3.6366	0.00013813	BBX	0.00182866
55081	3	107869659	107951417	384	8	105318	2.9743	0.0014684	IFT57	0.0123438
4045	3	115511210	116174385	1603	90	105318	2.4648	0.0068539	LSAMP	0.0400911
165829	3	119874328	120013921	417	25	105318	2.5143	0.005964	GPR156	0.0362048
84925	3	122503901	122609986	232	25	105318	2.6789	0.0036928	DIRC2	0.0250763
54437	3	122618040	122757452	414	54	105318	2.8585	0.0021285	SEMA5B	0.0164494
10954	3	122775856	122890953	349	41	105318	3.5818	0.00017062	PDIA5	0.00219608
8997	3	123803558	124450036	1999	98	105318	4.2564	1.0387e-05	KALRN	0.000212237
84561	3	124791480	124941609	633	71	105318	4.3353	7.2793e-06	SLC12A8	0.000156192
60678	3	127862302	128137489	514	18	105318	2.6488	0.0040388	EEFSEC	0.0267878
339122	3	128796412	128850993	54	7	105318	2.513	0.0059861	RAB43	0.0363022
100534599	3	128796412	128890073	92	11	105318	2.757	0.0029167	ISY1-RAB43	0.0209697
57461	3	128836259	128890409	51	8	105318	2.7549	0.0029357	ISY1	0.0210839
7555	3	128876658	128912810	40	9	105318	3.0871	0.0010106	CNBP	0.00911314
22820	3	128958453	129006616	85	5	105318	3.0425	0.0011731	COPG1	0.0103096
56941	3	128987680	129035029	81	4	105318	2.9312	0.0016884	HMCES	0.0137247
8971	3	129023614	129045120	35	4	105318	2.9408	0.0016368	H1FX	0.0134574
30849	3	130387778	130475696	141	4	105318	3.1819	0.00073153	PIK3R4	0.00707076
51560	3	133533079	133624691	253	41	105318	3.798	7.2937e-05	RAB6B	0.00108837
80111	3	133636989	133658656	49	14	105318	3.1857	0.00072194	C3orf36	0.00699418
6578	3	133641540	133758920	348	48	105318	2.4975	0.0062539	SLCO2A1	0.0374797
5523	3	135674515	135876752	321	20	105318	4.8647	5.7316e-07	PPP2R3A	1.73794e-05
55167	3	135857760	135925522	58	12	105318	4.9112	4.5251e-07	MSL2	1.4126e-05
5096	3	135959167	136066737	154	20	105318	6.2619	1.9014e-10	PCCB	1.27097e-08
10274	3	136045077	136481245	644	25	105318	5.8499	2.4589e-09	STAG1	1.31588e-07
80723	3	136527861	136584734	144	7	105318	4.5756	2.3739e-06	SLC35G2	6.00353e-05
4690	3	136571050	136680446	239	10	105318	4.6339	1.7939e-06	NCK1	4.66803e-05
53833	3	136666707	136739927	134	10	105318	4.7871	8.4594e-07	IL20RB	2.42597e-05
5291	3	138361540	138563780	254	8	105318	3.2277	0.00062392	PIK3CB	0.00618451
287015	3	140386866	140429992	132	14	105318	3.6356	0.00013869	TRIM42	0.00183367
84107	3	147093835	147134596	71	16	105318	3.7054	0.00010551	ZIC4	0.00146387
7545	3	147117181	147144506	51	12	105318	3.3669	0.00038016	ZIC1	0.00416554
151742	3	160463996	160798817	780	28	105318	2.8825	0.0019725	PPM1L	0.0155015
8706	3	160791671	160833160	79	9	105318	2.6952	0.0035174	B3GALNT1	0.0241362
51068	3	160929050	160980082	108	14	105318	3.7375	9.2947e-05	NMD3	0.00132553
165679	3	161052580	161100662	193	22	105318	4.4699	3.9125e-06	SPTSSB	9.18416e-05
131149	3	161137389	161231740	351	17	105318	3.8603	5.6623e-05	OTOL1	0.000882269
7095	3	169674580	169726161	105	10	105318	2.4759	0.0066446	SEC62	0.0391213
80012	3	169795368	169909537	158	14	105318	2.4559	0.0070263	PHC3	0.0408603
200916	3	170572664	170598045	55	11	105318	2.7786	0.0027294	RPL22L1	0.0198533
56648	3	170596204	170636426	78	12	105318	3.9644	3.6794e-05	EIF5A2	0.000612019
6514	3	170704137	170754768	114	9	105318	3.5046	0.00022861	SLC2A2	0.00277558
22871	3	173105570	174014434	2346	124	105318	2.6322	0.0042419	NLGN1	0.0277763
254827	3	174567095	175533428	3033	176	105318	3.161	0.00078621	NAALADL2	0.00747981
79718	3	176728542	176925048	455	31	105318	2.4974	0.0062551	TBL1XR1	0.0374797
151613	3	180309918	180346120	41	11	105318	3.9932	3.2587e-05	TTC14	0.000558045
339829	3	180321360	180407300	117	21	105318	3.1056	0.00094942	CCDC39	0.00869665
8087	3	180620096	180710541	135	13	105318	6.9392	1.9723e-12	FXR1	1.92739e-10
131118	3	180691497	180717562	26	5	105318	6.5703	2.5106e-11	DNAJC19	1.97996e-09
79929	3	183523664	183553393	84	9	105318	2.4789	0.0065902	MAP6D1	0.0388774
55486	3	183533522	183612693	242	23	105318	2.4889	0.0064067	PARL	0.0381706
285382	3	184785838	184880802	288	22	105318	2.6653	0.0038461	C3orf70	0.0258144
10644	3	185351527	185552827	321	36	105318	2.506	0.0061051	IGF2BP2	0.0368746
6434	3	185622356	185665924	83	14	105318	3.8443	6.0453e-05	TRA2B	0.000931453
2119	3	185754106	185836901	140	16	105318	3.1626	0.00078178	ETV5	0.00744949
4026	3	187861097	188618460	2063	195	105318	2.3899	0.0084258	LPP	0.0467895
152138	3	191168952	191189245	127	7	105318	3.3861	0.00035442	PYDC2	0.00394358
152002	3	194779008	195001895	753	50	105318	2.4523	0.0070973	XXYLT1	0.0411666
131540	3	195914323	195948308	177	27	105318	2.5313	0.0056815	ZDHHC19	0.0348547
200931	3	195933383	195970301	134	20	105318	2.8028	0.0025333	SLC51A	0.0187377
5130	3	195951239	196024623	192	17	105318	3.1633	0.00077991	PCYT1A	0.00743561
255758	3	196008090	196055165	133	14	105318	3.7011	0.00010735	TCTEX1D2	0.00148026
116211	3	196040417	196075291	111	16	105318	4.7434	1.0506e-06	TM4SF19	2.93792e-05
26043	3	196069745	196169411	171	21	105318	3.8939	4.9313e-05	UBXN7	0.000789579
165918	3	196185654	196240639	165	18	105318	2.9028	0.0018491	RNF168	0.0147344
5062	3	196456728	196569518	419	36	105318	3.2045	0.00067648	PAK2	0.00661435
1739	3	196759431	197036171	691	28	105318	4.0311	2.7763e-05	DLG1	0.000485609
521	4	656225	678127	45	7	105318	2.8343	0.0022963	ATP5I	0.0173532
4636	4	659717	685822	49	8	105318	2.8035	0.0025279	MYL5	0.0187054
84179	4	659992	693257	51	9	105318	2.8547	0.002154	MFSD7	0.0165943
10336	4	689537	774428	323	30	105318	3.9571	3.7937e-05	PCGF3	0.000628126
101928548	4	1183923	1205046	55	15	105318	2.4296	0.0075581	LOC101928548	0.0430615
1487	4	1195228	1252908	174	19	105318	2.5722	0.0050523	CTBP1	0.0318033
57654	4	1331043	1391837	193	16	105318	3.4211	0.00031183	UVSSA	0.00357135
285464	4	1375340	1399782	52	8	105318	3.0811	0.0010313	CRIPAK	0.00927654
3954	4	1803206	1867974	38	15	105318	3.0425	0.0011731	LETM1	0.0103096
27065	4	4377983	4430785	178	23	105318	3.1988	0.00068997	NSG1	0.00672345
53407	4	4410695	4553775	366	21	105318	3.3065	0.0004723	STX18	0.00497798
4487	4	4851392	4875663	103	27	105318	2.4547	0.0070492	MSX1	0.0409405
132884	4	5534531	5721275	721	59	105318	2.9978	0.0013598	EVC2	0.0115715
152789	4	6016661	6212318	629	108	105318	2.3825	0.008598	JAKMIP1	0.0474672
85460	4	10431497	10469032	83	18	105318	3.9656	3.6609e-05	ZNF518B	0.000610637
51056	4	17568927	17619590	131	4	105318	2.88	0.0019884	LAP3	0.0155992
80306	4	17606273	17636160	88	5	105318	2.9288	0.0017015	MED28	0.0138125
27146	4	17623696	17793135	425	15	105318	3.0417	0.0011764	FAM184B	0.0103253
10891	4	23783644	24484394	1958	162	105318	2.7472	0.0030052	PPARGC1A	0.0214176
91050	4	24797739	24991826	574	42	105318	3.0282	0.0012302	CCDC149	0.0107016
389203	4	25905528	25941501	99	20	105318	3.0573	0.0011166	SMIM20	0.0099394
3516	4	26155077	26446753	507	46	105318	2.7529	0.0029533	RBPJ	0.0211567
55296	4	26575546	26768232	202	10	105318	4.1197	1.8965e-05	TBC1D19	0.00035448
5099	4	30711951	31158423	1251	68	105318	5.4979	1.9219e-08	PCDH7	8.34727e-07
55276	4	37818282	37874559	226	21	105318	2.5001	0.0062085	PGM2	0.0373112
389206	4	42102870	42164895	171	19	105318	2.4397	0.0073501	BEND4	0.0422077
2555	4	46236470	46402056	343	21	105318	4.0526	2.5323e-05	GABRA2	0.000451271
2560	4	47023295	47442801	1003	69	105318	3.6533	0.00012943	GABRB1	0.00172775
7294	4	48058410	48146273	206	23	105318	2.5389	0.0055604	TXK	0.0342668
57606	4	48333497	48438218	286	17	105318	2.4902	0.0063839	SLAIN2	0.0380624
170825	4	54956248	54978122	35	5	105318	5.4249	2.899e-08	GSX2	1.20944e-06
57482	4	57026361	57206890	591	74	105318	2.4109	0.0079563	KIAA1211	0.044819
6731	4	57323370	57379847	169	14	105318	2.4778	0.0066096	SRP72	0.0389791
23284	4	62056949	62948168	1927	121	105318	3.6953	0.00010981	ADGRL3	0.00150955
2044	4	66175281	66546529	1369	64	105318	4.0079	3.0635e-05	EPHA5	0.000529661
2798	4	68593093	68631804	117	14	105318	2.3674	0.0089573	GNRHR	0.0489846
25898	4	76394247	76449884	108	12	105318	2.7289	0.0031775	RCHY1	0.0224057
100129583	4	77125193	77214936	391	26	105318	2.8342	0.0022969	FAM47E	0.0173532
100631383	4	77162853	77242283	284	18	105318	2.8814	0.0019797	FAM47E-STBD1	0.0155453
84779	4	80228272	80257171	41	9	105318	2.6796	0.003686	NAA11	0.0250578
5602	4	86923452	87384283	1250	52	105318	3.3811	0.00036099	MAPK10	0.00399444
57563	4	88071260	88171466	217	26	105318	2.555	0.0053093	KLHL8	0.0331416
6622	4	90635250	90769447	476	27	105318	2.7378	0.0030927	SNCA	0.0219628
22915	4	90806003	90885780	201	23	105318	2.7596	0.0028935	MMRN1	0.0208446
401145	4	91038684	92533370	4421	157	105318	2.7483	0.0029957	CCSER1	0.0213753
56916	4	95118759	95222443	207	12	105318	2.4165	0.0078352	SMARCAD1	0.0442755
27306	4	95209707	95274027	138	11	105318	2.7584	0.0029042	HPGDS	0.0209133
658	4	95669128	96089601	1316	52	105318	4.0405	2.6672e-05	BMPR1B	0.000471109
8633	4	96073655	96480361	1339	117	105318	2.5334	0.0056478	UNC5C	0.0347071
10098	4	99381518	99589812	541	54	105318	2.6106	0.0045187	TSPAN5	0.0291508
5530	4	101934587	102278655	743	48	105318	2.842	0.0022412	PPP3CA	0.0170903
55024	4	102701764	103005969	696	34	105318	3.9323	4.2061e-05	BANK1	0.000686297
64116	4	103162198	103276655	367	31	105318	4.2913	8.8803e-06	SLC39A8	0.000183959
4126	4	103542643	103692151	264	16	105318	3.7267	9.6987e-05	MANBA	0.00136351
7323	4	103705540	103800050	196	8	105318	4.5474	2.7158e-06	UBE2D3	6.6986e-05
493856	4	103739224	103823964	160	8	105318	4.5453	2.7422e-06	CISD2	6.736e-05
150159	4	103796205	103957552	311	8	105318	4.5154	3.1596e-06	SLC9B1	7.58515e-05
133308	4	103936647	104008480	85	17	105318	4.691	1.3595e-06	SLC9B2	3.66494e-05
80319	4	105379463	105426058	55	11	105318	4.3113	8.1143e-06	CXXC4	0.000170906
113612	4	108842716	108884617	125	10	105318	3.0038	0.0013333	CYP2U1	0.0113837
55013	4	110471355	110618872	364	25	105318	2.3707	0.0088772	CCDC109B	0.0486759
839	4	110599785	110639814	77	10	105318	2.6721	0.0037694	CASP6	0.0254803
1950	4	110824040	110944118	240	17	105318	3.1925	0.00070528	EGF	0.00685124
7368	4	115509611	115608202	201	25	105318	2.6195	0.0044031	UGT8	0.0285614
133022	4	117994710	118016736	46	9	105318	2.9138	0.0017853	TRAM1L1	0.0143182
9348	4	118945500	119189789	735	26	105318	3.4163	0.00031737	NDST3	0.00361637
8492	4	119191193	119284053	222	29	105318	3.1132	0.00092538	PRSS12	0.00850678
11107	4	121603070	121854013	940	39	105318	2.5167	0.0059234	PRDM5	0.036007
25819	4	139926913	139977093	81	19	105318	3.2213	0.00063803	CCRN4L	0.00630006
1998	4	139968871	140108372	229	25	105318	2.4905	0.0063774	ELF2	0.0380465
8821	4	142939181	143777604	2266	83	105318	5.0392	2.3371e-07	INPP4B	7.79655e-06
8467	4	144424616	144488642	116	9	105318	2.5472	0.0054299	SMARCA5	0.0336673
4306	4	148989915	149375850	987	82	105318	3.3314	0.0004321	NR3C2	0.00463303
285423	4	150341097	150746980	650	30	105318	3.3574	0.00039345	LOC285423	0.00428765
7097	4	154595404	154637243	83	15	105318	2.6493	0.0040324	TLR2	0.0267552
285533	4	154621312	154691387	234	16	105318	3.6026	0.00015751	RNF175	0.00205231
6423	4	154691742	154720228	59	8	105318	3.705	0.0001057	SFRP2	0.00146538
79884	4	156253810	156308122	198	15	105318	2.3934	0.0083466	MAP9	0.0464424
23520	4	165108159	165128863	72	12	105318	2.636	0.004194	ANP32C	0.0275932
11275	4	166118770	166254308	320	22	105318	2.8672	0.0020706	KLHL2	0.0161036
50859	4	167644535	168165741	1658	63	105318	3.5268	0.00021027	SPOCK3	0.00259853
57630	4	170005407	170202249	447	34	105318	3.3916	0.00034746	SH3RF1	0.00388537
4750	4	170304421	170543778	537	15	105318	3.4351	0.00029616	NEK1	0.0034172
1182	4	170531672	170654338	283	20	105318	4.8122	7.4642e-07	CLCN3	2.20023e-05
26269	4	175147809	175215415	133	21	105318	3.0739	0.0010566	FBXO8	0.00946623
2823	4	176544088	176933842	1162	88	105318	5.9907	1.0446e-09	GPM6A	5.96284e-08
175	4	178341928	178373657	90	20	105318	2.7489	0.0029896	AGA	0.0213487
55714	4	183055112	183734177	2409	227	105318	3.5577	0.00018704	TENM3	0.00236012
83891	4	186120773	186295120	497	33	105318	3.026	0.0012392	SNX25	0.0107643
79192	5	3586168	3611517	77	15	105318	2.3611	0.0091105	IRX1	0.0495511
23379	5	5412786	5500347	174	19	105318	4.0757	2.2938e-05	ICE1	0.000415356
11044	5	6704076	6767161	258	19	105318	3.5634	0.00018306	PAPD7	0.00231966
651746	5	10554435	10667928	349	34	105318	2.7766	0.0027467	ANKRD33B	0.0199469
90268	5	14654783	14709842	93	13	105318	2.5775	0.0049765	OTULIN	0.0313863
4651	5	16652016	16946385	996	120	105318	2.6005	0.0046547	MYO10	0.0297639
10409	5	17206932	17286954	175	40	105318	3.0515	0.0011386	BASP1	0.0100903
2668	5	37802779	37849782	138	24	105318	4.0593	2.4609e-05	GDNF	0.000440293
10884	5	44799027	44825616	50	5	105318	4.8307	6.8036e-07	MRPS30	2.02878e-05
348980	5	45245052	45706220	428	21	105318	6.2863	1.6251e-10	HCN1	1.11106e-08
133418	5	49682026	49747234	115	8	105318	4.8584	5.9157e-07	EMB	1.78773e-05
79668	5	49951733	50152356	326	17	105318	2.8376	0.0022725	PARP8	0.0172561
55789	5	59882739	60005993	241	21	105318	3.2804	0.00051835	DEPDC1B	0.00535966
79993	5	60037616	60150101	265	20	105318	4.2959	8.6998e-06	ELOVL7	0.000180636
1161	5	60159659	60250905	220	20	105318	3.7015	0.00010716	ERCC8	0.00147878
91942	5	60230956	60458864	493	20	105318	3.9722	3.5605e-05	NDUFAF2	0.000596658
643155	5	60443536	60468302	48	10	105318	3.6799	0.00011665	SMIM15	0.00158301
3796	5	61591989	61693011	226	18	105318	3.2096	0.00066455	KIF2A	0.00651897
27292	5	61674351	61709728	73	9	105318	2.8977	0.0018795	DIMT1	0.0149009
51194	5	61689522	61934416	431	21	105318	2.8078	0.0024941	IPO11	0.0185504
285671	5	63451671	63678704	321	17	105318	3.6364	0.00013821	RNF180	0.00182866
11174	5	64434563	64787704	849	42	105318	2.3821	0.0086062	ADAMTS6	0.0474979
64105	5	64803593	64868995	207	14	105318	2.5004	0.0062025	CENPK	0.0373001
5295	5	67501584	67607649	266	38	105318	2.6804	0.0036763	PIK3R1	0.0250013
10087	5	74656928	74817806	265	18	105318	3.4842	0.00024681	COL4A3BP	0.0029665
51426	5	74797657	74905646	154	17	105318	3.2113	0.00066065	POLK	0.00649134
728780	5	74897301	74977671	210	23	105318	3.2994	0.00048449	ANKDD1B	0.00508246
8546	5	77288150	77600579	678	23	105318	2.5784	0.0049629	AP3B1	0.0313225
9522	5	77646339	77786562	368	16	105318	3.0893	0.0010031	SCAMP1	0.00906825
10184	5	77771038	77954648	380	27	105318	2.5669	0.0051305	LHFPL2	0.0321658
29958	5	78283387	78375497	316	23	105318	2.9672	0.0015024	DMGDH	0.0125591
635	5	78397604	78438113	125	17	105318	3.2925	0.00049656	BHMT	0.00517003
133746	5	78521925	78633038	227	18	105318	2.4633	0.0068833	JMY	0.0402238
9456	5	78659647	78819659	371	29	105318	2.5066	0.0060957	HOMER1	0.036855
6228	5	81559139	81584235	62	13	105318	2.5022	0.0061705	RPS23	0.0371698
10085	5	83226414	83690685	947	84	105318	2.4834	0.0065059	EDIL3	0.0385699
153396	5	87475450	87574665	149	20	105318	3.2881	0.00050425	TMEM161B	0.00524403
4208	5	88004058	88209922	360	27	105318	4.1976	1.3487e-05	MEF2C	0.000266787
1070	5	89679528	89715611	25	8	105318	3.1743	0.0007509	CETN3	0.00722415
84059	5	89844617	90470254	1463	70	105318	3.8381	6.1991e-05	ADGRV1	0.000952701
285600	5	93476556	93964309	732	73	105318	3.0117	0.0012991	KIAA0825	0.0111606
1105	5	98179689	98274522	178	18	105318	2.8876	0.0019409	CHD1	0.0153
353189	5	101559690	101642253	339	28	105318	4.1714	1.5138e-05	SLCO4C1	0.000295224
133482	5	101697492	101844720	522	19	105318	4.9326	4.0563e-07	SLCO6A1	1.28183e-05
1946	5	106702590	107016596	758	91	105318	5.2347	8.2608e-08	EFNA5	3.06896e-06
64839	5	107184734	107728080	1238	45	105318	3.6531	0.00012954	FBXL17	0.00172794
9867	5	108660410	108755675	331	13	105318	2.8141	0.002446	PJA2	0.018242
4124	5	109015156	109213429	669	28	105318	4.5923	2.1916e-06	MAN2A1	5.58967e-05
153733	5	114592885	114642458	96	17	105318	2.3864	0.0085072	CCDC112	0.047096
65983	5	125685788	125839853	436	66	105318	2.8309	0.0023208	GRAMD3	0.017475
84466	5	126555206	126806914	826	26	105318	3.3975	0.00034006	MEGF10	0.00381448
6558	5	127409483	127535380	183	14	105318	2.4658	0.0068348	SLC12A2	0.0400184
2201	5	127583601	127883735	693	40	105318	2.7231	0.0032336	FBN2	0.0227123
51128	5	133926839	133978533	41	11	105318	2.8451	0.0022196	SAR1B	0.0169757
6695	5	136300987	136845018	1445	87	105318	2.9259	0.0017171	SPOCK1	0.013914
26249	5	136943189	137160310	336	25	105318	2.7066	0.003399	KLHL3	0.0235157
10949	5	137077073	137100039	17	6	105318	2.6833	0.0036447	HNRNPA0	0.0248522
9499	5	137193536	137233540	40	11	105318	3.2603	0.0005565	MYOT	0.00563975
27039	5	137215125	137286156	110	15	105318	3.0297	0.0012238	PKD2L2	0.0106606
51306	5	137263638	137397650	263	14	105318	2.6006	0.0046531	FAM13B	0.0297639
2676	5	137578069	137620544	81	14	105318	2.6086	0.0045457	GFRA3	0.0293066
995	5	137610959	137684064	152	18	105318	2.4943	0.0063108	CDC25C	0.0377619
51307	5	137663224	137695418	68	12	105318	3.4633	0.00026682	FAM53C	0.00314603
51780	5	137678285	137782716	232	25	105318	5.0933	1.7591e-07	KDM3B	6.10625e-06
51308	5	137764690	137792658	68	13	105318	5.6245	9.3042e-09	REEP2	4.32297e-07
1958	5	137791181	137815004	57	11	105318	3.8383	6.1956e-05	EGR1	0.000952701
2107	5	137831782	137888989	96	15	105318	6.4051	7.5143e-11	ETF1	5.51488e-09
3313	5	137880571	137921318	70	11	105318	5.9559	1.2934e-09	HSPA9	7.20019e-08
51523	5	139018301	139073467	78	9	105318	5.2504	7.5899e-08	CXXC5	2.84914e-06
9542	5	139216364	139432884	378	41	105318	2.5684	0.0051079	NRG2	0.0320688
492311	5	139495521	139518391	15	5	105318	3.7796	7.8544e-05	IGIP	0.00115102
84418	5	139544653	139633374	172	10	105318	2.4687	0.0067801	CYSTM1	0.0397629
5201	5	139614635	139692689	129	10	105318	2.9603	0.0015365	PFDN1	0.0127966
83697	5	139729787	139764722	32	11	105318	4.3621	6.4412e-06	SLC4A9	0.000140899
54882	5	139771399	139929441	128	20	105318	4.1961	1.3578e-05	ANKHD1	0.000268292
404734	5	139771399	139939163	136	20	105318	4.1878	1.4081e-05	ANKHD1-EIF4EBP3	0.000277269
8637	5	139917251	139939163	22	7	105318	3.5873	0.00016707	EIF4EBP3	0.00215811
10011	5	139919652	139947678	33	9	105318	3.2521	0.00057281	SRA1	0.00576691
10307	5	139927853	139954189	30	8	105318	3.02	0.0012638	APBB3	0.0109199
113829	5	139934420	139958683	27	7	105318	2.5488	0.005405	SLC35A4	0.0335707
929	5	140001313	140023286	55	7	105318	3.3387	0.00042093	CD14	0.0045349
55374	5	140009012	140034989	52	7	105318	4.8013	7.8805e-07	TMCO6	2.28547e-05
4695	5	140014948	140037370	43	6	105318	4.8515	6.1278e-07	NDUFA2	1.84872e-05
3550	5	140017384	140052065	60	7	105318	4.8084	7.6058e-07	IK	2.22736e-05
54853	5	140034384	140061930	40	7	105318	4.6977	1.3156e-06	WDR55	3.57803e-05
373863	5	140040381	140063171	37	6	105318	4.6102	2.0111e-06	DND1	5.18693e-05
3035	5	140043490	140081681	63	7	105318	4.7355	1.0927e-06	HARS	3.04618e-05
23438	5	140061011	140088903	50	5	105318	4.663	1.558e-06	HARS2	4.15028e-05
153527	5	140068265	140096248	50	5	105318	4.6732	1.4824e-06	ZMAT2	3.96652e-05
56147	5	140155876	140401929	479	21	105318	5.5803	1.2005e-08	PCDHA1	5.45106e-07
56146	5	140164444	140401929	462	21	105318	5.5593	1.354e-08	PCDHA2	6.07139e-07
56145	5	140170783	140401929	445	23	105318	5.6726	7.0334e-09	PCDHA3	3.35336e-07
56144	5	140176672	140401929	435	22	105318	5.5872	1.1536e-08	PCDHA4	5.27809e-07
56143	5	140191361	140401929	395	21	105318	5.3441	4.5423e-08	PCDHA5	1.81904e-06
56142	5	140197650	140401929	385	19	105318	5.0519	2.187e-07	PCDHA6	7.33665e-06
56141	5	140203969	140401929	375	19	105318	5.1401	1.373e-07	PCDHA7	4.8984e-06
56140	5	140210907	140401929	370	20	105318	5.1449	1.3383e-07	PCDHA8	4.78409e-06
9752	5	140217357	140401929	359	19	105318	5.055	2.1525e-07	PCDHA9	7.23441e-06
56139	5	140225634	140401929	349	17	105318	4.8142	7.3898e-07	PCDHA10	2.18187e-05
56138	5	140237149	140401932	322	18	105318	4.9712	3.3278e-07	PCDHA11	1.08401e-05
56137	5	140244931	140401929	301	16	105318	4.9249	4.2208e-07	PCDHA12	1.32682e-05
56136	5	140251854	140401929	294	17	105318	5.0843	1.8446e-07	PCDHA13	6.32972e-06
56135	5	140296302	140401929	228	18	105318	5.0929	1.7634e-07	PCDHAC1	6.10938e-06
56134	5	140335747	140401929	101	18	105318	4.8902	5.0375e-07	PCDHAC2	1.55635e-05
29930	5	140420979	140443512	30	9	105318	3.3095	0.00046737	PCDHB1	0.00493469
56133	5	140464195	140486964	75	6	105318	3.2789	0.00052103	PCDHB2	0.00537809
56132	5	140470234	140493406	59	6	105318	3.3478	0.00040729	PCDHB3	0.00440318
56131	5	140491581	140515201	36	6	105318	2.9142	0.0017833	PCDHB4	0.0143086
26167	5	140504800	140527704	54	14	105318	3.7661	8.2924e-05	PCDHB5	0.0011986
56130	5	140519839	140542868	77	12	105318	2.8986	0.0018742	PCDHB6	0.0148786
56129	5	140542243	140565957	91	12	105318	3.1689	0.00076511	PCDHB7	0.0073139
56128	5	140547371	140570081	92	13	105318	3.1319	0.00086846	PCDHB8	0.00810367
57717	5	140550980	140576710	113	15	105318	3.3836	0.0003577	PCDHB16	0.00396813
56127	5	140556893	140581111	100	14	105318	3.399	0.0003382	PCDHB9	0.00379599
56126	5	140561952	140585213	93	13	105318	3.3676	0.00037917	PCDHB10	0.00415723
56125	5	140568916	140592618	70	12	105318	3.6625	0.0001249	PCDHB11	0.00167349
56124	5	140577914	140602143	59	12	105318	2.7999	0.0025556	PCDHB12	0.0188716
56123	5	140583509	140606993	60	12	105318	2.4222	0.0077139	PCDHB13	0.0438104
56114	5	140699388	140902546	491	42	105318	2.9593	0.0015419	PCDHGA1	0.0128237
56113	5	140708354	140902546	464	39	105318	2.9585	0.0015459	PCDHGA2	0.0128511
56112	5	140713601	140902546	454	36	105318	2.8727	0.0020346	PCDHGA3	0.0158923
56104	5	140719828	140902546	446	35	105318	2.8367	0.0022791	PCDHGB1	0.0172695
56111	5	140724768	140902546	433	37	105318	2.9547	0.0015649	PCDHGA4	0.012997
56103	5	140729409	140902546	425	36	105318	2.9384	0.0016496	PCDHGB2	0.0135317
56110	5	140733729	140902546	413	33	105318	2.8434	0.0022314	PCDHGA5	0.0170301
56109	5	140739811	140902546	398	35	105318	2.9502	0.0015876	PCDHGA6	0.0131551
56102	5	140739962	140902546	397	32	105318	2.8497	0.0021881	PCDHGB3	0.0167851
56108	5	140752467	140902546	376	33	105318	2.9026	0.0018502	PCDHGA7	0.0147344
9708	5	140757059	140902546	362	33	105318	2.9674	0.0015017	PCDHGA8	0.0125591
8641	5	140757452	140902546	359	32	105318	2.9153	0.0017765	PCDHGB4	0.0142795
56101	5	140767695	140902546	334	32	105318	2.937	0.0016568	PCDHGB5	0.0135722
56107	5	140772520	140902546	323	30	105318	2.8526	0.0021683	PCDHGA9	0.0166687
56100	5	140777588	140902546	307	28	105318	2.835	0.0022916	PCDHGB6	0.017335
56106	5	140782743	140902546	297	29	105318	2.8936	0.0019041	PCDHGA10	0.0150495
56099	5	140787214	140902548	282	29	105318	2.9535	0.0015708	PCDHGB7	0.01304
56105	5	140790537	140902546	276	27	105318	2.8962	0.0018884	PCDHGA11	0.0149451
26025	5	140800158	140902546	267	28	105318	2.9961	0.0013671	PCDHGA12	0.0116226
5098	5	140845569	140902546	134	25	105318	2.9391	0.0016457	PCDHGC3	0.013512
56098	5	140854741	140902546	105	22	105318	3.0928	0.00099155	PCDHGC4	0.00898642
56097	5	140858808	140902546	97	21	105318	3.102	0.00096106	PCDHGC5	0.00877644
5097	5	141222655	141268361	87	26	105318	3.3312	0.00043243	PCDH1	0.0046338
5521	5	145959067	146471083	1093	64	105318	3.0767	0.0010464	PPP2R2B	0.00939357
134265	5	148641401	148731368	201	43	105318	3.3011	0.0004816	AFAP1L1	0.00505821
134266	5	148714364	148744146	47	9	105318	3.1791	0.00073856	GRPEL2	0.00712067
78991	5	148727570	148759221	61	11	105318	2.7907	0.0026295	PCYOX1L	0.0193173
27190	5	148743830	148770848	60	9	105318	2.6993	0.0034738	IL17B	0.0239411
133522	5	149099815	149244585	465	48	105318	2.669	0.0038044	PPARGC1B	0.0256613
56923	5	151761102	151794840	159	4	105318	2.9992	0.0013534	NMUR2	0.0115279
10827	5	153359723	153428497	156	8	105318	4.7607	9.6456e-07	FAM114A2	2.7313e-05
4238	5	153408519	153447014	83	7	105318	4.9056	4.6574e-07	MFAP3	1.44387e-05
55568	5	153560295	153810544	859	58	105318	5.5823	1.1867e-08	GALNT10	5.40204e-07
6444	5	155452147	156204799	2237	76	105318	5.3594	4.1754e-08	SGCD	1.69859e-06
153830	5	158574417	158647061	137	22	105318	3.1565	0.00079851	RNF145	0.00758079
134510	5	158680089	158723048	75	14	105318	2.6631	0.0038707	UBLCP1	0.0259601
114825	5	159492889	159556452	105	12	105318	2.666	0.003838	PWWP2A	0.0257793
2566	5	161484648	161592545	196	32	105318	3.2529	0.00057116	GABRG2	0.00575674
57451	5	166396083	167701162	2811	214	105318	4.516	3.1515e-06	TENM2	7.57582e-05
79646	5	167972628	168016614	64	11	105318	2.8076	0.0024956	PANK3	0.0185504
4869	5	170804652	170847888	120	8	105318	2.6535	0.0039833	NPM1	0.0265273
8992	5	172400763	172471900	144	23	105318	3.1258	0.00088657	ATP6V0E1	0.0082508
153222	5	172473355	172576291	245	21	105318	2.7477	0.0030006	CREBRF	0.0213933
662	5	172561445	172601390	107	16	105318	2.9416	0.0016326	BNIP1	0.0134413
1212	5	175809456	175853570	100	18	105318	2.3934	0.0083471	CLTB	0.0464424
30832	5	178477607	178520022	120	15	105318	3.5403	0.00019982	ZNF354C	0.0024882
9509	5	178527852	178782431	886	119	105318	4.4573	4.1501e-06	ADAMTS2	9.70389e-05
3187	5	179031179	179060722	126	19	105318	2.4802	0.0065647	HNRNPH1	0.0387651
285679	5	179058545	179082083	58	14	105318	3.0533	0.0011318	C5orf60	0.0100498
9794	5	179149833	179218035	168	17	105318	2.8981	0.0018771	MAML1	0.014895
4056	5	179209263	179233616	72	13	105318	3.8008	7.2114e-05	LTC4S	0.00108057
11282	5	179214597	179243952	96	19	105318	3.9085	4.6437e-05	MGAT4B	0.000748864
8878	5	179223388	179275078	175	31	105318	2.5322	0.005668	SQSTM1	0.0348075
26693	5	180541339	180566557	61	7	105318	2.4185	0.007792	OR2V1	0.0441007
5269	6	2938393	2982399	161	25	105318	3.2114	0.00066041	SERPINB6	0.00649134
670	6	3108926	3163833	97	8	105318	2.8657	0.0020805	BPHL	0.0161596
7280	6	3143900	3167783	85	6	105318	2.6303	0.0042653	TUBB2A	0.0278941
10667	6	5251251	5781816	1768	155	105318	2.719	0.0032735	FARS2	0.022903
654	6	7717011	7891972	569	60	105318	2.9107	0.001803	BMP6	0.0144409
100130357	6	13269527	13307314	181	16	105318	2.8575	0.0021351	LOC100130357	0.0164699
51256	6	13295183	13338787	188	13	105318	2.3694	0.0089086	TBC1D7	0.0487874
6310	6	16289343	16771721	1464	173	105318	2.8965	0.0018868	ATXN1	0.0149451
101928433	6	16752102	16775225	55	17	105318	3.1325	0.00086652	LOC101928433	0.00808977
54901	6	20524688	21242635	2222	86	105318	2.8346	0.002294	CDKAL1	0.0173458
9856	6	24534332	24656383	446	51	105318	2.8745	0.0020233	KIAA0319	0.0158439
51567	6	24640205	24677115	145	21	105318	3.0158	0.0012817	TDP2	0.0110322
55856	6	24657263	24715297	173	22	105318	2.6599	0.0039079	ACOT13	0.0261538
55604	6	25269656	25630758	1492	82	105318	6.1676	3.4678e-10	LRRC16A	2.17263e-08
10590	6	25642429	25712011	231	31	105318	5.3061	5.5996e-08	SCGN	2.16065e-06
221613	6	25716291	25736790	82	8	105318	4.1323	1.7955e-05	HIST1H2AA	0.000339616
255626	6	25717137	25737573	82	8	105318	4.1323	1.7955e-05	HIST1H2BA	0.000339616
10050	6	25744927	25791403	165	18	105318	6.6436	1.5305e-11	SLC17A4	1.24826e-09
6568	6	25773125	25842287	203	20	105318	7.2788	1.6844e-13	SLC17A1	1.95401e-11
10786	6	25835328	25884471	138	18	105318	7.6561	9.5858e-15	SLC17A3	1.55605e-12
10246	6	25902982	25940954	119	10	105318	6.5579	2.7285e-11	SLC17A2	2.13309e-09
10475	6	25952917	25997557	95	14	105318	7.3294	1.156e-13	TRIM38	1.40446e-11
3024	6	26007260	26028040	50	12	105318	7.5953	1.5359e-14	HIST1H1A	2.20936e-12
8350	6	26010718	26031186	48	12	105318	7.8749	1.7049e-15	HIST1H3A	3.16039e-13
8359	6	26011907	26032278	52	12	105318	7.893	1.4752e-15	HIST1H4A	2.76308e-13
8366	6	26017124	26037480	52	12	105318	7.5496	2.1827e-14	HIST1H4B	3.01901e-12
8358	6	26021817	26042288	50	12	105318	8.6845	1.9017e-18	HIST1H3B	5.0286e-16
8335	6	26023320	26043796	46	12	105318	7.833	2.381e-15	HIST1H2AB	4.28128e-13
3018	6	26033455	26053885	52	10	105318	7.3827	7.7561e-14	HIST1H2BB	9.6181e-12
8352	6	26035639	26056097	51	10	105318	7.6199	1.2692e-14	HIST1H3C	1.88607e-12
3006	6	26045968	26066699	42	8	105318	6.7351	8.1893e-12	HIST1H1C	7.04554e-10
3077	6	26077422	26106438	94	16	105318	7.2116	2.7654e-13	HFE	3.12734e-11
8364	6	26094176	26114565	71	12	105318	7.4097	6.3309e-14	HIST1H4C	8.01661e-12
3010	6	26097640	26118364	67	10	105318	7.1469	4.4371e-13	HIST1H1T	4.72092e-11
8347	6	26103389	26134266	114	13	105318	6.8727	3.1489e-12	HIST1H2BC	2.96442e-10
8334	6	26114370	26149337	100	15	105318	6.7787	6.0633e-12	HIST1H2AC	5.42409e-10
3008	6	26146559	26167343	28	10	105318	7.6274	1.1978e-14	HIST1H1E	1.7948e-12
3017	6	26147419	26181577	51	13	105318	7.6019	1.4591e-14	HIST1H2BD	2.11581e-12
8344	6	26174024	26194458	73	8	105318	3.4514	0.00027888	HIST1H2BE	0.00327534
8360	6	26178938	26199304	86	8	105318	2.4482	0.0071785	HIST1H4D	0.0414771
8351	6	26186982	26209521	112	10	105318	2.8191	0.0024078	HIST1H3D	0.0179982
3013	6	26189012	26209521	107	9	105318	2.8528	0.0021665	HIST1H2AD	0.016662
8367	6	26194873	26215249	103	11	105318	2.6373	0.004178	HIST1H4E	0.0275182
8345	6	26241848	26271783	76	13	105318	3.158	0.00079426	HIST1H2BH	0.00754442
8355	6	26261146	26281612	57	10	105318	5.3686	3.9675e-08	HIST1H3G	1.62135e-06
8346	6	26263204	26283640	55	10	105318	5.5385	1.5251e-08	HIST1H2BI	6.75439e-07
8365	6	26271278	26295844	82	10	105318	5.795	3.4151e-09	HIST1H4H	1.74948e-07
11118	6	26355387	26388548	206	18	105318	9.8358	3.9459e-23	BTN3A2	1.81926e-20
10385	6	26373111	26405102	171	22	105318	8.3863	2.509e-17	BTN2A2	6.01524e-15
11119	6	26392465	26425444	155	11	105318	4.7591	9.7211e-07	BTN3A1	2.74835e-05
10384	6	26430700	26463643	106	15	105318	7.2952	1.4908e-13	BTN3A3	1.75203e-11
11120	6	26448132	26486849	111	17	105318	10.433	8.7777e-26	BTN2A1	5.44248e-23
696	6	26490577	26520653	68	11	105318	8.3291	4.0731e-17	BTN1A1	9.38954e-15
10473	6	26528572	26557165	68	7	105318	6.3053	1.4379e-10	HMGN4	1.00213e-08
29777	6	26587171	26610278	68	12	105318	9.3871	3.0849e-21	ABT1	1.06672e-18
79692	6	26624611	26669980	123	13	105318	7.3717	8.4206e-14	ZNF322	1.03706e-11
8970	6	27083912	27110743	42	13	105318	7.4579	4.3966e-14	HIST1H2BJ	5.72864e-12
8969	6	27090817	27111314	28	11	105318	8.0166	5.4377e-16	HIST1H2AG	1.0986e-13
85236	6	27096072	27124637	42	14	105318	6.5624	2.6481e-11	HIST1H2BK	2.07928e-09
8294	6	27096924	27118258	28	10	105318	6.2181	2.5168e-10	HIST1H4I	1.6403e-08
85235	6	27104861	27125341	31	11	105318	6.609	1.9352e-11	HIST1H2AH	1.54653e-09
10279	6	27205480	27234399	79	15	105318	5.3564	4.2443e-08	PRSS16	1.71624e-06
94026	6	27266842	27290011	84	8	105318	4.7582	9.7643e-07	POM121L2	2.75623e-05
346157	6	27346524	27381683	212	11	105318	6.2464	2.1001e-10	ZNF391	1.38322e-08
7738	6	27408521	27450897	129	10	105318	6.652	1.4456e-11	ZNF184	1.19235e-09
8356	6	27848093	27868570	41	7	105318	8.4573	1.3685e-17	HIST1H3J	3.37082e-15
8336	6	27850477	27870963	43	7	105318	8.8304	5.2132e-19	HIST1H2AM	1.51191e-16
8348	6	27851203	27936100	146	24	105318	8.7671	9.1634e-19	HIST1H2BO	2.61535e-16
81697	6	27868963	27890174	48	12	105318	7.1175	5.4963e-13	OR2B2	5.7765e-11
26212	6	27915019	27935960	27	9	105318	5.6311	8.9549e-09	OR2B6	4.20413e-07
7718	6	28038482	28067341	89	11	105318	7.8183	2.6768e-15	ZNF165	4.7655e-13
80345	6	28082334	28107864	66	8	105318	7.6287	1.1857e-14	ZSCAN16	1.7916e-12
7745	6	28099688	28137250	122	9	105318	7.8038	3.0042e-15	ZKSCAN8	5.14462e-13
387032	6	28202404	28237030	72	13	105318	9.7434	9.8442e-23	ZKSCAN4	4.21449e-20
64288	6	28282514	28331972	150	20	105318	10.982	2.3244e-28	ZSCAN31	2.98536e-25
80317	6	28307691	28346954	131	15	105318	9.7591	8.4339e-23	ZKSCAN3	3.69878e-20
9753	6	28336598	28377544	132	10	105318	8.6249	3.2085e-18	ZSCAN12	8.24172e-16
222696	6	28389373	28421279	94	11	105318	8.105	2.6371e-16	ZSCAN23	5.57855e-14
257202	6	28461073	28493570	78	13	105318	2.3622	0.009083	GPX6	0.0494614
114821	6	28529407	28565112	68	12	105318	7.4536	4.5424e-14	ZBED9	5.87604e-12
5987	6	28860779	28901768	114	14	105318	8.7651	9.3278e-19	TRIM27	2.62067e-16
442186	6	29069587	29090661	30	5	105318	6.5864	2.2529e-11	OR2J3	1.79245e-09
26707	6	29131311	29152351	53	4	105318	7.5132	2.8842e-14	OR2J2	3.87021e-12
442191	6	29264467	29285432	24	5	105318	9.9936	8.1287e-24	OR14J1	4.06006e-21
81696	6	29313007	29334054	9	3	105318	9.1683	2.4035e-20	OR5V1	8.00321e-18
81797	6	29331200	29353068	17	5	105318	11.676	8.4861e-32	OR12D3	3.05177e-28
26529	6	29354416	29375448	88	3	105318	5.5087	1.8074e-08	OR12D2	7.88807e-07
26531	6	29383281	29434848	20	3	105318	7.3545	9.5852e-14	OR11A1	1.17246e-11
442194	6	29397716	29418754	9	3	105318	10.169	1.367e-24	OR10C1	7.68126e-22
26716	6	29414947	29442099	7	2	105318	10.526	3.2609e-26	OR2H1	2.25516e-23
116511	6	29444543	29465679	7	2	105318	10.022	6.0709e-24	MAS1L	3.21061e-21
10537	6	29513389	29537702	10	3	105318	11.157	3.3248e-29	UBD	5.97832e-26
2550	6	29560005	29610962	126	9	105318	3.8675	5.4982e-05	GABBR1	0.00086268
4340	6	29614758	29650149	169	25	105318	7.3265	1.1813e-13	MOG	1.42557e-11
346171	6	29630169	29654931	166	21	105318	6.7561	7.0868e-12	ZFP57	6.24646e-10
3134	6	29681117	29705073	168	15	105318	5.2184	9.0253e-08	HLA-F	3.33232e-06
554223	6	29749683	29775584	241	10	105318	7.3244	1.1998e-13	LOC554223	1.43824e-11
3135	6	29784756	29808899	214	12	105318	6.3811	8.7929e-11	HLA-G	6.37521e-09
3105	6	29900247	29923661	74	6	105318	7.4163	6.0206e-14	HLA-A	7.67776e-12
30834	6	30019017	30042686	2	1	105318	7.2025	2.955e-13	ZNRD1	3.30024e-11
6992	6	30024932	30048110	1	1	105318	9.4634	1.49e-21	PPP1R11	5.35834e-19
80352	6	30028043	30053628	1	1	105318	9.4634	1.49e-21	RNF39	5.35834e-19
135644	6	30093885	30126512	1	1	105318	10.51	3.89e-26	TRIM40	2.49807e-23
10107	6	30109722	30138711	4	1	105318	7.631	1.1645e-14	TRIM10	1.77448e-12
89870	6	30120968	30150473	3	1	105318	7.6592	9.3579e-15	TRIM15	1.55605e-12
7726	6	30142232	30191271	6	1	105318	7.6558	9.6058e-15	TRIM26	1.55605e-12
56658	6	30284227	30321506	9	1	105318	7.9972	6.3641e-16	TRIM39	1.27148e-13
202658	6	30287088	30324635	11	1	105318	7.9304	1.0919e-15	TRIM39-RPP21	2.13407e-13
79897	6	30302897	30324635	9	1	105318	7.836	2.325e-15	RPP21	4.22281e-13
3133	6	30447183	30471982	1	1	105318	10.416	1.05e-25	HLA-E	6.29335e-23
2794	6	30499154	30535371	3	1	105318	7.5188	2.7633e-14	GNL1	3.73586e-12
80742	6	30514486	30542473	2	1	105318	7.575	1.7957e-14	PRR3	2.52254e-12
23	6	30529170	30569309	4	1	105318	8.1095	2.542e-16	ABCF1	5.44139e-14
5514	6	30558177	30595084	2	1	105318	7.526	2.6151e-14	PPP1R10	3.58947e-12
28973	6	30575275	30604174	2	1	105318	7.6339	1.1391e-14	MRPS18B	1.75061e-12
79969	6	30584613	30624598	4	1	105318	7.6439	1.0535e-14	ATAT1	1.66466e-12
221545	6	30604816	30630987	2	1	105318	7.6488	1.014e-14	C6orf136	1.62792e-12
8449	6	30610896	30650830	5	1	105318	8.1876	1.3329e-16	DHX16	2.95887e-14
170954	6	30634166	30665672	4	1	105318	7.6408	1.0797e-14	PPP1R18	1.68818e-12
11270	6	30645824	30669197	3	1	105318	7.6437	1.0554e-14	NRM	1.66466e-12
9656	6	30657584	30695458	2	1	105318	7.8117	2.8214e-15	MDC1	4.9254e-13
203068	6	30678012	30703199	4	1	105318	7.8161	2.725e-15	TUBB	4.80375e-13
10211	6	30685506	30720687	9	1	105318	7.8378	2.293e-15	FLOT1	4.20719e-13
8870	6	30700976	30722327	8	1	105318	7.7796	3.6366e-15	IER3	6.16884e-13
2968	6	30865957	30891883	17	4	105318	9.1179	3.8285e-20	GTF2H4	1.1869e-17
57176	6	30871982	30904236	26	5	105318	10.049	4.6601e-24	VARS2	2.53919e-21
389376	6	30889127	30909952	13	3	105318	9.701	1.493e-22	SFTA2	6.1115e-20
135656	6	30898777	30931998	22	5	105318	9.9615	1.1227e-23	DPCR1	5.45602e-21
394263	6	30941485	30967675	46	13	105318	7.1584	4.0806e-13	MUC21	4.44686e-11
100507679	6	30963729	31013179	412	38	105318	7.0788	7.2684e-13	MUC22	7.5111e-11
29113	6	31069000	31090332	253	18	105318	6.2914	1.5732e-10	C6orf15	1.07968e-08
170679	6	31072608	31117869	451	38	105318	7.6717	8.4885e-15	PSORS1C1	1.42646e-12
1041	6	31072865	31098252	249	28	105318	6.2178	2.5207e-10	CDSN	1.6403e-08
170680	6	31095311	31117127	210	32	105318	7.0545	8.6585e-13	PSORS1C2	8.89649e-11
54535	6	31100216	31136015	322	27	105318	7.2067	2.8672e-13	CCHCR1	3.2222e-11
6941	6	31116303	31144183	250	29	105318	6.9943	1.3325e-12	TCF19	1.33109e-10
5460	6	31122114	31148451	240	31	105318	7.2344	2.3374e-13	POU5F1	2.66005e-11
3107	6	31226526	31249913	792	28	105318	7.1167	5.5256e-13	HLA-C	5.7765e-11
3106	6	31311649	31334989	944	50	105318	10.631	1.0669e-26	HLA-B	7.67357e-24
100507436	6	31357561	31393090	538	28	105318	3.9651	3.6689e-05	MICA	0.000611154
4277	6	31452054	31488901	437	30	105318	7.1488	4.3757e-13	MICB	4.6833e-11
401250	6	31486739	31508008	145	19	105318	4.3781	5.9857e-06	MCCD1	0.000132385
7919	6	31487996	31520252	197	28	105318	4.9668	3.4034e-07	DDX39B	1.10162e-05
534	6	31502228	31524625	133	28	105318	5.2184	9.0216e-08	ATP6V1G2	3.33232e-06
4795	6	31504628	31536606	176	33	105318	4.7446	1.0447e-06	NFKBIL1	2.92597e-05
4049	6	31529876	31552101	82	19	105318	4.2288	1.1746e-05	LTA	0.000237042
7124	6	31533344	31556113	77	20	105318	4.7851	8.5453e-07	TNF	2.44281e-05
4050	6	31538335	31560202	79	22	105318	5.9836	1.0914e-09	LTB	6.17121e-08
7940	6	31543956	31566686	90	25	105318	6.5528	2.8227e-11	LST1	2.19718e-09
259197	6	31546660	31570762	99	28	105318	7.0268	1.0567e-12	NCR3	1.07958e-10
199	6	31572969	31594798	82	17	105318	8.3492	3.4371e-17	AIF1	8.0263e-15
7916	6	31578450	31615554	139	24	105318	9.9481	1.2855e-23	PRRC2A	6.08278e-21
7917	6	31596805	31630953	114	23	105318	9.8223	4.5124e-23	BAG6	2.02844e-20
55937	6	31610187	31635987	84	21	105318	8.5384	6.8073e-18	APOM	1.72397e-15
57827	6	31616075	31638549	70	18	105318	8.9632	1.5776e-19	C6orf47	4.6503e-17
7918	6	31619006	31644060	77	20	105318	8.3626	3.0667e-17	GPANK1	7.25557e-15
1460	6	31622995	31647844	74	18	105318	7.2401	2.242e-13	CSNK2B	2.56773e-11
58496	6	31628728	31650227	66	17	105318	6.7443	7.6858e-12	LY6G5B	6.71586e-10
80741	6	31634461	31658150	50	13	105318	5.0013	2.848e-07	LY6G5C	9.3959e-06
7920	6	31644726	31681137	73	16	105318	5.0693	1.9963e-07	ABHD16A	6.74727e-06
259215	6	31664625	31688372	58	17	105318	6.6643	1.3299e-11	LY6G6F	1.10198e-09
58530	6	31673048	31695698	50	15	105318	5.9088	1.7232e-09	LY6G6D	9.4466e-08
80740	6	31676425	31699511	47	13	105318	6.8636	3.3564e-12	LY6G6C	3.12702e-10
80739	6	31681121	31704487	41	13	105318	7.1544	4.2034e-13	C6orf25	4.52583e-11
23564	6	31684817	31708039	39	12	105318	7.5583	2.0415e-14	DDAH2	2.8456e-12
1192	6	31688358	31715095	56	16	105318	9.0351	8.194e-20	CLIC1	2.45561e-17
4439	6	31697725	31740455	97	21	105318	10.768	2.4261e-27	MSH5	2.18119e-24
401251	6	31720773	31742627	51	14	105318	11.125	4.7378e-29	SAPCD1	7.74458e-26
80737	6	31723178	31755108	65	17	105318	11.115	5.3105e-29	VWA7	7.88481e-26
7407	6	31735295	31773712	83	23	105318	10.515	3.6668e-26	VARS	2.44195e-23
57819	6	31755169	31784761	77	24	105318	9.3446	4.6118e-21	LSM2	1.56462e-18
3305	6	31767396	31800093	90	26	105318	7.9817	7.2158e-16	HSPA1L	1.42579e-13
3303	6	31772952	31795719	54	19	105318	7.6176	1.2917e-14	HSPA1A	1.90378e-12
3304	6	31779964	31808032	84	26	105318	8.5224	7.817e-18	HSPA1B	1.95219e-15
50854	6	31792693	31817541	76	23	105318	8.6871	1.8593e-18	C6orf48	4.98986e-16
4758	6	31816829	31840709	80	17	105318	7.9076	1.3119e-15	NEU1	2.49084e-13
80736	6	31820969	31856823	103	22	105318	8.082	3.1866e-16	SLC44A4	6.51117e-14
10919	6	31837536	31875464	119	26	105318	7.9072	1.316e-15	EHMT2	2.49084e-13
717	6	31855562	31923449	176	33	105318	7.3837	7.6968e-14	C2	9.61084e-12
221527	6	31857394	31879769	60	20	105318	8.7387	1.1789e-18	ZBTB12	3.2612e-16
629	6	31903721	31929861	65	13	105318	6.0356	7.9193e-10	CFB	4.63834e-08
7936	6	31909864	31936864	76	19	105318	6.6871	1.1378e-11	NELFE	9.56018e-10
6499	6	31916581	31947532	96	23	105318	6.77	6.4373e-12	SKIV2L	5.73015e-10
1797	6	31927588	31950032	75	20	105318	6.1079	5.0473e-10	DXO	3.08692e-08
8859	6	31928952	31959223	70	19	105318	5.8224	2.9012e-09	STK19	1.51207e-07
720	6	31939834	31980457	51	16	105318	6.1065	5.0924e-10	C4A	3.10395e-08
721	6	31972572	32013195	35	14	105318	4.3965	5.4997e-06	C4B	0.000123922
1589	6	31996093	32019447	32	15	105318	6.5183	3.5564e-11	CYP21A2	2.7328e-09
7148	6	31998932	32087151	181	36	105318	7.582	1.7008e-14	TNXB	2.42715e-12
1388	6	32073045	32106017	64	19	105318	6.3243	1.272e-10	ATF6B	8.93431e-09
63943	6	32086484	32108067	43	15	105318	6.7097	9.7485e-12	FKBPL	8.30748e-10
80863	6	32106140	32129720	53	15	105318	9.1056	4.2896e-20	PRRT1	1.30731e-17
9374	6	32111229	32141458	72	18	105318	10.01	6.9088e-24	PPT2	3.54935e-21
80864	6	32122382	32146062	60	15	105318	10.212	8.788e-25	EGFL8	5.09732e-22
10554	6	32125983	32155888	81	17	105318	10.892	6.3188e-28	AGPAT1	7.57456e-25
6048	6	32136162	32158570	56	12	105318	10.644	9.2653e-27	RNF5	6.94164e-24
177	6	32138745	32162099	58	12	105318	11.159	3.2452e-29	AGER	5.97832e-26
5089	6	32142510	32167963	65	15	105318	11.183	2.4824e-29	PBX2	5.5795e-26
63940	6	32148543	32173300	65	16	105318	10.794	1.8361e-27	GPSM3	1.73763e-24
[truncated: 2,167 more rows]

## Sheet: 5.overlap_origGWAS_ourMethod
Table 5. List of differentially associated genes that overlap between our proposed method and by simple comparison of significant genes (FDR<0.01) from the 2 original GWAS
[truncated: 34 more rows]
