# Supplementary material for: Analysis of genetic differences between psychiatric disorders: exploring pathways and cell types/tissues involved and ability to differentiate the disorders by polygenic scores
Source: Transl Psychiatry. 2021 Aug 13;11:426. doi: 10.1038/s41398-021-01545-x (PMC8363629; doi:10.1038/s41398-021-01545-x)
Supplement: Supplementary file 2 — Supplementary Dataset [file 41398_2021_1545_MOESM2_ESM.zip › Supp_dataset_genetic_diff_psy/ST3_bpd.vs.mdd.xlsx]

## Sheet: T1.sig_snps
Table 1.Single nucleotide polymorphisms that passed genome-wide significance (5E-08) in SNP-based analysis
a1: effect allele; a2: non-effect allele; se: standand error.
snpid	a1	a2	chr	pos	beta	se	P
rs3732385	A	C	3	36872193	0.100406	0.0169152	3.61714e-09
rs3732384	T	C	3	36872224	-0.100399	0.0169152	3.62613e-09
rs3732386	T	C	3	36871993	0.100305	0.0169152	3.74964e-09
rs12637912	A	C	3	36871894	0.1001	0.0169152	4.03291e-09
rs7652637	T	C	3	36871507	-0.1	0.0169152	4.17803e-09
rs4234258	A	G	3	36878970	-0.0999919	0.0169152	4.1904e-09
rs13314421	A	G	3	36962388	-0.0978983	0.0165667	4.24155e-09
rs4678909	A	G	3	36878563	-0.0997929	0.0169152	4.49662e-09
rs9863798	T	C	3	36885960	0.100297	0.0170028	4.51659e-09
rs9811916	A	G	3	36878086	-0.0995934	0.0169152	4.82561e-09
rs7628483	T	C	3	36962774	0.097604	0.0166544	5.67753e-09
rs6550435	T	G	3	36864489	-0.101401	0.0173964	6.85366e-09
rs9882911	T	C	3	36885392	-0.0984003	0.0169152	7.33969e-09
rs4678912	A	T	3	36894646	-0.0980047	0.0169152	8.4258e-09
rs9821223	T	C	3	36883369	-0.0979966	0.0169152	8.44945e-09
rs1532965	T	G	3	36861196	-0.0978938	0.0169152	8.75722e-09
rs11129735	A	G	3	36870230	-0.0950994	0.0164363	8.83001e-09
rs9883001	T	C	3	36894579	0.0978014	0.0169152	9.04304e-09
rs17807744	T	C	3	36894048	0.0977011	0.0169152	9.36359e-09
rs9834970	T	C	3	36856030	-0.0970012	0.0168014	9.50309e-09
rs4624519	T	C	3	36862980	0.0976001	0.0169152	9.69754e-09
rs7624498	T	C	3	36957719	-0.0948022	0.0164363	9.8191e-09
rs17195098	T	C	3	36893965	0.0975001	0.0169152	1.00398e-08
rs4678913	C	G	3	36895741	-0.0974995	0.0169152	1.00418e-08
rs6771655	A	C	3	36884370	0.0974907	0.0169152	1.00725e-08
rs9819304	T	G	3	36888172	-0.0973901	0.0169152	1.04295e-08
rs4678911	T	G	3	36888064	0.0972996	0.0169152	1.0761e-08
rs4678910	C	G	3	36887973	-0.097192	0.0169152	1.1169e-08
rs138739237	T	C	3	36907389	0.0974	0.0170905	1.46632e-08
rs4789	T	C	3	36869439	-0.093602	0.0164363	1.50288e-08
rs8113794	A	G	19	19393653	-0.145994	0.0259856	2.33501e-08
rs111444407	T	C	19	19358207	0.126406	0.0225826	2.62944e-08
rs11908600	T	C	20	43633418	0.100706	0.0180484	2.90853e-08
rs11706780	T	C	3	36896235	0.0952992	0.0170905	2.96886e-08
rs73068044	A	G	3	36919481	0.0946978	0.0170028	3.08226e-08
rs4072458	T	C	3	36862680	-0.0913042	0.0164792	3.63121e-08
rs1553656	T	C	3	36859705	-0.0909965	0.0164792	4.03421e-08
rs9876421	T	C	3	36848316	0.0945005	0.0171332	4.17939e-08
rs6966339	A	G	7	117589208	-0.0892994	0.0162612	4.78301e-08
rs6073616	A	T	20	43689097	0.0978965	0.0178304	4.81412e-08
rs55690320	A	T	3	36922229	-0.0934967	0.0170458	4.96128e-08
rs4678915	A	G	3	36964583	0.0930048	0.0169603	4.99925e-08

## Sheet: T2.annotations
Table 2. Functional annotation of all candidate SNPs in the 4 genomic risk loci that are in LD (r2>=0.6) with the corresponding independent significant SNPs.
SNPs that passed the deleterious suggestive threshold of CADD (12.37) are highlighted in bold. CADD = Combined Annotation-Dependent depletion score, a marker of deleteriousness of SNP's effect on a protein product (higher scores are more deleterious); Chr=chromosome; Bp=basepair position; r2=r2 of rsID with IndSigSNP; IndSigSNPs=independent (r2 < 0.6) genome-wide significant SNPs in the same geno…
SNP	chr	pos	r2	IndSigSNP	CADD	nearestGene	func	dist	gwasP	beta	se	GenomicLocus	non_effect_allele	effect_allele	MAF	RDB	minChrState	commonChrState	posMapFilt	eqtlMapFilt	ciMapFilt
rs17751061	19	19413092	0.972184	rs8113794	35	SUGP1	exonic	0	7.61796e-08	0.119999	0.0221898	3	C	T	0.164	5	4	4	1	1	0
rs17420378	20	43629135	0.995452	rs11908600	22.7	STK4	exonic	0	1.49371e-07	-0.093997	0.0177873	4	G	A	0.3221	6	4	4	1	1	0
rs77616520	19	19652776	0.875927	rs8113794	22.2	CILP2	intronic	0	6.64769e-07	0.107699	0.0215359	3	G	A	0.168	2b	5	13	1	1	0
rs1529745	19	19517325	0.841119	rs8113794	19.54	GATAD2A	intronic	0	1.80411e-07	-0.113509	0.0216231	3	G	C	0.1799	2b	1	1	1	1	0
rs6965740	7	117514840	0.715664	rs6966339	17.99	CTTNBP2	upstream	646	0.00017421	0.0618956	0.0163918	2	G	T	0.4483	7	5	14	1	1	1
rs34852405	20	43618174	0.986278	rs11908600	17.79	STK4	intronic	0	NA	NA	NA	4	TTC	T	0.3201	NA	3	5	1	1	0
rs8102502	19	19652746	0.827854	rs8113794	15.09	CILP2	intronic	0	4.39997e-07	-0.107204	0.0211	3	C	T	0.1759	4	5	13	1	1	0
rs7789130	7	117548297	0.995957	rs6966339	14.96	AC007568.1	intergenic	24567	5.4832e-08	0.0889018	0.0162612	2	G	T	0.4662	5	5	15	0	1	1
rs10423874	19	19359500	0.930822	rs8113794	14.29	NCAN	intronic	0	1.12249e-07	-0.117502	0.0220157	3	G	C	0.166	7	1	14	1	1	0
rs2965184	19	19545428	0.883758	rs8113794	14.09	GATAD2A	intronic	0	5.20608e-07	-0.108501	0.0214924	3	G	A	0.171	NA	2	5	1	1	0
rs2010506	19	19387356	0.992988	rs8113794	13.69	SUGP1	UTR3	0	4.78521e-07	0.111501	0.0220157	3	C	T	0.167	5	3	4	1	1	0
rs9876421	3	36848316	0.854389	rs3732385	13.13	TRANK1	intergenic	19994	4.17939e-08	0.0945005	0.0171332	1	C	T	0.3499	7	9	15	0	1	0
rs55765017	19	19368264	0.97908	rs8113794	13.11	HAPLN4:AC138430.4	ncRNA_exonic	0	2.33908e-07	0.1145	0.0220157	3	G	A	0.165	3a	4	14	1	1	0
rs72999063	19	19380596	0.986132	rs8113794	12.37	AC138430.4:TM6SF2	ncRNA_intronic	0	2.23826e-07	0.114	0.0218848	3	G	T	0.168	5	4	14	1	1	0
rs73068044	3	36919481	0.906749	rs3732385	12.09	TRANK1	intronic	0	3.08226e-08	0.0946978	0.0170028	1	G	A	0.3698	7	4	15	1	1	0
rs6073636	20	43713593	0.995452	rs11908600	12.05	STK4	intergenic	4992	1.32265e-07	0.0943969	0.0177873	4	C	T	0.3221	5	1	5	1	1	1
rs2193257	7	117550244	0.995957	rs6966339	12.03	AC007568.1	intergenic	26514	5.49433e-08	0.0888959	0.0162612	2	G	A	0.4662	7	14	15	0	1	0
rs111406321	19	19637437	0.903049	rs8113794	11.95	NDUFA13:YJEFN3:CTC-260F20.3	intronic	0	1.37728e-06	0.104598	0.0215359	3	G	A	0.17	5	4	4	1	1	0
rs7807019	7	117543063	0.976112	rs6966339	11.73	AC007568.1	intergenic	19333	1.23569e-07	0.0865013	0.0162612	2	G	A	0.4712	7	5	15	0	1	0
rs67651814	20	43598154	0.968257	rs11908600	11.11	STK4	intronic	0	2.77613e-07	-0.0926087	0.0179178	4	G	C	0.3241	4	1	5	1	1	1
rs4072458	3	36862680	0.991857	rs11129735	10.86	TRANK1	intergenic	5630	3.63121e-08	-0.0913042	0.0164792	1	C	T	0.4384	7	4	15	1	1	0
rs56395711	19	19541789	0.678452	rs8113794	10.31	GATAD2A	intronic	0	NA	NA	NA	3	T	G	0.1382	2b	4	5	1	0	0
rs6073623	20	43696303	0.995452	rs11908600	10.17	STK4	intronic	0	1.5386e-07	0.0938995	0.0177873	4	G	A	0.3221	2a	4	5	1	1	1
rs11555053	19	19390185	0.992988	rs8113794	9.999	SUGP1	exonic	0	3.27482e-07	0.113099	0.0220157	3	G	A	0.167	5	4	4	1	1	0
rs6073621	20	43695443	0.995452	rs11908600	9.975	STK4	intronic	0	1.58195e-07	0.0938078	0.0177873	4	G	A	0.3221	5	4	5	1	1	0
rs10403273	19	19372968	0.965734	rs8113794	9.822	HAPLN4:AC138430.4	ncRNA_intronic	0	1.58713e-07	-0.115404	0.0218848	3	G	C	0.171	4	1	13	1	1	0
rs7266289	20	43686161	0.981762	rs11908600	9.688	STK4	intronic	0	1.0998e-07	-0.0950004	0.0177873	4	C	T	0.3191	6	4	5	1	1	0
rs4678910	3	36887973	0.952721	rs3732385	9.66	TRANK1	intronic	0	1.1169e-08	-0.097192	0.0169152	1	G	C	0.3688	7	4	4	1	1	0
rs72999068	19	19380685	0.992988	rs8113794	9.645	AC138430.4:TM6SF2	ncRNA_intronic	0	4.0502e-07	-0.112206	0.0220157	3	G	A	0.167	5	4	14	1	1	0
rs6065777	20	43669641	0.995452	rs11908600	9.291	STK4	intronic	0	6.71131e-08	0.0965987	0.0177873	4	G	T	0.3221	4	4	5	1	1	1
rs528010303	20	43660909	0.995452	rs11908600	9.284	STK4	intronic	0	NA	NA	NA	4	C	CT	0.3221	NA	4	5	1	1	0
rs12154872	7	117512932	0.710689	rs6966339	9.07	CTTNBP2	intronic	0	0.000406044	0.0583072	0.0163918	2	G	A	0.4493	2b	1	1	1	1	0
rs7809993	7	117513664	0.710689	rs6966339	9.057	CTTNBP2	intronic	0	0.00068079	0.0581046	0.0170028	2	G	C	0.4493	3a	1	1	1	1	0
rs10412176	19	19689164	0.63145	rs8113794	9.034	PBX4	intronic	0	3.40049e-07	0.103995	0.0202717	3	C	T	0.1958	5	4	15	1	1	1
rs147292290	19	19564673	0.903049	rs8113794	8.973	GATAD2A	intronic	0	5.23635e-07	-0.108696	0.0215359	3	G	A	0.17	7	5	5	1	1	0
rs2965187	19	19522970	0.696555	rs8113794	8.882	GATAD2A	intronic	0	1.75914e-05	0.0851047	0.0197051	3	T	A	0.2087	6	4	5	1	1	0
rs11669558	19	19655670	0.861731	rs8113794	8.817	CILP2	exonic	0	1.78914e-06	0.104092	0.0216668	3	C	T	0.166	5	1	14	1	1	0
rs17684164	19	19626769	0.903049	rs8113794	8.579	TSSK6:NDUFA13	UTR5	0	8.83201e-07	0.106499	0.0215359	3	C	T	0.17	4	1	2	1	1	0
rs2916070	19	19524105	0.903049	rs8113794	8.321	GATAD2A	intronic	0	8.40027e-07	0.106496	0.0214924	3	G	A	0.17	1f	4	5	1	1	0
rs57436187	19	19429915	0.986015	rs8113794	8.296	SUGP1	intronic	0	1.62235e-07	0.116005	0.0220157	3	C	T	0.166	6	1	5	1	1	0
rs931913	3	36843149	0.846807	rs3732385	8.117	HSPD1P6	intergenic	17490	7.69365e-08	0.0930967	0.0172208	1	G	A	0.3479	NA	5	15	0	1	0
rs57216951	7	117582891	0.995957	rs6966339	8.115	AC003084.2	intergenic	56020	NA	NA	NA	2	TA	T	0.4662	NA	5	15	0	1	0
rs74950305	19	19639448	0.903049	rs8113794	8.106	NDUFA13:YJEFN3:CTC-260F20.3	UTR3	0	1.40943e-06	0.104498	0.0215359	3	C	T	0.17	5	1	4	1	1	0
rs12637912	3	36871894	0.991415	rs3732385	8.087	TRANK1	intronic	0	4.03291e-09	0.1001	0.0169152	1	C	A	0.3718	7	4	5	1	1	0
rs199883614	19	19477225	0.889933	rs8113794	8.072	MAU2	intergenic	7661	NA	NA	NA	3	T	TA	0.172	NA	5	5	1	1	0
rs8100713	19	19393657	1	rs8113794	8.029	SUGP1	intronic	0	5.33856e-08	-0.140998	0.0257675	3	C	T	0.168	7	4	5	1	1	0
rs35494426	19	19520533	0.889329	rs8113794	8.02	GATAD2A	intronic	0	NA	NA	NA	3	TAGTG	T	0.168	NA	2	7	1	1	0
rs45556231	19	19654189	0.86243	rs8113794	7.997	CILP2	exonic	0	7.73263e-07	0.107495	0.0216231	3	G	A	0.166	5	5	14	1	1	0
rs8113794	19	19393653	1	rs8113794	7.913	SUGP1	intronic	0	2.33501e-08	-0.145994	0.0259856	3	G	A	0.168	7	4	5	1	1	0
rs3732385	3	36872193	1	rs3732385	7.835	TRANK1	intronic	0	3.61714e-09	0.100406	0.0169152	1	C	A	0.3738	NA	4	5	1	1	0
rs76790018	19	19652157	0.875927	rs8113794	7.79	CILP2	intronic	0	6.18666e-07	0.108	0.0215359	3	G	A	0.168	4	1	11	1	1	0
rs11129743	3	36963420	0.775548	rs13314421	7.676	TRANK1	intronic	0	1.54157e-07	0.0886009	0.0167848	1	C	T	0.4135	5	5	15	1	1	0
rs111492783	19	19357612	0.917535	rs8113794	7.664	NCAN	intronic	0	1.00145e-07	-0.120999	0.0225826	3	G	A	0.1581	6	4	14	1	1	0
rs754256	19	19578591	0.903049	rs8113794	7.256	GATAD2A	intronic	0	5.21262e-07	0.108495	0.0214924	3	G	A	0.17	NA	4	8	1	1	0
rs8100097	19	19393683	0.972068	rs8113794	7.14	SUGP1	intronic	0	5.46922e-08	0.126092	0.0230617	3	G	A	0.166	6	4	5	1	1	0
rs56218506	19	19515482	0.903049	rs8113794	6.958	GATAD2A	intronic	0	NA	NA	NA	3	ACT	A	0.17	NA	1	5	1	1	0
rs6073595	20	43627776	0.995452	rs11908600	6.8	STK4	intronic	0	1.32179e-07	-0.094399	0.0177873	4	G	C	0.3221	7	4	4	1	1	0
rs71170689	19	19586299	0.692415	rs8113794	6.784	GATAD2A	intronic	0	NA	NA	NA	3	CT	C	0.1392	NA	1	5	1	1	0
rs113249403	19	19606481	0.903049	rs8113794	6.59	GATAD2A	intronic	0	NA	NA	NA	3	TA	T	0.17	NA	4	4	1	1	0
rs4808205	19	19645493	0.87576	rs8113794	6.571	YJEFN3:CTC-260F20.3	intronic	0	9.47565e-07	-0.1062	0.0215359	3	G	T	0.166	5	1	5	1	1	0
rs4808970	19	19651140	0.875927	rs8113794	6.497	CILP2	exonic	0	7.36166e-07	-0.107703	0.0216231	3	G	A	0.168	4	1	13	1	1	0
rs7271519	20	43626696	0.995452	rs11908600	6.436	STK4	intronic	0	1.60136e-07	0.0933062	0.0176998	4	C	T	0.3221	5	4	4	1	1	1
rs2965201	19	19478051	0.896457	rs8113794	6.378	MAU2	intergenic	8487	6.59923e-07	-0.108605	0.0217109	3	C	T	0.171	4	5	5	1	1	1
rs998732	19	19378671	0.992988	rs8113794	6.364	AC138430.4:TM6SF2	ncRNA_intronic	0	4.24721e-07	-0.112006	0.0220157	3	G	A	0.167	5	4	14	1	1	0
rs58074958	19	19570555	0.903049	rs8113794	6.36	GATAD2A	intronic	0	5.75945e-07	0.108299	0.0215359	3	G	C	0.17	4	2	7	1	1	0
rs6073615	20	43684825	0.986278	rs11908600	6.32	STK4	intronic	0	9.41806e-08	0.095505	0.0177873	4	G	A	0.3201	7	4	5	1	1	0
rs2965186	19	19497195	0.903049	rs8113794	6.275	GATAD2A	intronic	0	1.22866e-06	0.105304	0.0215799	3	G	T	0.17	2b	1	1	1	1	0
rs7807677	7	117502574	0.710689	rs6966339	6.261	CTTNBP2	intronic	0	0.000397472	-0.0584	0.0163918	2	C	T	0.4493	4	5	15	1	1	1
rs71947865	3	36877798	0.995689	rs3732385	6.215	TRANK1	intronic	0	NA	NA	NA	1	GGGAGCCA	G	0.3728	NA	4	5	1	1	0
rs6466636	7	117569397	0.995957	rs6966339	6.163	AC007568.1	intergenic	45667	7.69289e-08	0.0879089	0.0162612	2	T	A	0.4662	5	14	15	0	1	0
rs4808969	19	19647460	0.882526	rs8113794	5.862	YJEFN3	intronic	0	8.83434e-07	0.106498	0.0215359	3	C	T	0.167	7	5	5	1	1	0
rs113841472	19	19565482	0.903049	rs8113794	5.859	GATAD2A	intronic	0	6.40313e-07	-0.108292	0.0216231	3	G	T	0.17	7	5	5	1	1	0
rs4678912	3	36894646	0.952721	rs3732385	5.831	TRANK1	intronic	0	8.4258e-09	-0.0980047	0.0169152	1	T	A	0.3688	6	4	5	1	1	0
rs2060276	19	19522491	0.882526	rs8113794	5.831	GATAD2A	intronic	0	NA	NA	NA	3	T	G	0.167	NA	4	5	1	1	0
rs13041360	20	43684314	0.986278	rs11908600	5.809	STK4	intronic	0	8.59599e-08	0.0958009	0.0177873	4	G	A	0.3201	7	4	5	1	1	0
rs11670761	19	19649327	0.882526	rs8113794	5.714	CILP2	intronic	0	8.03684e-07	0.106899	0.0215359	3	G	C	0.167	2b	1	12	1	1	0
rs4808958	19	19571752	0.861672	rs8113794	5.674	GATAD2A	intronic	0	3.7736e-07	0.113394	0.0221898	3	G	A	0.164	1b	2	7	1	1	0
rs7622114	3	36960660	0.64804	rs11129735	5.673	TRANK1	intronic	0	2.84145e-07	0.0851005	0.0164792	1	C	A	0.4026	7	2	15	1	1	0
rs6073587	20	43615408	0.977147	rs11908600	5.617	STK4	intronic	0	4.36878e-07	-0.0903972	0.0177873	4	G	A	0.3221	7	3	5	1	1	1
rs66634161	7	117572116	0.995957	rs6966339	5.594	AC007568.1	intergenic	48386	NA	NA	NA	2	GACA	G	0.4662	NA	9	15	0	1	0
rs16996127	19	19627310	0.903049	rs8113794	5.549	NDUFA13:YJEFN3:CTC-260F20.3	intronic	0	5.24093e-07	-0.108693	0.0215359	3	G	T	0.17	4	1	1	1	1	0
rs75453386	19	19637781	0.896457	rs8113794	5.537	NDUFA13:YJEFN3:CTC-260F20.3	intronic	0	1.43957e-06	0.104407	0.0215359	3	C	T	0.171	4	4	4	1	1	0
rs6966339	7	117589208	1	rs6966339	5.483	AC003084.2	intergenic	49703	4.78301e-08	-0.0892994	0.0162612	2	G	A	0.4672	7	5	15	0	1	0
rs75525243	19	19638218	0.896457	rs8113794	5.478	NDUFA13:YJEFN3:CTC-260F20.3	intronic	0	1.40646e-06	0.104508	0.0215359	3	G	A	0.171	5	3	4	1	1	0
rs78010159	19	19615905	0.903049	rs8113794	5.455	GATAD2A	intronic	0	8.61837e-07	0.106603	0.0215359	3	C	T	0.17	3a	4	4	1	1	0
rs45631651	19	19638743	0.896457	rs8113794	5.433	NDUFA13:YJEFN3:CTC-260F20.3	UTR3	0	1.37434e-06	-0.104607	0.0215359	3	G	A	0.171	5	3	4	1	1	0
rs11669730	19	19648713	0.882526	rs8113794	5.402	YJEFN3	upstream:downstream	322	7.6613e-07	0.107101	0.0215359	3	G	A	0.167	4	1	12	1	1	0
rs6950622	7	117573405	0.995957	rs6966339	5.389	AC007568.1	intergenic	49675	6.73094e-08	-0.0883018	0.0162612	2	C	T	0.4662	6	9	15	0	1	0
rs34667451	19	19617017	0.903049	rs8113794	5.387	GATAD2A	UTR3	0	8.82503e-07	0.106503	0.0215359	3	C	T	0.17	NA	1	4	1	1	0
rs6073618	20	43690625	0.995452	rs11908600	5.256	STK4	intronic	0	1.09895e-07	0.095003	0.0177873	4	G	A	0.3221	7	4	5	1	1	0
rs4678552	3	36844522	0.85089	rs3732385	5.197	HSPD1P6	intergenic	18863	7.92383e-08	0.0930046	0.0172208	1	G	A	0.3489	6	5	15	0	1	0
rs147118657	20	43638658	0.995452	rs11908600	5.19	STK4	intronic	0	NA	NA	NA	4	ATTTC	A	0.3221	NA	4	5	1	1	0
rs2965190	19	19451591	0.924926	rs8113794	5.148	MAU2	intronic	0	7.81455e-08	0.116601	0.0215799	3	G	A	0.173	5	4	4	1	1	0
rs10233018	7	117523709	0.826687	rs6966339	5.061	AC007568.1	ncRNA_exonic	0	5.10456e-06	0.0749995	0.0163487	2	G	A	0.4871	7	5	15	1	1	0
rs9883001	3	36894579	0.952721	rs3732385	5.054	TRANK1	intronic	0	9.04304e-09	0.0978014	0.0169152	1	C	T	0.3688	5	4	5	1	1	0
rs75667002	19	19592232	0.903049	rs8113794	5.05	GATAD2A	intronic	0	6.95703e-07	0.107507	0.0215359	3	T	A	0.17	7	4	5	1	1	0
rs34886047	20	43699526	0.690124	rs11908600	4.996	STK4	intronic	0	NA	NA	NA	4	CA	C	0.3837	NA	4	5	1	0	0
rs10242758	7	117522956	0.735224	rs6966339	4.971	AC007568.1	ncRNA_exonic	0	0.000106442	-0.0639018	0.0163918	2	G	T	0.4553	7	5	15	1	1	0
rs72999053	19	19375372	0.992988	rs8113794	4.86	AC138430.4:TM6SF2	ncRNA_intronic	0	4.90389e-07	0.111397	0.0220157	3	G	A	0.167	5	4	14	1	1	0
rs7257875	19	19372150	0.951851	rs8113794	4.835	HAPLN4:AC138430.4	ncRNA_intronic	0	1.55047e-07	0.115499	0.0218848	3	C	T	0.169	4	1	13	1	1	0
rs6971964	7	117577381	0.995957	rs6966339	4.779	AC007568.1	intergenic	53651	5.49341e-08	-0.0888963	0.0162612	2	C	T	0.4662	5	14	15	0	1	0
rs75582668	19	19569023	0.903049	rs8113794	4.774	GATAD2A	intronic	0	5.466e-07	0.108298	0.0214924	3	C	T	0.17	4	2	7	1	1	0
rs35895632	7	117506470	0.710689	rs6966339	4.763	CTTNBP2	intronic	0	0.000243091	0.0605053	0.0163918	2	G	C	0.4493	5	2	15	1	1	0
rs55822665	19	19383298	0.992988	rs8113794	4.762	AC138430.4:TM6SF2	ncRNA_intronic	0	3.43381e-07	0.112901	0.0220157	3	C	T	0.167	4	1	14	1	1	0
rs8110171	19	19560063	0.903049	rs8113794	4.708	GATAD2A	intronic	0	3.78349e-07	0.111601	0.0218411	3	C	T	0.17	5	2	5	1	1	0
rs7796203	7	117505487	0.710689	rs6966339	4.694	CTTNBP2	intronic	0	0.000221869	-0.061699	0.0166098	2	G	A	0.4493	5	5	15	1	1	0
rs2315023	19	19413393	0.986015	rs8113794	4.68	SUGP1	intronic	0	2.2805e-07	0.114605	0.0220157	3	C	T	0.166	5	4	4	1	1	0
rs6969783	7	117593308	0.991897	rs6966339	4.613	AC003084.2	intergenic	45603	1.8305e-07	-0.0860029	0.0163918	2	T	A	0.4672	7	5	15	0	1	0
rs11129735	3	36870230	1	rs11129735	4.448	TRANK1	intronic	0	8.83001e-09	-0.0950994	0.0164363	1	G	A	0.4364	5	4	5	1	1	0
rs4808204	19	19590721	0.903049	rs8113794	4.436	GATAD2A	intronic	0	7.31582e-07	-0.107296	0.0215359	3	G	A	0.17	5	4	5	1	1	0
rs6511027	19	19391851	0.986132	rs8113794	4.419	SUGP1	intronic	0	4.2842e-07	0.111303	0.0218848	3	C	T	0.168	1f	4	4	1	1	0
rs34494381	20	43691230	0.986278	rs11908600	4.394	STK4	intronic	0	9.73219e-08	-0.0953984	0.0177873	4	G	A	0.3201	6	4	5	1	1	0
rs4808934	19	19370917	0.951851	rs8113794	4.376	HAPLN4:AC138430.4	ncRNA_intronic	0	8.76495e-08	0.117792	0.0218848	3	C	T	0.169	4	5	14	1	1	0
rs17195098	3	36893965	0.952721	rs3732385	4.312	TRANK1	intronic	0	1.00398e-08	0.0975001	0.0169152	1	C	T	0.3688	6	4	5	1	1	0
rs11670882	19	19649748	0.845988	rs8113794	4.31	CILP2	intronic	0	1.58071e-06	0.101897	0.0211	3	G	C	0.173	1f	1	12	1	1	0
rs1036215	19	19657198	0.84832	rs8113794	4.293	CILP2	UTR3	0	1.63632e-06	0.104903	0.0217539	3	C	T	0.164	5	5	14	1	1	0
rs56330647	19	19627653	0.903049	rs8113794	4.27	NDUFA13:YJEFN3:CTC-260F20.3	intronic	0	8.4271e-07	-0.106698	0.0215359	3	G	A	0.17	4	1	1	1	1	0
rs7250233	19	19630948	0.903049	rs8113794	4.253	NDUFA13:YJEFN3:CTC-260F20.3	intronic	0	6.97855e-07	0.107494	0.0215359	3	C	T	0.17	7	4	4	1	1	0
rs4425211	3	36951898	0.776983	rs13314421	4.233	TRANK1	intronic	0	7.19134e-07	-0.0825938	0.0165667	1	G	A	0.4165	7	5	5	1	1	0
rs113980591	19	19565357	0.889329	rs8113794	4.179	GATAD2A	intronic	0	4.31597e-07	0.109498	0.0215359	3	G	A	0.168	7	5	5	1	1	0
rs576161729	19	19365011	0.918012	rs8113794	4.126	HAPLN4	intergenic	1438	NA	NA	NA	3	CAAAAAAA	C	0.168	NA	5	14	1	0	0
rs76944848	19	19417512	0.972184	rs8113794	4.122	SUGP1	intronic	0	9.60984e-08	0.118594	0.0221027	3	C	T	0.164	5	4	4	1	1	0
rs2965178	19	19482911	0.903049	rs8113794	4.095	MAU2	intergenic	13347	1.09425e-06	0.105802	0.0215799	3	G	T	0.17	7	5	5	0	1	0
rs4678909	3	36878563	0.995689	rs3732385	3.979	TRANK1	intronic	0	4.49662e-09	-0.0997929	0.0169152	1	G	A	0.3728	4	4	5	1	1	0
rs55690320	3	36922229	0.915125	rs3732385	3.971	TRANK1	intronic	0	4.96128e-08	-0.0934967	0.0170458	1	T	A	0.3718	6	4	5	1	1	0
rs2905434	19	19491053	0.903049	rs8113794	3.971	GATAD2A	intergenic	5581	7.34037e-07	0.1075	0.0215799	3	G	T	0.17	5	1	15	1	1	0
rs75953962	7	117568778	0.995957	rs6966339	3.95	AC007568.1	intergenic	45048	6.74052e-08	-0.0882977	0.0162612	2	G	A	0.4662	5	7	15	0	1	0
rs72999030	19	19364240	0.930822	rs8113794	3.946	NCAN	intergenic	1197	1.08661e-07	-0.117398	0.0219719	3	T	A	0.166	6	5	14	1	1	0
rs137895996	19	19498865	0.877079	rs8113794	3.91	GATAD2A	intronic	0	NA	NA	NA	3	T	TC	0.174	NA	2	5	1	1	0
rs11714248	3	36962588	0.775548	rs13314421	3.847	TRANK1	intronic	0	2.86701e-07	0.0861981	0.0166972	1	G	A	0.4135	3a	5	15	1	1	0
rs2905422	19	19460703	0.904253	rs8113794	3.82	MAU2	intronic	0	1.08699e-07	0.113903	0.021318	3	G	A	0.17	5	4	4	1	1	0
rs11978052	7	117576568	0.991914	rs6966339	3.789	AC007568.1	intergenic	52838	5.67886e-08	-0.0887994	0.0162612	2	C	A	0.4672	6	14	15	0	1	0
rs2965179	19	19512755	0.903049	rs8113794	3.784	GATAD2A	intronic	0	6.34094e-07	0.107897	0.0215359	3	G	A	0.17	NA	4	5	1	1	0
rs6073593	20	43620581	0.977147	rs11908600	3.753	STK4	intronic	0	4.11644e-07	0.0906003	0.0177873	4	G	A	0.3221	6	2	5	1	1	0
rs139000399	20	43671406	0.986278	rs11908600	3.75	STK4	intronic	0	NA	NA	NA	4	AAC	A	0.3201	NA	4	5	1	1	0
rs79370636	19	19614289	0.903049	rs8113794	3.74	GATAD2A	intronic	0	9.25031e-07	0.106303	0.0215359	3	G	A	0.17	5	4	4	1	1	0
rs11364903	19	19482865	0.903049	rs8113794	3.682	MAU2	intergenic	13301	NA	NA	NA	3	G	GT	0.17	NA	5	5	0	1	0
rs756999	19	19448200	0.924926	rs8113794	3.627	MAU2	intronic	0	1.11608e-07	0.115198	0.0215799	3	G	A	0.173	5	4	4	1	1	0
rs1553656	3	36859705	0.971468	rs11129735	3.614	TRANK1	intergenic	8605	4.03421e-08	-0.0909965	0.0164792	1	C	T	0.4374	5	5	15	1	1	0
rs8108659	19	19680738	0.623642	rs8113794	3.534	PBX4	intronic	0	3.86323e-07	-0.103501	0.0202717	3	T	A	0.1928	6	4	15	1	1	0
rs4808968	19	19644402	0.89617	rs8113794	3.471	YJEFN3:CTC-260F20.3	intronic	0	8.4254e-07	0.106699	0.0215359	3	C	T	0.169	2b	1	5	1	1	0
rs1532965	3	36861196	0.987075	rs3732385	3.46	TRANK1	intergenic	7114	8.75722e-09	-0.0978938	0.0169152	1	G	T	0.3728	5	5	15	1	1	0
rs6771655	3	36884370	0.952721	rs3732385	3.432	TRANK1	intronic	0	1.00725e-08	0.0974907	0.0169152	1	C	A	0.3688	5	4	5	1	1	0
rs34864931	20	43643199	0.995452	rs11908600	3.392	STK4	intronic	0	1.53771e-07	-0.0939014	0.0177873	4	G	A	0.3221	5	4	5	1	1	1
rs2060275	19	19536208	0.896457	rs8113794	3.363	GATAD2A	intronic	0	5.74014e-07	0.108094	0.0214924	3	G	C	0.171	5	4	5	1	1	0
rs10250850	7	117545340	0.995957	rs6966339	3.36	AC007568.1	intergenic	21610	6.29548e-08	-0.088498	0.0162612	2	C	A	0.4662	6	5	15	0	1	0
rs8100927	19	19643636	0.89617	rs8113794	3.261	NDUFA13:YJEFN3:CTC-260F20.3	intronic	0	8.42683e-07	-0.106698	0.0215359	3	G	C	0.169	4	1	5	1	1	0
rs55700114	20	43717080	0.995452	rs11908600	3.252	KCNS1	intergenic	3870	1.24179e-07	-0.0946036	0.0177873	4	G	A	0.3221	4	4	15	1	1	1
rs1548461	7	117567576	0.879881	rs6966339	3.245	AC007568.1	intergenic	43846	4.04361e-06	0.0753944	0.0162612	2	C	T	0.498	5	7	15	0	1	0
rs4808973	19	19725456	0.63145	rs8113794	3.237	PBX4	intronic	0	1.12673e-06	0.0996981	0.0203591	3	G	A	0.1958	7	2	5	1	1	0
rs17807744	3	36894048	0.952721	rs3732385	3.218	TRANK1	intronic	0	9.36359e-09	0.0977011	0.0169152	1	C	T	0.3688	7	4	5	1	1	0
rs6959314	7	117587357	0.995957	rs6966339	3.205	AC003084.2	intergenic	51554	6.50719e-08	0.088401	0.0162612	2	G	A	0.4662	7	5	15	0	1	0
rs6964051	7	117554632	0.995957	rs6966339	3.204	AC007568.1	intergenic	30902	6.29183e-08	0.0884997	0.0162612	2	C	T	0.4662	6	9	15	0	1	0
rs10423147	19	19477220	0.858276	rs8113794	3.188	MAU2	intergenic	7656	NA	NA	NA	3	T	A	0.1769	5	5	5	1	0	0
rs4789	3	36869439	0.995929	rs11129735	3.182	TRANK1	UTR3	0	1.50288e-08	-0.093602	0.0164363	1	C	T	0.4374	NA	4	4	1	1	0
rs11670775	19	19649636	0.882732	rs8113794	3.161	CILP2	intronic	0	9.70088e-07	-0.1061	0.0215359	3	G	A	0.169	4	1	12	1	1	0
rs17216041	19	19366643	0.97908	rs8113794	3.138	HAPLN4:AC138430.4	ncRNA_exonic	0	2.39618e-07	0.1144	0.0220157	3	G	A	0.165	1f	5	14	1	1	0
rs6073622	20	43695762	0.995452	rs11908600	3.129	STK4	intronic	0	1.73624e-07	0.0935002	0.0177873	4	C	T	0.3221	5	4	5	1	1	1
rs4234258	3	36878970	0.995689	rs3732385	3.127	TRANK1	intronic	0	4.1904e-09	-0.0999919	0.0169152	1	G	A	0.3728	3a	4	5	1	1	0
rs35595120	3	36921054	0.911107	rs3732385	3.098	TRANK1	intronic	0	8.19627e-08	-0.0936015	0.0173511	1	C	T	0.3708	6	5	5	1	1	0
rs6950716	7	117580733	0.995957	rs6966339	3.069	AC007568.1	intergenic	57003	5.87339e-08	0.088701	0.0162612	2	T	A	0.4662	7	5	15	0	1	0
rs6466630	7	117551821	0.995957	rs6966339	3.052	AC007568.1	intergenic	28091	6.29183e-08	0.0884997	0.0162612	2	G	A	0.4662	6	14	15	0	1	0
rs12706160	7	117554917	0.995957	rs6966339	3.012	AC007568.1	intergenic	31187	6.08914e-08	-0.0885955	0.0162612	2	C	T	0.4662	7	9	15	0	1	0
rs113145184	19	19419984	0.986015	rs8113794	2.999	SUGP1	intronic	0	2.45787e-07	-0.115198	0.0221898	3	C	T	0.166	6	4	4	1	1	0
rs111762799	19	19615981	0.889933	rs8113794	2.864	GATAD2A	intronic	0	NA	NA	NA	3	T	TG	0.172	NA	4	4	1	1	0
rs9985296	3	36889621	0.721814	rs11129735	2.816	TRANK1	intronic	0	7.23645e-07	-0.0840974	0.0168725	1	C	T	0.3698	6	4	5	1	1	0
rs6513959	20	43620856	0.977147	rs11908600	2.801	STK4	intronic	0	3.99524e-07	0.0907021	0.0177873	4	G	A	0.3221	7	4	5	1	1	0
rs9811916	3	36878086	0.995689	rs3732385	2.768	TRANK1	intronic	0	4.82561e-09	-0.0995934	0.0169152	1	G	A	0.3728	6	4	5	1	1	0
rs11670687	19	19621752	0.903049	rs8113794	2.73	TSSK6	intergenic	1474	9.92967e-07	-0.106001	0.0215359	3	G	A	0.17	3a	5	5	1	1	0
rs2905433	19	19490203	0.903049	rs8113794	2.712	GATAD2A	intergenic	6431	3.83181e-06	0.100297	0.0215799	3	C	T	0.17	7	5	15	1	1	0
rs142175758	19	19636571	0.889329	rs8113794	2.666	NDUFA13:YJEFN3:CTC-260F20.3	intronic	0	NA	NA	NA	3	CG	C	0.168	NA	4	5	1	1	0
rs6073581	20	43601653	0.981701	rs11908600	2.649	STK4	intronic	0	2.39795e-07	-0.0931036	0.0179178	4	C	T	0.3211	5	3	4	1	1	1
rs6065773	20	43646694	0.995452	rs11908600	2.641	STK4	intronic	0	1.28058e-07	0.0945029	0.0177873	4	G	A	0.3221	3a	4	5	1	1	1
rs1064395	19	19361735	0.930822	rs8113794	2.634	NCAN	UTR3	0	1.15289e-07	0.117406	0.0220181	3	G	A	0.166	1f	4	14	1	1	0
rs13037444	20	43612080	0.986278	rs11908600	2.631	STK4	intronic	0	1.842e-07	0.0933043	0.0177873	4	G	A	0.3201	5	3	4	1	1	0
rs78883953	19	19630002	0.896457	rs8113794	2.618	NDUFA13:YJEFN3:CTC-260F20.3	intronic	0	8.42313e-07	0.1067	0.0215359	3	G	A	0.171	7	4	4	1	1	0
rs4239639	19	19435876	0.938425	rs8113794	2.616	MAU2	intronic	0	1.10458e-07	-0.115004	0.0215359	3	G	A	0.173	6	4	4	1	1	0
rs3732386	3	36871993	1	rs3732385	2.579	TRANK1	intronic	0	3.74964e-09	0.100305	0.0169152	1	C	T	0.3738	NA	4	5	1	1	0
rs7245689	19	19629530	0.903049	rs8113794	2.577	NDUFA13:YJEFN3:CTC-260F20.3	intronic	0	1.2605e-06	0.105194	0.0215799	3	G	A	0.17	7	4	5	1	1	0
rs9867455	3	36953424	0.64804	rs11129735	2.508	TRANK1	intronic	0	2.84691e-07	-0.0859994	0.0166544	1	T	A	0.4026	7	1	15	1	1	1
rs66879784	20	43715028	0.995452	rs11908600	2.478	KCNS1	intergenic	5922	1.36449e-07	0.0942946	0.0177873	4	C	A	0.3221	5	4	5	1	1	1
rs6073631	20	43708906	0.995452	rs11908600	2.466	STK4	downstream	305	1.40709e-07	-0.0941936	0.0177873	4	G	T	0.3221	5	4	5	1	1	0
rs2916072	19	19525712	0.895662	rs8113794	2.463	GATAD2A	intronic	0	5.73838e-07	0.108095	0.0214924	3	G	A	0.169	6	4	5	1	1	0
rs1024433	7	117579523	0.995957	rs6966339	2.456	AC007568.1	intergenic	55793	8.81804e-08	0.0875057	0.0162612	2	C	T	0.4662	5	7	15	0	1	0
rs55762233	19	19367319	0.972278	rs8113794	2.432	HAPLN4:AC138430.4	ncRNA_exonic	0	1.42632e-07	-0.116298	0.0219719	3	G	C	0.166	4	1	14	1	1	0
rs1477114	7	117547682	0.995957	rs6966339	2.418	AC007568.1	intergenic	23952	6.74052e-08	-0.0882977	0.0162612	2	C	T	0.4662	4	7	15	0	1	1
rs17488728	7	117544180	0.995957	rs6966339	2.369	AC007568.1	intergenic	20450	5.87276e-08	-0.0887014	0.0162612	2	C	T	0.4662	7	5	15	0	1	0
rs10272923	7	117572304	0.995957	rs6966339	2.332	AC007568.1	intergenic	48574	6.7348e-08	0.0883002	0.0162612	2	C	T	0.4662	6	9	15	0	1	0
rs77254326	19	19626781	0.903049	rs8113794	2.316	TSSK6:NDUFA13	UTR5	0	8.03828e-07	-0.106898	0.0215359	3	G	T	0.17	4	1	2	1	1	0
rs56291054	19	19509104	0.903049	rs8113794	2.304	GATAD2A	intronic	0	7.47742e-07	-0.107204	0.0215359	3	G	C	0.17	6	5	5	1	1	0
rs56352336	19	19352155	0.741648	rs8113794	2.295	NCAN	intronic	0	7.41365e-08	-0.128604	0.0237593	3	C	T	0.161	6	4	14	1	1	0
rs1989880	7	117591900	0.991897	rs6966339	2.272	AC003084.2	intergenic	47011	1.553e-07	0.086504	0.0163918	2	G	C	0.4672	4	5	15	0	1	0
rs10406278	19	19494725	0.903049	rs8113794	2.242	GATAD2A	intergenic	1909	1.34264e-06	0.106404	0.0218848	3	C	A	0.17	7	5	5	1	1	0
rs13314421	3	36962388	1	rs13314421	2.238	TRANK1	intronic	0	4.24155e-09	-0.0978983	0.0165667	1	G	A	0.4791	5	5	15	1	1	0
rs4808944	19	19426613	0.986015	rs8113794	2.233	SUGP1	intronic	0	2.21084e-07	-0.114504	0.0219719	3	C	A	0.166	5	4	4	1	1	0
rs57260911	19	19477211	0.858276	rs8113794	2.233	MAU2	intergenic	7647	NA	NA	NA	3	T	A	0.1769	5	5	5	1	0	0
rs148001625	19	19632970	0.903049	rs8113794	2.216	NDUFA13:YJEFN3:CTC-260F20.3	intronic	0	1.30812e-06	-0.108003	0.0221898	3	C	T	0.17	7	4	5	1	1	0
rs4808206	19	19645645	0.882526	rs8113794	2.184	YJEFN3:CTC-260F20.3	intronic	0	8.4254e-07	0.106699	0.0215359	3	C	A	0.167	5	1	5	1	1	0
rs9863798	3	36885960	0.952721	rs3732385	2.162	TRANK1	intronic	0	4.51659e-09	0.100297	0.0170028	1	C	T	0.3688	6	4	5	1	1	0
rs72999016	19	19350103	0.731342	rs8113794	2.097	NCAN	intronic	0	8.13351e-08	0.128204	0.0237593	3	G	A	0.163	5	4	14	1	1	0
rs35140738	20	43682799	0.986278	rs11908600	2.056	STK4	intronic	0	9.15366e-08	-0.0955973	0.0177873	4	C	T	0.3201	4	4	5	1	1	1
rs7624498	3	36957719	0.996221	rs13314421	2.054	TRANK1	intronic	0	9.8191e-09	-0.0948022	0.0164363	1	C	T	0.4801	6	5	15	1	1	0
rs541521385	19	19402698	0.946064	rs8113794	2.027	SUGP1	intronic	0	NA	NA	NA	3	TCACACACACACACA	T	0.172	NA	4	5	1	0	0
rs76095338	19	19633908	0.903049	rs8113794	2.001	NDUFA13:YJEFN3:CTC-260F20.3	intronic	0	8.42087e-07	0.106701	0.0215359	3	G	A	0.17	5	4	5	1	1	0
rs6550435	3	36864489	0.995689	rs3732385	1.986	TRANK1	intergenic	3821	6.85366e-09	-0.101401	0.0173964	1	G	T	0.3728	6	4	15	1	1	0
rs7628483	3	36962774	0.966442	rs13314421	1.968	TRANK1	intronic	0	5.67753e-09	0.097604	0.0166544	1	C	T	0.4861	5	5	15	1	1	0
rs538008334	20	43694822	0.990997	rs11908600	1.955	STK4	intronic	0	NA	NA	NA	4	TACAC	T	0.3231	NA	4	5	1	0	0
rs113956823	3	36881962	0.943985	rs3732385	1.909	TRANK1	intronic	0	NA	NA	NA	1	G	GT	0.3708	NA	4	5	1	1	1
rs4808962	19	19579557	0.903049	rs8113794	1.876	GATAD2A	intronic	0	7.76963e-07	-0.107909	0.0217104	3	G	A	0.17	2b	4	8	1	1	0
rs78176666	19	19636702	0.903049	rs8113794	1.839	NDUFA13:YJEFN3:CTC-260F20.3	intronic	0	1.40964e-06	-0.104498	0.0215359	3	C	T	0.17	5	4	4	1	1	0
rs544638445	19	19580240	0.71051	rs8113794	1.834	GATAD2A	intronic	0	NA	NA	NA	3	C	CAAAAAAAA	0.1382	NA	4	5	1	0	0
rs80007081	19	19626734	0.903049	rs8113794	1.82	TSSK6:NDUFA13	UTR5	0	9.69954e-07	-0.106101	0.0215359	3	G	A	0.17	4	1	2	1	1	0
rs1560687	19	19562902	0.903049	rs8113794	1.809	GATAD2A	intronic	0	5.20295e-07	0.108503	0.0214924	3	G	A	0.17	NA	2	5	1	1	0
rs9821223	3	36883369	0.952721	rs3732385	1.787	TRANK1	intronic	0	8.44945e-09	-0.0979966	0.0169152	1	C	T	0.3688	7	4	4	1	1	0
rs1024432	7	117579329	0.995957	rs6966339	1.755	AC007568.1	intergenic	55599	7.98284e-08	-0.0877998	0.0162612	2	G	T	0.4662	6	7	15	0	1	0
rs10266994	7	117545837	0.995957	rs6966339	1.754	AC007568.1	intergenic	22107	6.96777e-08	0.0882003	0.0162612	2	C	T	0.4662	7	5	15	0	1	0
rs572821177	19	19614453	0.634906	rs8113794	1.746	GATAD2A	intronic	0	NA	NA	NA	3	CTG	C	0.2187	NA	4	4	1	0	0
rs80200208	19	19554725	0.903049	rs8113794	1.729	GATAD2A	intronic	0	5.46096e-07	0.108302	0.0214924	3	C	T	0.17	4	3	5	1	1	0
rs35626751	20	43697728	0.995452	rs11908600	1.724	STK4	intronic	0	1.58302e-07	-0.0938056	0.0177873	4	G	A	0.3221	4	4	5	1	1	1
rs68119487	20	43650136	0.995452	rs11908600	1.721	STK4	intronic	0	1.44556e-07	0.0941049	0.0177873	4	C	T	0.3221	5	4	5	1	1	1
rs4328757	3	36938180	0.658099	rs11129735	1.708	TRANK1	intronic	0	6.36518e-06	0.077399	0.0170458	1	C	T	0.3757	5	4	5	1	1	1
rs2074295	19	19369435	0.714799	rs8113794	1.68	HAPLN4:AC138430.4	exonic	0	6.20315e-05	-0.0785076	0.0194871	3	G	A	0.2117	5	4	14	1	1	0
rs113527843	19	19643343	0.89617	rs8113794	1.672	NDUFA13:YJEFN3:CTC-260F20.3	intronic	0	9.04148e-07	-0.1064	0.0215359	3	T	A	0.169	3a	1	7	1	1	0
rs77427798	19	19652982	0.869396	rs8113794	1.67	CILP2	intronic	0	4.87623e-07	-0.108993	0.0215359	3	C	T	0.169	5	5	13	1	1	0
rs55927782	19	19642032	0.903049	rs8113794	1.662	NDUFA13:YJEFN3:CTC-260F20.3	intronic	0	6.33138e-07	-0.107903	0.0215359	3	C	T	0.17	4	4	5	1	1	0
rs8108777	19	19359058	0.930822	rs8113794	1.661	NCAN	intronic	0	8.3395e-08	0.118696	0.0220157	3	C	A	0.166	7	4	14	1	1	0
rs4642070	3	36900944	0.685051	rs11129735	1.646	TRANK1	intronic	0	7.18291e-07	0.0838991	0.0168278	1	C	T	0.3847	7	4	4	1	1	0
rs7652637	3	36871507	1	rs3732385	1.644	TRANK1	intronic	0	4.17803e-09	-0.1	0.0169152	1	C	T	0.3738	6	4	5	1	1	0
rs11706780	3	36896235	0.948343	rs3732385	1.637	TRANK1	intronic	0	2.96886e-08	0.0952992	0.0170905	1	C	T	0.3698	7	4	5	1	1	0
rs75968099	3	36858583	0.904124	rs3732385	1.631	TRANK1	intergenic	9727	5.61537e-08	0.0935963	0.0171332	1	C	T	0.3628	5	5	15	1	1	0
rs73068046	3	36920158	0.627804	rs3732385	1.622	TRANK1	intronic	0	1.6943e-05	0.0798016	0.0184414	1	C	T	0.2684	7	4	5	1	1	1
rs6466632	7	117551972	0.995957	rs6966339	1.585	AC007568.1	intergenic	28242	7.96031e-08	0.0878081	0.0162612	2	G	A	0.4662	6	14	15	0	1	0
rs6073582	20	43603533	0.968109	rs11908600	1.533	STK4	intronic	0	4.36887e-07	0.0903971	0.0177873	4	C	A	0.3241	7	4	4	1	1	0
rs34918704	19	19620456	0.903049	rs8113794	1.495	GATAD2A	downstream	715	NA	NA	NA	3	A	ATG	0.17	NA	4	5	1	1	0
rs13221302	7	117588697	0.995957	rs6966339	1.463	AC003084.2	intergenic	50214	7.44809e-08	0.0880042	0.0162612	2	G	A	0.4662	5	5	15	0	1	0
rs8105642	19	19558468	0.903049	rs8113794	1.444	GATAD2A	intronic	0	5.07838e-07	0.108604	0.0214924	3	G	A	0.17	4	3	7	1	1	0
rs35545554	19	19715613	0.63145	rs8113794	1.426	PBX4	intronic	0	2.56208e-06	0.0957018	0.0202285	3	G	A	0.1958	6	5	15	1	1	0
rs56144632	19	19368310	0.97908	rs8113794	1.405	HAPLN4:AC138430.4	ncRNA_exonic	0	2.63971e-07	0.113998	0.0220157	3	G	A	0.165	5	4	14	1	1	0
rs11671253	19	19604206	0.903049	rs8113794	1.371	GATAD2A	intronic	0	8.41861e-07	0.106702	0.0215359	3	C	T	0.17	5	4	4	1	1	0
rs56212061	19	19394640	0.944768	rs8113794	1.348	SUGP1	intronic	0	2.22289e-07	0.1188	0.0228005	3	C	T	0.16	5	4	4	1	1	0
rs9882911	3	36885392	0.952721	rs3732385	1.338	TRANK1	intronic	0	7.33969e-09	-0.0984003	0.0169152	1	C	T	0.3688	4	4	5	1	1	1
rs138739237	3	36907389	0.936145	rs3732385	1.328	TRANK1	intronic	0	1.46632e-08	0.0974	0.0170905	1	C	T	0.3648	6	4	5	1	1	0
rs13043430	20	43630615	0.995452	rs11908600	1.321	STK4	intronic	0	1.36141e-07	-0.0943021	0.0177873	4	C	T	0.3221	7	4	4	1	1	1
rs148264883	3	36928430	0.910866	rs3732385	1.32	TRANK1	intronic	0	9.73809e-08	-0.0939983	0.0175266	1	G	C	0.3728	7	4	5	1	1	0
rs28522146	3	36906822	0.696441	rs11129735	1.316	TRANK1	intronic	0	2.03783e-06	-0.0801944	0.0167848	1	G	C	0.3817	6	4	5	1	1	0
rs2860494	19	19470426	0.924926	rs8113794	1.315	MAU2	downstream	862	8.42625e-08	0.1156	0.0214489	3	C	T	0.173	6	4	5	1	1	0
rs2905429	19	19482558	0.903049	rs8113794	1.3	MAU2	intergenic	12994	5.02277e-07	0.109092	0.0215799	3	G	C	0.17	6	5	5	0	1	0
rs12706159	7	117548507	0.995957	rs6966339	1.267	AC007568.1	intergenic	24777	5.12102e-08	0.0891009	0.0162612	2	C	A	0.4662	5	5	15	0	1	0
rs34654732	20	43617904	0.986278	rs11908600	1.243	STK4	intronic	0	1.95536e-07	-0.093106	0.0177873	4	G	A	0.3201	7	3	5	1	1	0
rs1985109	19	19469907	0.820613	rs8113794	1.187	MAU2	downstream	343	NA	NA	NA	3	T	G	0.1889	NA	4	5	1	1	0
rs10222527	3	36932703	0.662766	rs11129735	1.173	TRANK1	intronic	0	NA	NA	NA	1	T	G	0.3777	5	4	5	1	1	0
rs4624519	3	36862980	0.991378	rs3732385	1.162	TRANK1	intergenic	5330	9.69754e-09	0.0976001	0.0169152	1	C	T	0.3718	6	4	15	1	1	0
rs11085264	19	19621780	0.903049	rs8113794	1.154	TSSK6	intergenic	1446	1.01642e-06	-0.105902	0.0215359	3	G	A	0.17	2b	5	5	1	1	0
rs2965181	19	19512317	0.903049	rs8113794	1.152	GATAD2A	intronic	0	6.05087e-07	0.108093	0.0215359	3	C	T	0.17	NA	5	5	1	1	0
rs6017463	20	43641939	0.995452	rs11908600	1.143	STK4	intronic	0	1.40586e-07	0.0941965	0.0177873	4	T	A	0.3221	2b	4	5	1	1	1
rs8101219	19	19643715	0.89617	rs8113794	1.14	NDUFA13:YJEFN3:CTC-260F20.3	intronic	0	7.3067e-07	0.107301	0.0215359	3	G	A	0.169	4	1	5	1	1	0
rs57738079	19	19477210	0.710556	rs8113794	1.128	MAU2	intergenic	7646	NA	NA	NA	3	T	G	0.2048	5	5	5	1	0	0
rs56149992	3	36930451	0.910866	rs3732385	1.104	TRANK1	intronic	0	9.39675e-08	0.0920001	0.0171332	1	C	T	0.3728	6	4	4	1	1	0
rs2158050	7	117578862	0.995957	rs6966339	1.096	AC007568.1	intergenic	55132	6.5123e-08	0.0883987	0.0162612	2	G	C	0.4662	6	7	15	0	1	0
rs4808932	19	19358819	0.930822	rs8113794	1.075	NCAN	intronic	0	7.78822e-08	0.1185	0.0219289	3	C	T	0.166	7	4	14	1	1	0
rs751857	19	19602873	0.906275	rs8113794	1.072	GATAD2A	intronic	0	1.20807e-06	0.109295	0.0223822	3	G	T	0.173	NA	4	4	1	1	0
rs56135441	19	19371370	0.972278	rs8113794	1.063	HAPLN4:AC138430.4	ncRNA_intronic	0	1.79019e-07	-0.115602	0.0220157	3	T	A	0.166	5	5	13	1	1	0
rs73068054	3	36945794	0.7907	rs3732385	1.043	TRANK1	intronic	0	7.5439e-08	0.090799	0.0167848	1	G	A	0.4066	6	4	5	1	1	0
rs4808933	19	19363812	0.930822	rs8113794	1.042	NCAN	downstream	769	1.03374e-07	0.117599	0.0219719	3	T	A	0.166	6	5	14	1	1	0
rs2193255	7	117520009	0.735224	rs6966339	1.019	AC007568.1	intergenic	2903	0.000101337	0.0640988	0.0163918	2	C	A	0.4553	6	5	15	1	1	0
rs10407933	19	19364319	0.930822	rs8113794	1.007	NCAN	intergenic	1276	1.03412e-07	-0.117598	0.0219719	3	G	A	0.166	6	5	14	1	1	0
rs34748157	20	43608925	0.981701	rs11908600	0.995	STK4	intronic	0	2.58262e-07	-0.0924002	0.0178304	4	G	C	0.3211	5	2	5	1	1	0
rs576390306	3	36866463	0.978427	rs3732385	0.988	TRANK1	intergenic	1847	NA	NA	NA	1	T	C	0.3708	NA	4	5	1	0	0
rs3732384	3	36872224	1	rs3732385	0.968	TRANK1	intronic	0	3.62613e-09	-0.100399	0.0169152	1	C	T	0.3738	NA	4	4	1	1	0
rs1548460	7	117567491	0.995957	rs6966339	0.955	AC007568.1	intergenic	43761	6.52166e-08	-0.0883945	0.0162612	2	C	T	0.4662	5	7	15	0	1	0
rs67712855	20	43682551	0.924003	rs11908600	0.933	STK4	intronic	0	9.418e-08	0.095505	0.0177873	4	G	T	0.3062	3a	4	5	1	1	1
rs10401714	19	19363630	0.930822	rs8113794	0.932	NCAN	downstream	587	1.09573e-07	0.117599	0.0220157	3	G	A	0.166	7	5	14	1	1	0
rs6065778	20	43688152	0.995452	rs11908600	0.928	STK4	intronic	0	1.28055e-07	0.094503	0.0177873	4	G	A	0.3221	4	2	5	1	1	1
rs6769400	3	36958995	0.864913	rs13314421	0.912	TRANK1	intronic	0	5.21974e-08	0.0900047	0.0164363	1	G	A	0.4443	5	5	15	1	1	0
rs2965194	19	19460702	0.924926	rs8113794	0.892	MAU2	intronic	0	2.15573e-07	-0.111198	0.021318	3	C	T	0.173	5	4	4	1	1	0
rs4327336	3	36896270	0.703073	rs11129735	0.891	TRANK1	intronic	0	NA	NA	NA	1	T	C	0.3738	6	4	5	1	1	0
rs9819304	3	36888172	0.952721	rs3732385	0.886	TRANK1	intronic	0	1.04295e-08	-0.0973901	0.0169152	1	G	T	0.3688	6	4	4	1	1	0
rs4441609	3	36892717	0.721814	rs11129735	0.815	TRANK1	intronic	0	5.77008e-07	-0.0844006	0.0167848	1	C	T	0.3698	7	4	4	1	1	0
rs62471815	7	117582736	0.995957	rs6966339	0.782	AC003084.2	intergenic	56175	6.28474e-08	-0.088503	0.0162612	2	G	A	0.4662	7	5	15	0	1	0
rs6511031	19	19471506	0.924926	rs8113794	0.749	MAU2	intergenic	1942	1.26899e-07	0.113993	0.0214489	3	C	T	0.173	7	5	5	1	1	1
rs6943120	7	117591388	0.987873	rs6966339	0.742	AC003084.2	intergenic	47523	1.95026e-07	-0.0858091	0.0163918	2	G	C	0.4682	4	5	15	0	1	0
rs34131103	20	43627127	0.995452	rs11908600	0.738	STK4	intronic	0	1.16915e-07	-0.0948008	0.0177873	4	G	A	0.3221	7	4	4	1	1	0
rs34487417	19	19509701	0.896457	rs8113794	0.713	GATAD2A	intronic	0	7.28539e-07	0.107096	0.0214924	3	C	T	0.171	7	5	5	1	1	0
rs56278919	19	19367190	0.97908	rs8113794	0.709	HAPLN4:AC138430.4	ncRNA_exonic	0	2.57678e-07	-0.114099	0.0220157	3	G	A	0.165	4	5	14	1	1	0
rs756997	19	19467085	0.924926	rs8113794	0.639	MAU2	UTR3	0	1.54654e-07	-0.1139	0.0215799	3	G	C	0.173	2b	4	4	1	1	0
rs12668510	7	117563034	0.991897	rs6966339	0.62	AC007568.1	intergenic	39304	5.87477e-08	0.0887004	0.0162612	2	G	C	0.4672	6	9	15	0	1	0
rs7268941	20	43675392	0.986278	rs11908600	0.603	STK4	intronic	0	8.88103e-08	-0.0956953	0.0177873	4	G	A	0.3201	7	4	5	1	1	0
rs56044734	19	19366927	0.972278	rs8113794	0.573	HAPLN4:AC138430.4	ncRNA_exonic	0	1.42632e-07	0.116298	0.0219719	3	G	A	0.166	2b	5	14	1	1	0
rs10422893	19	19372185	0.951851	rs8113794	0.544	HAPLN4:AC138430.4	ncRNA_intronic	0	1.58936e-07	0.115398	0.0218848	3	G	C	0.169	4	1	13	1	1	0
rs6779665	3	36952932	0.64804	rs11129735	0.539	TRANK1	intronic	0	4.78679e-07	-0.0839027	0.0165667	1	C	T	0.4026	6	5	5	1	1	0
rs11715554	3	36964216	0.769343	rs13314421	0.532	TRANK1	intronic	0	1.30811e-07	0.0912002	0.0171784	1	G	A	0.4135	5	2	15	1	1	0
rs11908600	20	43633418	1	rs11908600	0.531	STK4	intronic	0	2.90853e-08	0.100706	0.0180484	4	C	T	0.3211	6	4	5	1	1	0
rs553975420	19	19540104	0.889329	rs8113794	0.503	GATAD2A	intronic	0	NA	NA	NA	3	AG	A	0.168	NA	2	5	1	1	0
rs28576724	3	36959899	0.864913	rs13314421	0.475	TRANK1	intronic	0	5.98334e-08	-0.0896019	0.0164363	1	C	T	0.4443	3a	1	15	1	1	0
rs61744761	19	19656615	0.861731	rs8113794	0.457	CILP2	exonic	0	1.95804e-06	0.103696	0.0216668	3	C	T	0.166	5	5	14	1	1	0
rs56159542	19	19682971	0.63145	rs8113794	0.436	PBX4	intronic	0	5.98472e-07	0.101791	0.0202717	3	C	T	0.1958	7	4	5	1	1	0
rs8111093	19	19505548	0.903049	rs8113794	0.415	GATAD2A	intronic	0	4.47794e-07	0.110895	0.0218411	3	C	T	0.17	4	2	7	1	1	0
rs6772646	3	36959792	0.864913	rs13314421	0.411	TRANK1	intronic	0	7.31798e-08	0.0890048	0.0164363	1	G	A	0.4443	2a	1	15	1	1	1
rs11668203	19	19531370	0.903049	rs8113794	0.407	GATAD2A	intronic	0	5.53813e-07	0.107804	0.0214051	3	C	T	0.17	7	4	5	1	1	0
rs80146298	19	19426317	0.972184	rs8113794	0.397	SUGP1	intronic	0	1.00964e-07	0.118395	0.0221027	3	C	T	0.164	4	4	4	1	1	0
rs112219496	19	19358086	0.889799	rs8113794	0.381	NCAN	intronic	0	6.03516e-08	0.1226	0.0224958	3	G	A	0.162	6	4	14	1	1	0
rs71170675	19	19470919	0.812052	rs8113794	0.351	MAU2	intergenic	1355	NA	NA	NA	3	GA	G	0.1918	NA	4	5	1	0	0
rs112253053	19	19425145	0.986015	rs8113794	0.342	SUGP1	intronic	0	2.10635e-07	0.114704	0.0219719	3	T	A	0.166	6	4	4	1	1	0
rs6073591	20	43620419	0.977147	rs11908600	0.341	STK4	intronic	0	4.24116e-07	0.0904984	0.0177873	4	C	T	0.3221	5	2	5	1	1	1
rs71339819	20	43694272	0.995452	rs11908600	0.331	STK4	intronic	0	5.79819e-08	0.0973023	0.0178304	4	T	A	0.3221	7	4	5	1	1	0
rs2060274	19	19543271	0.903049	rs8113794	0.314	GATAD2A	intronic	0	4.86186e-07	0.109005	0.0215359	3	C	T	0.17	NA	5	5	1	1	0
rs2315282	19	19480538	0.903049	rs8113794	0.309	MAU2	intergenic	10974	1.89214e-06	0.102802	0.0214489	3	G	A	0.17	7	5	5	0	1	0
rs7250942	19	19697713	0.63145	rs8113794	0.294	PBX4	intronic	0	2.32293e-06	0.0956923	0.0201411	3	C	A	0.1958	7	5	15	1	1	0
rs2011503	19	19443986	0.924926	rs8113794	0.25	MAU2	intronic	0	1.00801e-07	0.115601	0.0215799	3	C	T	0.173	6	4	4	1	1	1
rs11085260	19	19461492	0.924926	rs8113794	0.238	MAU2	intronic	0	4.36338e-05	0.0820997	0.0199679	3	G	A	0.173	6	4	4	1	1	0
rs34067609	19	19653524	0.869396	rs8113794	0.236	CILP2	intronic	0	1.06878e-06	0.107399	0.0218848	3	G	A	0.169	5	2	14	1	1	0
rs8110250	19	19559989	0.903049	rs8113794	0.212	GATAD2A	intronic	0	5.21262e-07	0.108495	0.0214924	3	G	A	0.17	5	2	5	1	1	0
rs2916075	19	19530590	0.903049	rs8113794	0.203	GATAD2A	intronic	0	6.17048e-07	0.107792	0.0214924	3	G	C	0.17	6	4	5	1	1	0
rs8113006	19	19669441	0.635866	rs8113794	0.2	PBX4	intergenic	3080	2.55395e-07	-0.105094	0.0202717	3	G	C	0.1948	1d	4	15	1	1	0
rs2965195	19	19463032	0.924926	rs8113794	0.193	MAU2	intronic	0	1.09626e-07	0.114805	0.021493	3	G	A	0.173	7	4	4	1	1	0
rs2074302	19	19381728	0.986132	rs8113794	0.168	AC138430.4:TM6SF2	ncRNA_intronic	0	1.98058e-07	0.114501	0.0218848	3	G	C	0.168	5	4	14	1	1	0
rs8105888	19	19704909	0.627071	rs8113794	0.163	PBX4	intronic	0	NA	NA	NA	3	A	T	0.1968	6	4	5	1	0	0
rs7250602	19	19687074	0.635866	rs8113794	0.148	PBX4	intronic	0	6.46877e-06	0.0905922	0.0199665	3	C	T	0.1948	6	5	15	1	1	0
rs8103992	19	19665643	0.648241	rs8113794	0.146	PBX4	intergenic	6878	1.33015e-06	0.0985991	0.0202717	3	C	A	0.1968	2b	5	15	1	1	0
rs9882879	3	36844071	0.846807	rs3732385	0.141	HSPD1P6	intergenic	18412	1.05778e-07	0.0920978	0.0172208	1	C	T	0.3479	7	5	15	0	1	0
rs13041216	20	43656433	0.995452	rs11908600	0.131	STK4	intronic	0	1.53823e-07	-0.0939003	0.0177873	4	G	A	0.3221	6	4	5	1	1	0
rs6073616	20	43689097	0.981762	rs11908600	0.128	STK4	intronic	0	4.81412e-08	0.0978965	0.0178304	4	T	A	0.3191	5	4	5	1	1	1
rs8101068	19	19564486	0.70366	rs8113794	0.115	GATAD2A	intronic	0	NA	NA	NA	3	A	T	0.1571	6	5	5	1	0	0
rs4808951	19	19550306	0.903049	rs8113794	0.095	GATAD2A	intronic	0	5.59583e-07	-0.1082	0.0214924	3	G	C	0.17	7	4	5	1	1	0
rs3031859	19	19480823	0.889329	rs8113794	0.088	MAU2	intergenic	11259	NA	NA	NA	3	ATT	A	0.168	NA	5	5	0	0	0
rs9813869	3	36956349	0.864913	rs13314421	0.083	TRANK1	intronic	0	1.11673e-07	-0.0895988	0.0167848	1	G	C	0.4443	7	5	15	1	1	0
rs6466631	7	117551963	0.879881	rs6966339	0.08	AC007568.1	intergenic	28233	5.25121e-06	-0.0745007	0.0162612	2	C	A	0.498	6	14	15	0	1	0
rs7252453	19	19654117	0.833174	rs8113794	0.05	CILP2	exonic	0	1.41051e-06	0.102803	0.0211871	3	G	C	0.173	5	5	14	1	1	0
rs113688436	19	19374512	0.726233	rs8113794	0.043	AC138430.4	ncRNA_intronic	0	NA	NA	NA	3	A	AAG	0.2127	NA	4	13	1	0	0
rs72999059	19	19378245	0.992988	rs8113794	0.042	AC138430.4:TM6SF2	ncRNA_intronic	0	4.45067e-07	-0.111808	0.0220157	3	C	A	0.167	7	4	14	1	1	0
rs2965202	19	19478454	0.903049	rs8113794	0.026	MAU2	intergenic	8890	8.43259e-06	0.0962957	0.021493	3	G	C	0.17	7	5	5	1	1	0
rs8104909	19	19704915	0.635866	rs8113794	0.025	PBX4	intronic	0	NA	NA	NA	3	T	A	0.1948	6	4	5	1	0	0
rs142781178	3	36835938	0.644231	rs11129735	NA	HSPD1P6	intergenic	10279	NA	NA	NA	1	T	TTG	0.4347	NA	5	15	0	0	0
esv3595874	3	36839159	0.601991	rs3732385	NA	HSPD1P6	NA	13500	NA	NA	NA	1	T	<INS:ME:ALU>	0.2753	NA	7	15	0	0	0
rs9834970	3	36856030	0.767231	rs11129735	NA	TRANK1	intergenic	12280	9.50309e-09	-0.0970012	0.0168014	1	C	T	0.4891	4	5	15	0	1	1
rs199501093	3	36866473	0.732401	rs3732385	NA	TRANK1	intergenic	1837	NA	NA	NA	1	T	C	0.3151	6	4	5	1	0	0
3:36869879:AGAAGGAAGGAAGGAAGGAAGGAAAGAAGGGAGGGAGGGAGGGAAGGAAAGAAG:AGAAGGAAGGAAGGAAGGAAGGAAGGAAAGAAGGGAGGGAGGGAGGGAAGGAAAGAAG	3	36869879	0.667367	rs3732385	NA	TRANK1	intronic	0	NA	NA	NA	1	AGAAGGAAGGAAGGAAGGAAGGAAAGAAGGGAGGGAGGGAGGGAAGGAAAGAAG	AGAAGGAAGGAAGGAAGGAAGGAAGGAAAGAAGGGAGGGAGGGAGGGAAGGAAAGAAG	0.2739	NA	4	5	1	0	0
rs572138589	3	36883393	0.808387	rs3732385	NA	TRANK1	intronic	0	NA	NA	NA	1	C	CA	0.3549	NA	4	4	1	0	0
rs4678911	3	36888064	0.948571	rs3732385	NA	TRANK1	intronic	0	1.0761e-08	0.0972996	0.0169152	1	G	T	0.3678	5	4	4	1	1	0
rs4678913	3	36895741	0.952721	rs3732385	NA	TRANK1	intronic	0	1.00418e-08	-0.0974995	0.0169152	1	G	C	0.3688	6	4	5	1	1	0
rs113295260	3	36895858	0.92302	rs3732385	NA	TRANK1	intronic	0	NA	NA	NA	1	C	CA	0.3638	NA	4	5	1	1	0
rs4296548	3	36915814	0.688416	rs11129735	NA	TRANK1	intronic	0	1.29103e-06	-0.082801	0.0170028	1	G	T	0.3817	5	1	15	1	1	0
rs147270945	3	36954361	0.861596	rs13314421	NA	TRANK1	intronic	0	NA	NA	NA	1	ACTTTTTT	A	0.4433	NA	1	15	1	0	0
rs4678915	3	36964583	0.860299	rs13314421	NA	TRANK1	intronic	0	4.99925e-08	0.0930048	0.0169603	1	G	A	0.4473	4	2	15	1	1	0
rs1024434	7	117580053	0.991897	rs6966339	NA	AC007568.1	intergenic	56323	6.304e-08	-0.088494	0.0162612	2	C	A	0.4672	7	7	15	0	1	0
rs149730594	7	117590279	0.983884	rs6966339	NA	AC003084.2	intergenic	48632	NA	NA	NA	2	T	TA	0.4652	NA	5	15	0	1	0
rs111444407	19	19358207	0.896622	rs8113794	NA	NCAN	intronic	0	2.62944e-08	0.126406	0.0225826	3	C	T	0.161	7	4	14	1	1	0
rs568483577	19	19364099	0.740556	rs8113794	NA	NCAN	intergenic	1056	NA	NA	NA	3	T	TA	0.1501	NA	5	14	1	0	0
rs113899601	19	19364346	0.783235	rs8113794	NA	NCAN	intergenic	1303	NA	NA	NA	3	C	CT	0.1859	NA	5	14	1	0	0
rs564726571	19	19376215	0.872389	rs8113794	NA	AC138430.4:TM6SF2	ncRNA_intronic	0	NA	NA	NA	3	C	T	0.1511	NA	4	14	1	0	0
rs200962751	19	19376220	0.872389	rs8113794	NA	AC138430.4:TM6SF2	ncRNA_intronic	0	NA	NA	NA	3	C	T	0.1511	7	4	14	1	0	0
rs111834969	19	19429849	0.979186	rs8113794	NA	SUGP1	intronic	0	NA	NA	NA	3	ATACCCCGTCTC	A	0.167	NA	1	5	1	1	0
rs12972691	19	19437500	0.938425	rs8113794	NA	MAU2	intronic	0	8.22373e-07	0.1053	0.0212332	3	T	A	0.173	6	4	5	1	1	0
rs1557723	19	19443033	0.917997	rs8113794	NA	MAU2	intronic	0	1.6723e-07	0.114292	0.021714	3	G	A	0.172	7	4	4	1	1	0
rs1989867	19	19447470	0.924926	rs8113794	NA	MAU2	intronic	0	1.00081e-07	0.115393	0.0215359	3	G	A	0.173	5	3	4	1	1	0
rs6511029	19	19471419	0.912788	rs8113794	NA	MAU2	intergenic	1855	1.2753e-07	-0.114208	0.021493	3	G	T	0.175	6	5	5	1	1	0
rs146758447	19	19477056	0.896457	rs8113794	NA	MAU2	intergenic	7492	NA	NA	NA	3	A	AAAAT	0.171	NA	5	5	1	1	0
rs34169314	19	19489128	0.883474	rs8113794	NA	GATAD2A	intergenic	7506	NA	NA	NA	3	TTTTG	T	0.173	NA	1	15	1	1	0
rs111838568	19	19515067	0.800259	rs8113794	NA	GATAD2A	intronic	0	NA	NA	NA	3	A	AT	0.1819	NA	5	5	1	0	0
rs138179252	19	19522477	0.883417	rs8113794	NA	GATAD2A	intronic	0	NA	NA	NA	3	CCTCAGCTTT	C	0.169	NA	4	5	1	1	0
rs111306898	19	19525957	0.756911	rs8113794	NA	GATAD2A	intronic	0	NA	NA	NA	3	C	CTT	0.1521	NA	4	5	1	0	0
rs112539183	19	19580756	0.822481	rs8113794	NA	GATAD2A	intronic	0	NA	NA	NA	3	G	GA	0.1759	NA	4	5	1	1	0
rs56280531	19	19585788	0.903049	rs8113794	NA	GATAD2A	intronic	0	6.97748e-07	-0.107495	0.0215359	3	C	A	0.17	5	2	6	1	1	0
rs139291704	19	19628053	0.828724	rs8113794	NA	NDUFA13:YJEFN3:CTC-260F20.3	intronic	0	NA	NA	NA	3	C	CT	0.175	NA	1	2	1	0	0
rs7256028	19	19628240	0.903049	rs8113794	NA	NDUFA13:YJEFN3:CTC-260F20.3	intronic	0	5.48742e-07	0.108501	0.0215359	3	C	T	0.17	5	1	7	1	1	0
rs138951922	19	19630574	0.895662	rs8113794	NA	NDUFA13:YJEFN3:CTC-260F20.3	intronic	0	NA	NA	NA	3	G	GCCTCCTCTCCCTCTGT	0.169	NA	3	4	1	1	0
rs143378367	19	19634251	0.877079	rs8113794	NA	NDUFA13:YJEFN3:CTC-260F20.3	intronic	0	NA	NA	NA	3	C	CT	0.174	NA	4	5	1	1	0
rs71339803	20	43612739	0.977121	rs11908600	NA	STK4	intronic	0	NA	NA	NA	4	G	GT	0.3181	NA	4	5	1	1	1
rs113417404	20	43620908	0.990906	rs11908600	NA	STK4	intronic	0	NA	NA	NA	4	A	AT	0.3231	NA	4	5	1	1	0
rs71339808	20	43633164	0.936573	rs11908600	NA	STK4	intronic	0	NA	NA	NA	4	G	GT	0.3111	NA	4	5	1	0	0
rs138296090	20	43634894	0.972576	rs11908600	NA	STK4	intronic	0	NA	NA	NA	4	G	GTATT	0.3171	NA	4	5	1	0	0
rs35088723	20	43649457	0.841661	rs11908600	NA	STK4	intronic	0	NA	NA	NA	4	CT	C	0.3569	NA	4	5	1	0	0
rs538348244	20	43669274	0.906897	rs11908600	NA	STK4	intronic	0	NA	NA	NA	4	CT	C	0.336	NA	4	5	1	0	0
rs71197597	20	43684366	0.986278	rs11908600	NA	STK4	intronic	0	NA	NA	NA	4	CTTTT	C	0.3201	NA	4	5	1	0	0
rs7263949	20	43690561	0.986278	rs11908600	NA	STK4	intronic	0	1.32105e-07	0.0944009	0.0177873	4	G	C	0.3201	6	4	5	1	1	0
rs71339818	20	43693782	0.963281	rs11908600	NA	STK4	intronic	0	NA	NA	NA	4	G	GT	0.3191	NA	4	5	1	0	0
rs147140054	20	43694271	0.995452	rs11908600	NA	STK4	intronic	0	NA	NA	NA	4	C	CT	0.3221	NA	4	5	1	1	0
rs140133525	20	43706026	0.986278	rs11908600	NA	STK4	UTR3	0	NA	NA	NA	4	G	GTC	0.3201	NA	4	4	1	1	0
20:43706813:TA:TAA	20	43706813	0.929844	rs11908600	NA	STK4	UTR3	0	NA	NA	NA	4	TAA	TA	0.4074	NA	4	5	1	0	0
rs6065784	20	43717435	0.990892	rs11908600	NA	KCNS1	intergenic	3515	1.24573e-07	0.0945933	0.0177873	4	G	C	0.3211	4	2	15	1	1	1

## Sheet: T3.variant_consequence
Table 3. Functional consequences of all candidate variants in 4 genomic risk loci
This table shows the proportion of all candidate SNPs that have corresponding functional annotation assigned by ANNOVAR.
Consequences	ref.count	ref.prop	count	prop.
UTR3	233824	0.0093225	10	0.0263158
UTR5	71546	0.00285252	3	0.00789474
downstream	284177	0.0113301	7	0.0184211
exonic	254736	0.0101563	9	0.0236842
intergenic	11684523	0.465859	84	0.221053
intronic	9137749	0.36432	242	0.636842
ncRNA_exonic	259951	0.0103642	8	0.0210526
ncRNA_intronic	2884355	0.114998	15	0.0394737
ncRNA_splicing	1313	5.23489e-05	0	0
splicing	2830	0.000112831	0	0
upstream	266686	0.0106327	2	0.00526316

## Sheet: T4.partition_h2
Table 4.Heritability enrichment of 53 functional annotation categories for differential genetic variants
Annotation categories with p values below Bonferroni-corrected significance (0.05/53=9.43E-04) are highlighted in bold. SNP functional annotations obtained from https://github.com/bulik/ldsc and heritability calculated using LD score regression. Prop.h2 = SNP-based heritability; H3K9ac = histone acetylation mark of active enhancher/promoter regions; TSS = transcription start site; 3'-UTR = untran…
Category	Prop._SNPs	Prop._h2	Prop._h2_std_error	Enrichment	Enrichment_SE	Enrichment_P
Repressed_Hoffman.extend.500_0	0.719053	0.527127	0.0432656	0.733085	0.0601702	8.98824e-06
H3K4me1_Trynka_0	0.426568	0.905905	0.117346	2.1237	0.275092	4.09188e-05
Conserved_LindbladToh.extend.500_0	0.332514	0.65372	0.0791275	1.96599	0.237967	4.38278e-05
Intron_UCSC.extend.500_0	0.39713	0.538062	0.0352001	1.35488	0.0886363	5.29525e-05
SuperEnhancer_Hnisz.extend.500_0	0.171607	0.294976	0.0296784	1.71891	0.172944	6.97843e-05
Intron_UCSC_0	0.387453	0.569008	0.049531	1.46859	0.127837	0.000187054
TSS_Hoffman.extend.500_0	0.0348255	0.205704	0.0485583	5.90671	1.39433	0.000420324
H3K9ac_peaks_Trynka_0	0.0387701	0.330805	0.0948494	8.53248	2.44646	0.0017558
H3K9ac_Trynka.extend.500_0	0.230583	0.502615	0.0862667	2.17975	0.374124	0.00227211
H3K4me1_peaks_Trynka_0	0.171318	0.592711	0.14625	3.45971	0.853673	0.00314297
SuperEnhancer_Hnisz_0	0.16842	0.266562	0.0324406	1.58272	0.192617	0.00320797
H3K27ac_PGC2_0	0.269477	0.526346	0.0855095	1.95321	0.317317	0.00378185
H3K27ac_Hnisz_0	0.391169	0.547891	0.0535037	1.40065	0.136779	0.00465746
DHS_Trynka_0	0.167755	0.587523	0.148209	3.50227	0.883484	0.00530834
Conserved_LindbladToh_0	0.0260625	0.223623	0.0699267	8.58024	2.68304	0.00535079
H3K4me3_Trynka_0	0.133307	0.357611	0.0820806	2.6826	0.615724	0.00569211
TFBS_ENCODE_0	0.132451	0.541257	0.146555	4.08648	1.10649	0.00664517
H3K4me1_Trynka.extend.500_0	0.609157	0.790537	0.0700917	1.29776	0.115063	0.012446
DGF_ENCODE_0	0.137594	0.494658	0.145038	3.59506	1.05411	0.0151337
H3K9ac_Trynka_0	0.126111	0.343834	0.0930327	2.72643	0.737704	0.0162496
Promoter_UCSC.extend.500_0	0.0386271	0.128602	0.037623	3.32933	0.974008	0.0195073
FetalDHS_Trynka_0	0.0847566	0.35092	0.113826	4.14033	1.34297	0.0212303
DHS_peaks_Trynka_0	0.111766	0.434872	0.140178	3.89092	1.25421	0.0225975
PromoterFlanking_Hoffman_0	0.00842726	0.0926304	0.0390095	10.9918	4.62896	0.0310764
TFBS_ENCODE.extend.500_0	0.343444	0.575261	0.109965	1.67498	0.320184	0.0389163
FetalDHS_Trynka.extend.500_0	0.28501	0.521656	0.117794	1.8303	0.413297	0.048896
H3K27ac_PGC2.extend.500_0	0.336034	0.481057	0.0757043	1.43157	0.225287	0.0585004
DGF_ENCODE.extend.500_0	0.541501	0.73385	0.101837	1.35522	0.188065	0.0621025
DHS_Trynka.extend.500_0	0.498779	0.695335	0.110182	1.39408	0.220903	0.0808129
H3K27ac_Hnisz.extend.500_0	0.422591	0.525429	0.0590824	1.24335	0.13981	0.0878846
CTCF_Hoffman.extend.500_0	0.0710622	0.178808	0.0632799	2.51623	0.890486	0.09723
UTR_3_UCSC_0	0.0110542	0.0549051	0.028589	4.96689	2.58625	0.125809
Promoter_UCSC_0	0.0311637	0.0981542	0.0470272	3.14963	1.50904	0.152214
Transcribed_Hoffman_0	0.345418	0.195436	0.105391	0.565795	0.30511	0.156186
H3K4me3_Trynka.extend.500_0	0.255482	0.364232	0.0803742	1.42567	0.314598	0.180467
Enhancer_Hoffman.extend.500_0	0.153929	0.248211	0.0729264	1.6125	0.473766	0.20126
TSS_Hoffman_0	0.0182189	0.0654422	0.0440331	3.592	2.41689	0.279079
Coding_UCSC.extend.500_0	0.0645554	0.113579	0.047669	1.7594	0.73842	0.302726
UTR_5_UCSC.extend.500_0	0.0278058	0.0577289	0.0329567	2.07614	1.18525	0.362578
CTCF_Hoffman_0	0.0238288	-0.033193	0.0642789	-1.39298	2.69752	0.375306
Coding_UCSC_0	0.0146582	0.0476862	0.0425822	3.25322	2.90501	0.439182
Repressed_Hoffman_0	0.461222	0.527444	0.11742	1.14358	0.254585	0.573165
PromoterFlanking_Hoffman.extend.500_0	0.0334715	0.0645913	0.0562934	1.92974	1.68183	0.577232
WeakEnhancer_Hoffman.extend.500_0	0.0889585	0.120388	0.0636528	1.35331	0.715534	0.622743
WeakEnhancer_Hoffman_0	0.0210925	0.0459388	0.0635491	2.17796	3.01287	0.696236
Enhancer_Andersson_0	0.00433537	-0.00581429	0.0278959	-1.34113	6.43449	0.715356
UTR_3_UCSC.extend.500_0	0.0269311	0.0357016	0.0306174	1.32566	1.13688	0.77466
Enhancer_Andersson.extend.500_0	0.0190691	0.0284324	0.0374571	1.49102	1.96428	0.802845
H3K4me3_peaks_Trynka_0	0.0417894	0.0517803	0.0862378	1.23908	2.06363	0.90776
Enhancer_Hoffman_0	0.0633203	0.0679861	0.0757782	1.07369	1.19674	0.950923
Transcribed_Hoffman.extend.500_0	0.763062	0.760026	0.0664919	0.996021	0.0871383	0.963555
UTR_5_UCSC_0	0.00542453	0.00533219	0.0229358	0.982977	4.22816	0.996787
base_0	1	1	0	1	0	NA

## Sheet: T5.mapping_genes
Table 5. Genes mapped by differential genetic variants using positional, eQTL and chromotin interaction mapping strategies in FUMA.
Genes mapped by all three strategies are highlighted in bold. Strat bp=start position of one gene; End bp=End position of one gene; pLI=probability of loss of function mutation intolerance (higher scores indicate higher probability); ncRVIS=Non-coding residual variation intolerance score. The higher the score is, the more intolerant to noncoding variants the gene is; posMap SNPs=SNPs mapped to th…
Gene name	entrezID	chr	start	end	Positioning mapping	eQTL mapping	CI mapping	strand	pLI	ncRVIS	posMapSNPs	posMapMaxCADD	eqtlMapSNPs	eqtlMapminP	eqtlMapminQ	eqtlMapts	eqtlDirection	ciMapts	minGwasP	IndSigSNPs	GenomicLocus
CTTNBP2	83992	7	117350705	117514193	Yes	Yes	Yes	-1	2.59916e-06	-0.293653	9	17.99	46	1.61582e-17	5.69591e-13	GTEx_v6_Adipose_Subcutaneous:GTEx_v6_Cells_Transformed_fibroblasts:GTEx_v6_Skin_Sun_Exposed_Lower_leg:GTEx_v7_Adipose_Subcutaneous:GTEx_v7_Cells_Transformed_fibroblasts:GTEx_v7_Skin_Not_Sun_Exposed_Suprapubic:GTEx_v7_Skin_Sun_Exposed_Lower_leg	+	Aorta:hESC:IMR90:Left_Ventricle:Mesenchymal_Stem_Cell:Mesendoderm:Trophoblast-like_Cell	4.78301e-08	rs6966339	2
CILP2	148113	19	19649057	19657468	Yes	Yes	Yes	1	0.000278936	-0.132917	25	22.2	177	3.34063e-18	4.75641e-13	GTEx_v6_Adipose_Subcutaneous:GTEx_v6_Adipose_Visceral_Omentum:GTEx_v6_Artery_Aorta:GTEx_v6_Brain_Caudate_basal_ganglia:GTEx_v6_Esophagus_Muscularis:GTEx_v6_Heart_Atrial_Appendage:GTEx_v7_Adipose_Subcutaneous:GTEx_v7_Adipose_Visceral_Omentum:GTEx_v7_Artery_Aorta:GTEx_v7_Artery_Tibial:GTEx_v7_Brain_Caudate_basal_ganglia:GTEx_v7_Brain_Nucleus_accumbens_basal_ganglia:GTEx_v7_Brain_Putamen_basal_gangl…	+	IMR90:Mesenchymal_Stem_Cell	2.33501e-08	rs8113794	3
STK4	6789	20	43595115	43708600	Yes	Yes	Yes	1	0.118312	-1.13672	60	22.7	51	2.14978e-15	2.0926e-08	xQTLServer_eQTLs:GTEx_v6_Adrenal_Gland:GTEx_v7_Adrenal_Gland:GTEx_v7_Lung:GTEx_v7_Skin_Not_Sun_Exposed_Suprapubic	+	Aorta:GM12878:hESC:IMR90:Left_Ventricle:Liver:Mesenchymal_Stem_Cell:Mesendoderm:Trophoblast-like_Cell	2.90853e-08	rs11908600	4
KCNS1	3787	20	43720951	43729753	Yes	Yes	Yes	-1	0.362999	-0.245415	4	12.05	51	2.86442e-08	5.2178e-06	GTEx_v6_Adrenal_Gland:GTEx_v6_Skin_Sun_Exposed_Lower_leg:GTEx_v7_Adrenal_Gland:GTEx_v7_Heart_Atrial_Appendage:GTEx_v7_Skin_Sun_Exposed_Lower_leg	-	Aorta:GM12878:hESC:IMR90:Left_Ventricle:Liver:Mesenchymal_Stem_Cell:Mesendoderm:Trophoblast-like_Cell	2.90853e-08	rs11908600	4
EPM2AIP1	9852	3	37027357	37034795	No	Yes	Yes	-1	0.164415	0.811082	0	0	3	9.66825e-06	2.10222e-07	GTEx_v7_Thyroid	+	GM12878:Mesenchymal_Stem_Cell:Mesendoderm:Trophoblast-like_Cell	7.33969e-09	rs13314421;rs11129735;rs3732385:rs11129735:rs13314421;rs11129735:rs13314421	1
MLH1	4292	3	37034823	37107380	No	Yes	Yes	1	0.739578	-0.437928	0	0	55	-9	1.29074e-09	BIOS_eQTL_geneLevel:GTEx_v6_Muscle_Skeletal:GTEx_v7_Muscle_Skeletal:CMC_SVA_cis	+	GM12878:Mesenchymal_Stem_Cell:Mesendoderm:Trophoblast-like_Cell	3.61714e-09	rs3732385;rs13314421;rs11129735;rs3732385:rs11129735:rs13314421;rs11129735:rs13314421	1
TMEM161A	54929	19	19229978	19249322	No	Yes	Yes	-1	2.04659e-06	-0.270254	0	0	13	2.72532e-06	1.98541e-131	GTEx_v7_Muscle_Skeletal	-	Liver:Mesenchymal_Stem_Cell	7.78822e-08	rs8113794	3
ZNF14	7561	19	19821280	19843906	No	Yes	Yes	-1	5.71583e-16	-0.140934	0	0	169	-9	0.009	CMC_SVA_cis	+	Mesendoderm	2.62944e-08	rs8113794	3
ZNF506	440515	19	19896648	19932560	No	Yes	Yes	-1	1.99613e-08	-0.2984	0	0	32	8.89639e-07	0.000596884	BIOS_eQTL_geneLevel:GTEx_v6_Heart_Left_Ventricle	-	GM12878:hESC:Mesenchymal_Stem_Cell:Mesendoderm:Trophoblast-like_Cell	7.78822e-08	rs8113794	3
YWHAB	7529	20	43514317	43537173	No	Yes	Yes	1	0.938361	-0.496171	0	0	41	2.31023e-06	0.00178316	BIOS_eQTL_geneLevel	+	Aorta:GM12878:hESC:IMR90:Left_Ventricle:Liver:Mesenchymal_Stem_Cell:Mesendoderm:Trophoblast-like_Cell	2.90853e-08	rs11908600	4
PABPC1L	80336	20	43538703	43587676	No	Yes	Yes	1	0.99335	-0.0495471	0	0	41	3.43972e-11	0	BIOS_eQTL_geneLevel	-	Aorta:GM12878:hESC:IMR90:Left_Ventricle:Liver:Mesenchymal_Stem_Cell:Mesendoderm:Pancreas:Psoas:Right_Ventricle:Spleen:Trophoblast-like_Cell	2.90853e-08	rs11908600	4
WFDC5	149708	20	43738093	43743813	No	Yes	Yes	-1	5.60174e-05	-0.197385	0	0	1	4.21601e-05	1.0142e-11	GTEx_v7_Skin_Sun_Exposed_Lower_leg	-	Aorta:GM12878:hESC:IMR90:Left_Ventricle:Liver:Mesenchymal_Stem_Cell:Mesendoderm:Trophoblast-like_Cell	4.81412e-08	rs11908600	4
TOMM34	10953	20	43570771	43589127	Yes	No	Yes	-1	0.721089	-0.0348413	1	11.11	0	NA	NA	NA	NA	Aorta:GM12878:hESC:IMR90:Left_Ventricle:Liver:Mesenchymal_Stem_Cell:Mesendoderm:Trophoblast-like_Cell	4.81412e-08	rs11908600	4
PDCD6IP	10015	3	33839844	33911194	No	No	Yes	1	0.751959	-1.33778	0	0	0	NA	NA	NA	NA	Mesenchymal_Stem_Cell:Mesendoderm:Trophoblast-like_Cell	9.50309e-09	rs11129735	1
STAC	6769	3	36421836	36589499	No	No	Yes	1	0.0107103	0.0602824	0	0	0	NA	NA	NA	NA	Mesenchymal_Stem_Cell:Mesendoderm	9.50309e-09	rs11129735	1
ITGA9	3680	3	37493606	37865005	No	No	Yes	1	0.0961917	-0.0214721	0	0	0	NA	NA	NA	NA	IMR90	9.50309e-09	rs11129735	1
MDFIC	29969	7	114562209	114659256	No	No	Yes	1	NA	-1.32194	0	0	0	NA	NA	NA	NA	hESC	0.00017421	rs6966339	2
WNT2	7472	7	116916685	116963343	No	No	Yes	-1	0.611106	-0.774082	0	0	0	NA	NA	NA	NA	Left_Ventricle:Mesendoderm	5.4832e-08	rs6966339	2
NAA38	51691	7	117824086	117832878	No	No	Yes	1	0.00827246	0.525164	0	0	0	NA	NA	NA	NA	hESC:IMR90:Mesenchymal_Stem_Cell:Mesendoderm:Trophoblast-like_Cell	5.4832e-08	rs6966339	2
ANKRD7	56311	7	117854727	117882785	No	No	Yes	1	0.00752457	-0.162801	0	0	0	NA	NA	NA	NA	Aorta:GM12878:hESC:IMR90:Left_Ventricle:Mesenchymal_Stem_Cell:Mesendoderm:Trophoblast-like_Cell	5.4832e-08	rs6966339	2
TSPAN12	23554	7	120427376	120498456	No	No	Yes	-1	0.554921	-0.48423	0	0	0	NA	NA	NA	NA	hESC:Mesenchymal_Stem_Cell:Trophoblast-like_Cell	5.4832e-08	rs6966339	2
SUGP2	10147	19	19101697	19144832	No	No	Yes	-1	0.999367	0.523631	0	0	0	NA	NA	NA	NA	Mesenchymal_Stem_Cell	1.00801e-07	rs8113794	3
ARMC6	93436	19	19144384	19170563	No	No	Yes	1	7.24408e-07	NA	0	0	0	NA	NA	NA	NA	Mesenchymal_Stem_Cell	1.00801e-07	rs8113794	3
ZNF253	56242	19	19976695	20005483	No	No	Yes	1	1.33296e-06	0.279041	0	0	0	NA	NA	NA	NA	Mesenchymal_Stem_Cell:Mesendoderm	3.40049e-07	rs8113794	3
ZNF93	81931	19	20011722	20046384	No	No	Yes	1	0.00169182	0.174729	0	0	0	NA	NA	NA	NA	GM12878:hESC:Mesenchymal_Stem_Cell:Mesendoderm:Trophoblast-like_Cell	3.40049e-07	rs8113794	3
ZNF90	7643	19	20188803	20237885	No	No	Yes	1	1.2241e-07	1.21948	0	0	0	NA	NA	NA	NA	IMR90:Mesenchymal_Stem_Cell:Mesendoderm:Trophoblast-like_Cell	3.40049e-07	rs8113794	3
ZNF486	90649	19	20278037	20311299	No	No	Yes	1	1.88053e-08	1.70573	0	0	0	NA	NA	NA	NA	Left_Ventricle:Mesendoderm	3.40049e-07	rs8113794	3
ZNF626	199777	19	20802867	20844402	No	No	Yes	-1	2.34497e-07	10.771	0	0	0	NA	NA	NA	NA	Mesenchymal_Stem_Cell:Trophoblast-like_Cell	3.40049e-07	rs8113794	3
ZNF430	80264	19	21203426	21242856	No	No	Yes	1	0.000180791	0.502387	0	0	0	NA	NA	NA	NA	GM12878:IMR90:Mesenchymal_Stem_Cell	3.40049e-07	rs8113794	3
ZNF714	148206	19	21264965	21308073	No	No	Yes	1	7.33708e-06	0.728801	0	0	0	NA	NA	NA	NA	GM12878:Left_Ventricle:Mesenchymal_Stem_Cell	3.40049e-07	rs8113794	3
ZNF708	7562	19	21473962	21512227	No	No	Yes	-1	4.17756e-09	1.09522	0	0	0	NA	NA	NA	NA	GM12878	3.40049e-07	rs8113794	3
ZNF738	148203	19	21541732	21562104	No	No	Yes	1	0.106373	NA	0	0	0	NA	NA	NA	NA	GM12878:Mesenchymal_Stem_Cell	3.40049e-07	rs8113794	3
ZNF493	284443	19	21579921	21610375	No	No	Yes	1	3.18649e-08	2.72919	0	0	0	NA	NA	NA	NA	GM12878:IMR90:Mesenchymal_Stem_Cell	3.40049e-07	rs8113794	3
SRSF6	6431	20	42086568	42092245	No	No	Yes	1	0.992976	-0.317719	0	0	0	NA	NA	NA	NA	Mesenchymal_Stem_Cell	2.77613e-07	rs11908600	4
L3MBTL1	26013	20	42136320	42179590	No	No	Yes	1	2.07855e-07	NA	0	0	0	NA	NA	NA	NA	Mesenchymal_Stem_Cell	2.77613e-07	rs11908600	4
SGK2	10110	20	42187608	42216877	No	No	Yes	1	2.93457e-07	0.613865	0	0	0	NA	NA	NA	NA	IMR90:Mesenchymal_Stem_Cell	2.77613e-07	rs11908600	4
JPH2	57158	20	42740335	42816218	No	No	Yes	-1	0.0145044	1.43139	0	0	0	NA	NA	NA	NA	Mesenchymal_Stem_Cell	2.77613e-07	rs11908600	4
OSER1	51526	20	42825136	42839431	No	No	Yes	-1	0.00872889	-0.0656243	0	0	0	NA	NA	NA	NA	Mesenchymal_Stem_Cell	2.77613e-07	rs11908600	4
GDAP1L1	78997	20	42875887	42909013	No	No	Yes	1	0.353969	-0.354243	0	0	0	NA	NA	NA	NA	Mesenchymal_Stem_Cell	2.77613e-07	rs11908600	4
PKIG	11142	20	43160426	43252888	No	No	Yes	1	0.56458	-0.0833975	0	0	0	NA	NA	NA	NA	hESC:IMR90:Left_Ventricle:Mesenchymal_Stem_Cell:Mesendoderm	2.77613e-07	rs11908600	4
ADA	100	20	43248163	43280874	No	No	Yes	-1	2.83299e-09	NA	0	0	0	NA	NA	NA	NA	hESC:IMR90:Left_Ventricle:Mesenchymal_Stem_Cell:Mesendoderm:Trophoblast-like_Cell	2.77613e-07	rs11908600	4
KCNK15	60598	20	43374421	43379675	No	No	Yes	1	0.106848	NA	0	0	0	NA	NA	NA	NA	hESC:IMR90:Mesenchymal_Stem_Cell:Mesendoderm:Trophoblast-like_Cell	2.77613e-07	rs11908600	4
RIMS4	140730	20	43380449	43438979	No	No	Yes	-1	0.952765	NA	0	0	0	NA	NA	NA	NA	Mesendoderm	2.77613e-07	rs11908600	4
RBPJL	11317	20	43935491	43945803	No	No	Yes	1	1.89368e-11	-0.389229	0	0	0	NA	NA	NA	NA	Aorta:GM12878:hESC:IMR90:Left_Ventricle:Liver:Mesenchymal_Stem_Cell:Mesendoderm:Neural_Progenitor_Cell:Pancreas:Trophoblast-like_Cell	4.81412e-08	rs11908600	4
SDC4	6385	20	43953928	43977064	No	No	Yes	-1	0.0118035	-0.00807587	0	0	0	NA	NA	NA	NA	IMR90:Mesenchymal_Stem_Cell:Trophoblast-like_Cell	2.77613e-07	rs11908600	4
SYS1	90196	20	43990577	44005438	No	No	Yes	1	0.474141	0.395083	0	0	0	NA	NA	NA	NA	IMR90:Mesenchymal_Stem_Cell:Trophoblast-like_Cell	2.77613e-07	rs11908600	4
SYS1-DBNDD2	767557	20	43991840	44039250	No	No	Yes	1	NA	NA	0	0	0	NA	NA	NA	NA	IMR90:Mesenchymal_Stem_Cell:Trophoblast-like_Cell	2.77613e-07	rs11908600	4
TP53TG5	27296	20	44002526	44036529	No	No	Yes	-1	3.30244e-06	-0.223844	0	0	0	NA	NA	NA	NA	IMR90	2.77613e-07	rs11908600	4
DBNDD2	55861	20	44034697	44039250	No	No	Yes	1	0.0506089	-0.14216	0	0	0	NA	NA	NA	NA	IMR90	2.77613e-07	rs11908600	4
PIGT	51604	20	44044717	44054884	No	No	Yes	1	4.6584e-12	-0.451379	0	0	0	NA	NA	NA	NA	IMR90	2.77613e-07	rs11908600	4
WFDC2	10406	20	44098346	44110172	No	No	Yes	1	0.634144	0.09761	0	0	0	NA	NA	NA	NA	Left_Ventricle:Mesenchymal_Stem_Cell:Mesendoderm:Trophoblast-like_Cell	4.81412e-08	rs11908600	4
WFDC3	140686	20	44376583	44420571	No	No	Yes	-1	0.0192375	-0.0384674	0	0	0	NA	NA	NA	NA	IMR90:Left_Ventricle:Mesenchymal_Stem_Cell:Mesendoderm:Right_Ventricle:Trophoblast-like_Cell	4.81412e-08	rs11908600	4
DNTTIP1	116092	20	44420576	44440066	No	No	Yes	1	0.431437	-0.603615	0	0	0	NA	NA	NA	NA	IMR90:Left_Ventricle:Mesenchymal_Stem_Cell:Mesendoderm:Right_Ventricle:Trophoblast-like_Cell	4.81412e-08	rs11908600	4
ACOT8	10005	20	44470360	44486045	No	No	Yes	-1	3.56851e-05	0.0615844	0	0	0	NA	NA	NA	NA	IMR90	2.77613e-07	rs11908600	4
ZSWIM3	140831	20	44486256	44507761	No	No	Yes	1	0.00141329	0.441992	0	0	0	NA	NA	NA	NA	IMR90	2.77613e-07	rs11908600	4
ZSWIM1	90204	20	44509866	44513905	No	No	Yes	1	8.44135e-05	1.40235	0	0	0	NA	NA	NA	NA	IMR90	2.77613e-07	rs11908600	4
NEURL2	140825	20	44517264	44519926	No	No	Yes	-1	0.00262021	-0.17182	0	0	0	NA	NA	NA	NA	IMR90	2.77613e-07	rs11908600	4
CTSA	5476	20	44518783	44527459	No	No	Yes	1	4.23468e-05	-0.321842	0	0	0	NA	NA	NA	NA	IMR90	2.77613e-07	rs11908600	4
PLTP	5360	20	44527399	44540794	No	No	Yes	-1	0.000142042	-0.314791	0	0	0	NA	NA	NA	NA	IMR90	2.77613e-07	rs11908600	4
PCIF1	63935	20	44563267	44576662	No	No	Yes	1	0.999962	-0.0689384	0	0	0	NA	NA	NA	NA	IMR90:Mesenchymal_Stem_Cell	2.77613e-07	rs11908600	4
ZNF335	63925	20	44577292	44600833	No	No	Yes	-1	0.006503	-0.437242	0	0	0	NA	NA	NA	NA	IMR90:Mesenchymal_Stem_Cell	2.77613e-07	rs11908600	4
SLC12A5	57468	20	44650356	44688784	No	No	Yes	1	0.999987	-1.07818	0	0	0	NA	NA	NA	NA	Left_Ventricle	1.36141e-07	rs11908600	4
NCOA5	57727	20	44689624	44718591	No	No	Yes	-1	0.9968	-0.349365	0	0	0	NA	NA	NA	NA	hESC:IMR90	2.77613e-07	rs11908600	4
ZNF334	55713	20	45129701	45142198	No	No	Yes	-1	4.08829e-08	-0.194677	0	0	0	NA	NA	NA	NA	Mesenchymal_Stem_Cell	2.77613e-07	rs11908600	4
SLC2A10	81031	20	45338126	45364965	No	No	Yes	1	0.00820174	0.593855	0	0	0	NA	NA	NA	NA	Mesenchymal_Stem_Cell	2.77613e-07	rs11908600	4
ZMYND8	23613	20	45837859	45985567	No	No	Yes	-1	0.999997	-0.191179	0	0	0	NA	NA	NA	NA	Mesenchymal_Stem_Cell	2.77613e-07	rs11908600	4
TRANK1	9881	3	36868311	36986548	Yes	Yes	No	-1	2.79379e-10	-0.69975	68	12.09	65	-9	0	BIOS_eQTL_geneLevel:GTEx_v7_Adipose_Subcutaneous:GTEx_v7_Breast_Mammary_Tissue:GTEx_v7_Skin_Not_Sun_Exposed_Suprapubic:GTEx_v7_Thyroid:GTEx_v7_Whole_Blood:CMC_SVA_cis	+	NA	3.61714e-09	rs3732385;rs11129735;rs13314421	1
HAPLN4	404037	19	19366450	19373605	Yes	Yes	No	-1	0.0326848	0.204998	36	14.29	178	5.57813e-21	2.05954e-15	BIOS_eQTL_geneLevel:GTEx_v6_Adipose_Subcutaneous:GTEx_v6_Adipose_Visceral_Omentum:GTEx_v6_Artery_Aorta:GTEx_v6_Artery_Coronary:GTEx_v6_Artery_Tibial:GTEx_v6_Brain_Cerebellum:GTEx_v6_Breast_Mammary_Tissue:GTEx_v6_Cells_Transformed_fibroblasts:GTEx_v6_Colon_Transverse:GTEx_v6_Heart_Left_Ventricle:GTEx_v6_Nerve_Tibial:GTEx_v6_Skin_Not_Sun_Exposed_Suprapubic:GTEx_v6_Stomach:GTEx_v6_Thyroid:GTEx_v7_Ad…	+	NA	2.33501e-08	rs8113794	3
TM6SF2	53345	19	19375173	19384200	Yes	Yes	No	-1	1.93541e-05	NA	28	13.69	172	3.23775e-15	2.85421e-15	GTEx_v6_Adipose_Subcutaneous:GTEx_v6_Cells_Transformed_fibroblasts:GTEx_v6_Lung:GTEx_v6_Nerve_Tibial:GTEx_v6_Thyroid:GTEx_v7_Adipose_Subcutaneous:GTEx_v7_Adipose_Visceral_Omentum:GTEx_v7_Artery_Aorta:GTEx_v7_Artery_Tibial:GTEx_v7_Brain_Cerebellar_Hemisphere:GTEx_v7_Brain_Cerebellum:GTEx_v7_Breast_Mammary_Tissue:GTEx_v7_Cells_Transformed_fibroblasts:GTEx_v7_Lung:GTEx_v7_Nerve_Tibial:GTEx_v7_Thyroid	+	NA	2.33501e-08	rs8113794	3
SUGP1	57794	19	19386827	19431653	Yes	Yes	No	-1	0.999636	NA	25	35	178	7.20032e-23	0	BIOS_eQTL_geneLevel:GTEx_v6_Heart_Left_Ventricle:GTEx_v6_Muscle_Skeletal:GTEx_v7_Heart_Left_Ventricle:GTEx_v7_Muscle_Skeletal:GTEx_v7_Thyroid	-	NA	2.33501e-08	rs8113794	3
MAU2	23383	19	19431490	19469563	Yes	Yes	No	1	0.999718	0.0144236	29	8.296	154	-9	0	BIOS_eQTL_geneLevel:GTEx_v6_Muscle_Skeletal:GTEx_v7_Colon_Sigmoid:GTEx_v7_Heart_Atrial_Appendage:GTEx_v7_Muscle_Skeletal:CMC_SVA_cis	+	NA	2.33501e-08	rs8113794	3
GATAD2A	54815	19	19496635	19619740	Yes	Yes	No	1	0.995363	-0.496926	68	19.54	178	-9	0	BIOS_eQTL_geneLevel:GTEx_v6_Whole_Blood:GTEx_v7_Whole_Blood:CMC_NoSVA_cis:CMC_SVA_cis	-	NA	2.33501e-08	rs8113794	3
TSSK6	83983	19	19623227	19626838	Yes	Yes	No	-1	0.587551	-1.56843	24	8.579	169	9.5266e-36	0	BIOS_eQTL_geneLevel:GTEx_v7_Adipose_Subcutaneous:GTEx_v7_Adrenal_Gland:GTEx_v7_Artery_Aorta:GTEx_v7_Artery_Tibial:GTEx_v7_Cells_EBV-transformed_lymphocytes:GTEx_v7_Colon_Sigmoid:GTEx_v7_Esophagus_Muscularis:GTEx_v7_Heart_Atrial_Appendage:GTEx_v7_Nerve_Tibial:GTEx_v7_Pituitary:GTEx_v7_Skin_Not_Sun_Exposed_Suprapubic:GTEx_v7_Skin_Sun_Exposed_Lower_leg:GTEx_v7_Thyroid:GTEx_v7_Whole_Blood	+	NA	2.33501e-08	rs8113794	3
NDUFA13	51079	19	19626545	19644285	Yes	Yes	No	1	0.000121027	-0.285092	45	22.2	169	1.31159e-48	0	BIOS_eQTL_geneLevel:GTEx_v7_Testis	-	NA	2.33501e-08	rs8113794	3
YJEFN3	374887	19	19627036	19648390	Yes	Yes	No	1	2.63543e-06	NA	47	22.2	178	9.5266e-36	0	BIOS_eQTL_geneLevel:GTEx_v6_Colon_Transverse:GTEx_v6_Pancreas:GTEx_v6_Thyroid:GTEx_v7_Adipose_Subcutaneous:GTEx_v7_Breast_Mammary_Tissue:GTEx_v7_Colon_Transverse:GTEx_v7_Esophagus_Gastroesophageal_Junction:GTEx_v7_Esophagus_Mucosa:GTEx_v7_Heart_Left_Ventricle:GTEx_v7_Liver:GTEx_v7_Lung:GTEx_v7_Nerve_Tibial:GTEx_v7_Pancreas:GTEx_v7_Prostate:GTEx_v7_Skin_Not_Sun_Exposed_Suprapubic:GTEx_v7_Skin_Sun_…	-	NA	2.33501e-08	rs8113794	3
CTC-260F20.3	NA	19	19627036	19646885	Yes	Yes	No	1	NA	NA	46	22.2	129	9.5266e-36	0	BIOS_eQTL_geneLevel	+	NA	2.33501e-08	rs8113794	3
LPAR2	9170	19	19734477	19739739	Yes	Yes	No	-1	0.33727	-0.426143	1	3.237	177	6.95089e-128	0	BIOS_eQTL_geneLevel:GTEx_v6_Adipose_Subcutaneous:GTEx_v6_Artery_Aorta:GTEx_v6_Artery_Tibial:GTEx_v6_Cells_Transformed_fibroblasts:GTEx_v6_Esophagus_Mucosa:GTEx_v6_Lung:GTEx_v6_Muscle_Skeletal:GTEx_v6_Nerve_Tibial:GTEx_v6_Whole_Blood:GTEx_v7_Adipose_Subcutaneous:GTEx_v7_Adipose_Visceral_Omentum:GTEx_v7_Adrenal_Gland:GTEx_v7_Artery_Aorta:GTEx_v7_Artery_Coronary:GTEx_v7_Artery_Tibial:GTEx_v7_Breast_…	-	NA	2.33501e-08	rs8113794	3
DCLK3	85443	3	36753913	36781352	No	Yes	No	-1	0.439316	1.51841	0	0	43	-9	0.00212913	GTEx_v7_Skin_Not_Sun_Exposed_Suprapubic:CMC_SVA_cis	-	NA	3.61714e-09	rs11129735;rs3732385;rs13314421	1
LRRFIP2	9209	3	37094117	37225180	No	Yes	No	-1	4.8006e-08	-0.734402	0	0	68	-9	0	BIOS_eQTL_geneLevel:GTEx_v6_Artery_Aorta:GTEx_v6_Artery_Tibial:GTEx_v6_Cells_Transformed_fibroblasts:GTEx_v6_Muscle_Skeletal:GTEx_v6_Skin_Sun_Exposed_Lower_leg:GTEx_v6_Testis:GTEx_v6_Thyroid:GTEx_v7_Artery_Aorta:GTEx_v7_Artery_Tibial:GTEx_v7_Cells_Transformed_fibroblasts:GTEx_v7_Esophagus_Muscularis:GTEx_v7_Muscle_Skeletal:GTEx_v7_Skin_Not_Sun_Exposed_Suprapubic:GTEx_v7_Skin_Sun_Exposed_Lower_leg…	+	NA	3.61714e-09	rs11129735;rs3732385;rs13314421	1
GOLGA4	2803	3	37284668	37408242	No	Yes	No	1	2.26165e-09	-0.619795	0	0	53	6.15534e-10	7.2142e-18	GTEx_v6_Esophagus_Mucosa:GTEx_v6_Muscle_Skeletal:GTEx_v7_Esophagus_Mucosa:GTEx_v7_Muscle_Skeletal	+	NA	3.61714e-09	rs3732385;rs13314421;rs11129735	1
COMP	1311	19	18893583	18902123	No	Yes	No	-1	NA	-0.486493	0	0	7	5.51825e-06	0.0132272	GTEx_v7_Testis	-	NA	2.55395e-07	rs8113794	3
MEF2BNB-MEF2B	4207	19	19256376	19302967	No	Yes	No	-1	0.247288	-0.149548	0	0	81	2.49528e-08	3.45463e-05	BIOS_eQTL_geneLevel	+	NA	2.33501e-08	rs8113794	3
MEF2BNB	729991	19	19287712	19303400	No	Yes	No	-1	NA	0.579437	0	0	81	2.49528e-08	3.45463e-05	BIOS_eQTL_geneLevel	+	NA	2.33501e-08	rs8113794	3
RFXANK	8625	19	19303008	19312678	No	Yes	No	1	0.000671164	0.789997	0	0	1	5.13491e-05	0.0298276	BIOS_eQTL_geneLevel	-	NA	6.20315e-05	rs8113794	3
GMIP	51291	19	19740285	19754476	No	Yes	No	-1	7.29299e-05	-0.277164	0	0	158	1.54122e-10	3.63497e-06	GTEx_v6_Whole_Blood:GTEx_v7_Lung:GTEx_v7_Nerve_Tibial:GTEx_v7_Thyroid:GTEx_v7_Whole_Blood	-	NA	2.33501e-08	rs8113794	3
ATP13A1	57130	19	19756007	19774502	No	Yes	No	-1	0.994474	NA	0	0	79	2.70812e-06	4.12132e-05	BIOS_eQTL_geneLevel:GTEx_v7_Brain_Cerebellar_Hemisphere	+	NA	1.80411e-07	rs8113794	3
ZNF101	94039	19	19779605	19794318	No	Yes	No	1	5.76614e-07	-0.00197425	0	0	121	-9	9.40119e-07	BIOS_eQTL_geneLevel:GTEx_v7_Brain_Caudate_basal_ganglia:GTEx_v7_Brain_Cortex:GTEx_v7_Spleen:GTEx_v7_Whole_Blood:CMC_SVA_cis	-	NA	5.46922e-08	rs8113794	3
WFDC12	128488	20	43752066	43753106	No	Yes	No	-1	0.0568532	0.456685	0	0	42	1.18896e-05	0.000132762	GTEx_v7_Skin_Not_Sun_Exposed_Suprapubic	-	NA	4.81412e-08	rs11908600	4
PI3	5266	20	43803517	43805185	No	Yes	No	1	0.00564031	0.159033	0	0	41	7.159e-07	0.000602696	BIOS_eQTL_geneLevel	+	NA	2.90853e-08	rs11908600	4
SLPI	6590	20	43880880	43883205	No	Yes	No	-1	0.00034794	-0.0280151	0	0	38	6.28517e-06	1.25069e-16	GTEx_v7_Skin_Sun_Exposed_Lower_leg	-	NA	4.81412e-08	rs11908600	4
NCAN	1463	19	19322782	19363042	Yes	No	No	1	0.154547	-1.28077	28	14.29	0	NA	NA	NA	NA	NA	2.62944e-08	rs8113794	3
PBX4	80714	19	19672522	19729725	Yes	No	No	-1	0.00677213	-0.679897	11	9.034	0	NA	NA	NA	NA	NA	2.55395e-07	rs8113794	3

## Sheet: T6.gwgas
Table 6. Genes identified by genome-wide gene-based association study (GWGAS) in MAGMA.
Genes with an adjusted p value (FDR) below 0.05 are highlighted in bold. Chr=chromosome; Start Bp=start position of one gene; Stop Bp=stop position of one gene; nSNPs=number of SNPs in the GWAS mapped to the gene; Z=Z-statistic of the gene-based test in MAGMA; P=Two sided gene-based P-value; P(FDR): adjusted p value using FDR method.
Gene name	CHR	START	STOP	nSNPS	Z	P	P(FDR)
HAPLN4	19	19366450	19373605	17	5.1609	1.2289e-07	0.00117845
TRANK1	3	36868311	36986548	245	5.1524	1.2858e-07	0.00117845
VPS9D1	16	89773542	89787394	39	5.0808	1.8794e-07	0.00117845
MAD1L1	7	1855429	2272878	1750	4.9245	4.2281e-07	0.00133295
NDUFA13	19	19626545	19644285	37	4.9238	4.2439e-07	0.00133295
CTC-260F20.3	19	19627036	19646885	39	4.9234	4.2516e-07	0.00133295
YJEFN3	19	19627036	19648390	41	4.8849	5.1739e-07	0.00135599
HLF	17	53342373	53402426	132	4.8635	5.7668e-07	0.00135599
ZNF276	16	89786808	89807311	115	4.7341	1.1e-06	0.00229912
TM6SF2	19	19375173	19384200	23	4.7027	1.2835e-06	0.00241439
CILP2	19	19649057	19657468	18	4.6827	1.4159e-06	0.00242132
MACROD2	20	13976015	16033842	6256	4.6493	1.6655e-06	0.00247524
STK4	20	43595115	43708600	206	4.6438	1.7106e-06	0.00247524
SNAP91	6	84262599	84419410	305	4.6109	2.0051e-06	0.00269414
RNF125	18	29598335	29653176	129	4.5593	2.5662e-06	0.00321819
TSSK6	19	19623227	19626838	5	4.5356	2.8716e-06	0.0033761
NR1H2	19	50832910	50886239	106	4.4797	3.7381e-06	0.00402033
SPIRE2	16	89884587	89937727	188	4.4735	3.847e-06	0.00402033
GATAD2A	19	19496635	19619740	192	4.3511	6.7736e-06	0.00625817
ITPKA	15	41785591	41795747	23	4.3313	7.4123e-06	0.00625817
C11orf80	11	66511922	66610987	91	4.3301	7.4518e-06	0.00625817
SPATA33	16	89724210	89737680	54	4.3252	7.6186e-06	0.00625817
CHMP1A	16	89710839	89724253	61	4.3243	7.6518e-06	0.00625817
C17orf53	17	42219274	42239844	31	4.286	9.0977e-06	0.00643746
RBPJL	20	43935491	43945803	19	4.2833	9.2076e-06	0.00643746
ATXN7L3	17	42269173	42277481	8	4.2814	9.2863e-06	0.00643746
UBTF	17	42282401	42298994	24	4.2808	9.312e-06	0.00643746
KCNG2	18	77623668	77660184	154	4.2744	9.5821e-06	0.00643746
RPGRIP1	14	21756098	21819460	194	4.2606	1.0194e-05	0.00661239
PLEKHO1	1	150121373	150136916	31	4.236	1.1377e-05	0.00713376
FAM196B	5	169291268	169407744	300	4.2248	1.1956e-05	0.00720959
PDZD8	10	119040000	119134978	244	4.2127	1.2617e-05	0.00720959
ILF3	19	10764937	10803093	53	4.2108	1.2721e-05	0.00720959
GMIP	19	19740285	19754476	21	4.2054	1.3031e-05	0.00720959
REEP2	5	137774706	137782658	23	4.184	1.4323e-05	0.007698
SUGP1	19	19386827	19431653	95	4.1512	1.654e-05	0.00864261
FANCA	16	89803957	89883065	446	4.1241	1.8612e-05	0.00946244
FOXO6	1	41827594	41849262	62	4.1174	1.9155e-05	0.00948223
OCM	7	5919458	5925993	32	4.0968	2.0941e-05	0.0101005
ZNF516	18	74069644	74207146	423	4.0551	2.5055e-05	0.0112577
PRKCA	17	64298754	64806861	1745	4.0534	2.5235e-05	0.0112577
ADD3	10	111756126	111895323	192	4.0516	2.5429e-05	0.0112577
PI3	20	43803517	43805185	15	4.0489	2.5734e-05	0.0112577
CDKN2C	1	51426417	51440305	14	4.0169	2.949e-05	0.0126076
MAU2	19	19431490	19469563	79	4.0098	3.0384e-05	0.0127012
NAPSA	19	50861734	50869087	11	3.9834	3.3962e-05	0.0138523
B3GALTL	13	31774073	31906413	308	3.9772	3.4859e-05	0.0138523
GALNT14	2	31133333	31378068	789	3.9739	3.5347e-05	0.0138523
PPM1F	22	22273793	22307209	83	3.9671	3.6377e-05	0.0139651
ASTN2	9	119187504	120177348	3037	3.9611	3.7296e-05	0.0140315
LMAN2L	2	97371666	97405801	40	3.9498	3.9106e-05	0.014424
VPS45	1	150039369	150117505	112	3.9123	4.5719e-05	0.0165388
ZBTB38	3	141043055	141168634	253	3.9056	4.6997e-05	0.0166804
MYO16	13	109248500	109860355	2375	3.8723	5.3896e-05	0.0183661
SEMG2	20	43849941	43853099	10	3.8721	5.3957e-05	0.0183661
NDUFAF1	15	41679551	41694717	28	3.8688	5.4694e-05	0.0183661
DPEP1	16	89679716	89704839	89	3.8645	5.5652e-05	0.0183661
SSBP2	5	80708840	81047616	673	3.8338	6.3099e-05	0.0202024
SLC18A2	10	119000604	119038941	117	3.8327	6.3364e-05	0.0202024
CDH8	16	61681146	62070939	815	3.8209	6.6481e-05	0.0208429
DLGAP2	8	1449532	1656642	941	3.7888	7.5683e-05	0.0233389
MAPK1	22	22108789	22221970	271	3.7807	7.8183e-05	0.0235251
ZPBP	7	49890017	50160925	692	3.7788	7.8788e-05	0.0235251
SEMG1	20	43835638	43838413	6	3.7733	8.0561e-05	0.0236786
SLC25A17	22	41165634	41215403	57	3.7683	8.2196e-05	0.0237875
AC006547.14	22	20135950	20138399	15	3.7638	8.3689e-05	0.0238526
POU6F1	12	51580719	51611477	69	3.7462	8.9751e-05	0.0243836
SHF	15	45459412	45493373	58	3.7428	9.0979e-05	0.0243836
SLC7A14	3	170177372	170303863	268	3.7419	9.1303e-05	0.0243836
CSMD1	8	2792875	4852494	16424	3.7409	9.1691e-05	0.0243836
SPATA2L	16	89762751	89768113	17	3.7399	9.2033e-05	0.0243836
MTSS1L	16	70695107	70719969	59	3.7312	9.529e-05	0.0248958
RP11-451M19.3	10	111701029	111713649	20	3.7261	9.7236e-05	0.0248997
CSE1L	20	47662849	47713489	112	3.7216	9.8987e-05	0.0248997
ASB16	17	42247815	42256451	14	3.7209	9.9276e-05	0.0248997
WFDC5	20	43738093	43743813	16	3.7131	0.00010235	0.025333
CLCN6	1	11866207	11903201	202	3.7045	0.00010589	0.0256842
FAF1	1	50905150	51425935	690	3.7031	0.0001065	0.0256842
LETM2	8	38243725	38267045	30	3.6985	0.00010843	0.0258187
RTF1	15	41700606	41775761	115	3.6925	0.00011101	0.0259499
CTSF	11	66330934	66336312	14	3.6909	0.00011174	0.0259499
AC003102.1	17	42325758	42327236	3	3.6867	0.00011358	0.0260555
CADM2	3	85008132	86123579	2822	3.6771	0.00011796	0.0267343
LRRC61	7	150019728	150035239	39	3.6642	0.00012405	0.02765
RPRD2	1	150335567	150449042	328	3.6624	0.00012494	0.02765
ASPDH	19	51014857	51017947	9	3.6541	0.00012902	0.0282209
MATN4	20	43922085	43937169	52	3.6435	0.00013447	0.0288877
UTP18	17	49337889	49375297	91	3.6422	0.00013514	0.0288877
SPTBN2	11	66452719	66496697	33	3.6293	0.00014208	0.0298579
WHSC1L1	8	38127215	38239790	140	3.6226	0.00014583	0.0298579
ZNF502	3	44754135	44765323	16	3.6213	0.00014657	0.0298579
TMPRSS3	21	43791999	43816955	115	3.6188	0.00014801	0.0298579
MLH1	3	37034823	37107380	139	3.6111	0.00015247	0.0298579
TMUB2	17	42264338	42269099	9	3.6063	0.0001553	0.0298579
KCNC3	19	50815194	50836772	56	3.6049	0.00015611	0.0298579
MBTD1	17	49254786	49337524	181	3.6026	0.00015751	0.0298579
CD47	3	107762145	107809872	95	3.6017	0.00015806	0.0298579
RP11-10J21.3	8	142264664	142266916	7	3.6004	0.00015887	0.0298579
POC1B	12	89813495	89919801	277	3.6002	0.00015901	0.0298579
SLC45A4	8	142217265	142318404	367	3.5994	0.00015947	0.0298579
DEF8	16	90014333	90034468	91	3.5956	0.00016184	0.0298579
STAU1	20	47729878	47804904	153	3.5955	0.0001619	0.0298579
GRM3	7	86273230	86494200	423	3.5864	0.00016762	0.0306126
PTPRT	20	40701392	41818610	3353	3.5817	0.00017071	0.0308772
MAP1LC3A	20	33134658	33148149	21	3.5744	0.00017555	0.0314502
CACNA1C	12	2079952	2802108	2032	3.5699	0.00017853	0.0316823
GLTSCR1	19	48111453	48206533	293	3.5625	0.00018364	0.0320745
SNX10	7	26331541	26413949	226	3.5618	0.00018415	0.0320745
VWC2	7	49813257	49961546	315	3.5558	0.0001884	0.0325137
GATAD2B	1	153777201	153895451	194	3.5516	0.00019147	0.0327431
TMC6	17	76106539	76128488	79	3.5453	0.00019607	0.0327769
KCNG1	20	49620193	49639666	53	3.5431	0.0001977	0.0327769
LRRFIP2	3	37094117	37225180	231	3.5416	0.00019883	0.0327769
MTHFR	1	11845780	11866977	87	3.5409	0.00019938	0.0327769
DDHD2	8	38082736	38133076	43	3.5396	0.00020038	0.0327769
DTX4	11	58938903	58976060	62	3.5358	0.0002033	0.0328887
PDE1C	7	31790793	32338941	2029	3.5341	0.00020456	0.0328887
GNRH1	8	25276776	25282170	6	3.5264	0.00021059	0.0333856
HDAC5	17	42154114	42201070	76	3.5257	0.0002112	0.0333856
PBX4	19	19672522	19729725	79	3.519	0.00021661	0.0336806
DDN	12	49388932	49393092	5	3.5169	0.00021831	0.0336806
RBM24	6	17281577	17294106	20	3.5108	0.00022342	0.0336806
FGFR1	8	38268656	38326352	86	3.5096	0.00022437	0.0336806
NGEF	2	233743396	233877982	525	3.5086	0.00022527	0.0336806
RARRES2	7	150035408	150038763	10	3.5083	0.00022549	0.0336806
SYT16	14	62453803	62568431	477	3.5082	0.0002256	0.0336806
VAV3	1	108113782	108507766	1217	3.5003	0.00023238	0.0344197
MCCC1	3	182733006	182833863	199	3.4933	0.00023851	0.0350517
RRBP1	20	17594323	17662940	141	3.4886	0.00024274	0.0353968
ZBED6CL	7	150026938	150029808	3	3.4833	0.00024764	0.0358335
CTTNBP2	7	117350705	117514193	346	3.4795	0.00025115	0.036064
ANKRD32	5	93954052	94075141	325	3.459	0.00027108	0.0383969
DEFB125	20	67891	77735	13	3.4566	0.00027347	0.0383969
RP11-113D6.10	11	18230685	18236109	9	3.4566	0.00027352	0.0383969
TSKU	11	76493295	76509198	48	3.4518	0.00027844	0.0384458
XPNPEP3	22	41253081	41363838	86	3.4516	0.00027865	0.0384458
MVB12B	9	129089128	129269320	456	3.4503	0.00028	0.0384458
NR1I3	1	161199456	161208092	26	3.4437	0.00028691	0.0391092
SLC20A2	8	42273993	42397069	218	3.4386	0.00029235	0.0394305
COMMD6	13	76099350	76123575	77	3.4376	0.00029346	0.0394305
PRDM11	11	45115564	45247734	284	3.4334	0.00029803	0.0396475
NAB2	12	57482677	57489259	13	3.4323	0.00029929	0.0396475
PLEKHG5	1	6526152	6580121	142	3.427	0.00030514	0.0401398
KCTD9	8	25285366	25315992	76	3.4186	0.00031474	0.0411151
FKBP3	14	45584803	45604522	19	3.4118	0.00032265	0.0418577
RPS6KA2	6	166822852	167319939	1748	3.4054	0.00033033	0.0425605
RP11-67H2.1	8	114612539	114629187	34	3.4001	0.00033676	0.0430938
UBE2E3	2	181831975	181941312	370	3.3974	0.00034013	0.043231
C2CD4B	15	62455734	62457482	6	3.3918	0.00034714	0.0438258
AKAP8	19	15464196	15490609	46	3.3809	0.00036131	0.0448916
LUC7L2	7	139026106	139107345	252	3.3785	0.0003644	0.0448916
DBNDD1	16	90071273	90086536	59	3.377	0.0003664	0.0448916
ARHGAP40	20	37230577	37279678	136	3.3727	0.00037212	0.0448916
DENND4B	1	153901977	153919172	22	3.3725	0.00037239	0.0448916
C7orf55-LUC7L2	7	139025105	139108198	259	3.3722	0.00037287	0.0448916
FAM179B	14	45431411	45543634	165	3.371	0.00037441	0.0448916
MCTP1	5	94039446	94620279	1389	3.3695	0.00037657	0.0448916
RP11-343C2.9	16	69368994	69390209	39	3.3691	0.00037706	0.0448916
MEDAG	13	31480328	31499709	54	3.3666	0.00038051	0.0450013
RBM4	11	66384097	66434153	43	3.3633	0.00038515	0.0450013
PRPF39	14	45553302	45585485	36	3.363	0.0003855	0.0450013
DOCK2	5	169064251	169510386	1406	3.3615	0.00038755	0.0450013
SPON2	4	1160720	1202750	106	3.3574	0.00039333	0.0453922
RP11-343C2.7	16	69369179	69385633	36	3.3548	0.00039714	0.0455055
NDEL1	17	8316449	8393729	123	3.3534	0.00039915	0.0455055
LRRC8E	19	7953390	7966901	39	3.351	0.00040254	0.0456155
KDM3B	5	137688285	137772717	193	3.3481	0.00040685	0.0458279
RBM4B	11	66432469	66445392	13	3.3392	0.00042016	0.0462062
AC110781.3	7	1878222	1889567	78	3.3388	0.00042065	0.0462062
GNAS	20	57414773	57486247	183	3.3385	0.00042111	0.0462062
NUSAP1	15	41624892	41673248	81	3.3379	0.00042202	0.0462062
REPIN1	7	150065278	150071133	17	3.3376	0.00042249	0.0462062
B3GAT1	11	134248398	134281812	129	3.3358	0.00042529	0.0462435
DUOX1	15	45422131	45457774	85	3.3186	0.00045243	0.0489118
GRIN2A	16	9852376	10276611	1721	3.3103	0.00046604	0.0500953
C2orf69	2	200775979	200820658	97	3.308	0.00046982	0.0502147
VPS4A	16	69345259	69358949	38	3.3054	0.00047419	0.0503279
LSM1	8	38020839	38034248	25	3.3042	0.00047623	0.0503279
NBL1	1	19967048	19984945	63	3.3006	0.00048241	0.0504741
KLHL28	14	45393522	45511525	186	3.3003	0.00048298	0.0504741
XPNPEP1	10	111624524	111683311	89	3.298	0.0004868	0.0505922
RBM14-RBM4	11	66384097	66413940	22	3.2943	0.00049327	0.0507804
MPEG1	11	58975983	58980424	8	3.2939	0.00049401	0.0507804
NMB	15	85198360	85201794	11	3.2918	0.00049767	0.0508786
PRPF3	1	150293925	150325671	89	3.2807	0.00051773	0.0526433
ZNF541	19	48023942	48059113	37	3.2738	0.00053059	0.0536133
SLC4A1	17	42325753	42345509	49	3.2724	0.00053313	0.0536133
APOBEC3H	22	39493229	39500072	63	3.2708	0.00053625	0.0536133
CRTC2	1	153920145	153931101	11	3.2695	0.00053867	0.0536133
NAPA	19	47990894	48018497	35	3.264	0.00054933	0.0541589
HYDIN	16	70841281	71264625	344	3.2637	0.00054991	0.0541589
TMED6	16	69377151	69385712	18	3.2608	0.00055554	0.0544285
DTWD2	5	118173017	118324240	267	3.2579	0.00056119	0.0546971
LMO4	1	87794151	87814606	43	3.2561	0.00056482	0.0547672
TAX1BP1	7	27778950	27884183	235	3.2532	0.00057056	0.05504
TARS2	1	150459887	150480078	62	3.2259	0.00062798	0.0601618
RTN1	14	60062694	60337684	520	3.2249	0.00063005	0.0601618
C9orf172	9	139738867	139741797	1	3.222	0.00063645	0.0602401
NRG1	8	31496902	32622548	3534	3.2211	0.00063849	0.0602401
EMC10	19	50979657	50986608	16	3.2198	0.00064141	0.0602401
ZNF592	15	85291866	85349659	117	3.2188	0.00064368	0.0602401
TYW5	2	200794698	200820459	48	3.2132	0.00065637	0.0611236
PPAPDC1B	8	38120648	38126761	6	3.2116	0.00066002	0.0611608
TBC1D4	13	75858808	76056250	533	3.2092	0.00066547	0.0613635
GCKR	2	27719709	27746554	42	3.2048	0.00067576	0.0620084
LSS	21	47608055	47648738	130	3.1993	0.00068877	0.0626543
CSK	15	75074398	75095539	36	3.199	0.00068946	0.0626543
ZEB2	2	145141648	145282147	198	3.1971	0.00069409	0.0627718
ST3GAL2	16	70413338	70473140	64	3.1934	0.00070295	0.0632689
NSUN2	5	6599352	6633404	149	3.1851	0.0007236	0.0648173
LYG2	2	99858709	99871745	25	3.1745	0.00075038	0.0668976
GLYAT	11	58407899	58499447	343	3.1722	0.00075632	0.0671091
CUL9	6	43149913	43192325	73	3.1703	0.00076142	0.0672445
TPRX1	19	48304500	48322308	86	3.1675	0.00076873	0.0673756
KMT2D	12	49412758	49453557	34	3.1663	0.00077186	0.0673756
DDX19B	16	70323566	70369186	29	3.1657	0.00077365	0.0673756
CLRN1	3	150643950	150690786	150	3.1636	0.00077903	0.0675315
ARFGEF2	20	47538427	47653230	259	3.1609	0.0007865	0.0678663
EIF2AK1	7	6061881	6098861	141	3.1538	0.00080578	0.0692125
C12orf65	12	123717463	123742506	77	3.1514	0.00081253	0.069475
SLC44A2	19	10713133	10755235	122	3.1481	0.00082181	0.0699505
CTNND1	11	57520715	57587018	81	3.1459	0.00082785	0.0701472
TRIM28	19	59055458	59062089	8	3.1418	0.0008396	0.0705245
DVL2	17	7128660	7137864	12	3.1417	0.0008398	0.0705245
RP11-691N7.6	11	57509635	57560715	57	3.1354	0.00085822	0.0713384
TOP3B	22	22311397	22337213	79	3.1349	0.00085961	0.0713384
SPATS2	12	49760367	49921205	306	3.1345	0.00086087	0.0713384
CCDC171	9	15552895	16061661	1475	3.1297	0.00087501	0.0718403
RP11-458D21.5	1	145209145	145319796	2	3.1276	0.00088119	0.0718403
NBPF10	1	145289772	145370303	2	3.1276	0.00088119	0.0718403
NCAN	19	19322782	19363042	90	3.1268	0.00088357	0.0718403
OR4A15	11	55135360	55136394	4	3.1248	0.00088975	0.0718403
IFT122	3	129158968	129239198	169	3.124	0.00089203	0.0718403
UBAP2	9	33921691	34048947	383	3.1235	0.00089366	0.0718403
TDRD5	1	179560748	179660407	298	3.1198	0.00090475	0.0721779
C2orf15	2	99757948	99939204	367	3.1185	0.00090892	0.0721779
APOL5	22	36113919	36125530	51	3.1183	0.00090937	0.0721779
MED19	11	57471186	57479693	9	3.1128	0.00092676	0.0729404
ZNF501	3	44771088	44778575	11	3.1123	0.00092826	0.0729404
RXRA	9	137208944	137332431	405	3.1115	0.00093061	0.0729404
DGCR8	22	20067755	20099400	104	3.1073	0.00094386	0.0733924
RTN4	2	55199325	55339757	422	3.1072	0.00094418	0.0733924
SNX8	7	2291405	2393953	277	3.1056	0.00094948	0.0735007
UBR2	6	42531800	42661242	212	3.1039	0.00095494	0.0736204
MYH10	17	8377523	8534079	242	3.0993	0.00096988	0.0741428
SLC39A1	1	153931575	153940188	13	3.0987	0.00097187	0.0741428
IMPA2	18	11981024	12030876	239	3.0982	0.00097354	0.0741428
FOLH1	11	49168187	49230222	196	3.0939	0.00098766	0.07477
NPTX1	17	78440948	78451643	33	3.0912	0.00099675	0.07477
BAG4	8	38034051	38070819	56	3.0903	0.00099965	0.07477
PACS1	11	65837834	66012218	290	3.0898	0.0010014	0.07477
CDK10	16	89747145	89762772	64	3.0886	0.0010053	0.07477
DEFA1	8	6835171	6837602	1	3.0885	0.0010058	0.07477
SGCZ	8	13947373	15095848	6171	3.0874	0.0010096	0.07477
FTSJ2	7	2273866	2281840	23	3.0812	0.001031	0.0760555
SENP3	17	7465192	7475287	26	3.0772	0.0010448	0.0767724
TGOLN2	2	85545147	85555548	33	3.0755	0.0010507	0.0769055
SCAF8	6	155054459	155155192	184	3.0682	0.0010768	0.078478
UNC45B	17	33474836	33516364	105	3.067	0.0010809	0.078478
CELF4	18	34823010	35146000	838	3.066	0.0010847	0.078478
MYBPC2	19	50936160	50969578	91	3.063	0.0010955	0.0789557
KCNJ13	2	233631174	233641278	26	3.0609	0.0011035	0.0792288
SIPA1L2	1	232533711	232697304	447	3.057	0.0011179	0.0799575
ADAMTS10	19	8645126	8675620	69	3.0547	0.0011264	0.0802462
EIF2B4	2	27587219	27593353	8	3.0521	0.0011362	0.0802462
MRPL11	11	66202546	66234209	28	3.052	0.0011367	0.0802462
COL1A2	7	94023873	94060544	86	3.0514	0.001139	0.0802462
ME1	6	83920108	84140797	481	3.0498	0.0011448	0.0803539
ATP5H	17	73034958	73043080	29	3.046	0.0011594	0.0810761
HSPH1	13	31710762	31736525	54	3.0443	0.0011662	0.0812496
DNAJC5B	8	66933795	67012751	230	3.0418	0.0011757	0.081489
AC022210.1	2	85122209	85122345	2	3.0412	0.0011783	0.081489
MBD4	3	129149787	129158878	18	3.0325	0.0012126	0.0834961
DIRC3	2	218148742	218621316	1330	3.0316	0.0012162	0.0834961
AKAP8L	19	15490859	15529952	67	3.0283	0.0012298	0.0841228
CDHR3	7	105517242	105676877	573	3.0266	0.0012366	0.0842815
SRRM4	12	119419300	119600856	683	3.0236	0.0012488	0.0848057
NFATC2IP	16	28962128	28978418	16	3.0224	0.001254	0.0848525
CDCA2	8	25316513	25365436	116	3.02	0.001264	0.085019
SFMBT1	3	52937588	53080766	308	3.0196	0.0012655	0.085019
TMEM71	8	133697253	133772958	256	3.0152	0.0012842	0.0859036
SIX2	2	45232300	45236569	11	3.0143	0.0012878	0.0859036
PRPH2	6	42664340	42690312	96	3.0106	0.0013036	0.086524
HSPE1	2	198364718	198368181	2	3.01	0.0013063	0.086524
NIP7	16	69373333	69377014	14	3.0077	0.001316	0.0865898
SNX17	2	27593389	27599995	9	3.0076	0.0013165	0.0865898
TMEM108	3	132757235	133116636	1119	3.0058	0.0013243	0.0867993
CHDH	3	53846362	53880417	105	2.9998	0.0013509	0.0878798
EPM2AIP1	3	37027357	37034795	8	2.9992	0.0013536	0.0878798
GLI2	2	121493199	121750229	690	2.9989	0.0013548	0.0878798
DRAM1	12	102271129	102405908	528	2.9965	0.0013654	0.088263
PTK7	6	43044006	43129457	180	2.9953	0.0013708	0.0883086
CTSO	4	156845270	156875069	130	2.9939	0.0013771	0.0883734
ARHGAP15	2	143848931	144525921	1521	2.9927	0.0013827	0.0883734
FAM111B	11	58874658	58894883	25	2.992	0.0013859	0.0883734
MRPS33	7	140705854	140715028	19	2.9904	0.0013929	0.0885197
WDR73	15	85185999	85197574	28	2.9877	0.0014053	0.0890071
FAM53C	5	137667624	137685416	38	2.9849	0.0014183	0.0892394
SERBP1	1	67873493	67896098	24	2.9847	0.0014195	0.0892394
C7orf55	7	139024203	139031065	20	2.9839	0.0014232	0.0892394
SNTB2	16	69221032	69342955	250	2.9772	0.0014545	0.0904232
SEC11A	15	85212775	85259947	93	2.9769	0.0014559	0.0904232
TMX2-CTNND1	11	57480077	57559058	98	2.9768	0.0014565	0.0904232
COG8	16	69354043	69373570	48	2.9733	0.0014733	0.0911653
RP11-343C2.11	16	69333585	69354614	40	2.9718	0.0014801	0.0912858
REV1	2	100016938	100106497	178	2.9697	0.0014907	0.0916391
MUC2	11	1074875	1104419	154	2.967	0.0015035	0.0920278
RFT1	3	53122499	53164478	99	2.966	0.0015086	0.0920278
TERF2	16	69389464	69442474	91	2.9654	0.0015117	0.0920278
AC010336.1	19	7963689	7968427	12	2.9635	0.0015206	0.092271
DNAJB7	22	41255553	41258130	3	2.9549	0.0015637	0.0938526
IL12RB2	1	67773047	67862583	251	2.9546	0.0015656	0.0938526
GTF2A1L	2	48844937	48960287	444	2.953	0.0015738	0.0938526
AMN	14	103388993	103399933	24	2.9529	0.0015741	0.0938526
C2orf47	2	200820040	200873263	93	2.9528	0.0015744	0.0938526
FANCM	14	45605143	45670093	89	2.9524	0.0015766	0.0938526
SIRT5	6	13574816	13614790	59	2.9502	0.0015879	0.0941496
PTPRB	12	70910630	71031220	442	2.9495	0.0015916	0.0941496
LZTS3	20	3143263	3154192	36	2.9485	0.0015967	0.0941552
CUL7	6	43005355	43021683	31	2.9469	0.0016051	0.0943548
TMEM56-RWDD3	1	95583479	95712781	372	2.9448	0.001616	0.0945457
YAE1D1	7	39605975	39649919	152	2.9443	0.0016184	0.0945457
STON1-GTF2A1L	2	48757064	49003654	985	2.9428	0.0016262	0.0947073
CLP1	11	57416465	57429340	15	2.9363	0.0016609	0.0961792
OR4C11	11	55370830	55371874	4	2.9361	0.0016617	0.0961792
NT5DC1	6	116422012	116570660	324	2.9346	0.0016701	0.0963689
PC	11	66615704	66725847	203	2.9324	0.0016818	0.0965096
WIPF1	2	175424300	175547644	184	2.9322	0.0016828	0.0965096
WNT8A	5	137419581	137428054	14	2.9312	0.0016883	0.0965307
SRSF12	6	89805678	89827800	66	2.9285	0.0017031	0.0970443
ZNF480	19	52800430	52829175	88	2.9277	0.0017076	0.0970443
NDUFS2	1	161166894	161184185	30	2.9264	0.0017144	0.0970941
DKFZP779J2370	15	100255908	100258029	6	2.9256	0.0017188	0.0970941
TRIM32	9	119449581	119463579	27	2.9236	0.0017299	0.0974286
RBM14	11	66384053	66394818	6	2.9213	0.0017429	0.0976269
AC079210.1	17	66539369	66542970	10	2.9211	0.0017438	0.0976269
PTPN1	20	49126891	49201299	157	2.9188	0.0017572	0.0980851
OR5D13	11	55540914	55541858	2	2.9162	0.0017716	0.0983871
NCOA6	20	33284722	33413452	193	2.9157	0.0017746	0.0983871
TMEM67	8	94767072	94831462	54	2.915	0.0017783	0.0983871
PWWP2A	5	159488808	159546430	92	2.9125	0.0017929	0.0989039
ST13	22	41220539	41253026	40	2.9088	0.001814	0.0997422
CX3CR1	3	39304985	39323226	52	2.908	0.0018187	0.0997422
TRIM48	11	55029658	55038595	42	2.9053	0.0018347	0.0999585
ATP13A1	19	19756007	19774502	48	2.9042	0.0018412	0.0999585
CAAP1	9	26840683	26892802	121	2.9038	0.0018433	0.0999585
PTDSS1	8	97273943	97349223	145	2.9037	0.0018439	0.0999585
MST1	3	49721380	49726934	8	2.9013	0.0018581	0.100439
CTD-3074O7.11	11	66276550	66301084	47	2.8929	0.0019086	0.102873
PARP10	8	145051321	145086940	64	2.885	0.001957	0.103915
KCNQ2	20	62037542	62103993	274	2.8846	0.0019594	0.103915
CCS	11	66360292	66373490	17	2.8844	0.0019606	0.103915
CIRH1A	16	69165194	69265033	182	2.8843	0.0019616	0.103915
ZNF302	19	35168544	35177302	35	2.8842	0.0019621	0.103915
OIP5	15	41601466	41624819	53	2.884	0.0019636	0.103915
PITPNM2	12	123468027	123634562	183	2.8835	0.0019666	0.103915
RP11-894J14.5	3	53003135	53133469	333	2.8824	0.0019733	0.103977
MSH3	5	79950467	80172279	634	2.8809	0.0019827	0.103984
RP11-529K1.3	16	70333097	70400163	58	2.8806	0.0019845	0.103984
KATNAL2	18	44497455	44627658	344	2.8796	0.001991	0.104035
LSM3	3	14219858	14242619	48	2.8753	0.0020182	0.105164
MPHOSPH9	12	123636867	123728561	249	2.872	0.0020393	0.10597
DLX2	2	172964167	172967628	4	2.8711	0.0020456	0.106005
OR4S1	11	48327775	48328704	1	2.8664	0.0020756	0.107248
NR4A3	9	102584137	102629173	43	2.8656	0.002081	0.107248
MFAP3L	4	170907748	170954182	109	2.8641	0.0020912	0.107376
UPB1	22	24863206	24924358	122	2.8635	0.0020949	0.107376
ZNF705G	8	7213039	7243080	48	2.8612	0.0021102	0.107731
ZNF385D	3	21459915	22414812	4450	2.8606	0.0021145	0.107731
DOK6	18	67068291	67516323	1666	2.8599	0.002119	0.107731
ERV3-1	7	64451187	64467121	47	2.8587	0.0021268	0.107836
SERGEF	11	17809595	18034709	423	2.8577	0.0021333	0.107875
KCTD2	17	73028670	73061984	110	2.8476	0.0022028	0.110855
KIAA1143	3	44779153	44803154	24	2.8465	0.00221	0.110855
MIS18BP1	14	45672393	45722743	79	2.8459	0.0022144	0.110855
CLDN15	7	100875373	100882101	14	2.8457	0.0022158	0.110855
BBS1	11	66278077	66301098	43	2.8427	0.0022366	0.111599
STAB2	12	103981051	104160505	648	2.8388	0.0022641	0.112672
EIF3F	11	7991798	8023409	105	2.8343	0.0022962	0.113908
KY	3	134321980	134370478	117	2.8335	0.0023024	0.113908
PTPRE	10	129705325	129884119	671	2.8328	0.0023071	0.113908
DIP2A	21	47878812	47989926	407	2.8308	0.0023215	0.114182
DHH	12	49483204	49488602	5	2.8304	0.0023248	0.114182
IL21	4	123533783	123542224	17	2.8272	0.0023479	0.114796
PEF1	1	32095463	32110497	21	2.8268	0.0023506	0.114796
ARNTL	11	13298199	13408813	270	2.8261	0.0023556	0.114796
GTF3C2	2	27548716	27579868	26	2.8236	0.0023744	0.115234
C15orf53	15	38988799	38992239	21	2.8221	0.0023853	0.115234
RWDD3	1	95699711	95712781	40	2.8221	0.0023854	0.115234
CNNM4	2	97426639	97477628	65	2.8216	0.0023891	0.115234
ZBTB16	11	113930315	114121398	625	2.8176	0.0024191	0.11591
SORBS2	4	186506598	186877806	1591	2.8175	0.0024201	0.11591
KIF15	3	44803209	44914868	129	2.8173	0.0024216	0.11591
INO80D	2	206858445	206951027	197	2.8163	0.0024293	0.115984
ISL1	5	50678921	50690564	19	2.814	0.0024468	0.116523
UBOX5	20	3088219	3140842	136	2.8119	0.0024628	0.116989
HTR6	1	19991780	20006055	31	2.8099	0.0024775	0.117391
DNAJC12	10	69556427	69597924	75	2.807	0.0025	0.11816
SMIM19	8	42396298	42409603	31	2.8037	0.002526	0.118918
HCRTR1	1	32083287	32098119	29	2.8034	0.0025287	0.118918
DEFA3	8	6873391	6875823	2	2.801	0.0025473	0.119494
SLC8A3	14	70510934	70655787	582	2.7994	0.0025595	0.11956
OR4C15	11	55321783	55322895	10	2.7992	0.0025614	0.11956
CLN3	16	28477974	28503333	25	2.796	0.002587	0.120173
CRH	8	67088620	67090960	2	2.7954	0.0025918	0.120173
SFPQ	1	35641979	35658749	21	2.7947	0.002597	0.120173
ADAMTS4	1	161154098	161168846	25	2.7944	0.0026001	0.120173
RP5-966M1.6	3	52847298	52869745	56	2.7923	0.0026164	0.12063
DCUN1D1	3	182655862	182703741	61	2.7899	0.002636	0.121237
PIGU	20	33148346	33264910	160	2.789	0.0026439	0.121303
PDIK1L	1	26437664	26452034	32	2.7859	0.0026687	0.121958
GFRA3	5	137588068	137610360	34	2.7842	0.0026829	0.121958
MYH7B	20	33563206	33590240	62	2.7841	0.0026836	0.121958
AC074091.13	2	27928653	27938599	14	2.7841	0.0026841	0.121958
CTD-2330K9.3	3	49941278	49954370	13	2.7827	0.0026958	0.122194
SOD3	4	24791534	24802464	28	2.7817	0.0027036	0.122253
IPO9	1	201798269	201853422	95	2.7795	0.0027225	0.12235
SETD6	16	58549383	58554431	14	2.7782	0.002733	0.12235
RAB5A	3	19988571	20026667	138	2.7777	0.0027375	0.12235
BCL11B	14	99635624	99737861	266	2.7765	0.0027471	0.12235
SLC41A1	1	205758221	205782876	63	2.7759	0.0027523	0.12235
ZDHHC24	11	66288108	66313709	52	2.7727	0.0027793	0.12235
BIN3	8	22477931	22526661	129	2.7726	0.0027808	0.12235
KLC4	6	43008515	43042837	81	2.7722	0.0027841	0.12235
WSCD2	12	108523248	108644314	322	2.7721	0.002785	0.12235
KIDINS220	2	8865408	8977760	172	2.7721	0.0027851	0.12235
PALM2-AKAP2	9	112542589	112934792	1233	2.772	0.0027856	0.12235
AKAP2	9	112542769	112934792	1233	2.772	0.0027856	0.12235
SYNE1	6	152442819	152958936	1735	2.7715	0.0027903	0.12235
LHCGR	2	48859428	48982880	480	2.7686	0.002815	0.123146
ZBTB7B	1	154975127	154990998	21	2.7665	0.0028333	0.123557
SSR1	6	7268539	7347679	436	2.7657	0.00284	0.123557
ANKRD40	17	48770551	48785285	21	2.7652	0.0028441	0.123557
UBE2R2	9	33817565	33920402	256	2.7632	0.0028619	0.124044
ITIH4	3	52846991	52865495	42	2.7615	0.0028766	0.124395
SLC1A6	19	15060846	15133802	461	2.7599	0.0028908	0.124699
RHOBTB1	10	62629196	62761198	282	2.7592	0.0028969	0.124699
RBX1	22	41347351	41369313	18	2.7583	0.0029052	0.124771
ZBTB45	19	59024897	59050278	34	2.7559	0.0029268	0.125364
PKMYT1	16	3018025	3030540	19	2.7546	0.002938	0.125364
DYNLRB1	20	33104214	33128762	19	2.7545	0.002939	0.125364
TMEM230	20	5080486	5093749	24	2.7524	0.002958	0.125889
RASA2	3	141205889	141334184	164	2.7502	0.0029784	0.126055
ITPA	20	3189514	3204516	63	2.75	0.0029798	0.126055
CLN3	16	28477983	28506896	30	2.7498	0.002982	0.126055
IFT172	2	27667238	27712656	64	2.7485	0.0029932	0.126245
SHBG	17	7517382	7536700	39	2.7446	0.0030293	0.127228
NSUN4	1	46805849	46830824	185	2.744	0.003035	0.127228
ZNF7	8	146052849	146072894	61	2.7438	0.0030368	0.127228
GABRR1	6	89887220	89940997	240	2.7418	0.003055	0.127384
TERT	5	1253262	1295184	91	2.741	0.0030624	0.127384
RCE1	11	66610306	66614017	4	2.7402	0.0030699	0.127384
FRZB	2	183698002	183731890	95	2.74	0.0030718	0.127384
ZNF117	7	64432154	64467062	120	2.7397	0.0030744	0.127384
DUSP23	1	159750722	159752333	4	2.7387	0.0030845	0.127522
PKD2L2	5	137223657	137278436	81	2.7373	0.0030974	0.127775
DCST2	1	154990996	155006257	25	2.7362	0.0031075	0.127911
DHFR	5	79922047	79950802	137	2.7342	0.0031266	0.128416
TMEM110-MUSTN1	3	52867137	52931578	133	2.7287	0.0031789	0.130279
C1orf167	1	11821844	11849642	159	2.7255	0.0032104	0.130822
AL589765.1	1	151682909	151702070	36	2.7252	0.003213	0.130822
RIIAD1	1	151682909	151702281	36	2.7252	0.003213	0.130822
TMEM110	3	52870235	52931612	124	2.7221	0.0032432	0.131577
C12orf79	12	92378756	92536690	417	2.7203	0.0032609	0.131577
S100PBP	1	33282368	33324476	58	2.7203	0.0032614	0.131577
ZNF593	1	26496362	26498551	10	2.7199	0.0032654	0.131577
CCNT2	2	135675805	135716912	78	2.7194	0.0032704	0.131577
PM20D2	6	89855769	89875284	48	2.7188	0.0032757	0.131577
ZC3HC1	7	129658126	129691291	98	2.7175	0.0032887	0.131577
HSPA13	21	15743436	15755805	45	2.717	0.0032936	0.131577
ADAMTS19	5	128795958	129074376	743	2.7169	0.0032945	0.131577
MCHR1	22	41074754	41078818	7	2.7146	0.0033178	0.131677
CAPZA2	7	116451124	116562103	182	2.7144	0.0033194	0.131677
C21orf58	21	47720095	47743789	70	2.714	0.0033236	0.131677
CLCA4	1	87012761	87046437	82	2.7139	0.003325	0.131677
TMX2	11	57480072	57508445	40	2.7122	0.0033417	0.13206
SLC4A9	5	139739787	139754728	18	2.7105	0.0033587	0.132454
LRRC57	15	42834720	42841000	9	2.708	0.0033846	0.132927
CORO2A	9	100883257	100954922	252	2.7061	0.0034042	0.132927
AL590714.1	1	161190160	161192296	9	2.7058	0.0034073	0.132927
ABCF2	7	150904923	150924316	69	2.7057	0.0034077	0.132927
SYT13	11	45261852	45307870	126	2.7055	0.0034104	0.132927
SLC22A7	6	43263432	43273276	17	2.7052	0.0034131	0.132927
TMEM56	1	95582894	95663163	232	2.7043	0.0034221	0.133002
RAP1GAP	1	21922708	21995801	267	2.7029	0.0034372	0.133314
CGRRF1	14	54976530	55005567	41	2.6998	0.0034687	0.134259
CLEC2L	7	139208602	139229730	26	2.699	0.003477	0.13429
KIAA0040	1	175126123	175162135	108	2.6984	0.0034838	0.13429
HS3ST6	16	1961464	1968441	28	2.6962	0.003507	0.134737
DIP2C	10	320130	735683	938	2.6959	0.0035097	0.134737
HHLA3	1	70820488	70851022	59	2.6946	0.0035232	0.134743
NFE2L3	7	26191860	26226745	75	2.6945	0.0035242	0.134743
MGAT4A	2	99235569	99347589	197	2.6934	0.0035365	0.134879
SFTPC	8	22014426	22021992	33	2.6929	0.0035421	0.134879
LPXN	11	58294344	58345693	87	2.6919	0.0035524	0.134998
BACH2	6	90636248	91006627	764	2.6889	0.0035849	0.135959
CCAR2	8	22462145	22479027	60	2.6873	0.003602	0.136125
APOH	17	64208151	64252643	178	2.6869	0.0036057	0.136125
DBN1	5	176883609	176901402	39	2.686	0.0036151	0.136125
EEF1A2	20	62119366	62130505	56	2.6851	0.0036253	0.136125
PPM1G	2	27604061	27632554	36	2.6846	0.0036313	0.136125
TENM4	11	78363876	79151992	2207	2.6844	0.0036327	0.136125
MZF1	19	59073298	59084942	26	2.6816	0.0036636	0.136996
NTN5	19	49164664	49176338	27	2.681	0.0036705	0.136996
MUSTN1	3	52867130	52869235	6	2.6789	0.0036933	0.137428
CACNA1D	3	53528683	53847760	752	2.6786	0.0036967	0.137428
MED24	17	38175350	38217468	83	2.6767	0.0037179	0.137748
TMEM258	11	61535973	61560274	34	2.6762	0.0037235	0.137748
UGGT2	13	96453834	96705736	485	2.6752	0.0037342	0.137748
DNAJB1	19	14625582	14640582	27	2.6752	0.0037346	0.137748
NUTM2B	10	81462983	81474437	1	2.6743	0.0037446	0.137847
IFRD2	3	50325163	50330349	4	2.6727	0.0037626	0.138239
KIAA1211L	2	99410309	99552722	359	2.6717	0.0037731	0.138354
TRPC4AP	20	33590207	33680674	248	2.6695	0.0037981	0.138756
PCSK7	11	117075053	117103241	92	2.6695	0.0037988	0.138756
UBE2J1	6	90036344	90062567	46	2.6681	0.0038143	0.139052
PQLC1	18	77662420	77711664	137	2.6655	0.0038434	0.139842
FADS2	11	61560452	61634826	166	2.6628	0.0038747	0.140698
SCN7A	2	167260083	167350757	229	2.6622	0.0038819	0.140698
TRMT2A	22	20099389	20104915	19	2.6608	0.0038983	0.140885
ZDHHC5	11	57435219	57468659	51	2.6595	0.0039127	0.140885
EFCAB12	3	129120164	129147494	57	2.6591	0.0039176	0.140885
ARHGEF3	3	56761446	57113357	1081	2.6589	0.0039196	0.140885
DPP3	11	66247484	66277130	56	2.6585	0.0039245	0.140885
OR5AS1	11	55797895	55798869	7	2.6569	0.0039426	0.141265
EVI5L	19	7895119	7929862	105	2.6557	0.0039577	0.141332
OGFOD2	12	123459127	123464590	6	2.6554	0.0039602	0.141332
HSPG2	1	22148738	22263790	352	2.6549	0.003967	0.141332
EIF5B	2	99953816	100017789	126	2.6541	0.0039761	0.141388
NPEPPS	17	45600308	45700642	145	2.652	0.0040012	0.141895
HDGFRP3	15	83784320	83876770	146	2.65	0.0040241	0.141895
NAGPA	16	5074845	5084142	32	2.6496	0.0040296	0.141895
ZDHHC2	8	17013538	17082308	213	2.6495	0.0040303	0.141895
IL22	12	68642022	68647387	14	2.6493	0.0040325	0.141895
SHISA4	1	201857808	201861434	8	2.6491	0.0040356	0.141895
GPR156	3	119883492	120003941	355	2.6477	0.0040516	0.142062
OCIAD1	4	48807229	48863834	75	2.6471	0.0040596	0.142062
CELF3	1	151674880	151689290	26	2.6468	0.004063	0.142062
LHX2	9	126763949	126795580	84	2.6458	0.0040749	0.142107
MFN2	1	12040238	12073571	85	2.6454	0.0040794	0.142107
SFI1	22	31884674	32014572	299	2.6433	0.0041054	0.142748
OR8I2	11	55860753	55861762	5	2.6411	0.004132	0.143126
INS-IGF2	11	2153768	2182439	84	2.6406	0.0041379	0.143126
NAP1L1	12	76438670	76478813	67	2.64	0.0041451	0.143126
TMEM101	17	42088556	42101314	29	2.6399	0.0041467	0.143126
GSDMA	17	38119226	38134019	48	2.6388	0.0041598	0.143315
MFAP2	1	17300997	17307330	17	2.6364	0.00419	0.144092
SLC38A7	16	58699013	58719008	73	2.6338	0.0042217	0.14481
HSBP1	16	83841448	83853342	38	2.6334	0.0042263	0.14481
MARS2	2	198570087	198573113	1	2.6319	0.0042459	0.144971
KPNB1	17	45726842	45762871	46	2.6318	0.0042464	0.144971
THRA	17	38214543	38250120	58	2.6281	0.0042927	0.146286
DRG1	22	31795509	31924726	244	2.6259	0.0043216	0.146763
OR5I1	11	55702932	55703876	8	2.6258	0.0043223	0.146763
LYN	8	56792372	56923940	440	2.6243	0.0043409	0.147129
PRKAG1	12	49396057	49412980	13	2.6235	0.004351	0.147144
RNF175	4	154631277	154681387	191	2.6225	0.0043639	0.147144
GIGYF2	2	233562009	233725285	413	2.6225	0.0043648	0.147144
C5orf47	5	173400782	173433143	133	2.621	0.004384	0.147527
NTRK3	15	88418230	88799999	829	2.6198	0.0043988	0.147711
RAD51AP2	2	17691851	17699706	27	2.6193	0.0044059	0.147711
FAM111A	11	58910221	58922512	19	2.6183	0.0044179	0.147711
EBLN1	10	22497743	22498950	4	2.6181	0.0044209	0.147711
APH1B	15	63568217	63601325	75	2.6174	0.0044298	0.147746
OSBPL2	20	60813580	60871268	161	2.6168	0.0044383	0.147768
LACE1	6	108616098	108847999	355	2.6154	0.0044563	0.148105
DEFA1B	8	6854288	6875778	3	2.6136	0.0044792	0.148364
TMEM63C	14	77582911	77725838	573	2.6134	0.0044827	0.148364
WDR26	1	224572845	224624735	75	2.613	0.0044882	0.148364
TSGA10	2	99613724	99771427	340	2.6113	0.0045097	0.148364
MDGA2	14	47308826	48144157	2520	2.6112	0.0045115	0.148364
HSPD1	2	198351305	198381461	38	2.6108	0.004517	0.148364
GRK6	5	176830205	176869902	68	2.6106	0.0045193	0.148364
DPYD	1	97543299	98386605	2006	2.6072	0.0045639	0.149346
CYB5B	16	69458428	69500169	133	2.6071	0.0045651	0.149346
ADAM29	4	175750819	175899331	636	2.6059	0.0045812	0.149613
ANKRD61	7	6071007	6076017	14	2.6023	0.0046306	0.150148
MBD2	18	51679079	51751158	126	2.602	0.0046344	0.150148
RP11-111M22.2	11	76092357	76125663	107	2.6009	0.0046494	0.150148
MTRNR2L5	10	57358750	57360488	6	2.6007	0.004651	0.150148
HTR5A	7	154862034	154877459	50	2.6	0.0046606	0.150148
PPP4R2	3	73045936	73118350	243	2.5996	0.0046667	0.150148
ITCH	20	32951041	33099198	194	2.5996	0.0046667	0.150148
GET4	7	916189	936073	69	2.5993	0.0046704	0.150148
TM6SF1	15	83776159	83813606	46	2.5992	0.0046722	0.150148
TRIM63	1	26377795	26394927	40	2.5988	0.0046774	0.150148
FAM20A	17	66531254	66597530	151	2.5972	0.0046992	0.150591
ATP9A	20	50213053	50385173	763	2.5962	0.0047135	0.150613
PALM2	9	112403068	112713755	1182	2.596	0.0047159	0.150613
OR51B2	11	5344541	5345582	10	2.5935	0.0047506	0.151424
CDC25C	5	137620954	137674044	113	2.593	0.0047574	0.151424
LDLRAD2	1	22138758	22151714	45	2.5915	0.0047775	0.151589
LRRC4B	19	51020149	51071302	133	2.5914	0.0047787	0.151589
ECM1	1	150480538	150486265	13	2.5885	0.00482	0.15241
SYT10	12	33527173	33592754	218	2.5884	0.0048217	0.15241
NOL7	6	13615559	13632971	22	2.5878	0.0048289	0.15241
TSPAN5	4	99391518	99579780	527	2.5816	0.0049179	0.154837
FIGNL1	7	50511831	50518088	12	2.5799	0.0049413	0.154837
PRSS36	16	31150246	31161415	11	2.5795	0.0049479	0.154837
LYG1	2	99900701	99921205	32	2.5792	0.0049508	0.154837
SLC24A2	9	19507450	19786926	824	2.5792	0.0049515	0.154837
CNIH4	1	224544552	224567161	37	2.5789	0.0049562	0.154837
ZSCAN2	15	85144217	85171027	51	2.5784	0.0049634	0.154837
OR4P4	11	55405834	55406772	2	2.5771	0.0049814	0.155141
FAM219A	9	34398182	34458568	148	2.5749	0.0050133	0.155598
ELOVL2	6	10980992	11044547	113	2.5749	0.0050138	0.155598
DENND1A	9	126141933	126692431	1288	2.5744	0.0050209	0.155598
LTK	15	41795836	41806085	28	2.5721	0.0050545	0.1561
SIRT1	10	69644427	69678147	93	2.5718	0.0050583	0.1561
OR5D18	11	55587086	55588073	2	2.5716	0.005062	0.1561
PRR7	5	176873446	176883283	12	2.5696	0.0050906	0.156725
EBLN2	3	73110810	73112488	6	2.5687	0.005104	0.156734
AL441883.1	6	13615728	13621126	6	2.5679	0.005116	0.156734
QTRT1	19	10812106	10824113	24	2.5678	0.005118	0.156734
ARL8B	3	5163905	5222596	152	2.5673	0.0051242	0.156734
IL2	4	123372625	123377880	6	2.5621	0.0052018	0.158849
DCST1	1	155006300	155023406	24	2.5606	0.0052251	0.159302
NUP210L	1	153965161	154127592	221	2.56	0.0052339	0.159312
C11orf52	11	111788756	111797596	8	2.5582	0.0052609	0.159329
TGFA	2	70674412	70781325	327	2.5578	0.0052667	0.159329
CALU	7	128379346	128411861	83	2.5565	0.0052865	0.159329
NME1	17	49230897	49239789	35	2.5563	0.0052901	0.159329
UNCX	7	1272543	1276954	5	2.556	0.0052948	0.159329
YPEL1	22	22051833	22090123	125	2.5559	0.0052963	0.159329
DGUOK	2	74153953	74186088	89	2.5553	0.0053041	0.159329
CCDC33	15	74509613	74628813	311	2.5543	0.0053194	0.159329
VAC14	16	70721342	70835064	220	2.5543	0.0053197	0.159329
THBS3	1	155165379	155178842	17	2.5536	0.0053315	0.159329
OR4S2	11	55418380	55419315	2	2.5534	0.0053342	0.159329
HS6ST3	13	96743093	97485671	1710	2.5522	0.0053519	0.159329
NPAS4	11	66188475	66194178	6	2.5521	0.0053533	0.159329
ZNF250	8	146076632	146127553	52	2.5521	0.0053544	0.159329
DIXDC1	11	111797868	111893308	74	2.5516	0.0053615	0.159329
OR5D14	11	55563032	55563976	6	2.5508	0.0053739	0.159445
NRBP1	2	27650657	27665126	15	2.5496	0.005392	0.159698
FADS1	11	61567099	61596790	38	2.5467	0.0054379	0.159698
GEMIN2	14	39583427	39606177	70	2.5464	0.005442	0.159698
AC006372.1	7	157318477	157320019	5	2.5455	0.0054567	0.159698
CHCHD3	7	132469629	132766848	502	2.5453	0.0054597	0.159698
ABCC8	11	17414432	17498449	289	2.5451	0.0054629	0.159698
UVSSA	4	1341054	1381837	165	2.5437	0.0054846	0.159698
ASPH	8	62413116	62627155	501	2.5422	0.0055083	0.159698
OSBPL9	1	52042851	52254889	213	2.5412	0.0055236	0.159698
MYO6	6	76458909	76629254	300	2.5411	0.0055253	0.159698
RP11-166N6.3	3	150600784	150659530	184	2.541	0.0055265	0.159698
FAAH	1	46859937	46879520	35	2.5403	0.0055377	0.159698
OR5W2	11	55681126	55682058	9	2.5403	0.005538	0.159698
AGAP6	10	51748078	51770259	21	2.5403	0.0055382	0.159698
IL34	16	70613798	70694585	244	2.5398	0.0055457	0.159698
ZNF821	16	71893583	71929239	68	2.5397	0.0055467	0.159698
MAP2K7	19	7968728	7979363	36	2.5397	0.0055476	0.159698
PIN1	19	9945933	9960358	26	2.5388	0.005561	0.159698
BCAS1	20	52553316	52687304	589	2.5386	0.0055651	0.159698
OR4C16	11	55339604	55340536	11	2.5381	0.0055734	0.159698
PIEZO1	16	88781751	88851619	389	2.5374	0.0055836	0.159698
ARL9	4	57371509	57390614	53	2.5365	0.0055991	0.159698
SLC10A7	4	147175127	147443123	517	2.5363	0.005601	0.159698
RAD23B	9	110045418	110094475	167	2.5361	0.005604	0.159698
ARRDC1	9	140500106	140509812	20	2.536	0.0056062	0.159698
TNFRSF10C	8	22941868	22974950	115	2.5359	0.0056084	0.159698
DEK	6	18224099	18265054	78	2.5353	0.0056173	0.159698
CACNG8	19	54466294	54493469	88	2.5349	0.0056238	0.159698
CRYAB	11	111779289	111794446	18	2.5346	0.0056286	0.159698
TLR3	4	186990306	187009223	59	2.5322	0.0056669	0.160542
SEMA6C	1	151104161	151119104	41	2.5298	0.0057063	0.161249
ZNF318	6	43274872	43337216	88	2.5296	0.005709	0.161249
AXIN2	17	63524681	63557765	83	2.5245	0.0057927	0.163368
OR8K5	11	55926870	55927793	1	2.5235	0.0058101	0.163608
RGS4	1	163038565	163046592	15	2.523	0.0058186	0.163608
LINGO2	9	27948076	28670283	2545	2.5219	0.005836	0.163852
IST1	16	71879899	71962913	166	2.5203	0.0058623	0.164345
SH2B1	16	28857921	28885526	53	2.5174	0.0059118	0.164913
CCDC175	14	59971257	60043549	282	2.5169	0.005919	0.164913
RP11-123K3.4	12	57643392	57690267	50	2.5166	0.0059251	0.164913
GOLGA8B	15	34817408	34880704	103	2.5157	0.0059394	0.164913
OR2T8	1	248084320	248085258	19	2.5156	0.0059407	0.164913
YIPF4	2	32502979	32541663	72	2.5156	0.0059411	0.164913
TLR9	3	52255097	52265206	10	2.5155	0.0059439	0.164913
CNTF	11	58390146	58393198	5	2.5148	0.0059547	0.164969
MDGA2	14	47311134	48143999	2516	2.513	0.0059863	0.165504
L3HYPDH	14	59927081	59951148	79	2.5123	0.005998	0.165504
SKOR2	18	44746293	44775554	72	2.5121	0.0060012	0.165504
ACRV1	11	125541417	125551018	21	2.5116	0.0060092	0.165504
TSPAN2	1	115590632	115632121	154	2.5109	0.0060218	0.165608
GRIN2B	12	13693165	14133053	1386	2.5079	0.0060725	0.166759
ZC3H3	8	144519825	144623623	305	2.5062	0.0061024	0.167336
RETSAT	2	85569211	85581743	35	2.5028	0.0061613	0.168436
OR4K5	14	20388741	20389818	2	2.5026	0.0061642	0.168436
CTPS1	1	41445007	41478235	88	2.5023	0.0061694	0.168436
SULF2	20	46285092	46415360	550	2.4992	0.0062235	0.169432
ARMC3	10	23216953	23326518	275	2.4987	0.0062328	0.169432
MAMDC4	9	139745395	139755249	9	2.4986	0.0062338	0.169432
ATP2A1	16	28889726	28915830	29	2.4982	0.0062419	0.169432
CDK5RAP3	17	46045176	46059140	38	2.4944	0.0063083	0.169478
NPFFR1	10	72007085	72043432	133	2.494	0.0063159	0.169478
TMEM178B	7	140774032	141180180	946	2.494	0.0063163	0.169478
TRPM3	9	73143979	74061820	2794	2.4933	0.0063286	0.169478
OR8H3	11	55889849	55890787	14	2.4926	0.0063412	0.169478
VPS37A	8	17104080	17159936	192	2.4917	0.0063559	0.169478
UBE2H	7	129470572	129592789	408	2.4916	0.0063578	0.169478
KPTN	19	47978401	47987525	9	2.491	0.0063685	0.169478
LAMP3	3	182840001	182881627	172	2.4908	0.0063732	0.169478
SF3B1	2	198254508	198299815	42	2.49	0.006388	0.169478
SIK2	11	111473115	111601577	162	2.4899	0.0063893	0.169478
OR10AG1	11	55734975	55735990	11	2.4897	0.0063925	0.169478
ADAMTSL1	9	18473892	18910948	1808	2.4893	0.0063999	0.169478
TBC1D21	15	74165949	74181555	33	2.4892	0.0064021	0.169478
LMAN1L	15	75105057	75118099	34	2.4885	0.0064139	0.169478
HSPB2	11	111782966	111789574	9	2.4884	0.0064153	0.169478
KHDRBS1	1	32479430	32526451	24	2.4883	0.0064173	0.169478
NME1-NME2	17	49230920	49249108	56	2.488	0.006423	0.169478
NME2	17	49230951	49249105	56	2.488	0.006423	0.169478
DCDC2C	2	3751453	3836122	333	2.488	0.0064238	0.169478
C1orf173	1	75033795	75139422	164	2.4856	0.0064659	0.169825
ANKRD13C	1	70726271	70820417	149	2.4855	0.0064678	0.169825
ITIH3	3	52828784	52843025	22	2.485	0.0064774	0.169825
ZNF461	19	37128094	37157755	60	2.4848	0.0064804	0.169825
OR5T2	11	55999490	56000737	12	2.4847	0.0064827	0.169825
DDAH1	1	85784164	86043933	747	2.4843	0.0064911	0.169825
WRN	8	30891317	31031285	296	2.4822	0.0065284	0.170564
C1orf105	1	172389828	172437971	136	2.4814	0.0065437	0.170726
ABCC10	6	43395104	43418168	48	2.4799	0.0065713	0.171024
MMP14	14	23305766	23318236	37	2.4798	0.0065733	0.171024
PCNA	20	5095599	5107272	18	2.4766	0.0066323	0.172321
DEPDC5	22	32149944	32303012	412	2.4727	0.0067056	0.173861
ZNF35	3	44690219	44702283	9	2.4721	0.0067157	0.173861
C1orf200	1	9712668	9714644	4	2.4719	0.0067193	0.173861
MUCL1	12	55224303	55252177	122	2.4686	0.0067817	0.174919
C1orf185	1	51567906	51613752	64	2.4686	0.0067821	0.174919
WFDC12	20	43752066	43753106	4	2.4683	0.0067881	0.174919
TFAP2B	6	50786436	50815326	70	2.4669	0.0068135	0.175
NKIRAS1	3	23933151	23988082	181	2.4667	0.0068174	0.175
RICTOR	5	38938021	39074510	276	2.4655	0.0068408	0.175
ABCB1	7	87133175	87342611	421	2.4647	0.0068557	0.175
KCTD13	16	29916333	29938356	35	2.4642	0.0068662	0.175
S100A7L2	1	153409534	153412425	7	2.464	0.0068694	0.175
SLC1A3	5	36606457	36688436	210	2.4637	0.0068751	0.175
MXI1	10	111967363	112047123	214	2.4635	0.00688	0.175
KIRREL3	11	126293254	126873355	1964	2.4633	0.0068825	0.175
PDHB	3	58413357	58419584	25	2.4632	0.006886	0.175
KRTAP10-9	21	46047040	46048294	15	2.4622	0.0069043	0.175
CCDC87	11	66357640	66360554	4	2.462	0.006908	0.175
SKAP2	7	26706681	27034858	831	2.4616	0.0069165	0.175
CHST14	15	40763160	40765353	1	2.4613	0.0069215	0.175
NKAIN2	6	124125286	125146803	2816	2.4598	0.0069506	0.175394
C19orf45	19	7557862	7573336	71	2.4595	0.0069557	0.175394
DCTN6	8	30013813	30041156	48	2.458	0.0069848	0.175669
GPR135	14	59895740	59932060	131	2.458	0.0069853	0.175669
ADNP2	18	77866915	77905406	133	2.4545	0.0070548	0.177039
HSPB2-C11orf52	11	111783460	111797595	14	2.4543	0.0070586	0.177039
ADAT2	6	143743969	143771810	85	2.4515	0.0071136	0.178181
TP53INP2	20	33292094	33301243	10	2.4502	0.0071393	0.178587
STT3A	11	125461607	125495110	145	2.4493	0.0071569	0.178789
ATXN1L	16	71879894	71919171	69	2.4474	0.0071946	0.179493
ZNHIT1	7	100860949	100867471	20	2.4464	0.0072136	0.179729
C16orf78	16	49407734	49433342	78	2.4456	0.007231	0.179924
PCDHA1	5	140165876	140391929	458	2.4447	0.0072488	0.180128
RBM6	3	49977440	50137478	285	2.4435	0.007273	0.180225
GGT7	20	33432523	33460663	51	2.4427	0.0072888	0.180225
TRABD2A	2	85048774	85134132	291	2.4427	0.0072892	0.180225
KCNJ1	11	128706210	128737268	85	2.4423	0.0072964	0.180225
MUC1	1	155158300	155162707	7	2.4421	0.0073006	0.180225
RXRG	1	165370159	165414433	186	2.4414	0.0073146	0.180256
CRIP3	6	43267448	43276535	14	2.4407	0.0073301	0.180256
SLC4A10	2	162280843	162841792	1137	2.4406	0.0073306	0.180256
ZNF397	18	32820994	32847097	41	2.4383	0.0073791	0.181212
RALGAPB	20	37101459	37207504	164	2.4369	0.0074067	0.181563
CYSTM1	5	139554227	139661637	193	2.4366	0.0074127	0.181563
SLC27A3	1	153746830	153752633	6	2.4354	0.0074373	0.181929
SLC41A2	12	105196331	105352522	391	2.4341	0.0074652	0.181999
SUN1	7	855528	936072	307	2.434	0.007467	0.181999
SAA4	11	18252896	18258440	13	2.4339	0.0074692	0.181999
FXR2	17	7494548	7518189	36	2.4318	0.0075112	0.182785
PAPPA2	1	176432307	176814735	805	2.4306	0.0075366	0.18299
FAM71E1	19	50970042	50980010	20	2.4303	0.0075426	0.18299
VGLL2	6	117586721	117594728	19	2.43	0.0075494	0.18299
PRSS3	9	33750515	33799230	135	2.4296	0.0075585	0.18299
CAPN10	2	241526133	241557122	152	2.4285	0.0075814	0.183157
ATXN2L	16	28834356	28848558	28	2.4283	0.0075849	0.183157
ARL6IP4	12	123464607	123467456	1	2.4264	0.0076245	0.183878
PCDHA3	5	140180783	140391929	429	2.4231	0.0076938	0.185311
GRINA	8	145064226	145067583	5	2.4186	0.0077906	0.186873
OR5T3	11	56019676	56020698	1	2.4186	0.0077912	0.186873
TP53I13	17	27893070	27900175	11	2.4181	0.0077999	0.186873
ANKHD1	5	139781399	139929163	125	2.4178	0.0078083	0.186873
ANKHD1-EIF4EBP3	5	139781493	139929154	125	2.4178	0.0078083	0.186873
NACAD	7	45120037	45128513	27	2.4132	0.0079059	0.188661
MIS12	17	5389605	5394134	26	2.4132	0.007906	0.188661
MYO1G	7	45002261	45018697	39	2.4123	0.0079257	0.188661
ARSB	5	78073032	78281910	722	2.4119	0.0079358	0.188661
CNOT1	16	58553855	58663790	341	2.4118	0.0079377	0.188661
LRRC7	1	70034081	70617628	1619	2.4114	0.0079456	0.188661
DYM	18	46570039	46987717	1097	2.4105	0.0079646	0.188661
FNDC4	2	27714750	27718112	5	2.41	0.0079757	0.188661
MKRN2	3	12598513	12625212	64	2.4097	0.0079827	0.188661
COMMD5	8	146066427	146079121	48	2.4097	0.0079833	0.188661
SNX19	11	130745331	130786404	226	2.4085	0.0080098	0.189049
ARMC12	6	35704809	35716856	23	2.4069	0.0080437	0.189612
AC139100.2	18	77905807	77936315	107	2.4057	0.0080702	0.189769
LYSMD4	15	100255902	100273766	50	2.4056	0.0080721	0.189769
DYNLT1	6	159057506	159065771	14	2.4052	0.0080808	0.189769
LRFN4	11	66624118	66627946	2	2.4044	0.0080987	0.189769
ZNF382	19	37095719	37119499	39	2.4043	0.0081008	0.189769
SETD8	12	123868320	123893905	59	2.4038	0.0081124	0.189804
AC091801.1	7	3179868	3214287	219	2.4016	0.0081623	0.190591
GGA2	16	23474863	23533316	116	2.4014	0.0081663	0.190591
CH25H	10	90965694	90967071	5	2.4003	0.0081898	0.190903
R3HDM2	12	57643392	57824788	218	2.3996	0.008207	0.190914
RHO	3	129247483	129254012	14	2.3994	0.0082106	0.190914
YY1AP1	1	155629237	155658791	27	2.3978	0.0082458	0.191494
KCNK12	2	47743720	47798078	130	2.3974	0.0082559	0.191494
SIDT2	11	117049449	117068160	57	2.3964	0.0082794	0.191606
SCAMP2	15	75136071	75165706	40	2.3963	0.0082811	0.191606
RP11-343C2.12	16	69362547	69368774	14	2.3944	0.0083229	0.192337
AL031320.1	6	143759575	143764295	10	2.393	0.0083558	0.19286
BACE2	21	42539728	42654445	339	2.3923	0.0083724	0.193006
PCNT	21	47744036	47865682	508	2.3914	0.0083925	0.193233
PELI3	11	66234216	66244808	18	2.3906	0.0084101	0.193401
HARS	5	140052758	140071609	32	2.387	0.0084928	0.195065
SPRY2	13	80910111	80915086	6	2.386	0.0085159	0.195357
MED16	19	867962	893218	108	2.3845	0.0085512	0.195779
KRI1	19	10663761	10676713	53	2.3843	0.0085551	0.195779
ATXN7L1	7	105245514	105517050	753	2.3825	0.0085974	0.196508
PTPRR	12	71031853	71314623	859	2.3817	0.0086169	0.196714
BOLL	2	198591603	198651486	75	2.3805	0.0086452	0.197046
HARS2	5	140071011	140078889	11	2.3798	0.0086608	0.197046
PXT1	6	36358328	36410666	172	2.3792	0.008675	0.197046
TNFSF12	17	7452208	7464925	40	2.3788	0.0086838	0.197046
TNFSF12-TNFSF13	17	7452416	7464918	40	2.3788	0.0086838	0.197046
ASH1L	1	155305059	155532598	174	2.3776	0.0087123	0.197454
TTBK1	6	43211418	43255997	111	2.3751	0.0087712	0.19855
HPCA	1	33351595	33364042	17	2.3727	0.0088284	0.199605
USP7	16	8985951	9058371	188	2.3703	0.008886	0.200666
ALAS1	3	52232102	52248343	15	2.3687	0.0089257	0.201082
HERC4	10	69681665	69835105	291	2.3687	0.0089258	0.201082
MAZ	16	29817427	29823649	3	2.3674	0.0089571	0.201545
RORB	9	77112281	77308093	433	2.3665	0.0089776	0.201686
H2AFZ	4	100869243	100871545	6	2.3662	0.0089848	0.201686
C3orf83	3	12556433	12602558	157	2.3655	0.009004	0.201876
MANEA	6	96025419	96057333	111	2.3646	0.0090236	0.202075
PP2D1	3	20021453	20053822	122	2.3639	0.0090417	0.202239
MAP3K19	2	135722061	135805038	200	2.3625	0.0090771	0.20279
UQCRB	8	97238148	97247862	18	2.3617	0.0090955	0.20296
PMEPA1	20	56223448	56286592	220	2.3609	0.0091143	0.203013
TRAPPC6B	14	39617015	39639736	65	2.3605	0.0091254	0.203013
EPHA8	1	22890057	22930087	151	2.36	0.0091384	0.203013
GPHN	14	66974125	67648520	2178	2.3596	0.009147	0.203013
AC011997.1	2	198557830	198639547	105	2.359	0.0091626	0.203013
CEACAM19	19	45165545	45187631	32	2.3589	0.0091655	0.203013
MC1R	16	89978527	89987385	32	2.3585	0.0091734	0.203013
INVS	9	102861538	103063282	454	2.3578	0.0091929	0.203205
TLN1	9	35696945	35732392	42	2.3569	0.0092147	0.203448
MEF2B	19	19256377	19303400	192	2.355	0.0092622	0.203814
TAL1	1	47681962	47697892	35	2.3549	0.009265	0.203814
TNFRSF10B	8	22877646	22926692	167	2.3547	0.0092695	0.203814
HOXA7	7	27193335	27197555	8	2.3545	0.0092746	0.203814
ABHD6	3	58223233	58281420	218	2.3516	0.0093457	0.205051
LSM12	17	42112003	42144987	45	2.3514	0.0093527	0.205051
MEF2BNB-MEF2B	19	19256376	19302967	190	2.3495	0.0093984	0.205813
SRF	6	43139037	43149243	14	2.3489	0.0094151	0.205939
ACAT1	11	107992243	108018503	51	2.3481	0.0094354	0.206143
FAM63A	1	150969025	150980851	18	2.3467	0.0094712	0.206685
GAPDH	12	6643093	6647537	14	2.3459	0.0094902	0.20686
CTH	1	70876901	70905534	74	2.3452	0.0095093	0.207036
CENPBD1	16	90036206	90038942	6	2.3436	0.009549	0.207112
LGALS9	17	25956824	25976586	54	2.3428	0.0095711	0.207112
ATRN	20	3451687	3631769	484	2.3423	0.0095839	0.207112
CNOT7	8	17086737	17104387	41	2.3421	0.0095866	0.207112
C15orf57	15	40820882	40857256	100	2.3414	0.0096045	0.207112
TTC26	7	138818490	138876732	124	2.341	0.0096168	0.207112
RRP12	10	99116115	99161127	188	2.3409	0.0096196	0.207112
PCDHA2	5	140174444	140391929	440	2.3408	0.0096219	0.207112
PYROXD2	10	100143322	100174941	155	2.3407	0.009624	0.207112
CERK	22	47080308	47134158	212	2.3405	0.0096301	0.207112
APH1A	1	150237804	150241980	2	2.3402	0.0096355	0.207112
TTC4	1	55181495	55208330	148	2.3399	0.0096449	0.207112
SNX27	1	151584541	151671567	114	2.3353	0.0097643	0.209437
TMEM259	19	1009647	1021117	89	2.3344	0.0097872	0.209471
STARD9	15	42867857	43013179	182	2.3343	0.0097891	0.209471
FDPS	1	155278539	155290457	14	2.3339	0.0097993	0.209471
RMI1	9	86595626	86618985	31	2.3322	0.0098458	0.210226
ANAPC13	3	134196548	134205558	21	2.331	0.0098774	0.210358
KIAA1109	4	123073488	123283913	302	2.3309	0.0098787	0.210358
PRSS35	6	84222194	84235423	34	2.3307	0.0098855	0.210358
NANOGNB	12	7917812	7926717	12	2.3292	0.0099247	0.210605
ATP11B	3	182511288	182639423	248	2.329	0.0099305	0.210605
SCRT1	8	145554228	145559943	6	2.329	0.0099307	0.210605
TBRG4	7	45139699	45151646	34	2.3283	0.0099479	0.210732
ZMAT2	5	140078265	140086248	12	2.3276	0.0099662	0.210793
TTC1	5	159436120	159492550	132	2.3269	0.0099844	0.210793
ENDOU	12	48103517	48119350	44	2.3269	0.0099844	0.210793
GLT8D1	3	52728505	52740048	14	2.3253	0.010028	0.211476
HDHD2	18	44633774	44676891	141	2.3241	0.01006	0.211803
ELMOD3	2	85581517	85618875	87	2.3239	0.010066	0.211803
OPN1SW	7	128412545	128415844	10	2.3221	0.010114	0.212457
DSCR8	21	39493545	39560110	126	2.3215	0.01013	0.212457
SNTB1	8	121547985	121825513	787	2.3215	0.010131	0.212457
GPR75	2	54080050	54087126	21	2.3204	0.01016	0.212592
DOCK5	8	25042238	25275598	607	2.3204	0.01016	0.212592
ZNF609	15	64752941	64978264	421	2.3199	0.010172	0.212606
S100A7	1	153430220	153433177	7	2.3192	0.010191	0.212767
WNT10B	12	49359123	49365546	9	2.3178	0.010231	0.213365
AL354993.1	20	52105495	52106164	1	2.3161	0.010276	0.214066
PPP2R1B	11	111597632	111637151	41	2.3149	0.010308	0.214146
DARS2	1	173793641	173827684	34	2.3148	0.010311	0.214146
NDRG3	20	35280169	35374481	94	2.3147	0.010314	0.214146
RGCC	13	42031695	42045018	35	2.3138	0.01034	0.214296
CORO1A	16	30194148	30200397	7	2.3136	0.010344	0.214296
CD46	1	207925402	207968858	96	2.313	0.010362	0.214433
CEP63	3	134204585	134293859	207	2.311	0.010416	0.215314
PHKG2	16	30759591	30772490	6	2.3096	0.010455	0.215883
TUFM	16	28853732	28857729	7	2.3088	0.010477	0.2161
ENTPD8	9	140328816	140336268	14	2.3075	0.010513	0.216234
CLEC1B	12	10138241	10166023	143	2.3071	0.010523	0.216234
SPHKAP	2	228844666	229046361	724	2.307	0.010527	0.216234
ETS2	21	40177231	40196879	42	2.3069	0.01053	0.216234
BRAT1	7	2577511	2595361	83	2.3064	0.010545	0.216234
OR7A10	19	14951760	14952689	5	2.3059	0.010559	0.216234
KLC2	11	66024765	66035331	13	2.3057	0.010564	0.216234
F11	4	187187099	187210835	66	2.3052	0.010579	0.216306
MON1A	3	49946302	49967606	22	2.3037	0.010621	0.216816
ZNF34	8	145998499	146012730	32	2.3034	0.010627	0.216816
ZNF710	15	90544624	90625438	190	2.3025	0.010655	0.217039
ATP1B3	3	141594966	141645356	174	2.3022	0.010661	0.217039
HNF1A	12	121416346	121440315	95	2.3007	0.010704	0.217444
RP11-162A12.2	18	74506688	74534251	87	2.3007	0.010704	0.217444
LMOD1	1	201865580	201915715	122	2.2993	0.010744	0.217676
PCDHA4	5	140186659	140391929	406	2.2991	0.01075	0.217676
NAGS	17	42081914	42086431	11	2.2987	0.010762	0.217676
LAT	16	28996147	29002104	7	2.298	0.010782	0.217676
MAP2K4	17	11924141	12047147	199	2.2977	0.010789	0.217676
ADORA2A	22	24813847	24838328	55	2.2976	0.010792	0.217676
BRE	2	28112808	28561768	920	2.2974	0.010798	0.217676
ZNF517	8	146024261	146036554	26	2.297	0.010808	0.217676
TNFRSF25	1	6521211	6526255	14	2.296	0.010839	0.217722
TNNT2	1	201328136	201346890	84	2.2959	0.010841	0.217722
SNAP23	15	42783431	42837547	85	2.2958	0.010845	0.217722
ASCL2	11	2289725	2292182	5	2.295	0.010866	0.217799
EARS2	16	23533335	23569052	111	2.2948	0.010872	0.217799
NHLH2	1	116378998	116386538	21	2.2929	0.010928	0.218688
OR8H2	11	55872519	55873457	9	2.2904	0.010999	0.219661
RABGAP1L	1	174128548	174964445	1787	2.2904	0.011	0.219661
DFNA5	7	24737972	24809244	272	2.2896	0.011023	0.219834
CHTF8	16	69151913	69166487	27	2.2893	0.011032	0.219834
WARS	14	100800125	100843142	128	2.2869	0.011101	0.220851
MMP16	8	89044237	89340254	665	2.2863	0.011118	0.220851
OTOG	11	17568920	17668697	241	2.2859	0.01113	0.220851
SPEF1	20	3758151	3762095	5	2.2859	0.01113	0.220851
ADK	10	75910960	76469061	879	2.2855	0.011143	0.220876
PIGC	1	172339329	172413230	157	2.2841	0.011182	0.221054
LARP1B	4	128982423	129144086	299	2.2839	0.011189	0.221054
TMEM238	19	55890613	55895966	17	2.2836	0.011196	0.221054
ABAT	16	8768422	8878432	596	2.2835	0.011199	0.221054
SFRP2	4	154701744	154710272	14	2.2825	0.011229	0.221241
UBN2	7	138915102	138992982	112	2.2824	0.011232	0.221241
AXDND1	1	179334855	179523870	1131	2.2808	0.011279	0.221589
MSI2	17	55333212	55762046	1170	2.2807	0.011284	0.221589
APOA2	1	161192082	161193421	2	2.2806	0.011285	0.221589
HTR1D	1	23516993	23521222	9	2.2802	0.011298	0.221613
MCM3AP	21	47655047	47706211	163	2.2795	0.01132	0.221621
ZP4	1	238045705	238054094	19	2.2794	0.011322	0.221621
PMS2	7	6012870	6048756	126	2.2784	0.011352	0.221962
IK	5	140026643	140042064	21	2.278	0.011363	0.221962
CATSPER4	1	26517052	26529459	65	2.2775	0.011377	0.222005
MST1R	3	49924435	49941299	24	2.2765	0.011408	0.222075
GSTO1	10	105995114	106027217	68	2.2765	0.011408	0.222075
AC008948.1	5	101569696	101571279	5	2.2762	0.011416	0.222075
CLEC4C	12	7882011	7904201	97	2.2745	0.011469	0.222732
CAMKV	3	49895421	49907655	15	2.2739	0.011485	0.222732
SLC22A14	3	38323785	38360066	175	2.2738	0.011489	0.222732
EZH2	7	148504475	148581413	151	2.2732	0.011506	0.222732
JKAMP	14	59951161	59972128	77	2.2731	0.011509	0.222732
CNKSR1	1	26503894	26516377	28	2.2726	0.011524	0.222793
INS	11	2181009	2182571	7	2.2722	0.011538	0.222835
SLC10A4	4	48485360	48491213	11	2.2697	0.011612	0.223882
KCNJ15	21	39529128	39679279	414	2.2696	0.011616	0.223882
RPL35	9	127620159	127624260	7	2.2691	0.01163	0.223922
BLOC1S5-TXNDC5	6	7881755	8064597	733	2.2685	0.011651	0.223926
FAM170B	10	50339199	50342053	14	2.2683	0.011654	0.223926
OLFM1	9	137967268	138013025	206	2.2661	0.011722	0.225003
TXNDC9	2	99935445	99957165	47	2.2647	0.011764	0.225387
FAM107B	10	14560556	14816896	1019	2.2647	0.011766	0.225387
CNTN4	3	2140497	3099645	4311	2.264	0.011786	0.225541
PNN	14	39644387	39652422	18	2.2628	0.011824	0.226037
SEC23A	14	39501123	39578850	196	2.262	0.011848	0.226037
VSNL1	2	17720393	17838285	397	2.2615	0.011866	0.226037
CDK6	7	92234235	92465908	281	2.2614	0.011866	0.226037
USO1	4	76649777	76735382	189	2.2613	0.011872	0.226037
ZFP91-CNTF	11	58346645	58392112	76	2.259	0.011941	0.226756
SLC43A1	11	57252007	57283259	49	2.2589	0.011946	0.226756
POLN	4	2073645	2243848	394	2.2588	0.011948	0.226756
RP11-680G10.1	16	85391069	85393055	6	2.2585	0.011958	0.226756
CHEK1	11	125495036	125546150	119	2.2573	0.011995	0.227019
DAZAP2	12	51632076	51665146	85	2.2572	0.011996	0.227019
PTPRJ	11	48002113	48189670	345	2.2556	0.012049	0.227583
CHP1	15	41523037	41574043	113	2.2555	0.01205	0.227583
OR6C76	12	55820038	55820976	1	2.2546	0.012081	0.227766
PLEKHA2	8	38758753	38831428	200	2.2542	0.012093	0.227766
COL16A1	1	32117848	32169920	96	2.2541	0.012096	0.227766
TCEB3B	18	44558943	44561988	15	2.2535	0.012113	0.227858
MAPK14	6	35995488	36079013	177	2.2497	0.012233	0.229885
PPAP2B	1	56960419	57110974	504	2.2488	0.012264	0.229962
KCNH3	12	49932940	49952091	40	2.2483	0.012279	0.229962
TMED2	12	124069078	124083116	44	2.2483	0.01228	0.229962
GNL3	3	52715172	52728508	22	2.2481	0.012286	0.229962
EIF4ENIF1	22	31832963	31892094	118	2.247	0.012319	0.230197
BTBD18	11	57510986	57519253	5	2.2469	0.012323	0.230197
AFAP1	4	7760441	7941653	945	2.2447	0.012393	0.231275
HIPK2	7	139246316	139477577	410	2.2443	0.012406	0.231288
CLDN11	3	170136653	170578169	1169	2.2439	0.01242	0.231319
VIM	10	17270258	17279592	13	2.2426	0.012461	0.231581
PURA	5	139487362	139496321	3	2.2424	0.012467	0.231581
CACNA1G	17	48638429	48704835	145	2.2423	0.012471	0.231581
HNF1B	17	36046435	36105237	159	2.2419	0.012484	0.231588
FAM13B	5	137273649	137387650	216	2.2415	0.012496	0.231588
MOGAT3	7	100838288	100844302	11	2.2409	0.012518	0.231652
RER1	1	2323267	2336883	37	2.2404	0.012531	0.231652
WDR55	5	140044261	140053709	16	2.2402	0.012537	0.231652
LUZP2	11	24518516	25104150	2455	2.2397	0.012555	0.231652
GRIA4	11	105480721	105852819	684	2.2395	0.012561	0.231652
CDC42BPB	14	103398716	103523799	288	2.2373	0.012633	0.232579
FAM174B	15	93160673	93353114	784	2.2372	0.012636	0.232579
PSMB7	9	127115745	127177723	98	2.2361	0.012671	0.232687
HOXB9	17	46698518	46703839	15	2.2361	0.012674	0.232687
TMEM190	19	55888204	55889612	2	2.2359	0.012679	0.232687
SH2D6	2	85645844	85664152	53	2.2348	0.012715	0.233121
MRGPRG	11	3239174	3240043	1	2.2311	0.012839	0.235165
MPC1	6	166778407	166796486	24	2.2306	0.012853	0.235192
TRIM64C	11	49075266	49080664	15	2.2295	0.012891	0.235329
CDK2AP1	12	123745528	123756881	36	2.2295	0.012891	0.235329
POLR2H	3	184079506	184086384	13	2.2293	0.012898	0.235329
SLC4A1AP	2	27886338	27917840	25	2.2277	0.012949	0.235364
MRPL13	8	121393000	121457642	97	2.2276	0.012953	0.235364
KLHL26	19	18747775	18781309	97	2.2268	0.012979	0.235364
KDR	4	55944644	55991756	122	2.2268	0.012981	0.235364
RGS7	1	240931554	241520530	1927	2.2266	0.012988	0.235364
HSD11B1	1	209859510	209908295	97	2.2265	0.012991	0.235364
RP1-4G17.5	17	7150148	7165408	23	2.2262	0.012999	0.235364
LMBR1L	12	49490919	49504683	12	2.2262	0.013	0.235364
KCNC2	12	75433857	75603648	448	2.2258	0.013014	0.235391
HCAR3	12	123199303	123201439	14	2.2242	0.013067	0.235911
ELP5	17	7154735	7163259	13	2.2233	0.013099	0.235911
PIK3IP1	22	31677579	31688520	25	2.2232	0.013099	0.235911
AC126614.1	12	57810198	57810536	1	2.2232	0.013102	0.235911
RP11-463C8.4	14	77564654	77691805	428	2.2229	0.01311	0.235911
NPM3	10	103541082	103543170	4	2.2227	0.013118	0.235911
INSRR	1	156809855	156828810	21	2.2212	0.013168	0.236139
ZSCAN30	18	32831032	32870196	75	2.221	0.013176	0.236139
JTB	1	153946745	153950164	2	2.2208	0.013184	0.236139
ZNF547	19	57874845	57890933	39	2.2206	0.01319	0.236139
MTBP	8	121457640	121554373	231	2.2201	0.013206	0.236139
PRM2	16	11369496	11370337	3	2.2201	0.013206	0.236139
SOGA1	20	35405845	35492089	116	2.2184	0.013265	0.236969
RPP14	3	58291974	58310422	69	2.2177	0.013286	0.237119
ZFP91	11	58346584	58388515	72	2.2173	0.013302	0.237133
PFDN1	5	139624624	139682706	87	2.217	0.013312	0.237133
DND1	5	140050379	140053171	1	2.2159	0.013349	0.237242
CNP	17	40118759	40129749	20	2.2159	0.013349	0.237242
SLC2A4	17	7184986	7191576	8	2.2157	0.013356	0.237242
HOXB13	17	46802125	46806540	7	2.2148	0.013388	0.23738
MSRA	8	9911778	10286401	1549	2.2147	0.013389	0.23738
SLC19A2	1	169433147	169455241	38	2.213	0.01345	0.238172
PPIL2	22	22006559	22054304	180	2.2127	0.013459	0.238172
MTERFD1	8	97251626	97273838	36	2.2118	0.013491	0.238514
ATP6V1G3	1	198492352	198510075	34	2.2098	0.01356	0.239284
ITIH1	3	52811603	52826078	33	2.2098	0.01356	0.239284
YARS	1	33240840	33283754	81	2.208	0.013622	0.239695
ADARB2	10	1228073	1779670	2326	2.208	0.013622	0.239695
GSS	20	33516236	33543620	33	2.2079	0.013624	0.239695
ULK3	15	75128457	75135687	14	2.2074	0.013642	0.239695
PPL	16	4932508	5010742	358	2.2073	0.013647	0.239695
CARS	11	3022152	3078843	170	2.2061	0.013688	0.240191
ZNF513	2	27600098	27603657	2	2.2048	0.013733	0.240372
FYN	6	111981535	112194655	532	2.2048	0.013735	0.240372
APOBEC3G	22	39436924	39483748	115	2.2046	0.013741	0.240372
TXNDC5	6	7881483	8026646	588	2.2041	0.01376	0.240372
PRKAR1A	17	66507921	66547460	96	2.204	0.013763	0.240372
IREB2	15	78729773	78793798	132	2.2036	0.013775	0.240372
SLC7A5	16	87863629	87903094	206	2.2024	0.013818	0.240899
STAC3	12	57637236	57644976	7	2.202	0.013832	0.24092
GOLGA8A	15	34671269	34880704	771	2.201	0.013867	0.241118
MRPL9	1	151732119	151736040	12	2.201	0.013869	0.241118
ZBTB7C	18	45553044	45937123	1381	2.2006	0.013882	0.241121
RP11-201K10.3	1	155141885	155159748	30	2.1986	0.013953	0.242034
TSPYL4	6	116571151	116575261	11	2.198	0.013975	0.242034
KCNS1	20	43720951	43729753	14	2.1979	0.013978	0.242034
ATP13A2	1	17312453	17338423	55	2.1977	0.013986	0.242034
HPS5	11	18300223	18343745	112	2.1936	0.014131	0.243922
CXCL5	4	74861359	74864496	4	2.1936	0.014133	0.243922
PAQR4	16	3019246	3023490	8	2.1934	0.014138	0.243922
SCAI	9	127704887	127905785	331	2.1932	0.014147	0.243922
CCDC88C	14	91737667	91884188	400	2.1927	0.014166	0.244026
SAAL1	11	18091482	18127638	121	2.1922	0.014182	0.244078
TXNRD2	22	19863040	19929341	297	2.1908	0.014234	0.244474
WIZ	19	15532319	15560762	21	2.1907	0.014239	0.244474
SEMA3G	3	52467069	52479101	16	2.1905	0.014244	0.244474
PEX5L	3	179512746	179754841	675	2.1897	0.014272	0.244732
MSH2	2	47630108	47789450	459	2.1892	0.014292	0.244851
KLHL24	3	183353356	183402265	185	2.1883	0.014324	0.245176
TFAP2E	1	36038971	36060929	22	2.1877	0.014346	0.24533
ANKRD11	16	89334038	89556969	440	2.1851	0.014442	0.246747
SOAT2	12	53497302	53518322	96	2.1842	0.014475	0.247048
CSNK2A2	16	58191811	58231824	130	2.1836	0.014495	0.247048
OR5M11	11	56309746	56310757	5	2.1835	0.014499	0.247048
ZCCHC14	16	87439852	87525651	324	2.1815	0.014572	0.248067
MROH9	1	170904612	171033906	440	2.1806	0.014607	0.248332
RAB8B	15	63481668	63559981	173	2.1804	0.014614	0.248332
CUL4A	13	113862552	113919399	131	2.1797	0.014639	0.248533
CYP11A1	15	74630100	74660081	46	2.1789	0.014671	0.248851
TRIM46	1	155145873	155157447	15	2.1782	0.014695	0.248933
ZDHHC8	22	20116979	20135530	63	2.1777	0.014714	0.248933
AP001468.1	21	47612391	47613673	4	2.1774	0.014724	0.248933
PGLYRP1	19	46522411	46526323	7	2.1772	0.014732	0.248933
CTBP1	4	1205236	1243741	129	2.177	0.014742	0.248933
CCDC181	1	169364108	169429907	179	2.1738	0.014862	0.250735
PRUNE	1	150980896	151008189	66	2.1707	0.014977	0.252448
RALB	2	120997640	121052289	151	2.1695	0.015024	0.253014
DDX19A	16	70380732	70407286	28	2.1671	0.015112	0.254268
PRR14L	22	32072242	32146126	172	2.1663	0.015146	0.254613
BMP10	2	69092613	69098649	11	2.1659	0.015161	0.254637
PCDHA5	5	140201222	140391929	379	2.1651	0.01519	0.254759
NDUFB5	3	179322478	179345435	37	2.1642	0.015224	0.254759
DDX20	1	112297867	112310638	48	2.1642	0.015225	0.254759
GALNT6	12	51745031	51786651	94	2.164	0.015234	0.254759
TGFB1I1	16	31482906	31489281	6	2.1639	0.015236	0.254759
FAM174A	5	99871009	99922445	107	2.1632	0.015265	0.255018
ZMYND11	10	180405	300577	201	2.1624	0.015292	0.255049
BIRC6	2	32582096	32843966	305	2.1624	0.015294	0.255049
ZNF835	19	57174020	57183151	51	2.1618	0.015316	0.255071
RFTN2	2	198432948	198540769	163	2.1614	0.015332	0.255071
SLC34A2	4	25656923	25680370	50	2.1613	0.015336	0.255071
UCHL3	13	76123619	76180085	159	2.1588	0.015433	0.256458
CDAN1	15	43015757	43029324	30	2.1584	0.015447	0.256464
C10orf99	10	85933494	85945050	42	2.1574	0.015488	0.256918
FAM188B	7	30811033	30932002	454	2.1558	0.015549	0.257702
RAP1A	1	112084840	112259313	512	2.1525	0.015678	0.259612
BRAF	7	140419127	140624564	333	2.1522	0.015692	0.259615
ADAMTS20	12	43747669	43945724	570	2.1501	0.015772	0.260709
DLAT	11	111895538	111935114	42	2.1493	0.015807	0.260978
OR5B2	11	58189738	58190786	3	2.149	0.015816	0.260978
DST	6	56322785	56819426	949	2.1455	0.015955	0.262597
OR8J1	11	56127691	56128764	7	2.1455	0.015956	0.262597
CACNG6	19	54495542	54515923	87	2.1455	0.015956	0.262597
HTR5A-AS1	7	154858777	154863267	16	2.1441	0.016014	0.263042
FCGRT	19	50010073	50029590	47	2.144	0.016015	0.263042
RPA1	17	1732996	1803376	198	2.1438	0.016025	0.263042
IGSF22	11	18725852	18747777	74	2.1425	0.016077	0.263501
NCL	2	232318242	232348352	86	2.1424	0.016081	0.263501
ABHD17C	15	80972025	81047962	255	2.142	0.016095	0.263501
OAZ2	15	64979772	64995480	22	2.1416	0.016114	0.263583
CA12	15	63613577	63674360	133	2.1412	0.01613	0.263599
PEX11G	19	7541761	7562335	87	2.1409	0.016143	0.263599
MBOAT7	19	54677107	54693733	53	2.1396	0.016194	0.264202
NANOS1	10	120789228	120793854	2	2.1387	0.016232	0.264413
RP11-368I7.4	16	89749028	89752977	21	2.1386	0.016235	0.264413
HCAR1	12	123104824	123215390	293	2.1372	0.016291	0.264899
ST7	7	116593292	116870157	398	2.1372	0.016293	0.264899
SPNS1	16	28985542	28995869	14	2.1349	0.016386	0.266097
SPRYD3	12	53458388	53473204	29	2.1346	0.016395	0.266097
TCEA2	20	62681189	62703700	62	2.1337	0.016433	0.266484
HCN2	19	589893	617159	181	2.1328	0.016471	0.26687
C1QC	1	22970123	22974603	22	2.1324	0.016488	0.266915
CTDNEP1	17	7146910	7155810	7	2.1304	0.016571	0.268028
USB1	16	58033450	58055522	33	2.1291	0.016622	0.268467
CNIH2	11	66045661	66052772	7	2.1289	0.01663	0.268467
DNAJB14	4	100817405	100867883	81	2.1287	0.016641	0.268467
AATF	17	35306175	35414171	145	2.1282	0.016661	0.268467
HDGFRP2	19	4472284	4502223	117	2.1278	0.016675	0.268467
ZNF567	19	37178514	37218603	95	2.1273	0.016696	0.268467
FKBP10	17	39968932	39979465	20	2.1273	0.016698	0.268467
JUND	19	18390563	18392432	2	2.1267	0.016724	0.268655
NQO1	16	69740899	69760854	45	2.1258	0.016758	0.268972
CSDE1	1	115259534	115301297	68	2.1243	0.016822	0.269769
PCDHA6	5	140207563	140391929	373	2.1233	0.016865	0.269976
ZNF584	19	58912871	58929694	73	2.1231	0.016872	0.269976
MOGAT1	2	223536505	223574649	122	2.123	0.016878	0.269976
EXTL1	1	26346375	26362955	26	2.1223	0.016905	0.270178
C12orf43	12	121440225	121454305	56	2.1217	0.016932	0.27038
SH3RF2	5	145316142	145461354	351	2.1179	0.017092	0.272704
TOMM40L	1	161195793	161200408	4	2.1168	0.017138	0.273206
C5orf30	5	102594403	102614361	43	2.1161	0.017168	0.273452
RP11-1105G2.3	12	94671534	94676620	21	2.1157	0.017183	0.27346
SPATA18	4	52917497	52963458	85	2.1148	0.017223	0.273856
ATP6V0E2	7	149570057	149577784	35	2.1145	0.017237	0.273856
PATE2	11	125646008	125648714	12	2.1124	0.017325	0.275022
AARS	16	70286198	70323446	32	2.1119	0.017347	0.275139
PTGIR	19	47123725	47128375	7	2.1099	0.017434	0.276286
PARS2	1	55222571	55230187	27	2.1073	0.017547	0.277474
POLG2	17	62473902	62493154	41	2.1071	0.017553	0.277474
TTBK2	15	43030932	43213007	214	2.1069	0.017562	0.277474
PLCZ1	12	18836103	18890991	197	2.1068	0.017568	0.277474
UBFD1	16	23568392	23585710	49	2.1062	0.017595	0.277577
EDRF1	10	127408084	127452712	59	2.106	0.017604	0.277577
TARM1	19	54573149	54584634	58	2.1055	0.017622	0.2776
AC007204.1	19	20047769	20048639	2	2.1052	0.017635	0.2776
PGPEP1	19	18451397	18480760	93	2.1044	0.01767	0.277796
ZNF850	19	37205285	37263727	117	2.1043	0.017677	0.277796
PHPT1	9	139743176	139745488	5	2.103	0.017734	0.278227
IRF3	19	50162826	50169132	12	2.103	0.017734	0.278227
ZNF566	19	36936021	36980804	107	2.1023	0.017761	0.278418
EFR3B	2	25264999	25378243	245	2.1002	0.017858	0.279462
ATG4D	19	10654571	10664094	26	2.1	0.017864	0.279462
TFDP2	3	141663277	141868386	707	2.0995	0.017885	0.279462
RPL28	19	55896713	55914612	97	2.0995	0.017887	0.279462
MSL2	3	135867764	135916083	51	2.0971	0.017991	0.280824
XPC	3	14186647	14220283	70	2.0968	0.018004	0.280824
TMEM219	16	29952206	29984373	49	2.0959	0.018044	0.280968
DERL2	17	5374571	5390131	43	2.0956	0.018058	0.280968
TCF25	16	89940000	89977792	142	2.0954	0.018066	0.280968
COPS8	2	237993955	238009109	19	2.0953	0.018073	0.280968
LAMTOR3	4	100799493	100815647	23	2.0944	0.01811	0.281311
C2orf82	2	233721980	233743418	59	2.0921	0.018215	0.282366
DKK3	11	11984653	12031316	178	2.0919	0.018224	0.282366
MUC7	4	71296209	71348714	197	2.0915	0.018242	0.282366
TEX26	13	31506840	31549639	143	2.0913	0.01825	0.282366
PPARGC1A	4	23756664	23905712	439	2.0912	0.018253	0.282366
GLI1	12	57853918	57866045	28	2.0906	0.01828	0.282474
C9orf64	9	86553226	86571901	30	2.0904	0.01829	0.282474
MAPK3	16	30125426	30134827	11	2.0894	0.018338	0.282641
PPFIA4	1	202995626	203047868	173	2.0891	0.018347	0.282641
TSEN34	19	54693789	54697585	11	2.0891	0.018348	0.282641
PRDM7	16	90122974	90158480	114	2.0884	0.018382	0.282641
AC005609.1	5	140240341	140243224	8	2.088	0.018398	0.282641
ACADVL	17	7120444	7128592	10	2.0877	0.018411	0.282641
TNFRSF14	1	2487078	2496821	19	2.0876	0.018415	0.282641
OASL	12	121458095	121477045	46	2.0875	0.018421	0.282641
ACAD9	3	128598439	128634910	96	2.087	0.018446	0.282794
ZNF655	7	99156029	99174076	33	2.086	0.018489	0.283222
MELK	9	36572859	36677678	166	2.0855	0.018514	0.283297
OR8J3	11	55904247	55905194	5	2.0852	0.018524	0.283297
FZD8	10	35927177	35930362	3	2.0838	0.018591	0.28409
STMND1	6	17102489	17131603	79	2.0827	0.018642	0.284639
TSNARE1	8	143293441	143484601	720	2.0822	0.018662	0.284713
CTD-2162K18.4	19	37264055	37267980	11	2.0815	0.018695	0.284985
OR4A47	11	48510269	48511332	5	2.0811	0.018713	0.285029
WDR25	14	100842755	100996640	235	2.0794	0.01879	0.285687
BMP8A	1	39957318	39991607	73	2.0791	0.018804	0.285687
SLC13A4	7	135365985	135414006	141	2.079	0.018807	0.285687
HBEGF	5	139712428	139726216	32	2.0788	0.018817	0.285687
SHANK3	22	51112843	51171726	144	2.0777	0.018866	0.286167
TMCO4	1	20008706	20126438	377	2.0775	0.018879	0.286167
PTF1A	10	23481256	23483181	3	2.0741	0.019035	0.287987
ECHDC3	10	11784365	11806069	76	2.074	0.019038	0.287987
DHDH	19	49436939	49448226	51	2.0739	0.019045	0.287987
MTX1	1	155178490	155183615	6	2.0729	0.019089	0.288139
SMARCD3	7	150935850	150974982	110	2.0728	0.019097	0.288139
CHMP2A	19	59062933	59066491	7	2.0727	0.019101	0.288139
HAGH	16	1845621	1877195	285	2.071	0.019178	0.289068
RAP2B	3	152880029	152886265	7	2.0704	0.019208	0.289289
TTC29	4	147627790	147867034	576	2.0699	0.01923	0.28932
UQCR10	22	30163358	30166402	5	2.0695	0.019249	0.28932
H1FOO	3	129262057	129270310	22	2.0691	0.019267	0.28932
KIAA1524	3	108268716	108308491	63	2.069	0.019273	0.28932
FAM105B	5	14664773	14699820	56	2.0687	0.019287	0.28932
RFXANK	19	19303008	19312678	19	2.0681	0.019314	0.289495
ZFAND3	6	37787275	38122400	867	2.0656	0.019435	0.291076
PCDHA7	5	140213969	140391929	361	2.065	0.019463	0.291256
GS1-259H13.10	7	99156291	99205433	83	2.0646	0.019478	0.291256
PABPC4	1	40026488	40042462	33	2.0638	0.019521	0.291466
DYNAP	18	52254988	52266724	20	2.0637	0.019523	0.291466
BNC1	15	83924655	83953466	41	2.0633	0.019543	0.291533
CLDN7	17	7163222	7167302	6	2.0628	0.019566	0.291623
GPR1	2	207040040	207082771	113	2.0625	0.01958	0.291623
CHAT	10	50817141	50901925	223	2.0612	0.019641	0.2923
MLLT4	6	168227602	168372703	396	2.0587	0.019761	0.293844
OR5M8	11	56257825	56258871	1	2.0584	0.019776	0.293844
PAFAH1B2	11	117014983	117047610	96	2.0578	0.019807	0.293959
CTD-3148I10.9	19	49966009	49989488	65	2.0576	0.019815	0.293959
ZAR1	4	48492269	48496406	15	2.056	0.019893	0.294258
SLC4A11	20	3208063	3219836	50	2.0555	0.019915	0.294258
ADIPOR2	12	1797740	1897844	284	2.0555	0.019917	0.294258
FAR2	12	29302036	29493913	596	2.0554	0.019918	0.294258
ZMIZ1	10	80828792	81076276	795	2.0554	0.019919	0.294258
IPO5	13	98605912	98676551	117	2.0552	0.019929	0.294258
CASP6	4	110609785	110624739	30	2.0527	0.02005	0.295743
NT5C3B	17	39981335	39992523	39	2.0525	0.020061	0.295743
TMEM54	1	33360195	33367039	9	2.0503	0.020166	0.297058
SETBP1	18	42260138	42648475	732	2.0497	0.020195	0.297252
MRPL33	2	27994584	28210954	309	2.0487	0.020246	0.29754
SLC5A6	2	27422455	27435826	29	2.0485	0.020256	0.29754
FASTKD5	20	3127165	3140543	32	2.0484	0.020262	0.29754
ROR1	1	64239693	64647181	972	2.048	0.020281	0.297586
AC012360.1	2	105867759	105869601	8	2.0463	0.020365	0.298326
COX7A1	19	36641824	36643771	6	2.0463	0.020365	0.298326
RNF185	22	31556168	31603005	112	2.0451	0.02042	0.298326
SGOL2	2	201374731	201448505	155	2.0451	0.020422	0.298326
PAXBP1	21	34106210	34144169	47	2.0449	0.02043	0.298326
B4GALT1	9	33104080	33167354	234	2.0445	0.020452	0.298326
TUBB2B	6	3224495	3231964	4	2.0445	0.020454	0.298326
PRKAB1	12	120105558	120119435	21	2.0438	0.020485	0.298326
KRTCAP3	2	27665233	27669348	5	2.0437	0.02049	0.298326
TMEM59L	19	18718240	18731849	43	2.0437	0.02049	0.298326
JAZF1	7	27870192	28220362	910	2.0431	0.020523	0.298507
OTUD7B	1	149909705	149982625	83	2.0425	0.020549	0.298507
SEC24B	4	110354928	110462052	194	2.0425	0.02055	0.298507
MEF2BNB	19	19287712	19303400	61	2.0415	0.020599	0.298583
PARP12	7	139723544	139763521	149	2.0415	0.020602	0.298583
KCTD21	11	77882295	77899868	46	2.0413	0.020612	0.298583
TNIK	3	170779128	171178197	1044	2.04	0.020674	0.298583
MCM9	6	119134605	119256327	340	2.0399	0.020678	0.298583
SDHD	11	111957497	111990353	60	2.0398	0.020685	0.298583
MED17	11	93517393	93547861	45	2.0397	0.020689	0.298583
OXSR1	3	38206580	38296979	113	2.0396	0.020693	0.298583
FCER1G	1	161185024	161190489	17	2.0395	0.020699	0.298583
NPHS2	1	179519674	179545087	106	2.0392	0.020714	0.298583
TBR1	2	162272605	162282381	8	2.0387	0.020741	0.298743
SPATC1L	21	47581062	47604390	158	2.0375	0.020802	0.299393
PDE4D	5	58264865	59817947	3822	2.0365	0.020851	0.299683
PTN	7	136912088	137028611	303	2.0364	0.020854	0.299683
NDUFA2	5	140018325	140027370	19	2.0343	0.020959	0.300947
NEK7	1	198126093	198291550	497	2.0338	0.020986	0.300947
BTBD1	15	83685174	83736106	120	2.0337	0.02099	0.300947
ATXN7L3B	12	74931551	74935223	9	2.0322	0.021069	0.301648
UPK2	11	118795873	118829269	100	2.0317	0.021092	0.301648
SLC27A5	19	58990879	59023780	73	2.0317	0.021092	0.301648
KCTD6	3	58477841	58488087	16	2.0315	0.021103	0.301648
ZNF529	19	37025676	37096178	142	2.0305	0.021153	0.302118
CTNNAL1	9	111704851	111775809	199	2.0302	0.021168	0.302118
FNDC5	1	33327869	33338083	11	2.029	0.021229	0.302682
FAM219B	15	75192328	75199462	9	2.0286	0.021251	0.302682
TMEM245	9	111777432	111882225	316	2.0281	0.021275	0.302682
FGF14	13	102372134	103054124	1794	2.0279	0.021283	0.302682
PBRM1	3	52579368	52719933	319	2.0279	0.021288	0.302682
HAUS2	15	42841008	42862192	38	2.0275	0.021308	0.302738
ABHD14B	3	52002526	52017425	11	2.0267	0.021347	0.30299
YIF1A	11	66052051	66056641	7	2.0265	0.021358	0.30299
SUMO2	17	73163408	73179078	23	2.0256	0.021402	0.303322
COL21A1	6	55921388	56258892	1403	2.0254	0.021415	0.303322
TTC32	2	20096404	20101747	10	2.0247	0.021448	0.303322
ZNF101	19	19779605	19794318	34	2.0247	0.021449	0.303322
MOB1A	2	74379655	74406025	50	2.0244	0.021462	0.303322
PLEKHF1	19	30155963	30166364	24	2.024	0.021484	0.303347
BAI3	6	69345259	70099403	2125	2.0238	0.021496	0.303347
PCDHA9	5	140227048	140391929	344	2.0226	0.021555	0.303951
PARD6A	16	67694849	67696681	1	2.0221	0.021583	0.304118
GK5	3	141882414	141944449	142	2.0215	0.021613	0.304128
OR1M1	19	9203855	9204889	1	2.0215	0.021616	0.304128
ABCB9	12	123405498	123466196	51	2.0211	0.021635	0.304167
FBXO5	6	153291664	153304714	40	2.0197	0.021706	0.304938
SSBP3	1	54691105	54879152	465	2.019	0.021741	0.305201
TAOK2	16	29984962	30003582	22	2.0185	0.021769	0.305367
DDRGK1	20	3170996	3185331	72	2.0171	0.021845	0.306088
RUNDC3B	7	87256864	87461611	315	2.0169	0.021853	0.306088
MBOAT1	6	20100935	20212670	377	2.016	0.021899	0.306417
NCDN	1	36023074	36032875	9	2.0158	0.021909	0.306417
C16orf86	16	67700719	67702661	1	2.014	0.022007	0.307558
CHRNB4	15	78916461	79020096	238	2.0136	0.022028	0.307623
GNAT1	3	50229045	50233949	3	2.013	0.022055	0.307772
NME7	1	169101769	169337205	887	2.0119	0.022116	0.307848
MMEL1	1	2522078	2564481	165	2.0113	0.022148	0.307848
KIAA1024L	5	129083772	129102425	59	2.011	0.022161	0.307848
ZNF24	18	32912176	32925446	26	2.0109	0.02217	0.307848
RIMS1	6	72596406	73112845	1342	2.0108	0.022172	0.307848
FAM84B	8	127564687	127570638	3	2.0108	0.022174	0.307848
PCDHA8	5	140220907	140391929	353	2.0108	0.022175	0.307848
TEX22	14	105864916	105916443	52	2.0094	0.022246	0.308175
LIN28B	6	105404923	105531207	166	2.0094	0.02225	0.308175
C8orf31	8	144120626	144141359	75	2.0084	0.022298	0.308175
STAG1	3	136055077	136471220	614	2.0084	0.022303	0.308175
COL19A1	6	70576463	70919679	791	2.0082	0.022309	0.308175
SLITRK6	13	86366925	86373623	24	2.0079	0.022327	0.308175
PPP1R14A	19	38741877	38747231	18	2.0078	0.022334	0.308175
XRCC5	2	216972187	217071026	233	2.0076	0.022345	0.308175
SRCRB4D	7	76018651	76039012	80	2.0075	0.022346	0.308175
DCAF15	19	14063304	14072254	8	2.0061	0.022421	0.308983
PPP5D1	19	46984053	47104457	411	2.0052	0.022473	0.309473
RNF170	8	42704780	42752433	61	2.0024	0.02262	0.311269
IPMK	10	59951278	60027694	308	2.0014	0.022677	0.311825
OR51I2	11	5474638	5475707	7	2.0005	0.022725	0.312043
OR6C68	12	55886147	55887100	3	2.0004	0.022726	0.312043
IER3IP1	18	44661027	44702652	147	1.9993	0.022787	0.312348
BRI3	7	97881691	97937162	152	1.9991	0.022797	0.312348
ADTRP	6	11712287	11807279	320	1.9991	0.022798	0.312348
FAM212B	1	112223252	112298446	241	1.9981	0.022853	0.312873
TANC2	17	61086917	61505060	642	1.9975	0.022884	0.31307
MPI	15	75182346	75191798	13	1.9972	0.022904	0.313116
AP3M1	10	75881524	75910821	56	1.9966	0.022934	0.313125
OR10A3	11	7960081	7961141	1	1.9965	0.022938	0.313125
PRR15L	17	46029333	46035244	19	1.9948	0.023031	0.314047
KIAA1522	1	33207486	33240571	50	1.9945	0.02305	0.314047
SRP68	17	74035184	74068734	54	1.9942	0.023067	0.314047
POTEJ	2	131369054	131415664	3	1.9938	0.023087	0.314047
SYCP2L	6	10748027	10979553	574	1.9938	0.023089	0.314047
TOP1	20	39657458	39753127	149	1.9932	0.02312	0.314077
RUNX1T1	8	92967203	93115514	187	1.9931	0.023126	0.314077
EIF5AL1	10	81272357	81276188	16	1.9928	0.023143	0.314077
CHRNA6	8	42607763	42651535	102	1.9925	0.023158	0.314077
SDC4	20	43953928	43977064	75	1.9907	0.023258	0.315206
PARD6G	18	77915115	78005429	233	1.9901	0.023289	0.315399
PSMD14	2	162164549	162268228	153	1.9896	0.023315	0.315404
LIMK2	22	31608225	31676066	113	1.9894	0.023328	0.315404
RILPL2	12	123899936	123921264	63	1.9891	0.023346	0.315404
G3BP2	4	76567966	76649709	212	1.9887	0.023365	0.315404
CNTN1	12	41086244	41466220	1217	1.9886	0.023375	0.315404
AC006455.1	7	62809239	62812151	3	1.9877	0.023421	0.315404
ADSS	1	244571796	244615436	114	1.9877	0.023423	0.315404
NOS1AP	1	162039564	162353321	1120	1.9877	0.023424	0.315404
ABHD14A	3	52005442	52015212	9	1.9872	0.023449	0.315404
GABRA4	4	46920917	46996424	235	1.9871	0.023457	0.315404
C1orf56	1	151020216	151024462	2	1.9864	0.023494	0.315675
KAT2B	3	20081515	20195896	487	1.9845	0.023598	0.316772
JOSD2	19	51009255	51014610	12	1.9843	0.023613	0.316772
SCMH1	1	41492872	41707826	515	1.984	0.023627	0.316772
BMP1	8	22022249	22069839	156	1.9837	0.023643	0.316772
CCDC152	5	42756903	42802462	112	1.9832	0.023671	0.316844
FAHD1	16	1876968	1890208	124	1.983	0.023682	0.316844
SCN2A	2	166095912	166248818	401	1.9822	0.023729	0.316907
WNK2	9	95947198	96082854	403	1.9821	0.023737	0.316907
USP38	4	144106070	144144983	77	1.982	0.023741	0.316907
DCXR	17	79993012	79995608	13	1.9815	0.023766	0.316907
AF131215.5	8	10983980	10987745	12	1.9814	0.023771	0.316907
TANGO2	22	20004537	20053449	164	1.981	0.023795	0.317003
KSR1	17	25783670	25953461	333	1.9801	0.023846	0.317384
MTAP	9	21802542	21931646	284	1.9796	0.023877	0.317384
GGTLC2	22	22988780	22990368	10	1.9794	0.023884	0.317384
RAC3	17	79989500	79992080	6	1.9791	0.023901	0.317384
MOBP	3	39508689	39570970	295	1.979	0.023908	0.317384
RPUSD2	15	40861499	40866659	12	1.9778	0.023973	0.317642
RREB1	6	7107830	7252213	274	1.9776	0.023984	0.317642
OR4C13	11	49973943	49974971	4	1.9775	0.023994	0.317642
IMPG2	3	100941390	101039404	179	1.9775	0.023995	0.317642
KPNA4	3	160212783	160283376	118	1.9768	0.024034	0.317935
LEAP2	5	132208014	132210738	8	1.9761	0.024074	0.31824
SPECC1L-ADORA2A	22	24666866	24838324	262	1.9746	0.024159	0.31914
INHBC	12	57828543	57844611	29	1.9742	0.024178	0.319167
INMT-FAM188B	7	30791753	30931696	527	1.9738	0.0242	0.319233
CD4	12	6896024	6929974	124	1.9725	0.024276	0.319669
TIMM21	18	71815746	71826197	47	1.9725	0.024279	0.319669
TSKS	19	50243010	50266587	60	1.9723	0.024286	0.319669
MRPL30	2	99797542	99814089	32	1.9719	0.024309	0.319669
UFL1	6	96969471	97003152	43	1.9716	0.024326	0.319669
TRIM59	3	160150233	160203561	99	1.9715	0.024335	0.319669
EDC4	16	67906926	67918406	11	1.9707	0.024381	0.32005
VAPA	18	9913999	9960018	132	1.969	0.024478	0.321085
LEPROTL1	8	29952914	30034724	176	1.9687	0.024494	0.321085
ZKSCAN5	7	99102274	99132323	40	1.9666	0.024615	0.322287
ARPC5L	9	127624409	127640003	14	1.9665	0.02462	0.322287
BMPR1B	4	95679119	96079599	1313	1.9657	0.024668	0.322691
ZIC5	13	100615218	100624163	15	1.9653	0.024689	0.322741
FHL5	6	97010424	97064512	144	1.965	0.024707	0.322752
SLC5A10	17	18853658	18925908	144	1.9638	0.024775	0.323416
UCKL1	20	62571186	62587769	38	1.9632	0.02481	0.323648
CCDC83	11	85566144	85631064	200	1.9625	0.024851	0.323723
RBM15B	3	51428731	51435330	7	1.9619	0.024889	0.323723
ZNF441	19	11877815	11894893	90	1.9614	0.024914	0.323723
OAZ3	1	151735445	151743808	21	1.9614	0.024916	0.323723
OR10G4	11	123886282	123887217	8	1.9614	0.024918	0.323723
ASAP1	8	131064353	131455906	1221	1.9614	0.024919	0.323723
KIF26B	1	245318287	245872733	2123	1.9594	0.025033	0.32498
CMTM3	16	66637777	66647795	26	1.9589	0.02506	0.325106
RP11-723O4.6	3	128628717	128690173	141	1.9578	0.025129	0.325776
PARD3B	2	205410516	206484886	2565	1.9568	0.025185	0.326278
ZNF713	7	55955169	56009918	139	1.9559	0.025239	0.326704
TGM4	3	44916100	44956482	110	1.9554	0.025268	0.326704
TADA2B	4	7043626	7059679	46	1.9554	0.02527	0.326704
MINOS1-NBL1	1	19923473	19984549	172	1.9542	0.025336	0.327097
CHRM2	7	136553416	136705002	428	1.9538	0.025363	0.327097
SLPI	20	43880880	43883205	9	1.9537	0.025366	0.327097
ZP3	7	76026835	76071388	180	1.9537	0.02537	0.327097
BTG1	12	92536286	92539673	10	1.9533	0.025391	0.327144
WTAP	6	160146617	160177351	75	1.9527	0.025425	0.327358
DNAJC4	11	63997750	64001758	8	1.9522	0.025455	0.32752
GRAP	17	18923986	18950950	7	1.9519	0.025476	0.327566
PCDHA10	5	140235595	140391929	320	1.9511	0.02552	0.327717
POU3F3	2	105471969	105476929	6	1.9509	0.025537	0.327717
ZNF396	18	32946661	32957301	24	1.9508	0.02554	0.327717
RANBP1	22	20103461	20114878	25	1.9495	0.025618	0.328494
RAB38	11	87846410	87908635	241	1.9484	0.025684	0.328809
C1QL3	10	16555742	16564004	32	1.9483	0.025691	0.328809
SUMO3	21	46225532	46238694	45	1.9481	0.025703	0.328809
PSG3	19	43225790	43244721	61	1.9479	0.025713	0.328809
ZNF320	19	53367043	53400946	140	1.9476	0.02573	0.328809
GNAI3	1	110091233	110136975	68	1.9469	0.025771	0.329027
TPM3	1	154127784	154167124	59	1.9463	0.025812	0.329027
OR5M9	11	56229945	56230877	7	1.9458	0.02584	0.329027
MRPS28	8	80830952	80942524	154	1.9457	0.025845	0.329027
TAS1R2	1	19166093	19186176	99	1.9457	0.025846	0.329027
CKB	14	103985996	103989448	5	1.9456	0.025852	0.329027
NUDT1	7	2281857	2290781	47	1.9449	0.025896	0.329294
SFTPA2	10	81315608	81320153	45	1.9447	0.025908	0.329294
CDHR1	10	85954410	85979377	78	1.9442	0.025936	0.329383
PLCL1	2	198669426	199437305	1461	1.944	0.02595	0.329383
MROH7-TTC4	1	55107459	55207981	396	1.9435	0.025975	0.329433
ZNF467	7	149461271	149470568	30	1.9433	0.025989	0.329433
ASIC4	2	220378892	220403494	51	1.9429	0.026013	0.329516
ASCC2	22	30184597	30234271	138	1.9406	0.026155	0.330841
GSK3B	3	119540170	119813264	412	1.9402	0.026176	0.330841
TTC22	1	55245385	55266940	65	1.94	0.026187	0.330841
NUDT16	3	131100515	131107674	6	1.94	0.026188	0.330841
EHD2	19	48216600	48246391	101	1.9394	0.026226	0.331099
GMPPA	2	220363589	220371710	10	1.9388	0.026261	0.331121
ELAC2	17	12895708	12921504	160	1.9384	0.026288	0.331121
PHOX2A	11	71950121	71956708	8	1.9383	0.026293	0.331121
C10orf11	10	77360998	78319925	2019	1.9381	0.026304	0.331121
OR8H1	11	56057529	56058566	4	1.9378	0.026325	0.331121
SAMHD1	20	35518632	35580246	112	1.9374	0.026346	0.331121
HSPE1-MOB4	2	198365137	198415450	62	1.9373	0.026351	0.331121
MKL1	22	40806285	41032706	368	1.9367	0.026391	0.331403
CENPT	16	67862060	67881714	22	1.9359	0.026442	0.331822
SPCS1	3	52738971	52742182	5	1.9355	0.026462	0.331851
KIT	4	55524085	55606881	186	1.934	0.026557	0.332821
BRMS1	11	66104804	66112596	18	1.9337	0.026576	0.332837
POMK	8	42948658	42978577	42	1.9332	0.026609	0.33292
NUCB1	19	49403307	49426629	95	1.933	0.026618	0.33292
THBS1	15	39873280	39891667	31	1.9322	0.026667	0.333311
HHAT	1	210501596	210849638	1331	1.9315	0.026714	0.333677
AIMP2	7	6048876	6063465	73	1.931	0.026744	0.33383
IGF2	11	2150342	2170833	62	1.9301	0.026795	0.334245
OSMR	5	38845960	38945698	290	1.9291	0.026857	0.334463
HOOK3	8	42752075	42885682	246	1.9287	0.026886	0.334463
CAND1	12	67663061	67713731	157	1.9286	0.026893	0.334463
PPIB	15	64448011	64455404	16	1.9285	0.026899	0.334463
GAL3ST3	11	65809423	65816651	15	1.9281	0.026923	0.334463
MYOT	5	137203480	137223540	19	1.9279	0.026935	0.334463
PCDHA12	5	140255058	140391929	282	1.9279	0.026937	0.334463
XPR1	1	180601140	180859387	454	1.9273	0.026968	0.334627
RIN3	14	92980118	93155339	637	1.927	0.026987	0.334642
EIF4EBP3	5	139927251	139929163	2	1.9257	0.027073	0.335488
SORCS1	10	108333421	108924292	1536	1.9222	0.027289	0.337942
CREB3L4	1	153940010	153946839	11	1.9218	0.027314	0.338029
SNCA	4	90645250	90759466	379	1.9206	0.027389	0.338734
GPR35	2	241544848	241570676	105	1.9194	0.027469	0.338745
CASC5	15	40886218	40956540	139	1.9193	0.027473	0.338745
HDAC4	2	239969864	240323348	1174	1.9193	0.027475	0.338745
CLYBL	13	100258919	100549387	819	1.919	0.02749	0.338745
LACTBL1	1	23279536	23291831	37	1.9187	0.027514	0.338745
ZNF512B	20	62588055	62680113	208	1.9186	0.027519	0.338745
UTS2B	3	190984957	191048325	299	1.9182	0.02754	0.338745
PCDHA11	5	140248689	140391929	291	1.9182	0.027542	0.338745
ABCC3	17	48712138	48769613	138	1.9176	0.027581	0.338745
APEH	3	49711435	49721396	7	1.9173	0.027597	0.338745
PCDHA13	5	140261793	140391929	275	1.9172	0.027607	0.338745
ZNF260	19	37001597	37019562	42	1.917	0.027617	0.338745
VDAC3	8	42249142	42263415	13	1.9169	0.027624	0.338745
LMBRD2	5	36098514	36152063	62	1.9161	0.027676	0.339162
RNF222	17	8294022	8301144	23	1.9153	0.027729	0.339442
KIAA0101	15	64657193	64679886	38	1.9151	0.027737	0.339442
STXBP5L	3	120626919	121143608	1657	1.9149	0.027753	0.339442
WNT2	7	116916685	116963343	80	1.9144	0.027782	0.339576
MBD3L5	19	7030589	7033022	1	1.9141	0.027804	0.339624
RCOR2	11	63678693	63684316	5	1.9135	0.027842	0.339733
TAS2R38	7	141672431	141673573	3	1.9134	0.027849	0.339733
RBBP6	16	24549014	24584184	87	1.9128	0.027887	0.339976
RORC	1	151778547	151804348	57	1.9122	0.027925	0.340218
COG7	16	23399814	23464501	98	1.9111	0.027997	0.340875
ANP32E	1	150190717	150208504	24	1.9092	0.028117	0.342114
ESCO2	8	27629466	27670157	140	1.9087	0.028152	0.342319
CYP1A2	15	75041185	75048543	12	1.908	0.028194	0.342608
RBM26	13	79885962	79980612	253	1.9065	0.028294	0.343404
NAALAD2	11	89864683	89926062	254	1.9064	0.028296	0.343404
RASIP1	19	49223844	49243978	47	1.906	0.028327	0.343558
CES5A	16	55880066	55989943	316	1.9056	0.028348	0.343592
INHBE	12	57846106	57853063	8	1.902	0.028587	0.346265
HNRNPK	9	86582998	86595569	19	1.9013	0.02863	0.346563
FRMD4A	10	13685706	14504141	3366	1.9004	0.028691	0.347048
MEIOB	16	1883984	1934295	375	1.9001	0.028707	0.347048
UGT2B4	4	70345883	70391732	206	1.8994	0.028754	0.347358
SPATA6L	9	4553386	4666674	482	1.8991	0.028772	0.347358
DTX1	12	113494514	113535833	144	1.8989	0.028788	0.347358
MGRN1	16	4666494	4740975	304	1.8986	0.02881	0.347401
C4orf21	4	113460492	113558151	185	1.8978	0.028859	0.34754
PKLR	1	155259630	155271225	16	1.8977	0.028869	0.34754
MRPS17	7	55954970	56022932	178	1.8976	0.028877	0.34754
SERPINB6	6	2948393	2972090	90	1.8972	0.028898	0.347571
SCAP	3	47455203	47518616	60	1.8964	0.028953	0.34801
ZNF132	19	58944181	58951589	14	1.8957	0.029001	0.348178
SORL1	11	121322912	121504402	366	1.8956	0.029004	0.348178
ANAPC5	12	121746048	121837699	255	1.8953	0.029029	0.348255
CRX	19	48322703	48346587	173	1.8939	0.029117	0.349089
MRVI1	11	10594638	10715535	409	1.8931	0.029175	0.34911
PSMB2	1	36067185	36107445	26	1.893	0.029176	0.34911
CSMD3	8	113235157	114449328	2940	1.8928	0.029193	0.34911
CEP170B	14	105331617	105363107	126	1.8928	0.029193	0.34911
GALNT4	12	89913185	89920039	13	1.8914	0.029282	0.349686
POC1B-GALNT4	12	89913185	89920039	13	1.8914	0.029282	0.349686
FAM178B	2	97541620	97684175	320	1.8912	0.029297	0.349686
JPH1	8	75146935	75233563	138	1.8903	0.029359	0.350204
HEXIM2	17	43238067	43247407	12	1.8899	0.029388	0.350328
RNF19B	1	33402046	33430286	54	1.8896	0.029407	0.350333
IGFL3	19	46623328	46627931	12	1.8885	0.029482	0.351
CTB-134H23.2	16	29049923	29064047	1	1.8881	0.029509	0.351
KIAA1257	3	128628709	128721533	201	1.8879	0.029519	0.351
MAPK6	15	52244303	52358462	198	1.8875	0.029549	0.351135
AP3B2	15	83328033	83378666	114	1.8859	0.029656	0.352021
RP11-404L6.2	5	67485704	67494235	29	1.8858	0.029661	0.352021
AMPD1	1	115215719	115238239	61	1.8842	0.029767	0.352757
TNFAIP8	5	118604387	118735383	458	1.884	0.02978	0.352757
THSD7B	2	137523115	138435287	3144	1.8838	0.029795	0.352757
MAEA	4	1283639	1333935	293	1.8838	0.029798	0.352757
TUBB8	10	92828	120103	90	1.8831	0.029841	0.353043
MAP1LC3B	16	87417601	87438385	72	1.8827	0.029868	0.353141
TMEM30A	6	75962640	75994684	56	1.8815	0.029953	0.353345
CRTC1	19	18794487	18893004	253	1.8812	0.029973	0.353345
BSDC1	1	32830704	32860332	21	1.8811	0.029977	0.353345
TSHZ2	20	51588946	52111869	1363	1.8811	0.02998	0.353345
SLC25A40	7	87462883	87505672	75	1.881	0.029984	0.353345
GPR162	12	6930711	6939136	22	1.8808	0.029998	0.353345
NSG2	5	173472607	173670504	678	1.8796	0.030079	0.354078
GIMAP8	7	150147718	150176480	34	1.8783	0.030169	0.354915
RNPEPL1	2	241505221	241520789	43	1.8772	0.030244	0.355553
DUSP26	8	33448856	33457624	19	1.877	0.030261	0.355553
RIMS4	20	43380449	43438979	102	1.8766	0.030288	0.355604
MKKS	20	10381657	10414870	116	1.8763	0.030307	0.355604
GOLGA1	9	127640646	127710771	104	1.8759	0.030335	0.355604
EPHX3	19	15337730	15344246	4	1.8758	0.030341	0.355604
KIF13B	8	28924796	29120641	412	1.8751	0.030393	0.355992
TAF1D	11	93463114	93517557	125	1.8739	0.030475	0.35673
CIITA	16	10971055	11026079	173	1.8731	0.030526	0.356942
TMCO6	5	140019012	140024993	9	1.873	0.030534	0.356942
ITGB3	17	45331212	45421658	281	1.8726	0.030559	0.356942
EHF	11	34642640	34682604	114	1.8725	0.030569	0.356942
RIMKLA	1	42846466	42888249	140	1.8721	0.030594	0.357012
UBE2D1	10	60094735	60130513	70	1.8713	0.030653	0.357479
SLTM	15	59171244	59225852	77	1.8708	0.030689	0.357677
MARK3	14	103851729	103970168	287	1.8697	0.03076	0.358235
MAP1S	19	17830051	17845325	62	1.8695	0.030775	0.358235
HINT2	9	35812957	35815351	1	1.8687	0.03083	0.358654
LRRC6	8	133584320	133687838	143	1.8683	0.030861	0.358793
AC069547.2	10	52152766	52154321	6	1.8677	0.030899	0.359012
IKZF1	7	50343720	50472799	241	1.8674	0.030921	0.359046
CLIP2	7	73703805	73820273	283	1.8669	0.030958	0.35916
PRKACA	19	14202500	14228896	33	1.8667	0.030969	0.35916
GABPB2	1	151043054	151098018	132	1.8663	0.031	0.359298
PDF	16	69362524	69364498	7	1.8654	0.031066	0.359841
SPECC1L	22	24666786	24813708	207	1.865	0.031088	0.359875
TPH1	11	18039111	18063973	43	1.8642	0.03115	0.360194
ITGB3	17	45331263	45421658	280	1.8641	0.031156	0.360194
LAMP1	13	113951556	113977987	19	1.8638	0.031173	0.360194
AL133481.1	10	81266126	81270678	16	1.8629	0.03124	0.360746
ELP6	3	47537130	47555251	24	1.8617	0.031322	0.361471
ABHD16B	20	62492566	62494341	6	1.8614	0.031346	0.361526
AQP1	7	30893010	30963427	211	1.8601	0.031433	0.362308
ASPHD1	16	29911696	29931185	20	1.859	0.031511	0.362984
DZIP3	3	108308529	108413693	140	1.8582	0.031572	0.363464
KREMEN2	16	3013945	3018384	17	1.8579	0.031593	0.363469
PTGIS	20	48120411	48184683	112	1.8574	0.03163	0.363469
MYEOV	11	69061605	69182494	197	1.8572	0.03164	0.363469
KCTD20	6	36410544	36458920	118	1.8569	0.031664	0.363469
ACVR1B	12	52345451	52390862	73	1.8568	0.031669	0.363469
AK5	1	77747736	78025651	973	1.8552	0.031781	0.363577
AC027763.2	17	6779954	6915668	338	1.8552	0.031784	0.363577
SFXN5	2	73169165	73302747	238	1.8551	0.031788	0.363577
SENP2	3	185300284	185351339	126	1.8551	0.031789	0.363577
PLCL2	3	16844159	17132086	778	1.855	0.031797	0.363577
C15orf59	15	74032141	74045088	33	1.8549	0.031804	0.363577
AQP1	7	30893010	30965131	216	1.8547	0.031823	0.363577
FAM159B	5	63986135	64013917	36	1.8545	0.031833	0.363577
RIN1	11	66097713	66104311	18	1.8538	0.031883	0.363679
LZTS1	8	20103676	20161474	218	1.8537	0.03189	0.363679
RTN4R	22	20228938	20270769	94	1.8536	0.0319	0.363679
PKNOX1	21	44394620	44453691	295	1.8531	0.031932	0.363786
MRPL2	6	43021767	43027544	15	1.8529	0.031948	0.363786
C4orf22	4	81256874	81884910	1271	1.852	0.03201	0.364221
FRYL	4	48499378	48782339	366	1.8518	0.032025	0.364221
DBF4	7	87505531	87538856	65	1.8503	0.032135	0.365252
CDT1	16	88869621	88875666	21	1.8499	0.032167	0.365395
ANO4	12	101111304	101522419	1230	1.8495	0.032191	0.365447
SACM1L	3	45730548	45786916	202	1.848	0.032298	0.36644
CACNA1I	22	39966758	40085742	273	1.847	0.032374	0.367081
FAM206A	9	111696461	111713024	43	1.8467	0.032396	0.367109
OST4	2	27293340	27294641	1	1.8461	0.032441	0.367179
LMBR1	7	156461646	156685924	751	1.8458	0.032463	0.367179
INO80E	16	30006615	30017114	25	1.8455	0.032485	0.367179
ESPNL	2	239008798	239041928	169	1.845	0.032522	0.367179
GPR75-ASB3	2	53759810	54087170	1072	1.8448	0.032533	0.367179
CBX5	12	54624724	54673886	40	1.8445	0.032554	0.367179
PANK4	1	2439972	2458039	39	1.8442	0.03258	0.367179
C8orf47	8	99076539	99105838	80	1.8441	0.032584	0.367179
FEZF1	7	121941448	121950745	23	1.8435	0.032624	0.367179
FAM71C	12	100041531	100043824	8	1.8431	0.032657	0.367179
FLRT3	20	14303634	14318262	22	1.8431	0.032659	0.367179
KIF2B	17	51900239	51902573	11	1.8429	0.03267	0.367179
OR11H6	14	20691791	20692964	8	1.8428	0.032679	0.367179
ASF1A	6	119215384	119230332	34	1.8426	0.032693	0.367179
RAB31	18	9708162	9862548	624	1.8426	0.032695	0.367179
MRPL30	2	99771461	99811761	86	1.842	0.032737	0.367379
C4orf29	4	128886461	128960866	64	1.8414	0.032781	0.367379
IER3IP1	18	44681413	44702745	61	1.8412	0.032794	0.367379
MRPL16	11	59573608	59578345	6	1.841	0.032807	0.367379
NIFK	2	122484521	122494499	25	1.8406	0.032843	0.367379
MS4A4A	11	60048014	60076445	56	1.8405	0.03285	0.367379
AC015688.3	17	25950390	25967803	38	1.8404	0.032853	0.367379
G6PC3	17	42148103	42153709	7	1.8402	0.032869	0.367379
RLN2	9	5299868	5304969	6	1.8392	0.032944	0.367999
MRPS17	7	56019512	56024192	12	1.8388	0.032969	0.368059
DET1	15	89054790	89089906	95	1.8378	0.033049	0.36858
FAM184A	6	119280928	119470552	541	1.8374	0.033075	0.36858
TCF12	15	57210821	57591479	920	1.8372	0.033091	0.36858
FECH	18	55215515	55254004	133	1.8372	0.033094	0.36858
PRPF6	20	62612488	62664453	107	1.8363	0.033159	0.369085
ANXA9	1	150954493	150968110	30	1.8359	0.033183	0.369134
CACUL1	10	120433679	120514761	196	1.8346	0.033281	0.370005
MSGN1	2	17997763	17998368	3	1.8342	0.033312	0.370113
MPV17L	16	15489611	15507125	52	1.834	0.03333	0.370113
KIAA1161	9	34366668	34376851	25	1.8335	0.033364	0.370231
CLEC12B	12	10163226	10171218	19	1.8333	0.03338	0.370231
RBKS	2	28004231	28113965	173	1.8324	0.033448	0.370717
MTG1	10	135207598	135234811	84	1.8321	0.03347	0.370717
ATF7	12	53901640	54020199	198	1.8319	0.033483	0.370717
ZNF273	7	64330550	64391344	233	1.8312	0.033538	0.371108
PSMD9	12	122326637	122356203	74	1.8306	0.033582	0.371376
EIF3C	16	28699879	28747051	5	1.8298	0.033642	0.371821
SERPINA6	14	94770585	94789731	78	1.8287	0.03372	0.372173
LMLN	3	197687071	197770591	205	1.8286	0.033733	0.372173
ADCY2	5	7396321	7830194	1063	1.8282	0.033758	0.372173
ADAD1	4	123300121	123350957	96	1.8281	0.033768	0.372173
CAD	2	27440258	27466811	63	1.8279	0.03378	0.372173
KIF9	3	47269516	47324941	59	1.8274	0.033817	0.372173
NSMF	9	140342022	140353786	18	1.8273	0.033827	0.372173
RP11-793H13.10	12	53900472	54019763	199	1.8269	0.033854	0.372173
TRIP4	15	64679947	64747502	110	1.8265	0.033886	0.372173
WTIP	19	34971874	34997258	71	1.8262	0.033914	0.372173
CPED1	7	120628731	120937498	720	1.8261	0.033918	0.372173
HMGN1	21	40714241	40721573	30	1.8261	0.033919	0.372173
PODN	1	53527854	53551174	110	1.8259	0.033931	0.372173
CTIF	18	46065417	46389588	1083	1.8247	0.034022	0.372591
CNN3	1	95362507	95392834	118	1.8247	0.034026	0.372591
NPC2	14	74942895	74960880	40	1.8245	0.034035	0.372591
UIMC1	5	176332006	176449634	357	1.8241	0.034071	0.372591
FCRLA	1	161676762	161684142	32	1.8239	0.034084	0.372591
PTPRO	12	15475331	15750333	621	1.8238	0.034088	0.372591
RRP36	6	42989383	43001894	27	1.8234	0.034118	0.372702
PCDH15	10	55562531	57387702	6362	1.8219	0.034235	0.373764
RHOD	11	66824289	66839484	28	1.821	0.034302	0.374278
FAM63B	15	59063391	59154099	202	1.8207	0.034324	0.374301
EIF4A1	17	7476024	7482323	19	1.8201	0.034372	0.374597
CTNNBL1	20	36322408	36500531	303	1.8198	0.034391	0.374597
RRAS2	11	14299472	14386052	99	1.8191	0.034451	0.374926
GUSB	7	65425671	65447301	53	1.8189	0.034463	0.374926
C20orf24	20	35234137	35240960	9	1.8187	0.034481	0.374926
DCDC1	11	30851916	31391357	745	1.8177	0.034555	0.375254
C21orf2	21	45748827	45759285	29	1.8175	0.03457	0.375254
RANBP9	6	13621730	13711796	121	1.8175	0.034571	0.375254
RP11-598P20.5	8	42873567	42932477	81	1.8165	0.03465	0.375421
MAMSTR	19	49215999	49222978	21	1.8164	0.034657	0.375421
ALDH9A1	1	165631453	165668100	156	1.8163	0.03466	0.375421
ALG10	12	34175216	34182629	17	1.8162	0.034668	0.375421
TNN	1	175036994	175117202	315	1.8154	0.034731	0.375421
AP001024.1	11	107650219	107652316	9	1.8152	0.034745	0.375421
CEBPG	19	33864236	33873592	23	1.8152	0.034747	0.375421
TMEM155	4	122680088	122686582	22	1.8151	0.034752	0.375421
SOX18	20	62679076	62680994	3	1.8149	0.034766	0.375421
RBM5	3	50126341	50156454	31	1.8146	0.03479	0.375454
MTERFD2	2	242011584	242041747	72	1.8144	0.034809	0.375454
PHF23	17	7138347	7143041	4	1.8132	0.0349	0.376188
LRRC47	1	3696784	3713068	79	1.8125	0.034955	0.376188
ZNF804A	2	185463093	185804219	704	1.8125	0.034957	0.376188
HOXB7	17	46684594	46710934	75	1.8123	0.034971	0.376188
SPG7	16	89557325	89624176	222	1.8118	0.035007	0.376188
KIF6	6	39297766	39693181	1101	1.8116	0.035021	0.376188
FAM135B	8	139142266	139509065	1301	1.8115	0.035035	0.376188
DEFB136	8	11831446	11832108	5	1.8114	0.035039	0.376188
FOS	14	75745477	75748933	9	1.8112	0.035057	0.376188
IGF1R	15	99192200	99507759	884	1.8104	0.035116	0.376424
LRRC58	3	120043356	120068186	71	1.8104	0.035119	0.376424
SRA1	5	139916925	139937895	23	1.8099	0.035153	0.376574
OR7C1	19	14909958	14911023	6	1.8096	0.035177	0.376616
FLJ00388	1	48226979	48227290	1	1.8091	0.03522	0.376712
POGZ	1	151375200	151431941	72	1.809	0.035226	0.376712
SFTPA1	10	81370695	81375196	32	1.8084	0.035271	0.376979
PAIP2B	2	71409869	71454213	173	1.8081	0.035292	0.376989
ZFYVE21	14	104182067	104200005	44	1.8076	0.035334	0.377224
OR10K2	1	158389718	158390656	2	1.8071	0.035373	0.377348
FBXO18	10	5931535	5979556	164	1.8067	0.035403	0.377348
ING2	4	184426147	184432249	17	1.8066	0.035416	0.377348
PABPN1	14	23790498	23795394	7	1.8064	0.035431	0.377348
ADAM10	15	58887403	59042177	291	1.8062	0.035446	0.377348
AC079341.1	4	122685740	122687962	10	1.8049	0.035543	0.378101
SENP6	6	76311225	76427997	288	1.8046	0.035571	0.378101
PXK	3	58318607	58411748	393	1.8045	0.035577	0.378101
NEK4	3	52744800	52804965	127	1.8038	0.035628	0.378429
PITX2	4	111538579	111563279	40	1.8032	0.035678	0.378669
AC003043.1	17	42335297	42355825	53	1.803	0.035692	0.378669
ADIG	20	37209838	37217106	9	1.8028	0.035711	0.378669
HNRNPA2B1	7	26229547	26241149	19	1.8012	0.035832	0.379595
RASD1	17	17397751	17399709	6	1.8011	0.035841	0.379595
LUZP1	1	23410516	23504301	170	1.8008	0.035867	0.379595
SMIM4	3	52568029	52613253	97	1.8006	0.035879	0.379595
SLC35G3	17	33519539	33521412	2	1.8001	0.03592	0.379739
PRR4	12	10977559	11324212	1266	1.8	0.035933	0.379739
RFPL4B	6	112668532	112672498	14	1.7985	0.036051	0.380696
DDX55	12	124086624	124105488	76	1.7983	0.036064	0.380696
JPH2	20	42740335	42816218	296	1.7972	0.036149	0.381323
TSSK3	1	32817122	32829913	3	1.797	0.036164	0.381323
NOXA1	9	140317802	140328858	33	1.7966	0.036203	0.381501
RAF1	3	12625100	12705725	212	1.796	0.036249	0.381501
TTC39A	1	51752930	51810788	98	1.7959	0.036255	0.381501
PCM1	8	17780349	17885478	455	1.7958	0.036262	0.381501
CLEC12A	12	10103915	10148293	234	1.7954	0.036296	0.381527
SMURF1	7	98625061	98741723	209	1.7953	0.036305	0.381527
RIT2	18	40323192	40695657	854	1.7943	0.036381	0.381837
SAT2	17	7529552	7531194	4	1.7942	0.03639	0.381837
DBNL	7	44084239	44109055	73	1.7938	0.03642	0.381837
NF2	22	29999545	30094587	171	1.7937	0.036429	0.381837
ANXA5	4	122589110	122618268	130	1.7936	0.036436	0.381837
DCD	12	55038375	55042277	10	1.7933	0.036461	0.381886
CCDC6	10	61548521	61666414	397	1.7925	0.036527	0.382183
PIK3C2G	12	18400548	18801348	1140	1.7925	0.03653	0.382183
NUDT18	8	21964383	21966932	5	1.7913	0.036623	0.382943
NFE2	12	54685895	54694905	8	1.7909	0.036654	0.383055
HCN1	5	45259349	45696253	507	1.7898	0.036742	0.383477
IFNAR2	21	34602206	34637980	108	1.7895	0.036765	0.383477
FNTA	8	42889337	42940931	74	1.7894	0.036775	0.383477
HHLA1	8	133073733	133123406	203	1.7891	0.036798	0.383477
ZNF324	19	58978423	58984945	9	1.789	0.036806	0.383477
WFS1	4	6271576	6304992	162	1.7883	0.036864	0.383477
PSMB6	17	4699439	4701790	10	1.7882	0.03687	0.383477
TRIB3	20	361261	378203	64	1.7879	0.036895	0.383477
VPS39	15	42450899	42500514	88	1.7878	0.036902	0.383477
RP11-145E5.5	9	21802635	22032985	463	1.7875	0.036927	0.383477
SULT1A1	16	28616903	28634946	69	1.7874	0.036933	0.383477
LYSMD1	1	151132224	151138424	5	1.7874	0.036939	0.383477
TNIP3	4	122052563	122148621	278	1.7868	0.036986	0.383753
DMTF1	7	86781677	86825653	136	1.7862	0.037034	0.383778
CPLX3	15	75118888	75124141	8	1.786	0.037054	0.383778
NGF	1	115828539	115880857	178	1.7858	0.037065	0.383778
CENPA	2	26987157	27023935	69	1.7857	0.03707	0.383778
KIF13A	6	17759414	17987854	621	1.7849	0.037135	0.384131
CABP7	22	30116073	30127828	34	1.7848	0.037145	0.384131
EZH1	17	40852293	40897071	42	1.7838	0.03723	0.384711
DKK2	4	107842959	108204963	889	1.7836	0.037242	0.384711
GSDMB	17	38060848	38076107	50	1.7833	0.037266	0.384743
SMEK1	14	91923955	91976898	128	1.7831	0.037286	0.384743
ZNF862	7	149535456	149564568	55	1.782	0.037378	0.385455
TAAR8	6	132873832	132874860	1	1.7817	0.037396	0.385455
MT1X	16	56716336	56718108	10	1.7812	0.037443	0.385729
HAUS3	4	2229191	2243891	31	1.7808	0.037474	0.385837
FAM154B	15	82555151	82577271	52	1.7804	0.037504	0.385934
FCHO1	19	17858527	17899377	160	1.78	0.037538	0.386073
BAIAP2L1	7	97920963	98030380	264	1.7792	0.037605	0.386467
SNX1	15	64386322	64438289	93	1.7789	0.037627	0.386467
HES4	1	934342	935552	4	1.7788	0.037638	0.386467
SLC39A12	10	18240768	18332221	381	1.7782	0.037685	0.386739
SNAI2	8	49830249	49834299	1	1.7778	0.037717	0.386795
ARMC7	17	73106047	73126360	49	1.7768	0.037797	0.386795
MGLL	3	127407909	127542051	389	1.7765	0.037825	0.386795
BDH1	3	197236654	197300194	258	1.7761	0.037859	0.386795
RPUSD4	11	126071993	126081587	25	1.776	0.037864	0.386795
RP11-1055B8.7	17	79373540	79433357	179	1.7756	0.0379	0.386795
MCRS1	12	49950327	49961936	18	1.7755	0.037907	0.386795
MTA1	14	105886159	105937066	62	1.7754	0.037912	0.386795
SMCO2	12	27619743	27655118	192	1.7754	0.037913	0.386795
SLC30A3	2	27476552	27498685	35	1.775	0.037945	0.386795
ITPR3	6	33588142	33664351	323	1.7749	0.037956	0.386795
SMC4	3	160117062	160152750	68	1.7746	0.037979	0.386795
APOBR	16	28505970	28510291	11	1.7741	0.038025	0.386795
SAA2	11	18260770	18270190	33	1.7741	0.038026	0.386795
MLLT3	9	20341663	20622542	492	1.774	0.038032	0.386795
THAP1	8	42691817	42698468	8	1.7739	0.038037	0.386795
FBXO16	8	28205804	28347835	234	1.7739	0.03804	0.386795
PHF11	13	50069746	50103123	110	1.7721	0.038188	0.38809
PRTG	15	55903744	56035288	339	1.7713	0.038259	0.388602
PGPEP1L	15	99511459	99551024	158	1.7708	0.038293	0.388737
CYYR1	21	27838528	27945603	329	1.7699	0.038372	0.389329
DSCR4	21	39323728	39493454	418	1.7681	0.038519	0.39061
POMZP3	7	76239303	76256578	83	1.7671	0.03861	0.391117
TMEM182	2	103353367	103460352	209	1.7668	0.038632	0.391117
AC117395.1	3	149689066	149690535	2	1.7667	0.038635	0.391117
C11orf54	11	93474757	93497915	60	1.7664	0.038663	0.391117
NUP107	12	69080514	69136785	135	1.7663	0.038673	0.391117
C11orf31	11	57508825	57510986	3	1.765	0.038779	0.391978
PCDHAC1	5	140306302	140391929	201	1.7644	0.038831	0.392293
MBIP	14	36767770	36789882	36	1.7635	0.038906	0.39284
PBK	8	27667137	27695612	149	1.7631	0.038942	0.392992
ERVFRD-1	6	11102722	11111965	40	1.7625	0.038989	0.393037
CLCF1	11	67131639	67141648	22	1.7624	0.039004	0.393037
PARP8	5	49961733	50142356	311	1.7623	0.03901	0.393037
EGR1	5	137801179	137805004	4	1.7621	0.03903	0.393037
GP2	16	20320894	20339130	50	1.7614	0.039085	0.39338
RNF138	18	29671818	29711524	82	1.7608	0.039132	0.393643
CTD-2207O23.12	19	7571938	7584508	32	1.7596	0.039237	0.394488
C1QTNF7	4	15341442	15447790	296	1.759	0.039285	0.394509
ACSF3	16	89154783	89222254	348	1.759	0.039287	0.394509
RP11-87C12.2	12	122326715	122359376	86	1.7586	0.039319	0.394509
ANKRD27	19	33087913	33167503	416	1.7586	0.039323	0.394509
TGIF2-C20orf24	20	35202956	35240787	31	1.7576	0.039405	0.394922
TTC40	10	134621896	134756327	555	1.7573	0.039435	0.394922
CPT2	1	53662101	53679869	27	1.757	0.039456	0.394922
ISCA2	14	74960423	74963809	8	1.7564	0.039511	0.394922
ASB5	4	177134824	177198722	251	1.7563	0.039517	0.394922
EPHX2	8	27348296	27403081	147	1.756	0.039542	0.394922
RPP25	15	75246757	75249805	1	1.7559	0.039549	0.394922
ZNF440	19	11925099	11946016	71	1.7559	0.03955	0.394922
DPY19L1	7	34968488	35077883	357	1.7556	0.039581	0.394922
OR6C6	12	55688072	55689016	2	1.7551	0.039618	0.394922
STK38	6	36461669	36515247	155	1.755	0.039629	0.394922
CHST1	11	45670427	45687172	44	1.7547	0.039657	0.394922
COX5A	15	75212132	75230509	37	1.7545	0.039671	0.394922
LZIC	1	9982173	10003465	46	1.7544	0.039683	0.394922
EEF1E1-BLOC1S5	6	8015959	8102763	306	1.7542	0.039697	0.394922
C11orf86	11	66742748	66744475	2	1.7542	0.0397	0.394922
FAT3	11	92085262	92629618	1146	1.7535	0.039758	0.39511
PIK3CD	1	9711790	9789172	132	1.7534	0.039766	0.39511
TDRKH	1	151742583	151763892	64	1.7532	0.039786	0.39511
KRTAP10-10	21	46057273	46058370	19	1.7528	0.039819	0.39511
UFD1L	22	19437433	19466738	76	1.7527	0.039827	0.39511
EDF1	9	139756571	139760738	9	1.7525	0.039845	0.39511
PIH1D2	11	111934734	111944998	6	1.7511	0.03996	0.395952
GSTA3	6	52761437	52774483	35	1.751	0.039972	0.395952
C1orf54	1	150240600	150253327	20	1.7507	0.039998	0.39598
DKFZP667F0711	10	6392278	6394723	4	1.7504	0.040021	0.39598
ARF3	12	49329506	49351334	71	1.7503	0.040038	0.39598
KAT6A	8	41786997	41909508	166	1.75	0.040063	0.396019
RP11-108K14.8	10	135204338	135233999	91	1.7488	0.040161	0.39647
GLYATL1	11	58672871	58811000	386	1.7487	0.040168	0.39647
RP11-1167A19.2	11	65834748	65837090	4	1.7484	0.0402	0.39647
GBX1	7	150845676	150871832	50	1.748	0.040233	0.39647
ERP44	9	102741461	102861322	206	1.748	0.040234	0.39647
PPP2R5D	6	42952237	42980080	79	1.748	0.040235	0.39647
ZNF251	8	145946298	145981802	48	1.7468	0.040336	0.396977
GBAS	7	56019486	56067874	137	1.7467	0.040349	0.396977
EPS15	1	51819935	51985000	496	1.7466	0.040354	0.396977
C16orf45	16	15528152	15718885	293	1.7462	0.040391	0.396977
BLOC1S5	6	8013800	8064647	196	1.7462	0.040392	0.396977
CFD	19	859453	863453	13	1.745	0.040493	0.397762
LIN9	1	226418850	226497570	120	1.7435	0.04062	0.398801
LARP7	4	113558120	113578748	39	1.7429	0.040674	0.399123
C19orf54	19	41246761	41257458	35	1.7426	0.040699	0.39916
MCM2	3	127317066	127341276	20	1.742	0.040755	0.399501
WDR38	9	127615755	127620160	12	1.7414	0.040811	0.399842
OSBPL5	11	3108346	3187969	408	1.7407	0.040871	0.400221
DLX1	2	172949468	172954405	7	1.7392	0.040997	0.401246
ENAH	1	225674537	225840844	358	1.7387	0.041043	0.401487
LRRC41	1	46726868	46769280	40	1.7383	0.041075	0.401591
PPP2R2A	8	26149007	26230196	185	1.7366	0.041229	0.402184
TRMT11	6	126307576	126360422	45	1.7366	0.04123	0.402184
FRS2	12	69864129	69973562	260	1.7365	0.041236	0.402184
SHC1	1	154934774	154946871	13	1.7364	0.041247	0.402184
CCKBR	11	6280966	6293357	63	1.736	0.041282	0.402184
BRD8	5	137475455	137514675	45	1.7359	0.041288	0.402184
PRKD1	14	30045687	30661104	1521	1.7358	0.041301	0.402184
MARK2	11	63606400	63678491	111	1.7355	0.041324	0.402184
BNIPL	1	151009046	151020076	28	1.7355	0.041328	0.402184
SCLY	2	238969530	239008054	133	1.7351	0.041358	0.402267
ELANE	19	851014	856242	9	1.7346	0.041402	0.402328
FAM71D	14	67656110	67695267	106	1.7346	0.041407	0.402328
PPP1R13B	14	104200089	104313927	252	1.7343	0.041431	0.402353
ZNF415	19	53611132	53636330	142	1.734	0.041456	0.402388
PISD	22	32014477	32058418	132	1.733	0.041544	0.402979
RP11-521M14.2	8	26943694	26944766	4	1.7326	0.041586	0.402979
ASB3	2	53897430	54087297	576	1.7322	0.04162	0.402979
APPL1	3	57261765	57307496	67	1.7321	0.041624	0.402979
MET	7	116312444	116438440	193	1.7321	0.041624	0.402979
NTN4	12	96051583	96184930	503	1.7308	0.041744	0.403596
AC104057.1	7	65112081	65113280	1	1.7308	0.041747	0.403596
PROZ	13	113812968	113826694	38	1.7307	0.041752	0.403596
MITD1	2	99777890	99797521	37	1.7294	0.04187	0.404528
TMEM131	2	98372799	98612388	484	1.7289	0.041918	0.404721
FMN2	1	240177648	240638489	1693	1.7286	0.041939	0.404721
TMEM185B	2	120978854	120980984	5	1.7284	0.041961	0.404721
SIK3	11	116714118	116969153	904	1.7281	0.041987	0.404721
C11orf57	11	111944810	111955874	11	1.7278	0.042012	0.404721
SULF1	8	70378859	70573150	513	1.7277	0.042019	0.404721
AFF4	5	132211071	132299326	190	1.7269	0.042091	0.405207
MACROD1	11	63766030	63933578	380	1.7266	0.04212	0.405278
TEX15	8	30689060	30748122	140	1.7252	0.042249	0.406104
KCNJ4	22	38822332	38851205	84	1.7252	0.042249	0.406104
RIC3	11	8127597	8190602	204	1.7247	0.042287	0.40617
FOXQ1	6	1312675	1314992	10	1.7246	0.042299	0.40617
INCENP	11	61891445	61920635	128	1.7243	0.042331	0.40627
C8orf58	8	22457114	22461663	9	1.7227	0.04247	0.407396
GRK5	10	120967101	121215131	761	1.7216	0.042568	0.408128
C10orf71	10	50507187	50535537	84	1.7211	0.042618	0.408399
DAPP1	4	100737990	100791311	189	1.7205	0.042672	0.408623
HINT3	6	126277927	126301387	30	1.7201	0.042711	0.408623
NRD1	1	52254863	52344477	154	1.7199	0.042722	0.408623
AC109829.1	2	27760253	27790011	50	1.7196	0.042752	0.408623
MAP2	2	210288782	210598842	707	1.7196	0.042755	0.408623
ALPK3	15	85359911	85416713	143	1.7191	0.042797	0.408623
SORCS2	4	7194265	7744554	3125	1.719	0.042809	0.408623
TCERG1	5	145826874	145891524	171	1.7187	0.042836	0.408623
GDPD5	11	75145685	75236948	214	1.7183	0.042867	0.408623
PTGER1	19	14583278	14586174	11	1.718	0.042897	0.408623
RBM12B	8	94741584	94753245	18	1.718	0.042901	0.408623
LYVE1	11	10578513	10633236	161	1.718	0.042902	0.408623
LPAR2	19	19734477	19739739	6	1.7176	0.042931	0.408692
IL31	12	122656577	122658746	6	1.7161	0.043072	0.409827
NFKBIA	14	35870717	35873955	12	1.7154	0.043136	0.410228
OR51B4	11	5322244	5323226	3	1.7149	0.043182	0.410458
ERP29	12	112451120	112461255	12	1.7147	0.043204	0.41046
ASPSCR1	17	79934683	79975282	75	1.7139	0.043273	0.410871
TDO2	4	156775890	156841558	278	1.7137	0.043291	0.410871
RCN3	19	50030875	50050219	93	1.7128	0.043378	0.411292
KNTC1	12	123011793	123110943	172	1.7127	0.043379	0.411292
ICOS	2	204801471	204826300	65	1.7123	0.043419	0.411463
FCRL2	1	157715523	157746922	59	1.712	0.043445	0.411502
OR56B1	11	5757681	5758768	5	1.7113	0.043512	0.41193
FAM19A1	3	68053359	68594776	1855	1.7108	0.043555	0.412045
EHMT1	9	140513444	140764468	697	1.7107	0.043568	0.412045
M6PR	12	9092959	9102551	25	1.7103	0.043607	0.412056
VEGFB	11	64002010	64006259	6	1.7097	0.043658	0.412056
NRXN3	14	78708734	80330762	3874	1.7095	0.043676	0.412056
C8orf34	8	69242957	69731257	1348	1.7095	0.043678	0.412056
AP001652.1	11	58672897	58676071	8	1.7093	0.043697	0.412056
PSMD3	17	38137050	38154213	62	1.7087	0.043755	0.412056
DYNC1I1	7	95401866	95739634	851	1.7087	0.043758	0.412056
TMEM50B	21	34804792	34852318	154	1.7086	0.043758	0.412056
[truncated: 16,814 more rows]

## Sheet: T7.tissue.53
Table 7.Tissue enrichment analysis for genes differentially associated with the two disorders (performed in 53 general tissue types in GTEx using MAGMA)
Tissues that having an adjusted p-value (FDR) below 0.05 are highlighted in bold.
Tissues	BETA	BETA_STD	SE	P	P(FDR)	Number of mapped genes
Brain_Cerebellum	0.026879	0.047345	0.0069301	5.2733e-05	0.00145326	16822
Brain_Cerebellar_Hemisphere	0.026005	0.046119	0.0067212	5.4841e-05	0.00145326	16822
Brain_Cortex	0.022013	0.036708	0.0078535	0.0025348	0.0402535	16822
Brain_Frontal_Cortex_BA9	0.021012	0.035034	0.0076572	0.0030376	0.0402535	16822
Brain_Anterior_cingulate_cortex_BA24	0.019991	0.032337	0.0081084	0.0068473	0.0725782	16822
Brain_Nucleus_accumbens_basal_ganglia	0.014432	0.023145	0.0084524	0.04388	0.309785	16822
Testis	0.0098598	0.016139	0.005827	0.045325	0.309785	16822
Cells_EBV-transformed_lymphocytes	0.0094192	0.017931	0.005616	0.04676	0.309785	16822
Brain_Hippocampus	0.013493	0.021078	0.0089357	0.065536	0.385958	16822
Brain_Putamen_basal_ganglia	0.011469	0.01806	0.0089247	0.099387	0.475675	16822
Brain_Amygdala	0.011412	0.017949	0.0089034	0.099981	0.475675	16822
Brain_Caudate_basal_ganglia	0.010944	0.01745	0.0088317	0.10765	0.475675	16822
Pituitary	0.010861	0.018237	0.0095202	0.12699	0.517769	16822
Cells_Transformed_fibroblasts	0.0048424	0.0086746	0.0081724	0.27675	0.9996	16822
Brain_Hypothalamus	0.0044823	0.0071003	0.0090111	0.30945	0.9996	16822
Ovary	0.0042727	0.0074882	0.010814	0.34639	0.9996	16822
Colon_Sigmoid	0.0035106	0.0060005	0.013635	0.39841	0.9996	16822
Uterus	0.0016999	0.0029732	0.012649	0.44654	0.9996	16822
Esophagus_Muscularis	0.001327	0.0022771	0.013605	0.46115	0.9996	16822
Whole_Blood	0.00041351	0.00066405	0.0063191	0.47391	0.9996	16822
Muscle_Skeletal	-0.00081961	-0.0013552	0.0076097	0.54288	0.9996	16822
Esophagus_Gastroesophageal_Junction	-0.0016415	-0.0028157	0.014159	0.54615	0.9996	16822
Esophagus_Mucosa	-0.0015246	-0.0025895	0.0083387	0.57253	0.9996	16822
Skin_Not_Sun_Exposed_Suprapubic	-0.0025444	-0.0043406	0.0086244	0.61601	0.9996	16822
Brain_Substantia_nigra	-0.0037388	-0.0058722	0.0098184	0.64832	0.9996	16822
Spleen	-0.0035246	-0.0062986	0.0079904	0.67043	0.9996	16822
Skin_Sun_Exposed_Lower_leg	-0.0040259	-0.0069037	0.0085886	0.68037	0.9996	16822
Adrenal_Gland	-0.0051077	-0.008971	0.010711	0.68327	0.9996	16822
Artery_Tibial	-0.0054687	-0.0095407	0.011267	0.6863	0.9996	16822
Brain_Spinal_cord_cervical_c-1	-0.005988	-0.0093833	0.0096804	0.73189	0.9996	16822
Cervix_Ectocervix	-0.01195	-0.020058	0.014653	0.79261	0.9996	16822
Liver	-0.0064	-0.010507	0.0069399	0.82178	0.9996	16822
Cervix_Endocervix	-0.012995	-0.022314	0.013281	0.83607	0.9996	16822
Nerve_Tibial	-0.012529	-0.021895	0.011808	0.85566	0.9996	16822
Artery_Aorta	-0.013298	-0.023126	0.011549	0.87522	0.9996	16822
Heart_Left_Ventricle	-0.01165	-0.018663	0.0097416	0.88413	0.9996	16822
Fallopian_Tube	-0.017059	-0.029029	0.013678	0.89383	0.9996	16822
Prostate	-0.017233	-0.029179	0.012999	0.90752	0.9996	16822
Vagina	-0.017315	-0.02879	0.012559	0.916	0.9996	16822
Pancreas	-0.014123	-0.02161	0.00954	0.93061	0.9996	16822
Colon_Transverse	-0.018799	-0.031031	0.011788	0.94461	0.9996	16822
Heart_Atrial_Appendage	-0.016851	-0.027566	0.010543	0.94501	0.9996	16822
Kidney_Cortex	-0.017835	-0.029415	0.010313	0.95812	0.9996	16822
Small_Intestine_Terminal_Ileum	-0.016283	-0.027049	0.0092852	0.96025	0.9996	16822
Minor_Salivary_Gland	-0.020075	-0.032734	0.010886	0.96741	0.9996	16822
Thyroid	-0.020348	-0.035418	0.010953	0.96839	0.9996	16822
Bladder	-0.02502	-0.042577	0.013338	0.96966	0.9996	16822
Artery_Coronary	-0.026041	-0.044704	0.013251	0.9753	0.9996	16822
Stomach	-0.031154	-0.050679	0.013143	0.99111	0.9996	16822
Lung	-0.026983	-0.045897	0.010444	0.99511	0.9996	16822
Breast_Mammary_Tissue	-0.042716	-0.072656	0.013967	0.99889	0.9996	16822
Adipose_Visceral_Omentum	-0.039269	-0.067362	0.012271	0.99931	0.9996	16822
Adipose_Subcutaneous	-0.039952	-0.069729	0.011879	0.99961	0.9996	16822

## Sheet: T8.brain.13
Table 8. Tissue enrichment analysis within 13 GTEx brain regions
Regions with an adjusted p-value (FDR) below 0.05 are highlighted in bold. This is a competitive analysis comapring each brain regions against others. For example, for the first row, the results are computed for cortex versus other brain regions instead of cortex versus other tissues in GTEx (as in the last table).
Name	Coefficient	Coefficient_SE	Coefficient_P_value	P(FDR)
Brain_Cortex	1.422e-08	3.38931e-09	1.36111e-05	0.0001768
Brain_Frontal_Cortex_(BA9)	1.10873e-08	2.94112e-09	8.17002e-05	0.00053105
Brain_Cerebellar_Hemisphere	7.97281e-09	3.52633e-09	0.0118815	0.0515667
Brain_Anterior_cingulate_cortex_(BA24)	5.82507e-09	3.0336e-09	0.0274172	0.08905
Brain_Cerebellum	6.13472e-09	3.63124e-09	0.0455688	0.11856
Brain_Putamen_(basal_ganglia)	3.09365e-09	3.57497e-09	0.19342	0.418167
Brain_Hippocampus	1.91829e-09	2.64238e-09	0.233929	0.434571
Brain_Nucleus_accumbens_(basal_ganglia)	-4.53354e-10	3.22826e-09	0.555841	0.9035
Brain_Caudate_(basal_ganglia)	-2.19642e-09	3.11016e-09	0.75997	0.976
Brain_Substantia_nigra	-2.27862e-09	2.94195e-09	0.78069	0.976
Brain_Hypothalamus	-3.85531e-09	2.86046e-09	0.911137	0.976
Brain_Spinal_cord_(cervical_c-1)	-5.2378e-09	2.78606e-09	0.969946	0.976
Brain_Amygdala	-4.8202e-09	2.42693e-09	0.976491	0.976

## Sheet: T9.neuro-specific
Table 9. Cell-type enrichment analysis for genes differentially associated with the two disorders (performed in 166 cell types using MAGMA)
Cell types with an adjusted p-value (false discovery rate) below 0.05 within one dataset are highlighted in bold.
Dataset	brain_region	Cell_type	Cell type_Full name	NGENES	BETA	BETA_STD	SE	P	P(FDR) within one dataset	P(FDR) across all datasets
Allen_Human_LGN_level1	Lateral Geniculate Nucleus	GABAergic	GABAergic neurons	17642	0.031913	0.068306	0.011946	0.0037815	0.0113445	0.334866
GSE67835_Human_Cortex	Cortex	fetal_replicating	fetal_replicating	16883	0.020231	0.031034	0.0089956	0.012264	0.110376	0.334866
GSE67835_Human_Cortex_woFetal	Cortex	hybrid	hybrid	16883	0.022512	0.042437	0.011992	0.030259	0.135803	0.334866
GSE67835_Human_Cortex_woFetal	Cortex	neurons	neurons	16883	0.015138	0.028896	0.0085773	0.038801	0.135803	0.338998
Allen_Human_LGN_level2	Lateral Geniculate Nucleus	LGN_Inh_CTXN3	GABAergic neurons	17642	0.018163	0.040513	0.0091139	0.023146	0.138876	0.334866
Allen_Human_LGN_level2	Lateral Geniculate Nucleus	LGN_Inh_LAMP5	GABAergic neurons	17642	0.014448	0.031525	0.0071554	0.021743	0.138876	0.334866
Allen_Human_LGN_level2	Lateral Geniculate Nucleus	LGN_Inh_NTRK1	GABAergic neurons	17642	0.014888	0.034527	0.008561	0.041025	0.1641	0.340508
GSE104276_Human_Prefrontal_cortex_all_ages	Prefrontal cortex	Stem_cells	stem cells	17577	0.023199	0.044595	0.012777	0.034718	0.208308	0.338998
Linnarsson_GSE101601_Human_Temporal_cortex	Temporal cortex	GABA_1	GABAergic neurons	17504	0.33169	0.030649	0.1602	0.019214	0.211354	0.334866
Allen_Human_LGN_level2	Lateral Geniculate Nucleus	OPC_PDGFRA	oligodendrocyte precursor cells	17642	0.011461	0.018712	0.0080093	0.076222	0.228666	0.45121
DroNc_Human_Hippocampus	Hippocampus	GABA2	GABAergic interneurons	17210	0.40416	0.029559	0.22849	0.038468	0.28851	0.338998
DroNc_Human_Hippocampus	Hippocampus	OPC	oligodendrocyte precursor cells	17210	0.67176	0.022819	0.35073	0.027736	0.28851	0.334866
Allen_Human_MTG_level2	Middle Temporal Gyrus	Exc_L5.6_THEMIS_FGF10	glutamatergic neurons	17642	0.016508	0.038894	0.0086387	0.028018	0.308754	0.334866
Allen_Human_MTG_level2	Middle Temporal Gyrus	Inh_L1.2_GAD1_MC4R	GABAergic neurons	17642	0.022445	0.043473	0.010543	0.016638	0.308754	0.334866
Allen_Human_MTG_level2	Middle Temporal Gyrus	Inh_L1.3_SST_CALB1	GABAergic neurons	17642	0.023785	0.04455	0.012435	0.027897	0.308754	0.334866
Allen_Human_MTG_level2	Middle Temporal Gyrus	Inh_L1.4_VIP_OPRM1	GABAergic neurons	17642	0.027962	0.055071	0.010826	0.0049015	0.308754	0.334866
Allen_Human_MTG_level2	Middle Temporal Gyrus	Inh_L2.5_VIP_SERPINF1	GABAergic neurons	17642	0.019883	0.039133	0.010472	0.028817	0.308754	0.334866
Allen_Human_MTG_level2	Middle Temporal Gyrus	Inh_L2.6_LAMP5_CA1	GABAergic neurons	17642	0.025256	0.053545	0.010826	0.0098325	0.308754	0.334866
Allen_Human_MTG_level2	Middle Temporal Gyrus	OPC_L1.6_PDGFRA	oligodendrocyte precursor cells	17642	0.018219	0.02901	0.0081434	0.012642	0.308754	0.334866
Linnarsson_GSE101601_Human_Temporal_cortex	Temporal cortex	GABA_4	GABAergic neurons	17504	0.24993	0.034852	0.1596	0.058683	0.322757	0.389655
DroNc_Human_Hippocampus	Hippocampus	exCA1	pyramidal neurons (Hip CA)	17210	0.27433	0.026063	0.19668	0.081544	0.33087	0.45121
DroNc_Human_Hippocampus	Hippocampus	exCA3	pyramidal neurons (Hip CA)	17210	0.25428	0.019632	0.20758	0.11029	0.33087	0.538475
DroNc_Human_Hippocampus	Hippocampus	GABA1	GABAergic interneurons	17210	0.28514	0.021266	0.22692	0.10447	0.33087	0.525516
GSE67835_Human_Cortex	Cortex	fetal_quiescent	fetal_quiescent	16883	0.010559	0.016614	0.0093463	0.12929	0.34614	0.589794
GSE67835_Human_Cortex	Cortex	hybrid	hybrid	16883	0.011964	0.022553	0.011728	0.15384	0.34614	0.622864
GSE67835_Human_Cortex	Cortex	neurons	neurons	16883	0.010035	0.019155	0.0087746	0.12639	0.34614	0.589794
Allen_Human_MTG_level2	Middle Temporal Gyrus	Exc_L5.6_THEMIS_DCSTAMP	glutamatergic neurons	17642	0.013202	0.03138	0.0081994	0.053695	0.366102	0.37139
Allen_Human_MTG_level2	Middle Temporal Gyrus	Exc_L6_FEZF2_SCUBE1	glutamatergic neurons	17642	0.01466	0.033941	0.0086911	0.04583	0.366102	0.345808
Allen_Human_MTG_level2	Middle Temporal Gyrus	Inh_L1.4_LAMP5_LCP2	GABAergic neurons	17642	0.017216	0.035682	0.010584	0.051916	0.366102	0.37139
Allen_Human_MTG_level2	Middle Temporal Gyrus	Inh_L2.4_VIP_SPAG17	GABAergic neurons	17642	0.017243	0.034435	0.010189	0.045312	0.366102	0.345808
Allen_Human_MTG_level2	Middle Temporal Gyrus	Inh_L1.2_VIP_TSPAN12	GABAergic neurons	17642	0.015176	0.030808	0.010155	0.067543	0.422144	0.415264
GSE104276_Human_Prefrontal_cortex_all_ages	Prefrontal cortex	GABAergic_neurons	GABAergic neurons	17577	0.016499	0.025972	0.017549	0.17357	0.4336	0.651236
GSE104276_Human_Prefrontal_cortex_all_ages	Prefrontal cortex	OPC	oligodendrocyte precursor cells	17577	0.014123	0.02522	0.018035	0.2168	0.4336	0.719776
Allen_Human_MTG_level1	Middle Temporal Gyrus	GABAergic	GABAergic neurons	17642	0.017496	0.034287	0.016754	0.14818	0.44454	0.622864
Linnarsson_GSE76381_Human_Midbrain	Midbrain	Gaba	GABAergic neurons	15021	0.1034	0.025875	0.057699	0.036567	0.457087	0.338998
Linnarsson_GSE76381_Human_Midbrain	Midbrain	NbML5	mediolateral neuroblasts	15021	0.14553	0.037724	0.075411	0.026828	0.457087	0.334866
Allen_Human_MTG_level2	Middle Temporal Gyrus	Inh_L1.3_VIP_CHRM2	GABAergic neurons	17642	0.016402	0.032187	0.011732	0.081049	0.46759	0.45121
Allen_Human_LGN_level2	Lateral Geniculate Nucleus	LGN_Inh_TRPC4	GABAergic neurons	17642	0.0084622	0.018687	0.0099896	0.19848	0.476352	0.68641
Allen_Human_MTG_level2	Middle Temporal Gyrus	Inh_L2.4_SST_FRZB	GABAergic neurons	17642	0.014051	0.029075	0.01111	0.10299	0.551732	0.525516
Linnarsson_GSE76381_Human_Midbrain	Midbrain	NbGaba	GABAergic neurons neuroblasts	15021	0.073604	0.0203	0.049107	0.066969	0.558075	0.415264
DroNc_Human_Hippocampus	Hippocampus	exDG	granule neurons (Hip dentate gyrus)	17210	0.11928	0.0093872	0.20134	0.27679	0.593121	0.762974
DroNc_Human_Hippocampus	Hippocampus	exPFC1	glutamatergic neurons (prefrontal cortex)	17210	0.1683	0.013688	0.23584	0.23773	0.593121	0.758907
Linnarsson_GSE76381_Human_Midbrain	Midbrain	DA2	dopaminergic neurons	15021	0.075753	0.021851	0.060211	0.10419	0.651188	0.525516
Allen_Human_MTG_level2	Middle Temporal Gyrus	Exc_L5.6_THEMIS_CRABP1	glutamatergic neurons	17642	0.0097424	0.022627	0.008702	0.13146	0.6573	0.589794
Allen_Human_MTG_level1	Middle Temporal Gyrus	Glutamatergic	glutamatergic neurons	17642	-0.0041857	-0.0092628	0.013144	0.62493	0.65863	0.99928
Allen_Human_MTG_level1	Middle Temporal Gyrus	Non.neuronal	Non.neuronal	17642	-0.0045296	-0.0063374	0.011082	0.65863	0.65863	0.99928
Allen_Human_MTG_level2	Middle Temporal Gyrus	Inh_L2.6_VIP_QPCT	GABAergic neurons	17642	0.01051	0.02138	0.0097551	0.14067	0.659391	0.614506
Allen_Human_MTG_level2	Middle Temporal Gyrus	Inh_L1.2_VIP_PCDH20	GABAergic neurons	17642	0.011217	0.02226	0.010915	0.15204	0.670765	0.622864
Allen_Human_MTG_level2	Middle Temporal Gyrus	Inh_L3.5_SST_ADGRG6	GABAergic neurons	17642	0.01105	0.022093	0.011649	0.17143	0.6921	0.651236
Allen_Human_MTG_level2	Middle Temporal Gyrus	Inh_L4.6_PVALB_SULF1	GABAergic neurons	17642	0.010838	0.0227	0.011671	0.17654	0.6921	0.651236
Allen_Human_MTG_level2	Middle Temporal Gyrus	Inh_L5.6_PVALB_LGR5	GABAergic neurons	17642	0.0089985	0.018793	0.010019	0.18456	0.6921	0.666021
Allen_Human_MTG_level2	Middle Temporal Gyrus	Exc_L2_LAMP5_LTK	glutamatergic neurons	17642	0.0087934	0.018849	0.010375	0.19834	0.693205	0.68641
Allen_Human_MTG_level2	Middle Temporal Gyrus	Inh_L1.3_VIP_GGH	GABAergic neurons	17642	0.0088909	0.017057	0.010715	0.20334	0.693205	0.688866
GSE104276_Human_Prefrontal_cortex_all_ages	Prefrontal cortex	Neurons	Neurons	17577	0.0015748	0.0028054	0.01705	0.46321	0.694815	0.973327
Allen_Human_LGN_level2	Lateral Geniculate Nucleus	Astro_LGR6	Astrocytes	17642	0.0022393	0.0039515	0.0065285	0.3658	0.7316	0.867088
Allen_Human_MTG_level2	Middle Temporal Gyrus	Exc_L2.4_LINC00507_GLP2R	glutamatergic neurons	17642	0.0060117	0.013166	0.010939	0.2913	0.733597	0.774377
Allen_Human_MTG_level2	Middle Temporal Gyrus	Exc_L5.6_FEZF2_EFTUD1P1	glutamatergic neurons	17642	0.006381	0.014936	0.009727	0.25591	0.733597	0.762974
Allen_Human_MTG_level2	Middle Temporal Gyrus	Exc_L5.6_THEMIS_C1QL3	glutamatergic neurons	17642	0.0066551	0.015607	0.010427	0.26165	0.733597	0.762974
Allen_Human_MTG_level2	Middle Temporal Gyrus	Inh_L1_SST_CHRNA4	GABAergic neurons	17642	0.0058847	0.01175	0.010116	0.28037	0.733597	0.762974
Allen_Human_MTG_level2	Middle Temporal Gyrus	Inh_L1.3_PAX6_SYT6	GABAergic neurons	17642	0.0059175	0.013196	0.010144	0.27984	0.733597	0.762974
Allen_Human_MTG_level2	Middle Temporal Gyrus	Inh_L1.4_VIP_CHRNA6	GABAergic neurons	17642	0.0058398	0.0121	0.0096355	0.27224	0.733597	0.762974
Allen_Human_MTG_level2	Middle Temporal Gyrus	Inh_L2.4_PVALB_WFDC2	GABAergic neurons	17642	0.0058736	0.012764	0.011073	0.29791	0.733597	0.774377
Allen_Human_MTG_level2	Middle Temporal Gyrus	Inh_L2.5_PVALB_SCUBE3	GABAergic neurons	17642	0.0046159	0.0097111	0.0089598	0.30322	0.733597	0.774377
Allen_Human_MTG_level2	Middle Temporal Gyrus	Inh_L2.5_VIP_TYR	GABAergic neurons	17642	0.005483	0.011019	0.010547	0.30159	0.733597	0.774377
DroNc_Human_Hippocampus	Hippocampus	exPFC2	glutamatergic neurons (prefrontal cortex)	17210	0.041742	0.0057105	0.15732	0.39538	0.741337	0.875108
Allen_Human_MTG_level2	Middle Temporal Gyrus	Inh_L1.2_SST_BAGE2	GABAergic neurons	17642	0.0055574	0.010543	0.01185	0.31955	0.748945	0.803717
Allen_Human_MTG_level2	Middle Temporal Gyrus	Inh_L1.2_LAMP5_DBP	GABAergic neurons	17642	0.0037481	0.0078423	0.0085926	0.33135	0.753068	0.820957
Allen_Human_MTG_level2	Middle Temporal Gyrus	Inh_L1_SST_NMBR	GABAergic neurons	17642	0.0041514	0.008345	0.011243	0.35597	0.785228	0.867088
GSE67835_Human_Cortex_woFetal	Cortex	astrocytes	Astrocytes	16883	-0.00088333	-0.0014777	0.0084381	0.54169	0.788368	0.99928
GSE67835_Human_Cortex_woFetal	Cortex	oligodendrocytes	oligodendrocytes	16883	-0.001418	-0.0024133	0.0089247	0.56312	0.788368	0.99928
GSE67835_Human_Cortex_woFetal	Cortex	OPC	oligodendrocyte precursor cells	16883	-0.00065593	-0.0010655	0.0093631	0.52792	0.788368	0.99928
Allen_Human_MTG_level2	Middle Temporal Gyrus	Exc_L2.3_LINC00507_FREM3	glutamatergic neurons	17642	0.0032762	0.0075596	0.010846	0.38131	0.794396	0.867088
Allen_Human_MTG_level2	Middle Temporal Gyrus	Inh_L2.4_VIP_CBLN1	GABAergic neurons	17642	0.0033893	0.0065375	0.010947	0.37843	0.794396	0.867088
Linnarsson_GSE76381_Human_Midbrain	Midbrain	DA0	dopaminergic neurons	15021	0.079517	0.018927	0.081365	0.16422	0.8211	0.64906
Allen_Human_MTG_level2	Middle Temporal Gyrus	Inh_L2.3_VIP_CASC6	GABAergic neurons	17642	0.0021369	0.0047446	0.010386	0.4185	0.848311	0.902221
Linnarsson_GSE76381_Human_Midbrain	Midbrain	NbM	medial neuroblast	15021	0.050657	0.014684	0.083547	0.27215	0.850469	0.762974
Linnarsson_GSE76381_Human_Midbrain	Midbrain	Rgl2c	radial glia-like cells	15021	0.034057	0.011826	0.05291	0.25989	0.850469	0.762974
Linnarsson_GSE76381_Human_Midbrain	Midbrain	Sert	serotonergic neurons	15021	0.025256	0.010636	0.034206	0.23016	0.850469	0.749148
Linnarsson_GSE101601_Human_Temporal_cortex	Temporal cortex	GABA_2	GABAergic neurons	17504	-0.0089674	-0.0010046	0.20843	0.51716	0.867229	0.99928
Linnarsson_GSE101601_Human_Temporal_cortex	Temporal cortex	GABA_3	GABAergic neurons	17504	-0.17564	-0.018946	0.21931	0.78839	0.867229	0.99928
Linnarsson_GSE101601_Human_Temporal_cortex	Temporal cortex	GABA_5	GABAergic neurons	17504	-0.13103	-0.013266	0.23685	0.70994	0.867229	0.99928
Linnarsson_GSE101601_Human_Temporal_cortex	Temporal cortex	Glut_1	glutamatergic neurons	17504	-0.050878	-0.0071175	0.2307	0.58727	0.867229	0.99928
Linnarsson_GSE101601_Human_Temporal_cortex	Temporal cortex	Glut_2	glutamatergic neurons	17504	-0.072871	-0.015602	0.14288	0.69497	0.867229	0.99928
Linnarsson_GSE101601_Human_Temporal_cortex	Temporal cortex	Glut_3	glutamatergic neurons	17504	0.060785	0.0093767	0.19417	0.37712	0.867229	0.867088
Linnarsson_GSE101601_Human_Temporal_cortex	Temporal cortex	Glut_4	glutamatergic neurons	17504	0.0043097	0.00088006	0.14335	0.48801	0.867229	0.981258
Linnarsson_GSE101601_Human_Temporal_cortex	Temporal cortex	Glut_6	glutamatergic neurons	17504	0.070972	0.010935	0.10777	0.2551	0.867229	0.762974
GSE67835_Human_Cortex_woFetal	Cortex	microglia	microglia	16883	-0.0055816	-0.00704	0.0081863	0.75232	0.877707	0.99928
Allen_Human_MTG_level2	Middle Temporal Gyrus	Endo_L2.6_NOSTRIN	endothelial cell	17642	0.00071064	0.00098885	0.0063038	0.45512	0.898263	0.968589
Allen_Human_MTG_level2	Middle Temporal Gyrus	Astro_L1.6_FGFR3_SLC14A1	Astrocytes	17642	0.00033738	0.00058961	0.0059956	0.47756	0.918385	0.981258
Allen_Human_MTG_level2	Middle Temporal Gyrus	Inh_L1.2_PAX6_CDH12	GABAergic neurons	17642	0.00025227	0.00051675	0.010589	0.4905	0.919687	0.981258
Allen_Human_LGN_level1	Lateral Geniculate Nucleus	Glutamatergic	glutamatergic neurons	17642	-0.015118	-0.036109	0.010697	0.9212	0.9212	0.99928
Allen_Human_LGN_level1	Lateral Geniculate Nucleus	Non.Neuronal	Non.Neuronal	17642	-0.0086435	-0.013153	0.0093982	0.82113	0.9212	0.99928
GSE104276_Human_Prefrontal_cortex_all_ages	Prefrontal cortex	Astrocytes	Astrocytes	17577	-0.0086343	-0.016774	0.011514	0.77333	0.927996	0.99928
Linnarsson_GSE76381_Human_Midbrain	Midbrain	DA1	dopaminergic neurons	15021	0.013876	0.0047167	0.051041	0.39287	0.929864	0.875108
Linnarsson_GSE76381_Human_Midbrain	Midbrain	OMTN	oculomotor and trochlear nucleus	15021	0.023411	0.0087645	0.066026	0.36146	0.929864	0.867088
Linnarsson_GSE76381_Human_Midbrain	Midbrain	OPC	oligodendrocyte precursor cells	15021	0.012779	0.0041641	0.055619	0.40914	0.929864	0.893648
GSE67835_Human_Cortex	Cortex	astrocytes	Astrocytes	16883	-0.0037859	-0.0063333	0.0080547	0.68083	0.92997	0.99928
GSE67835_Human_Cortex	Cortex	microglia	microglia	16883	-0.0075793	-0.0095597	0.0080545	0.82664	0.92997	0.99928
GSE67835_Human_Cortex	Cortex	oligodendrocytes	oligodendrocytes	16883	-0.005138	-0.0087443	0.008537	0.72636	0.92997	0.99928
GSE67835_Human_Cortex	Cortex	OPC	oligodendrocyte precursor cells	16883	-0.0046093	-0.0074872	0.0090253	0.69522	0.92997	0.99928
DroNc_Human_Hippocampus	Hippocampus	ASC1	Astrocytes	17210	-0.30461	-0.012415	0.28842	0.85453	0.93914	0.99928
DroNc_Human_Hippocampus	Hippocampus	ASC2	Astrocytes	17210	-0.33959	-0.014763	0.2594	0.90475	0.93914	0.99928
DroNc_Human_Hippocampus	Hippocampus	END	endothelial cell	17210	-0.11846	-0.0092719	0.10893	0.86159	0.93914	0.99928
DroNc_Human_Hippocampus	Hippocampus	MG	microglia	17210	-0.45635	-0.01509	0.29486	0.93914	0.93914	0.99928
DroNc_Human_Hippocampus	Hippocampus	NSC	neuronal stem cells	17210	-0.034311	-0.0028822	0.10659	0.62624	0.93914	0.99928
DroNc_Human_Hippocampus	Hippocampus	ODC1	oligodendrocytes	17210	-0.22283	-0.0079283	0.28055	0.78648	0.93914	0.99928
DroNc_Human_Hippocampus	Hippocampus	ODC2	oligodendrocytes	17210	-0.18954	-0.0079697	0.23657	0.78848	0.93914	0.99928
GSE67835_Human_Cortex_woFetal	Cortex	endothelial	endothelial cell	16883	-0.014079	-0.021008	0.0086211	0.94876	0.94876	0.99928
GSE104276_Human_Prefrontal_cortex_all_ages	Prefrontal cortex	Microglia	microglia	17577	-0.015012	-0.027106	0.0090627	0.95118	0.95118	0.99928
Linnarsson_GSE76381_Human_Midbrain	Midbrain	NProg	neuronal progenitor	15021	0.00078702	0.00020423	0.090837	0.49654	0.954885	0.981258
Linnarsson_GSE76381_Human_Midbrain	Midbrain	RN	red nucleus	15021	0.0012594	0.00035486	0.069588	0.49278	0.954885	0.981258
Linnarsson_GSE76381_Human_Midbrain	Midbrain	Mgl	microglia	15021	-0.033183	-0.010206	0.038851	0.80347	0.968012	0.99928
Linnarsson_GSE76381_Human_Midbrain	Midbrain	NbML1	mediolateral neuroblasts	15021	-0.068814	-0.021319	0.07736	0.81313	0.968012	0.99928
Linnarsson_GSE76381_Human_Midbrain	Midbrain	ProgBP	progenitor basal plate	15021	-0.03143	-0.0095727	0.07226	0.6682	0.968012	0.99928
Linnarsson_GSE76381_Human_Midbrain	Midbrain	ProgFPL	progenitor lateral floorplate	15021	-0.03355	-0.013591	0.048867	0.75381	0.968012	0.99928
Linnarsson_GSE76381_Human_Midbrain	Midbrain	ProgFPM	progenitor medial floorplate	15021	-0.025488	-0.0080372	0.059568	0.66563	0.968012	0.99928
Linnarsson_GSE76381_Human_Midbrain	Midbrain	Rgl1	radial glia-like cells	15021	-0.016542	-0.0055904	0.061061	0.60677	0.968012	0.99928
Linnarsson_GSE76381_Human_Midbrain	Midbrain	Rgl2b	radial glia-like cells	15021	-0.020531	-0.0057416	0.072704	0.61117	0.968012	0.99928
Linnarsson_GSE76381_Human_Midbrain	Midbrain	Rgl3	radial glia-like cells	15021	-0.027098	-0.010258	0.045754	0.72316	0.968012	0.99928
GSE67835_Human_Cortex	Cortex	endothelial	endothelial cell	16883	-0.017016	-0.025391	0.0084629	0.97781	0.97781	0.99928
Allen_Human_LGN_level2	Lateral Geniculate Nucleus	Astro_CPAMD8	Astrocytes	17642	-0.0021044	-0.0033795	0.0071995	0.61497	0.97868	0.99928
Allen_Human_LGN_level2	Lateral Geniculate Nucleus	LGN_Exc_BTNL9	glutamatergic neurons	17642	-0.0062171	-0.014948	0.0085602	0.76616	0.97868	0.99928
Allen_Human_LGN_level2	Lateral Geniculate Nucleus	LGN_Exc_PRKCG_BCHE	glutamatergic neurons	17642	-0.01724	-0.041102	0.0085032	0.97868	0.97868	0.99928
Allen_Human_LGN_level2	Lateral Geniculate Nucleus	LGN_Exc_PRKCG_GRB14	glutamatergic neurons	17642	-0.016442	-0.038897	0.0082018	0.97749	0.97868	0.99928
Allen_Human_LGN_level2	Lateral Geniculate Nucleus	Micro_C1QB	microglia	17642	-0.015018	-0.019174	0.0074828	0.97762	0.97868	0.99928
Allen_Human_LGN_level2	Lateral Geniculate Nucleus	Oligo_MAG	oligodendrocyte	17642	-0.005632	-0.0097556	0.0065718	0.80427	0.97868	0.99928
Linnarsson_GSE76381_Human_Midbrain	Midbrain	Rgl2a	radial glia-like cells	15021	-0.063753	-0.023431	0.056056	0.87229	0.991239	0.99928
Allen_Human_MTG_level2	Middle Temporal Gyrus	Exc_L6_FEZF2_OR2T8	glutamatergic neurons	17642	-0.00088386	-0.0021295	0.0080529	0.5437	0.994573	0.99928
Linnarsson_GSE76381_Human_Midbrain	Midbrain	Endo	endothelial cell	15021	-0.092461	-0.034931	0.033369	0.9972	0.9972	0.99928
Linnarsson_GSE76381_Human_Midbrain	Midbrain	Peric	pericytes	15021	-0.085072	-0.029265	0.040306	0.98259	0.9972	0.99928
Linnarsson_GSE76381_Human_Midbrain	Midbrain	ProgM	progenitor midline	15021	-0.096626	-0.032163	0.066572	0.92666	0.9972	0.99928
Allen_Human_MTG_level2	Middle Temporal Gyrus	Astro_L1.2_FGFR3_GFAP	Astrocytes	17642	-0.0018865	-0.0029256	0.0064487	0.61506	0.99874	0.99928
Allen_Human_MTG_level2	Middle Temporal Gyrus	Exc_L3.4_RORB_CARM1P1	glutamatergic neurons	17642	-0.0095657	-0.022295	0.010318	0.82304	0.99874	0.99928
Allen_Human_MTG_level2	Middle Temporal Gyrus	Exc_L3.5_RORB_COL22A1	glutamatergic neurons	17642	-0.0033026	-0.0069203	0.0102	0.62695	0.99874	0.99928
Allen_Human_MTG_level2	Middle Temporal Gyrus	Exc_L3.5_RORB_ESR1	glutamatergic neurons	17642	-0.018256	-0.038996	0.011182	0.94872	0.99874	0.99928
Allen_Human_MTG_level2	Middle Temporal Gyrus	Exc_L3.5_RORB_FILIP1L	glutamatergic neurons	17642	-0.0065477	-0.01455	0.010998	0.72419	0.99874	0.99928
Allen_Human_MTG_level2	Middle Temporal Gyrus	Exc_L3.5_RORB_TWIST2	glutamatergic neurons	17642	-0.01275	-0.027184	0.010597	0.88555	0.99874	0.99928
Allen_Human_MTG_level2	Middle Temporal Gyrus	Exc_L4.5_FEZF2_SCN4B	glutamatergic neurons	17642	-0.0062453	-0.014989	0.008533	0.76788	0.99874	0.99928
Allen_Human_MTG_level2	Middle Temporal Gyrus	Exc_L4.5_RORB_DAPK2	glutamatergic neurons	17642	-0.015663	-0.033867	0.011389	0.91546	0.99874	0.99928
Allen_Human_MTG_level2	Middle Temporal Gyrus	Exc_L4.5_RORB_FOLH1B	glutamatergic neurons	17642	-0.0078439	-0.018444	0.010446	0.77365	0.99874	0.99928
Allen_Human_MTG_level2	Middle Temporal Gyrus	Exc_L4.6_FEZF2_IL26	glutamatergic neurons	17642	-0.012482	-0.027699	0.010034	0.89323	0.99874	0.99928
Allen_Human_MTG_level2	Middle Temporal Gyrus	Exc_L4.6_RORB_C1R	glutamatergic neurons	17642	-0.014558	-0.032208	0.010759	0.91199	0.99874	0.99928
Allen_Human_MTG_level2	Middle Temporal Gyrus	Exc_L4.6_RORB_SEMA3E	glutamatergic neurons	17642	-0.018297	-0.040069	0.011951	0.9371	0.99874	0.99928
Allen_Human_MTG_level2	Middle Temporal Gyrus	Exc_L5.6_FEZF2_ABO	glutamatergic neurons	17642	-0.0028829	-0.0066307	0.0099069	0.61447	0.99874	0.99928
Allen_Human_MTG_level2	Middle Temporal Gyrus	Exc_L5.6_RORB_TTC12	glutamatergic neurons	17642	-0.011476	-0.026736	0.010235	0.8689	0.99874	0.99928
Allen_Human_MTG_level2	Middle Temporal Gyrus	Exc_L5.6_SLC17A7_IL15	glutamatergic neurons	17642	-0.0029327	-0.0066659	0.0096873	0.61895	0.99874	0.99928
Allen_Human_MTG_level2	Middle Temporal Gyrus	Inh_L1.2_PAX6_TNFAIP8L3	GABAergic neurons	17642	-0.0069628	-0.015814	0.0082073	0.80188	0.99874	0.99928
Allen_Human_MTG_level2	Middle Temporal Gyrus	Inh_L1.2_VIP_LBH	GABAergic neurons	17642	-0.011915	-0.025512	0.011237	0.85551	0.99874	0.99928
Allen_Human_MTG_level2	Middle Temporal Gyrus	Inh_L1.3_VIP_ADAMTSL1	GABAergic neurons	17642	-0.01316	-0.027203	0.011506	0.87362	0.99874	0.99928
Allen_Human_MTG_level2	Middle Temporal Gyrus	Inh_L1.3_VIP_CCDC184	GABAergic neurons	17642	-0.0044398	-0.0093395	0.01088	0.65839	0.99874	0.99928
Allen_Human_MTG_level2	Middle Temporal Gyrus	Inh_L1.4_VIP_PENK	GABAergic neurons	17642	-0.025185	-0.054454	0.0088958	0.99768	0.99874	0.99928
Allen_Human_MTG_level2	Middle Temporal Gyrus	Inh_L3.6_SST_HPGD	GABAergic neurons	17642	-0.027657	-0.060062	0.011384	0.99243	0.99874	0.99928
Allen_Human_MTG_level2	Middle Temporal Gyrus	Inh_L3.6_SST_NPY	GABAergic neurons	17642	-0.019736	-0.043829	0.0082145	0.99186	0.99874	0.99928
Allen_Human_MTG_level2	Middle Temporal Gyrus	Inh_L3.6_VIP_HS3ST3A1	GABAergic neurons	17642	-0.0082731	-0.016916	0.01128	0.76834	0.99874	0.99928
Allen_Human_MTG_level2	Middle Temporal Gyrus	Inh_L4.5_PVALB_MEPE	GABAergic neurons	17642	-0.0015697	-0.0035307	0.0099909	0.56242	0.99874	0.99928
Allen_Human_MTG_level2	Middle Temporal Gyrus	Inh_L4.5_SST_STK32A	GABAergic neurons	17642	-0.004173	-0.0079821	0.010968	0.6482	0.99874	0.99928
Allen_Human_MTG_level2	Middle Temporal Gyrus	Inh_L4.6_SST_B3GAT2	GABAergic neurons	17642	-0.023245	-0.046214	0.012357	0.97001	0.99874	0.99928
Allen_Human_MTG_level2	Middle Temporal Gyrus	Inh_L4.6_SST_GXYLT2	GABAergic neurons	17642	-0.024289	-0.052412	0.01053	0.98946	0.99874	0.99928
Allen_Human_MTG_level2	Middle Temporal Gyrus	Inh_L5.6_GAD1_GLP1R	GABAergic neurons	17642	-0.0075945	-0.016668	0.0095794	0.78605	0.99874	0.99928
Allen_Human_MTG_level2	Middle Temporal Gyrus	Inh_L5.6_SST_KLHDC8A	GABAergic neurons	17642	-0.024166	-0.052363	0.010377	0.99006	0.99874	0.99928
Allen_Human_MTG_level2	Middle Temporal Gyrus	Inh_L5.6_SST_MIR548F2	GABAergic neurons	17642	-0.012739	-0.028051	0.010858	0.87963	0.99874	0.99928
Allen_Human_MTG_level2	Middle Temporal Gyrus	Inh_L5.6_SST_NPM1P10	GABAergic neurons	17642	-0.022625	-0.047414	0.011979	0.97052	0.99874	0.99928
Allen_Human_MTG_level2	Middle Temporal Gyrus	Inh_L5.6_SST_TH	GABAergic neurons	17642	-0.028419	-0.062472	0.0094095	0.99874	0.99874	0.99928
Allen_Human_MTG_level2	Middle Temporal Gyrus	Micro_L1.3_TYROBP	microglia	17642	-0.0063802	-0.0083018	0.0068583	0.82388	0.99874	0.99928
Allen_Human_MTG_level2	Middle Temporal Gyrus	Oligo_L1.6_OPALIN	oligodendrocyte	17642	-0.0032147	-0.0047549	0.0066892	0.68459	0.99874	0.99928
Linnarsson_GSE101601_Human_Temporal_cortex	Temporal cortex	Glut_5	glutamatergic neurons	17504	-0.81449	-0.092891	0.25572	0.99928	0.99928	0.99928

## Sheet: T10.gene_set
Table 10. Gene Ontology(GO) enrichment analysis for significant genes in GWGAS
Gene sets with a q-value below 0.05 are highlighted in bold.
GO Term	p-value	q-value	GO ID	members_input_overlap_geneids	members_input_overlap	size	effective_size	term_category	term_level
transition metal ion binding	0.00260508	0.0370529	GO:0046914	1800; 5119; 5578; 5936; 6406; 6407; 7376; 9970; 10270; 54799; 54815; 54941; 23220; 56970; 57459; 83759; 63929; 92822	DTX4; NR1I3; RBM4; PRKCA; RNF125; MBTD1; AKAP8; SEMG1; RBM4B; SEMG2; ZNF276; GATAD2B; CHMP1A; GATAD2A; ATXN7L3; DPEP1; NR1H2; XPNPEP3	1100	1098	m	5
pre-mRNA binding	0.00262224	0.0370529	GO:0036002	55015; 5936; 221662	PRPF39; RBM4; RBM24	35	35	m	5
double-stranded DNA binding	0.00300429	0.0370529	GO:0003690	3131; 4292; 23383; 5594; 7343; 7376; 9658; 9970; 10014; 10270; 23635; 11317; 51780; 23109; 56981; 57459	MAU2; HDAC5; PRDM11; UBTF; AKAP8; MLH1; NR1I3; GATAD2B; RBPJL; MAPK1; DDN; KDM3B; HLF; SSBP2; ZNF516; NR1H2	945	936	m	5
1-phosphatidylinositol binding	0.00690741	0.0480266	GO:0005545	9892; 29887	SNAP91; SNX10	16	16	m	5
sequence-specific DNA binding	0.00762427	0.0480266	GO:0043565	3131; 5463; 7343; 7376; 253461; 9658; 9970; 10014; 23635; 11317; 80714; 51780; 54815; 23109; 100132074; 56981; 57459	GATAD2B; RBPJL; HDAC5; GATAD2A; PRDM11; UBTF; NR1I3; ZBTB38; POU6F1; DDN; KDM3B; HLF; PBX4; SSBP2; ZNF516; NR1H2; FOXO6	1134	1125	m	5
Rac guanyl-nucleotide exchange factor activity	0.00778809	0.0480266	GO:0030676	1794; 10451	DOCK2; VAV3	17	17	m	5
condensed chromosome	0.00209419	0.0565432	GO:0000793	120; 4292; 5119; 8379; 10270; 81565; 92822	ADD3; MAD1L1; AKAP8; MLH1; ZNF276; NDEL1; CHMP1A	225	225	c	5
CHD-type complex	0.00607528	0.0578526	GO:0090545	54815; 57459	GATAD2B; GATAD2A	15	15	c	5
U2-type prespliceosome	0.00778809	0.0578526	GO:0071004	55015; 51631	PRPF39; LUC7L2	17	17	c	5
ruffle organization	0.000868335	0.233582	GO:0031529	81565; 54849; 92154; 29887	MTSS1L; SNX10; DEF8; NDEL1	54	54	b	5
homocysteine metabolic process	0.00529253	0.317968	GO:0050667	1800; 4524	MTHFR; DPEP1	14	14	b	5
modification of postsynaptic structure	0.00607528	0.317968	GO:0099010	6780; 83992	STAU1; CTTNBP2	15	15	b	5
nuclear envelope disassembly	0.00690741	0.317968	GO:0051081	5578; 81565	PRKCA; NDEL1	16	16	b	5
nuclear division	0.00700817	0.317968	GO:0000280	2175; 4292; 23383; 5119; 8379; 10270; 81565; 51203; 84501	MAU2; NUSAP1; MAD1L1; AKAP8; MLH1; SPIRE2; FANCA; NDEL1; CHMP1A	428	428	b	5
positive regulation of hydrolase activity	0.00735776	0.317968	GO:0051345	1794; 2260; 6406; 6407; 7376; 9647; 51079; 51291; 343578; 81565; 9605; 92154; 10451	PPM1F; ARHGAP40; DOCK2; VAV3; GMIP; VPS9D1; SEMG1; MTSS1L; SEMG2; NDEL1; NDUFA13; NR1H2; FGFR1	762	761	b	5
tissue homeostasis	0.00827425	0.317968	GO:0001894	2778; 5578; 9476; 282809; 54849; 29887	NAPSA; POC1B; SNX10; PRKCA; DEF8; GNAS	221	221	b	5
positive regulation of response to external stimulus	0.00954902	0.321086	GO:0032103	961; 2260; 5578; 9647; 5919; 81565; 388125	PPM1F; C2CD4B; PRKCA; CD47; RARRES2; NDEL1; FGFR1	298	298	b	5

[truncated: 4 more sheets: T11.pathway, T12.rg, T13.predict.indices, T14.PRS.AUC]
