# Supplementary material for: Analysis of genetic differences between psychiatric disorders: exploring pathways and cell types/tissues involved and ability to differentiate the disorders by polygenic scores
Source: Transl Psychiatry. 2021 Aug 13;11:426. doi: 10.1038/s41398-021-01545-x (PMC8363629; doi:10.1038/s41398-021-01545-x)
Supplement: Supplementary file 2 — Supplementary Dataset [file 41398_2021_1545_MOESM2_ESM.zip › Supp_dataset_genetic_diff_psy/ST4_mdd.vs.ed.xlsx]

## Sheet: T1.sig.snps
Table 1.Single nucleotide polymorphisms that passed genome-wide significance (5E-08) in SNP-based analysis
a1: effect allele; a2: non-effect allele; se: standand error.
snpid	a1	a2	chr	pos	beta	se	P
rs30266	A	G	5	103972357	-0.214105	0.0326153	5.21837e-11
rs77960	A	G	5	103964585	-0.211601	0.0326153	8.7117e-11
rs60271	A	C	5	104078233	-0.2099	0.0324222	9.54795e-11
rs171697	C	G	5	103956516	0.208899	0.0323032	1.00073e-10
rs161645	A	G	5	104069917	-0.2093	0.0323997	1.04762e-10
rs323509	A	C	5	104082179	-0.209901	0.0325188	1.08388e-10
rs2431108	T	C	5	103947968	0.208104	0.0323032	1.17735e-10
rs173823	A	T	5	103954801	-0.205208	0.0323032	2.11755e-10
rs191800971	C	G	5	104003311	-0.205698	0.0327314	3.29077e-10
rs12055234	A	G	5	104037760	-0.201802	0.0323032	4.18079e-10
rs200312312	T	C	5	104002346	0.240804	0.0386312	4.56352e-10
rs6421926	T	C	5	104075130	-0.200104	0.0323032	5.84431e-10
rs254011	A	C	5	103920770	-0.18601	0.0300666	6.14816e-10
rs254013	T	C	5	103926044	-0.186	0.0301127	6.54197e-10
rs76025409	C	G	5	103783801	-0.195906	0.03194	8.59265e-10
rs67667580	A	G	5	103978833	0.206699	0.0339294	1.11483e-09
rs2447838	T	C	5	103927579	-0.180602	0.0302824	2.46264e-09
rs254035	A	T	5	103936343	-0.1794	0.0301859	2.79584e-09
rs416223	A	C	5	103991476	0.181395	0.0305946	3.04801e-09
rs33817	A	G	5	103978326	-0.1793	0.0302824	3.20123e-09
rs445578	A	T	5	103926442	-0.178596	0.0301859	3.28773e-09
rs325481	A	G	5	104000752	0.180394	0.0304982	3.32085e-09
rs62362057	T	C	5	104002370	0.208705	0.0354248	3.82704e-09
rs1363105	T	C	5	103917790	0.176103	0.0298967	3.8532e-09
rs1363104	C	G	5	103917797	-0.176093	0.0298967	3.86086e-09
rs12658032	A	G	5	103904226	-0.1866	0.0317014	3.95223e-09
rs2447832	T	C	5	103933473	-0.177506	0.0301859	4.09226e-09
rs2431112	A	G	5	103931707	-0.177305	0.0301859	4.26026e-09
rs2112163	T	C	5	103946482	-0.176604	0.0301631	4.77153e-09
rs2447827	T	C	5	103948045	-0.176401	0.0301859	5.10222e-09
rs21126	A	G	5	104013782	0.177307	0.0303788	5.32996e-09
rs2447828	T	C	5	103947205	-0.176	0.0301631	5.38104e-09
rs1363102	T	G	5	103917867	0.173603	0.0297773	5.54141e-09
rs10053371	A	T	5	103914786	-0.173301	0.0298004	6.04885e-09
rs325479	T	C	5	104002392	0.200293	0.034467	6.2041e-09
rs4235642	A	G	5	103818412	0.1818	0.0312927	6.25948e-09
rs10053368	A	G	5	103914758	-0.172908	0.0297773	6.37112e-09
rs10479296	A	G	5	103915443	0.172805	0.0297773	6.50367e-09
rs325501	C	G	5	104007433	0.176697	0.0304982	6.88589e-09
rs1363100	A	T	5	103946206	0.174801	0.0301859	7.00443e-09
rs10479297	A	G	5	103915728	-0.172406	0.0297773	7.04476e-09
rs1592757	C	G	5	103889998	-0.1834	0.0317014	7.24143e-09
rs254027	A	T	5	103940415	-0.175399	0.0303292	7.3301e-09
rs1421665	T	C	5	103914014	0.172202	0.0297773	7.338e-09
rs10057459	A	G	5	103918699	0.172098	0.0297773	7.49153e-09
rs13177365	A	G	5	103914543	0.172004	0.0297773	7.63417e-09
rs11738191	A	G	5	103913202	-0.172003	0.0297773	7.63556e-09
rs12658276	A	G	5	103915282	-0.172002	0.0297773	7.63654e-09
rs10072849	T	C	5	103918622	0.171802	0.0297773	7.948e-09
rs35792668	A	G	5	103917300	-0.172603	0.0299201	7.98369e-09
rs2431109	A	G	5	103945126	0.174098	0.0301859	8.04429e-09
rs10054977	T	G	5	103914836	-0.171602	0.0297773	8.26988e-09
rs10057469	T	G	5	103918749	0.171602	0.0297773	8.26989e-09
rs10072579	T	C	5	103918228	0.171602	0.0297773	8.26989e-09
rs11738197	A	C	5	103913264	-0.1715	0.0297773	8.43928e-09
rs35207728	A	G	5	103917304	-0.172308	0.0299201	8.46491e-09
rs325485	A	G	5	103995368	-0.178299	0.0310033	8.87278e-09
rs10059643	A	G	5	103919840	0.171204	0.0297773	8.95194e-09
rs62362459	A	G	5	103916831	-0.171203	0.0297773	8.95385e-09
rs10477834	A	C	5	103917352	-0.171107	0.0297773	9.125e-09
rs7710489	T	C	5	103916349	-0.171107	0.0297773	9.125e-09
rs7723509	C	G	5	103916363	0.171099	0.0297773	9.14027e-09
rs185260	A	C	5	103965223	0.173998	0.0302824	9.14537e-09
rs147831713	A	C	5	103787168	0.203199	0.0353702	9.19688e-09
rs10052804	A	C	5	103919822	-0.171009	0.0297773	9.305e-09
rs2161097	T	C	5	103945178	-0.172799	0.0301859	1.03756e-08
rs254025	C	G	5	103943938	0.172796	0.0301859	1.03802e-08
rs1592754	T	C	5	103938115	0.170402	0.0297773	1.04926e-08
rs1363106	A	T	5	103913756	-0.1704	0.0297773	1.04978e-08
rs254023	T	C	5	103955361	0.172696	0.0301859	1.05853e-08
rs325500	A	G	5	104006667	-0.175005	0.0305946	1.06446e-08
rs254024	T	G	5	103944020	-0.172493	0.0301859	1.10122e-08
rs254045	A	G	5	103959345	0.172398	0.0301859	1.12183e-08
rs254020	T	C	5	103950251	-0.172303	0.0301859	1.14277e-08
rs396755	C	G	5	104022239	-0.1728	0.0303788	1.28419e-08
rs10071115	A	C	5	103912208	0.1694	0.0298737	1.42359e-08
rs10078807	A	G	5	103912319	-0.169499	0.0298967	1.43219e-08
rs13166522	A	G	5	103817315	-0.169008	0.0300164	1.79664e-08
rs62362443	A	C	5	103912114	-0.1682	0.0298737	1.79821e-08
rs13172611	T	C	5	103913268	0.169004	0.0300228	1.81059e-08
rs325502	A	G	5	104008133	0.168501	0.0301859	2.37629e-08
rs79997868	A	T	5	103854240	-0.166695	0.0298967	2.46545e-08
rs2271194	A	T	12	56477694	0.171696	0.0309581	2.92125e-08
rs10876870	A	C	12	56478002	0.171502	0.0309581	3.02769e-08
rs7971751	A	C	12	56478658	0.171903	0.0310547	3.10363e-08
rs1363098	A	G	5	103867339	-0.164903	0.0298737	3.39017e-08
rs60734212	A	G	5	103812660	-0.165191	0.0299702	3.55095e-08
rs969397	A	G	5	103863877	-0.164602	0.0298737	3.59e-08
rs11747766	T	G	5	103838556	0.164606	0.0299702	3.96667e-08
rs35313049	T	C	5	103806932	0.164496	0.0299702	4.04957e-08
rs6881764	A	G	5	103810310	-0.164098	0.0299702	4.36553e-08
rs13187104	T	G	5	103841272	0.163298	0.0298737	4.59572e-08
rs2919961	A	C	5	103795692	-0.16379	0.0299931	4.73658e-08
rs2403326	A	G	5	103791044	0.163601	0.0299931	4.90798e-08

## Sheet: T2.risk.loci
Table 2. Functional annotation of all candidate SNPs in the 2 genomic risk loci that are in LD (r2>=0.6) with the corresponding independent significant SNPs.
SNPs that passed the deleterious suggestive threshold of CADD (12.37) are highlighted in bold. CADD = Combined Annotation-Dependent depletion score, a marker of deleteriousness of SNP's effect on a protein product (higher scores are more deleterious); Chr=chromosome; Bp=basepair position; r2=r2 of rsID with IndSigSNP; IndSigSNPs=independent (r2 < 0.6) genome-wide significant SNPs in the same geno…
SNP	chr	pos	r2	IndSigSNP	CADD	nearestGene	dist	func	gwasP	beta	se	GenomicLocus	non_effect_allele	effect_allele	MAF	RDB	minChrState	commonChrState	posMapFilt	eqtlMapFilt	ciMapFilt
rs325485	5	103995368	0.63592	rs1363105	19.55	RP11-6N13.1	0	ncRNA_intronic	8.87278e-09	-0.178299	0.0310033	1	G	A	0.3738	3a	5	15	0	0	0
rs2431108	5	103947968	0.995481	rs30266	18.71	RP11-6N13.1	0	ncRNA_intronic	1.17735e-10	0.208104	0.0323032	1	C	T	0.3171	NA	7	15	0	0	0
rs705699	12	56384804	0.78191	rs2271194	18.19	RAB5B	0	intronic	4.63025e-07	0.1546	0.0306684	2	G	A	0.3897	NA	4	4	1	1	0
rs185260	5	103965223	0.75256	rs1363105	16.63	RP11-6N13.1	0	ncRNA_intronic	9.14537e-09	0.173998	0.0302824	1	C	A	0.4215	7	14	15	0	0	0
rs1421665	5	103914014	0.98887	rs1363105	12.83	RP11-6N13.1	0	ncRNA_intronic	7.338e-09	0.172202	0.0297773	1	C	T	0.4811	NA	7	15	0	0	0
rs33933384	5	103910429	0.909389	rs1363105	12.72	RP11-6N13.1	0	ncRNA_intronic	NA	NA	NA	1	GA	G	0.4692	NA	5	15	0	0	0
rs254035	5	103936343	0.773221	rs1363105	12.71	RP11-6N13.1	0	ncRNA_intronic	2.79584e-09	-0.1794	0.0301859	1	T	A	0.4215	7	9	15	0	0	0
rs149114827	5	103819255	0.75752	rs1363105	11.74	RP11-6N13.1	0	ncRNA_intronic	NA	NA	NA	1	T	TAAAC	0.4761	NA	9	15	0	0	0
rs35485974	5	103912246	0.97778	rs1363105	11.52	RP11-6N13.1	0	ncRNA_intronic	NA	NA	NA	1	T	TA	0.4821	NA	5	15	0	0	0
rs2403326	5	103791044	0.747276	rs1363105	10.6	RP11-6N13.1	0	ncRNA_intronic	4.90798e-08	0.163601	0.0299931	1	G	A	0.4761	6	15	15	0	0	0
rs1701704	12	56412487	0.669797	rs2271194	9.938	IKZF4	0	intronic	3.54218e-05	-0.1311	0.0317014	2	G	T	0.328	6	4	5	1	1	0
rs2860455	5	103802354	0.755205	rs1363105	8.822	RP11-6N13.1	0	ncRNA_intronic	7.5107e-08	-0.161195	0.0299702	1	C	A	0.4771	6	9	15	0	0	0
rs705704	12	56435412	0.669797	rs2271194	8.503	RP11-603J24.4	0	ncRNA_exonic	5.2436e-05	0.128698	0.0318206	2	G	A	0.328	1f	1	1	1	1	0
rs325502	5	104008133	0.729134	rs1363105	8.438	RP11-6N13.1	0	ncRNA_intronic	2.37629e-08	0.168501	0.0301859	1	G	A	0.4125	6	9	15	0	0	0
rs1873914	12	56379427	0.779312	rs2271194	8.413	RAB5B	0	UTR5	3.90503e-07	0.155107	0.0305718	2	G	C	0.3907	6	4	4	1	1	0
rs2447832	5	103933473	0.779184	rs1363105	8.006	RP11-6N13.1	0	ncRNA_intronic	4.09226e-09	-0.177506	0.0301859	1	C	T	0.4235	NA	9	15	0	0	0
rs3741499	12	56474379	0.718358	rs2271194	7.291	ERBB3	0	intronic	1.44157e-05	0.139597	0.0321842	2	C	T	0.336	1f	1	1	1	1	0
rs7297175	12	56473808	0.979882	rs2271194	7.193	ERBB3	0	UTR5	7.96027e-08	0.166304	0.0309805	2	C	T	0.4115	4	1	1	1	1	0
rs375478683	5	103912255	0.757157	rs1363105	7.134	RP11-6N13.1	0	ncRNA_intronic	NA	NA	NA	1	AT	A	0.4523	NA	5	15	0	0	0
rs10072579	5	103918228	0.98887	rs1363105	6.795	RP11-6N13.1	0	ncRNA_intronic	8.26989e-09	0.171602	0.0297773	1	C	T	0.4811	7	5	15	0	0	0
rs6865511	5	103902180	0.909389	rs1363105	6.562	RP11-6N13.1	0	ncRNA_intronic	1.93712e-07	0.155501	0.0298737	1	C	T	0.4692	7	7	15	0	0	0
rs35981582	5	103914564	0.601905	rs1363105	6.481	RP11-6N13.1	0	ncRNA_intronic	NA	NA	NA	1	TA	T	0.3996	NA	7	15	0	0	0
rs1131017	12	56435929	0.913332	rs2271194	6.147	RPS26	0	UTR5	6.21192e-07	0.151905	0.0304753	2	G	C	0.4085	4	1	1	1	1	0
rs6867409	5	103890096	0.845867	rs1363105	6.056	RP11-6N13.1	0	ncRNA_intronic	6.96569e-08	-0.161601	0.0299702	1	C	T	0.4543	6	9	15	0	0	0
rs4759229	12	56474480	0.718358	rs2271194	6.016	ERBB3	0	intronic	1.36234e-05	0.139996	0.0321842	2	G	A	0.336	NA	1	1	1	1	0
rs2640562	12	56466473	0.69695	rs2271194	5.917	ERBB3	7167	intergenic	1.31194e-05	0.139098	0.0319171	2	C	T	0.336	NA	5	15	1	1	0
rs10053368	5	103914758	0.98887	rs1363105	5.7	RP11-6N13.1	0	ncRNA_intronic	6.37112e-09	-0.172908	0.0297773	1	G	A	0.4811	7	5	15	0	0	0
rs1363096	5	103876193	0.775194	rs1363105	5.674	RP11-6N13.1	0	ncRNA_intronic	6.20352e-08	-0.161701	0.0298737	1	G	A	0.4771	NA	5	15	0	0	1
rs11242523	5	103905025	0.905859	rs1363105	5.622	RP11-6N13.1	0	ncRNA_intronic	2.12289e-07	0.154992	0.0298737	1	T	A	0.4682	7	9	15	0	0	0
rs325481	5	104000752	0.694268	rs1363105	5.618	RP11-6N13.1	0	ncRNA_intronic	3.32085e-09	0.180394	0.0304982	1	G	A	0.3976	NA	9	15	0	0	0
rs772921	12	56403577	0.672016	rs2271194	5.56	IKZF4	0	intronic	3.84047e-05	0.130604	0.0317242	2	C	T	0.329	1d	2	5	1	1	1
rs10464007	5	103831500	0.771485	rs1363105	5.456	RP11-6N13.1	0	ncRNA_intronic	5.97316e-08	-0.161904	0.0298737	1	T	A	0.4781	6	5	15	0	0	0
rs12658451	5	103904037	0.905859	rs1363105	5.31	RP11-6N13.1	0	ncRNA_intronic	1.62228e-07	-0.156602	0.0298967	1	C	T	0.4682	6	9	15	0	0	0
rs7955865	12	56468706	0.713593	rs2271194	5.293	ERBB3	4934	intergenic	1.65414e-05	0.138498	0.0321559	2	T	A	0.337	6	5	15	1	1	0
rs773114	12	56379060	0.783229	rs2271194	5.198	RAB5B	0	intronic	3.92594e-07	-0.154702	0.0304982	2	T	A	0.3917	5	4	4	1	1	0
rs61938963	12	56446804	0.675845	rs2271194	5.082	RPS26	8687	intergenic	2.54118e-05	0.134	0.0318206	2	C	T	0.328	7	5	15	1	1	0
rs143311140	5	103917773	1	rs1363105	4.968	RP11-6N13.1	0	ncRNA_intronic	NA	NA	NA	1	C	CTT	0.4821	NA	5	15	0	0	0
rs143138178	5	103917214	0.840035	rs1363105	4.914	RP11-6N13.1	0	ncRNA_intronic	NA	NA	NA	1	ATATG	A	0.4384	NA	5	15	0	0	0
rs1363101	5	103941070	0.894755	rs1363105	4.862	RP11-6N13.1	0	ncRNA_intronic	1.87021e-07	-0.155696	0.0298737	1	G	T	0.4712	NA	15	15	0	0	0
rs11955377	5	103861597	0.768455	rs1363105	4.847	RP11-6N13.1	0	ncRNA_intronic	5.56661e-08	0.162804	0.0299702	1	C	A	0.4811	6	15	15	0	0	0
rs61938962	12	56446766	0.675845	rs2271194	4.603	RPS26	8649	intergenic	2.54118e-05	0.134	0.0318206	2	C	T	0.328	7	5	15	1	1	1
rs325500	5	104006667	0.698011	rs1363105	4.565	RP11-6N13.1	0	ncRNA_intronic	1.06446e-08	-0.175005	0.0305946	1	G	A	0.3966	5	14	15	0	0	0
rs11747766	5	103838556	0.771485	rs1363105	4.531	RP11-6N13.1	0	ncRNA_intronic	3.96667e-08	0.164606	0.0299702	1	G	T	0.4781	7	9	15	0	0	0
rs552825058	5	103989467	0.639829	rs1363105	4.486	RP11-6N13.1	0	ncRNA_intronic	NA	NA	NA	1	G	GAAAAAAAA	0.3837	NA	5	15	0	0	0
rs10477835	5	103917539	0.604302	rs1363105	4.48	RP11-6N13.1	0	ncRNA_intronic	0.000248083	0.112106	0.0305946	1	T	A	0.4006	6	5	15	0	0	0
rs254011	5	103920770	0.840035	rs1363105	4.477	RP11-6N13.1	0	ncRNA_intronic	6.14816e-10	-0.18601	0.0300666	1	C	A	0.4384	NA	5	15	0	0	0
rs35830890	12	56372558	0.743339	rs2271194	4.42	RAB5B	0	intronic	NA	NA	NA	2	CT	C	0.3847	NA	4	5	1	0	0
rs445578	5	103926442	0.773221	rs1363105	4.415	RP11-6N13.1	0	ncRNA_intronic	3.28773e-09	-0.178596	0.0301859	1	T	A	0.4215	7	9	15	0	0	0
rs2112163	5	103946482	0.758541	rs1363105	4.396	RP11-6N13.1	0	ncRNA_intronic	4.77153e-09	-0.176604	0.0301631	1	C	T	0.4235	NA	5	15	0	0	0
rs7302200	12	56449435	0.679746	rs2271194	4.243	RPS26	11318	intergenic	4.33679e-05	0.130595	0.03194	2	G	A	0.327	7	5	15	0	1	0
rs877636	12	56480583	0.730372	rs2271194	4.069	ERBB3	0	intronic	5.92316e-06	-0.146305	0.0323032	2	G	A	0.335	NA	4	14	1	1	1
rs79997868	5	103854240	0.771485	rs1363105	4.048	RP11-6N13.1	0	ncRNA_intronic	2.46545e-08	-0.166695	0.0298967	1	T	A	0.4781	5	15	15	0	0	0
rs2447828	5	103947205	0.766546	rs1363105	3.786	RP11-6N13.1	0	ncRNA_intronic	5.38104e-09	-0.176	0.0301631	1	C	T	0.4215	NA	5	15	0	0	1
rs416223	5	103991476	0.702716	rs30266	3.738	RP11-6N13.1	0	ncRNA_intronic	3.04801e-09	0.181395	0.0305946	1	C	A	0.3966	NA	9	15	0	0	0
rs325521	5	104043156	0.680611	rs1363105	3.731	RP11-6N13.1	0	ncRNA_intronic	9.83572e-08	0.161397	0.0302824	1	C	T	0.4145	5	7	15	0	0	0
rs67909927	5	103827658	0.771485	rs1363105	3.727	RP11-6N13.1	0	ncRNA_intronic	5.89899e-08	0.162493	0.0299702	1	G	A	0.4781	5	5	15	0	0	0
rs10876870	12	56478002	1	rs2271194	3.72	ERBB3	0	intronic	3.02769e-08	0.171502	0.0309581	2	C	A	0.4085	1f	4	14	1	1	1
rs34415530	12	56444632	0.672016	rs2271194	3.701	RPS26	6515	intergenic	4.5258e-05	0.129792	0.0318206	2	C	T	0.329	7	5	15	1	1	0
rs4235642	5	103818412	0.740636	rs30266	3.694	RP11-6N13.1	0	ncRNA_intronic	6.25948e-09	0.1818	0.0312927	1	G	A	0.3807	5	9	15	0	0	0
rs10479297	5	103915728	0.985179	rs1363105	3.678	RP11-6N13.1	0	ncRNA_intronic	7.04476e-09	-0.172406	0.0297773	1	G	A	0.4801	7	5	15	0	0	0
rs7312770	12	56467587	0.785525	rs2271194	3.605	ERBB3	6053	intergenic	1.56733e-06	-0.148104	0.0308392	2	C	T	0.4622	6	5	15	1	1	0
rs35832962	5	103919142	0.779184	rs1363105	3.597	RP11-6N13.1	0	ncRNA_intronic	NA	NA	NA	1	GT	G	0.4235	NA	5	15	0	0	0
rs6869862	5	103886213	0.834225	rs1363105	3.559	RP11-6N13.1	0	ncRNA_intronic	1.07428e-07	0.159498	0.0300164	1	G	T	0.4573	5	7	15	0	0	1
rs10064425	5	103899690	0.909389	rs1363105	3.541	RP11-6N13.1	0	ncRNA_intronic	1.77086e-07	-0.155998	0.0298737	1	C	T	0.4692	6	9	15	0	0	0
rs161645	5	104069917	0.910363	rs30266	3.481	RP11-6N13.1	0	ncRNA_intronic	1.04762e-10	-0.2093	0.0323997	1	G	A	0.3161	3a	7	15	0	0	1
rs12515429	5	103905275	0.905859	rs1363105	3.457	RP11-6N13.1	0	ncRNA_intronic	2.12289e-07	0.154992	0.0298737	1	C	T	0.4682	6	9	15	0	0	0
rs6421926	5	104075130	0.897664	rs30266	3.447	RP11-6N13.1	0	ncRNA_intronic	5.84431e-10	-0.200104	0.0323032	1	C	T	0.3171	6	9	15	0	0	0
rs2403284	5	103906073	0.905859	rs1363105	3.398	RP11-6N13.1	0	ncRNA_intronic	2.36048e-07	0.154401	0.0298737	1	C	T	0.4682	7	5	15	0	0	0
rs773125	12	56394954	0.786038	rs2271194	3.397	SUOX	0	intronic	2.2252e-07	-0.159203	0.0307373	2	G	A	0.3887	7	1	5	1	1	0
rs12055234	5	104037760	0.88041	rs30266	3.379	RP11-6N13.1	0	ncRNA_intronic	4.18079e-10	-0.201802	0.0323032	1	G	A	0.3231	7	15	15	0	0	0
rs12658032	5	103904226	0.794416	rs30266	3.375	RP11-6N13.1	0	ncRNA_intronic	3.95223e-09	-0.1866	0.0317014	1	G	A	0.3559	7	9	15	0	0	0
rs1702877	12	56427808	0.666625	rs2271194	3.319	IKZF4:RP11-603J24.4	00:00:00	ncRNA_intronic	3.214e-05	0.131901	0.0317242	2	C	T	0.327	NA	4	4	1	1	0
rs11171739	12	56470625	0.976083	rs2271194	3.317	ERBB3	3015	intergenic	8.50837e-08	-0.165294	0.0308615	2	C	T	0.4145	1f	5	15	1	1	0
rs6874138	5	103899596	0.85248	rs1363105	3.286	RP11-6N13.1	0	ncRNA_intronic	7.92275e-08	-0.160906	0.0299702	1	C	T	0.4543	7	9	15	0	0	0
rs11958220	5	103843517	0.771485	rs1363105	3.271	RP11-6N13.1	0	ncRNA_intronic	5.34119e-08	-0.1625	0.0298737	1	C	T	0.4781	7	9	15	0	0	0
rs542662000	5	103934169	0.684717	rs1363105	3.212	RP11-6N13.1	0	ncRNA_intronic	NA	NA	NA	1	T	A	0.3787	NA	9	15	0	0	0
rs13165289	5	103836995	0.771485	rs1363105	3.206	RP11-6N13.1	0	ncRNA_intronic	5.66017e-08	0.162191	0.0298737	1	C	T	0.4781	7	9	15	0	0	0
rs1421667	5	103907606	0.909389	rs1363105	3.179	RP11-6N13.1	0	ncRNA_intronic	2.44609e-07	0.154202	0.0298737	1	G	A	0.4692	NA	5	15	0	0	0
rs323509	5	104082179	0.905842	rs30266	3.112	RP11-6N13.1	0	ncRNA_intronic	1.08388e-10	-0.209901	0.0325188	1	C	A	0.3131	NA	9	15	0	0	0
rs12659965	5	103904399	0.901971	rs1363105	3.102	RP11-6N13.1	0	ncRNA_intronic	1.44067e-07	0.157504	0.0299438	1	G	A	0.4692	6	9	15	0	0	0
rs10059133	5	103901424	0.855832	rs1363105	2.998	RP11-6N13.1	0	ncRNA_intronic	8.21919e-08	0.160707	0.0299702	1	C	T	0.4553	7	7	15	0	0	0
rs12658007	5	103904034	0.905859	rs1363105	2.887	RP11-6N13.1	0	ncRNA_intronic	1.68408e-07	-0.156396	0.0298967	1	G	A	0.4682	6	9	15	0	0	0
rs12719532	5	103822938	0.747982	rs1363105	2.849	RP11-6N13.1	0	ncRNA_intronic	5.48825e-08	0.163004	0.0299931	1	G	A	0.4851	7	5	15	0	0	0
rs6866541	5	103902808	0.713807	rs30266	2.826	RP11-6N13.1	0	ncRNA_intronic	1.91566e-07	0.181004	0.0347594	1	C	A	0.3837	6	9	15	0	0	0
rs62362443	5	103912114	0.970381	rs1363105	2.826	RP11-6N13.1	0	ncRNA_intronic	1.79821e-08	-0.1682	0.0298737	1	C	A	0.4801	7	5	15	0	0	0
rs2919961	5	103795692	0.73625	rs1363105	2.794	RP11-6N13.1	0	ncRNA_intronic	4.73658e-08	-0.16379	0.0299931	1	C	A	0.4811	6	9	15	0	0	0
rs30266	5	103972357	1	rs30266	2.788	RP11-6N13.1	0	ncRNA_intronic	5.21837e-11	-0.214105	0.0326153	1	G	A	0.3161	NA	15	15	0	0	0
rs10876864	12	56401085	0.912974	rs2271194	2.768	IKZF4	357	upstream:downstream	4.35311e-07	-0.153499	0.0303788	2	G	A	0.4085	1f	1	1	1	1	0
rs1421666	5	103908410	0.909389	rs1363105	2.758	RP11-6N13.1	0	ncRNA_intronic	2.2393e-07	-0.154695	0.0298737	1	G	A	0.4692	NA	5	15	0	0	0
rs4622308	12	56469185	0.866404	rs2271194	2.722	ERBB3	4455	intergenic	1.1881e-06	-0.170096	0.0350164	2	C	T	0.4473	7	5	15	1	1	0
rs1363105	5	103917790	1	rs1363105	2.674	RP11-6N13.1	0	ncRNA_intronic	3.8532e-09	0.176103	0.0298967	1	C	T	0.4821	NA	5	15	0	0	0
rs10059643	5	103919840	0.98887	rs1363105	2.667	RP11-6N13.1	0	ncRNA_intronic	8.95194e-09	0.171204	0.0297773	1	G	A	0.4811	6	5	15	0	0	0
rs146323343	5	103792304	0.750327	rs1363105	2.656	RP11-6N13.1	0	ncRNA_intronic	NA	NA	NA	1	AAAAT	A	0.4732	NA	9	15	0	0	0
rs1363098	5	103867339	0.771485	rs1363105	2.625	RP11-6N13.1	0	ncRNA_intronic	3.39017e-08	-0.164903	0.0298737	1	G	A	0.4781	7	5	15	0	0	0
rs254020	5	103950251	0.749588	rs1363105	2.618	RP11-6N13.1	0	ncRNA_intronic	1.14277e-08	-0.172303	0.0301859	1	C	T	0.4205	NA	15	15	0	0	0
rs10052804	5	103919822	0.98887	rs1363105	2.596	RP11-6N13.1	0	ncRNA_intronic	9.305e-09	-0.171009	0.0297773	1	C	A	0.4811	6	5	15	0	0	0
rs10455066	5	103941415	0.894755	rs1363105	2.559	RP11-6N13.1	0	ncRNA_intronic	2.28003e-07	-0.154594	0.0298737	1	G	T	0.4712	6	15	15	0	0	0
rs10876866	12	56445366	0.672016	rs2271194	2.556	RPS26	7249	intergenic	3.94363e-05	0.130901	0.0318436	2	G	A	0.329	6	5	15	1	1	0
rs6596578	5	103899178	0.909389	rs1363105	2.545	RP11-6N13.1	0	ncRNA_intronic	1.73725e-07	0.156104	0.0298737	1	G	A	0.4692	7	9	15	0	0	0
rs705700	12	56389293	0.800801	rs2271194	2.383	RAB5B	802	downstream	3.59383e-07	-0.156196	0.030691	2	C	T	0.3946	NA	4	5	1	1	1
rs10072849	5	103918622	0.98887	rs1363105	2.331	RP11-6N13.1	0	ncRNA_intronic	7.948e-09	0.171802	0.0297773	1	C	T	0.4811	6	5	15	0	0	0
rs2018142	5	103941793	0.898341	rs1363105	2.324	RP11-6N13.1	0	ncRNA_intronic	2.00592e-07	0.154806	0.0297773	1	C	A	0.4702	6	7	15	0	0	0
rs573691892	5	103934166	0.684717	rs1363105	2.321	RP11-6N13.1	0	ncRNA_intronic	NA	NA	NA	1	A	T	0.3787	NA	9	15	0	0	0
rs254023	5	103955361	0.75256	rs1363105	2.308	RP11-6N13.1	0	ncRNA_intronic	1.05853e-08	0.172696	0.0301859	1	C	T	0.4215	NA	7	15	0	0	0
rs10078807	5	103912319	0.966835	rs1363105	2.298	RP11-6N13.1	0	ncRNA_intronic	1.43219e-08	-0.169499	0.0298967	1	G	A	0.4871	6	5	15	0	0	0
rs1081975	12	56393337	0.800801	rs2271194	2.283	SUOX	0	UTR5	3.98406e-07	-0.155595	0.030691	2	G	C	0.3946	5	4	5	1	1	0
rs4515268	5	103874262	0.775194	rs1363105	2.272	RP11-6N13.1	0	ncRNA_intronic	6.20703e-08	0.161698	0.0298737	1	G	T	0.4771	6	5	15	0	0	1
rs2161097	5	103945178	0.766546	rs1363105	2.257	RP11-6N13.1	0	ncRNA_intronic	1.03756e-08	-0.172799	0.0301859	1	C	T	0.4215	NA	5	15	0	0	0
rs4295362	5	103908868	0.905859	rs1363105	2.242	RP11-6N13.1	0	ncRNA_intronic	2.28022e-07	0.154594	0.0298737	1	C	T	0.4682	7	7	15	0	0	0
rs7703746	5	103907337	0.865014	rs1363105	2.197	RP11-6N13.1	0	ncRNA_intronic	1.06775e-07	0.159798	0.0300666	1	G	A	0.4602	6	5	15	0	0	0
rs12658019	5	103904108	0.822188	rs1363105	2.126	RP11-6N13.1	0	ncRNA_intronic	8.25244e-08	-0.161203	0.0300666	1	G	A	0.4443	7	9	15	0	0	0
rs10054977	5	103914836	0.98887	rs1363105	2.117	RP11-6N13.1	0	ncRNA_intronic	8.26988e-09	-0.171602	0.0297773	1	G	T	0.4811	7	5	15	0	0	0
rs2292239	12	56482180	0.724785	rs2271194	2.072	ERBB3	0	intronic	4.83853e-06	0.149004	0.0325929	2	G	T	0.333	1f	4	4	1	1	0
rs141202823	5	103946549	0.766546	rs1363105	2.054	RP11-6N13.1	0	ncRNA_intronic	NA	NA	NA	1	T	TGAA	0.4215	NA	5	15	0	0	0
rs13177365	5	103914543	0.98887	rs1363105	2.007	RP11-6N13.1	0	ncRNA_intronic	7.63417e-09	0.172004	0.0297773	1	G	A	0.4811	6	7	15	0	0	0
rs1363103	5	103917837	0.613811	rs1363105	2.006	RP11-6N13.1	0	ncRNA_intronic	0.000235341	-0.112603	0.0306177	1	C	T	0.3986	NA	5	15	0	0	0
rs254013	5	103926044	0.840035	rs1363105	2.002	RP11-6N13.1	0	ncRNA_intronic	6.54197e-10	-0.186	0.0301127	1	C	T	0.4384	NA	9	15	0	0	0
rs77960	5	103964585	1	rs30266	1.954	RP11-6N13.1	0	ncRNA_intronic	8.7117e-11	-0.211601	0.0326153	1	G	A	0.3161	NA	9	15	0	0	0
rs4320234	5	103895115	0.905757	rs1363105	1.915	RP11-6N13.1	0	ncRNA_intronic	3.03185e-07	0.152997	0.0298737	1	C	T	0.4702	7	9	15	0	0	0
rs969397	5	103863877	0.771485	rs1363105	1.887	RP11-6N13.1	0	ncRNA_intronic	3.59e-08	-0.164602	0.0298737	1	G	A	0.4781	6	9	15	0	0	0
rs959857	5	103909548	0.909389	rs1363105	1.869	RP11-6N13.1	0	ncRNA_intronic	2.28022e-07	0.154594	0.0298737	1	C	T	0.4692	6	5	15	0	0	0
rs4438849	5	103895102	0.85218	rs1363105	1.848	RP11-6N13.1	0	ncRNA_intronic	1.42592e-07	0.157699	0.0299702	1	G	T	0.4563	7	9	15	0	0	0
rs1363097	5	103875902	0.778841	rs1363105	1.794	RP11-6N13.1	0	ncRNA_intronic	5.74934e-08	-0.162107	0.0298737	1	C	T	0.4781	NA	5	15	0	0	1
rs12187903	5	103939770	0.920138	rs1363105	1.78	RP11-6N13.1	0	ncRNA_intronic	1.04236e-07	0.158904	0.0298737	1	C	T	0.4702	7	9	15	0	0	0
rs1363106	5	103913756	0.98887	rs1363105	1.779	RP11-6N13.1	0	ncRNA_intronic	1.04978e-08	-0.1704	0.0297773	1	T	A	0.4811	6	15	15	0	0	0
rs13164188	5	103914523	0.601905	rs1363105	1.763	RP11-6N13.1	0	ncRNA_intronic	0.000278357	-0.111201	0.0305946	1	C	T	0.3996	7	7	15	0	0	0
rs325523	5	104045386	0.68012	rs1363105	1.731	RP11-6N13.1	0	ncRNA_intronic	8.47085e-08	0.1617	0.0301859	1	C	A	0.4165	6	7	15	0	0	0
rs6881764	5	103810310	0.74856	rs1363105	1.714	RP11-6N13.1	0	ncRNA_intronic	4.36553e-08	-0.164098	0.0299702	1	G	A	0.4791	6	9	15	0	0	0
rs10479296	5	103915443	0.98887	rs1363105	1.711	RP11-6N13.1	0	ncRNA_intronic	6.50367e-09	0.172805	0.0297773	1	G	A	0.4811	5	5	15	0	0	0
rs768905	5	103909664	0.909389	rs1363105	1.704	RP11-6N13.1	0	ncRNA_intronic	2.082e-07	-0.1551	0.0298737	1	C	T	0.4692	7	5	15	0	0	1
rs60271	5	104078233	0.905842	rs30266	1.697	RP11-6N13.1	0	ncRNA_intronic	9.54795e-11	-0.2099	0.0324222	1	C	A	0.3131	7	9	15	0	0	0
rs410915	5	104034140	0.683545	rs1363105	1.639	RP11-6N13.1	0	ncRNA_intronic	6.45609e-08	0.163697	0.0302824	1	C	T	0.4155	NA	8	9	0	0	0
rs34813703	12	56422639	0.669797	rs2271194	1.607	IKZF4	0	intronic	NA	NA	NA	2	CGTG	C	0.328	NA	4	5	1	1	1
rs10053371	5	103914786	0.98887	rs1363105	1.542	RP11-6N13.1	0	ncRNA_intronic	6.04885e-09	-0.173301	0.0298004	1	T	A	0.4811	6	5	15	0	0	0
rs2193933	5	103892460	0.842525	rs1363105	1.523	RP11-6N13.1	0	ncRNA_intronic	7.3675e-08	0.161298	0.0299702	1	G	C	0.4533	7	8	15	0	0	0
rs1421668	5	103902958	0.902579	rs1363105	1.497	RP11-6N13.1	0	ncRNA_intronic	1.93651e-07	0.155503	0.0298737	1	C	T	0.4672	NA	9	15	0	0	0
rs35062142	5	103924430	0.773221	rs1363105	1.488	RP11-6N13.1	0	ncRNA_intronic	NA	NA	NA	1	TG	T	0.4215	NA	9	15	0	0	0
rs2431109	5	103945126	0.758541	rs1363105	1.473	RP11-6N13.1	0	ncRNA_intronic	8.04429e-09	0.174098	0.0301859	1	G	A	0.4235	NA	5	15	0	0	0
rs7706513	5	103832094	0.771485	rs1363105	1.434	RP11-6N13.1	0	ncRNA_intronic	6.20175e-08	-0.161703	0.0298737	1	G	A	0.4781	7	5	15	0	0	0
rs33817	5	103978326	0.756929	rs1363105	1.429	RP11-6N13.1	0	ncRNA_intronic	3.20123e-09	-0.1793	0.0302824	1	G	A	0.4205	NA	7	15	0	0	0
rs4703040	5	103879813	0.782649	rs1363105	1.406	RP11-6N13.1	0	ncRNA_intronic	7.19844e-08	-0.160904	0.0298737	1	G	T	0.4751	6	15	15	0	0	0
rs21126	5	104013782	0.723941	rs1363105	1.389	RP11-6N13.1	0	ncRNA_intronic	5.32996e-09	0.177307	0.0303788	1	G	A	0.4135	7	9	15	0	0	0
rs2447827	5	103948045	0.761313	rs1363105	1.375	RP11-6N13.1	0	ncRNA_intronic	5.10222e-09	-0.176401	0.0301859	1	C	T	0.4195	NA	9	15	0	0	0
rs1592754	5	103938115	0.981459	rs1363105	1.368	RP11-6N13.1	0	ncRNA_intronic	1.04926e-08	0.170402	0.0297773	1	C	T	0.4831	NA	9	15	0	0	0
rs1592755	5	103893548	0.845867	rs1363105	1.355	RP11-6N13.1	0	ncRNA_intronic	6.96375e-08	-0.161602	0.0299702	1	T	A	0.4543	7	9	15	0	0	0
rs12187898	5	103939674	0.920138	rs1363105	1.332	RP11-6N13.1	0	ncRNA_intronic	1.39797e-07	0.1573	0.0298737	1	C	T	0.4702	6	9	15	0	0	0
rs12659431	5	103903766	0.849522	rs1363105	1.32	RP11-6N13.1	0	ncRNA_intronic	9.01421e-08	0.160207	0.0299702	1	G	A	0.4533	7	9	15	0	0	0
rs1592756	5	103892988	0.842525	rs1363105	1.213	RP11-6N13.1	0	ncRNA_intronic	6.58164e-08	0.161906	0.0299702	1	T	A	0.4533	6	9	15	0	0	0
rs60734212	5	103812660	0.751575	rs1363105	1.197	RP11-6N13.1	0	ncRNA_intronic	3.55095e-08	-0.165191	0.0299702	1	G	A	0.4761	6	9	15	0	0	0
rs7971751	12	56478658	1	rs2271194	1.16	ERBB3	0	intronic	3.10363e-08	0.171903	0.0310547	2	C	A	0.4085	6	4	14	1	1	0
rs563661599	5	103934155	0.799089	rs1363105	1.119	RP11-6N13.1	0	ncRNA_intronic	NA	NA	NA	1	T	C	0.4245	NA	9	15	0	0	0
rs4521446	5	103897758	0.909389	rs1363105	1.084	RP11-6N13.1	0	ncRNA_intronic	1.80097e-07	0.155905	0.0298737	1	C	T	0.4692	6	9	15	0	0	0
rs11242522	5	103904914	0.905859	rs1363105	1.017	RP11-6N13.1	0	ncRNA_intronic	2.23741e-07	-0.154699	0.0298737	1	C	T	0.4682	6	9	15	0	0	0
rs11738191	5	103913202	0.98887	rs1363105	1.006	RP11-6N13.1	0	ncRNA_intronic	7.63556e-09	-0.172003	0.0297773	1	G	A	0.4811	5	15	15	0	0	0
rs13172611	5	103913268	0.98887	rs1363105	1.004	RP11-6N13.1	0	ncRNA_intronic	1.81059e-08	0.169004	0.0300228	1	C	T	0.4811	5	15	15	0	0	0
rs1689510	12	56396768	0.659343	rs2271194	0.99	SUOX	0	intronic	2.08993e-05	0.135399	0.0318206	2	G	C	0.33	6	4	4	1	1	1
rs62362057	5	104002370	0.62973	rs30266	0.985	RP11-6N13.1	0	ncRNA_intronic	3.82704e-09	0.208705	0.0354248	1	C	T	0.3847	6	9	15	0	0	0
rs2456973	12	56416928	0.672016	rs2271194	0.934	IKZF4	0	intronic	3.95021e-05	-0.130304	0.0317014	2	C	A	0.329	NA	1	5	1	1	1
rs10071115	5	103912208	0.97778	rs1363105	0.931	RP11-6N13.1	0	ncRNA_intronic	1.42359e-08	0.1694	0.0298737	1	C	A	0.4821	6	5	15	0	0	0
rs325479	5	104002392	0.685778	rs30266	0.929	RP11-6N13.1	0	ncRNA_intronic	6.2041e-09	0.200293	0.034467	1	C	T	0.3986	NA	9	15	0	0	0
rs35893692	5	103917285	0.981498	rs1363105	0.925	RP11-6N13.1	0	ncRNA_intronic	NA	NA	NA	1	CAT	C	0.4811	NA	5	15	0	0	0
rs62362459	5	103916831	0.98887	rs1363105	0.923	RP11-6N13.1	0	ncRNA_intronic	8.95385e-09	-0.171203	0.0297773	1	G	A	0.4811	7	5	15	0	0	0
rs10040923	5	103822036	0.775144	rs1363105	0.897	RP11-6N13.1	0	ncRNA_intronic	5.91379e-08	-0.162604	0.0299931	1	G	A	0.4791	7	5	15	0	0	0
rs396755	5	104022239	0.716829	rs1363105	0.883	RP11-6N13.1	0	ncRNA_intronic	1.28419e-08	-0.1728	0.0303788	1	G	C	0.4105	7	9	15	0	0	0
rs148551200	5	103914139	0.776196	rs1363105	0.874	RP11-6N13.1	0	ncRNA_intronic	NA	NA	NA	1	T	TCAAACATGACAAACATG	0.4225	NA	7	15	0	0	0
rs13166522	5	103817315	0.755167	rs1363105	0.842	RP11-6N13.1	0	ncRNA_intronic	1.79664e-08	-0.169008	0.0300164	1	G	A	0.4811	7	14	15	0	0	0
rs173823	5	103954801	0.995481	rs30266	0.807	RP11-6N13.1	0	ncRNA_intronic	2.11755e-10	-0.205208	0.0323032	1	T	A	0.3171	5	7	15	0	0	0
rs12658276	5	103915282	0.98887	rs1363105	0.784	RP11-6N13.1	0	ncRNA_intronic	7.63654e-09	-0.172002	0.0297773	1	G	A	0.4811	5	5	15	0	0	0
rs62362442	5	103911784	0.916791	rs1363105	0.744	RP11-6N13.1	0	ncRNA_intronic	1.537e-07	0.157905	0.0300881	1	C	T	0.4672	7	1	15	0	0	0
rs10455065	5	103941401	0.894755	rs1363105	0.74	RP11-6N13.1	0	ncRNA_intronic	2.23939e-07	-0.154694	0.0298737	1	C	T	0.4712	7	15	15	0	0	0
rs325506	5	104012303	0.795145	rs1363105	0.711	RP11-6N13.1	0	ncRNA_intronic	9.6377e-08	-0.160994	0.0301859	1	G	C	0.4354	5	9	15	0	0	0
rs254025	5	103943938	0.766546	rs1363105	0.705	RP11-6N13.1	0	ncRNA_intronic	1.03802e-08	0.172796	0.0301859	1	G	C	0.4215	5	5	15	0	0	0
rs325528	5	104048590	0.671929	rs1363105	0.699	RP11-6N13.1	0	ncRNA_intronic	1.18045e-07	-0.160901	0.0303788	1	G	C	0.4056	6	9	15	0	0	0
rs199766183	5	103911724	0.917406	rs1363105	0.689	RP11-6N13.1	0	ncRNA_intronic	NA	NA	NA	1	GAAAAAG	G	0.4652	NA	1	15	0	0	0
rs12657531	5	103903837	0.902579	rs1363105	0.68	RP11-6N13.1	0	ncRNA_intronic	2.31921e-07	-0.154499	0.0298737	1	G	A	0.4672	7	9	15	0	0	0
rs200312312	5	104002346	0.737407	rs30266	0.625	RP11-6N13.1	0	ncRNA_intronic	4.56352e-10	0.240804	0.0386312	1	C	T	0.2992	6	9	15	0	0	0
rs2032790	5	103908246	0.909389	rs1363105	0.623	RP11-6N13.1	0	ncRNA_intronic	2.27775e-07	0.1546	0.0298737	1	C	T	0.4692	NA	5	15	0	0	0
rs1582419	5	103870101	0.764799	rs1363105	0.575	RP11-6N13.1	0	ncRNA_intronic	5.64837e-08	0.162202	0.0298737	1	C	T	0.4821	NA	5	15	0	0	0
rs254024	5	103944020	0.766546	rs1363105	0.573	RP11-6N13.1	0	ncRNA_intronic	1.10122e-08	-0.172493	0.0301859	1	G	T	0.4215	NA	5	15	0	0	0
rs7731266	5	103877918	0.775194	rs1363105	0.561	RP11-6N13.1	0	ncRNA_intronic	6.44728e-08	-0.161495	0.0298737	1	G	C	0.4771	7	7	15	0	0	0
rs7710489	5	103916349	0.98887	rs1363105	0.556	RP11-6N13.1	0	ncRNA_intronic	9.125e-09	-0.171107	0.0297773	1	C	T	0.4811	7	5	15	0	0	0
rs705696	12	56480648	0.724785	rs2271194	0.524	ERBB3	0	intronic	3.94298e-06	0.149504	0.0323997	2	G	A	0.333	NA	4	14	1	1	0
rs2017445	12	56407072	0.902937	rs2271194	0.511	IKZF4	0	intronic	9.01216e-05	0.125594	0.032074	2	G	A	0.3516	7	4	5	1	1	0
rs2271194	12	56477694	1	rs2271194	0.477	ERBB3	0	intronic	2.92125e-08	0.171696	0.0309581	2	T	A	0.4085	5	2	5	1	1	1
rs4482879	5	103878652	0.782649	rs1363105	0.464	RP11-6N13.1	0	ncRNA_intronic	5.44001e-08	0.162402	0.0298737	1	C	A	0.4751	7	9	15	0	0	0
rs13187104	5	103841272	0.775144	rs1363105	0.42	RP11-6N13.1	0	ncRNA_intronic	4.59572e-08	0.163298	0.0298737	1	G	T	0.4791	6	9	15	0	0	0
rs11312070	5	103911556	0.924212	rs1363105	0.409	RP11-6N13.1	0	ncRNA_intronic	NA	NA	NA	1	A	AC	0.4672	NA	9	15	0	0	0
rs1363104	5	103917797	1	rs1363105	0.383	RP11-6N13.1	0	ncRNA_intronic	3.86086e-09	-0.176093	0.0298967	1	G	C	0.4821	7	5	15	0	0	0
rs35319957	5	103864338	0.764799	rs1363105	0.377	RP11-6N13.1	0	ncRNA_intronic	6.0924e-08	-0.161798	0.0298737	1	G	C	0.4821	7	9	15	0	0	0
rs1833514	5	103896130	0.909389	rs1363105	0.329	RP11-6N13.1	0	ncRNA_intronic	1.87021e-07	0.155696	0.0298737	1	C	T	0.4692	NA	9	15	0	0	0
rs67667580	5	103978833	0.748207	rs1363105	0.293	RP11-6N13.1	0	ncRNA_intronic	1.11483e-09	0.206699	0.0339294	1	G	A	0.4225	6	7	15	0	0	0
rs325482	5	104040665	0.744524	rs1363105	0.245	RP11-6N13.1	0	ncRNA_intronic	0.0333246	0.0861948	0.0405022	1	G	T	0.4793	NA	7	15	0	0	0
rs10057459	5	103918699	0.98887	rs1363105	0.237	RP11-6N13.1	0	ncRNA_intronic	7.49153e-09	0.172098	0.0297773	1	G	A	0.4811	6	5	15	0	0	0
rs10057469	5	103918749	0.98887	rs1363105	0.217	RP11-6N13.1	0	ncRNA_intronic	8.26989e-09	0.171602	0.0297773	1	G	T	0.4811	7	5	15	0	0	0
rs17156671	5	103905410	0.905859	rs1363105	0.207	RP11-6N13.1	0	ncRNA_intronic	2.2393e-07	-0.154695	0.0298737	1	C	A	0.4682	5	7	15	0	0	1
rs325501	5	104007433	0.688712	rs1363105	0.204	RP11-6N13.1	0	ncRNA_intronic	6.88589e-09	0.176697	0.0304982	1	G	C	0.3976	7	9	15	0	0	0
rs191800971	5	104003311	0.950197	rs30266	0.194	RP11-6N13.1	0	ncRNA_intronic	3.29077e-10	-0.205698	0.0327314	1	G	C	0.3191	4	9	15	0	0	0
rs139528398	5	103827248	0.815231	rs1363105	0.186	RP11-6N13.1	0	ncRNA_intronic	NA	NA	NA	1	T	TAATAA	0.492	NA	5	15	0	0	0
rs11747125	5	103847569	0.771485	rs1363105	0.171	RP11-6N13.1	0	ncRNA_intronic	6.19999e-08	-0.161704	0.0298737	1	C	T	0.4781	7	9	15	0	0	0
rs11738197	5	103913264	0.98887	rs1363105	0.157	RP11-6N13.1	0	ncRNA_intronic	8.43928e-09	-0.1715	0.0297773	1	C	A	0.4811	5	15	15	0	0	0
rs254045	5	103959345	0.75256	rs1363105	0.148	RP11-6N13.1	0	ncRNA_intronic	1.12183e-08	0.172398	0.0301859	1	G	A	0.4215	NA	15	15	0	0	0
rs1363100	5	103946206	0.766546	rs1363105	0.129	RP11-6N13.1	0	ncRNA_intronic	7.00443e-09	0.174801	0.0301859	1	T	A	0.4215	7	5	15	0	0	0
rs147831713	5	103787168	0.771326	rs30266	0.125	RP11-6N13.1	0	ncRNA_intronic	9.19688e-09	0.203199	0.0353702	1	C	A	0.3598	7	9	15	0	0	0
rs76025409	5	103783801	0.760405	rs30266	0.115	RP11-6N13.1	0	ncRNA_intronic	8.59265e-10	-0.195906	0.03194	1	G	C	0.3579	6	15	15	0	0	0
rs35207728	5	103917304	0.981498	rs1363105	0.08	RP11-6N13.1	0	ncRNA_intronic	8.46491e-09	-0.172308	0.0299201	1	G	A	0.4811	6	5	15	0	0	0
rs35313049	5	103806932	0.74856	rs1363105	0.078	RP11-6N13.1	0	ncRNA_intronic	4.04957e-08	0.164496	0.0299702	1	C	T	0.4791	6	9	15	0	0	0
rs1363102	5	103917867	0.992604	rs1363105	0.045	RP11-6N13.1	0	ncRNA_intronic	5.54141e-09	0.173603	0.0297773	1	G	T	0.4801	NA	5	15	0	0	0
rs7723509	5	103916363	0.98887	rs1363105	0.037	RP11-6N13.1	0	ncRNA_intronic	9.14027e-09	0.171099	0.0297773	1	G	C	0.4811	7	5	15	0	0	0
rs35792668	5	103917300	0.981498	rs1363105	0.035	RP11-6N13.1	0	ncRNA_intronic	7.98369e-09	-0.172603	0.0299201	1	G	A	0.4811	6	5	15	0	0	0
rs36159461	12	56468832	0.704328	rs2271194	0.035	ERBB3	4808	intergenic	NA	NA	NA	2	GA	G	0.3419	NA	5	15	1	1	0
rs7706353	5	103895016	0.909389	rs1363105	0.025	RP11-6N13.1	0	ncRNA_intronic	1.73758e-07	-0.156103	0.0298737	1	C	T	0.4692	7	9	15	0	0	0
rs141490969	12	56450107	0.675845	rs2271194	0.017	RPS26	11990	intergenic	NA	NA	NA	2	GA	G	0.328	NA	5	15	0	1	0
rs7305461	12	56449875	0.700818	rs2271194	0.016	RPS26	11758	intergenic	0.00011724	0.136901	0.0355419	2	C	A	0.4771	6	5	15	0	1	0
rs171697	5	103956516	0.991055	rs30266	0.014	RP11-6N13.1	0	ncRNA_intronic	1.00073e-10	0.208899	0.0323032	1	G	C	0.3181	5	15	15	0	0	0
rs1592757	5	103889998	0.790862	rs30266	0.013	RP11-6N13.1	0	ncRNA_intronic	7.24143e-09	-0.1834	0.0317014	1	G	C	0.3569	6	9	15	0	0	0
rs10477834	5	103917352	0.98887	rs1363105	0.011	RP11-6N13.1	0	ncRNA_intronic	9.125e-09	-0.171107	0.0297773	1	C	A	0.4811	6	5	15	0	0	0
rs5870112	5	103910073	0.842795	rs1363105	NA	RP11-6N13.1	0	ncRNA_intronic	NA	NA	NA	1	G	GA	0.4563	NA	5	15	0	0	1
rs147256817	5	103913702	0.985164	rs1363105	NA	RP11-6N13.1	0	ncRNA_intronic	NA	NA	NA	1	CA	C	0.4821	NA	15	15	0	0	0
rs2896528	5	103913710	0.985164	rs1363105	NA	RP11-6N13.1	0	ncRNA_intronic	NA	NA	NA	1	T	C	0.4821	NA	15	15	0	0	0
rs5870113	5	103913905	0.981504	rs1363105	NA	RP11-6N13.1	0	ncRNA_intronic	NA	NA	NA	1	C	CT	0.4791	NA	7	15	0	0	0
rs147476108	5	103917328	0.985164	rs1363105	NA	RP11-6N13.1	0	ncRNA_intronic	NA	NA	NA	1	GTA	G	0.4821	NA	5	15	0	0	0
rs140496309	5	103918952	0.966651	rs1363105	NA	RP11-6N13.1	0	ncRNA_intronic	NA	NA	NA	1	T	TTA	0.4468	NA	5	15	0	0	0
rs2447838	5	103927579	0.773221	rs1363105	NA	RP11-6N13.1	0	ncRNA_intronic	2.46264e-09	-0.180602	0.0302824	1	C	T	0.4215	7	9	15	0	0	0
rs2431112	5	103931707	0.774835	rs1363105	NA	RP11-6N13.1	0	ncRNA_intronic	4.26026e-09	-0.177305	0.0301859	1	G	A	0.4245	NA	9	15	0	0	0
rs141915687	5	103934131	0.836897	rs1363105	NA	RP11-6N13.1	0	ncRNA_intronic	NA	NA	NA	1	ATGCCAGCCCTGAGATAACCTCCCTTCCATTTGGAAACT	A	0.4374	NA	9	15	0	0	0
rs254027	5	103940415	0.766546	rs1363105	NA	RP11-6N13.1	0	ncRNA_intronic	7.3301e-09	-0.175399	0.0303292	1	T	A	0.4215	6	15	15	0	0	0
rs143985568	5	103942055	0.898341	rs1363105	NA	RP11-6N13.1	0	ncRNA_intronic	NA	NA	NA	1	A	AATTTAT	0.4702	NA	2	15	0	0	0
rs34572866	5	103942060	0.766546	rs1363105	NA	RP11-6N13.1	0	ncRNA_intronic	NA	NA	NA	1	AT	A	0.4215	NA	2	15	0	0	0
rs68155288	5	103949430	0.749588	rs1363105	NA	RP11-6N13.1	0	ncRNA_intronic	NA	NA	NA	1	ACATAT	A	0.4205	NA	15	15	0	0	0
rs325546	5	104055261	0.634944	rs1363105	NA	RP11-6N13.1	0	ncRNA_intronic	9.41892e-08	-0.181297	0.033966	1	C	A	0.4026	7	15	15	0	0	0
5:104059655:GTA:GTATA	5	104059655	0.847255	rs30266	NA	RP11-6N13.1	0	ncRNA_intronic	NA	NA	NA	1	GTA	GTATA	0.3947	NA	15	15	0	0	0
rs705705	12	56435504	0.669797	rs2271194	NA	RP11-603J24.4	0	ncRNA_exonic	7.68484e-05	0.126002	0.0318669	2	G	C	0.328	2a	1	1	1	1	0
rs61555617	12	56441668	0.657862	rs2271194	NA	RPS26	3551	intergenic	NA	NA	NA	2	TA	T	0.332	NA	5	15	1	1	0
rs2640564	12	56455294	0.664567	rs2271194	NA	RPS26	17177	intergenic	6.56033e-05	0.127403	0.0319171	2	C	T	0.331	6	5	15	0	1	0

## Sheet: T3.variant.consequence
Table 3. Functional consequences of all candidate variants in 2 genomic risk loci
This table shows the proportion of all candidate SNPs that have corresponding functional annotation assigned by ANNOVAR.
Consequence	ref.count	ref.prop	count	prop
UTR3	233824	0.0093225	0	0
UTR5	71546	0.00285252	4	0.0170213
downstream	284177	0.0113301	2	0.00851064
exonic	254736	0.0101563	0	0
intergenic	11684523	0.465859	15	0.0638298
intronic	9137749	0.36432	18	0.0765957
ncRNA_exonic	259951	0.0103642	2	0.00851064
ncRNA_intronic	2884355	0.114998	193	0.821277
ncRNA_splicing	1313	5.23489e-05	0	0
splicing	2830	0.000112831	0	0
upstream	266686	0.0106327	1	0.00425532

## Sheet: T4.gene.mapping
Table 4. Genes mapped by differential genetic variants using positional, eQTL and chromotin interaction mapping strategies in FUMA.
Genes mapped by all three strategies are highlighted in bold. Strat bp=start position of one gene; End bp=End position of one gene; pLI=probability of loss of function mutation intolerance (higher scores indicate higher probability); ncRVIS=Non-coding residual variation intolerance score. The higher the score is, the more intolerant to noncoding variants the gene is; posMap SNPs=SNPs mapped to th…
Gene name	entrezID	chr	start	end	Positioning mapping	eQTL mapping	CI mapping	pLI	ncRVIS	posMapSNPs	posMapMaxCADD	eqtlMapSNPs	eqtlMapminP	eqtlMapminQ	eqtlMapts	eqtlDirection	ciMap	ciMapts	minGwasP	IndSigSNPs	GenomicLocus	strand	type
PMEL	6490	12	56347889	56367101	Yes	Yes	Yes	1.12363e-07	0.0288627	1	4.42	6	2.19274e-06	6.02806e-24	GTEx_v6_Adipose_Subcutaneous:GTEx_v6_Cells_Transformed_fibroblasts:GTEx_v7_Adipose_Subcutaneous	+	Yes	Aorta:GM12878:hESC:IMR90:Liver:Mesenchymal_Stem_Cell:Mesendoderm:Trophoblast-like_Cell	7.96027e-08	rs2271194	2	-1	protein_coding
RAB5B	5869	12	56367697	56388490	Yes	Yes	Yes	0.215699	-0.941662	8	18.19	39	3.20897e-52	1.33206e-47	GTEx_v6_Muscle_Skeletal:GTEx_v7_Muscle_Skeletal	-	Yes	Aorta:GM12878:hESC:IMR90:Liver:Mesenchymal_Stem_Cell:Mesendoderm:Trophoblast-like_Cell	2.92125e-08	rs2271194	2	1	protein_coding
SUOX	6821	12	56390964	56400425	Yes	Yes	Yes	0.00208477	0.565694	8	18.19	41	1.86371e-119	0	GTEx_v6_Artery_Aorta:GTEx_v6_Artery_Tibial:GTEx_v6_Brain_Caudate_basal_ganglia:GTEx_v6_Brain_Cerebellum:GTEx_v6_Brain_Cortex:GTEx_v6_Brain_Nucleus_accumbens_basal_ganglia:GTEx_v6_Brain_Putamen_basal_ganglia:GTEx_v6_Breast_Mammary_Tissue:GTEx_v6_Colon_Sigmoid:GTEx_v6_Colon_Transverse:GTEx_v6_Esophagus_Gastroesophageal_Junction:GTEx_v6_Esophagus_Muscularis:GTEx_v6_Heart_Atrial_Appendage:GTEx_v6_Hea…	-	Yes	Aorta:GM12878:hESC:IMR90:Liver:Mesenchymal_Stem_Cell:Mesendoderm:Trophoblast-like_Cell	2.92125e-08	rs2271194	2	1	protein_coding
IKZF4	64375	12	56401443	56432219	Yes	Yes	Yes	0.953608	-1.66787	14	9.938	34	7.13254e-08	6.18325e-05	GTEx_v6_Adipose_Subcutaneous:GTEx_v6_Cells_EBV-transformed_lymphocytes:GTEx_v7_Adipose_Subcutaneous:GTEx_v7_Cells_EBV-transformed_lymphocytes:GTEx_v7_Esophagus_Mucosa:GTEx_v7_Pancreas:GTEx_v7_Skin_Not_Sun_Exposed_Suprapubic:GTEx_v7_Stomach:BIOS_eQTL_geneLevel	+	Yes	GM12878:hESC:IMR90:Left_Ventricle:Liver:Mesenchymal_Stem_Cell:Mesendoderm:Trophoblast-like_Cell	2.92125e-08	rs2271194	2	1	protein_coding
RPS26	6231	12	56435637	56438116	Yes	Yes	Yes	0.753343	-0.144336	9	8.503	40	-9	0	GTEx_v6_Adipose_Subcutaneous:GTEx_v6_Adipose_Visceral_Omentum:GTEx_v6_Artery_Tibial:GTEx_v6_Breast_Mammary_Tissue:GTEx_v6_Cells_EBV-transformed_lymphocytes:GTEx_v6_Cells_Transformed_fibroblasts:GTEx_v6_Colon_Transverse:GTEx_v6_Esophagus_Mucosa:GTEx_v6_Esophagus_Muscularis:GTEx_v6_Lung:GTEx_v6_Muscle_Skeletal:GTEx_v6_Nerve_Tibial:GTEx_v6_Ovary:GTEx_v6_Prostate:GTEx_v6_Skin_Not_Sun_Exposed_Suprapub…	+	Yes	GM12878:hESC:IMR90:Left_Ventricle:Liver:Mesenchymal_Stem_Cell:Mesendoderm:Trophoblast-like_Cell	2.92125e-08	rs2271194	2	1	protein_coding
ERBB3	2065	12	56473641	56497289	Yes	Yes	Yes	4.35825e-06	-0.325931	15	7.291	35	-9	0	CMC_SVA_cis:BIOS_eQTL_geneLevel	-	Yes	GM12878:IMR90:Liver:Mesenchymal_Stem_Cell:Trophoblast-like_Cell	2.92125e-08	rs2271194	2	1	protein_coding
ZC3H10	84872	12	56511943	56516278	No	Yes	Yes	0.79202	-0.739788	0	0	2	8.88018e-05	0.0303826	GTEx_v7_Skin_Sun_Exposed_Lower_leg	-	Yes	Aorta:GM12878:hESC:IMR90:Left_Ventricle:Liver:Mesenchymal_Stem_Cell:Mesendoderm:Trophoblast-like_Cell	2.92125e-08	rs2271194	2	1	protein_coding
ESYT1	23344	12	56512034	56538455	No	Yes	Yes	2.14072e-07	-0.5723	0	0	14	1.04841e-10	0	BIOS_eQTL_geneLevel	+	Yes	Aorta:GM12878:hESC:IMR90:Left_Ventricle:Liver:Mesenchymal_Stem_Cell:Mesendoderm:Trophoblast-like_Cell	2.92125e-08	rs2271194	2	1	protein_coding
MYL6	4637	12	56551945	56557280	No	Yes	Yes	0.256616	NA	0	0	13	3.79326e-06	0.00275682	BIOS_eQTL_geneLevel	+	Yes	IMR90	2.92125e-08	rs2271194	2	1	protein_coding
SMARCC2	6601	12	56556767	56583351	No	Yes	Yes	1	NA	0	0	13	3.79326e-06	0.00275682	BIOS_eQTL_geneLevel	+	Yes	Aorta:Bladder:GM12878:hESC:Hippocampus:IMR90:Left_Ventricle:Liver:Lung:Mesenchymal_Stem_Cell:Mesendoderm:Neural_Progenitor_Cell:Pancreas:Right_Ventricle:Spleen:Trophoblast-like_Cell	2.92125e-08	rs2271194	2	-1	protein_coding
RP11-977G19.10	NA	12	56679700	56709843	No	Yes	Yes	NA	NA	0	0	6	2.50159e-06	0.00191161	BIOS_eQTL_geneLevel	-	Yes	Aorta:GM12878:hESC:IMR90:Left_Ventricle:Liver:Mesenchymal_Stem_Cell:Mesendoderm:Right_Ventricle:Spleen:Trophoblast-like_Cell	2.92125e-08	rs2271194	2	-1	protein_coding
CNPY2	10330	12	56703626	56710120	No	Yes	Yes	0.0300953	-1.02131	0	0	6	2.50159e-06	0.00191161	BIOS_eQTL_geneLevel	-	Yes	Aorta:GM12878:hESC:IMR90:Left_Ventricle:Liver:Mesenchymal_Stem_Cell:Mesendoderm:Right_Ventricle:Spleen:Trophoblast-like_Cell	2.92125e-08	rs2271194	2	-1	protein_coding
STAT2	6773	12	56735381	56753939	No	Yes	Yes	0.0410947	-0.318375	0	0	3	3.18745e-05	3.04691e-11	GTEx_v7_Nerve_Tibial	+	Yes	Aorta:GM12878:hESC:IMR90:Liver:Mesenchymal_Stem_Cell:Trophoblast-like_Cell	4.83853e-06	rs2271194	2	-1	protein_coding
CDK2	1017	12	56360553	56366568	Yes	No	Yes	0.958299	0.0341742	1	4.42	0	NA	NA	NA	NA	Yes	Aorta:GM12878:hESC:IMR90:Liver:Mesenchymal_Stem_Cell:Mesendoderm:Trophoblast-like_Cell	3.59383e-07	rs2271194	2	1	protein_coding
NUDT12	83594	5	102884556	102898494	No	No	Yes	3.27725e-11	0.414886	0	0	0	NA	NA	NA	NA	Yes	hESC:Mesenchymal_Stem_Cell:Mesendoderm:Trophoblast-like_Cell	1.04762e-10	rs1363105:rs30266	1	-1	protein_coding
EFNA5	1946	5	106712590	107006596	No	No	Yes	0.889437	-0.0424714	0	0	0	NA	NA	NA	NA	Yes	Mesenchymal_Stem_Cell:Trophoblast-like_Cell	1.04762e-10	rs30266	1	-1	protein_coding
PFDN5	5204	12	53689075	53693234	No	No	Yes	0.0433856	-0.161849	0	0	0	NA	NA	NA	NA	Yes	Left_Ventricle	5.92316e-06	rs2271194	2	1	protein_coding
C12orf10	60314	12	53693470	53700961	No	No	Yes	2.43605e-06	-0.0477084	0	0	0	NA	NA	NA	NA	Yes	Left_Ventricle	5.92316e-06	rs2271194	2	1	protein_coding
AAAS	8086	12	53701240	53718648	No	No	Yes	4.54287e-10	-0.354865	0	0	0	NA	NA	NA	NA	Yes	Left_Ventricle	5.92316e-06	rs2271194	2	-1	protein_coding
CBX5	23468	12	54624724	54673886	No	No	Yes	0.835001	-5.09556	0	0	0	NA	NA	NA	NA	Yes	GM12878:Mesendoderm	5.92316e-06	rs2271194	2	-1	protein_coding
HNRNPA1	3178	12	54673977	54680872	No	No	Yes	0.966614	-0.761986	0	0	0	NA	NA	NA	NA	Yes	GM12878:Mesendoderm	5.92316e-06	rs2271194	2	1	protein_coding
ITGA5	3678	12	54789045	54813244	No	No	Yes	0.999798	-0.832049	0	0	0	NA	NA	NA	NA	Yes	Mesendoderm	5.92316e-06	rs2271194	2	-1	protein_coding
GTSF1	121355	12	54849734	54867386	No	No	Yes	0.513379	0.307996	0	0	0	NA	NA	NA	NA	Yes	GM12878:Liver:Mesendoderm	3.59383e-07	rs2271194	2	-1	protein_coding
ITGA7	3679	12	56078352	56109827	No	No	Yes	1.8098e-09	NA	0	0	0	NA	NA	NA	NA	Yes	GM12878:Left_Ventricle:Spleen:Trophoblast-like_Cell	3.59383e-07	rs2271194	2	-1	protein_coding
RP11-644F5.10	NA	12	56109820	56118487	No	No	Yes	NA	NA	0	0	0	NA	NA	NA	NA	Yes	GM12878:Left_Ventricle:Spleen:Trophoblast-like_Cell	3.59383e-07	rs2271194	2	1	protein_coding
BLOC1S1	2647	12	56109820	56113871	No	No	Yes	0.205802	-0.0622604	0	0	0	NA	NA	NA	NA	Yes	GM12878:Left_Ventricle:Spleen:Trophoblast-like_Cell	3.59383e-07	rs2271194	2	1	protein_coding
CD63	967	12	56119107	56123491	No	No	Yes	0.00716078	-0.467339	0	0	0	NA	NA	NA	NA	Yes	Mesenchymal_Stem_Cell	3.59383e-07	rs2271194	2	-1	protein_coding
GDF11	10220	12	56137064	56150911	No	No	Yes	0.963838	-1.57493	0	0	0	NA	NA	NA	NA	Yes	Mesenchymal_Stem_Cell	3.59383e-07	rs2271194	2	1	protein_coding
SARNP	84324	12	56146247	56211540	No	No	Yes	0.989074	-0.001777	0	0	0	NA	NA	NA	NA	Yes	GM12878:IMR90:Mesenchymal_Stem_Cell:Spleen	3.59383e-07	rs2271194	2	-1	protein_coding
ORMDL2	29095	12	56211703	56215663	No	No	Yes	0.150869	-0.697726	0	0	0	NA	NA	NA	NA	Yes	GM12878:IMR90:Mesenchymal_Stem_Cell:Spleen	3.59383e-07	rs2271194	2	1	protein_coding
DNAJC14	85406	12	56214744	56224608	No	No	Yes	0.999708	-0.653037	0	0	0	NA	NA	NA	NA	Yes	GM12878:IMR90:Mesenchymal_Stem_Cell:Spleen	3.59383e-07	rs2271194	2	-1	protein_coding
MMP19	4327	12	56229217	56236750	No	No	Yes	1.45384e-13	-0.378623	0	0	0	NA	NA	NA	NA	Yes	GM12878:IMR90:Mesenchymal_Stem_Cell:Spleen	3.59383e-07	rs2271194	2	-1	protein_coding
WIBG	84305	12	56295197	56326402	No	No	Yes	0.862136	-0.771936	0	0	0	NA	NA	NA	NA	Yes	GM12878:IMR90:Mesenchymal_Stem_Cell	3.59383e-07	rs2271194	2	-1	protein_coding
DGKA	1606	12	56321103	56347811	No	No	Yes	0.999251	-0.389903	0	0	0	NA	NA	NA	NA	Yes	GM12878:IMR90:Mesenchymal_Stem_Cell	3.59383e-07	rs2271194	2	1	protein_coding
PA2G4	5036	12	56498103	56507691	No	No	Yes	0.998001	-0.439062	0	0	0	NA	NA	NA	NA	Yes	Aorta:GM12878:hESC:IMR90:Left_Ventricle:Liver:Mesenchymal_Stem_Cell:Mesendoderm:Trophoblast-like_Cell	2.92125e-08	rs2271194	2	1	protein_coding
RPL41	6171	12	56510370	56511727	No	No	Yes	0.0415296	-0.78954	0	0	0	NA	NA	NA	NA	Yes	Aorta:GM12878:hESC:IMR90:Left_Ventricle:Liver:Mesenchymal_Stem_Cell:Mesendoderm:Trophoblast-like_Cell	2.92125e-08	rs2271194	2	1	protein_coding
MYL6B	140465	12	56546040	56553431	No	No	Yes	0.00373381	-0.586633	0	0	0	NA	NA	NA	NA	Yes	IMR90	5.92316e-06	rs2271194	2	1	protein_coding
RNF41	10193	12	56598285	56615717	No	No	Yes	0.856084	-0.464628	0	0	0	NA	NA	NA	NA	Yes	GM12878:hESC:IMR90:Liver:Mesenchymal_Stem_Cell:Trophoblast-like_Cell	5.92316e-06	rs2271194	2	-1	protein_coding
NABP2	79035	12	56615799	56623638	No	No	Yes	0.956805	-0.200652	0	0	0	NA	NA	NA	NA	Yes	GM12878:hESC:IMR90:Liver:Mesenchymal_Stem_Cell:Trophoblast-like_Cell	5.92316e-06	rs2271194	2	1	protein_coding
SLC39A5	283375	12	56623833	56631630	No	No	Yes	1.20741e-07	-0.208716	0	0	0	NA	NA	NA	NA	Yes	GM12878:hESC:IMR90:Liver:Mesenchymal_Stem_Cell:Trophoblast-like_Cell	5.92316e-06	rs2271194	2	1	protein_coding
ANKRD52	283373	12	56631591	56652175	No	No	Yes	0.999988	-2.46615	0	0	0	NA	NA	NA	NA	Yes	Spleen	5.92316e-06	rs2271194	2	-1	protein_coding
COQ10A	93058	12	56660642	56664750	No	No	Yes	0.121096	0.0555689	0	0	0	NA	NA	NA	NA	Yes	Spleen	5.92316e-06	rs2271194	2	1	protein_coding
CS	1431	12	56665483	56694176	No	No	Yes	0.999828	-0.625058	0	0	0	NA	NA	NA	NA	Yes	Aorta:GM12878:hESC:IMR90:Left_Ventricle:Liver:Mesenchymal_Stem_Cell:Mesendoderm:Right_Ventricle:Spleen:Trophoblast-like_Cell	5.92316e-06	rs2271194	2	-1	protein_coding
PAN2	9924	12	56710007	56727837	No	No	Yes	0.946675	-1.29777	0	0	0	NA	NA	NA	NA	Yes	Aorta:GM12878:hESC:IMR90:Liver:Mesenchymal_Stem_Cell:Trophoblast-like_Cell	5.92316e-06	rs2271194	2	-1	protein_coding
IL23A	51561	12	56732663	56734193	No	No	Yes	0.842438	-0.40264	0	0	0	NA	NA	NA	NA	Yes	Aorta:GM12878:hESC:IMR90:Liver:Mesenchymal_Stem_Cell:Trophoblast-like_Cell	5.92316e-06	rs2271194	2	1	protein_coding
APOF	319	12	56754353	56756607	No	No	Yes	0.019338	-0.504111	0	0	0	NA	NA	NA	NA	Yes	Aorta:GM12878:hESC:IMR90:Liver:Mesenchymal_Stem_Cell:Trophoblast-like_Cell	5.92316e-06	rs2271194	2	-1	protein_coding
TIMELESS	8914	12	56810903	56843187	No	No	Yes	1.03547e-25	-0.382076	0	0	0	NA	NA	NA	NA	Yes	GM12878:Left_Ventricle:Liver:Spleen	5.92316e-06	rs2271194	2	-1	protein_coding
MIP	4284	12	56843286	56862950	No	No	Yes	0.677915	0.124646	0	0	0	NA	NA	NA	NA	Yes	GM12878:Left_Ventricle:Liver:Spleen	5.92316e-06	rs2271194	2	-1	protein_coding
SPRYD4	283377	12	56862301	56864763	No	No	Yes	0.000589212	-0.887332	0	0	0	NA	NA	NA	NA	Yes	GM12878:Left_Ventricle:Liver:Spleen	5.92316e-06	rs2271194	2	1	protein_coding
GLS2	27165	12	56864736	56882198	No	No	Yes	0.000987122	-0.487383	0	0	0	NA	NA	NA	NA	Yes	GM12878:Left_Ventricle:Liver:Trophoblast-like_Cell	5.92316e-06	rs2271194	2	-1	protein_coding
RBMS2	5939	12	56915713	56984745	No	No	Yes	0.0029148	0.334872	0	0	0	NA	NA	NA	NA	Yes	GM12878:Left_Ventricle:Liver:Trophoblast-like_Cell	5.92316e-06	rs2271194	2	1	protein_coding
BAZ2A	11176	12	56989380	57030600	No	No	Yes	1	-0.20158	0	0	0	NA	NA	NA	NA	Yes	GM12878:hESC:Hippocampus:Left_Ventricle:Liver:Mesenchymal_Stem_Cell:Mesendoderm:Pancreas:Right_Ventricle:Spleen:Trophoblast-like_Cell	2.92125e-08	rs2271194	2	-1	protein_coding
ATP5B	506	12	57031959	57039798	No	No	Yes	0.991635	-0.350123	0	0	0	NA	NA	NA	NA	Yes	GM12878:hESC:Hippocampus:Left_Ventricle:Liver:Mesenchymal_Stem_Cell:Mesendoderm:Pancreas:Right_Ventricle:Spleen:Trophoblast-like_Cell	2.92125e-08	rs2271194	2	-1	protein_coding
PRIM1	5557	12	57125380	57146157	No	No	Yes	0.0268979	-0.372562	0	0	0	NA	NA	NA	NA	Yes	Liver	5.92316e-06	rs2271194	2	-1	protein_coding
HSD17B6	8630	12	57145945	57181574	No	No	Yes	0.381986	-0.702175	0	0	0	NA	NA	NA	NA	Yes	Liver	5.92316e-06	rs2271194	2	1	protein_coding
AGAP2	116986	12	58118980	58135940	No	No	Yes	0.999219	NA	0	0	0	NA	NA	NA	NA	Yes	IMR90	5.92316e-06	rs2271194	2	-1	protein_coding
AGAP2-AS1	100130776	12	58120054	58122139	No	No	Yes	0.0423449	NA	0	0	0	NA	NA	NA	NA	Yes	IMR90	5.92316e-06	rs2271194	2	1	protein_coding
TSPAN31	6302	12	58131796	58143994	No	No	Yes	0.327259	0.149905	0	0	0	NA	NA	NA	NA	Yes	IMR90	5.92316e-06	rs2271194	2	1	protein_coding
CDK4	1019	12	58141510	58149796	No	No	Yes	0.932017	-0.277374	0	0	0	NA	NA	NA	NA	Yes	IMR90	5.92316e-06	rs2271194	2	-1	protein_coding
MARCH9	92979	12	58148881	58154190	No	No	Yes	0.35028	-0.4225	0	0	0	NA	NA	NA	NA	Yes	IMR90	5.92316e-06	rs2271194	2	1	protein_coding
RP11-603J24.9	NA	12	56495115	56503073	No	Yes	No	NA	NA	0	0	34	4.86495e-10	0	BIOS_eQTL_geneLevel	-	No	NA	2.92125e-08	rs2271194	2	1	protein_coding
RDH16	8608	12	57345219	57353158	No	Yes	No	8.59885e-05	-0.689573	0	0	4	4.54986e-07	0.00371926	GTEx_v6_Cells_EBV-transformed_lymphocytes	+	No	NA	2.92125e-08	rs2271194	2	-1	protein_coding

## Sheet: T5.gwgas
Table 5. Genes identified by genome-wide gene-based association study (GWGAS) in MAGMA.
Genes with a adjusted p value (FDR) below 0.05 are highlighted in bold. Chr=chromosome; Start Bp=start position of one gene; Stop Bp=stop position of one gene; nSNPs=number of SNPs in the GWAS mapped to the gene; Z=Z-statistic of the gene-based test in MAGMA; P=Two sided gene-based P-value; P(FDR): adjusted p value using FDR method.
Gene name	CHR	START	STOP	nSNPs	Sample size	Z	P	P(FDR)
ERBB3	12	56473641	56497289	37	63346	5.3946	3.4337e-08	0.000643365
SUOX	12	56390964	56400425	12	63346	5.1349	1.4111e-07	0.00132237
FAM19A2	12	62102040	62672931	1773	63346	4.6469	1.6847e-06	0.0105039
CRTC3	15	91073157	91188577	421	63346	4.4106	5.1537e-06	0.0209328
RAB5B	12	56367697	56388490	40	63346	4.3933	5.5834e-06	0.0209328
TTC12	11	113185251	113254266	145	63346	3.9942	3.2454e-05	0.0847191
ANKK1	11	113258513	113271140	39	63346	3.9458	3.9768e-05	0.0847191
OVCA2	17	1945327	1946724	6	63346	3.9202	4.4245e-05	0.0847191
UNC79	14	93799565	94174222	856	63346	3.8969	4.8711e-05	0.0847191
ESYT1	12	56512034	56538455	33	63346	3.8966	4.8779e-05	0.0847191
DFNB31	9	117164360	117267730	352	63346	3.8867	5.0814e-05	0.0847191
RPS26	12	56435637	56438116	6	63346	3.8708	5.4248e-05	0.0847191
LILRA3	19	54799854	54809952	51	63346	3.8267	6.4926e-05	0.0886938
MOGAT2	11	75428864	75444003	42	63346	3.822	6.6192e-05	0.0886938
ZP3	7	76026835	76071388	191	63346	3.802	7.1776e-05	0.0897835
DRD2	11	113280318	113346413	178	63346	3.7817	7.7874e-05	0.0913231
SRCRB4D	7	76018651	76039012	89	63346	3.7654	8.3155e-05	0.091799
PLAA	9	26904081	26947461	153	63346	3.7195	9.9808e-05	0.103997
RP11-603J24.9	12	56495115	56503073	9	63346	3.689	0.00011258	0.106915
PAFAH1B1	17	2496504	2588909	208	63346	3.6851	0.0001143	0.106915
LRRC19	9	26993134	27005691	36	63346	3.6663	0.00012303	0.109862
APC	5	112043195	112181936	382	63346	3.5692	0.00017903	0.150056
CEP72	5	612387	667283	218	63346	3.5614	0.00018443	0.150056
ELAVL1	19	8023463	8070543	102	63346	3.4983	0.00023408	0.182881
TPM1	15	63334831	63364114	103	63346	3.4769	0.00025362	0.190571
ERLEC1	2	54014181	54045956	71	63346	3.4522	0.00027805	0.200556
TSPAN14	10	82213922	82292879	227	63346	3.4276	0.00030446	0.21119
IFT74	9	26947037	27062928	321	63346	3.4011	0.00033563	0.219263
DDX20	1	112297867	112310638	50	63346	3.3981	0.00033928	0.219263
PTPDC1	9	96793076	96872138	136	63346	3.3738	0.00037065	0.231962
IKZF4	12	56401443	56432219	33	63346	3.3613	0.00038793	0.232473
NT5C1B-RDH14	2	18736811	18770830	76	63346	3.3463	0.00040948	0.232473
NT5C1B	2	18737050	18770838	76	63346	3.3463	0.00040948	0.232473
CUL3	2	225334867	225450110	297	63346	3.3159	0.00045679	0.252116
KIF5C	2	149632819	149883273	287	63346	3.2974	0.00048785	0.254207
PTPRM	18	7566780	8406859	2605	63346	3.2953	0.00049159	0.254207
MGMT	10	131265448	131566271	1325	63346	3.2863	0.0005076	0.254207
NFE2L2	2	178092323	178257425	422	63346	3.2822	0.00051495	0.254207
KLHL38	8	124657767	124665190	48	63346	3.2661	0.00054519	0.259545
FAM102B	1	109102711	109187522	142	63346	3.2529	0.00057112	0.259545
DACT3	19	47150869	47164395	32	63346	3.2467	0.00058385	0.259545
RASGRF1	15	79252289	79383115	425	63346	3.2445	0.00058831	0.259545
NPFFR2	4	72897521	73013784	350	63346	3.2411	0.00059531	0.259545
NEIL3	4	178230990	178284097	180	63346	3.2162	0.00064956	0.270413
TCF20	22	42556019	42739622	441	63346	3.2139	0.00065468	0.270413
TMPRSS5	11	113558272	113577095	62	63346	3.2043	0.00067693	0.270413
CDK2	12	56360553	56366568	7	63346	3.2019	0.00068254	0.270413
SMARCC2	12	56556767	56583351	18	63346	3.1982	0.00069156	0.270413
SP6	17	45922279	45933240	30	63346	3.1828	0.00072934	0.278812
PCLO	7	82383329	82792246	1236	63346	3.1708	0.0007602	0.278812
TAF12	1	28915835	28969597	76	63346	3.1625	0.00078209	0.278812
GREB1	2	11674242	11782914	370	63346	3.1605	0.00078751	0.278812
METAP1D	2	172864490	172947158	250	63346	3.1434	0.00083502	0.278812
IMMP2L	7	110303110	111202573	1865	63346	3.1428	0.00083684	0.278812
SPPL2A	15	50999506	51058005	222	63346	3.1426	0.00083729	0.278812
RNF41	12	56598285	56615717	21	63346	3.14	0.0008447	0.278812
BLOC1S6	15	45879321	45908197	33	63346	3.1366	0.00085452	0.278812
POU6F1	12	51580719	51611477	78	63346	3.1314	0.00087002	0.278812
PA2G4	12	56498103	56507691	7	63346	3.1292	0.0008765	0.278812
LRRC47	1	3696784	3713068	78	63346	3.0938	0.00098794	0.305032
CHAC2	2	53994929	54002333	20	63346	3.0928	0.00099151	0.305032
RFPL1	22	29834572	29838444	12	63346	3.0737	0.0010571	0.311655
RASGRP1	15	38780304	38857776	204	63346	3.0726	0.0010611	0.311655
SLC10A7	4	147175127	147443123	564	63346	3.0673	0.0010799	0.311655
CEPT1	1	111682249	111727724	78	63346	3.0668	0.0010819	0.311655
NXPH2	2	139428342	139537918	357	63346	3.0562	0.001121	0.318301
OSBPL7	17	45884738	45899200	52	63346	3.0504	0.0011427	0.319149
MYL6B	12	56546040	56553431	7	63346	3.0455	0.0011616	0.319662
METTL8	2	172173919	172291312	228	63346	3.0352	0.0012018	0.319662
GABRD	1	1950780	1962192	3	63346	3.0348	0.0012035	0.319662
USP45	6	99880190	99969604	243	63346	3.0327	0.0012119	0.319662
ZW10	11	113603909	113644533	122	63346	3.0156	0.0012823	0.333458
ZNF611	19	53206066	53238326	174	63346	3.0028	0.0013375	0.344307
ZC3H10	12	56511943	56516278	2	63346	2.9953	0.001371	0.345129
RP11-817J15.3	11	102552041	102554644	5	63346	2.9938	0.0013776	0.345129
CTC-554D6.1	5	112162910	112203279	132	63346	2.9832	0.0014265	0.352928
CALM3	19	47104331	47114050	19	63346	2.979	0.0014457	0.353216
SPDYE4	17	8656424	8661877	10	63346	2.9745	0.0014674	0.353497
RP11-58C22.1	16	76587314	76669520	246	63346	2.9659	0.0015091	0.35852
CYP4F22	19	15619304	15663128	146	63346	2.9451	0.0016145	0.377485
PSAPL1	4	7432022	7436700	38	63346	2.936	0.0016625	0.38418
DENND2D	1	111729796	111747157	47	63346	2.9313	0.0016879	0.38418
N4BP2L1	13	32974861	33002315	66	63346	2.9296	0.0016972	0.38418
SUCLG1	2	84650647	84687169	98	63346	2.9136	0.0017867	0.385334
ASB3	2	53897430	54087297	594	63346	2.9116	0.0017979	0.385334
TRNAU1AP	1	28879597	28905051	48	63346	2.9087	0.0018148	0.385334
FAM98B	15	38746328	38779911	127	63346	2.9083	0.0018172	0.385334
MROH1	8	145202919	145316843	114	63346	2.9051	0.0018358	0.385334
CTXN3	5	126984736	126994322	26	63346	2.9036	0.0018446	0.385334
DENND1A	9	126141933	126692431	1402	63346	2.9014	0.0018574	0.385334
CAAP1	9	26840683	26892802	128	63346	2.8964	0.0018873	0.385334
LRRC46	17	45908993	45915079	21	63346	2.8954	0.0018933	0.385334
GDNF	5	37812779	37839788	83	63346	2.8782	0.0019996	0.398833
RPL39L	3	186838736	186898696	191	63346	2.8777	0.0020027	0.398833
DPH1	17	1933404	1946724	41	63346	2.8752	0.0020192	0.398833
AK5	1	77747736	78025651	1091	63346	2.8639	0.0020923	0.408356
NAA50	3	113435307	113465147	38	63346	2.8488	0.0021942	0.423483
RAP1GAP2	17	2680350	2941033	1108	63346	2.8363	0.0022816	0.436387
PTPN1	20	49126891	49201299	182	63346	2.83	0.0023277	0.441341
MRPL10	17	45900638	45908900	38	63346	2.825	0.0023642	0.441341
KRTAP10-6	21	46011149	46012386	3	63346	2.8224	0.0023831	0.441341
POLR2E	19	1086594	1095598	49	63346	2.8198	0.0024027	0.441341
CPT1B	22	51007290	51017899	50	63346	2.8128	0.0024559	0.444809
CCNE1	19	30302805	30315215	26	63346	2.8093	0.0024821	0.444809
FAM212B	1	112223252	112298446	267	63346	2.8077	0.0024946	0.444809
USP50	15	50792759	50838905	162	63346	2.8012	0.002546	0.447013
MTDH	8	98656407	98740998	173	63346	2.8011	0.0025463	0.447013
CYB561	17	61509665	61523739	21	63346	2.7938	0.002605	0.450856
GATSL1	7	74379083	74438803	6	63346	2.7924	0.002616	0.450856
NUBPL	14	31959162	32330430	1394	63346	2.7823	0.0026986	0.460399
LCTL	15	66839517	66858317	52	63346	2.7773	0.0027406	0.462226
ARFGEF2	20	47538427	47653230	302	63346	2.7753	0.0027574	0.462226
ATP5O	21	35275757	35288284	44	63346	2.7665	0.0028333	0.46728
CLUH	17	2592680	2615957	46	63346	2.7659	0.0028387	0.46728
UTRN	6	144606837	145174170	1254	63346	2.755	0.0029346	0.469652
REEP5	5	112212084	112258236	176	63346	2.7536	0.0029473	0.469652
MBNL1	3	151961617	152183569	364	63346	2.7504	0.0029759	0.469652
CNTN6	3	1134260	1445901	1570	63346	2.75	0.0029797	0.469652
OR52K1	11	4510109	4511138	3	63346	2.747	0.0030075	0.469652
PLIN4	19	4502204	4517716	63	63346	2.7427	0.003047	0.469652
CHKB-CPT1B	22	51007298	51021394	59	63346	2.7422	0.0030514	0.469652
ZNF660	3	44619715	44641186	40	63346	2.7365	0.0031049	0.469652
GIF	11	59596741	59612974	22	63346	2.7298	0.0031688	0.469652
GCLC	6	53362139	53481768	434	63346	2.7292	0.0031743	0.469652
IAPP	12	21507893	21532912	114	63346	2.7259	0.0032059	0.469652
GTF3C2	2	27548716	27579868	25	63346	2.7252	0.003213	0.469652
CTC-487M23.8	5	112196885	112228776	121	63346	2.7252	0.0032136	0.469652
AP001421.1	21	38888740	38888973	1	63346	2.725	0.0032151	0.469652
CCNC	6	99990256	100016849	77	63346	2.7238	0.0032272	0.469652
NABP2	12	56615799	56623638	8	63346	2.7169	0.0032946	0.471767
LINS	15	101099574	101143435	235	63346	2.7169	0.0032952	0.471767
RAB44	6	36683256	36699870	52	63346	2.7147	0.0033173	0.471767
CTNS	17	3539762	3564836	121	63346	2.7113	0.0033512	0.472451
ZDHHC11	5	710471	851101	346	63346	2.7079	0.0033859	0.473063
BTBD7	14	93703896	93799438	283	63346	2.7049	0.0034167	0.473063
MINOS1	1	19923477	19956314	81	63346	2.7032	0.0034334	0.473063
MIEF1	22	39895437	39914137	35	63346	2.6979	0.0034887	0.475721
WDR11	10	122610687	122669036	224	63346	2.6971	0.0034968	0.475721
PARP16	15	65526798	65592956	199	63346	2.6883	0.0035906	0.484443
FAM109B	22	42470255	42475445	12	63346	2.6824	0.0036551	0.486884
RAB7A	3	128444965	128533639	243	63346	2.6823	0.003656	0.486884
NEBL	10	21068902	21463116	1125	63346	2.6746	0.003741	0.494022
CSH2	17	61949372	61951126	2	63346	2.6648	0.0038516	0.504996
AC022819.2	15	99859300	99859828	1	63346	2.6565	0.0039483	0.514515
FREM1	9	14734664	14910993	777	63346	2.6509	0.0040134	0.515499
VAMP2	17	8062467	8066864	9	63346	2.6502	0.0040223	0.515499
USP4	3	49315264	49378145	87	63346	2.6488	0.0040387	0.515499
AP4E1	15	51200869	51298097	244	63346	2.6442	0.0040948	0.516132
CPN2	3	194060494	194072057	74	63346	2.6439	0.004098	0.516132
ZNF131	5	43065278	43192123	424	63346	2.6359	0.0041954	0.51735
SPATS2	12	49760367	49921205	354	63346	2.6355	0.0042012	0.51735
SMARCD2	17	61909444	61920425	20	63346	2.6344	0.0042146	0.51735
KIF27	9	86451613	86536342	211	63346	2.6336	0.0042248	0.51735
CTBP2	10	126676421	126849739	709	63346	2.6289	0.0042834	0.518439
ABI2	2	204192942	204312446	186	63346	2.6235	0.0043522	0.518439
FBL	19	40325098	40337054	25	63346	2.6232	0.0043551	0.518439
FAM227B	15	49619159	49913128	936	63346	2.6206	0.0043884	0.518439
MFAP3L	4	170907748	170954182	129	63346	2.6202	0.0043933	0.518439
DGAT2	11	75470557	75512579	49	63346	2.6189	0.0044107	0.518439
TMEM39A	3	119148347	119187677	108	63346	2.6163	0.0044444	0.518439
CCDC117	22	29168662	29185283	54	63346	2.6161	0.0044465	0.518439
ARHGAP31	3	119013220	119139561	469	63346	2.6111	0.0045128	0.522186
MYL4	17	45277812	45301045	50	63346	2.6079	0.0045556	0.524736
CTDP1	18	77439801	77514510	325	63346	2.6024	0.0046283	0.529542
PBX1	1	164524821	164868533	888	63346	2.5951	0.0047286	0.536067
KCNC3	19	50815194	50836772	66	63346	2.5907	0.0047886	0.536067
HENMT1	1	109190912	109204148	25	63346	2.5896	0.0048043	0.536067
CBLN2	18	70203915	70305756	340	63346	2.5872	0.0048382	0.536067
KIAA1147	7	141356528	141401953	91	63346	2.5862	0.0048516	0.536067
CAMKMT	2	44589089	44999731	1122	63346	2.5842	0.0048808	0.536067
CD80	3	119243140	119278449	131	63346	2.5802	0.0049366	0.536067
USP28	11	113668596	113746292	167	63346	2.5796	0.0049459	0.536067
CCDC91	12	28286182	28732883	1336	63346	2.5766	0.0049883	0.536067
CCNT2	2	135675805	135716912	78	63346	2.5754	0.0050066	0.536067
TMEM192	4	165995574	166129701	529	63346	2.5738	0.005029	0.536067
MRPL28	16	417384	420527	21	63346	2.5735	0.0050341	0.536067
FAM134A	2	220040947	220050201	29	63346	2.57	0.0050849	0.536366
GPX1	3	49394609	49396033	2	63346	2.5698	0.0050884	0.536366
AMT	3	49454211	49460186	10	63346	2.5678	0.0051169	0.536513
COX16	14	70791798	70826448	121	63346	2.5621	0.0052014	0.537975
ADARB2	10	1228073	1779670	2586	63346	2.5618	0.0052061	0.537975
TAS2R7	12	10954131	10955226	1	63346	2.5608	0.0052218	0.537975
ZMAT3	3	178735011	178790067	123	63346	2.5566	0.0052851	0.539264
PMEL	12	56347889	56367101	20	63346	2.5562	0.0052904	0.539264
NR1H2	19	50832910	50886239	119	63346	2.5529	0.0053413	0.540534
KISS1R	19	917287	921015	5	63346	2.5497	0.0053909	0.540534
BST1	4	15704573	15739936	179	63346	2.545	0.0054632	0.540534
DYRK1A	21	38738092	38889753	412	63346	2.5417	0.0055157	0.540534
COX6C	8	100885428	100906290	51	63346	2.5409	0.0055283	0.540534
GIMAP5	7	150419341	150447121	94	63346	2.5405	0.0055347	0.540534
ZHX3	20	39807088	39946312	302	63346	2.5393	0.0055533	0.540534
MYL6	12	56551945	56557280	5	63346	2.5391	0.0055565	0.540534
SCRN2	17	45915058	45918699	11	63346	2.5328	0.0056576	0.540534
ENO2	12	7022909	7032861	14	63346	2.5328	0.0056581	0.540534
GNB3	12	6949118	6956557	9	63346	2.5321	0.0056697	0.540534
MPP2	17	41952725	41987068	93	63346	2.5313	0.0056821	0.540534
GIMAP1	7	150413645	150421372	21	63346	2.5304	0.0056962	0.540534
FTSJ3	17	61896793	61907372	24	63346	2.5293	0.005715	0.540534
HCN2	19	589893	617159	53	63346	2.5239	0.0058027	0.540534
KCNC4	1	110753965	110825722	236	63346	2.5231	0.005817	0.540534
ALG10B	12	38710380	38717784	23	63346	2.5213	0.0058461	0.540534
BSPRY	9	116111821	116133513	132	63346	2.5212	0.0058472	0.540534
KIAA2018	3	113367232	113415493	58	63346	2.521	0.0058516	0.540534
FBXL5	4	15606162	15683302	239	63346	2.5172	0.005914	0.541666
SCTR	2	120197419	120282070	329	63346	2.5167	0.0059238	0.541666
ATN1	12	7033626	7051484	34	63346	2.5121	0.0060013	0.544558
STXBP2	19	7701767	7712759	32	63346	2.5099	0.0060375	0.544558
C1orf74	1	209955661	209957904	3	63346	2.5095	0.0060458	0.544558
OR9I1	11	57885972	57886916	1	63346	2.5064	0.0060979	0.544558
CNPPD1	2	220036619	220042828	19	63346	2.5009	0.0061944	0.544558
SLC1A1	9	4490444	4587469	361	63346	2.5005	0.0062013	0.544558
NPY1R	4	164245113	164265984	62	63346	2.4995	0.0062178	0.544558
RABGGTB	1	76251879	76260764	21	63346	2.4991	0.0062261	0.544558
PSMC5	17	61904512	61909379	11	63346	2.4973	0.0062568	0.544558
PSME4	2	54091204	54197977	317	63346	2.4973	0.0062573	0.544558
HSCB	22	29138019	29153503	41	63346	2.4951	0.0062962	0.544558
ATP6V1A	3	113465866	113530903	90	63346	2.4946	0.0063046	0.544558
SMAD3	15	67356101	67487533	409	63346	2.4908	0.0063719	0.548083
STAU1	20	47729878	47804904	165	63346	2.488	0.0064234	0.548712
DSPP	4	88529681	88538062	27	63346	2.4858	0.0064625	0.548712
PBX3	9	128509624	128729656	443	63346	2.4775	0.0066159	0.548712
IER2	19	13261229	13265722	10	63346	2.4738	0.0066847	0.548712
NAGA	22	42454358	42466846	22	63346	2.4727	0.0067045	0.548712
NDUFA6	22	42481529	42486959	10	63346	2.4715	0.0067271	0.548712
SRP19	5	112196919	112205485	37	63346	2.4702	0.0067519	0.548712
VANGL2	1	160370376	160398468	64	63346	2.4701	0.0067546	0.548712
DTX2	7	76090993	76135312	71	63346	2.4683	0.0067872	0.548712
CSHL1	17	61986957	61996198	27	63346	2.4658	0.0068347	0.548712
AC068039.1	2	172560844	172567314	14	63346	2.4646	0.0068591	0.548712
CXCR4	2	136871919	136875735	6	63346	2.4616	0.0069151	0.548712
KALRN	3	123798870	124445172	2298	63346	2.4613	0.0069213	0.548712
ZNF385B	2	180306709	180726232	1631	63346	2.4602	0.0069421	0.548712
KLK15	19	51328545	51340469	43	63346	2.4576	0.0069931	0.548712
DAZAP2	12	51632076	51665146	88	63346	2.455	0.0070451	0.548712
HHIPL2	1	222695602	222721445	103	63346	2.4544	0.0070555	0.548712
PRAP1	10	135160650	135166187	18	63346	2.4536	0.0070723	0.548712
RP11-944L7.5	3	44607051	44635665	68	63346	2.451	0.0071237	0.548712
RP11-187E13.2	14	32476108	32487891	23	63346	2.4499	0.0071444	0.548712
TBC1D22A	22	47158518	47571336	1623	63346	2.4466	0.0072103	0.548712
PFDN1	5	139624624	139682706	94	63346	2.4466	0.007211	0.548712
LRRC23	12	6982733	7023407	112	63346	2.4458	0.0072266	0.548712
TRIM44	11	35684353	35829775	177	63346	2.4453	0.0072363	0.548712
MYOC	1	171604557	171621823	78	63346	2.445	0.0072424	0.548712
SERTAD4	1	210406144	210419976	16	63346	2.4446	0.0072506	0.548712
RP11-599B13.6	17	8054134	8066293	30	63346	2.4445	0.0072526	0.548712
ARFGAP1	20	61904137	61921142	42	63346	2.4421	0.007301	0.548712
DNMT3B	20	31350191	31397162	146	63346	2.4408	0.0073265	0.548712
LRRTM3	10	68685764	68859588	507	63346	2.4375	0.0073948	0.548712
TOP1	20	39657458	39753127	165	63346	2.4372	0.0074016	0.548712
LILRB5	19	54754263	54761164	40	63346	2.4343	0.0074595	0.548712
CSMD2	1	33979609	34631443	1913	63346	2.4335	0.0074768	0.548712
GKN1	2	69201705	69208106	32	63346	2.4319	0.0075093	0.548712
ORAI1	12	122064455	122080583	31	63346	2.4279	0.0075932	0.548712
NAPG	18	10525902	10552758	68	63346	2.4258	0.0076371	0.548712
FAM186A	12	50720013	50790405	123	63346	2.4258	0.0076375	0.548712
BSN	3	49591922	49708978	180	63346	2.4247	0.0076598	0.548712
PDE1A	2	183004763	183387919	1299	63346	2.4241	0.0076727	0.548712
GPR75-ASB3	2	53759810	54087170	1145	63346	2.4224	0.0077083	0.548712
SIPA1L2	1	232533711	232697304	495	63346	2.4224	0.0077102	0.548712
SMDT1	22	42475695	42480288	4	63346	2.4205	0.0077489	0.548712
C7orf33	7	148287657	148312952	84	63346	2.4195	0.0077701	0.548712
CST4	20	23666277	23669677	14	63346	2.4195	0.007771	0.548712
SLC38A6	14	61447832	61550451	171	63346	2.4191	0.0077804	0.548712
SKIDA1	10	21802407	21814611	10	63346	2.4182	0.0077997	0.548712
ZDHHC11B	5	710475	767067	119	63346	2.4172	0.0078196	0.548712
CDC42BPG	11	64590859	64612041	50	63346	2.4171	0.0078226	0.548712
COPS7A	12	6832907	6841041	33	63346	2.4165	0.0078344	0.548712
PABPC1	8	101698044	101735037	72	63346	2.4162	0.007842	0.548712
GRK6	5	176830205	176869902	71	63346	2.4076	0.0080299	0.553126
HNRNPH1	5	179041179	179061785	78	63346	2.4072	0.0080388	0.553126
GTF2IRD2	7	74210483	74267847	17	63346	2.4071	0.0080395	0.553126
C7	5	40909354	40983041	306	63346	2.4063	0.0080586	0.553126
TNNT1	19	55644162	55660722	38	63346	2.4058	0.0080686	0.553126
NBAS	2	15307032	15701454	996	63346	2.4053	0.0080798	0.553126
PRR16	5	119799973	120023027	912	63346	2.4021	0.0081505	0.554613
ZNF559	19	9434448	9461838	59	63346	2.4004	0.0081883	0.554613
TMEM107	17	8076555	8079717	17	63346	2.3996	0.0082072	0.554613
TAMM41	3	11831916	11888393	153	63346	2.3991	0.0082174	0.554613
NDNL2	15	29560353	29562033	2	63346	2.393	0.0083562	0.558054
ACPP	3	132036211	132087142	217	63346	2.3919	0.0083802	0.558054
RP11-89N17.1	7	33765593	33768068	8	63346	2.3918	0.008384	0.558054
GCKR	2	27719709	27746554	44	63346	2.3915	0.0083905	0.558054
PDIA6	2	10923517	10978103	376	63346	2.3879	0.0084735	0.559408
IRF6	1	209959036	209979465	65	63346	2.3878	0.0084739	0.559408
TMEM248	7	66386212	66423538	103	63346	2.3835	0.0085746	0.560756
CLTC	17	57697219	57773671	130	63346	2.3826	0.0085958	0.560756
RP11-96O20.4	15	45879549	45968512	252	63346	2.3822	0.0086059	0.560756
SLC6A5	11	20620946	20680831	278	63346	2.3818	0.008614	0.560756
KCNMA1	10	78629359	79398353	2254	63346	2.3768	0.008731	0.564644
SRR	17	2206677	2228554	40	63346	2.3757	0.0087572	0.564644
CYSTM1	5	139554227	139661637	204	63346	2.3757	0.0087586	0.564644
ZNF559-ZNF177	19	9434850	9493293	124	63346	2.3717	0.0088533	0.568242
ZDHHC14	6	157802165	158099178	1016	63346	2.3705	0.0088831	0.568242
PNISR	6	99845927	99873207	53	63346	2.3663	0.0089834	0.568242
RUFY1	5	178977559	179037027	191	63346	2.3657	0.0089988	0.568242
NBEAL1	2	203879602	204091101	328	63346	2.3632	0.0090585	0.568242
ZNF177	19	9435021	9493293	122	63346	2.3631	0.0090626	0.568242
UNCX	7	1272543	1276954	7	63346	2.3617	0.009095	0.568242
DYTN	2	207516345	207583120	282	63346	2.3601	0.009136	0.568242
NCF2	1	183524698	183560011	88	63346	2.3565	0.0092247	0.568242
MMAB	12	109991542	110011679	93	63346	2.3563	0.0092288	0.568242
ATP8B2	1	154298029	154323783	62	63346	2.3561	0.0092334	0.568242
SHC3	9	91628060	91793682	516	63346	2.351	0.0093615	0.568242
TRPT1	11	63991271	63993726	5	63346	2.3496	0.0093965	0.568242
DYRK1B	19	40315990	40324841	19	63346	2.3496	0.0093968	0.568242
MEGF6	1	3406484	3528059	504	63346	2.3463	0.0094811	0.568242
STRADA	17	61780192	61819330	90	63346	2.3459	0.009491	0.568242
VPS25	17	40925454	40931617	5	63346	2.3451	0.0095098	0.568242
DNAH17-AS1	17	76494911	76499138	28	63346	2.3451	0.0095116	0.568242
CKM	19	45809672	45826235	73	63346	2.3441	0.0095374	0.568242
FGF7	15	49715293	49780972	219	63346	2.342	0.0095902	0.568242
SNX10	7	26331541	26413949	265	63346	2.3395	0.0096554	0.568242
SNX17	2	27593389	27599995	10	63346	2.3385	0.0096819	0.568242
STX3	11	59480929	59573354	280	63346	2.3368	0.0097242	0.568242
PAG1	8	81880045	82024303	340	63346	2.3338	0.0098032	0.568242
PALD1	10	72238577	72328205	402	63346	2.3308	0.0098807	0.568242
RP11-362K2.2	12	58937907	59206842	718	63346	2.3308	0.0098819	0.568242
TACR2	10	71163659	71176623	45	63346	2.3305	0.0098891	0.568242
SLCO1A2	12	21417534	21572528	625	63346	2.3303	0.0098951	0.568242
CDKN2C	1	51426417	51440305	18	63346	2.3293	0.0099222	0.568242
SPSB2	12	6980099	6998522	47	63346	2.3275	0.0099689	0.568242
ZNF197	3	44626380	44689963	92	63346	2.3257	0.010017	0.568242
LY75-CD302	2	160628362	160761221	472	63346	2.3244	0.010052	0.568242
LY75	2	160628362	160761260	472	63346	2.3244	0.010052	0.568242
SMAGP	12	51638342	51664674	70	63346	2.3238	0.010067	0.568242
ZNF610	19	52839498	52871031	115	63346	2.3216	0.010126	0.568242
LENG8	19	54960065	54973217	61	63346	2.3193	0.010188	0.568242
ZNF623	8	144718183	144735900	65	63346	2.3192	0.010192	0.568242
ZNF496	1	247460714	247495148	102	63346	2.3184	0.010213	0.568242
MLLT11	1	151030234	151040970	17	63346	2.3162	0.010272	0.568242
BTBD3	20	11871371	11907257	86	63346	2.316	0.01028	0.568242
HPS4	22	26839389	26879803	132	63346	2.3152	0.0103	0.568242
KIRREL	1	157963063	158070052	361	63346	2.3146	0.010317	0.568242
MIS12	17	5389605	5394134	26	63346	2.3131	0.01036	0.568242
NETO2	16	47111614	47177908	65	63346	2.3121	0.010387	0.568242
STX10	19	13254872	13261197	10	63346	2.312	0.010388	0.568242
TMEM42	3	44903361	44907162	3	63346	2.3098	0.010448	0.568242
OR52M1	11	4566421	4567374	5	63346	2.3098	0.01045	0.568242
GRIN2A	16	9852376	10276611	1880	63346	2.3096	0.010455	0.568242
FKBP2	11	64008475	64011604	3	63346	2.3094	0.010462	0.568242
CDH6	5	31193857	31329253	296	63346	2.3089	0.010475	0.568242
ZNF512	2	27805897	27858041	112	63346	2.3087	0.01048	0.568242
COX8C	14	93813537	93814702	8	63346	2.3085	0.010486	0.568242
CCDC178	18	30517366	31021065	1063	63346	2.3081	0.010496	0.568242
INPP5D	2	233924677	234116549	618	63346	2.3066	0.01054	0.568242
RAB42	1	28918712	28921955	11	63346	2.3063	0.010547	0.568242
CCR6	6	167525295	167553184	104	63346	2.3037	0.010621	0.568242
ALKBH4	7	102096685	102105323	30	63346	2.3005	0.010711	0.568242
RP11-51F16.8	17	61780205	61829457	114	63346	2.3004	0.010714	0.568242
FAM35A	10	88853918	88951225	260	63346	2.2987	0.010762	0.568242
TRMT5	14	61438169	61448076	10	63346	2.2982	0.010774	0.568242
PATL1	11	59404189	59436453	46	63346	2.2977	0.010791	0.568242
AC136604.1	5	179078298	179079445	4	63346	2.2969	0.010811	0.568242
POLR2J	7	102113565	102119354	22	63346	2.2961	0.010836	0.568242
MINPP1	10	89264632	89313217	112	63346	2.296	0.010837	0.568242
CDCA3	12	6953957	6961230	6	63346	2.2954	0.010855	0.568242
CRIP3	6	43267448	43276535	14	63346	2.2932	0.010917	0.568242
ZKSCAN7	3	44596685	44624975	83	63346	2.2928	0.01093	0.568242
C2orf16	2	27799389	27805588	8	63346	2.2899	0.011012	0.568242
GPR75	2	54080050	54087126	22	63346	2.2886	0.01105	0.568242
CDC42EP5	19	54976210	54984411	25	63346	2.2887	0.01105	0.568242
CYP2D6	22	42522501	42526908	18	63346	2.2879	0.011072	0.568242
CACNB3	12	49207577	49222724	27	63346	2.2868	0.011104	0.568242
LYNX1	8	143845752	143859640	48	63346	2.2861	0.011124	0.568242
AQP9	15	58430368	58478110	197	63346	2.2849	0.01116	0.568242
ACMSD	2	135596117	135659604	111	63346	2.2845	0.01117	0.568242
ARPC1B	7	98971872	98992424	50	63346	2.2826	0.011227	0.568242
EXOC4	7	132937829	133751342	1494	63346	2.2824	0.011231	0.568242
MSMB	10	51549498	51562517	4	63346	2.2815	0.011258	0.568242
CAPS2	12	75669759	75784708	208	63346	2.2807	0.011283	0.568242
CHCHD5	2	113341817	113346852	14	63346	2.2802	0.011299	0.568242
CPVL	7	29034847	29235067	774	63346	2.2795	0.01132	0.568242
FBXO27	19	39481354	39523425	190	63346	2.2789	0.011338	0.568242
CHCHD3	7	132469629	132766848	599	63346	2.2775	0.011379	0.570213
ZNF710	15	90544624	90625438	183	63346	2.2752	0.011448	0.570213
MAD2L1BP	6	43597277	43608689	23	63346	2.274	0.011482	0.570649
LZTR1	22	21333751	21353327	65	63346	2.2735	0.011497	0.570649
HIST1H3B	6	26031817	26032288	1	63346	2.2725	0.011528	0.570649
DKK1	10	54074056	54077802	8	63346	2.2712	0.011567	0.571079
BAI3	6	69345259	70099403	2251	63346	2.2708	0.011579	0.571079
CLMN	14	95648277	95786243	535	63346	2.2687	0.011643	0.571079
MAST3	19	18208603	18262502	205	63346	2.2673	0.011687	0.571256
AC109829.1	2	27760253	27790011	69	63346	2.2642	0.011782	0.571256
ADARB1	21	46493768	46646478	442	63346	2.262	0.011849	0.571256
HN1L	16	1728257	1752281	44	63346	2.2605	0.011895	0.571256
ZNF69	19	11998599	12025144	77	63346	2.2582	0.011966	0.571256
SULT1C3	2	108863651	108881807	57	63346	2.2568	0.01201	0.571256
ZNF431	19	21324827	21373034	100	63346	2.2558	0.012043	0.571256
ZNF467	7	149461271	149470568	30	63346	2.2548	0.012074	0.571256
MSANTD4	11	105866350	105893130	55	63346	2.2545	0.012084	0.571256
DSTN	20	17550508	17590564	94	63346	2.2535	0.012114	0.571256
CYBA	16	88709691	88717560	37	63346	2.2532	0.012124	0.571256
FUOM	10	135168658	135171529	8	63346	2.252	0.012162	0.571256
ARNTL	11	13298199	13408813	279	63346	2.2498	0.012232	0.571256
MYOM1	18	3066805	3220106	636	63346	2.2494	0.012244	0.571256
RPL41	12	56510370	56511727	3	63346	2.2494	0.012245	0.571256
C5	9	123714616	123812554	232	63346	2.2483	0.012278	0.571256
RCOR2	11	63678693	63684316	6	63346	2.2481	0.012286	0.571256
DMTN	8	21906506	21940038	120	63346	2.2463	0.012344	0.571256
TANC2	17	61086917	61505060	706	63346	2.2461	0.012348	0.571256
NRBP1	2	27650657	27665126	17	63346	2.2443	0.012406	0.571256
TRAF7	16	2205699	2228130	31	63346	2.2434	0.012434	0.571256
SLCO6A1	5	101707486	101834720	475	63346	2.2425	0.012465	0.571256
KLK4	19	51409608	51413994	19	63346	2.2425	0.012466	0.571256
SUPT7L	2	27873679	27886676	12	63346	2.2422	0.012475	0.571256
PLEKHG1	6	150920999	151164799	974	63346	2.242	0.012482	0.571256
HMGB4	1	34326076	34330392	9	63346	2.2406	0.012527	0.571256
ACTG1	17	79476997	79490873	72	63346	2.2403	0.012535	0.571256
RCSD1	1	167599330	167675486	318	63346	2.2388	0.012584	0.571256
GPN1	2	27851114	27874375	44	63346	2.238	0.01261	0.571256
LMX1B	9	129376722	129463311	275	63346	2.2367	0.012652	0.571256
ZDHHC7	16	85007787	85045141	201	63346	2.2367	0.012652	0.571256
CXXC4	4	105389469	105416058	36	63346	2.2367	0.012654	0.571256
CAMK4	5	110559351	110830584	765	63346	2.2359	0.012679	0.571256
FAM118A	22	45704849	45737836	108	63346	2.2358	0.012681	0.571256
GABPB2	1	151043054	151098018	133	63346	2.2348	0.012716	0.571256
DIEXF	1	210001352	210030910	109	63346	2.2338	0.012748	0.571256
GADL1	3	30767692	30936257	632	63346	2.2328	0.012783	0.574377
SCPEP1	17	55055466	55084129	58	63346	2.2293	0.012898	0.577483
AC140061.12	12	50690489	50691718	7	63346	2.2232	0.013102	0.58365
ITFG1	16	47188298	47498060	330	63346	2.2226	0.013121	0.58365
PPIL4	6	149825869	149867174	51	63346	2.2196	0.013223	0.584234
IFT172	2	27667238	27712656	69	63346	2.2189	0.013248	0.584234
TFAP4	16	4307187	4323076	24	63346	2.2185	0.013259	0.584234
PTRH2	17	57751997	57784987	49	63346	2.2181	0.013274	0.584234
USP5	12	6961292	6975796	14	63346	2.2181	0.013275	0.584234
CCDC47	17	61822610	61853711	71	63346	2.2178	0.013283	0.584234
MARK2	11	63606400	63678491	124	63346	2.2133	0.013439	0.587252
PPM1G	2	27604061	27632554	42	63346	2.2122	0.013477	0.588883
OSBP	11	59341871	59383617	77	63346	2.2107	0.013527	0.588883
GPC6	13	93879095	95059655	3616	63346	2.2096	0.013566	0.590738
C2orf42	2	70377012	70475747	208	63346	2.2059	0.013695	0.590738
CTD-3148I10.9	19	49966009	49989488	70	63346	2.2059	0.013697	0.590738
ABCA13	7	48211055	48687092	1871	63346	2.2051	0.013724	0.590738
WEE1	11	9595228	9615004	41	63346	2.205	0.013728	0.590738
ADNP2	18	77866915	77905406	129	63346	2.2039	0.013766	0.592326
CACNA1B	9	140772241	141019076	390	63346	2.2024	0.013818	0.592326
FIGNL1	7	50511831	50518088	13	63346	2.1973	0.013999	0.59299
RNF152	18	59475296	59561480	319	63346	2.1965	0.014028	0.59299
CPLX2	5	175223313	175311023	232	63346	2.1963	0.014035	0.59299
MPEG1	11	58975983	58980424	8	63346	2.1962	0.014039	0.59299
AXIN1	16	337440	402673	294	63346	2.1949	0.014086	0.59299
KLF13	15	31619058	31727868	297	63346	2.1948	0.014089	0.59299
LRRC16A	6	25279306	25620758	1568	63346	2.1945	0.014099	0.59299
PTPLAD2	9	20995306	21031635	149	63346	2.194	0.014118	0.59299
AC139100.2	18	77905807	77936315	106	63346	2.1937	0.014127	0.59299
C8orf17	8	140943416	140946190	10	63346	2.1931	0.01415	0.593628
TAS2R40	7	142919130	142920162	1	63346	2.1916	0.014206	0.593628
NPRL3	16	134273	188859	144	63346	2.1901	0.014257	0.593628
EDARADD	1	236511562	236648214	641	63346	2.1901	0.014258	0.593628
OR1N2	9	125315391	125316493	13	63346	2.189	0.014299	0.593628
FBXO44	1	11714432	11723384	28	63346	2.1866	0.014386	0.593628
DYNC1I2	2	172543919	172604930	124	63346	2.1859	0.014411	0.593628
ARHGAP39	8	145754563	145911194	257	63346	2.1855	0.014425	0.593628
TMEM251	14	93651296	93653434	3	63346	2.1853	0.014432	0.593628
CD79B	17	62006100	62009714	14	63346	2.1833	0.014506	0.59644
AHNAK2	14	105403581	105444694	170	63346	2.1806	0.014605	0.597931
PHKB	16	47495034	47735434	205	63346	2.1797	0.014641	0.597931
PGBD1	6	28249314	28270326	63	63346	2.1751	0.01481	0.599904
WNK1	12	861759	1020618	365	63346	2.1743	0.014842	0.599904
THAP1	8	42691817	42698468	9	63346	2.1742	0.014845	0.599904
PDYN	20	1959403	1974732	43	63346	2.1742	0.014846	0.599904
TMEM245	9	111777432	111882225	402	63346	2.1723	0.014915	0.599904
KPNA2	17	66031635	66042958	36	63346	2.1717	0.014939	0.599904
IFT27	22	37154246	37172300	42	63346	2.1708	0.014974	0.599904
FBXO48	2	68686551	68694390	11	63346	2.1695	0.015021	0.599904
SOX4	6	21593972	21598847	4	63346	2.1692	0.015033	0.599904
OR51B2	11	5344541	5345582	10	63346	2.1691	0.015039	0.599904
NACC1	19	13228917	13251955	36	63346	2.1689	0.015045	0.599904
MORC1	3	108677086	108836989	524	63346	2.1684	0.015064	0.601339
MEIS2	15	37181406	37393504	472	63346	2.1668	0.015124	0.601339
CSMD3	8	113235157	114449328	3139	63346	2.1659	0.015158	0.60149
GRIA1	5	152869175	153193429	1315	63346	2.1659	0.015159	0.60149
LRRC37A3	17	62850430	62915598	5	63346	2.1645	0.015214	0.60149
MMP8	11	102582526	102597781	85	63346	2.1623	0.015299	0.604173
GTSCR1	18	68297755	68317980	73	63346	2.1603	0.015373	0.605572
CDC42SE1	1	151023447	151042801	31	63346	2.1596	0.015403	0.605572
GRIK3	1	37261128	37499730	527	63346	2.158	0.015466	0.608229
GPBP1	5	56469775	56560506	165	63346	2.1552	0.015572	0.609603
TIMM44	19	7991603	8008805	75	63346	2.1534	0.015644	0.609603
DDX42	17	61850963	61896677	97	63346	2.1524	0.015683	0.6097
DSP	6	7541808	7586950	141	63346	2.1516	0.015715	0.6097
RPL11	1	24018269	24022915	12	63346	2.1513	0.015726	0.6097
ACHE	7	100487615	100494594	16	63346	2.1499	0.01578	0.612315
MKRN3	15	23810454	23873064	143	63346	2.148	0.015858	0.613655
PLSCR1	3	146232967	146262651	141	63346	2.1461	0.015932	0.613655
DSC2	18	28645940	28682378	52	63346	2.1446	0.015993	0.616246
MINOS1-NBL1	1	19923473	19984549	193	63346	2.143	0.016056	0.616356
SERPINF1	17	1665253	1680868	72	63346	2.14	0.016179	0.616356
SLC6A18	5	1225470	1246304	119	63346	2.1399	0.01618	0.616356
DOCK1	10	128593978	129250781	1987	63346	2.1399	0.016181	0.616356
RING1	6	33176272	33180499	3	63346	2.1396	0.016195	0.616356
ATG4D	19	10654571	10664094	26	63346	2.1394	0.016201	0.616356
IRF2BP1	19	46386866	46389376	4	63346	2.1374	0.016284	0.616409
ARID1A	1	27022524	27108595	123	63346	2.1371	0.016295	0.616409
APEH	3	49711435	49721396	9	63346	2.1367	0.01631	0.616409
UCHL3	13	76123619	76180085	169	63346	2.1352	0.016374	0.6177
CEP192	18	12991361	13125051	398	63346	2.1337	0.016434	0.6177
CTNNB1	3	41236328	41301587	95	63346	2.1331	0.01646	0.617746
ORC5	7	103766788	103848495	241	63346	2.1322	0.016493	0.617746
TCP10L2	6	167559902	167610401	173	63346	2.1318	0.016511	0.617746
EVI2A	17	29644578	29648902	11	63346	2.1302	0.016576	0.620251
XRCC2	7	152341864	152373250	93	63346	2.1276	0.016687	0.620281
PI15	8	75736772	75767264	82	63346	2.1261	0.016745	0.620281
TIGIT	3	113995760	114029135	84	63346	2.1261	0.016748	0.620281
BVES	6	105544697	105585049	125	63346	2.1219	0.016922	0.626469
BAG5	14	104022881	104029168	10	63346	2.1191	0.017039	0.628933
PDZD8	10	119040000	119134978	243	63346	2.1168	0.01714	0.631351
ZFAND2B	2	220059959	220074373	31	63346	2.1161	0.017168	0.631351
C4orf6	4	5526296	5529528	5	63346	2.1146	0.017233	0.631351
ZNFX1	20	47854483	47894963	146	63346	2.1146	0.017234	0.631351
AC007773.3	19	32895915	32896466	3	63346	2.1124	0.017325	0.633781
FAF1	1	50905150	51425935	762	63346	2.111	0.017388	0.636202
CTGF	6	132269316	132272513	4	63346	2.1092	0.017464	0.637374
SLC50A1	1	155107820	155111329	3	63346	2.1086	0.017489	0.637374
GATM	15	45653322	45694525	79	63346	2.106	0.0176	0.639774
APOBEC1	12	7801996	7818499	79	63346	2.1035	0.017711	0.641265
DLGAP4	20	34894258	35157040	290	63346	2.1024	0.017758	0.641265
CDC27	17	45195069	45266788	162	63346	2.0989	0.017915	0.641265
ARHGDIG	16	318726	333003	59	63346	2.0978	0.017963	0.641265
C12orf36	12	13524023	13540101	87	63346	2.0963	0.018028	0.641265
DAG1	3	49506146	49573048	121	63346	2.0961	0.018035	0.641265
HTR4	5	147830595	148056798	659	63346	2.095	0.018084	0.641265
ZSWIM8	10	75545340	75561551	6	63346	2.0945	0.018109	0.641265
HIST1H1C	6	26055968	26056699	5	63346	2.0917	0.018235	0.641265
PRR7	5	176873446	176883283	14	63346	2.0909	0.018267	0.641265
GSTA1	6	52656462	52668708	33	63346	2.0895	0.018331	0.641265
PER1	17	8043790	8059824	34	63346	2.0894	0.018335	0.641265
RNF123	3	49726932	49758962	54	63346	2.089	0.018356	0.641265
HES1	3	193853934	193856521	3	63346	2.0888	0.018364	0.641265
WRB	21	40752170	40800454	112	63346	2.0887	0.018368	0.641265
SAT2	17	7529552	7531194	4	63346	2.0871	0.018438	0.641265
MS4A18	11	60496789	60511685	26	63346	2.0866	0.018463	0.641265
RNF216	7	5659678	5821370	591	63346	2.0858	0.0185	0.641265
ZNF792	19	35447258	35454953	27	63346	2.0857	0.018505	0.641265
AP2A2	11	924894	1012239	325	63346	2.0856	0.018508	0.641265
TACC2	10	123748689	124014060	1125	63346	2.0854	0.018515	0.641265
STK35	20	2082257	2157684	243	63346	2.0848	0.018545	0.641265
KIAA0226L	13	46916139	47012325	193	63346	2.0831	0.018619	0.641265
PTPN11	12	112856155	112947717	90	63346	2.0829	0.018628	0.641265
KLHL2	4	166128770	166244308	321	63346	2.0818	0.018681	0.641265
PLCG1	20	39765600	39811629	78	63346	2.0799	0.018767	0.641265
ZAR1L	13	32877837	32889481	55	63346	2.0791	0.018805	0.641265
MRPL4	19	10362577	10370721	22	63346	2.079	0.018807	0.641265
OR6K2	1	158669369	158670486	1	63346	2.0789	0.018812	0.641265
FBXW5	9	139834887	139839148	10	63346	2.0787	0.018825	0.641265
C1orf141	1	67557848	67697536	458	63346	2.0786	0.018826	0.641265
SLC25A12	2	172640880	172864766	575	63346	2.0763	0.018933	0.641265
PBRM1	3	52579368	52719933	321	63346	2.0754	0.018974	0.641265
FLJ00388	1	48226979	48227290	1	63346	2.0747	0.019006	0.641265
TCP11	6	35085848	35116387	99	63346	2.0744	0.01902	0.641265
KRTAP15-1	21	31812597	31813070	3	63346	2.074	0.019038	0.641265
TRPM7	15	50844670	50979012	439	63346	2.0739	0.019042	0.641265
LUZP2	11	24518516	25104150	2703	63346	2.0731	0.019081	0.641265
ASB5	4	177134824	177198722	282	63346	2.0731	0.019082	0.641265
KCNJ16	17	68049570	68131749	279	63346	2.0725	0.019111	0.641265
FBXO31	16	87360593	87425748	228	63346	2.0719	0.019138	0.641265
AC079354.1	2	202937978	203062585	339	63346	2.071	0.01918	0.641265
ZNF141	4	331603	378653	146	63346	2.0705	0.019203	0.641265
LRRK2	12	40590546	40763087	633	63346	2.0703	0.019214	0.641265
HSF2	6	122720691	122754264	66	63346	2.07	0.019228	0.641265
F12	5	176829141	176836577	11	63346	2.0678	0.019329	0.641265
AC135048.1	16	30996808	30997533	2	63346	2.0675	0.019341	0.641265
TEK	9	27109139	27230173	710	63346	2.0674	0.019349	0.641265
FNTA	8	42889337	42940931	77	63346	2.0673	0.019353	0.641265
DGKE	17	54911460	54946036	89	63346	2.0642	0.0195	0.641265
TTC28	22	28374004	29075853	1351	63346	2.0625	0.019581	0.641265
HTR3C	3	183770835	183778459	29	63346	2.0617	0.01962	0.641265
LHX3	9	139088096	139096955	22	63346	2.0604	0.019681	0.641265
CXCL3	4	74902306	74904524	4	63346	2.0601	0.019694	0.641265
BPIFB1	20	31861286	31897684	96	63346	2.0601	0.019694	0.641265
ASTL	2	96789589	96804175	19	63346	2.0597	0.019714	0.641265
NXPH1	7	8473585	8792593	1533	63346	2.0592	0.019735	0.641265
DDX27	20	47835884	47860614	91	63346	2.0584	0.019775	0.641265
SP140	2	231067826	231223762	510	63346	2.0581	0.019789	0.641265
ENTPD2	9	139942550	139948497	17	63346	2.0579	0.019802	0.641265
MECOM	3	168801287	169381406	1749	63346	2.0572	0.019834	0.641265
HAT1	2	172778958	172848599	172	63346	2.0569	0.019849	0.641265
EIF4H	7	73588575	73611431	25	63346	2.0564	0.019874	0.641265
XBP1	22	29190543	29196585	8	63346	2.0559	0.019895	0.641265
TTR	18	29171689	29178974	10	63346	2.0549	0.019943	0.641265
KMT2B	19	36208921	36229779	44	63346	2.0541	0.019982	0.641265
CTD-2370N5.3	17	29632231	29645849	18	63346	2.054	0.019988	0.641265
ZNF146	19	36705504	36729676	77	63346	2.0533	0.020023	0.641265
OR52W1	11	6220376	6221489	5	63346	2.053	0.020037	0.641265
KCTD1	18	24034874	24237365	619	63346	2.0527	0.02005	0.642275
CHRNA7	15	32322691	32464722	317	63346	2.0527	0.020052	0.642275
LRWD1	7	102105376	102113615	50	63346	2.0506	0.020153	0.643279
POLRMT	19	617223	633597	85	63346	2.0489	0.020235	0.643279
OR4X2	11	48266608	48267622	1	63346	2.0473	0.020316	0.64418
CALM2	2	47387221	47403740	43	63346	2.0471	0.020324	0.64418
ZBTB1	14	64970430	65000408	93	63346	2.046	0.020376	0.64418
SLC5A10	17	18853658	18925908	148	63346	2.046	0.020379	0.64418
GRM7	3	6811688	7783215	3590	63346	2.0452	0.020415	0.64418
RAPH1	2	204259068	204400133	211	63346	2.044	0.020475	0.64625
HSPB7	1	16340523	16346089	45	63346	2.0415	0.0206	0.647226
AL807752.1	9	139980807	139981121	1	63346	2.0412	0.020615	0.647226
GABRB1	4	46995740	47428461	1181	63346	2.0396	0.020694	0.649281
FAM111B	11	58874658	58894883	27	63346	2.0377	0.02079	0.651069
POGLUT1	3	119187785	119213555	78	63346	2.0359	0.020882	0.651069
SLC3A1	2	44502599	44548633	145	63346	2.0344	0.020954	0.651069
CEP104	1	3728645	3773778	302	63346	2.0344	0.020955	0.651069
ZNF266	19	9523272	9546254	78	63346	2.034	0.020975	0.651069
MBNL2	13	97873688	98046374	374	63346	2.0335	0.021002	0.651069
FAM200B	4	15683285	15707188	69	63346	2.0328	0.021039	0.651069
PIGV	1	27113963	27124889	14	63346	2.0323	0.021064	0.652014
APOBEC3A	22	39348746	39359188	26	63346	2.0313	0.021113	0.652014
BLCAP	20	36120874	36156333	56	63346	2.0296	0.021197	0.654027
RP11-598P20.5	8	42873567	42932477	87	63346	2.0268	0.02134	0.656033
NCOA5	20	44689624	44718591	53	63346	2.0223	0.021573	0.660079
ABHD4	14	23067146	23081265	53	63346	2.0216	0.021607	0.660079
UGT2B4	4	70345883	70391732	222	63346	2.0205	0.021666	0.660079
TMEM37	2	120187477	120196096	36	63346	2.0202	0.021679	0.660079
ERP29	12	112451120	112461255	13	63346	2.0196	0.021712	0.660079
TJP1	15	29991571	30261068	673	63346	2.0169	0.021851	0.660079
ARHGEF7	13	111766906	111958084	588	63346	2.0154	0.021931	0.660079
RECQL4	8	145736667	145743229	15	63346	2.0153	0.021939	0.660079
ZNF565	19	36673188	36737159	182	63346	2.0152	0.021939	0.660079
ARPC1A	7	98923521	98985787	132	63346	2.0142	0.021993	0.660079
BCAN	1	156611182	156629324	37	63346	2.0141	0.021998	0.660079
C10orf10	10	45466429	45474258	24	63346	2.0141	0.021999	0.660079
NEIL2	8	11627148	11644855	105	63346	2.0137	0.02202	0.660079
GRM5	11	88237744	88799113	1864	63346	2.0133	0.022044	0.660079
GRB14	2	165349322	165478358	223	63346	2.0131	0.02205	0.660079
OR51I2	11	5474638	5475707	6	63346	2.0126	0.022077	0.660079
ASIC2	17	31340105	32501983	3969	63346	2.0122	0.022099	0.660079
DDC	7	50526134	50633154	572	63346	2.0116	0.022131	0.660079
TCTA	3	49449639	49453908	7	63346	2.0113	0.022149	0.660079
MYO1H	12	109785708	109893328	483	63346	2.0099	0.022219	0.662012
ZNF440	19	11925099	11946016	88	63346	2.0072	0.022366	0.663215
TIMM13	19	2425622	2427892	11	63346	2.0065	0.0224	0.663215
EPS15	1	51819935	51985000	511	63346	2.0065	0.022404	0.663215
IL6R	1	154377669	154441926	168	63346	2.0055	0.022456	0.663215
PRIMA1	14	94184644	94254827	221	63346	2.0054	0.022459	0.663215
LRRC4C	11	40135753	41481323	3874	63346	2.0051	0.022477	0.663215
ANKS6	9	101493611	101559247	129	63346	2.0044	0.022514	0.663215
GOLGA8K	15	32684983	32695396	1	63346	2.0037	0.022553	0.663215
SLC16A9	10	61410523	61495760	239	63346	2.0025	0.022613	0.663215
HES5	1	2460184	2461684	3	63346	2.0024	0.02262	0.663215
FAN1	15	31196055	31235311	101	63346	2.0009	0.0227	0.663215
GSTA2	6	52614897	52628367	46	63346	2.0009	0.022702	0.663215
YIPF3	6	43479565	43484728	12	63346	2.0007	0.022711	0.663215
GRHL1	2	10085341	10142411	297	63346	1.9991	0.022799	0.664068
C3orf84	3	49215065	49229291	24	63346	1.9988	0.022815	0.664068
PANK1	10	91342745	91405215	274	63346	1.9979	0.022864	0.664915
CNBD1	8	87878670	88627447	2272	63346	1.9976	0.02288	0.664915
LEFTY1	1	226073982	226099082	92	63346	1.9915	0.023213	0.670512
SIX4	14	61176246	61191066	15	63346	1.9914	0.02322	0.670512
LENG9	19	54972981	54974894	6	63346	1.9911	0.023236	0.670512
LILRB2	19	54777675	54785039	45	63346	1.9898	0.023304	0.671333
PITX2	4	111538579	111563279	42	63346	1.9895	0.023326	0.671333
MCHR1	22	41074754	41078818	14	63346	1.9888	0.023362	0.67215
HNRNPK	9	86582998	86595569	28	63346	1.9882	0.023394	0.67215
RPL13A	19	49990811	49995565	14	63346	1.9854	0.023553	0.673547
SLC4A1AP	2	27886338	27917840	26	63346	1.9843	0.023613	0.673547
BIN2	12	51674822	51718452	163	63346	1.9836	0.023648	0.673547
PTPRH	19	55692616	55720874	119	63346	1.983	0.023682	0.673547
PTPN4	2	120517207	120741394	421	63346	1.9824	0.023717	0.673547
CCND3	6	41902671	42018095	388	63346	1.982	0.023741	0.673547
GLRB	4	157997209	158093242	330	63346	1.9819	0.023748	0.673547
FNDC4	2	27714750	27718112	5	63346	1.9814	0.023772	0.675366
TCEB1	8	74851404	74884522	97	63346	1.9792	0.023894	0.677179
POLR1C	6	43477440	43497323	35	63346	1.9779	0.023971	0.678744
STX17	9	102668915	102732618	125	63346	1.9761	0.024071	0.678744
TRIM32	9	119449581	119463579	27	63346	1.9756	0.024099	0.678744
PTBP3	9	114980715	115095947	339	63346	1.9751	0.024126	0.678744
SPATA5L1	15	45694529	45713617	27	63346	1.9744	0.024167	0.67952
NF1	17	29421945	29709134	390	63346	1.9738	0.024201	0.67952
ADORA1	1	203059782	203136533	174	63346	1.9714	0.024339	0.681308
CLECL1	12	9868456	9885895	99	63346	1.971	0.024361	0.682833
CNTNAP5	2	124782864	125672864	2899	63346	1.969	0.024479	0.682833
GLB1	3	33038100	33138722	397	63346	1.9681	0.024528	0.682833
RP4-559A3.7	1	226074396	226111978	120	63346	1.968	0.024533	0.682833
UNC5D	8	35092975	35654068	1190	63346	1.9671	0.024586	0.68434
EVI2B	17	29630784	29641130	14	63346	1.9657	0.024668	0.68434
RGS6	14	72399156	73030654	2492	63346	1.9654	0.024684	0.68434
OR8G5	11	124134723	124135763	9	63346	1.9644	0.024742	0.68434
MAP1LC3B	16	87417601	87438385	84	63346	1.9632	0.024811	0.684823
LIPC	15	58702768	58861151	585	63346	1.963	0.024824	0.684823
R3HDM4	19	896503	913240	62	63346	1.9622	0.024867	0.684823
IQGAP1	15	90931450	91045475	373	63346	1.9614	0.024916	0.684823
GKAP1	9	86354336	86444431	232	63346	1.9611	0.024934	0.684823
HBE1	11	5289582	5526847	1584	63346	1.9588	0.025066	0.688305
TMEM170B	6	11537938	11583757	157	63346	1.9582	0.025105	0.688305
C10orf35	10	71390007	71393352	22	63346	1.9571	0.025166	0.689033
OR6C4	12	55944983	55946028	1	63346	1.9559	0.025239	0.689033
GRAMD1B	11	123396344	123498482	391	63346	1.9554	0.025269	0.689476
GLT8D1	3	52728505	52740048	14	63346	1.9542	0.025338	0.689476
LA16c-431H6.6	16	1682260	1736716	107	63346	1.9533	0.025393	0.689476
RHOA	3	49396578	49450431	102	63346	1.9532	0.025398	0.689476
CHD4	12	6679249	6716642	77	63346	1.9524	0.025443	0.689476
TMEM41B	11	9302201	9336327	112	63346	1.9512	0.025517	0.69119
METTL7A	12	51317255	51326300	24	63346	1.9492	0.025635	0.691329
MEF2B	19	19256377	19303400	201	63346	1.9489	0.025651	0.691329
INTS6	13	51928213	52028400	299	63346	1.9478	0.02572	0.691329
SLFNL1	1	41481269	41488909	30	63346	1.9477	0.025724	0.691329
EP400NL	12	132568828	132613029	157	63346	1.9468	0.025781	0.691329
SPINK2	4	57676026	57687908	52	63346	1.9463	0.025809	0.691329
UBXN4	2	136499189	136542625	85	63346	1.9462	0.025817	0.691329
RP11-169F17.1	18	70818476	70931715	346	63346	1.9462	0.025818	0.691329
ASB7	15	101142739	101191910	128	63346	1.9443	0.025928	0.691878
AGPS	2	178257372	178408564	327	63346	1.9443	0.02593	0.691878
XAB2	19	7684411	7694451	30	63346	1.944	0.02595	0.691878
TEX22	14	105864916	105916443	45	63346	1.9434	0.025984	0.691878
MALRD1	10	19492779	20079330	2599	63346	1.9422	0.026055	0.691878
MEF2BNB-MEF2B	19	19256376	19302967	199	63346	1.9408	0.026142	0.691878
ZNF439	19	11959541	11994565	111	63346	1.9403	0.026169	0.691878
IMP3	15	75931426	75941047	17	63346	1.939	0.02625	0.691878
SEMA6C	1	151104161	151119104	43	63346	1.9383	0.026296	0.691878
PDAP1	7	98989671	99006452	23	63346	1.9383	0.026296	0.691878
CSE1L	20	47662849	47713489	128	63346	1.9381	0.026306	0.691878
RBM43	2	152104454	152118393	37	63346	1.9375	0.026344	0.691878
TBL3	16	2022038	2032934	62	63346	1.9374	0.026346	0.691878
MRI1	19	13875346	13885096	23	63346	1.9331	0.026612	0.698537
RPS9	19	54704610	54752862	277	63346	1.9324	0.026656	0.698537
PRAME	22	22890123	22901768	44	63346	1.931	0.026742	0.698537
POM121C	7	75046066	75115548	159	63346	1.9308	0.026756	0.698537
FLJ45079	17	75875109	75878659	8	63346	1.9294	0.026842	0.698537
N4BP2L2	13	33006554	33112970	168	63346	1.9287	0.026882	0.698537
LRRK1	15	101459420	101610317	584	63346	1.9276	0.026952	0.698537
EVPLL	17	18280976	18292961	50	63346	1.9272	0.026976	0.698537
NCF1	7	74188309	74203659	7	63346	1.9269	0.026999	0.698537
TPI1	12	6976283	6980112	6	63346	1.9262	0.027041	0.698537
PDK1	2	173420101	173489823	216	63346	1.9261	0.027044	0.698537
XPO5	6	43490072	43543812	94	63346	1.9261	0.027044	0.698537
CLEC1B	12	10138241	10166023	149	63346	1.9247	0.027132	0.699195
SCN9A	2	167051695	167232503	598	63346	1.9247	0.027136	0.699195
ACTR3B	7	152456834	152552463	239	63346	1.923	0.027237	0.700811
MAP6	11	75297963	75380165	162	63346	1.9211	0.027357	0.70403
XPNPEP3	22	41253081	41363838	94	63346	1.9204	0.027405	0.70403
C14orf2	14	104378625	104394606	70	63346	1.919	0.027494	0.704344
S100A8	1	153362508	153363664	2	63346	1.9182	0.027543	0.704344
AKIP1	11	8932686	8941631	37	63346	1.9178	0.027565	0.704344
APLF	2	68694693	68858004	490	63346	1.9174	0.027591	0.704344
DRAM2	1	111659955	111682838	59	63346	1.9168	0.027633	0.704344
ACTN2	1	236849754	236927931	293	63346	1.9153	0.027728	0.705936
C8G	9	139839698	139841426	10	63346	1.9126	0.027901	0.706859
OSR1	2	19551246	19558414	16	63346	1.912	0.027936	0.706859
GNL3	3	52715172	52728508	24	63346	1.9115	0.027971	0.706859
ROBO2	3	75955846	77699115	5588	63346	1.911	0.028001	0.706859
ZIC1	3	147111209	147228080	270	63346	1.9107	0.02802	0.706859
SNCG	10	88718375	88723017	19	63346	1.9105	0.028034	0.706859
AAGAB	15	67493371	67547533	111	63346	1.9103	0.028046	0.706859
IRAK1BP1	6	79577189	79656157	155	63346	1.9097	0.028087	0.707479
RGS16	1	182567758	182573543	9	63346	1.9093	0.028113	0.707479
C1orf222	1	1853396	1935276	266	63346	1.9075	0.028227	0.707902
ARL15	5	53179775	53606412	1418	63346	1.9049	0.028396	0.707902
DNTTIP2	1	94333373	94345474	52	63346	1.9049	0.028398	0.707902
OR4E2	14	22133297	22134238	4	63346	1.9047	0.02841	0.707902
KEL	7	142638201	142659768	53	63346	1.9035	0.02849	0.707902
RBX1	22	41347351	41369313	19	63346	1.9031	0.028515	0.707902
C20orf173	20	34111014	34117481	11	63346	1.903	0.028517	0.707902
SMC1B	22	45739944	45809500	200	63346	1.9019	0.028591	0.707902
U2SURP	3	142683339	142779567	224	63346	1.9011	0.028647	0.707902
FAM175B	10	126490354	126525239	59	63346	1.9009	0.028659	0.707902
ADRA2C	4	3768075	3770251	6	63346	1.9007	0.028668	0.707902
MRGPRF	11	68771863	68780877	19	63346	1.8996	0.028746	0.707902
NOXO1	16	2028918	2034193	29	63346	1.8995	0.028747	0.707902
ATG16L1	2	234118697	234204320	246	63346	1.8988	0.028798	0.707902
SYNE2	14	64319683	64693165	1033	63346	1.8981	0.028845	0.707902
SMG7	1	183441351	183567381	238	63346	1.8969	0.028922	0.707902
MNAT1	14	61201460	61436671	299	63346	1.8966	0.028938	0.707902
HTRA3	4	8271492	8308838	166	63346	1.896	0.028978	0.707902
OTOG	11	17568920	17668697	242	63346	1.8952	0.029031	0.707902
AC010336.1	19	7963689	7968427	13	63346	1.8947	0.029068	0.707902
BICD1	12	32259769	32536567	1227	63346	1.8946	0.029076	0.707902
PREPL	2	44543420	44589001	138	63346	1.8941	0.029108	0.707902
TTLL12	22	43562628	43583139	121	63346	1.8934	0.029153	0.707902
SERINC1	6	122764499	122792967	67	63346	1.893	0.029181	0.707902
ZNF721	4	419604	492945	234	63346	1.8926	0.029207	0.707902
SYCE3	22	50989541	51001334	95	63346	1.8922	0.029232	0.707902
CLEC12B	12	10163226	10171218	20	63346	1.8917	0.029267	0.707902
NEDD4L	18	55711599	56068772	1174	63346	1.8916	0.029271	0.707902
SARNP	12	56146247	56211540	80	63346	1.8915	0.029281	0.707902
RREB1	6	7107830	7252213	294	63346	1.8914	0.029283	0.707902
OSBPL3	7	24836158	25021253	619	63346	1.8914	0.029288	0.707902
HACL1	3	15602211	15643338	90	63346	1.89	0.029377	0.707902
C10orf113	10	21414692	21435488	35	63346	1.89	0.029381	0.707902
CLTB	5	175819456	175843570	60	63346	1.8893	0.029428	0.707902
TMEM123	11	102267063	102341115	148	63346	1.8886	0.02947	0.709399
EBLN1	10	22497743	22498950	4	63346	1.8869	0.029586	0.709984
KLHDC8B	3	49209044	49213917	9	63346	1.8869	0.029588	0.709984
SKIL	3	170075466	170114623	106	63346	1.8834	0.02982	0.711962
RAN	12	131356424	131362223	19	63346	1.8833	0.029831	0.711962
C10orf120	10	124457225	124459338	7	63346	1.8827	0.029874	0.711962
ACOT8	20	44470360	44486045	43	63346	1.8818	0.02993	0.711962
MEGF11	15	66187417	66546085	1180	63346	1.8817	0.02994	0.711962
PPP1R1C	2	182818968	182996125	434	63346	1.8815	0.029955	0.711962
TAS2R42	12	11338599	11339543	8	63346	1.8809	0.029994	0.711962
SRRD	22	26879843	26890624	26	63346	1.8802	0.03004	0.711962
HOOK3	8	42752075	42885682	258	63346	1.8797	0.030073	0.711962
RPH3AL	17	62293	236045	861	63346	1.8792	0.030106	0.711962
SH3BGR	21	40817781	40887433	267	63346	1.8788	0.030133	0.711962
C9orf43	9	116172334	116191964	59	63346	1.8743	0.030442	0.717455
NAPSA	19	50861734	50869087	13	63346	1.8741	0.03046	0.717455
ALPI	2	233320833	233324742	13	63346	1.8733	0.030514	0.717455
PTS	11	112097088	112140678	119	63346	1.8727	0.030558	0.717455
GSS	20	33516236	33543620	38	63346	1.8724	0.030577	0.717455
MTRNR2L13	4	117220016	117221520	4	63346	1.8721	0.030594	0.717455
ACSF2	17	48503519	48552206	123	63346	1.8716	0.030634	0.717455
PCTP	17	53828340	53920191	272	63346	1.8713	0.030654	0.718005
POR	7	75528518	75616173	192	63346	1.8705	0.030707	0.718005
RPS15A	16	18792617	18801705	10	63346	1.8676	0.030906	0.718256
B3GNT6	11	76745385	76753096	24	63346	1.8676	0.030911	0.718256
COLQ	3	15491640	15563258	238	63346	1.867	0.030948	0.718256
C3orf62	3	49306035	49315342	15	63346	1.8659	0.031026	0.718256
PRUNE2	9	79226292	79521003	987	63346	1.8654	0.031061	0.718256
COQ3	6	99817276	99842080	82	63346	1.8644	0.03113	0.718256
KRTAP27-1	21	31709331	31710012	2	63346	1.8644	0.031134	0.718256
HS6ST1	2	128994290	129076151	305	63346	1.8641	0.031153	0.718256
ATP6V1C2	2	10861775	10925236	202	63346	1.8639	0.031171	0.718256
TRIM35	8	27142404	27168836	50	63346	1.8638	0.031174	0.718256
ICA1L	2	203640690	203736708	207	63346	1.8637	0.031183	0.718256
TFCP2	12	51487446	51566926	231	63346	1.8631	0.031223	0.718256
GTPBP2	6	43573053	43596899	39	63346	1.8621	0.031296	0.718256
SIDT1	3	113251143	113348425	341	63346	1.8617	0.031325	0.718256
RDH14	2	18735989	18741946	16	63346	1.8609	0.031376	0.718256
HIST1H2AB	6	26033320	26033796	2	63346	1.8606	0.0314	0.718256
AC018445.1	18	77275812	77276057	1	63346	1.8605	0.031406	0.718256
THUMPD3	3	9404526	9428475	62	63346	1.8604	0.031413	0.718256
PCBP1	2	70314585	70316332	2	63346	1.8598	0.031454	0.719666
UROS	10	127477146	127511817	77	63346	1.8558	0.031738	0.72091
DSC1	18	28709199	28742819	156	63346	1.8551	0.031793	0.72091
OR4C11	11	55370830	55371874	4	63346	1.8545	0.031833	0.72091
TEX10	9	103064359	103115221	118	63346	1.854	0.031869	0.72091
DNAH6	2	84743579	85046713	782	63346	1.8537	0.031888	0.72091
CEP41	7	130033612	130082274	113	63346	1.8535	0.031906	0.72091
KCNJ1	11	128706210	128737268	84	63346	1.8528	0.031958	0.72091
SLC12A9	7	100424442	100464631	93	63346	1.8519	0.032021	0.72091
ETAA1	2	67624451	67637677	36	63346	1.8511	0.03208	0.72091
SMG1	16	18816175	18937776	327	63346	1.8501	0.032146	0.72091
BRINP1	9	121915736	122131745	508	63346	1.85	0.032158	0.72091
MCTP1	5	94039446	94620279	1541	63346	1.8478	0.032319	0.72091
RP11-762I7.5	12	56151059	56221330	94	63346	1.8476	0.03233	0.72091
KIF18B	17	43002077	43025082	69	63346	1.8474	0.032348	0.72091
PLA2R1	2	160788519	160919121	473	63346	1.8473	0.03235	0.72091
RASSF4	10	45454855	45491339	103	63346	1.8472	0.032356	0.72091
AL590822.2	1	2121237	2123179	4	63346	1.8468	0.032386	0.72091
OR51H1P	11	4880886	4881794	2	63346	1.8468	0.032386	0.72091
RPS14	5	149822753	149829319	29	63346	1.8466	0.032405	0.72091
UQCR11	19	1597171	1605480	12	63346	1.8463	0.032423	0.72091
AC007204.1	19	20047769	20048639	2	63346	1.8463	0.032426	0.72091
ANTXR2	4	80822303	81046608	557	63346	1.8462	0.032432	0.72091
PHIP	6	79645584	79787953	280	63346	1.8445	0.032552	0.722949
DRD3	3	113847499	113918254	221	63346	1.8428	0.032677	0.722949
ANXA4	2	69871557	70053596	489	63346	1.8426	0.032691	0.722949
PARP11	12	3900213	3982608	258	63346	1.8423	0.032718	0.722949
LHPP	10	126150403	126306457	897	63346	1.8419	0.032747	0.722949
SNUPN	15	75890424	75918810	55	63346	1.8418	0.032755	0.722949
RPS11	19	49999622	50002946	9	63346	1.8413	0.03279	0.722949
ZNF812	19	9800600	9811452	45	63346	1.8407	0.032831	0.722949
EGR2	10	64571756	64679660	360	63346	1.8401	0.032878	0.723453
LIMA1	12	50569571	50677329	145	63346	1.8395	0.032921	0.723453
BUD31	7	99006264	99017239	25	63346	1.8388	0.032972	0.723954
OMG	17	29599031	29624557	32	63346	1.8385	0.032993	0.723954
ZNF836	19	52657117	52674896	55	63346	1.8373	0.03308	0.7253
GFOD1	6	13358062	13487894	348	63346	1.8363	0.03316	0.725445
APOF	12	56754353	56756607	2	63346	1.8349	0.03326	0.725445
HECTD4	12	112597992	112819896	237	63346	1.8344	0.033297	0.725445
CALCR	7	93053799	93204042	435	63346	1.8338	0.033338	0.725445
C9orf64	9	86553226	86571901	44	63346	1.8338	0.033342	0.725445
C12orf42	12	103631369	103889749	674	63346	1.8323	0.033453	0.727754
SLC46A2	9	115641200	115653193	31	63346	1.8316	0.033506	0.727754
ABHD17C	15	80972025	81047962	270	63346	1.831	0.03355	0.727754
OTUB2	14	94492675	94515276	80	63346	1.831	0.033554	0.727754
CHAD	17	48541857	48546327	11	63346	1.8308	0.033566	0.727754
RPS3	11	75110530	75133324	38	63346	1.829	0.033702	0.728238
LLGL1	17	18128901	18148189	47	63346	1.8285	0.033737	0.728238
PIK3R2	19	18263928	18281350	36	63346	1.8277	0.033797	0.729559
MT1X	16	56716336	56718108	10	63346	1.8259	0.033931	0.730847
ACAD11	3	132276982	132379567	187	63346	1.8246	0.034028	0.730847
TRDN	6	123537483	123958238	1380	63346	1.8245	0.034035	0.730847
ZNF804B	7	88388682	88966346	2134	63346	1.8239	0.034081	0.730847
SULT1E1	4	70676498	70725870	147	63346	1.8235	0.034114	0.730847
ANO6	12	45609770	45834187	574	63346	1.823	0.034154	0.730847
FAM136A	2	70523107	70529222	13	63346	1.8225	0.034186	0.730847
CTNNAL1	9	111704851	111775809	215	63346	1.8221	0.034222	0.730847
AC007401.2	2	36758948	36779411	62	63346	1.8212	0.034291	0.730847
TRIM2	4	154073494	154260472	537	63346	1.8208	0.034318	0.730847
2019-03-09	12	58148881	58154190	2	63346	1.8203	0.034354	0.730847
OTOP3	17	72931814	72946087	49	63346	1.8194	0.034426	0.730847
FAM8A1	6	17600586	17611950	21	63346	1.8179	0.034537	0.730847
NTRK2	9	87283466	87638505	988	63346	1.8177	0.034552	0.730847
IL12RB1	19	18169805	18209754	151	63346	1.8176	0.034564	0.730847
ADAMTSL2	9	136397286	136440641	10	63346	1.8173	0.034584	0.730847
CD69	12	9905082	9913497	35	63346	1.8171	0.0346	0.730847
C12orf57	12	7052141	7055166	9	63346	1.8167	0.034634	0.730847
SEH1L	18	12947132	12987535	127	63346	1.8166	0.034642	0.730847
ADAMTS15	11	130318869	130346532	71	63346	1.8153	0.034735	0.732135
CNTROB	17	7835419	7853236	45	63346	1.8129	0.034925	0.732225
TSPO	22	43547520	43559248	41	63346	1.8129	0.034927	0.732225
WDR12	2	203739505	203879521	299	63346	1.8115	0.035034	0.732225
FARP1	13	98794816	99102027	1264	63346	1.8115	0.035034	0.732225
NPHP3	3	132276986	132441303	299	63346	1.8112	0.035057	0.732225
MTA3	2	42721709	42984087	645	63346	1.8108	0.035089	0.732225
DLX6	7	96634860	96640351	5	63346	1.8095	0.035187	0.732225
SLC38A4	12	47158546	47226191	233	63346	1.8083	0.035277	0.732225
LHFPL3	7	103969104	104549001	1937	63346	1.8076	0.035336	0.732225
GUCY2D	17	7905912	7923657	41	63346	1.8074	0.035348	0.732225
PLAGL2	20	30780306	30795594	10	63346	1.807	0.035382	0.732225
RFX7	15	56379478	56535483	462	63346	1.8066	0.035412	0.732225
NUP160	11	47799639	47870107	145	63346	1.8062	0.035442	0.732225
OR2T1	1	248569296	248570405	1	63346	1.8058	0.035473	0.732225
ACKR4	3	132316081	132337811	45	63346	1.8049	0.035544	0.732225
COMTD1	10	76993727	76995788	2	63346	1.8047	0.035562	0.732225
FAM168A	11	73111532	73309234	361	63346	1.8045	0.035579	0.732225
SLC18A1	8	20002366	20040717	191	63346	1.8036	0.035648	0.732225
ATF4	22	39915700	39918691	4	63346	1.8028	0.035709	0.732225
NUCKS1	1	205681947	205719404	88	63346	1.8025	0.035733	0.732225
PLA2G2A	1	20301925	20306932	15	63346	1.8023	0.035751	0.732225
MLST8	16	2254249	2259417	12	63346	1.8019	0.035777	0.732225
RANBP3	19	5916150	5978153	110	63346	1.8016	0.035808	0.732225
TPTE2	13	19997017	20110903	249	63346	1.8012	0.035832	0.732225
AC026740.1	5	667759	668839	10	63346	1.801	0.035851	0.732225
CTDSP2	12	58213710	58240522	34	63346	1.8002	0.035912	0.732225
FOXO6	1	41827594	41849262	64	63346	1.8002	0.035913	0.732225
PLEKHM3	2	208693027	208890284	360	63346	1.8001	0.035921	0.732225
PCYOX1	2	70484518	70508323	47	63346	1.7993	0.035987	0.732225
NEK4	3	52744800	52804965	135	63346	1.7978	0.036101	0.732225
USP7	16	8985951	9058371	195	63346	1.7978	0.036101	0.732225
ERI3	1	44686742	44820932	219	63346	1.7978	0.036108	0.732225
HIST1H4B	6	26027124	26027480	3	63346	1.7969	0.036175	0.732225
KRTAP19-8	21	32410478	32410795	1	63346	1.7968	0.036187	0.732225
RGS4	1	163038565	163046592	18	63346	1.7963	0.036227	0.732225
CAPZB	1	19665267	19812066	543	63346	1.7956	0.036279	0.732225
SMIM4	3	52568029	52613253	100	63346	1.7955	0.036286	0.732225
APCDD1	18	10454625	10489945	128	63346	1.7955	0.03629	0.732225
PAFAH1B2	11	117014983	117047610	110	63346	1.7954	0.036295	0.732225
TULP4	6	158733692	158932860	699	63346	1.7953	0.036306	0.732225
AC005606.1	16	2031633	2032918	10	63346	1.7946	0.036362	0.732225
ERN1	17	62116502	62208179	171	63346	1.7942	0.036393	0.732225
CHST12	7	2443223	2474242	67	63346	1.7937	0.036431	0.732225
GNG12	1	68167149	68299150	311	63346	1.7929	0.036491	0.732225
FASN	17	80036214	80056208	54	63346	1.7926	0.036522	0.732225
TPM4	19	16177831	16213813	83	63346	1.7923	0.036546	0.732225
FAM229A	1	32826871	32829879	1	63346	1.79	0.036729	0.735451
F11	4	187187099	187210835	68	63346	1.7896	0.036756	0.735959
GDF11	12	56137064	56150911	9	63346	1.7881	0.036878	0.735959
CCDC121	2	27848506	27851879	4	63346	1.7879	0.036893	0.735959
SCMH1	1	41492872	41707826	550	63346	1.7867	0.036993	0.735959
CRABP1	15	78632666	78640572	18	63346	1.7867	0.036997	0.735959
PLET1	11	112118876	112131583	27	63346	1.7866	0.036998	0.735959
SRRT	7	100472733	100486285	35	63346	1.7864	0.037015	0.735959
COL23A1	5	177664619	178017556	1494	63346	1.7859	0.037056	0.736811
OR2AE1	7	99473610	99474680	3	63346	1.7846	0.037161	0.736811
PIK3C3	18	39535171	39667794	224	63346	1.7846	0.037163	0.736811
ALPK1	4	113206665	113363776	477	63346	1.7839	0.037223	0.736811
SLC34A1	5	176806236	176825849	30	63346	1.7833	0.037268	0.736952
PCDH10	4	134070470	134129356	105	63346	1.7827	0.037317	0.736952
FAM167B	1	32712834	32714457	2	63346	1.7818	0.037394	0.736952
ORAI2	7	102073553	102097268	67	63346	1.7814	0.03742	0.736952
TMPRSS9	19	2389769	2426237	240	63346	1.781	0.037456	0.736952
RNF138	18	29671818	29711524	84	63346	1.7804	0.037507	0.736952
RBFOX1	16	6069095	7763340	11032	63346	1.7802	0.037525	0.736952
KCNS3	2	18059114	18542882	2032	63346	1.7794	0.037588	0.736952
RP11-171N4.2	4	157555646	157563606	24	63346	1.7794	0.037588	0.736952
RMI1	9	86595626	86618985	43	63346	1.779	0.037621	0.736952
LIFR	5	38475065	38608456	238	63346	1.7772	0.037769	0.739327
ANP32B	9	100745643	100778225	47	63346	1.777	0.037787	0.739327
RPL22L1	3	170582664	170588272	12	63346	1.7756	0.037899	0.73974
MPRIP	17	16945859	17120993	445	63346	1.7752	0.037936	0.73974
RHOBTB1	10	62629196	62761198	306	63346	1.7749	0.037954	0.739849
SLC35B1	17	47778305	47786376	9	63346	1.7746	0.037985	0.739849
NEGR1	1	71861623	72748417	1959	63346	1.7737	0.038056	0.739849
POLE3	9	116169515	116172952	7	63346	1.7725	0.038156	0.739849
RNF125	18	29598335	29653176	132	63346	1.772	0.038194	0.739849
ZNF184	6	27418522	27440897	88	63346	1.772	0.038198	0.739849
ZNF501	3	44771088	44778575	15	63346	1.7718	0.038212	0.739849
ADRA1D	20	4201329	4229721	98	63346	1.7707	0.038305	0.739849
CRAMP1L	16	1662326	1727909	126	63346	1.7704	0.038332	0.739849
C17orf62	17	80400465	80408705	39	63346	1.7703	0.03834	0.739849
SOX6	11	15987995	16761138	1589	63346	1.7678	0.038551	0.744877
AAK1	2	69688532	69901481	430	63346	1.7665	0.038657	0.745273
MARK4	19	45582546	45808541	793	63346	1.7654	0.038744	0.745273
MBD1	18	47793252	47808144	29	63346	1.7653	0.038759	0.745668
NIPA1	15	23043277	23100005	145	63346	1.7642	0.038849	0.745668
MYOT	5	137203480	137223540	18	63346	1.7641	0.038855	0.746824
EIF2B4	2	27587219	27593353	10	63346	1.7617	0.039057	0.749573
SPATA25	20	44515128	44516274	4	63346	1.7606	0.039157	0.749573
TRMT61A	14	103995521	104003410	21	63346	1.76	0.039201	0.749573
CEP164	11	117185273	117283984	251	63346	1.7594	0.039253	0.749573
ALG10	12	34175216	34182629	24	63346	1.7591	0.039284	0.749573
IFNL1	19	39786965	39789313	4	63346	1.7578	0.039391	0.749573
BCL2L11	2	111876955	111926024	100	63346	1.7563	0.039516	0.749573
OR6V1	7	142749417	142750444	6	63346	1.7548	0.039644	0.749573
GNG10	9	114423615	114432526	32	63346	1.7544	0.039682	0.749573
SQRDL	15	45923346	45983492	255	63346	1.7542	0.039695	0.749573
SPCS1	3	52738971	52742182	6	63346	1.7539	0.039723	0.749573
DEFB130	8	12168471	12175825	1	63346	1.7538	0.039734	0.749573
PYGO1	15	55831088	55881145	225	63346	1.7524	0.039854	0.749573
RND3	2	151324709	151395525	165	63346	1.7521	0.039877	0.749573
hsa-mir-150	19	50003781	50004614	2	63346	1.7507	0.039999	0.749573
KIR2DL1	19	55281263	55295774	4	63346	1.7481	0.040226	0.749573
LPGAT1	1	211916799	212004114	301	63346	1.7474	0.040286	0.749573
MMP27	11	102562218	102576537	74	63346	1.7466	0.040356	0.749573
IFI44	1	79115481	79129763	24	63346	1.7465	0.040358	0.749573
KRT72	12	52979373	52995322	82	63346	1.7464	0.040374	0.749573
RNASE11	14	21051051	21077954	120	63346	1.7461	0.040394	0.749573
RNASE11	14	21051054	21078043	120	63346	1.7461	0.040394	0.749573
CPNE8	12	39040624	39301232	808	63346	1.7456	0.040439	0.749573
DPM1	20	49551404	49575092	32	63346	1.7443	0.040554	0.749573
GUF1	4	44680444	44702943	38	63346	1.7436	0.040619	0.749573
NME1-NME2	17	49230920	49249108	59	63346	1.7433	0.040642	0.749573
NME2	17	49230951	49249105	59	63346	1.7433	0.040642	0.749573
NHLRC4	16	616996	619495	2	63346	1.742	0.040752	0.749573
GLUD1	10	88810243	88854623	109	63346	1.7415	0.040801	0.749573
TRAFD1	12	112563305	112591407	25	63346	1.741	0.040843	0.749573
CAMSAP2	1	200708686	200829832	305	63346	1.7406	0.040876	0.749573
NFKBID	19	36378555	36393205	32	63346	1.7404	0.040893	0.749573
ST13	22	41220539	41253026	42	63346	1.74	0.040929	0.749573
CUL5	11	107879459	107978503	218	63346	1.7392	0.040999	0.749573
WBP2NL	22	42394729	42454460	127	63346	1.7385	0.041062	0.749573
PTCHD2	1	11539223	11597641	148	63346	1.7382	0.041091	0.749573
DKFZP434O1614	14	96741383	96743060	1	63346	1.7372	0.041176	0.749573
DLX1	2	172949468	172954405	7	63346	1.7358	0.041302	0.749573
ABLIM1	10	116190872	116444762	767	63346	1.7356	0.041317	0.749573
STK17B	2	196998290	197041227	140	63346	1.7355	0.041327	0.749573
TMEM260	14	56955072	57117324	607	63346	1.7354	0.041339	0.749573
DLG2	11	83166055	85338966	6491	63346	1.7352	0.041352	0.749573
SERINC5	5	79407050	79551898	557	63346	1.7344	0.041426	0.749573
TMPRSS4	11	117947753	117992605	189	63346	1.7343	0.041434	0.749573
HHIPL1	14	100111447	100146906	114	63346	1.7343	0.041435	0.749573
CLEC4F	2	71035775	71047732	38	63346	1.7336	0.041495	0.749573
TAGLN	11	117070037	117075498	20	63346	1.7334	0.041512	0.749573
P2RY6	11	72975550	73009662	76	63346	1.7332	0.041529	0.749573
METTL13	1	171750788	171783163	97	63346	1.7327	0.041572	0.749573
ABCA7	19	1040102	1065571	118	63346	1.7327	0.041577	0.749573
GUCA2B	1	42619092	42621495	9	63346	1.7322	0.041616	0.749573
RELT	11	73087309	73108519	43	63346	1.7322	0.041621	0.749573
DERL2	17	5374571	5390131	45	63346	1.7318	0.041657	0.749573
MFSD9	2	103332299	103353347	41	63346	1.7313	0.041702	0.749573
DCAF17	2	172290727	172341562	159	63346	1.7312	0.041709	0.749573
PALB2	16	23614488	23652631	108	63346	1.7311	0.041721	0.749573
OR2AT4	11	74799758	74800799	1	63346	1.731	0.041729	0.749573
FOXD4	9	116237	118417	7	63346	1.7304	0.041779	0.749573
LRRC28	15	99791567	99930934	469	63346	1.7303	0.041786	0.749573
PROM1	4	15964699	16086001	419	63346	1.73	0.041817	0.749573
C9orf129	9	96080481	96108696	116	63346	1.7296	0.041853	0.749573
OR6X1	11	123624196	123625253	2	63346	1.7294	0.041873	0.749573
CS	12	56665483	56694176	42	63346	1.729	0.041909	0.749573
MSRA	8	9911778	10286401	1698	63346	1.7287	0.041927	0.749573
ZNF441	19	11877815	11894893	90	63346	1.7287	0.041934	0.749573
KRTCAP3	2	27665233	27669348	5	63346	1.7282	0.041979	0.749573
OR14A16	1	247978102	247979031	4	63346	1.7277	0.042025	0.749573
EFCAB6	22	43924624	44208217	891	63346	1.7272	0.042067	0.749573
FAM122A	9	71394964	71398609	9	63346	1.7267	0.042112	0.749573
BCL11A	2	60678302	60780702	183	63346	1.7265	0.042129	0.749573
GLRX3	10	131934663	131982785	213	63346	1.7261	0.042162	0.749573
RPA3	7	7676149	7758238	307	63346	1.7256	0.042214	0.749573
POFUT1	20	30795683	30826470	35	63346	1.7254	0.042224	0.749573
MYEOV	11	69061605	69182494	199	63346	1.7252	0.042248	0.749573
ATP9A	20	50213053	50385173	813	63346	1.7247	0.042289	0.749573
IKZF1	7	50343720	50472799	262	63346	1.7241	0.04234	0.749573
RNF19A	8	101269288	101348446	142	63346	1.724	0.042351	0.749573
KIAA1024	15	79724858	79764632	139	63346	1.7239	0.042365	0.749573
PRSS1	7	142457319	142460923	6	63346	1.7237	0.042382	0.749573
SLC17A2	6	25912982	25930946	65	63346	1.7231	0.042432	0.749573
POMK	8	42948658	42978577	44	63346	1.7231	0.042433	0.749573
CELF1	11	47487496	47587121	166	63346	1.7231	0.042433	0.749573
ZNF506	19	19896648	19932560	102	63346	1.7231	0.042438	0.749573
MCM6	2	136597196	136633996	66	63346	1.723	0.042447	0.749573
RHBDF2	17	74466973	74497872	123	63346	1.7229	0.042451	0.749927
PTCHD3	10	27687116	27703297	111	63346	1.7223	0.042506	0.749927
CAMKV	3	49895421	49907655	19	63346	1.7213	0.042597	0.750632
WNK2	9	95947198	96082854	441	63346	1.7205	0.04267	0.750632
IRF2BPL	14	77490888	77495034	6	63346	1.7197	0.042744	0.750632
PHTF1	1	114239453	114302111	119	63346	1.7197	0.042747	0.750632
SERTAD3	19	40946751	40950612	18	63346	1.7195	0.042761	0.751685
ZNF83	19	53097313	53193749	563	63346	1.718	0.042903	0.752736
WIF1	12	65444406	65515346	144	63346	1.7173	0.042966	0.753082
GPR156	3	119883492	120003941	364	63346	1.7171	0.042983	0.753082
DTX4	11	58938903	58976060	66	63346	1.7159	0.043087	0.75377
NPY5R	4	164265091	164273086	24	63346	1.7151	0.043162	0.75377
HIST1H4C	6	26104104	26104518	2	63346	1.7147	0.043201	0.75377
SSMEM1	7	129847700	129856683	19	63346	1.7143	0.043234	0.75377
LIME1	20	62366815	62370456	9	63346	1.7141	0.043259	0.754452
RCC1	1	28832455	28865812	75	63346	1.7127	0.043388	0.754452
OR1L8	9	125329778	125330838	6	63346	1.7125	0.0434	0.754452
SNRPG	2	70508494	70520903	22	63346	1.7123	0.043425	0.754452
NDST2	10	75561669	75571589	10	63346	1.7117	0.043479	0.75549
PTCHD4	6	47845764	48036425	652	63346	1.7103	0.043608	0.756163
ECT2L	6	139117063	139225207	369	63346	1.7096	0.043671	0.756163
NACAD	7	45120037	45128513	31	63346	1.7096	0.043672	0.756163
CLIC3	9	139889087	139891255	4	63346	1.7091	0.043712	0.756163
CLRN1	3	150643950	150690786	165	63346	1.7082	0.0438	0.756441
CNBD2	20	34556512	34618622	112	63346	1.7079	0.043831	0.756441
AZI1	17	79163393	79196799	170	63346	1.7068	0.043933	0.756441
SEC14L4	22	30884900	30901698	69	63346	1.7061	0.043996	0.756441
SPAG1	8	101170134	101271506	195	63346	1.7058	0.044025	0.756441
EVI5L	19	7895119	7929862	112	63346	1.7057	0.044036	0.756441
UTP18	17	49337889	49375297	99	63346	1.7055	0.044051	0.756441
KIF2A	5	61601989	61833076	499	63346	1.7048	0.04412	0.756441
NR2E1	6	108487262	108510013	37	63346	1.7044	0.044153	0.756441
FOXL1	16	86609974	86615303	15	63346	1.7043	0.044164	0.756441
VAT1	17	41166622	41177140	11	63346	1.7038	0.044206	0.756441
NAA25	12	112464500	112546826	87	63346	1.7034	0.044243	0.756441
RNF185	22	31556168	31603005	139	63346	1.7016	0.044411	0.758046
MRPS30	5	44809027	44820530	18	63346	1.7007	0.044496	0.758046
FLII	17	18148150	18162230	21	63346	1.7005	0.04452	0.758046
E2F7	12	77415027	77459360	140	63346	1.6994	0.044619	0.758046
C1QL3	10	16555742	16564004	32	63346	1.6991	0.044651	0.758046
XKR7	20	30555805	30591190	78	63346	1.699	0.044657	0.758046
TP73	1	3569084	3652765	311	63346	1.699	0.044658	0.758046
FLT3LG	19	49977464	49989488	37	63346	1.6975	0.044801	0.758046
MST1R	3	49924435	49941299	25	63346	1.6974	0.044807	0.758046
C3	19	6677715	6730573	211	63346	1.6974	0.044813	0.758046
RGS2	1	192778169	192781403	5	63346	1.6972	0.044826	0.758046
NOP2	12	6666029	6677857	17	63346	1.6971	0.044841	0.758046
GNG11	7	93551011	93557922	24	63346	1.6966	0.044885	0.758046
JAKMIP3	10	133918175	133998313	433	63346	1.6963	0.044915	0.758046
PARD6B	20	49348081	49373332	67	63346	1.6962	0.044924	0.758046
SLC2A13	12	40148823	40499891	969	63346	1.6954	0.045003	0.758654
AIF1L	9	133971863	133998539	76	63346	1.6948	0.045053	0.758654
FEZ2	2	36778570	36873230	338	63346	1.6948	0.045059	0.758654
CNOT4	7	135046547	135194875	266	63346	1.693	0.045229	0.758654
MON1A	3	49946302	49967606	33	63346	1.6928	0.045249	0.758654
C12orf61	12	62995531	62997214	7	63346	1.6928	0.045251	0.758654
ASGR1	17	7076750	7082883	11	63346	1.6927	0.045261	0.758654
RARRES2	7	150035408	150038763	12	63346	1.6919	0.045331	0.758654
AC002451.1	7	95171457	95173854	8	63346	1.6918	0.04534	0.758654
SLC17A7	19	49932658	49945617	27	63346	1.6917	0.045356	0.75965
C14orf164	14	23654525	23742686	350	63346	1.6899	0.045523	0.760645
GABARAPL1	12	10365057	10375727	27	63346	1.689	0.045613	0.761226
FBXO2	1	11708424	11715842	20	63346	1.6881	0.0457	0.761226
PPP2R3A	3	135684515	135866733	329	63346	1.6878	0.045723	0.761226
UBQLN3	11	5528530	5531215	6	63346	1.6875	0.045751	0.761226
PWWP2A	5	159488808	159546430	100	63346	1.6868	0.04582	0.761226
PCSK7	11	117075053	117103241	98	63346	1.6868	0.045821	0.761226
ADK	10	75910960	76469061	1074	63346	1.6861	0.045891	0.761226
RGS10	10	121259340	121302220	153	63346	1.6858	0.045922	0.761226
EPDR1	7	37723446	37991543	1079	63346	1.6856	0.04594	0.761226
MLLT10	10	21823094	22032559	200	63346	1.6852	0.045976	0.761538
IDUA	4	980785	998316	76	63346	1.685	0.045995	0.761538
ALDH1A2	15	58245622	58790065	2150	63346	1.6835	0.04614	0.76252
NGF	1	115828539	115880857	184	63346	1.6834	0.04615	0.762829
RNPEP	1	201951500	201975275	127	63346	1.6825	0.046232	0.762829
MEF2C	5	88013975	88199922	366	63346	1.6796	0.046513	0.766433
MDH1B	2	207602487	207630271	125	63346	1.6793	0.046546	0.766433
LSM4	19	18417040	18434084	46	63346	1.6782	0.046651	0.768003
SCGN	6	25652464	25702011	193	63346	1.6778	0.046697	0.768003
SLC12A5	20	44650356	44688784	129	63346	1.6766	0.046807	0.768003
OR4C5	11	48387037	48388017	2	63346	1.6766	0.046815	0.768003
ELOVL3	10	103986085	103989346	4	63346	1.6765	0.046822	0.768003
SCN8A	12	51984050	52206648	414	63346	1.6761	0.046857	0.768595
MVK	12	110011060	110035067	71	63346	1.6752	0.04695	0.768595
CCDC112	5	114602885	114632528	53	63346	1.6751	0.046954	0.768595
THEM6	8	143808621	143818345	31	63346	1.6749	0.046978	0.768595
PRTG	15	55903744	56035288	391	63346	1.6737	0.047098	0.76956
RPRM	2	154333852	154335322	2	63346	1.6715	0.047312	0.77049
CA9	9	35673853	35681156	19	63346	1.6713	0.047335	0.77049
TMEM67	8	94767072	94831462	56	63346	1.6696	0.047504	0.77049
MDFIC	7	114562209	114659256	179	63346	1.6695	0.047508	0.77049
ADCY8	8	131792547	132054672	948	63346	1.6692	0.047538	0.77049
ZSWIM3	20	44486256	44507761	87	63346	1.6689	0.04757	0.77049
DSC3	18	28569974	28622781	171	63346	1.6677	0.047688	0.77049
GUSB	7	65425671	65447301	64	63346	1.6677	0.047692	0.77049
ADAM10	15	58887403	59042177	326	63346	1.6676	0.047699	0.77049
EP400	12	132434508	132565005	213	63346	1.6676	0.0477	0.77049
POLH	6	43543887	43586701	63	63346	1.6671	0.04775	0.77049
CLCNKA	1	16345370	16360545	91	63346	1.6667	0.047784	0.77049
PHF7	3	52444673	52457657	14	63346	1.6665	0.047803	0.77049
GZMK	5	54320081	54330398	27	63346	1.6664	0.047812	0.77049
ANGPT1	8	108261721	108510283	857	63346	1.6662	0.047841	0.77049
TIA1	2	70436576	70475792	75	63346	1.666	0.047862	0.77049
LHCGR	2	48859428	48982880	518	63346	1.6658	0.04788	0.77049
NDUFAF3	3	49057892	49060928	1	63346	1.6657	0.047888	0.77049
SCIN	7	12610203	12693228	330	63346	1.6642	0.048039	0.77049
MTBP	8	121457640	121554373	241	63346	1.6638	0.048074	0.77049
PGAM1	10	99185917	99193198	12	63346	1.6634	0.048118	0.77049
ZSCAN12	6	28346732	28367511	69	63346	1.6627	0.048191	0.77049
SACS	13	23902965	24007841	351	63346	1.6626	0.048196	0.77049
FGFBP2	4	15961866	15970932	34	63346	1.6622	0.048233	0.77049
CDK4	12	58141510	58149796	14	63346	1.662	0.048252	0.77049
CLDND2	19	51870352	51872257	1	63346	1.6617	0.048289	0.77049
RNF11	1	51701943	51739127	43	63346	1.6615	0.048305	0.77049
CTB-54O9.9	19	5784016	5785630	8	63346	1.6607	0.048387	0.77049
ADAM23	2	207308263	207485851	386	63346	1.6599	0.048469	0.77049
GPT	8	145728356	145732557	7	63346	1.6599	0.04847	0.77049
GRIA2	4	158125334	158287227	280	63346	1.6597	0.048483	0.77049
SMG8	17	57286761	57292608	8	63346	1.659	0.048557	0.77049
CD302	2	160625364	160654753	103	63346	1.6585	0.048606	0.77049
LCT	2	136545410	136594750	115	63346	1.658	0.048661	0.77049
DDX24	14	94517266	94547591	99	63346	1.6572	0.048744	0.77049
THSD7B	2	137523115	138435287	3484	63346	1.657	0.048758	0.77049
LCA5L	21	40777770	40817731	114	63346	1.657	0.04876	0.77049
RGS7	1	240931554	241520530	2081	63346	1.6569	0.048765	0.77049
2019-09-15	1	87328132	87380107	169	63346	1.6562	0.048836	0.77049
OR6P1	1	158532441	158533394	4	63346	1.6561	0.048847	0.77049
MTA1	14	105886159	105937066	51	63346	1.6554	0.048925	0.771419
APOC1	19	45417504	45422606	12	63346	1.6532	0.049146	0.773923
CYP3A4	7	99354604	99381888	31	63346	1.6528	0.049191	0.774198
OR5D16	11	55606228	55607214	5	63346	1.6523	0.049235	0.774198
AC104057.1	7	65112081	65113280	1	63346	1.6518	0.049291	0.774472
ABCD2	12	39943835	40013553	160	63346	1.6517	0.049302	0.774472
CST2	20	23804406	23807368	18	63346	1.6508	0.04939	0.774746
HMHA1	19	1065922	1086627	91	63346	1.6508	0.049391	0.774746
BLVRB	19	40953696	40971747	60	63346	1.6486	0.049612	0.777232
C17orf72	17	62075711	62081664	11	63346	1.6478	0.049692	0.778149
DNAJB9	7	108210012	108215294	8	63346	1.6459	0.049892	0.779209
USH2A	1	215796236	216596738	2412	63346	1.6458	0.049906	0.779209
RABGEF1	7	66147151	66276451	485	63346	1.6454	0.049939	0.779209
MRPL13	8	121393000	121457642	108	63346	1.6452	0.049963	0.779209
PSMG3	7	1606966	1610641	15	63346	1.6448	0.050004	0.779209
WSCD1	17	5675554	6027747	1424	63346	1.6443	0.050058	0.779209
CA2	8	86376081	86393722	25	63346	1.6437	0.050118	0.779209
ORMDL2	12	56211703	56215663	3	63346	1.6434	0.050146	0.779209
IP6K1	3	49761727	49823975	106	63346	1.6434	0.050152	0.779471
GTF3C4	9	135545422	135570342	88	63346	1.6431	0.050183	0.779471
BRPF3	6	36164521	36200567	57	63346	1.6403	0.050468	0.782688
HES3	1	6304252	6305638	4	63346	1.639	0.05061	0.782688
HK1	10	71029740	71161638	523	63346	1.6389	0.050618	0.782688
ULK4	3	41288090	42003922	2523	63346	1.6376	0.050756	0.782688
IFNB1	9	21077104	21077943	2	63346	1.6373	0.050783	0.782688
FICD	12	108908962	108919614	19	63346	1.6371	0.05081	0.782688
KLF14	7	130417401	130418888	7	63346	1.6366	0.050859	0.782688
TMEM8A	16	420773	437113	93	63346	1.6365	0.050866	0.782688
UNC5A	5	176237478	176307897	146	63346	1.6362	0.050904	0.782688
ST6GALNAC5	1	77333126	77531396	534	63346	1.6355	0.050976	0.782688
C5orf60	5	179068545	179072047	13	63346	1.6352	0.051005	0.782688
KRTAP13-2	21	31743709	31744557	5	63346	1.6351	0.051012	0.782688
GIMAP4	7	150264365	150271041	17	63346	1.6349	0.051034	0.782688
FAM20B	1	178994939	179045697	171	63346	1.6347	0.051056	0.782688
IP6K2	3	48725436	48777786	91	63346	1.6346	0.051068	0.782688
LRRN3	7	110731062	110765510	58	63346	1.6337	0.051159	0.782688
CCDC25	8	27590835	27630170	144	63346	1.6336	0.051166	0.782688
UFSP1	7	100486346	100487339	2	63346	1.6336	0.051171	0.782688
NMI	2	152126979	152146571	81	63346	1.6333	0.051202	0.782688
SSBP3-AS1	1	54703710	54704736	5	63346	1.6327	0.051261	0.783443
PADI4	1	17634690	17690499	317	63346	1.6318	0.051359	0.783443
LRIG3	12	59265931	59314303	149	63346	1.6318	0.051363	0.783443
KCTD7	7	66093868	66276446	679	63346	1.6305	0.051502	0.783443
MYO1E	15	59427113	59665099	831	63346	1.6304	0.051505	0.783443
C4orf45	4	159814286	159959912	423	63346	1.6304	0.051506	0.783443
NFU1	2	69622882	69664760	106	63346	1.6297	0.051586	0.784328
KCNG3	2	42669157	42721237	150	63346	1.6286	0.051703	0.785212
NUCB1	19	49403307	49426629	98	63346	1.6274	0.051828	0.785459
CDHR4	3	49828165	49837268	17	63346	1.6273	0.051837	0.785459
SNTG2	2	946554	1371385	2076	63346	1.6263	0.051945	0.785705
ERCC4	16	14014014	14046202	75	63346	1.6263	0.051948	0.785705
RPL6	12	112842994	112856642	17	63346	1.6258	0.052001	0.78595
ITGAD	16	31404633	31437826	49	63346	1.6257	0.052006	0.78595
RNF170	8	42704780	42752433	68	63346	1.6235	0.052237	0.788338
IFNA2	9	21384254	21385396	2	63346	1.6231	0.052288	0.789056
CARF	2	203776937	203851786	151	63346	1.6217	0.05243	0.789056
CCDC90B	11	82970139	82997450	82	63346	1.6212	0.052488	0.789056
TAX1BP3	17	3566196	3571976	14	63346	1.6211	0.052499	0.789056
RP11-574K11.31	10	75556272	75571409	14	63346	1.6208	0.052529	0.789056
FKSG48	1	33439268	33439642	1	63346	1.6207	0.052538	0.789056
CST5	20	23856572	23860387	16	63346	1.6201	0.052606	0.789768
POLR1B	2	113299492	113334635	107	63346	1.6194	0.052677	0.789768
TSTA3	8	144694788	144700218	23	63346	1.6189	0.052736	0.789768
KIAA1191	5	175773064	175788971	33	63346	1.6187	0.052752	0.789768
MTNR1A	4	187454809	187476721	88	63346	1.6186	0.052765	0.789768
MRPL16	11	59573608	59578345	7	63346	1.6182	0.052811	0.789768
OR51E2	11	4701401	4719084	76	63346	1.6169	0.052945	0.790634
ABCE1	4	146019084	146050331	20	63346	1.6166	0.052978	0.791403
OTUD4	4	146031990	146101313	65	63346	1.6156	0.053092	0.791403
TRIM25	17	54965270	54991399	34	63346	1.6153	0.053119	0.791403
AC024592.12	19	5866182	5903798	192	63346	1.6146	0.0532	0.791403
OR51Q1	11	5443341	5444436	12	63346	1.6144	0.053217	0.791403
IRF2	4	185308867	185395734	313	63346	1.6141	0.053254	0.791403
CACNA1A	19	13317256	13734804	1629	63346	1.6139	0.053278	0.791403
FAM110C	2	38814	46870	14	63346	1.6132	0.053348	0.791403
TRIM54	2	27505260	27530307	41	63346	1.6124	0.053441	0.791403
AC000003.2	17	10048831	10050277	7	63346	1.6122	0.053459	0.791403
ARL4A	7	12726481	12730559	18	63346	1.6119	0.053488	0.791403
NCKIPSD	3	48701364	48723797	36	63346	1.6118	0.0535	0.791403
TVP23B	17	18684308	18710027	64	63346	1.6116	0.053527	0.791403
TMEM78	1	229385383	229387557	2	63346	1.6109	0.053604	0.791634
FLAD1	1	154955814	154965587	16	63346	1.6106	0.053635	0.791634
ARRDC1	9	140500106	140509812	21	63346	1.6089	0.05382	0.793339
ARHGAP23	17	36584662	36668628	282	63346	1.6088	0.053827	0.793339
RD3L	14	104406763	104408645	7	63346	1.6085	0.053867	0.793565
DNER	2	230222345	230579274	1336	63346	1.6084	0.053873	0.793565
LMAN1	18	56995055	57027194	98	63346	1.6075	0.053975	0.794414
ANKRD32	5	93954052	94075141	344	63346	1.6062	0.054119	0.795262
SCOC	4	141178440	141306880	324	63346	1.6053	0.054213	0.795707
RP11-690P14.4	10	97733786	97792432	189	63346	1.6041	0.054346	0.795707
CC2D2B	10	97733786	97792441	189	63346	1.6041	0.054346	0.795707
TSR1	17	2225797	2240801	23	63346	1.6041	0.054349	0.795707
PRPSAP2	17	18743398	18834581	287	63346	1.6022	0.054558	0.795924
AUTS2	7	69063905	70258054	2693	63346	1.6019	0.054588	0.795924
VKORC1L1	7	65338254	65424550	196	63346	1.6018	0.054603	0.795924
GCSAML	1	247670360	247740992	239	63346	1.6017	0.054616	0.795924
PPA1	10	71962586	71993667	126	63346	1.6014	0.054647	0.795924
TMPRSS11BNL	4	69054242	69083798	70	63346	1.6004	0.05475	0.795924
PPAPDC2	9	4662298	4665256	9	63346	1.5999	0.054805	0.795924
HSPA12A	10	118430703	118502085	280	63346	1.5996	0.054845	0.795924
SLC7A8	14	23594504	23652883	154	63346	1.5978	0.055041	0.795924
LRGUK	7	133812052	133949343	385	63346	1.5976	0.055061	0.795924
RBBP5	1	205055270	205091143	103	63346	1.5976	0.055064	0.795924
FKBP1B	2	24272571	24286551	31	63346	1.5972	0.055107	0.795924
OR2L8	1	248112160	248113098	10	63346	1.5967	0.055168	0.795924
FUT5	19	5865837	5903798	195	63346	1.5952	0.055329	0.795924
STON1-GTF2A1L	2	48757064	49003654	1060	63346	1.5952	0.055333	0.795924
PRED58	21	46520728	46534873	39	63346	1.5952	0.055339	0.795924
OAS1	12	113344582	113369990	106	63346	1.595	0.055358	0.795924
TMEM33	4	41937137	41962589	71	63346	1.595	0.05536	0.795924
DTL	1	212208919	212280742	255	63346	1.5946	0.055403	0.795924
HEMK1	3	50606583	50622366	19	63346	1.5938	0.055488	0.795924
FAR1	11	13690217	13753893	132	63346	1.5938	0.055495	0.795924
SLC31A2	9	115913222	115926417	71	63346	1.5933	0.055547	0.795924
PRED57	21	46511596	46515493	20	63346	1.5932	0.055552	0.795924
GSTA5	6	52696453	52710893	40	63346	1.5932	0.055561	0.795924
NUDT5	10	12207324	12238143	69	63346	1.5928	0.055602	0.795924
SLC35G6	17	7384721	7386383	6	63346	1.5927	0.055609	0.795924
OCA2	15	28000021	28344504	1014	63346	1.5925	0.055631	0.795924
TRIP6	7	100464760	100471076	16	63346	1.5923	0.055661	0.795924
CALML6	1	1846266	1848735	11	63346	1.5922	0.055671	0.795924
ABCA2	9	139901686	139923367	45	63346	1.5919	0.055705	0.795924
ACADM	1	76190036	76253260	254	63346	1.5914	0.055755	0.795924
HSPB6	19	36245469	36248980	4	63346	1.5911	0.055791	0.795924
GAK	4	843064	926161	369	63346	1.591	0.055804	0.795924
ACOT11	1	55007930	55104865	423	63346	1.5909	0.055815	0.795924
RPL35	9	127620159	127624260	8	63346	1.5906	0.055848	0.795924
RP11-1055B8.7	17	79373540	79433357	172	63346	1.5898	0.055939	0.796355
PPP2R5B	11	64685025	64701945	34	63346	1.5896	0.05596	0.796355
GPR141	7	37723399	37873390	456	63346	1.5894	0.055981	0.796355
NME8	7	37888199	37940003	273	63346	1.5892	0.056004	0.796355
DLX5	7	96649704	96654409	11	63346	1.5887	0.056066	0.796569
PTGS2	1	186640923	186649559	18	63346	1.5882	0.056116	0.796569
UNC5CL	6	40994772	41006928	19	63346	1.5877	0.056177	0.796783
UBE2W	8	74692332	74791145	143	63346	1.5871	0.056249	0.796783
B3GALT1	2	168675182	168730551	96	63346	1.5869	0.056267	0.796996
OR8D1	11	124179708	124180733	5	63346	1.5866	0.056298	0.796996
GNB1	1	1716729	1822495	133	63346	1.5858	0.056395	0.797809
UBTD1	10	99258625	99330966	179	63346	1.5842	0.056574	0.79826
TP53	17	7565097	7590856	86	63346	1.5838	0.056614	0.79826
HIST1H2AG	6	27100832	27103070	2	63346	1.5838	0.056625	0.79826
LEO1	15	52230222	52264003	82	63346	1.583	0.056709	0.79826
AQP10	1	154293566	154297801	13	63346	1.5829	0.056725	0.79826
AC064874.1	2	236682499	236692031	40	63346	1.5823	0.056794	0.79826
CPED1	7	120628731	120937498	790	63346	1.582	0.056823	0.79826
HOXC4	12	54447661	54449814	4	63346	1.5818	0.056846	0.79826
ZNF532	18	56529832	56653712	340	63346	1.5818	0.05685	0.79826
CYP20A1	2	204103663	204163009	127	63346	1.5815	0.056881	0.79826
GJE1	6	142454227	142456288	5	63346	1.5814	0.056888	0.79826
ASB1	2	239335383	239360891	107	63346	1.5804	0.057009	0.798285
HBG2	11	5274420	5667019	2406	63346	1.5802	0.057026	0.798285
VAPA	18	9913999	9960018	139	63346	1.5798	0.057077	0.798285
ZNF805	19	57751973	57766503	78	63346	1.5797	0.05709	0.798285
KATNAL1	13	30776767	30881621	372	63346	1.5787	0.057207	0.798285
C14orf1	14	76116134	76127532	14	63346	1.5783	0.057248	0.798285
SMG6	17	1963133	2207065	681	63346	1.5776	0.05733	0.798285
TRIM4	7	99474581	99517223	105	63346	1.5774	0.057348	0.798285
ATP10D	4	47487305	47595503	394	63346	1.5769	0.057408	0.798285
UBE2E2	3	23244511	23633284	1383	63346	1.5764	0.057465	0.798285
FAHD2B	2	97749320	97760619	19	63346	1.5763	0.057473	0.798285
PFAS	17	8150936	8173809	73	63346	1.5751	0.057618	0.798285
REPIN1	7	150065278	150071133	17	63346	1.575	0.057624	0.798285
CEACAM18	19	51979838	51994206	76	63346	1.5745	0.05768	0.798285
EMC9	14	24608174	24610797	5	63346	1.5734	0.057812	0.798285
ASB4	7	95107756	95169544	194	63346	1.573	0.05786	0.798285
UGT3A2	5	36035119	36071460	122	63346	1.573	0.057861	0.798285
ADNP	20	49505585	49547958	92	63346	1.5725	0.057914	0.798285
AC104809.3	2	241858202	241932728	253	63346	1.5724	0.057923	0.798285
GLTP	12	110288748	110318293	66	63346	1.5721	0.057968	0.798285
EDDM3A	14	21214051	21216539	16	63346	1.5717	0.058005	0.798285
HIP1R	12	123319000	123347507	98	63346	1.5714	0.058046	0.798285
PTGDS	9	139871956	139879887	21	63346	1.5711	0.058079	0.798285
RP11-463D19.2	8	74600926	74791089	389	63346	1.5706	0.05814	0.798285
WDFY4	10	49892921	50191001	1063	63346	1.5703	0.058168	0.798285
ARHGAP11B	15	30916697	31065196	311	63346	1.5694	0.058281	0.798285
MAS1	6	160327974	160329108	2	63346	1.5691	0.05831	0.798285
BNIPL	1	151009046	151020076	30	63346	1.5691	0.058316	0.798285
TRIM69	15	45021186	45060027	141	63346	1.5689	0.058337	0.798285
TCL1B	14	96152754	96158980	29	63346	1.5688	0.058343	0.798285
SAP30	4	174291120	174298683	7	63346	1.5688	0.058349	0.798285
CMTM2	16	66613351	66622178	23	63346	1.5678	0.058462	0.798285
RBM17	10	6130950	6159420	98	63346	1.5674	0.058506	0.798285
NICN1	3	49460379	49466759	8	63346	1.5672	0.058529	0.798285
CDH18	5	19473060	20575982	3268	63346	1.5665	0.058613	0.798285
OXER1	2	42989642	42991401	8	63346	1.5665	0.05862	0.798285
BACE1	11	117156402	117186975	68	63346	1.566	0.058674	0.798285
DKFZP779J2370	15	100255908	100258029	5	63346	1.5657	0.058706	0.798285
MEF2BNB	19	19287712	19303400	65	63346	1.5653	0.058756	0.798285
C4orf33	4	130014472	130037795	77	63346	1.5651	0.058777	0.798285
EVI5	1	92974253	93257961	683	63346	1.5651	0.058779	0.798285
CPA2	7	129906667	129929638	68	63346	1.5649	0.058801	0.798285
CCDC172	10	118083940	118139541	161	63346	1.5642	0.058889	0.798285
TFIP11	22	26887191	26908471	67	63346	1.5638	0.058934	0.798285
ARL6IP1	16	18802991	18813000	22	63346	1.5637	0.058938	0.798285
ESD	13	47345391	47371367	44	63346	1.5637	0.058942	0.798285
PLCL2	3	16844159	17132086	835	63346	1.5631	0.059014	0.798285
MIER2	19	305575	344798	235	63346	1.5627	0.059063	0.798285
ZFP2	5	178322895	178360213	158	63346	1.5627	0.059067	0.798285
DIAPH3	13	60239717	60738121	1296	63346	1.5623	0.059111	0.798285
CYP4F12	19	15783567	15807984	188	63346	1.5621	0.059127	0.798285
HIST1H1T	6	26107640	26108364	2	63346	1.5617	0.059179	0.798285
PET100	19	7694623	7696842	10	63346	1.5614	0.059215	0.798285
FAM111A	11	58910221	58922512	19	63346	1.5612	0.059237	0.798285
PRKCG	19	54382444	54410906	62	63346	1.5609	0.059276	0.798485
RPAP1	15	41809374	41836467	81	63346	1.5608	0.059283	0.798485
FOXP4	6	41514164	41570122	173	63346	1.5599	0.059387	0.798884
TRMT1	19	13215716	13228381	21	63346	1.5594	0.059453	0.798884
TPR	1	186280784	186344825	144	63346	1.5593	0.059465	0.798884
MST1	3	49721380	49726934	9	63346	1.5591	0.059484	0.798884
IL22RA2	6	137464968	137494785	95	63346	1.558	0.059616	0.799655
LPIN2	18	2916992	3013313	270	63346	1.5559	0.059866	0.801011
KLHL35	11	75133438	75141674	8	63346	1.5558	0.059877	0.801011
RPL23	17	37004118	37010096	13	63346	1.5553	0.059938	0.801011
SIPA1	11	65405568	65418401	23	63346	1.5552	0.059947	0.801011
DENND6B	22	50747459	50765489	72	63346	1.5551	0.059962	0.801011
NUDT16	3	131100515	131107674	9	63346	1.555	0.05997	0.801011
NPM2	8	21881636	21894408	34	63346	1.5545	0.060034	0.801011
WDR17	4	176986985	177103978	427	63346	1.554	0.060091	0.801205
PAX8	2	113973574	114036527	216	63346	1.5539	0.060109	0.801205
SGPP1	14	64150932	64194757	64	63346	1.5534	0.060168	0.801399
TMEM66	8	29920528	29940723	33	63346	1.5529	0.060228	0.801399
TMPRSS11B	4	69092371	69111438	28	63346	1.5525	0.060269	0.801435
LYRM5	12	25348150	25362579	43	63346	1.5515	0.060394	0.801435
HCST	19	36393382	36395279	5	63346	1.5509	0.060459	0.801435
PSCA	8	143751726	143764142	70	63346	1.5503	0.060533	0.801435
BARX1	9	96713905	96717654	13	63346	1.5502	0.060546	0.801435
UPF2	10	11962021	12085169	443	63346	1.5496	0.060619	0.801435
GIMAP2	7	150382785	150390729	19	63346	1.5493	0.060653	0.801435
UBE3B	12	109915207	109974507	165	63346	1.5491	0.060674	0.801435
KCNK2	1	215179118	215410436	713	63346	1.5486	0.060738	0.801435
FAM83E	19	49104067	49118111	39	63346	1.5486	0.060744	0.801435
ATP8B4	15	50150435	50475014	1064	63346	1.5483	0.060779	0.801435
AL355490.1	10	99179228	99185831	16	63346	1.5477	0.060849	0.801435
THOC5	22	29901868	29951205	153	63346	1.547	0.060928	0.801435
DYNC2LI1	2	44001178	44037149	142	63346	1.5469	0.060939	0.801435
VPS37B	12	123349882	123380991	43	63346	1.5469	0.060946	0.801435
HIC1	17	1957448	1962981	11	63346	1.5465	0.06099	0.801435
RSPH4A	6	116937642	116954148	52	63346	1.5463	0.061018	0.801435
SERPINB7	18	61420169	61472604	208	63346	1.5463	0.061019	0.801435
ANKRD36C	2	96514587	96657541	175	63346	1.5457	0.061084	0.801435
TMEM61	1	55446465	55457966	38	63346	1.5455	0.061113	0.801435
TMEM98	17	31254928	31272124	52	63346	1.5454	0.06112	0.801435
KIF15	3	44803209	44914868	166	63346	1.5451	0.061162	0.801626
CPXM2	10	125465723	125699783	942	63346	1.5444	0.061249	0.801626
TRIO	5	14143811	14532235	981	63346	1.5443	0.061264	0.801816
DDX1	2	15731302	15771235	136	63346	1.5437	0.061329	0.801816
OPRK1	8	54138284	54164257	144	63346	1.543	0.061417	0.802383
ANKZF1	2	220094479	220101391	21	63346	1.5424	0.061483	0.802383
NEK11	3	130745694	131069309	757	63346	1.5423	0.061506	0.802383
DYNC1LI1	3	32567463	32612366	97	63346	1.5418	0.061559	0.802383
NUP153	6	17615269	17706656	283	63346	1.5413	0.061626	0.802383
RP11-1035H13.3	16	18799385	18812841	29	63346	1.5413	0.061626	0.802383
FAM71F2	7	128312342	128326929	56	63346	1.5409	0.061674	0.802571
ADAMTS16	5	5140443	5320417	843	63346	1.5404	0.061736	0.802571
ZNF208	19	22115760	22193751	289	63346	1.5399	0.061793	0.802758
PIK3C2G	12	18400548	18801348	1282	63346	1.5399	0.061797	0.802758
SIDT2	11	117049449	117068160	62	63346	1.5384	0.061981	0.804799
PRG4	1	186265405	186283694	32	63346	1.537	0.06215	0.805722
TMEM126B	11	85339629	85347580	14	63346	1.5368	0.062176	0.805722
RP11-468E2.6	14	24590560	24601038	20	63346	1.5367	0.062186	0.805722
MMP21	10	127455022	127464390	13	63346	1.536	0.06227	0.80646
SCG5	15	32933877	32989299	183	63346	1.5349	0.062406	0.806641
TM7SF3	12	27126128	27167367	118	63346	1.5348	0.062416	0.806641
NOP14	4	2939660	2965112	75	63346	1.5344	0.062466	0.807378
ACACB	12	109554400	109706031	517	63346	1.5333	0.062601	0.807557
NOL11	17	65713949	65740647	89	63346	1.5333	0.062602	0.807557
MAN2B2	4	6576902	6625089	147	63346	1.5328	0.062667	0.807736
PFDN4	20	52824386	52844591	47	63346	1.5321	0.062747	0.807736
SLC30A4	15	45771809	45815005	42	63346	1.532	0.062764	0.807915
TPPP	5	660883	693510	184	63346	1.5316	0.062808	0.807915
SLC45A4	8	142217265	142318404	390	63346	1.5311	0.062868	0.808647
DBN1	5	176883609	176901402	40	63346	1.5301	0.063002	0.808823
NLRP1	17	5402747	5522744	561	63346	1.53	0.063004	0.808823
PRKCB	16	23847322	24231932	1250	63346	1.5287	0.063173	0.809903
TPGS1	19	507299	519654	47	63346	1.5286	0.063178	0.809903
LTA4H	12	96394606	96437298	127	63346	1.528	0.063261	0.809903
GNPDA2	4	44684217	44728612	102	63346	1.5277	0.063291	0.809903
LIMS1	2	109150857	109303702	485	63346	1.5274	0.063337	0.809903
ZNF699	19	9404951	9420514	28	63346	1.5263	0.063471	0.811527
ZNF263	16	3313743	3351401	50	63346	1.5255	0.063564	0.811527
LRRC58	3	120043356	120068186	73	63346	1.5249	0.063644	0.811527
RPUSD4	11	126071993	126081587	25	63346	1.5248	0.063648	0.811527
ASPRV1	2	70187226	70189397	4	63346	1.5238	0.063775	0.81187
ZNF616	19	52616344	52643175	93	63346	1.5236	0.063807	0.81187
FAM117A	17	47787694	47866542	85	63346	1.5235	0.063814	0.81187
ZNF562	19	9759330	9785776	61	63346	1.5232	0.063848	0.81187
PSMD1	2	231921578	232037541	205	63346	1.5226	0.063929	0.811926
MTX3	5	79275584	79287082	28	63346	1.522	0.064005	0.811926
PP13004	7	36118694	36125346	27	63346	1.5218	0.064026	0.811926
IMMP1L	11	31453948	31531192	88	63346	1.5207	0.064168	0.811926
LMNB2	19	2427636	2456994	120	63346	1.5197	0.064295	0.811926
DHODH	16	72042487	72058954	53	63346	1.5194	0.064331	0.811926
DLST	14	75348594	75370448	59	63346	1.5193	0.064341	0.811926
TSPO2	6	41010293	41012076	3	63346	1.5183	0.064463	0.811926
TRAF2	9	139776364	139821059	124	63346	1.5177	0.064546	0.811926
AC073528.1	12	77949297	77950568	4	63346	1.5176	0.064555	0.811926
SLC9C1	3	111859734	112013105	764	63346	1.5176	0.064556	0.811926
FAM206A	9	111696461	111713024	47	63346	1.5174	0.064579	0.811926
TXNL4B	16	72078188	72128330	148	63346	1.5173	0.064593	0.811926
ANKRD42	11	82904781	82971736	149	63346	1.5173	0.064594	0.811926
PERP	6	138409642	138428648	92	63346	1.5169	0.064646	0.811926
TMEM209	7	129804555	129847610	97	63346	1.5168	0.064653	0.811926
ZNF318	6	43274872	43337216	96	63346	1.5163	0.064724	0.811926
ZNF649	19	52392477	52408293	44	63346	1.5161	0.064744	0.811926
SHC1	1	154934774	154946871	14	63346	1.5157	0.064803	0.811926
PARG	10	51026325	51130715	156	63346	1.5156	0.064806	0.811926
ATAD3A	1	1447531	1470067	73	63346	1.5156	0.064816	0.811926
MROH2B	5	40998119	41071444	346	63346	1.5154	0.064834	0.811926
STK33	11	8413418	8615836	661	63346	1.5154	0.064841	0.811926
FNBP4	11	47738072	47788995	99	63346	1.5146	0.064934	0.812429
KPTN	19	47978401	47987525	12	63346	1.5137	0.065055	0.812429
NKX2-3	10	101292690	101296278	9	63346	1.5135	0.065078	0.812429
DUSP5	10	112257596	112271302	27	63346	1.5134	0.065085	0.812429
CCDC50	3	191046866	191116459	334	63346	1.5133	0.065103	0.812429
CCSER1	4	91048686	92523064	4903	63346	1.5131	0.065126	0.812429
PVALB	22	37196728	37215523	73	63346	1.5121	0.065252	0.813631
ABCG5	2	44039611	44066004	97	63346	1.5119	0.065285	0.813631
ZNF175	19	52074551	52092991	77	63346	1.5113	0.065354	0.813631
COMMD1	2	62115859	62374382	496	63346	1.511	0.065392	0.813631
DDOST	1	20978270	20988000	29	63346	1.5101	0.065505	0.813631
ZNF75A	16	3355406	3368852	31	63346	1.5101	0.065513	0.813631
C15orf53	15	38988799	38992239	22	63346	1.5099	0.065533	0.813631
EVA1B	1	36787632	36789755	3	63346	1.5094	0.065595	0.813796
STMND1	6	17102489	17131603	81	63346	1.5093	0.065611	0.813796
PLOD1	1	11994262	12035595	110	63346	1.5089	0.065659	0.81396
RP4-583P15.15	20	62340216	62370456	97	63346	1.5086	0.065704	0.81396
TCP10L	21	33948862	33959683	42	63346	1.5074	0.065856	0.81536
RBM6	3	49977440	50137478	315	63346	1.5069	0.065917	0.81536
GFPT1	2	69546905	69614382	134	63346	1.5063	0.065998	0.815683
RP11-279O9.4	4	186392670	186393417	3	63346	1.5058	0.06606	0.815683
PGPEP1	19	18451397	18480760	105	63346	1.5058	0.066063	0.815683
B3GNT5	3	182971032	183016292	134	63346	1.5055	0.066097	0.815683
CMTM1	16	66600294	66613040	25	63346	1.5045	0.066222	0.81638
LMO7	13	76194570	76434004	759	63346	1.5033	0.066375	0.81664
ATP8A2	13	25946209	26599989	2187	63346	1.5033	0.066384	0.81664
VHL	3	10182692	10193904	43	63346	1.5029	0.066433	0.81664
TSHZ2	20	51588946	52111869	1533	63346	1.5027	0.066459	0.81664
ELP4	11	31531297	31805546	410	63346	1.5027	0.066461	0.81664
GPR153	1	6307406	6321035	36	63346	1.5026	0.066468	0.81664
ASCL3	11	8959119	8964580	25	63346	1.5019	0.066556	0.81664
ARVCF	22	19957419	20004331	197	63346	1.5013	0.066637	0.81664
ZER1	9	131492065	131534693	48	63346	1.5012	0.066656	0.81664
ALKBH5	17	18086392	18113268	75	63346	1.5006	0.066723	0.81664
KRTAP3-1	17	39164773	39175576	30	63346	1.5005	0.066747	0.81664
DCAF11	14	24583404	24594451	21	63346	1.4999	0.066821	0.817112
PSMA6	14	35747839	35786699	126	63346	1.4995	0.066868	0.817112
RP11-407N17.3	14	39703106	39820397	319	63346	1.4992	0.066913	0.817112
UAP1	1	162531323	162569627	74	63346	1.4987	0.06697	0.817112
TJAP1	6	43445261	43474294	61	63346	1.4987	0.066971	0.817112
CYS1	2	10196907	10221071	101	63346	1.4985	0.067002	0.817112
NDUFS1	2	206979541	207024327	136	63346	1.498	0.067071	0.817426
ALPK2	18	56148479	56296189	570	63346	1.4973	0.06716	0.817426
WDR1	4	10075963	10118573	177	63346	1.4972	0.067164	0.817426
SAMD15	14	77843032	77857840	37	63346	1.4968	0.067218	0.817426
LYSMD2	15	52015208	52043782	84	63346	1.4964	0.067276	0.818112
ATXN7L1	7	105245514	105517050	804	63346	1.4954	0.0674	0.818797
AC004899.1	7	48887362	48891221	20	63346	1.4951	0.06745	0.818951
OR4B1	11	48238344	48239314	5	63346	1.4945	0.067524	0.818951
PARD6G	18	77915115	78005429	232	63346	1.4941	0.067578	0.819634
MPPE1	18	11882621	11909222	128	63346	1.4922	0.06782	0.82077
GOLGA8A	15	34671269	34880704	808	63346	1.4916	0.067898	0.82077
MED6	14	71047974	71067384	77	63346	1.4913	0.067936	0.82077
MMAA	4	146539415	146581187	90	63346	1.4912	0.067958	0.82077
CCDC36	3	49235861	49295537	93	63346	1.4911	0.067969	0.82077
CC2D2A	4	15471489	15603180	307	63346	1.4906	0.068029	0.82077
TBC1D2	9	100961311	101017915	249	63346	1.4905	0.068044	0.82077
LRRC24	8	145747761	145752416	6	63346	1.4903	0.068069	0.82092
SIAH2	3	150458914	150481264	53	63346	1.4902	0.06808	0.82092
ARL8B	3	5163905	5222596	156	63346	1.4895	0.068179	0.821598
FOXO3	6	108881038	109005977	194	63346	1.4888	0.068275	0.821747
TRAIP	3	49866034	49894007	44	63346	1.4886	0.068291	0.821747
HTATIP2	11	20385231	20405329	52	63346	1.4872	0.068487	0.823625
GPR171	3	150915619	150920988	12	63346	1.4854	0.068725	0.825116
OLFM2	19	9964394	10047228	225	63346	1.485	0.068773	0.825116
FSTL1	3	120111140	120170100	191	63346	1.4847	0.068815	0.825116
GPR26	10	125425871	125454123	91	63346	1.4844	0.068845	0.825116
C1orf185	1	51567906	51613752	66	63346	1.4843	0.068861	0.825787
IL18RAP	2	103035149	103069025	143	63346	1.4833	0.069001	0.82593
TMPPE	3	33131913	33138293	8	63346	1.483	0.069039	0.82593
DUSP23	1	159750722	159752333	5	63346	1.4825	0.06911	0.826073
ISX	22	35462129	35483380	119	63346	1.4823	0.06913	0.826073
WFDC8	20	44179792	44207965	179	63346	1.4816	0.069227	0.826742
AP005482.1	18	12658042	12663470	18	63346	1.4809	0.069319	0.827409
FAM173A	16	770581	772601	8	63346	1.4802	0.069411	0.82755
IPO11	5	61699799	61924409	415	63346	1.48	0.069437	0.82755
C20orf202	20	1184098	1188918	13	63346	1.4794	0.069517	0.828216
PRX	19	40899675	40919273	36	63346	1.4789	0.069585	0.828881
ZDHHC19	3	195924320	195938308	91	63346	1.478	0.069702	0.829545
SLC2A2	3	170714137	170744539	76	63346	1.4775	0.06977	0.829682
PRR23A	3	138722804	138725110	4	63346	1.4774	0.06978	0.829682
ENPP5	6	46126924	46138708	38	63346	1.4766	0.069896	0.829819
FAM117B	2	203499901	203634480	203	63346	1.4763	0.069938	0.829819
IBTK	6	82879700	82957471	212	63346	1.4759	0.069984	0.829956
ANKRD36	2	97779233	97930258	167	63346	1.4758	0.070005	0.829956
RPL29	3	52027616	52029958	3	63346	1.4751	0.070099	0.830616
FAT1	4	187508937	187647876	498	63346	1.4737	0.070281	0.831935
OR5J2	11	55944094	55945032	1	63346	1.4736	0.0703	0.831935
PTGES3L	17	41120105	41132545	17	63346	1.4729	0.070392	0.832593
CYP24A1	20	52769988	52790512	105	63346	1.4707	0.070687	0.835088
AC011551.3	19	47050313	47104118	162	63346	1.4703	0.070741	0.835088
GRAMD1A	19	35485688	35517375	106	63346	1.4701	0.070773	0.835217
CABP2	11	67286383	67290899	4	63346	1.4699	0.070788	0.835217
SOBP	6	107811162	107981357	368	63346	1.4691	0.070905	0.835871
DBT	1	100652475	100715390	140	63346	1.4676	0.071106	0.837071
IL36B	2	113779668	113810444	112	63346	1.4672	0.071162	0.837071
WDR37	10	1095478	1178237	279	63346	1.467	0.07119	0.837071
ANKRD30B	18	14728271	14852737	323	63346	1.4666	0.071239	0.837071
RNF4	4	2463947	2627047	403	63346	1.466	0.071324	0.837071
RP11-1099M24.7	17	7829249	7833940	13	63346	1.4657	0.071369	0.837071
KLHL23	2	170550998	170633499	387	63346	1.4656	0.071384	0.837071
JAKMIP1	4	6027926	6202318	627	63346	1.4652	0.071433	0.837071
DNAJC25	9	114393632	114432508	149	63346	1.4641	0.071586	0.837071
DNAJC25-GNG10	9	114393666	114432509	149	63346	1.4641	0.071586	0.837071
SECISBP2L	15	49280673	49338760	119	63346	1.464	0.071598	0.837071
C11orf58	11	16634679	16778428	234	63346	1.463	0.071736	0.837071
PDE3B	11	14665269	14892350	351	63346	1.4629	0.071752	0.837071
HAND1	5	153854532	153857824	10	63346	1.4624	0.07181	0.837071
LRRC61	7	150019728	150035239	61	63346	1.4621	0.07185	0.837071
BCAR3	1	94027347	94312706	949	63346	1.4621	0.071863	0.837071
CLCN2	3	184063973	184079439	44	63346	1.4614	0.071951	0.837071
SEC24C	10	75504120	75531919	38	63346	1.4614	0.071955	0.837071
IRF2BP2	1	234740015	234745271	14	63346	1.4608	0.072041	0.837071
SLC38A1	12	46576846	46663800	199	63346	1.46	0.072144	0.837071
KCNJ6	21	38979678	39288749	1094	63346	1.4598	0.072168	0.837071
AZGP1	7	99564343	99573780	14	63346	1.4591	0.072264	0.837071
NID1	1	236139130	236228462	282	63346	1.4589	0.072292	0.837071
OR4A16	11	55110627	55111707	5	63346	1.4583	0.072375	0.837071
NRCAM	7	107788068	108097161	1134	63346	1.4582	0.072387	0.837071
FAM120A	9	96214004	96328397	334	63346	1.4581	0.072409	0.837071
KDM4C	9	6720863	7175648	2218	63346	1.4576	0.072478	0.837071
DNAJC1	10	22045466	22292698	432	63346	1.4573	0.072523	0.837071
PRPF38B	1	109234945	109244425	7	63346	1.4569	0.072568	0.837071
PRKD1	14	30045687	30661104	1708	63346	1.4568	0.072585	0.837071
TIE1	1	43766664	43788779	36	63346	1.4564	0.072639	0.837071
ZFR	5	32354456	32444867	252	63346	1.4564	0.072645	0.837071
ZRSR1	5	112227313	112228791	5	63346	1.4554	0.072778	0.837071
DEPDC7	11	33037410	33055128	69	63346	1.4553	0.072787	0.837071
SLC9B2	4	103941025	104006986	94	63346	1.455	0.072833	0.837071
FA2H	16	74746853	74808729	225	63346	1.4544	0.072922	0.837071
ZGPAT	20	62338817	62367494	91	63346	1.4541	0.07296	0.837071
SETD1A	16	30968615	30996437	38	63346	1.4538	0.072996	0.837071
DVL2	17	7128660	7137864	12	63346	1.4531	0.073103	0.837071
SPATA31D1	9	84603687	84610171	11	63346	1.4526	0.073162	0.837071
PURG	8	30853321	30891231	58	63346	1.4522	0.073221	0.837071
KIAA0196	8	126036502	126104082	274	63346	1.4521	0.07324	0.837071
NFATC4	14	24834879	24848810	33	63346	1.4518	0.073277	0.837071
ERCC5	13	103497194	103528345	82	63346	1.4515	0.073321	0.837071
GADD45A	1	68150744	68154021	8	63346	1.4514	0.073329	0.837071
CTC-236F12.4	5	55753622	55777773	123	63346	1.4511	0.07338	0.837071
CTAGE5	14	39734488	39856156	350	63346	1.4508	0.073412	0.837071
COPS4	4	83955600	83996971	64	63346	1.4508	0.073418	0.837071
ZKSCAN2	16	25247322	25269252	51	63346	1.4506	0.073446	0.837071
SEPW1	19	48281829	48287943	8	63346	1.4497	0.073569	0.837071
EXPH5	11	108376158	108464465	246	63346	1.4493	0.073632	0.837071
CKLF-CMTM1	16	66586490	66613038	51	63346	1.449	0.073674	0.837071
AGAP5	10	75434033	75457639	14	63346	1.4488	0.07369	0.837071
ACTB	7	5566782	5603415	139	63346	1.448	0.073813	0.837071
FOXJ2	12	8185299	8208099	45	63346	1.4475	0.07388	0.837071
RPA3-AS1	7	7680342	8043689	1708	63346	1.4473	0.073904	0.837071
HAUS4	14	23415437	23426370	22	63346	1.4465	0.074017	0.837071
GMCL1	2	70056774	70108528	90	63346	1.4461	0.074068	0.837071
AGBL2	11	47681143	47736941	111	63346	1.4452	0.074197	0.837071
LCMT1	16	25123050	25189552	124	63346	1.4446	0.074291	0.837071
DOCK3	3	50712672	51421629	1335	63346	1.4445	0.074294	0.837071
CYP19A1	15	51500254	51630807	371	63346	1.4443	0.074333	0.837071
RNFT1	17	58029601	58042122	25	63346	1.4439	0.07438	0.837071
EID2B	19	40021630	40023494	4	63346	1.4439	0.074384	0.837071
MAG	19	35783028	35804707	48	63346	1.4438	0.074399	0.837071
PDE6D	2	232597135	232650982	127	63346	1.4438	0.074403	0.837071
BPIFB6	20	31619454	31631853	38	63346	1.4438	0.074404	0.837071
ARHGEF15	17	8213559	8225829	43	63346	1.4429	0.07452	0.837071
PCED1B	12	47473386	47630443	523	63346	1.4427	0.074552	0.837071
CD180	5	66478103	66492627	35	63346	1.4424	0.074601	0.837071
ANKRD28	3	15708743	15901278	416	63346	1.4423	0.074605	0.837071
SERPINB6	6	2948393	2972090	93	63346	1.442	0.074653	0.837071
C2orf72	2	231902205	231914434	38	63346	1.4419	0.07466	0.837071
SLC7A7	14	23242431	23299029	286	63346	1.4418	0.074685	0.837071
PRAMEF2	1	12916941	12921764	16	63346	1.4413	0.074746	0.837071
TOR3A	1	179050512	179067158	49	63346	1.4407	0.074833	0.837071
RAB1B	11	66036004	66044963	19	63346	1.4405	0.074861	0.837071
SMAP2	1	40810522	40888998	198	63346	1.4404	0.074872	0.837071
TAC3	12	57403784	57422667	31	63346	1.4403	0.074886	0.837071
FZD4	11	86656721	86666433	22	63346	1.4402	0.074899	0.837071
AC009365.3	7	132333553	132413528	207	63346	1.4397	0.074973	0.837071
TAS2R50	12	11138512	11139511	3	63346	1.4397	0.074976	0.837071
DSEL	18	65173819	65184217	17	63346	1.4393	0.075029	0.837071
MARK3	14	103851729	103970168	316	63346	1.4392	0.075052	0.837071
KRT74	12	52959566	52967609	62	63346	1.4389	0.075084	0.837071
OR4C13	11	49973943	49974971	4	63346	1.4389	0.075086	0.837071
LIMD2	17	61773262	61778532	3	63346	1.4384	0.075156	0.837071
ARRB1	11	74975226	75062873	204	63346	1.4376	0.075278	0.837071
RIMS3	1	41086351	41131329	124	63346	1.4376	0.075279	0.837071
WDR72	15	53805938	54055075	1048	63346	1.4374	0.075299	0.837071
UEVLD	11	18551156	18610294	177	63346	1.4372	0.075326	0.837071
ALDH3A1	17	19641297	19652256	17	63346	1.4372	0.075327	0.837071
PAPSS2	10	89419370	89507462	285	63346	1.4368	0.075388	0.837071
TK2	16	66541906	66586447	93	63346	1.4366	0.075412	0.837071
KRTAP9-1	17	39344697	39346891	6	63346	1.4364	0.075444	0.837071
RP11-298I3.5	14	23415479	23451467	60	63346	1.4361	0.075485	0.837071
RSPH9	6	43612783	43640336	89	63346	1.4359	0.075511	0.837071
PRMT5	14	23389720	23398794	18	63346	1.4359	0.07552	0.837071
RHOJ	14	63670832	63759937	242	63346	1.4352	0.075611	0.837071
PCP2	19	7696497	7698634	13	63346	1.4351	0.075622	0.837071
MTAP	9	21802542	21931646	350	63346	1.4348	0.075674	0.837071
LYSMD4	15	100255902	100273766	58	63346	1.4348	0.075678	0.837071
EFR3A	8	132916335	133025889	361	63346	1.434	0.075789	0.837071
PLD4	14	105391153	105399574	32	63346	1.434	0.075789	0.837071
NAPA	19	47990894	48018497	48	63346	1.4334	0.075867	0.837071
SLC4A2	7	150754297	150773614	53	63346	1.4334	0.075877	0.837071
ALX4	11	44281994	44331716	211	63346	1.4334	0.075879	0.837071
C6orf62	6	24705089	24721064	39	63346	1.4333	0.075882	0.837071
TRPC4AP	20	33590207	33680674	261	63346	1.4329	0.075945	0.837071
KDSR	18	60994959	61034743	92	63346	1.4328	0.075956	0.837071
HP	16	72088491	72094954	13	63346	1.4327	0.075977	0.837071
RP11-211G3.3	3	187420101	187451637	115	63346	1.4323	0.076036	0.837071
CELSR3	3	48673902	48700348	28	63346	1.4321	0.07606	0.837189
GCNT4	5	74323289	74326724	12	63346	1.4319	0.076084	0.837189
PRR22	19	5782971	5784776	7	63346	1.4313	0.076166	0.837638
FAT3	11	92085262	92629618	1247	63346	1.4301	0.076341	0.837638
RNF207	1	6265535	6281359	37	63346	1.4297	0.076405	0.837638
LETMD1	12	51441745	51454207	34	63346	1.4296	0.076423	0.837638
ALDH16A1	19	49956426	49974305	61	63346	1.4293	0.076462	0.837638
SRPR	11	126132814	126139039	14	63346	1.429	0.0765	0.837638
SLC18A2	10	119000604	119038941	109	63346	1.4284	0.076585	0.837638
GOLGA8B	15	34817408	34880704	122	63346	1.4279	0.076667	0.837638
HPR	16	72088522	72111145	58	63346	1.4276	0.07671	0.837638
LPIN3	20	39969560	39989222	56	63346	1.4275	0.076715	0.837638
FASTKD2	2	207630081	207657233	65	63346	1.4275	0.076722	0.837638
OR10W1	11	58034264	58035732	4	63346	1.4273	0.076748	0.837638
SLC39A5	12	56623833	56631630	9	63346	1.4269	0.076807	0.837638
SERPINB2	18	61538926	61571124	126	63346	1.4269	0.076808	0.837638
SZT2	1	43855553	43918321	104	63346	1.4263	0.076886	0.837638
FGFRL1	4	1003724	1020685	67	63346	1.4262	0.076909	0.837638
PIAS4	19	4007644	4039384	114	63346	1.4261	0.076923	0.837638
C8orf76	8	124232196	124253638	12	63346	1.4258	0.076967	0.837755
SCARB1	12	125261402	125367214	384	63346	1.4254	0.077022	0.837755
TSPAN2	1	115590632	115632121	165	63346	1.4249	0.077093	0.838356
TPRG1L	1	3541566	3546691	14	63346	1.4239	0.077244	0.838957
KRAS	12	25357723	25403870	169	63346	1.4238	0.07725	0.839072
C10orf55	10	75669727	75682535	29	63346	1.4232	0.077341	0.839072
ZNF646	16	31085743	31095517	15	63346	1.4216	0.077575	0.840383
SNX21	20	44462449	44471914	31	63346	1.4215	0.077583	0.840383
KLHL42	12	27932953	27955973	47	63346	1.4214	0.077593	0.840383
VWF	12	6058040	6233936	705	63346	1.4213	0.077619	0.840383
LDB1	10	103867317	103880210	25	63346	1.4206	0.077717	0.84098
CNN1	19	11649532	11661138	40	63346	1.4199	0.077817	0.841121
RBM23	14	23369854	23388393	51	63346	1.4188	0.077984	0.841121
SOHLH1	9	138585253	138591374	33	63346	1.4187	0.07799	0.841121
CDA	1	20915441	20945401	138	63346	1.4186	0.078002	0.841121
OR10V1	11	59480296	59481337	5	63346	1.4184	0.078036	0.841121
PER2	2	239152679	239198743	137	63346	1.4178	0.078131	0.841121
HHAT	1	210501596	210849638	1407	63346	1.4172	0.078213	0.841121
ITIH1	3	52811603	52826078	32	63346	1.417	0.07824	0.841121
PIGW	17	34890847	34895159	6	63346	1.4169	0.078252	0.841121
TNNC2	20	44451853	44462384	29	63346	1.4164	0.078334	0.841121
POLR1E	9	37485932	37503694	121	63346	1.4162	0.078363	0.841121
KTI12	1	52497775	52499488	5	63346	1.4143	0.078633	0.841121
GPR162	12	6930711	6939136	20	63346	1.4142	0.078656	0.841121
TRPV2	17	16318856	16340317	67	63346	1.4141	0.078665	0.841121
TFF3	21	43731777	43735761	8	63346	1.4135	0.078759	0.841121
GSE1	16	85645015	85709810	127	63346	1.4134	0.078772	0.841121
KRT1	12	53068520	53074191	15	63346	1.4133	0.078777	0.841121
DKFZP434H0512	9	98534605	98537013	10	63346	1.4132	0.078802	0.841121
KIDINS220	2	8865408	8977760	220	63346	1.413	0.07883	0.841121
ACTR1A	10	104238986	104262482	75	63346	1.413	0.078833	0.841121
IL18R1	2	102927989	103015218	378	63346	1.4127	0.078866	0.841121
SLCO1C1	12	20848289	20906320	240	63346	1.4127	0.078873	0.841121
ODF4	17	8243182	8249364	36	63346	1.4116	0.07903	0.841121
ZNF35	3	44690219	44702283	15	63346	1.4112	0.07909	0.841121
LRRTM4	2	76974845	77820445	3200	63346	1.411	0.079116	0.841121
OR51J1	11	5423827	5424777	12	63346	1.4109	0.079133	0.841121
GNG7	19	2511217	2702707	900	63346	1.4106	0.079181	0.841121
RGL3	19	11495017	11530018	91	63346	1.4105	0.079202	0.841121
KBTBD4	11	47593749	47600567	11	63346	1.4104	0.079204	0.841121
SLC22A7	6	43263432	43273276	17	63346	1.4103	0.07923	0.841121
PRDM13	6	100054606	100063454	14	63346	1.41	0.079275	0.841121
ARL10	5	175792471	175828866	89	63346	1.4095	0.079345	0.841121
MRPS23	17	55916842	55927417	27	63346	1.409	0.07942	0.841121
CAMK1D	10	12391481	12877545	2032	63346	1.4089	0.079438	0.841121
FBXO40	3	121311966	121349139	132	63346	1.4088	0.079454	0.841121
KIAA1143	3	44779153	44803154	35	63346	1.4082	0.07954	0.841121
RPAIN	17	5322961	5336196	65	63346	1.4081	0.079547	0.841121
MIPEP	13	24304328	24463558	490	63346	1.408	0.07956	0.841121
EPHX2	8	27348296	27403081	155	63346	1.4076	0.079628	0.841121
ST5	11	8714898	8932498	610	63346	1.4076	0.07963	0.841121
GXYLT1	12	42475647	42538681	166	63346	1.4073	0.079672	0.841121
ATAD3C	1	1385069	1405538	72	63346	1.4073	0.079673	0.841121
UCN3	10	5406972	5416169	31	63346	1.4069	0.079722	0.841121
OR4S1	11	48327775	48328704	2	63346	1.4061	0.079842	0.841121
RAPSN	11	47459308	47470730	36	63346	1.406	0.079865	0.841121
RP11-178C3.1	17	58018269	58050462	49	63346	1.4058	0.079888	0.841121
UCMA	10	13263767	13276334	72	63346	1.4053	0.079962	0.841121
ZKSCAN3	6	28317691	28336947	66	63346	1.4052	0.079979	0.841121
SAPCD2	9	139956581	139965040	26	63346	1.4051	0.080002	0.841121
PCNXL3	11	65383244	65404910	32	63346	1.405	0.080003	0.841121
RAP1A	1	112084840	112259313	557	63346	1.405	0.080014	0.841121
UGT1A8	2	234526291	234681956	557	63346	1.4038	0.080183	0.841808
ADCYAP1R1	7	31092076	31151089	172	63346	1.4037	0.080205	0.841808
2019-09-11	4	77870856	77961537	244	63346	1.4035	0.080237	0.841808
SH3GL2	9	17579080	17797127	1107	63346	1.403	0.08031	0.842387
RP4-583P15.14	20	62369623	62371751	5	63346	1.4023	0.080406	0.842964
TMEM63A	1	226033237	226070069	111	63346	1.4014	0.080542	0.84307
OR10Q1	11	57995354	57996390	3	63346	1.4014	0.080542	0.84307
PDCL3	2	101179152	101193197	45	63346	1.4013	0.080555	0.843176
EXD1	15	41474923	41522941	210	63346	1.4013	0.080564	0.843176
NT5DC2	3	52558386	52569070	28	63346	1.4006	0.080674	0.843281
CERS3	15	100940600	101085200	734	63346	1.4004	0.080694	0.843281
PNKD	2	219135115	219211516	197	63346	1.3992	0.080873	0.84443
PSG4	19	43696854	43711451	134	63346	1.3992	0.08088	0.84443
ARFRP1	20	62329996	62339377	17	63346	1.3982	0.081034	0.845004
ALKBH6	19	36500022	36505141	6	63346	1.3975	0.081137	0.845255
RPL4	15	66790355	66816870	85	63346	1.3974	0.081152	0.845255
MS4A8	11	60467047	60483284	14	63346	1.3966	0.081261	0.845255
SLC2A3	12	8071826	8088871	32	63346	1.3964	0.081297	0.845255
IRG1	13	77522632	77532777	26	63346	1.3958	0.081389	0.845255
MORN3	12	122089024	122110537	59	63346	1.3955	0.081437	0.845255
NIM1K	5	43192173	43280952	220	63346	1.3951	0.081498	0.845255
MFSD3	8	145734457	145736596	2	63346	1.3949	0.081523	0.845255
LUC7L	16	238968	279462	78	63346	1.3944	0.081603	0.845255
RNF222	17	8294022	8301144	25	63346	1.3941	0.081648	0.845255
RNF26	11	119205237	119208023	8	63346	1.394	0.081653	0.845255
MAB21L2	4	151503077	151505843	3	63346	1.394	0.081656	0.845255
MSANTD1	4	3246096	3273465	103	63346	1.3939	0.081668	0.845255
SYF2	1	25549170	25558993	7	63346	1.3937	0.081706	0.845255
FAM115C	7	143318043	143427502	11	63346	1.3936	0.081726	0.845255
ZBTB37	1	173837220	173872687	102	63346	1.3919	0.081983	0.846327
UGT2A1	4	70454912	70518967	329	63346	1.3916	0.082017	0.846327
UGT2A2	4	70454135	70505360	272	63346	1.3915	0.082043	0.846327
RUNX3	1	25226002	25291612	143	63346	1.3912	0.082077	0.846327
HOXD9	2	176987088	176989853	5	63346	1.3908	0.082145	0.846327
EIF4E3	3	71724567	71803924	272	63346	1.3906	0.082173	0.846327
RPS19BP1	22	39925098	39928860	4	63346	1.3904	0.0822	0.846327
OR52B4	11	4388493	4389616	3	63346	1.39	0.08227	0.846327
DPPA5	6	74062785	74064018	2	63346	1.3898	0.08229	0.846327
PRDM12	9	133539981	133558368	54	63346	1.3898	0.082292	0.846327
TTC22	1	55245385	55266940	68	63346	1.3896	0.082329	0.846327
NUP205	7	135242667	135333505	403	63346	1.3883	0.082529	0.847189
OPRD1	1	29138654	29190208	175	63346	1.388	0.082568	0.847189
GFRAL	6	55192267	55267291	595	63346	1.3877	0.082611	0.847189
TNFRSF6B	20	62328021	62330037	11	63346	1.3874	0.082663	0.847189
FAXC	6	99719045	99797938	273	63346	1.3872	0.082697	0.847189
TYROBP	19	36395303	36399197	16	63346	1.3871	0.082707	0.847189
ZWILCH	15	66797297	66842115	137	63346	1.3869	0.082736	0.847189
SLC22A13	3	38307303	38319806	22	63346	1.3865	0.082801	0.847751
TEKT2	1	36549676	36553876	8	63346	1.3859	0.082883	0.848312
EFEMP1	2	56093102	56151274	197	63346	1.3852	0.082988	0.848337
PEG10	7	94285637	94299007	17	63346	1.3846	0.083086	0.848337
TTC30B	2	178413726	178417742	3	63346	1.3846	0.083092	0.848337
SOX5	12	23682440	24103966	1131	63346	1.3842	0.083146	0.848337
CNST	1	246729746	246831886	330	63346	1.3835	0.083258	0.848337
RPS10	6	34385231	34393902	21	63346	1.3829	0.083352	0.848337
GJC1	17	42875816	42908184	53	63346	1.3829	0.083355	0.848337
PTPN14	1	214522039	214725792	804	63346	1.3828	0.083359	0.848337
SIX1	14	61110133	61124977	17	63346	1.3828	0.083369	0.848337
MRPS18C	4	84377085	84390888	33	63346	1.3824	0.083418	0.848337
CHEK2	22	29083731	29138410	152	63346	1.3823	0.083447	0.848337
CYP4A11	1	47394849	47407156	41	63346	1.3812	0.083602	0.848362
NT5M	17	17206649	17250977	146	63346	1.3808	0.083672	0.848362
SPRY4	5	141689992	141706020	29	63346	1.3808	0.083674	0.848362
RP11-977G19.10	12	56679700	56709843	53	63346	1.3805	0.083709	0.848362
OR51B6	11	5372738	5373676	16	63346	1.3803	0.083748	0.848362
C15orf26	15	81299374	81441516	404	63346	1.38	0.083799	0.848362
MAD2L2	1	11734537	11751707	66	63346	1.3799	0.083815	0.848362
DNPEP	2	220238268	220264744	55	63346	1.3795	0.083873	0.848362
SLC25A42	19	19174808	19223697	93	63346	1.3793	0.083905	0.848362
AP000695.1	21	37858165	37860058	14	63346	1.3792	0.083913	0.848362
MSGN1	2	17997763	17998368	3	63346	1.3791	0.083937	0.848362
ADCY7	16	50280048	50352046	174	63346	1.3787	0.08399	0.848459
CAMSAP3	19	7660788	7683190	62	63346	1.3786	0.084015	0.848459
MZF1	19	59073298	59084942	25	63346	1.3775	0.084183	0.850021
ZNHIT3	17	34842473	34855154	23	63346	1.3768	0.084282	0.850573
PARD3	10	34398488	35104253	1740	63346	1.3757	0.084456	0.851403
FGF8	10	103529899	103535854	3	63346	1.3755	0.084483	0.851403
TTC39A	1	51752930	51810788	107	63346	1.3744	0.084654	0.851403
C4orf26	4	76481258	76491095	34	63346	1.3741	0.084708	0.851403
OR51A7	11	4928600	4929538	4	63346	1.3741	0.084711	0.851403
KMT2D	12	49412758	49453557	36	63346	1.374	0.084717	0.851403
ZNF30	19	35417807	35436074	72	63346	1.3739	0.084731	0.851403
NPPC	2	232786530	232791113	7	63346	1.3737	0.084762	0.851496
SHPK	17	3511556	3539616	116	63346	1.3733	0.084833	0.851496
CCNK	14	99947506	100001381	99	63346	1.3731	0.084855	0.851588
ALDH1L2	12	105413568	105478355	276	63346	1.3727	0.084917	0.851588
DAPK2	15	64199235	64364232	560	63346	1.3715	0.085113	0.852047
DNAJC14	12	56214744	56224608	21	63346	1.3712	0.085149	0.852047
CCDC136	7	128430811	128462186	69	63346	1.3708	0.085226	0.852047
CLDN14	21	37832919	37948867	465	63346	1.3706	0.08525	0.852047
MPG	16	127006	135852	27	63346	1.3703	0.085289	0.852047
INS	11	2181009	2182571	6	63346	1.3702	0.085318	0.852047
TEAD4	12	3068496	3149839	340	63346	1.3695	0.085415	0.852047
C19orf71	19	3539152	3544028	12	63346	1.3695	0.085425	0.852047
SPIC	12	101869199	101880775	43	63346	1.3695	0.085427	0.852047
CRB2	9	126118449	126142603	92	63346	1.3693	0.085446	0.852047
CKLF	16	66586466	66600154	26	63346	1.3693	0.085455	0.852138
UGT2A1	4	70454135	70518965	330	63346	1.369	0.085497	0.852138
RP11-242G20.1	10	71444655	71452208	40	63346	1.3686	0.085569	0.852229
ANKMY2	7	16639401	16685442	197	63346	1.3682	0.085619	0.852229
OR1A2	17	3100813	3101742	5	63346	1.3674	0.085751	0.853314
OR10T2	1	158368312	158369256	8	63346	1.3674	0.085754	0.853314
SGCE	7	94214542	94285521	94	63346	1.3666	0.085869	0.853582
GCNT7	20	55066548	55100981	100	63346	1.3657	0.086019	0.853582
MGC4294	20	57209828	57210772	5	63346	1.3654	0.086071	0.853582
AIFM3	22	21319396	21335649	58	63346	1.3652	0.086095	0.853582
LMBR1	7	156461646	156685924	799	63346	1.3651	0.086111	0.853582
WIPF3	7	29846102	29956682	388	63346	1.365	0.086119	0.853582
GPD1L	3	32147181	32210205	279	63346	1.3648	0.086152	0.853671
HELQ	4	84328496	84377009	92	63346	1.3642	0.086247	0.853671
THAP7	22	21353393	21356485	7	63346	1.364	0.086284	0.85376
REM2	14	23352374	23356895	9	63346	1.3639	0.086301	0.85376
PPP3CA	4	101944566	102269435	808	63346	1.3631	0.086428	0.854299
CCDC89	11	85394893	85397320	4	63346	1.3621	0.086581	0.854475
DIS3L	15	66585555	66626236	113	63346	1.362	0.086593	0.854475
TLN1	9	35696945	35732392	49	63346	1.3618	0.086624	0.854475
HSPA2	14	65002623	65009955	23	63346	1.3618	0.086625	0.854475
HAPLN3	15	89420519	89438857	85	63346	1.3615	0.086673	0.854562
CDK3	17	73996987	74002080	13	63346	1.3611	0.086735	0.854562
ARL5C	17	37313147	37323737	52	63346	1.3599	0.086926	0.85517
GRIN3B	19	1000418	1009731	84	63346	1.3599	0.086936	0.85517
ZDHHC23	3	113666748	113684248	30	63346	1.3597	0.086956	0.85517
RBKS	2	28004231	28113965	194	63346	1.3595	0.086999	0.85517
CASP12	11	104756445	104769397	8	63346	1.3591	0.087054	0.85517
SLC16A3	17	80186273	80219005	74	63346	1.3583	0.087191	0.85517
DOCK10	2	225629807	225907162	794	63346	1.3576	0.087295	0.85517
NANOS2	19	46416475	46418036	4	63346	1.3576	0.087301	0.85517
PIGC	1	172339329	172413230	167	63346	1.3574	0.087334	0.85517
SIGLEC6	19	52022779	52035110	71	63346	1.3573	0.087339	0.85517
MYL12A	18	3247479	3256234	38	63346	1.3572	0.087355	0.85517
SNX3	6	108532426	108582464	94	63346	1.3571	0.087375	0.85517
NAA20	20	19997760	20014299	35	63346	1.357	0.087389	0.85517
SLC6A2	16	55689516	55740104	183	63346	1.3567	0.087438	0.85517
APOH	17	64208151	64252643	185	63346	1.3554	0.087637	0.856234
RNF114	20	48552948	48570429	51	63346	1.3554	0.087642	0.856234
TGIF2	20	35201891	35222353	18	63346	1.3549	0.087717	0.856765
NPL	1	182758428	182799519	101	63346	1.3528	0.088056	0.85824
CCR9	3	45927996	45944667	40	63346	1.3528	0.088063	0.85824
KIF21A	12	39687030	39837192	260	63346	1.3525	0.08811	0.85824
TDRP	8	439803	495781	296	63346	1.3518	0.088215	0.85824
BCCIP	10	127512115	127542264	49	63346	1.3517	0.088235	0.85824
POPDC3	6	105606155	105627870	66	63346	1.3516	0.088252	0.85824
UNC13A	19	17712137	17799401	361	63346	1.3515	0.088273	0.85824
KIF6	6	39297766	39693181	1151	63346	1.3514	0.088288	0.85824
FAM209A	20	55092243	55101198	24	63346	1.3512	0.088314	0.85824
RHBDF1	16	108058	126354	53	63346	1.3508	0.088375	0.85824
UBA3	3	69103881	69129559	51	63346	1.3508	0.088379	0.85824
LMO3	12	16701307	16763528	74	63346	1.3508	0.088387	0.85824
TLR9	3	52255097	52265206	10	63346	1.3501	0.088498	0.858404
MRPL47	3	179306073	179322442	32	63346	1.3493	0.088622	0.858404
NFE2L3	7	26191860	26226745	99	63346	1.3492	0.088633	0.858404
SERPINI2	3	167159577	167196792	110	63346	1.3492	0.088637	0.858404
MGST1	12	16500076	16762193	562	63346	1.3487	0.088721	0.858486
CCDC27	1	3668962	3688209	65	63346	1.3486	0.08874	0.858486
TIMM50	19	39971052	39984422	31	63346	1.3483	0.088783	0.858731
PPP1R3D	20	58511894	58515352	2	63346	1.3473	0.088938	0.858731
KM-PA-2	8	145317003	145331153	1	63346	1.3471	0.088977	0.858731
CNTRL	9	123837141	123939888	248	63346	1.3469	0.089003	0.858731
EIF3E	8	109213445	109447562	799	63346	1.3467	0.089033	0.858731
ARL4D	17	41476327	41478505	5	63346	1.3466	0.089048	0.858731
GBE1	3	81538850	81811312	510	63346	1.3464	0.089088	0.859254
SLC11A1	2	219246752	219261617	25	63346	1.3455	0.089235	0.859776
CASKIN1	16	2227184	2246526	22	63346	1.345	0.089319	0.860298
ECE1	1	21543740	21671997	391	63346	1.3443	0.089422	0.860819
CCNA1	13	37005967	37017019	23	63346	1.3441	0.089456	0.860898
CCDC110	4	186366336	186392913	104	63346	1.344	0.089475	0.860898
RASL10B	17	34058668	34070540	27	63346	1.3427	0.089691	0.861497
DMXL2	15	51739908	51915030	437	63346	1.3426	0.0897	0.861497
C11orf88	11	111385510	111407756	32	63346	1.3425	0.089713	0.861497
GTF2IRD2B	7	74508364	74565623	9	63346	1.3419	0.089815	0.861575
HAUS1	18	43684298	43708299	77	63346	1.3417	0.089839	0.861575
NMS	2	101086944	101099742	55	63346	1.3413	0.089911	0.861653
SERTAD1	19	40927499	40931932	8	63346	1.3413	0.089914	0.861653
ENPP4	6	46097730	46114436	47	63346	1.3405	0.090036	0.862171
ZFP82	19	36874022	36909558	77	63346	1.34	0.090121	0.862688
CPB1	3	148508889	148577974	236	63346	1.3397	0.090171	0.862765
TMEM161A	19	19229978	19249322	47	63346	1.3397	0.090177	0.862765
FAM177A1	14	35514113	35582336	257	63346	1.3388	0.090312	0.862917
HTR3E	3	183814852	183824783	28	63346	1.3384	0.090383	0.862917
MYH7B	20	33563206	33590240	75	63346	1.3383	0.0904	0.862917
ZBTB25	14	64915824	64971931	131	63346	1.3381	0.090431	0.862917
UNC93B1	11	67758575	67772452	33	63346	1.3374	0.090539	0.862994
ULK1	12	132379196	132407712	75	63346	1.3374	0.090547	0.862994
CCDC78	16	772582	776954	11	63346	1.3373	0.090565	0.863508
FAM189A1	15	29412457	29862927	1495	63346	1.3361	0.090765	0.864711
PPP2R5E	14	63838075	64010092	532	63346	1.3354	0.090875	0.864711
KCNH7	2	163227917	163695240	974	63346	1.3349	0.090953	0.864711
C1orf131	1	231359509	231376933	45	63346	1.3349	0.09096	0.864711
MMRN2	10	88695297	88729238	98	63346	1.3343	0.091049	0.864711
C13orf45	13	76445187	76457947	79	63346	1.334	0.091099	0.864711
CTPS1	1	41445007	41478235	95	63346	1.3336	0.091176	0.864711
TIAL1	10	121334199	121356541	33	63346	1.3333	0.091218	0.864711
ZSCAN23	6	28399707	28411279	36	63346	1.3327	0.091323	0.864711
NUP210	3	13357737	13461809	345	63346	1.3325	0.091342	0.864711
ZIC4	3	147103833	147124647	33	63346	1.3324	0.091366	0.864711
CYP4V2	4	187112674	187134610	93	63346	1.3321	0.091406	0.864711
C8orf49	8	11618896	11620309	10	63346	1.3321	0.091412	0.864711
N4BP2	4	40058446	40159872	267	63346	1.3314	0.091537	0.864711
COL12A1	6	75794042	75915767	197	63346	1.3311	0.091584	0.864711
CAPZA2	7	116451124	116562103	192	63346	1.3304	0.091688	0.864711
C8orf82	8	145751117	145754516	3	63346	1.3299	0.091776	0.864711
BET1	7	93592074	93633694	62	63346	1.3298	0.091796	0.864711
PDZRN4	12	41582250	41968392	1418	63346	1.3297	0.091813	0.864711
LNPEP	5	96271098	96373219	325	63346	1.329	0.091922	0.864711
AMZ2	17	66243715	66253297	28	63346	1.3281	0.092072	0.864711
NUDT22	11	63993413	63998158	9	63346	1.3276	0.092149	0.864711
BCL2L12	19	50168823	50177173	11	63346	1.3275	0.092177	0.864711
SLC17A3	6	25833294	25882514	145	63346	1.3274	0.092193	0.864711
ACYP2	2	54197975	54532437	1037	63346	1.3273	0.092201	0.864711
AC132186.1	16	66516775	66519747	4	63346	1.3272	0.092216	0.864711
CYP4B1	1	47223510	47285085	161	63346	1.3271	0.092237	0.864711
PGLYRP3	1	153270338	153283194	33	63346	1.3262	0.092379	0.864711
SRPK1	6	35800743	35889119	206	63346	1.3255	0.092499	0.864711
[truncated: 16,760 more rows]

## Sheet: T6.tissue.53
Table 6.Tissue enrichment analysis for genes differentially associated with the two disorders (performed in 53 general tissue types in GTEx using MAGMA)
Tissues that having an adjusted p-value (FDR) below 0.05 are highlighted in bold.
Tissues	nGENEs	BETA	BETA_STD	SE	P
Colon_Sigmoid	16803	0.020323	0.034758	0.012608	0.053505
Brain_Cerebellar_Hemisphere	16803	0.0096405	0.017108	0.0062483	0.061439
Esophagus_Muscularis	16803	0.016537	0.028393	0.012616	0.094964
Adrenal_Gland	16803	0.012252	0.021528	0.0099343	0.10875
Esophagus_Gastroesophageal_Junction	16803	0.015753	0.027036	0.013133	0.11517
Brain_Cerebellum	16803	0.007667	0.013514	0.0064319	0.11663
Pancreas	16803	0.010168	0.015573	0.0088899	0.12636
Pituitary	16803	0.0078545	0.013193	0.0088233	0.18669
Muscle_Skeletal	16803	0.0056727	0.0093834	0.0070961	0.21203
Kidney_Cortex	16803	0.0071437	0.011788	0.0096186	0.22884
Liver	16803	0.0047236	0.007759	0.0065314	0.23478
Small_Intestine_Terminal_Ileum	16803	0.0053014	0.0088103	0.0086293	0.2695
Adipose_Visceral_Omentum	16803	0.0060422	0.010369	0.011466	0.29911
Stomach	16803	0.0063357	0.010312	0.012197	0.30173
Adipose_Subcutaneous	16803	0.0034294	0.0059877	0.011137	0.37907
Spleen	16803	0.0021291	0.0038053	0.0074646	0.38774
Thyroid	16803	0.0027347	0.0047618	0.010207	0.39438
Brain_Nucleus_accumbens_basal_ganglia	16803	0.0016583	0.0026609	0.0078033	0.41586
Heart_Atrial_Appendage	16803	0.001736	0.0028406	0.009821	0.42985
Brain_Caudate_basal_ganglia	16803	0.00099455	0.0015866	0.00815	0.45144
Brain_Frontal_Cortex_BA9	16803	0.0005864	0.00097827	0.0070922	0.46705
Brain_Cortex	16803	0.00047248	0.00078831	0.0072677	0.47408
Breast_Mammary_Tissue	16803	0.00069496	0.0011826	0.013059	0.47878
Cells_EBV-transformed_lymphocytes	16803	0.00024252	0.00046189	0.0052621	0.48162
Whole_Blood	16803	-9.9816e-05	-0.00016031	0.0059066	0.50674
Brain_Anterior_cingulate_cortex_BA24	16803	-0.00031929	-0.00051677	0.0075002	0.51698
Colon_Transverse	16803	-0.0005637	-0.00093089	0.010988	0.52046
Brain_Putamen_basal_ganglia	16803	-0.0006264	-0.00098692	0.0082428	0.53029
Brain_Hypothalamus	16803	-0.00073456	-0.0011642	0.0083446	0.53507
Fallopian_Tube	16803	-0.0023459	-0.0039936	0.012723	0.57314
Nerve_Tibial	16803	-0.0021813	-0.003814	0.011048	0.57826
Ovary	16803	-0.0019855	-0.0034816	0.0099885	0.57878
Cells_Transformed_fibroblasts	16803	-0.0016309	-0.0029233	0.0076273	0.58466
Uterus	16803	-0.0027861	-0.0048754	0.011758	0.59365
Brain_Spinal_cord_cervical_c-1	16803	-0.0025829	-0.00405	0.0090373	0.61249
Brain_Hippocampus	16803	-0.0030075	-0.0047008	0.0082815	0.64175
Artery_Tibial	16803	-0.0038792	-0.0067708	0.010458	0.64465
Brain_Substantia_nigra	16803	-0.0045036	-0.0070773	0.0091296	0.6891
Brain_Amygdala	16803	-0.0044295	-0.0069702	0.0082346	0.70468
Testis	16803	-0.002963	-0.0048517	0.0054438	0.70687
Lung	16803	-0.0058717	-0.0099899	0.0097741	0.72599
Artery_Aorta	16803	-0.0064674	-0.011252	0.010708	0.72707
Bladder	16803	-0.0085349	-0.014531	0.012384	0.75464
Cervix_Endocervix	16803	-0.0085685	-0.014719	0.01232	0.75663
Heart_Left_Ventricle	16803	-0.0066009	-0.010578	0.0091284	0.76519
Prostate	16803	-0.0091551	-0.015511	0.012057	0.77616
Artery_Coronary	16803	-0.010393	-0.017848	0.012277	0.80136
Cervix_Ectocervix	16803	-0.014398	-0.02418	0.013554	0.85595
Minor_Salivary_Gland	16803	-0.011447	-0.018675	0.010124	0.87089
Skin_Not_Sun_Exposed_Suprapubic	16803	-0.0102	-0.017406	0.0080643	0.89703
Vagina	16803	-0.015686	-0.026097	0.01169	0.91016
Skin_Sun_Exposed_Lower_leg	16803	-0.012178	-0.020891	0.0080157	0.93565
Esophagus_Mucosa	16803	-0.012102	-0.020563	0.0077971	0.93967

## Sheet: T7.rg
Table 7. Genetic correlation analysis with 42 related traits.
Genetic correlations with an adjusted p-value below 0.05 are highlighted in bold. P (FDR): FDR method was employed to adjust for multiple testing.
Generally, rg reflects how much the non-shared or unique genetic component of the 1st disorder is genetically correlated with a specific trait, when compared to the 2nd disorder in the pair.
trait1	trait2	PMID	Category	ethnicity	rg	se	z	P	P(FDR)	h2_obs	h2_obs_se	h2_int	h2_int_se	gcov_int	gcov_int_se	note
edvs.mdd	Years of schooling 2016	27225129	education	European	0.4117	0.0415	9.9093	3.7948e-23	1.44e-21	0.1263	0.0045	0.9299	0.0102	1.1326e-05	0.0049	SNPs from the MHC (chr6 26M~34M) region was removed for this traits
edvs.mdd	Years of schooling (proxy cognitive performance)	25201988	education	European	0.4636	0.0726	6.3837	1.7287e-10	3.29e-09	0.1067	0.0074	1.0272	0.009	0.001	0.0059	SNPs from the MHC (chr6 26M~34M) region was removed for this traits
edvs.mdd	Years of schooling 2013	23722424	education	European	0.4358	0.0716	6.0838	1.1734e-09	1.48e-08	0.0841	0.0064	1.0194	0.0092	0.0003	0.0056	SNPs from the MHC (chr6 26M~34M) region was removed for this traits
edvs.mdd	College completion	23722424	education	European	0.4206	0.0733	5.7349	9.7575e-09	9.27e-08	0.0793	0.0057	1.021	0.0086	0.0032	0.0054	SNPs from the MHC (chr6 26M~34M) region was removed for this traits
edvs.mdd	Insomnia	28604731	sleeping	European	-0.3521	0.0763	-4.616	3.9128e-06	2.97e-05	0.0476	0.0048	1.0032	0.0069	-0.0061	0.0047	SNPs from the MHC (chr6 26M~34M) region was removed for this traits
edvs.mdd	Coronary artery disease	26343387	cardiometabolic	Mixed	-0.2257	0.0534	-4.2293	2.3445e-05	0.000148	0.0798	0.0059	1.0428	0.0096	0.0139	0.0049	Caution: using this data may yield less robust results due to minor departure of the LD structure; SNPs from the MHC (chr6 26M~34M) region was removed for this traits
edvs.mdd	Insomnia	27992416	sleeping	European	-0.2741	0.0689	-3.9763	6.9999e-05	0.00038	0.134	0.012	1.0018	0.008	-0.0068	0.0052	SNPs from the MHC (chr6 26M~34M) region was removed for this traits
edvs.mdd	Intelligence	28530673	cognitive	European	0.1594	0.0549	2.9026	0.0037	0.0171	0.1901	0.0105	1.0076	0.0082	-0.005	0.0051	SNPs from the MHC (chr6 26M~34M) region was removed for this traits
edvs.mdd	Excessive daytime sleepiness	27992416	sleeping	European	-0.217	0.0756	-2.8693	0.0041	0.0171	0.054	0.0053	1.0028	0.007	0.0036	0.0044	SNPs from the MHC (chr6 26M~34M) region was removed for this traits
edvs.mdd	Childhood IQ	23358156	education	European	0.3201	0.1126	2.8423	0.0045	0.0171	0.2726	0.0465	1.0024	0.0093	-0.0113	0.0058	SNPs from the MHC (chr6 26M~34M) region was removed for this traits
edvs.mdd	Mothers age at death	27015805	aging	European	0.3806	0.1361	2.7964	0.0052	0.018	0.0368	0.0075	1.0113	0.0068	-0.0019	0.0054	SNPs from the MHC (chr6 26M~34M) region was removed for this traits
edvs.mdd	Parents age at death	27015805	aging	European	0.3637	0.1327	2.7409	0.0061	0.0193	0.0293	0.0071	1.0152	0.0064	0.004	0.0046	SNPs from the MHC (chr6 26M~34M) region was removed for this traits
edvs.mdd	Neo-conscientiousness	21173776	personality	European	0.5237	0.1932	2.71	0.0067	0.0196	0.0738	0.0295	0.9999	0.0068	0.0025	0.0056	Caution: using this data may yield results outside bounds due to relative low Z score of the SNP heritability of the trait; SNPs from the MHC (chr6 26M~34M) region was removed for this traits
edvs.mdd	ICV	25607358	brain_volume	European	0.3374	0.136	2.4804	0.0131	0.0356	0.1746	0.0438	1.0024	0.0068	-0.0105	0.0045	SNPs from the MHC (chr6 26M~34M) region was removed for this traits
edvs.mdd	Fathers age at death	27015805	aging	European	0.247	0.1128	2.1906	0.0285	0.0722	0.0404	0.0067	1.017	0.0068	0.0053	0.0049	SNPs from the MHC (chr6 26M~34M) region was removed for this traits
edvs.mdd	Subjective well being	27089181	psychiatric	European	0.1583	0.0762	2.0768	0.0378	0.0898	0.0249	0.002	1.0022	0.007	0.0107	0.0052	SNPs from the MHC (chr6 26M~34M) region was removed for this traits
edvs.mdd	Attention deficit hyperactivity disorder (No GC)	27663945	psychiatric	European	-0.297	0.1606	-1.8492	0.0644	0.132	0.0737	0.03	1.0075	0.0076	-0.0053	0.0057	Caution: using this data may yield results outside bounds due to relative low Z score of the SNP heritability of the trait; SNPs from the MHC (chr6 26M~34M) region was removed for this traits
edvs.mdd	Attention deficit hyperactivity disorder (GC)	27663945	psychiatric	European	-0.2958	0.1603	-1.8454	0.065	0.132	0.0727	0.0295	0.9929	0.0074	-0.0052	0.0056	Caution: using this data may yield results outside bounds due to relative low Z score of the SNP heritability of the trait; SNPs from the MHC (chr6 26M~34M) region was removed for this traits
edvs.mdd	Neo-openness to experience	21173776	personality	European	0.2855	0.1552	1.8398	0.0658	0.132	0.1048	0.0262	0.992	0.0065	-0.0071	0.0052	SNPs from the MHC (chr6 26M~34M) region was removed for this traits
edvs.mdd	Neuroticism	27089181	personality	European	-0.0889	0.0619	-1.4363	0.1509	0.287	0.0894	0.0075	0.99	0.0119	-0.0248	0.0053	SNPs from the MHC (chr6 26M~34M) region was removed for this traits
edvs.mdd	Amyotrophic lateral sclerosis	27455348	neurological	European	0.178	0.1364	1.3051	0.1919	0.347	0.0498	0.0131	0.9944	0.0062	0.019	0.0046	Caution: using this data may yield results outside bounds due to relative low Z score of the SNP heritability of the trait; SNPs from the MHC (chr6 26M~34M) region was removed for this traits
edvs.mdd	Mean Thalamus	25607358	brain_volume	European	-0.1586	0.1377	-1.1515	0.2495	0.432	0.14	0.0365	0.9794	0.0063	-0.0027	0.0048	SNPs from the MHC (chr6 26M~34M) region was removed for this traits
edvs.mdd	Mean Hippocampus	25607358	brain_volume	European	-0.1595	0.1456	-1.0953	0.2734	0.451	0.1419	0.0393	0.9873	0.0066	0.0013	0.0049	SNPs from the MHC (chr6 26M~34M) region was removed for this traits
edvs.mdd	Bipolar disorder	21926972	psychiatric	European	0.0801	0.075	1.0678	0.2856	0.453	0.434	0.0374	1.0225	0.0072	0.0665	0.0055	SNPs from the MHC (chr6 26M~34M) region was removed for this traits
edvs.mdd	Mean Caudate	25607358	brain_volume	European	0.0928	0.0893	1.0389	0.2988	0.454	0.2501	0.0396	0.9686	0.0062	-0.0028	0.0043	SNPs from the MHC (chr6 26M~34M) region was removed for this traits
edvs.mdd	Autism spectrum disorder	0	psychiatric	European	-0.0666	0.0879	-0.7581	0.4484	0.616	0.4618	0.0533	0.964	0.0068	0.0026	0.0046	SNPs from the MHC (chr6 26M~34M) region was removed for this traits
edvs.mdd	Mean Accumbens	25607358	brain_volume	European	0.1246	0.1664	0.7491	0.4538	0.616	0.0906	0.0368	0.9794	0.0064	-0.0064	0.0044	Caution: using this data may yield results outside bounds due to relative low Z score of the SNP heritability of the trait; SNPs from the MHC (chr6 26M~34M) region was removed for this traits
edvs.mdd	PGC cross-disorder analysis	23453885	psychiatric	European	-0.051	0.0688	-0.741	0.4587	0.616	0.1723	0.0131	1.0139	0.0112	0.031	0.0067	SNPs from the MHC (chr6 26M~34M) region was removed for this traits
edvs.mdd	Parkinsons disease	19915575	neurological	European	0.0569	0.0788	0.722	0.4703	0.616	0.4087	0.1185	1.1236	0.0089	-0.0105	0.004	SNPs from the MHC (chr6 26M~34M) region was removed for this traits
edvs.mdd	Schizophrenia	25056061	psychiatric	Mixed	0.0338	0.0494	0.6848	0.4935	0.626	0.4602	0.019	1.0509	0.013	0.0549	0.0067	Caution: using this data may yield less robust results due to minor departure of the LD structure; SNPs from the MHC (chr6 26M~34M) region was removed for this traits
edvs.mdd	Mean Pallidum	25607358	brain_volume	European	0.0768	0.1196	0.642	0.5209	0.639	0.1612	0.0403	0.9779	0.0068	-0.0068	0.0047	SNPs from the MHC (chr6 26M~34M) region was removed for this traits
edvs.mdd	Adiponectin	22479202	cardiometabolic	Mixed	0.0603	0.1081	0.5576	0.5771	0.685	0.1205	0.0257	1.0223	0.0123	0.003	0.0054	Caution: using this data may yield less robust results due to minor departure of the LD structure; SNPs from the MHC (chr6 26M~34M) region was removed for this traits
edvs.mdd	Neuroticism	24828478	personality	European	-0.0562	0.1229	-0.4572	0.6475	0.746	0.0143	0.0033	1.0098	0.0063	-0.0101	0.0046	SNPs from the MHC (chr6 26M~34M) region was removed for this traits
edvs.mdd	Mean Putamen	25607358	brain_volume	European	-0.038	0.0925	-0.411	0.6811	0.761	0.2986	0.0449	0.9501	0.0071	-0.002	0.0045	SNPs from the MHC (chr6 26M~34M) region was removed for this traits
edvs.mdd	Alzheimers disease	24162737	neurological	European	-0.0464	0.1279	-0.3628	0.7168	0.778	0.0447	0.0209	1.0661	0.0292	0.0145	0.0052	SNPs from the MHC (chr6 26M~34M) region was removed for this traits
edvs.mdd	Sleep duration	27494321	sleeping	European	-0.0164	0.0681	-0.2405	0.8099	0.855	0.0549	0.0052	1.0209	0.0075	0.0009	0.0047	SNPs from the MHC (chr6 26M~34M) region was removed for this traits
edvs.mdd	Chronotype	27494321	sleeping	European	-0.0084	0.0564	-0.1489	0.8816	0.906	0.1011	0.0059	1.0149	0.0078	0.0063	0.0055	SNPs from the MHC (chr6 26M~34M) region was removed for this traits
edvs.mdd	Attention deficit hyperactivity disorder	20732625	psychiatric	European	-0.002	0.1423	-0.0142	0.9887	0.989	0.2523	0.0906	1.0055	0.0061	0.0062	0.005	Caution: using this data may yield results outside bounds due to relative low Z score of the SNP heritability of the trait; SNPs from the MHC (chr6 26M~34M) region was removed for this traits
edvs.mdd	Ischemic stroke	26935894	cardiometabolic	Mixed	NA	NA	NA	NA	NA	NA	NA	NA	NA	NA	NA	Caution: using these data may yield less robust results due to minor departure of the LD structure; SNPs from the MHC (chr6 26M-34M) region were removed for this trait

## Sheet: T8.predict.indice
Table 8. Maximum ability to distinguish between the two disorders based on SNP-based heritability (i.e. assuming all GWAS-panel variants are found)
Comparison	Percentile/Ptop	AUC.accurate	AUC.approx	AUC.approx2	Prop.cases.exp	VarPredRisk	VarPredRisk.to.MaxVar	Mean.predrisk.case	Mean.predrisk.unaffect	MeanRiskDiff	AbsRisk
mdd vs. ed	0.1	0.779997	0.764228	0.78154	0.345485	0.00779202	0.100725	0.17673	0.0761111	0.100619	0.00928737
	0.3				0.676858						0.0282664
	0.5				0.85412						0.0551017
	0.7				0.950638						0.0989333
	0.9				0.994047						0.200285
										List of predictive indices
										AUC accurate, accurate AUC obtained by the integration formula as described in text
										AUC approx, AUC approximated by binormal curve and assuming equal variance in cases and controls
										AUC approx2, AUC approximated by binormal curve and unequal variance in cases and controls.
										Prop.cases.exp: proportion of cases explained by people at the top k% (Ptop) of predicted risk
										VarPredRisk: variance of predicted risk
										VarPredRisk.to.MaxVar: var of predicted risk compared to the maximum variance
										Mean.predrisk.case, mean.predrisk.unaffect, MeanRiskDiff: mean predicted risks in cases, controls and their difference
										AbsRisk: absolute risk of the 1st disorder (case) at different percentiles of predicted risk
										List of graphs
										A: ROC curve
										B: predictiveness curve (predicted risk against risk perecentile)
										C: Cumulative density function of predicted risks
										D: Probability density function of predicted risks
										E: Probability density function of predicted risks in the population (blue solid line) and in cases (green dotted line)
										F: Proportion of cases explained against proportion of population at highest risk.
										Note that in our analyses the 'population' consists of indivdudals having either the first or the second trait/disorder; the 1st disorder is considered as the 'case'.
										For details, please refer to So H-C, Sham PC (2010)
										A Unifying Framework for Evaluating the Predictive Power of Genetic Variants Based on the Level of Heritability Explained.
										PLoS Genet 6(12): e1001230. https://doi.org/10.1371/journal.pgen.1001230

## Sheet: T9.PRS.AUC
Table 9. Ability to distinguish between the two disorders based on polygenic risk scores (PRS) derived from existing GWAS data (treating the 1st disorder as case and 2nd one as control)
The largest AUC and respective P value threshold are in bold. The relative risk was calculated comparing to mean absolute risk.
1e-05	0.0001	0.0005	0.001	0.005	0.01	0.03	0.05	0.1	0.2	0.3	0.4	0.5	0.6	0.7	0.8	0.9	1
0.550527	0.577003	0.587137	0.586301	0.572428	0.564168	0.549657	0.54474	0.54073	0.537989	0.537115	0.535994	0.535759	0.53539	0.535356	0.535342	0.535333	0.535332
P value threshold	Percentile	Absolute Risk of MDD	Relative risk compared to mean risk of MDD	Absolute risk of ED	Risk ratio of 2nd disorder vs 1st disorder
0.0005	0.05	0.871775	0.95225	0.128225	0.147084
0.0005	0.1	0.8833	0.964838	0.1167	0.132119
0.0005	0.2	0.896246	0.97898	0.103754	0.115765
0.0005	0.3	0.904913	0.988446	0.0950873	0.105079
0.0005	0.4	0.911885	0.996062	0.0881148	0.0966293
0.0005	0.5	0.918051	1.0028	0.0819492	0.0892643
0.0005	0.6	0.923886	1.00917	0.0761144	0.0823851
0.0005	0.7	0.929772	1.0156	0.0702279	0.0755324
0.0005	0.8	0.936209	1.02263	0.0637907	0.0681372
0.0005	0.9	0.944365	1.03154	0.0556346	0.0589122
0.0005	0.95	0.950461	1.0382	0.0495395	0.0521216
