# Supplementary material for: Analysis of genetic differences between psychiatric disorders: exploring pathways and cell types/tissues involved and ability to differentiate the disorders by polygenic scores
Source: Transl Psychiatry. 2021 Aug 13;11:426. doi: 10.1038/s41398-021-01545-x (PMC8363629; doi:10.1038/s41398-021-01545-x)
Supplement: Supplementary file 2 — Supplementary Dataset [file 41398_2021_1545_MOESM2_ESM.zip › Supp_dataset_genetic_diff_psy/ST5_mdd.vs.asd.xlsx]

## Sheet: T1.sig.snps
Table 1.Single nucleotide polymorphisms that passed genome-wide significance (5E-08) in SNP-based analysis
a1: effect allele; a2: non-effect allele; se: standand error.
snpid	a1	a2	chr	bpos	beta	se	pval
rs2224274	T	C	20	14760747	-0.0922021	0.0153053	1.69971e-09
rs6074798	A	G	20	14761710	-0.0919959	0.0153053	1.84716e-09
rs112635299	T	G	14	94838142	-0.286293	0.0484845	3.52985e-09
rs28929474	T	C	14	94844947	-0.285903	0.0484744	3.67908e-09
rs12625304	T	C	20	21182388	0.113406	0.0195325	6.39868e-09
rs111931861	A	G	7	104744219	0.247003	0.0426044	6.72723e-09
rs910805	A	G	20	21248116	0.100296	0.0173091	6.85739e-09
rs4278992	C	G	20	14723598	-0.0870088	0.0150439	7.30957e-09
rs4815039	A	T	20	21273696	-0.0903011	0.0156751	8.37094e-09
rs6035822	T	C	20	21245206	0.090004	0.0156751	9.36406e-09
rs4814324	A	C	20	14742830	-0.0856001	0.0149205	9.63331e-09
rs6047333	A	G	20	21241458	0.0896998	0.0157599	1.25825e-08
rs6035821	T	C	20	21243293	-0.088498	0.0155904	1.37513e-08
rs6082361	A	G	20	21246620	0.0887057	0.0156751	1.52226e-08
rs6047332	T	C	20	21238364	0.0893065	0.0158001	1.58353e-08
rs6047355	T	C	20	21266590	-0.0880001	0.0156351	1.81908e-08
rs6047339	T	C	20	21249538	0.0925932	0.01647	1.88854e-08
rs753049	T	C	20	21270065	0.0878983	0.0156751	2.0524e-08
rs6074777	A	G	20	14698357	-0.0840994	0.0150054	2.08729e-08
rs6074776	T	C	20	14697914	-0.0839975	0.0150054	2.17067e-08
rs6047360	A	T	20	21272087	-0.091601	0.0163896	2.2841e-08
rs13038917	C	G	20	14717910	0.0830926	0.0148805	2.3508e-08
rs2296728	A	G	20	21307107	-0.0872963	0.0156351	2.35901e-08
rs6047345	T	C	20	21258493	-0.0916958	0.0164296	2.38934e-08
rs4814319	T	C	20	14699547	-0.083494	0.0149657	2.41878e-08
rs6113183	T	C	20	21267097	0.087202	0.0156351	2.44229e-08
rs4815035	A	G	20	21258119	-0.0873999	0.0156751	2.46485e-08
rs6035820	A	T	20	21241417	0.0882981	0.0158409	2.48864e-08
rs980319	A	G	20	14776940	0.0829063	0.0148805	2.52616e-08
rs13044671	T	G	20	14720134	-0.0829002	0.0148805	2.53216e-08
rs6514532	A	G	20	14717552	0.0828983	0.0148805	2.53394e-08
rs73128955	A	C	20	21272052	-0.111996	0.0201173	2.58983e-08
rs6079547	A	T	20	14716819	0.0828064	0.0148805	2.62537e-08
rs10446030	A	G	20	14727386	0.0827081	0.0148805	2.72661e-08
rs6074786	A	C	20	14720734	-0.082605	0.0148805	2.83703e-08
rs6079544	T	C	20	14714457	-0.0826008	0.0148805	2.84157e-08
rs6074784	A	G	20	14715522	0.0825979	0.0148805	2.84479e-08
rs2252714	A	T	20	21223498	-0.0881006	0.0158849	2.91959e-08
rs6137286	T	C	20	21179752	-0.0873972	0.0157599	2.93059e-08
rs6079545	A	G	20	14716156	-0.0824998	0.0148805	2.95406e-08
rs57940584	A	G	20	21169654	-0.0872917	0.0157599	3.04486e-08
rs6079553	T	C	20	14732606	-0.0823967	0.0148805	3.07329e-08
rs6074788	C	G	20	14724253	0.0823049	0.0148805	3.18331e-08
rs6047310	A	C	20	21201708	0.0878029	0.0158849	3.24913e-08
rs4305335	A	G	20	21199624	-0.0877961	0.0158849	3.2571e-08
rs2236178	T	C	20	21142813	-0.0871028	0.0157599	3.26022e-08
rs6035850	T	C	20	21325711	-0.0863035	0.0156351	3.39257e-08
rs1546996	T	G	20	21302327	0.0862997	0.0156351	3.39718e-08
rs6047338	C	G	20	21245989	-0.0865031	0.0156751	3.41864e-08
rs6082363	T	C	20	21250843	-0.0910949	0.0165144	3.46659e-08
rs6079546	T	G	20	14716738	0.0820019	0.0148805	3.57449e-08
rs6074779	A	G	20	14705070	-0.0819998	0.0148805	3.57739e-08
rs2103975	C	G	20	21156931	0.0868012	0.0157599	3.6351e-08
rs6047299	A	C	20	21160164	-0.0868007	0.0157599	3.63587e-08
rs6082391	A	G	20	21324510	0.0860963	0.0156351	3.65796e-08
rs1000177	T	C	20	21233198	-0.097801	0.0177677	3.70407e-08
rs6074778	A	G	20	14704989	-0.0818994	0.0148805	3.71706e-08
rs73128919	A	G	20	21237133	0.111104	0.0202424	4.04926e-08
rs6047274	T	C	20	21135126	-0.0865011	0.0157599	4.04956e-08
rs10110094	A	G	8	131472047	-0.113395	0.020662	4.06281e-08
rs1000176	A	G	20	21233553	-0.0865983	0.0158001	4.23266e-08
rs6137287	T	C	20	21180259	-0.0905039	0.0165144	4.24633e-08
rs6110421	A	G	20	14729869	-0.0815013	0.0148805	4.32493e-08
rs4815028	T	C	20	21150633	-0.0862935	0.0157599	4.36275e-08
rs112777342	T	C	20	21272136	-0.102797	0.018778	4.39199e-08
rs1546995	T	C	20	21320653	-0.0866953	0.015845	4.46321e-08
rs73128965	C	G	20	21278649	-0.102695	0.018778	4.52862e-08
rs6079549	A	G	20	14726892	-0.081298	0.0148805	4.67164e-08
rs2328609	T	C	20	21156578	-0.0860975	0.0157599	4.67973e-08
rs4813420	A	G	20	21238651	-0.0863	0.0158001	4.70864e-08
rs6035840	T	C	20	21291531	0.089704	0.0164296	4.76364e-08
rs6035791	T	G	20	21135718	0.0860005	0.0157599	4.84487e-08
rs6047353	T	C	20	21264167	-0.0894074	0.0163896	4.89357e-08
rs6035835	C	G	20	21271669	0.0893993	0.0163896	4.90715e-08
rs73128969	A	G	20	21280821	0.102399	0.018778	4.94874e-08
rs73128966	T	C	20	21279983	-0.102396	0.018778	4.95269e-08

## Sheet: T2.risk.loci
Table 2. Functional annotation of all candidate SNPs in the 5 genomic risk loci that are in LD (r2>=0.6) with the corresponding independent significant SNPs.
SNPs that passed the deleterious suggestive threshold of CADD (12.37) are highlighted in bold. CADD = Combined Annotation-Dependent depletion score, a marker of deleteriousness of SNP's effect on a protein product (higher scores are more deleterious); Chr=chromosome; Bp=basepair position; r2=r2 of rsID with IndSigSNP; IndSigSNPs=independent (r2 < 0.6) genome-wide significant SNPs in the same geno…
uniqID	rsID	chr	pos	non_effect_allele	effect_allele	MAF	nearestGene	CADD	gwasP	beta	se	r2	IndSigSNP	GenomicLocus	dist	func	RDB	minChrState	commonChrState	posMapFilt	eqtlMapFilt	ciMapFilt
20:21126936:C:CT	rs3834756	20	21126936	CT	C	0.338	PLK1S1	21.5	NA	NA	NA	0.97454	rs57940584	5	0	ncRNA_intronic	NA	2	5	0	1	1
20:14697386:A:G	rs6079537	20	14697386	G	A	0.4831	MACROD2	20.4	6.25754e-08	0.0811985	0.0150054	0.899536	rs2224274	4	0	intronic	5	2	15	1	1	1
14:94844947:C:T	rs28929474	14	94844947	C	T	0.0169	SERPINA1	20.2	3.67908e-09	-0.285903	0.0484744	0.881944	rs112635299	3	0	exonic	NA	4	15	1	1	0
20:21126723:A:G	rs3762194	20	21126723	G	A	0.336	PLK1S1	18.78	6.00092e-08	-0.0853995	0.0157599	0.974423	rs57940584	5	0	ncRNA_intronic	NA	4	5	0	1	0
20:14696882:A:C	rs6079536	20	14696882	C	A	0.4344	MACROD2	17.3	6.25485e-07	0.0751984	0.0150904	0.723764	rs2224274	4	0	intronic	5	2	15	1	1	1
20:14827827:C:T	rs2024900	20	14827827	C	T	0.4175	MACROD2	16.44	5.45152e-05	-0.0608956	0.0150904	0.637842	rs2224274	4	0	intronic	7	5	15	1	1	0
20:21147009:A:G	rs6047283	20	21147009	G	A	0.335	PLK1S1:RP4-777D9.2:RPS15AP1	16.36	9.15506e-08	-0.0842012	0.0157599	0.987065	rs57940584	5	0	ncRNA_exonic	7	4	5	0	1	0
20:21142813:C:T	rs2236178	20	21142813	C	T	0.33	PLK1S1:RP5-872K7.7:RP4-777D9.2	16.27	3.26022e-08	-0.0871028	0.0157599	0.991356	rs57940584	5	0	ncRNA_exonic	5	3	4	0	1	1
20:14821907:C:G	rs6079577	20	14821907	G	C	0.4135	MACROD2	16.24	7.82896e-05	-0.0596009	0.0150904	0.625044	rs2224274	4	0	intronic	6	5	15	1	1	1
20:21439383:A:G	rs2424371	20	21439383	G	A	0.175	RP5-984P4.1	16.09	4.68753e-07	0.0961026	0.019073	0.620766	rs910805	5	29498	intergenic	6	13	14	0	1	0
20:21158239:C:G	rs6047296	20	21158239	G	C	0.335	PLK1S1:RP4-777D9.2	13.74	7.17786e-08	-0.0848934	0.0157599	0.987065	rs57940584	5	0	ncRNA_intronic	5	5	15	0	1	0
20:21154487:A:G	rs6047293	20	21154487	G	A	0.335	PLK1S1:RP4-777D9.2	13.71	8.83985e-08	0.0843012	0.0157599	0.987065	rs57940584	5	0	ncRNA_intronic	3a	5	15	0	1	1
20:14838431:A:G	rs13045209	20	14838431	G	A	0.4225	MACROD2	13.61	0.000158699	-0.0569973	0.0150904	0.611399	rs2224274	4	0	intronic	6	5	15	1	1	0
20:21307107:A:G	rs2296728	20	21307107	G	A	0.3837	XRN2	13.49	2.35901e-08	-0.0872963	0.0156351	0.974571	rs4815039	5	0	intronic	6	4	5	1	1	0
20:21295509:G:T	rs4813425	20	21295509	G	T	0.3022	XRN2	12.87	1.65027e-07	0.0857987	0.0163896	0.664844	rs910805	5	0	intronic	5	5	7	1	1	0
20:21300030:A:G	rs1327153	20	21300030	G	A	0.3022	XRN2	12.58	1.26521e-07	0.0865995	0.0163896	0.662583	rs910805	5	0	intronic	6	5	5	1	1	0
20:21402875:G:T	rs809218	20	21402875	G	T	0.175	RN7SKP140	12.55	2.74292e-07	-0.0976035	0.0189879	0.620766	rs910805	5	2520	intergenic	7	9	15	0	1	0
20:21126194:C:G	rs6047271	20	21126194	G	C	0.338	PLK1S1	12.36	5.46506e-08	-0.0852014	0.0156751	0.974702	rs57940584	5	0	ncRNA_intronic	5	4	5	0	1	0
20:21171172:C:T	rs765585	20	21171172	C	T	0.335	PLK1S1:RP4-777D9.2	12.33	8.24642e-08	-0.0844992	0.0157599	0.987065	rs57940584	5	0	ncRNA_intronic	4	1	15	0	1	1
20:21142523:C:G	rs4815025	20	21142523	G	C	0.335	PLK1S1:RP5-872K7.7:RP4-777D9.2	12.22	3.60193e-07	-0.0804049	0.0158001	0.987065	rs57940584	5	0	ncRNA_exonic	5	4	5	0	1	0
20:21405201:A:G	rs1090227	20	21405201	G	A	0.175	RN7SKP140	12	2.74239e-07	-0.0976042	0.0189879	0.620766	rs910805	5	194	downstream	6	9	9	0	1	0
20:21146816:A:G	rs6137276	20	21146816	G	A	0.335	PLK1S1:RP4-777D9.2	11.87	3.72245e-07	-0.0803063	0.0158001	0.987065	rs57940584	5	0	ncRNA_intronic	7	4	5	0	1	0
20:21296559:A:C	rs6047372	20	21296559	C	A	0.3022	XRN2	11.85	1.59543e-07	0.0859009	0.0163896	0.664844	rs910805	5	0	intronic	7	5	5	1	1	0
20:21263790:A:T	rs6035826	20	21263790	T	A	0.3042	ZNF877P	11.84	9.67608e-08	-0.0874008	0.0163896	0.681366	rs4815039	5	16686	intergenic	6	5	15	0	1	0
20:14776940:A:G	rs980319	20	14776940	G	A	0.4901	MACROD2	11.49	2.52616e-08	0.0829063	0.0148805	0.939174	rs2224274	4	0	intronic	5	14	15	1	1	0
20:21143935:G:T	rs6047280	20	21143935	G	T	0.33	PLK1S1:RP4-777D9.2	11.42	6.9198e-08	0.0849971	0.0157599	0.974006	rs57940584	5	0	ncRNA_intronic	6	1	5	0	1	0
20:21375826:C:T	rs6035868	20	21375826	C	T	0.4145	NKX2-4	11.39	2.97023e-06	-0.071099	0.0152153	0.866059	rs4815039	5	178	downstream	5	5	13	1	1	0
20:21191400:C:CT	rs11288900	20	21191400	CT	C	0.3877	PLK1S1:RP4-777D9.2	10.95	NA	NA	NA	0.749867	rs57940584	5	0	ncRNA_intronic	NA	5	5	0	1	0
20:21213844:C:T	rs6082351	20	21213844	C	T	0.338	PLK1S1	10.61	1.25393e-07	-0.0832983	0.0157599	0.899669	rs57940584	5	0	ncRNA_intronic	7	4	5	0	1	0
20:14771472:C:G	rs6074799	20	14771472	G	C	0.4115	MACROD2	10.6	1.65181e-07	0.0789952	0.0150904	0.697775	rs2224274	4	0	intronic	4	5	15	1	0	1
20:21261684:C:T	rs6047348	20	21261684	C	T	0.3042	ZNF877P	10.58	7.37836e-08	0.0882039	0.0163896	0.681366	rs4815039	5	14580	intergenic	1f	2	15	0	1	0
20:21400982:A:G	rs1091436	20	21400982	G	A	0.175	RN7SKP140	10.24	2.74869e-07	-0.097596	0.0189879	0.620766	rs910805	5	4413	intergenic	7	9	15	0	1	0
20:21325222:G:T	rs202847	20	21325222	G	T	0.1839	XRN2	10.06	1.23491e-07	0.0993028	0.018778	0.691367	rs910805	5	0	intronic	5	4	4	1	1	0
20:21359787:A:G	rs6047413	20	21359787	G	A	0.1839	XRN2	10.02	1.42908e-07	-0.0987999	0.018778	0.691367	rs910805	5	0	intronic	5	4	5	1	1	0
20:21342378:C:T	rs4497932	20	21342378	C	T	0.3012	XRN2	9.974	1.67618e-07	-0.0853067	0.0163046	0.666628	rs4815039	5	0	intronic	7	4	5	1	1	0
20:21260004:A:AT	rs35254385	20	21260004	AT	A	0.3867	ZNF877P	9.945	NA	NA	NA	0.970466	rs4815039	5	12900	intergenic	NA	5	14	0	1	0
20:21267106:C:G	rs726026	20	21267106	G	C	0.1839	XRN2	9.808	7.08569e-08	-0.101194	0.018778	0.701816	rs910805	5	16835	intergenic	7	5	14	0	1	0
20:21393085:A:C	rs73132737	20	21393085	C	A	0.175	RP11-227D2.3	9.759	2.38222e-07	-0.0981053	0.0189879	0.620766	rs910805	5	12055	intergenic	7	9	15	0	1	0
20:21325711:C:T	rs6035850	20	21325711	C	T	0.3827	XRN2	9.602	3.39257e-08	-0.0863035	0.0156351	0.978698	rs4815039	5	0	intronic	7	3	4	1	1	0
20:21258493:C:T	rs6047345	20	21258493	C	T	0.3022	ZNF877P	9.566	2.38934e-08	-0.0916958	0.0164296	0.669021	rs4815039	5	11389	intergenic	6	5	14	0	1	0
20:21271669:C:G	rs6035835	20	21271669	G	C	0.3042	XRN2	9.154	4.90715e-08	0.0893993	0.0163896	0.681366	rs4815039	5	12272	intergenic	5	5	14	0	1	0
20:21280339:C:T	rs6082377	20	21280339	C	T	0.3022	XRN2	9.118	8.76614e-08	0.0876942	0.0163896	0.671229	rs910805	5	3602	intergenic	5	5	14	1	1	0
20:21392968:G:T	rs73132736	20	21392968	G	T	0.175	RP11-227D2.3	8.756	2.06933e-07	0.098604	0.0189879	0.620766	rs910805	5	11938	intergenic	7	9	15	0	1	0
20:21163799:A:G	rs2145100	20	21163799	G	A	0.335	PLK1S1:RP4-777D9.2	8.722	7.17519e-08	-0.0848944	0.0157599	0.987065	rs57940584	5	0	ncRNA_intronic	4	2	15	0	1	1
20:21401057:T:TTG	rs57976745	20	21401057	T	TTG	0.2167	RN7SKP140	8.631	NA	NA	NA	0.778632	rs910805	5	4338	intergenic	NA	7	15	0	1	0
20:21133212:A:G	rs4813414	20	21133212	G	A	0.338	PLK1S1:RP5-872K7.7	8.412	7.02724e-08	-0.0844959	0.0156751	0.97454	rs57940584	5	0	ncRNA_intronic	6	4	5	0	1	0
20:21108350:A:G	rs6082331	20	21108350	G	A	0.3777	PLK1S1	8.396	6.85094e-07	-0.0765943	0.0154252	0.786105	rs57940584	5	0	ncRNA_intronic	4	1	5	0	1	0
20:21159152:C:T	rs2145099	20	21159152	C	T	0.335	PLK1S1:RP4-777D9.2	8.24	8.24642e-08	-0.0844992	0.0157599	0.987065	rs57940584	5	0	ncRNA_intronic	7	5	15	0	1	0
20:21399826:A:G	rs112611283	20	21399826	G	A	0.175	RN7SKP140	8.214	4.06217e-07	0.0966011	0.0190684	0.620766	rs910805	5	5569	intergenic	6	9	15	0	1	0
20:21368932:G:T	rs6035865	20	21368932	G	T	0.3032	XRN2	8.176	6.35426e-07	0.0813994	0.0163448	0.661465	rs910805	5	0	intronic	5	4	5	1	1	0
20:21268269:A:G	rs6075788	20	21268269	G	A	0.3042	XRN2	8.004	1.39782e-07	0.0862999	0.0163896	0.681366	rs4815039	5	15672	intergenic	6	5	14	0	1	0
20:21402938:A:G	rs2424363	20	21402938	G	A	0.175	RN7SKP140	7.948	2.19507e-07	0.0983954	0.0189879	0.620766	rs910805	5	2457	intergenic	7	9	15	0	1	0
20:21283435:A:G	rs3761290	20	21283435	G	A	0.3489	XRN2	7.942	2.07093e-06	-0.0743997	0.0156751	0.64102	rs4815039	5	506	upstream	4	1	1	1	1	0
20:21381688:A:C	rs6035870	20	21381688	C	A	0.1759	RP11-227D2.3	7.909	2.7481e-07	0.0975968	0.0189879	0.616169	rs910805	5	658	downstream	6	13	13	1	1	0
20:14747471:C:T	rs4141463	20	14747471	C	T	0.4155	MACROD2	7.883	7.73624e-06	0.0671095	0.0150054	0.671492	rs2224274	4	0	intronic	6	9	15	1	1	0
20:21135126:C:T	rs6047274	20	21135126	C	T	0.334	PLK1S1:RP5-872K7.7:RP4-777D9.2	7.878	4.04956e-08	-0.0865011	0.0157599	0.991355	rs57940584	5	0	ncRNA_intronic	7	4	5	0	1	1
20:14822173:G:GA	20:14822173:G:GA	20	14822173	GA	G	0.4712	MACROD2	7.798	NA	NA	NA	0.756634	rs2224274	4	0	NA	NA	5	15	1	0	0
20:14822173:G:GAA	20:14822173:G:GAA	20	14822173	G	GAA	0.1372	MACROD2	7.753	NA	NA	NA	0.756634	rs2224274	4	0	intronic	NA	5	15	1	0	0
20:21292811:C:T	rs6047370	20	21292811	C	T	0.3022	XRN2	7.746	1.49046e-07	0.0861065	0.0163896	0.664844	rs910805	5	0	intronic	6	4	5	1	1	0
20:21217976:A:C	rs6082354	20	21217976	C	A	0.338	PLK1S1	7.665	5.02027e-07	-0.0794042	0.0158001	0.899669	rs57940584	5	0	ncRNA_intronic	7	5	5	0	1	0
20:21412041:A:G	rs17737200	20	21412041	G	A	0.175	RN7SKP140	7.643	2.74177e-07	0.097605	0.0189879	0.620766	rs910805	5	6361	intergenic	7	5	15	0	1	0
20:21266440:C:T	rs6035831	20	21266440	C	T	0.3042	XRN2	7.617	8.74317e-08	0.0877019	0.0163896	0.681366	rs4815039	5	17501	intergenic	6	5	15	0	1	0
20:21301991:A:G	rs202834	20	21301991	G	A	0.1839	XRN2	7.613	1.131e-07	-0.0996043	0.018778	0.691367	rs910805	5	0	intronic	6	4	5	1	1	0
20:14716738:G:T	rs6079546	20	14716738	G	T	0.4851	MACROD2	7.499	3.57449e-08	0.0820019	0.0148805	0.914213	rs2224274	4	0	intronic	6	9	15	1	1	0
20:21130707:C:T	rs13041255	20	21130707	C	T	0.338	PLK1S1:RP5-872K7.7	7.451	5.27162e-08	-0.085302	0.0156751	0.97454	rs57940584	5	0	ncRNA_intronic	5	4	5	0	1	0
20:21103910:G:T	rs6047261	20	21103910	G	T	0.3757	PLK1S1	7.341	7.05505e-07	-0.0765064	0.0154252	0.785289	rs57940584	5	2713	intergenic	5	5	14	0	1	0
20:21267097:C:T	rs6113183	20	21267097	C	T	0.3857	XRN2	7.247	2.44229e-08	0.087202	0.0156351	0.991517	rs4815039	5	16844	intergenic	6	5	14	0	1	0
20:21411615:T:TA	rs542177421	20	21411615	T	TA	0.2336	RN7SKP140	7.186	NA	NA	NA	0.795985	rs910805	5	5935	intergenic	NA	5	15	0	1	0
20:21396635:C:T	rs146798617	20	21396635	C	T	0.175	RN7SKP140	7.075	2.32118e-07	0.0981974	0.0189879	0.620766	rs910805	5	8760	intergenic	7	9	15	0	1	0
20:21418933:C:T	rs73125883	20	21418933	C	T	0.175	RN7SKP140	7.028	2.8979e-07	0.0974072	0.0189879	0.620766	rs910805	5	13253	intergenic	7	5	15	0	1	0
20:21223410:G:T	rs1569959	20	21223410	G	T	0.338	PLK1S1	6.811	1.22106e-07	-0.0838033	0.0158409	0.899669	rs57940584	5	0	ncRNA_intronic	7	4	5	0	1	0
20:21245989:C:G	rs6047338	20	21245989	G	C	0.3797	ZNF877P	6.699	3.41864e-08	-0.0865031	0.0156751	0.924338	rs4815039	5	502	upstream	6	5	15	0	1	0
20:21199823:A:T	rs540140876	20	21199823	A	T	0.2714	PLK1S1	6.608	NA	NA	NA	0.715498	rs57940584	5	0	ncRNA_intronic	NA	4	5	0	1	0
20:14840502:A:C	rs6079584	20	14840502	C	A	0.4185	MACROD2	6.402	7.01918e-05	0.0599941	0.0150904	0.628213	rs2224274	4	0	intronic	3a	5	15	1	0	0
20:21399875:T:TA	rs199952905	20	21399875	TA	T	0.175	RN7SKP140	6.35	NA	NA	NA	0.620766	rs910805	5	5520	intergenic	NA	9	15	0	1	0
20:21270393:A:AAGAAAAGCTTTTTGATCCTT	rs11467006	20	21270393	AAGAAAAGCTTTTTGATCCTT	A	0.3042	XRN2	6.272	NA	NA	NA	0.681366	rs4815039	5	13548	intergenic	NA	5	14	0	1	0
20:21271502:C:G	rs113425833	20	21271502	G	C	0.1839	XRN2	6.096	5.10069e-08	-0.102298	0.018778	0.701816	rs910805	5	12439	intergenic	7	5	14	0	1	0
20:21270065:C:T	rs753049	20	21270065	C	T	0.3857	XRN2	6.086	2.0524e-08	0.0878983	0.0156751	0.991517	rs4815039	5	13876	intergenic	5	5	14	0	1	0
20:21168395:C:T	rs8120293	20	21168395	C	T	0.336	PLK1S1:RP4-777D9.2	6.085	1.0921e-07	-0.0836961	0.0157599	0.982864	rs57940584	5	0	ncRNA_intronic	6	4	15	0	1	0
20:21280821:A:G	rs73128969	20	21280821	G	A	0.1849	XRN2	6.069	4.94874e-08	0.102399	0.018778	0.695658	rs910805	5	3120	intergenic	7	5	14	1	1	1
20:21145885:A:G	rs6035795	20	21145885	G	A	0.334	PLK1S1:RP4-777D9.2	6.045	5.02055e-08	-0.0859007	0.0157599	0.991355	rs57940584	5	0	ncRNA_intronic	1f	4	5	0	1	0
20:21264167:C:T	rs6047353	20	21264167	C	T	0.3042	ZNF877P	6.026	4.89357e-08	-0.0894074	0.0163896	0.681366	rs4815039	5	17063	intergenic	6	5	15	0	1	0
20:21106714:C:CG	rs5840900	20	21106714	CG	C	0.3767	PLK1S1	5.996	NA	NA	NA	0.78195	rs57940584	5	0	ncRNA_exonic	NA	1	1	0	1	0
20:21329780:C:T	rs1958122	20	21329780	C	T	0.3012	XRN2	5.83	3.25324e-07	-0.083492	0.0163448	0.666628	rs4815039	5	0	intronic	7	4	4	1	1	0
20:14745993:A:G	rs735796	20	14745993	G	A	0.4423	MACROD2	5.816	1.93616e-07	-0.077902	0.0149657	0.75352	rs2224274	4	0	intronic	5	7	15	1	1	1
20:21314079:C:T	rs202840	20	21314079	C	T	0.1839	XRN2	5.643	1.38679e-07	0.0989035	0.018778	0.691367	rs910805	5	0	intronic	7	4	4	1	1	0
20:21331372:A:G	rs6047395	20	21331372	G	A	0.3022	XRN2	5.631	2.93457e-07	0.0838098	0.0163448	0.662583	rs910805	5	0	intronic	7	4	5	1	1	0
20:21266590:C:T	rs6047355	20	21266590	C	T	0.3857	XRN2	5.533	1.81908e-08	-0.0880001	0.0156351	0.991517	rs4815039	5	17351	intergenic	6	5	15	0	1	0
20:21419177:C:T	rs73125889	20	21419177	C	T	0.174	RN7SKP140	5.477	8.50927e-07	0.0946989	0.0192348	0.616751	rs910805	5	13497	intergenic	7	5	15	0	1	0
20:14746780:G:GGT	rs11473835	20	14746780	GGT	G	0.498	MACROD2	5.474	NA	NA	NA	0.833072	rs2224274	4	0	intronic	NA	9	15	1	0	0
20:14727708:C:T	rs6074789	20	14727708	C	T	0.4821	MACROD2	5.447	1.14753e-07	0.0788916	0.0148805	0.903592	rs2224274	4	0	intronic	5	9	15	1	1	0
20:21302327:G:T	rs1546996	20	21302327	G	T	0.3827	XRN2	5.438	3.39718e-08	0.0862997	0.0156351	0.978698	rs4815039	5	0	intronic	6	5	5	1	1	0
20:21289312:A:G	rs202824	20	21289312	G	A	0.1849	XRN2	5.436	1.13303e-07	-0.0995982	0.018778	0.695658	rs910805	5	0	intronic	7	2	5	1	1	0
20:21294915:C:T	rs202828	20	21294915	C	T	0.1849	XRN2	5.407	1.51708e-07	0.0985934	0.018778	0.695658	rs910805	5	0	intronic	6	4	5	1	1	0
20:21158371:G:T	rs2876596	20	21158371	G	T	0.335	PLK1S1:RP4-777D9.2	5.404	7.98285e-08	-0.0845916	0.0157599	0.987065	rs57940584	5	0	ncRNA_intronic	5	5	15	0	1	0
20:14742830:A:C	rs4814324	20	14742830	C	A	0.4811	MACROD2	5.385	9.63331e-09	-0.0856001	0.0149205	0.900297	rs2224274	4	0	intronic	4	7	15	1	1	1
20:21150895:A:G	rs6047285	20	21150895	G	A	0.335	PLK1S1:RP4-777D9.2	5.305	9.82236e-08	-0.0840001	0.0157599	0.987065	rs57940584	5	0	ncRNA_intronic	7	4	5	0	1	0
20:21146839:C:T	rs2876595	20	21146839	C	T	0.335	PLK1S1:RP4-777D9.2	5.234	1.01734e-07	-0.0838995	0.0157599	0.987065	rs57940584	5	0	ncRNA_intronic	7	4	5	0	1	0
20:21142353:C:T	rs6047279	20	21142353	C	T	0.335	PLK1S1:RP5-872K7.7:RP4-777D9.2	5.173	7.15981e-08	-0.0849005	0.0157599	0.987065	rs57940584	5	0	ncRNA_intronic	6	4	5	0	1	0
20:21375909:C:G	rs6047423	20	21375909	G	C	0.1829	NKX2-4	5.126	1.65081e-07	-0.0983008	0.018778	0.687102	rs910805	5	95	downstream	4	5	13	1	1	0
20:21149971:C:T	rs4815027	20	21149971	C	T	0.336	PLK1S1:RP4-777D9.2	5.124	8.97784e-05	-0.0850062	0.0217037	0.982864	rs57940584	5	0	ncRNA_intronic	7	5	5	0	1	0
20:21065004:C:T	rs11696663	20	21065004	C	T	0.4006	LINC00237	5.059	0.000546326	0.0523049	0.0151304	0.677349	rs57940584	5	3240	intergenic	5	7	14	0	1	0
20:14841737:A:G	rs12624651	20	14841737	G	A	0.4185	MACROD2	5.007	5.92626e-05	0.0605991	0.0150904	0.628213	rs2224274	4	0	intronic	5	2	15	1	0	0
20:21355060:A:T	rs6035862	20	21355060	T	A	0.3032	XRN2	4.958	2.57863e-07	0.0839995	0.0163046	0.661465	rs910805	5	0	intronic	6	4	5	1	1	0
20:14826659:A:T	rs2024898	20	14826659	T	A	0.4155	MACROD2	4.948	4.29004e-05	-0.0619025	0.0151304	0.628277	rs2224274	4	0	intronic	3a	2	15	1	1	0
20:21348281:A:G	rs6075797	20	21348281	G	A	0.1839	XRN2	4.947	1.06869e-07	0.0997983	0.018778	0.691367	rs910805	5	0	intronic	5	4	5	1	1	0
20:21222045:A:G	rs2424353	20	21222045	G	A	0.338	PLK1S1	4.908	1.44206e-07	0.0828942	0.0157599	0.899669	rs57940584	5	0	ncRNA_intronic	5	4	5	0	1	0
20:21137558:A:G	rs6047277	20	21137558	G	A	0.335	PLK1S1:RP5-872K7.7:RP4-777D9.2	4.86	5.58884e-08	-0.0855997	0.0157599	0.987065	rs57940584	5	0	ncRNA_intronic	7	4	5	0	1	0
20:21320653:C:T	rs1546995	20	21320653	C	T	0.3559	XRN2	4.857	4.46321e-08	-0.0866953	0.015845	0.86162	rs4815039	5	0	intronic	5	4	4	1	1	0
20:21156169:A:G	rs910975	20	21156169	G	A	0.335	PLK1S1:RP4-777D9.2	4.854	8.8183e-08	-0.0843082	0.0157599	0.987065	rs57940584	5	0	ncRNA_intronic	4	5	15	0	1	0
20:21403128:C:T	rs804369	20	21403128	C	T	0.175	RN7SKP140	4.835	2.12758e-07	-0.0985059	0.0189879	0.620766	rs910805	5	2267	intergenic	6	9	15	0	1	0
20:14760747:C:T	rs2224274	20	14760747	C	T	0.498	MACROD2	4.792	1.69971e-09	-0.0922021	0.0153053	1	rs2224274	4	0	intronic	7	5	15	1	1	0
20:21423786:C:T	rs804380	20	21423786	C	T	0.175	RN7SKP140	4.749	3.16153e-07	-0.0970956	0.0189879	0.620766	rs910805	5	18106	intergenic	7	13	15	0	1	0
20:21121208:A:T	rs2328607	20	21121208	T	A	0.34	PLK1S1	4.737	1.21197e-07	-0.0833965	0.0157599	0.95817	rs57940584	5	0	ncRNA_intronic	5	4	5	0	1	0
20:21122212:C:T	rs6047270	20	21122212	C	T	0.326	PLK1S1	4.705	2.89867e-07	-0.0832059	0.0162197	0.854997	rs57940584	5	0	ncRNA_intronic	7	4	5	0	1	0
20:21400658:C:T	rs1090226	20	21400658	C	T	0.4105	RN7SKP140	4.681	6.71309e-06	-0.0685081	0.0152153	0.778557	rs4815039	5	4737	intergenic	7	9	15	0	1	0
20:21419176:A:G	rs73125886	20	21419176	G	A	0.174	RN7SKP140	4.67	6.86966e-07	-0.0955011	0.0192348	0.616751	rs910805	5	13496	intergenic	7	5	15	0	1	0
20:21146287:A:G	rs6047281	20	21146287	G	A	0.335	PLK1S1:RP4-777D9.2	4.653	9.15506e-08	-0.0842012	0.0157599	0.987065	rs57940584	5	0	ncRNA_intronic	7	4	5	0	1	0
20:21371371:A:G	rs1555946	20	21371371	G	A	0.3032	XRN2	4.647	2.94311e-07	-0.0835944	0.0163046	0.661465	rs910805	5	907	downstream	5	4	5	1	1	0
20:21440025:A:G	rs17737278	20	21440025	G	A	0.175	RP5-984P4.1	4.639	5.3656e-07	0.0956082	0.019073	0.620766	rs910805	5	28856	intergenic	6	13	15	0	1	0
20:21265458:A:G	rs4815036	20	21265458	G	A	0.3032	ZNF877P	4.586	6.24384e-08	0.0886951	0.0163896	0.678916	rs4815039	5	18354	intergenic	7	5	15	0	1	0
20:21278890:C:CAA	rs140018082	20	21278890	C	CAA	0.3042	XRN2	4.562	NA	NA	NA	0.681366	rs4815039	5	5051	intergenic	NA	5	14	1	1	0
20:21307696:A:G	rs4813426	20	21307696	G	A	0.3012	XRN2	4.562	1.37638e-07	0.0858986	0.0163046	0.666628	rs4815039	5	0	intronic	5	2	5	1	1	0
20:21146468:A:T	rs6047282	20	21146468	T	A	0.335	PLK1S1:RP4-777D9.2	4.45	8.55603e-08	-0.0843943	0.0157599	0.987065	rs57940584	5	0	ncRNA_intronic	6	4	5	0	1	0
20:21298446:C:T	rs202829	20	21298446	C	T	0.1839	XRN2	4.439	9.21415e-08	-0.100304	0.018778	0.691367	rs910805	5	0	intronic	5	5	15	1	1	0
20:14726892:A:G	rs6079549	20	14726892	G	A	0.4861	MACROD2	4.318	4.67164e-08	-0.081298	0.0148805	0.917878	rs2224274	4	0	intronic	7	1	15	1	1	0
20:21289602:A:G	rs6035839	20	21289602	G	A	0.3022	XRN2	4.312	1.44888e-07	-0.0861918	0.0163896	0.664844	rs910805	5	0	intronic	7	1	5	1	1	0
20:21151348:C:T	rs6035800	20	21151348	C	T	0.335	PLK1S1:RP4-777D9.2	4.299	4.85713e-07	0.0795043	0.0158001	0.987065	rs57940584	5	0	ncRNA_intronic	7	4	5	0	1	0
20:14756762:A:G	rs454775	20	14756762	G	A	0.4046	MACROD2	4.288	8.48849e-07	-0.0744987	0.0151304	0.685423	rs2224274	4	0	intronic	4	7	15	1	1	1
20:21362758:G:T	rs6047417	20	21362758	G	T	0.1839	XRN2	4.285	1.16586e-07	-0.0995003	0.018778	0.691367	rs910805	5	0	intronic	6	4	5	1	1	0
20:21265728:C:T	rs6035830	20	21265728	C	T	0.3042	XRN2	4.254	1.76593e-07	0.0855934	0.0163896	0.681366	rs4815039	5	18213	intergenic	7	5	15	0	1	0
20:21285973:A:G	rs7266341	20	21285973	G	A	0.3022	XRN2	4.223	3.07719e-07	-0.0843045	0.01647	0.664844	rs910805	5	0	intronic	7	1	7	1	1	0
20:21117840:C:T	rs6035787	20	21117840	C	T	0.339	PLK1S1	4.188	9.47494e-08	-0.0841031	0.0157599	0.962057	rs57940584	5	0	ncRNA_intronic	5	4	5	0	1	0
20:21414037:C:T	rs809220	20	21414037	C	T	0.2306	RN7SKP140	4.181	1.32973e-07	0.0913005	0.0173091	0.823932	rs910805	5	8357	intergenic	4	2	14	0	1	1
20:21199821:C:G	rs570780707	20	21199821	G	C	0.2714	PLK1S1	4.138	NA	NA	NA	0.715498	rs57940584	5	0	ncRNA_intronic	NA	4	5	0	1	0
20:21229391:A:G	rs2424355	20	21229391	G	A	0.337	PLK1S1	4.119	9.55099e-08	-0.0842948	0.0158001	0.895094	rs57940584	5	2130	intergenic	6	5	15	0	1	0
20:14837465:A:G	rs6074807	20	14837465	G	A	0.4175	MACROD2	4.106	7.19534e-05	-0.059905	0.0150904	0.637842	rs2224274	4	0	intronic	7	5	15	1	1	0
20:21312288:A:G	rs202837	20	21312288	G	A	0.1839	XRN2	4.104	1.068e-07	0.0998005	0.018778	0.691367	rs910805	5	0	intronic	6	4	4	1	1	0
20:21414058:A:T	rs804375	20	21414058	T	A	0.4115	RN7SKP140	4.101	5.59723e-06	0.0690935	0.0152153	0.775914	rs4815039	5	8378	intergenic	4	2	14	0	1	1
20:14743867:A:AG	rs11087108	20	14743867	A	AG	0.4811	MACROD2	4.097	NA	NA	NA	0.900297	rs2224274	4	0	intronic	NA	7	15	1	0	0
20:21218949:A:G	rs6047320	20	21218949	G	A	0.338	PLK1S1	4.075	1.25325e-07	0.0832999	0.0157599	0.899669	rs57940584	5	0	ncRNA_intronic	1f	4	5	0	1	0
20:21157565:C:T	rs6035808	20	21157565	C	T	0.335	PLK1S1:RP4-777D9.2	4.052	8.24642e-08	-0.0844992	0.0157599	0.987065	rs57940584	5	0	ncRNA_intronic	7	4	15	0	1	0
20:21301477:C:T	rs6047377	20	21301477	C	T	0.3012	XRN2	4.013	1.8224e-07	0.0854979	0.0163896	0.666628	rs4815039	5	0	intronic	6	4	5	1	1	0
20:21175550:C:T	rs879064	20	21175550	C	T	0.336	PLK1S1:RP4-777D9.2	3.99	7.15866e-08	0.084901	0.0157599	0.982864	rs57940584	5	0	ncRNA_exonic	6	4	15	0	1	0
20:21278148:A:G	rs17736848	20	21278148	G	A	0.1849	XRN2	3.988	5.10497e-08	-0.102295	0.018778	0.695658	rs910805	5	5793	intergenic	5	5	14	1	1	0
20:21308812:A:G	rs6047380	20	21308812	G	A	0.3012	XRN2	3.977	1.56945e-07	0.0855048	0.0163046	0.666628	rs4815039	5	0	intronic	7	4	5	1	1	0
20:21326098:C:T	rs13043724	20	21326098	C	T	0.3012	XRN2	3.977	1.79714e-07	-0.0853067	0.0163448	0.666628	rs4815039	5	0	intronic	7	4	4	1	1	0
20:21124872:C:T	rs4815022	20	21124872	C	T	0.338	PLK1S1	3.945	7.54984e-08	-0.0842937	0.0156751	0.97454	rs57940584	5	0	ncRNA_intronic	7	4	5	0	1	0
20:21151852:C:T	rs2180581	20	21151852	C	T	0.335	PLK1S1:RP4-777D9.2	3.881	1.0903e-07	0.0837008	0.0157599	0.987065	rs57940584	5	0	ncRNA_intronic	6	4	5	0	1	0
20:21237133:A:G	rs73128919	20	21237133	G	A	0.1501	ZNF877P	3.858	4.04926e-08	0.111104	0.0202424	0.724234	rs12625304	5	9358	intergenic	6	5	15	0	1	0
20:21134799:C:T	rs6047273	20	21134799	C	T	0.335	PLK1S1:RP5-872K7.7:RP4-777D9.2	3.798	7.16779e-08	-0.0848973	0.0157599	0.987121	rs57940584	5	0	ncRNA_exonic	6	4	5	0	1	0
20:21355619:A:G	rs6047406	20	21355619	G	A	0.1839	XRN2	3.762	1.34794e-07	0.0990015	0.018778	0.691367	rs910805	5	0	intronic	6	4	5	1	1	0
20:14835640:C:T	rs8182773	20	14835640	C	T	0.4175	MACROD2	3.748	6.80791e-05	-0.0601038	0.0150904	0.637842	rs2224274	4	0	intronic	7	5	15	1	1	0
20:21275293:A:C	rs6075789	20	21275293	C	A	0.3042	XRN2	3.716	7.89611e-08	-0.0880036	0.0163896	0.681366	rs4815039	5	8648	intergenic	5	5	14	1	1	0
20:21414554:C:T	rs813055	20	21414554	C	T	0.175	RN7SKP140	3.688	2.52109e-07	0.0979039	0.0189879	0.620766	rs910805	5	8874	intergenic	7	5	14	0	1	0
20:21301360:C:G	rs202832	20	21301360	G	C	0.1839	XRN2	3.651	9.77854e-08	-0.100102	0.018778	0.691367	rs910805	5	0	intronic	7	5	5	1	1	0
20:21262279:A:C	rs17736818	20	21262279	C	A	0.1839	ZNF877P	3.598	7.95535e-08	0.100803	0.018778	0.701816	rs910805	5	15175	intergenic	6	5	14	0	1	0
20:21222126:C:G	rs13042216	20	21222126	G	C	0.338	PLK1S1	3.581	1.38922e-07	0.0830023	0.0157599	0.899669	rs57940584	5	0	ncRNA_intronic	1d	4	5	0	1	0
20:21258119:A:G	rs4815035	20	21258119	G	A	0.3857	ZNF877P	3.561	2.46485e-08	-0.0873999	0.0156751	0.974691	rs4815039	5	11015	intergenic	6	5	14	0	1	0
20:21346604:C:T	rs6047399	20	21346604	C	T	0.1839	XRN2	3.549	1.07674e-07	-0.100201	0.0188587	0.691367	rs910805	5	0	intronic	7	4	4	1	1	0
20:21444383:G:T	rs804387	20	21444383	G	T	0.175	RP5-984P4.1	3.546	4.96425e-07	-0.095893	0.019073	0.620766	rs910805	5	24498	intergenic	6	9	15	0	1	0
20:14823004:A:T	rs6079578	20	14823004	T	A	0.4135	MACROD2	3.531	6.44494e-05	0.0602999	0.0150904	0.625044	rs2224274	4	0	intronic	7	5	15	1	1	0
20:21343944:A:G	rs3848794	20	21343944	G	A	0.1839	XRN2	3.498	1.0381e-07	0.0998975	0.018778	0.691367	rs910805	5	0	intronic	NA	4	4	1	1	0
20:14715522:A:G	rs6074784	20	14715522	G	A	0.4831	MACROD2	3.489	2.84479e-08	0.0825979	0.0148805	0.906926	rs2224274	4	0	intronic	7	9	15	1	1	0
20:21196089:A:G	rs3748438	20	21196089	G	A	0.34	PLK1S1:RP4-777D9.2	3.481	5.79733e-08	0.0854967	0.0157599	0.941104	rs57940584	5	0	ncRNA_intronic	NA	4	5	0	1	0
20:21243293:C:T	rs6035821	20	21243293	C	T	0.3777	ZNF877P	3.41	1.37513e-08	-0.088498	0.0155904	0.900128	rs4815039	5	3198	intergenic	6	5	15	0	1	0
20:21270296:C:T	rs2328622	20	21270296	C	T	0.3042	XRN2	3.37	1.00117e-07	0.0872993	0.0163896	0.681366	rs4815039	5	13645	intergenic	7	5	14	0	1	0
20:21230455:C:T	rs6082358	20	21230455	C	T	0.337	PLK1S1	3.367	1.30736e-07	0.0844974	0.0160099	0.895094	rs57940584	5	3194	intergenic	6	5	15	0	1	0
20:21233198:C:T	rs1000177	20	21233198	C	T	0.2227	PLK1S1	3.341	3.70407e-08	-0.097801	0.0177677	0.914922	rs910805	5	5937	intergenic	NA	5	15	0	1	0
20:21139252:A:G	rs6035793	20	21139252	G	A	0.335	PLK1S1:RP5-872K7.7:RP4-777D9.2	3.33	6.00941e-08	0.0853955	0.0157599	0.987065	rs57940584	5	0	ncRNA_intronic	6	4	5	0	1	0
20:21248116:A:G	rs910805	20	21248116	G	A	0.2356	ZNF877P	3.289	6.85739e-09	0.100296	0.0173091	1	rs910805	5	1012	intergenic	7	5	15	0	1	0
20:21415716:A:G	rs804377	20	21415716	G	A	0.175	RN7SKP140	3.288	2.74177e-07	0.097605	0.0189879	0.620766	rs910805	5	10036	intergenic	6	5	14	0	1	0
20:21272136:C:T	rs112777342	20	21272136	C	T	0.1849	XRN2	3.277	4.39199e-08	-0.102797	0.018778	0.695658	rs910805	5	11805	intergenic	5	5	14	0	1	0
20:21098277:G:T	rs6047258	20	21098277	G	T	0.3728	RPL24P2	3.219	5.78618e-07	-0.0772987	0.0154652	0.780459	rs57940584	5	2438	intergenic	1f	5	14	0	1	0
20:21228506:C:T	rs2424354	20	21228506	C	T	0.338	PLK1S1	3.166	9.87433e-08	0.0841993	0.0158001	0.899669	rs57940584	5	1245	intergenic	7	5	15	0	1	0
20:21147968:C:G	rs4625995	20	21147968	G	C	0.335	PLK1S1:RP4-777D9.2	3.098	9.46363e-08	0.0841065	0.0157599	0.987065	rs57940584	5	0	ncRNA_intronic	5	2	5	0	1	1
20:14698357:A:G	rs6074777	20	14698357	G	A	0.4831	MACROD2	3.08	2.08729e-08	-0.0840994	0.0150054	0.899536	rs2224274	4	0	intronic	4	2	15	1	1	1
20:21199826:A:T	rs551846666	20	21199826	A	T	0.2416	PLK1S1	3.035	NA	NA	NA	0.636463	rs57940584	5	0	ncRNA_intronic	NA	4	5	0	1	0
20:21271774:G:T	rs6047359	20	21271774	G	T	0.3042	XRN2	3.021	7.36814e-08	0.088208	0.0163896	0.681366	rs4815039	5	12167	intergenic	1f	5	14	0	1	1
20:21223498:A:T	rs2252714	20	21223498	T	A	0.331	PLK1S1	3.007	2.91959e-08	-0.0881006	0.0158849	0.919602	rs57940584	5	0	ncRNA_intronic	7	4	5	0	1	1
20:14729727:A:C	rs6079551	20	14729727	C	A	0.4791	MACROD2	2.951	1.059e-07	0.0788997	0.0148411	0.892808	rs2224274	4	0	intronic	6	9	15	1	1	0
20:21147407:A:G	rs6035796	20	21147407	G	A	0.335	PLK1S1:RP4-777D9.2	2.943	9.15506e-08	-0.0842012	0.0157599	0.987065	rs57940584	5	0	ncRNA_intronic	5	4	5	0	1	0
20:21272531:C:T	rs6047361	20	21272531	C	T	0.3042	XRN2	2.916	9.11567e-08	0.0877917	0.0164296	0.681366	rs4815039	5	11410	intergenic	5	5	14	0	1	0
20:21258604:C:T	rs6047346	20	21258604	C	T	0.3022	ZNF877P	2.904	8.23334e-08	-0.0880943	0.0164296	0.669021	rs4815039	5	11500	intergenic	7	5	14	0	1	0
20:21156960:A:G	rs2103976	20	21156960	G	A	0.335	PLK1S1:RP4-777D9.2	2.895	7.70529e-08	-0.0846922	0.0157599	0.987065	rs57940584	5	0	ncRNA_intronic	6	4	15	0	1	0
20:21301939:C:CTGTGTG	rs577698748	20	21301939	C	CTGTGTG	0.2753	XRN2	2.876	NA	NA	NA	0.613502	rs4815039	5	0	intronic	NA	4	5	1	1	0
20:21136056:C:CA	rs11483719	20	21136056	CA	C	0.335	PLK1S1:RP5-872K7.7:RP4-777D9.2	2.865	NA	NA	NA	0.987065	rs57940584	5	0	ncRNA_intronic	NA	4	5	0	1	0
20:21292228:C:G	rs6035841	20	21292228	G	C	0.3022	XRN2	2.849	1.7661e-07	0.0855931	0.0163896	0.664844	rs910805	5	0	intronic	1f	2	5	1	1	0
20:14790604:C:CA	rs139229207	20	14790604	CA	C	0.495	MACROD2	2.845	NA	NA	NA	0.91257	rs2224274	4	0	intronic	NA	9	15	1	0	0
20:21444891:C:T	rs804388	20	21444891	C	T	0.175	RP5-984P4.1	2.803	4.94519e-07	0.0959071	0.019073	0.620766	rs910805	5	23990	intergenic	6	9	15	0	1	0
20:21211002:A:G	rs6035814	20	21211002	G	A	0.338	PLK1S1	2.798	1.34025e-07	-0.0831061	0.0157599	0.899669	rs57940584	5	0	ncRNA_intronic	6	4	5	0	1	0
20:21209026:C:T	rs11697462	20	21209026	C	T	0.339	PLK1S1	2.776	1.65464e-07	0.0824947	0.0157599	0.896117	rs57940584	5	0	ncRNA_intronic	1f	4	5	0	1	0
20:21400147:A:G	rs73132742	20	21400147	G	A	0.175	RN7SKP140	2.772	2.01175e-07	0.0987037	0.0189879	0.620766	rs910805	5	5248	intergenic	7	9	15	0	1	0
20:21413795:G:T	rs17664548	20	21413795	G	T	0.175	RN7SKP140	2.762	2.81941e-07	0.0975053	0.0189879	0.620766	rs910805	5	8115	intergenic	2b	2	14	0	1	1
20:14836706:C:T	rs6079582	20	14836706	C	T	0.4175	MACROD2	2.749	7.00127e-05	-0.0600033	0.0150904	0.637842	rs2224274	4	0	intronic	7	5	15	1	1	0
20:21348430:C:G	rs6082397	20	21348430	G	C	0.1839	XRN2	2.692	1.03715e-07	-0.0999007	0.018778	0.691367	rs910805	5	0	intronic	6	4	5	1	1	0
20:21332866:A:G	rs73130930	20	21332866	G	A	0.1839	XRN2	2.687	9.22892e-08	0.100299	0.018778	0.691367	rs910805	5	0	intronic	6	4	5	1	1	0
20:21262459:C:T	rs55934660	20	21262459	C	T	0.1839	ZNF877P	2.639	8.69056e-08	-0.100503	0.018778	0.701816	rs910805	5	15355	intergenic	6	5	14	0	1	0
20:21273311:A:G	rs4815038	20	21273311	G	A	0.3042	XRN2	2.635	1.04408e-07	0.0876022	0.01647	0.681366	rs4815039	5	10630	intergenic	6	5	14	0	1	0
20:21199814:A:ATT	rs537600301	20	21199814	A	ATT	0.331	PLK1S1	2.609	NA	NA	NA	0.92791	rs57940584	5	0	ncRNA_intronic	NA	4	5	0	1	0
20:21335113:C:T	rs2025811	20	21335113	C	T	0.1511	XRN2	2.576	5.56758e-08	-0.108601	0.0199923	0.69251	rs12625304	5	0	intronic	6	4	5	1	1	0
20:21256562:C:T	rs73128934	20	21256562	C	T	0.1759	ZNF877P	2.572	7.696e-08	0.104299	0.0194077	0.675362	rs910805	5	9458	intergenic	6	5	14	0	1	0
20:14824850:C:T	rs6135278	20	14824850	T	C	0.4175	MACROD2	2.544	NA	NA	NA	0.611766	rs2224274	4	0	intronic	6	5	15	1	1	0
20:21327505:G:T	rs6047389	20	21327505	G	T	0.3012	XRN2	2.544	1.67675e-07	-0.0853057	0.0163046	0.666628	rs4815039	5	0	intronic	7	4	4	1	1	0
20:21355846:A:G	rs6047407	20	21355846	G	A	0.3032	XRN2	2.494	2.75457e-07	-0.0837975	0.0163046	0.661465	rs910805	5	0	intronic	6	4	5	1	1	0
20:21278649:C:G	rs73128965	20	21278649	G	C	0.1849	XRN2	2.487	4.52862e-08	-0.102695	0.018778	0.695658	rs910805	5	5292	intergenic	7	5	14	1	1	0
20:21169654:A:G	rs57940584	20	21169654	G	A	0.332	PLK1S1:RP4-777D9.2	2.48	3.04486e-08	-0.0872917	0.0157599	1	rs57940584	5	0	ncRNA_intronic	6	4	15	0	1	0
20:21135726:A:G	rs6047275	20	21135726	G	A	0.335	PLK1S1:RP5-872K7.7:RP4-777D9.2	2.452	2.32637e-07	-0.0817052	0.0158001	0.987065	rs57940584	5	0	ncRNA_intronic	7	4	5	0	1	0
20:21262868:A:G	rs150548349	20	21262868	G	A	0.1839	ZNF877P	2.448	2.02522e-07	0.0990971	0.0190681	0.701816	rs910805	5	15764	intergenic	7	5	14	0	1	0
20:21151117:C:T	rs6047287	20	21151117	C	T	0.335	PLK1S1:RP4-777D9.2	2.428	2.05064e-07	-0.0825028	0.0158822	0.987065	rs57940584	5	0	ncRNA_intronic	7	4	5	0	1	0
20:21199624:A:G	rs4305335	20	21199624	G	A	0.331	PLK1S1	2.428	3.2571e-08	-0.0877961	0.0158849	0.92791	rs57940584	5	0	ncRNA_intronic	6	4	5	0	1	0
20:21333651:C:G	rs6082393	20	21333651	G	C	0.3002	XRN2	2.369	1.82105e-07	0.0857086	0.0164296	0.669413	rs910805	5	0	intronic	1b	4	5	1	1	1
20:21135718:G:T	rs6035791	20	21135718	G	T	0.334	PLK1S1:RP5-872K7.7:RP4-777D9.2	2.364	4.84487e-08	0.0860005	0.0157599	0.991355	rs57940584	5	0	ncRNA_intronic	6	4	5	0	1	0
20:21321692:C:CGTA	rs141054974	20	21321692	C	CGTA	0.1849	XRN2	2.364	NA	NA	NA	0.686457	rs910805	5	0	intronic	NA	4	4	1	1	0
20:21302565:C:T	rs1546997	20	21302565	C	T	0.3012	XRN2	2.362	1.51739e-07	0.0856061	0.0163046	0.666628	rs4815039	5	0	intronic	5	5	5	1	1	0
20:21153782:C:G	rs6035803	20	21153782	G	C	0.334	PLK1S1:RP4-777D9.2	2.328	7.16183e-08	0.0848997	0.0157599	0.991355	rs57940584	5	0	ncRNA_intronic	6	5	15	0	1	0
20:21368593:G:GAGT	rs11473331	20	21368593	GAGT	G	0.1829	XRN2	2.327	NA	NA	NA	0.687102	rs910805	5	0	intronic	NA	4	4	1	1	0
20:21140171:A:G	rs721785	20	21140171	G	A	0.335	PLK1S1:RP5-872K7.7:RP4-777D9.2	2.316	5.59978e-08	0.0855942	0.0157599	0.987065	rs57940584	5	0	ncRNA_intronic	NA	4	5	0	1	0
20:21258053:A:G	rs4813421	20	21258053	G	A	0.3022	ZNF877P	2.311	1.28016e-07	-0.0872057	0.016511	0.669021	rs4815039	5	10949	intergenic	6	5	14	0	1	0
20:21182388:C:T	rs12625304	20	21182388	C	T	0.1511	PLK1S1:RP4-777D9.2	2.307	6.39868e-09	0.113406	0.0195325	1	rs12625304	5	0	ncRNA_intronic	6	5	15	0	1	0
20:21123431:C:CAAATAAAT	rs113108831	20	21123431	CAAATAAAT	C	0.3141	PLK1S1	2.295	NA	NA	NA	0.836789	rs57940584	5	0	ncRNA_intronic	NA	4	5	0	1	0
20:21291422:A:G	rs202826	20	21291422	G	A	0.1849	XRN2	2.269	1.51204e-07	-0.0986049	0.018778	0.695658	rs910805	5	0	intronic	7	4	5	1	1	0
20:21148199:C:CT	rs11480153	20	21148199	CT	C	0.4503	PLK1S1:RP4-777D9.2	2.217	NA	NA	NA	0.600769	rs57940584	5	0	ncRNA_intronic	NA	4	5	0	1	0
20:21291838:C:T	rs6082384	20	21291838	C	T	0.3022	XRN2	2.208	1.64866e-07	0.0858016	0.0163896	0.664844	rs910805	5	0	intronic	3a	2	5	1	1	0
20:21302581:C:T	rs1546998	20	21302581	C	T	0.3012	XRN2	2.189	1.6282e-07	-0.0853942	0.0163046	0.666628	rs4815039	5	0	intronic	5	5	5	1	1	0
20:21298731:C:T	rs6047374	20	21298731	C	T	0.3012	XRN2	2.179	9.07877e-08	-0.0878038	0.0164296	0.666628	rs4815039	5	0	intronic	5	5	15	1	1	0
20:14752877:C:T	rs2180476	20	14752877	C	T	0.4801	MACROD2	2.178	1.06067e-07	0.0791051	0.0148805	0.904069	rs2224274	4	0	intronic	6	5	15	1	1	0
8:131472047:A:G	rs10110094	8	131472047	G	A	0.1451	ASAP1	2.175	4.06281e-08	-0.113395	0.020662	1	rs10110094	2	16140	intergenic	6	5	15	0	1	0
20:21332449:A:G	rs6035852	20	21332449	G	A	0.3002	XRN2	2.155	3.1468e-07	-0.0835947	0.0163448	0.669413	rs910805	5	0	intronic	6	4	5	1	1	0
20:21342970:C:G	rs713479	20	21342970	G	C	0.1839	XRN2	2.142	1.06834e-07	0.0997994	0.018778	0.691367	rs910805	5	0	intronic	5	4	5	1	1	0
20:21380948:A:C	rs1409817	20	21380948	C	A	0.175	RP11-227D2.3	2.131	2.93769e-07	0.0977948	0.019073	0.620766	rs910805	5	0	ncRNA_exonic	5	13	13	1	1	0
20:21263168:C:T	rs139520783	20	21263168	C	T	0.1839	ZNF877P	2.13	8.99262e-08	-0.100601	0.0188181	0.701816	rs910805	5	16064	intergenic	7	5	14	0	1	0
20:14709375:A:G	rs6079543	20	14709375	G	A	0.4811	MACROD2	2.106	9.84173e-08	0.0793076	0.0148805	0.899983	rs2224274	4	0	intronic	7	5	15	1	1	0
20:14841065:A:G	rs6135282	20	14841065	G	A	0.4185	MACROD2	2.088	7.41402e-05	-0.0597973	0.0150904	0.628213	rs2224274	4	0	intronic	2b	1	15	1	0	1
20:21402767:A:C	rs2424362	20	21402767	C	A	0.2893	RN7SKP140	2.078	2.20038e-05	-0.0682983	0.0160947	0.607689	rs910805	5	2628	intergenic	7	9	15	0	1	0
20:14720734:A:C	rs6074786	20	14720734	C	A	0.4851	MACROD2	2.037	2.83703e-08	-0.082605	0.0148805	0.914213	rs2224274	4	0	intronic	6	5	15	1	1	0
20:14714457:C:T	rs6079544	20	14714457	C	T	0.4851	MACROD2	2.008	2.84157e-08	-0.0826008	0.0148805	0.914213	rs2224274	4	0	intronic	6	7	15	1	1	0
20:21139382:C:G	rs6047278	20	21139382	G	C	0.335	PLK1S1:RP5-872K7.7:RP4-777D9.2	2.003	6.00306e-08	-0.0853985	0.0157599	0.987065	rs57940584	5	0	ncRNA_exonic	7	4	5	0	1	0
20:21324510:A:G	rs6082391	20	21324510	G	A	0.3827	XRN2	1.981	3.65796e-08	0.0860963	0.0156351	0.978698	rs4815039	5	0	intronic	6	4	5	1	1	0
20:21140342:C:T	rs2093069	20	21140342	C	T	0.335	PLK1S1:RP5-872K7.7:RP4-777D9.2	1.961	6.67425e-08	0.0850993	0.0157599	0.987065	rs57940584	5	0	ncRNA_intronic	5	4	5	0	1	0
20:21442487:A:G	rs2424372	20	21442487	G	A	0.175	RP5-984P4.1	1.951	5.83314e-07	0.0953012	0.019073	0.620766	rs910805	5	26394	intergenic	6	9	15	0	1	0
20:21258707:A:AAAAAC	20:21258707:A:AAAAAC	20	21258707	AAAAAC	A	0.2515	ZNF877P	1.936	NA	NA	NA	0.85613	rs910805	5	11603	intergenic	NA	5	14	0	1	0
20:14761085:A:G	rs2208082	20	14761085	G	A	0.4135	MACROD2	1.932	8.40986e-08	-0.0804006	0.0150054	0.710921	rs2224274	4	0	intronic	7	5	15	1	0	0
20:21333668:A:G	rs6075794	20	21333668	G	A	0.3002	XRN2	1.9	1.54337e-07	0.0860012	0.0163896	0.669413	rs910805	5	0	intronic	3a	4	5	1	1	0
20:21182819:A:T	rs3790142	20	21182819	T	A	0.341	PLK1S1:RP4-777D9.2	1.895	8.55268e-08	-0.0843954	0.0157599	0.945383	rs57940584	5	0	ncRNA_intronic	4	5	15	0	1	1
20:14747025:G:T	rs6514537	20	14747025	G	T	0.4384	MACROD2	1.887	5.03791e-07	-0.0752007	0.0149657	0.755474	rs2224274	4	0	intronic	6	9	15	1	1	0
20:14704989:A:G	rs6074778	20	14704989	G	A	0.4851	MACROD2	1.855	3.71706e-08	-0.0818994	0.0148805	0.914213	rs2224274	4	0	intronic	3a	5	15	1	1	0
20:21142454:A:AC	rs11482592	20	21142454	AC	A	0.3529	PLK1S1:RP5-872K7.7:RP4-777D9.2	1.824	NA	NA	NA	0.914544	rs57940584	5	0	ncRNA_intronic	NA	4	5	0	1	1
20:21202815:A:G	rs4813418	20	21202815	G	A	0.339	PLK1S1	1.817	1.18999e-07	-0.0838995	0.015845	0.903782	rs57940584	5	0	ncRNA_intronic	6	4	5	0	1	0
20:21474473:C:CTG	rs150140610	20	21474473	CTG	C	0.1958	RP5-984P4.1	1.804	NA	NA	NA	0.617115	rs910805	5	5209	intergenic	NA	5	14	0	1	0
20:21151377:A:G	rs1072271	20	21151377	G	A	0.334	PLK1S1:RP4-777D9.2	1.795	6.89828e-08	0.0850059	0.0157599	0.991355	rs57940584	5	0	ncRNA_intronic	NA	4	5	0	1	0
20:21098319:C:T	rs6047259	20	21098319	C	T	0.3777	RPL24P2	1.778	4.26606e-07	0.0780002	0.0154252	0.780765	rs57940584	5	2480	intergenic	1f	5	14	0	1	0
20:14717552:A:G	rs6514532	20	14717552	G	A	0.4851	MACROD2	1.777	2.53394e-08	0.0828983	0.0148805	0.914213	rs2224274	4	0	intronic	7	14	15	1	1	0
20:21406018:G:T	rs804371	20	21406018	G	T	0.175	RN7SKP140	1.776	3.43408e-07	-0.0970029	0.0190279	0.620766	rs910805	5	338	upstream	6	9	9	0	1	0
20:21125274:T:TATATTA	rs11472686	20	21125274	TATATTA	T	0.337	PLK1S1	1.771	NA	NA	NA	0.978744	rs57940584	5	0	ncRNA_intronic	NA	4	5	0	1	0
20:21241458:A:G	rs6047333	20	21241458	G	A	0.3658	ZNF877P	1.768	1.25825e-08	0.0896998	0.0157599	0.854875	rs4815039	5	5033	intergenic	7	5	15	0	1	0
20:21346441:T:TATATA	rs11467475	20	21346441	T	TATATA	0.3032	XRN2	1.757	NA	NA	NA	0.661465	rs910805	5	0	intronic	NA	4	4	1	1	0
20:21180259:C:T	rs6137287	20	21180259	C	T	0.2922	PLK1S1:RP4-777D9.2	1.742	4.24633e-08	-0.0905039	0.0165144	0.828547	rs57940584	5	0	ncRNA_intronic	7	5	15	0	1	0
20:21339857:A:G	rs1409816	20	21339857	G	A	0.3012	XRN2	1.699	4.05951e-07	-0.0828054	0.0163448	0.666628	rs4815039	5	0	intronic	7	4	4	1	1	0
20:14829446:G:T	rs7274631	20	14829446	G	T	0.4175	MACROD2	1.689	5.29706e-05	-0.0609974	0.0150904	0.637842	rs2224274	4	0	intronic	6	5	15	1	1	0
20:21408918:A:G	rs809219	20	21408918	G	A	0.175	RN7SKP140	1.684	3.07455e-07	-0.0971955	0.0189879	0.620766	rs910805	5	3238	intergenic	7	14	15	0	1	0
20:14697914:C:T	rs6074776	20	14697914	C	T	0.4831	MACROD2	1.664	2.17067e-08	-0.0839975	0.0150054	0.899536	rs2224274	4	0	intronic	4	5	15	1	1	0
20:21271323:C:G	rs4813422	20	21271323	G	C	0.3042	XRN2	1.661	8.45436e-08	-0.0878015	0.0163896	0.681366	rs4815039	5	12618	intergenic	7	5	14	0	1	0
20:21293235:C:G	rs2064758	20	21293235	G	C	0.3032	XRN2	1.658	0.000535594	-0.0780981	0.0225568	0.661465	rs910805	5	0	intronic	5	4	5	1	1	0
20:21095964:A:C	rs6047256	20	21095964	C	A	0.3738	RPL24P2	1.643	6.61889e-07	0.0768966	0.0154652	0.764606	rs57940584	5	125	downstream	7	5	14	0	1	0
20:21121472:A:T	rs2876594	20	21121472	T	A	0.338	PLK1S1	1.635	1.25255e-07	-0.0833015	0.0157599	0.966217	rs57940584	5	0	ncRNA_intronic	6	4	5	0	1	0
20:21447889:A:C	rs810781	20	21447889	C	A	0.1799	RP5-984P4.1	1.633	2.56948e-06	0.0888917	0.0189029	0.615521	rs910805	5	20992	intergenic	7	13	14	0	1	0
20:21331541:G:T	rs6047396	20	21331541	G	T	0.3012	XRN2	1.631	1.57311e-07	-0.0854978	0.0163046	0.666628	rs4815039	5	0	intronic	5	4	5	1	1	0
20:21187960:A:G	rs6113163	20	21187960	G	A	0.341	PLK1S1:RP4-777D9.2	1.602	8.84822e-08	0.0842985	0.0157599	0.945383	rs57940584	5	0	ncRNA_intronic	6	4	5	0	1	0
20:21420729:C:T	rs8117615	20	21420729	C	T	0.175	RN7SKP140	1.6	2.59749e-07	-0.0977977	0.0189879	0.620766	rs910805	5	15049	intergenic	7	7	15	0	1	0
20:21271737:A:G	rs73128953	20	21271737	G	A	0.1839	XRN2	1.588	5.57805e-08	-0.101999	0.018778	0.701816	rs910805	5	12204	intergenic	5	5	14	0	1	1
20:21152742:A:G	rs6082339	20	21152742	G	A	0.335	PLK1S1:RP4-777D9.2	1.569	1.0936e-07	0.0836922	0.0157599	0.987065	rs57940584	5	0	ncRNA_intronic	6	4	5	0	1	0
20:21135597:G:T	20:21135597:G:T	20	21135597	T	G	0.334	PLK1S1:RP5-872K7.7:RP4-777D9.2	1.547	NA	NA	NA	0.991355	rs57940584	5	0	ncRNA_intronic	5	4	5	0	1	0
20:21242161:A:T	rs55962189	20	21242161	T	A	0.329	ZNF877P	1.532	1.99566e-07	0.085201	0.0163856	0.725286	rs4815039	5	4330	intergenic	6	5	15	0	1	0
20:21138989:A:G	rs6035792	20	21138989	G	A	0.335	PLK1S1:RP5-872K7.7:RP4-777D9.2	1.504	6.00941e-08	0.0853955	0.0157599	0.987065	rs57940584	5	0	ncRNA_intronic	7	5	5	0	1	0
20:21217621:A:G	rs6075780	20	21217621	G	A	0.338	PLK1S1	1.502	1.43907e-07	0.0829002	0.0157599	0.899669	rs57940584	5	0	ncRNA_intronic	7	5	5	0	1	0
20:21273696:A:T	rs4815039	20	21273696	T	A	0.3837	XRN2	1.488	8.37094e-09	-0.0903011	0.0156751	1	rs4815039	5	10245	intergenic	6	5	14	0	1	0
20:21151067:C:T	rs6047286	20	21151067	C	T	0.335	PLK1S1:RP4-777D9.2	1.483	3.72639e-07	0.0803031	0.0158001	0.987065	rs57940584	5	0	ncRNA_intronic	7	4	5	0	1	0
20:21190216:T:TA	rs34527828	20	21190216	TA	T	0.3419	PLK1S1:RP4-777D9.2	1.457	NA	NA	NA	0.924257	rs57940584	5	0	ncRNA_intronic	NA	4	5	0	1	0
20:14716156:A:G	rs6079545	20	14716156	G	A	0.4861	MACROD2	1.453	2.95406e-08	-0.0824998	0.0148805	0.917878	rs2224274	4	0	intronic	7	9	15	1	1	0
20:21382334:C:CTA	rs3062676	20	21382334	C	CTA	0.1759	RP11-227D2.3	1.442	NA	NA	NA	0.614734	rs910805	5	1304	intergenic	NA	13	13	1	1	0
20:21277361:A:G	rs73128960	20	21277361	G	A	0.1849	XRN2	1.422	5.96246e-08	-0.101993	0.0188181	0.695658	rs910805	5	6580	intergenic	7	5	14	1	1	0
20:21095936:A:G	rs6047255	20	21095936	G	A	0.3757	RPL24P2	1.421	1.15997e-06	-0.0751975	0.0154652	0.749514	rs57940584	5	97	downstream	5	5	14	0	1	0
20:21245206:C:T	rs6035822	20	21245206	C	T	0.3807	ZNF877P	1.409	9.36406e-09	0.090004	0.0156751	0.912242	rs4815039	5	1285	intergenic	5	5	15	0	1	0
20:14698180:G:GT	rs11482339	20	14698180	G	GT	0.4553	MACROD2	1.407	NA	NA	NA	0.668186	rs2224274	4	0	intronic	NA	2	15	1	0	1
20:21422062:A:G	rs2424366	20	21422062	G	A	0.175	RN7SKP140	1.397	2.90703e-07	-0.097396	0.0189879	0.620766	rs910805	5	16382	intergenic	6	13	15	0	1	0
20:21263930:A:C	rs6035827	20	21263930	C	A	0.3032	ZNF877P	1.385	1.23404e-07	0.0870999	0.01647	0.678916	rs4815039	5	16826	intergenic	7	5	15	0	1	0
20:21187315:C:G	rs3790141	20	21187315	G	C	0.4254	PLK1S1:RP4-777D9.2	1.38	0.000420442	0.0547034	0.0155103	0.676358	rs57940584	5	0	ncRNA_intronic	6	4	5	0	1	0
20:21177487:C:G	rs1548254	20	21177487	G	C	0.338	PLK1S1:RP4-777D9.2	1.354	7.15072e-08	0.0849041	0.0157599	0.957335	rs57940584	5	0	ncRNA_exonic	7	4	15	0	1	0
20:21286121:C:G	rs112946551	20	21286121	G	C	0.1849	XRN2	1.329	4.13921e-07	-0.0961005	0.018983	0.695658	rs910805	5	0	intronic	6	4	5	1	1	0
20:21185292:T:TACA	rs10568380	20	21185292	TACA	T	0.338	PLK1S1:RP4-777D9.2	1.306	NA	NA	NA	0.957768	rs57940584	5	0	ncRNA_intronic	NA	5	5	0	1	0
20:21233553:A:G	rs1000176	20	21233553	G	A	0.3638	PLK1S1	1.291	4.23266e-08	-0.0865983	0.0158001	0.855113	rs4815039	5	6292	intergenic	6	5	15	0	1	0
20:21119108:C:G	rs6047268	20	21119108	G	C	0.339	PLK1S1	1.272	1.01651e-07	-0.0839018	0.0157599	0.962057	rs57940584	5	0	ncRNA_intronic	6	4	5	0	1	0
20:21423652:A:G	rs804379	20	21423652	G	A	0.175	RN7SKP140	1.244	3.33672e-07	0.096902	0.0189879	0.620766	rs910805	5	17972	intergenic	7	13	15	0	1	0
20:21310315:C:T	rs4496388	20	21310315	C	T	0.3012	XRN2	1.238	1.46645e-07	0.0857086	0.0163046	0.666628	rs4815039	5	0	intronic	7	4	5	1	1	0
20:21203946:C:G	rs6035811	20	21203946	G	C	0.339	PLK1S1	1.234	9.15589e-08	0.084201	0.0157599	0.903782	rs57940584	5	0	ncRNA_intronic	6	4	5	0	1	0
20:21100328:C:T	rs6113140	20	21100328	C	T	0.3767	RPL24P2	1.21	8.35088e-07	0.076197	0.0154652	0.774497	rs57940584	5	4489	intergenic	7	5	14	0	1	0
20:14830596:C:G	rs6079581	20	14830596	G	C	0.4185	MACROD2	1.198	5.14262e-05	0.061102	0.0150904	0.639541	rs2224274	4	0	intronic	7	5	15	1	1	0
20:21425499:A:T	rs2424369	20	21425499	T	A	0.175	RN7SKP140	1.187	1.26237e-06	-0.0929991	0.0191925	0.620766	rs910805	5	19819	intergenic	6	13	15	0	1	0
20:21429848:A:G	rs804382	20	21429848	G	A	0.175	RN7SKP140	1.186	3.34583e-07	-0.0970966	0.0190279	0.620766	rs910805	5	24168	intergenic	6	14	15	0	1	0
20:21116302:A:G	rs2024937	20	21116302	G	A	0.3171	PLK1S1	1.18	5.66171e-06	-0.0740007	0.0163046	0.863172	rs57940584	5	0	ncRNA_intronic	7	3	5	0	1	0
20:21156931:C:G	rs2103975	20	21156931	G	C	0.335	PLK1S1:RP4-777D9.2	1.169	3.6351e-08	0.0868012	0.0157599	0.987065	rs57940584	5	0	ncRNA_intronic	7	4	15	0	1	0
20:21145353:C:CT	rs11475262	20	21145353	C	CT	0.3429	PLK1S1:RP4-777D9.2	1.165	NA	NA	NA	0.944808	rs57940584	5	0	ncRNA_intronic	NA	4	5	0	1	0
20:21242977:C:T	rs6047336	20	21242977	T	C	0.3748	ZNF877P	1.13	0.0015758	-0.0693015	0.0219284	0.878647	rs4815039	5	3514	intergenic	6	5	15	0	1	0
20:14829327:C:T	rs6074805	20	14829327	C	T	0.4175	MACROD2	1.129	5.29706e-05	-0.0609974	0.0150904	0.637842	rs2224274	4	0	intronic	6	5	15	1	1	0
20:14723009:A:G	rs6074787	20	14723009	G	A	0.4811	MACROD2	1.102	7.31854e-08	-0.0801045	0.0148805	0.899983	rs2224274	4	0	intronic	7	5	15	1	1	0
7:104744219:A:G	rs111931861	7	104744219	G	A	0.05666	KMT2E:CTB-152G17.6	1.09	6.72723e-09	0.247003	0.0426044	1	rs111931861	1	0	ncRNA_exonic	6	4	4	1	1	0
20:21423032:A:G	rs804378	20	21423032	G	A	0.175	RN7SKP140	1.077	3.53493e-07	-0.0966945	0.0189879	0.620766	rs910805	5	17352	intergenic	7	13	15	0	1	0
20:21293884:C:T	rs1359761	20	21293884	C	T	0.3012	XRN2	1.057	1.54209e-07	0.0860037	0.0163896	0.666628	rs4815039	5	0	intronic	5	3	5	1	1	1
20:21148683:G:T	rs4815026	20	21148683	G	T	0.335	PLK1S1:RP4-777D9.2	1.033	3.74607e-07	0.0804943	0.0158409	0.987065	rs57940584	5	0	ncRNA_intronic	7	5	5	0	1	0
20:21360528:A:G	rs6047414	20	21360528	G	A	0.3032	XRN2	1.01	5.59689e-07	-0.0817999	0.0163448	0.661465	rs910805	5	0	intronic	7	4	5	1	1	0
20:21272052:A:C	rs73128955	20	21272052	C	A	0.1531	XRN2	1.003	2.58983e-08	-0.111996	0.0201173	0.695685	rs12625304	5	11889	intergenic	5	5	14	0	1	0
20:21179145:A:G	rs3827959	20	21179145	G	A	0.2932	PLK1S1:RP4-777D9.2	0.99	5.40303e-08	-0.0897974	0.0165144	0.823863	rs57940584	5	0	ncRNA_exonic	NA	5	15	0	1	0
20:21179752:C:T	rs6137286	20	21179752	C	T	0.338	PLK1S1:RP4-777D9.2	0.984	2.93059e-08	-0.0873972	0.0157599	0.957768	rs57940584	5	0	ncRNA_intronic	6	4	15	0	1	0
20:21176604:C:T	rs2144782	20	21176604	C	T	0.3728	PLK1S1:RP4-777D9.2	0.98	1.0906e-07	-0.0846043	0.0159302	0.640946	rs57940584	5	0	ncRNA_exonic	4	4	15	0	1	0
20:21298732:G:T	rs6047375	20	21298732	G	T	0.3012	XRN2	0.959	9.0762e-08	0.0878047	0.0164296	0.666628	rs4815039	5	0	intronic	5	5	15	1	1	0
20:21150633:C:T	rs4815028	20	21150633	C	T	0.334	PLK1S1:RP4-777D9.2	0.946	4.36275e-08	-0.0862935	0.0157599	0.991355	rs57940584	5	0	ncRNA_intronic	6	4	5	0	1	0
20:21160783:A:G	rs4815030	20	21160783	G	A	0.335	PLK1S1:RP4-777D9.2	0.936	6.90317e-08	0.0850039	0.0157599	0.987065	rs57940584	5	0	ncRNA_intronic	5	2	15	0	1	0
20:21142124:C:CACCGTGCCCGGCT	rs33994170	20	21142124	C	CACCGTGCCCGGCT	0.335	PLK1S1:RP5-872K7.7:RP4-777D9.2	0.925	NA	NA	NA	0.987065	rs57940584	5	0	ncRNA_intronic	NA	4	5	0	1	0
20:21118716:A:ATAT	rs138876063	20	21118716	ATAT	A	0.338	PLK1S1	0.921	NA	NA	NA	0.966217	rs57940584	5	0	ncRNA_intronic	NA	4	5	0	1	0
20:21133072:A:C	rs4813413	20	21133072	C	A	0.338	PLK1S1:RP5-872K7.7	0.91	6.53727e-08	-0.0846993	0.0156751	0.97454	rs57940584	5	0	ncRNA_intronic	NA	4	5	0	1	0
20:14699547:C:T	rs4814319	20	14699547	C	T	0.4811	MACROD2	0.909	2.41878e-08	-0.083494	0.0149657	0.892304	rs2224274	4	0	intronic	7	5	15	1	1	0
20:21278075:C:CA	rs113644583	20	21278075	CA	C	0.1849	XRN2	0.894	NA	NA	NA	0.695658	rs910805	5	5866	intergenic	NA	5	14	1	1	0
20:21121739:C:G	rs6035788	20	21121739	G	C	0.337	PLK1S1	0.877	1.71182e-07	-0.0823958	0.0157599	0.961715	rs57940584	5	0	ncRNA_intronic	7	4	5	0	1	0
20:21353650:C:CT	rs11479394	20	21353650	C	CT	0.3032	XRN2	0.845	NA	NA	NA	0.661465	rs910805	5	0	intronic	NA	4	5	1	1	0
20:21415274:C:G	rs55674393	20	21415274	G	C	0.175	RN7SKP140	0.835	5.19823e-07	-0.0957016	0.0190684	0.620766	rs910805	5	9594	intergenic	7	5	14	0	1	0
20:21201708:A:C	rs6047310	20	21201708	C	A	0.331	PLK1S1	0.827	3.24913e-08	0.0878029	0.0158849	0.92791	rs57940584	5	0	ncRNA_intronic	3a	4	5	0	1	0
20:21218023:C:T	rs6137297	20	21218023	C	T	0.338	PLK1S1	0.824	1.33859e-07	0.0831097	0.0157599	0.899669	rs57940584	5	0	ncRNA_intronic	6	4	5	0	1	0
20:14701215:T:TG	rs531072431	20	14701215	TG	T	0.495	MACROD2	0.816	NA	NA	NA	0.851969	rs2224274	4	0	NA	NA	5	15	1	0	0
20:21195803:A:C	rs6137292	20	21195803	C	A	0.3429	PLK1S1:RP4-777D9.2	0.816	1.21314e-07	-0.0833937	0.0157599	0.928873	rs57940584	5	0	ncRNA_intronic	6	2	5	0	1	0
20:21095977:A:C	rs6047257	20	21095977	C	A	0.3738	RPL24P2	0.813	6.83557e-07	0.0768	0.0154652	0.764606	rs57940584	5	138	downstream	7	5	14	0	1	0
20:21223663:C:T	rs2252720	20	21223663	C	T	0.33	PLK1S1	0.809	8.15544e-08	0.085201	0.0158849	0.864464	rs57940584	5	0	ncRNA_intronic	5	4	5	0	1	0
20:21301178:C:G	rs111595332	20	21301178	G	C	0.1839	XRN2	0.789	9.23165e-08	0.100298	0.018778	0.691367	rs910805	5	0	intronic	7	5	5	1	1	0
20:21154234:A:AAAG	rs138696645	20	21154234	A	AAAG	0.3539	PLK1S1:RP4-777D9.2	0.783	NA	NA	NA	0.903762	rs57940584	5	0	ncRNA_intronic	NA	5	15	0	1	0
20:14705888:A:G	rs6079540	20	14705888	G	A	0.4781	MACROD2	0.779	6.80587e-08	0.0802987	0.0148805	0.889241	rs2224274	4	0	intronic	6	5	15	1	1	0
20:14836243:G:GTTTTTTT	rs558685444	20	14836243	G	GTTTTTTT	0.4443	MACROD2	0.778	NA	NA	NA	0.733922	rs2224274	4	0	intronic	NA	5	15	1	0	0
20:21238651:A:G	rs4813420	20	21238651	G	A	0.3638	ZNF877P	0.775	4.70864e-08	-0.0863	0.0158001	0.863044	rs4815039	5	7840	intergenic	6	5	15	0	1	0
20:21150267:C:G	rs6132402	20	21150267	G	C	0.335	PLK1S1:RP4-777D9.2	0.773	9.79844e-08	0.084007	0.0157599	0.987065	rs57940584	5	0	ncRNA_intronic	7	5	5	0	1	0
20:21217456:A:C	rs6082353	20	21217456	C	A	0.338	PLK1S1	0.773	1.39162e-07	-0.0829973	0.0157599	0.899669	rs57940584	5	0	ncRNA_intronic	7	5	5	0	1	0
20:21194437:C:T	rs2236128	20	21194437	C	T	0.34	PLK1S1:RP4-777D9.2	0.772	6.89765e-08	-0.0850061	0.0157599	0.941104	rs57940584	5	0	ncRNA_intronic	NA	4	5	0	1	0
20:21279820:G:T	rs4813424	20	21279820	G	T	0.3022	XRN2	0.769	9.36276e-08	-0.0874987	0.0163896	0.671229	rs910805	5	4121	intergenic	3a	5	14	1	1	0
20:14827620:A:G	rs2024899	20	14827620	G	A	0.4175	MACROD2	0.757	4.46685e-05	-0.0615977	0.0150904	0.637842	rs2224274	4	0	intronic	7	5	15	1	1	0
20:21160164:A:C	rs6047299	20	21160164	C	A	0.334	PLK1S1:RP4-777D9.2	0.741	3.63587e-08	-0.0868007	0.0157599	0.991355	rs57940584	5	0	ncRNA_intronic	7	5	15	0	1	0
20:21279983:C:T	rs73128966	20	21279983	C	T	0.1849	XRN2	0.74	4.95269e-08	-0.102396	0.018778	0.695658	rs910805	5	3958	intergenic	4	5	14	1	1	0
20:21353479:C:G	rs4815042	20	21353479	G	C	0.3032	XRN2	0.74	2.66205e-07	0.0839021	0.0163046	0.661465	rs910805	5	0	intronic	1f	4	5	1	1	0
20:21128127:A:G	rs1884763	20	21128127	G	A	0.337	PLK1S1	0.715	8.53493e-08	-0.0844013	0.0157599	0.978744	rs57940584	5	0	ncRNA_intronic	6	4	5	0	1	0
20:21332662:C:G	rs6035853	20	21332662	G	C	0.3002	XRN2	0.701	1.85528e-07	0.0850004	0.0163046	0.669413	rs910805	5	0	intronic	6	4	5	1	1	0
20:14723598:C:G	rs4278992	20	14723598	G	C	0.4811	MACROD2	0.694	7.30957e-09	-0.0870088	0.0150439	0.899983	rs2224274	4	0	intronic	7	5	15	1	1	0
20:21346801:T:TTATA	rs200418446	20	21346801	TTATA	T	0.1839	XRN2	0.688	NA	NA	NA	0.691367	rs910805	5	0	intronic	NA	4	4	1	1	0
20:21154272:C:G	rs6035804	20	21154272	G	C	0.335	PLK1S1:RP4-777D9.2	0.686	8.83343e-08	0.0843033	0.0157599	0.987065	rs57940584	5	0	ncRNA_intronic	3a	5	15	0	1	0
20:21326578:A:AT	rs11474999	20	21326578	A	AT	0.3012	XRN2	0.685	NA	NA	NA	0.666628	rs4815039	5	0	intronic	NA	4	5	1	1	0
20:14837328:A:C	rs6074806	20	14837328	C	A	0.4175	MACROD2	0.667	7.40655e-05	-0.0598009	0.0150904	0.637842	rs2224274	4	0	intronic	7	5	15	1	1	0
20:14729869:A:G	rs6110421	20	14729869	G	A	0.4841	MACROD2	0.664	4.32493e-08	-0.0815013	0.0148805	0.910563	rs2224274	4	0	intronic	5	9	15	1	1	0
20:21115991:A:G	rs6047267	20	21115991	G	A	0.2773	PLK1S1	0.646	4.16248e-06	0.0791	0.0171841	0.732642	rs57940584	5	0	ncRNA_intronic	1f	2	5	0	1	0
20:14701215:G:T	rs189508789	20	14701215	T	G	0.0169	MACROD2	0.637	NA	NA	NA	0.851969	rs2224274	4	0	intronic	5	5	15	1	1	0
20:21249538:C:T	rs6047339	20	21249538	C	T	0.2972	ZNF877P	0.62	1.88854e-08	0.0925932	0.01647	0.724038	rs910805	5	2434	intergenic	5	5	15	0	1	0
20:21221304:A:G	rs6035817	20	21221304	G	A	0.338	PLK1S1	0.619	1.43667e-07	-0.082905	0.0157599	0.899669	rs57940584	5	0	ncRNA_intronic	3a	4	5	0	1	0
20:21199818:C:G	rs547661300	20	21199818	C	G	0.2714	PLK1S1	0.609	NA	NA	NA	0.715498	rs57940584	5	0	ncRNA_intronic	NA	4	5	0	1	0
20:21125812:T:TG	rs3834757	20	21125812	T	TG	0.2952	PLK1S1	0.599	NA	NA	NA	0.831175	rs57940584	5	0	ncRNA_intronic	NA	4	5	0	1	0
20:21385840:A:C	rs804368	20	21385840	C	A	0.174	RP11-227D2.3	0.587	1.29692e-07	-0.100902	0.0191128	0.616751	rs910805	5	4810	intergenic	6	13	14	1	1	0
20:21207744:G:T	rs6035813	20	21207744	G	T	0.336	PLK1S1	0.575	1.17085e-07	-0.0834959	0.0157599	0.891023	rs57940584	5	0	ncRNA_intronic	1f	4	5	0	1	0
20:21271585:A:G	rs6035834	20	21271585	G	A	0.3042	XRN2	0.562	1.04083e-07	0.0873962	0.0164296	0.681366	rs4815039	5	12356	intergenic	7	5	14	0	1	0
20:21139623:A:ATATTTATT	rs68145616	20	21139623	A	ATATTTATT	0.3688	PLK1S1:RP5-872K7.7:RP4-777D9.2	0.553	NA	NA	NA	0.859658	rs57940584	5	0	ncRNA_intronic	NA	4	5	0	1	0
20:14732606:C:T	rs6079553	20	14732606	C	T	0.4851	MACROD2	0.545	3.07329e-08	-0.0823967	0.0148805	0.914213	rs2224274	4	0	intronic	6	14	15	1	1	0
20:21413513:G:T	rs804374	20	21413513	G	T	0.175	RN7SKP140	0.539	1.56069e-07	0.0995962	0.0189879	0.620766	rs910805	5	7833	intergenic	3a	5	14	0	1	0
20:21236264:C:CA	rs112574344	20	21236264	CA	C	0.341	PLK1S1	0.53	NA	NA	NA	0.626824	rs4815039	5	9003	intergenic	NA	5	15	0	1	0
20:21273867:C:T	rs6113185	20	21273867	C	T	0.3042	XRN2	0.524	7.36814e-08	0.088208	0.0163896	0.681366	rs4815039	5	10074	intergenic	7	5	14	0	1	0
20:21218345:A:G	rs6047319	20	21218345	G	A	0.333	PLK1S1	0.518	5.23954e-08	0.0859999	0.0158001	0.911197	rs57940584	5	0	ncRNA_intronic	7	4	5	0	1	0
20:21330991:C:T	rs202851	20	21330991	C	T	0.1839	XRN2	0.512	3.20203e-07	-0.0965992	0.0188997	0.691367	rs910805	5	0	intronic	7	4	5	1	1	0
20:21223946:G:GA	rs5840910	20	21223946	GA	G	0.3509	PLK1S1	0.506	NA	NA	NA	0.847709	rs57940584	5	0	ncRNA_intronic	NA	4	5	0	1	0
20:21124667:C:G	rs1884762	20	21124667	G	C	0.337	PLK1S1	0.499	9.14792e-08	0.0842034	0.0157599	0.978744	rs57940584	5	0	ncRNA_intronic	6	4	5	0	1	0
20:21103987:A:G	rs1007226	20	21103987	G	A	0.3748	PLK1S1	0.496	5.97306e-07	-0.0772038	0.0154652	0.788643	rs57940584	5	2636	intergenic	5	5	14	0	1	0
20:21310473:C:CA	rs11477333	20	21310473	C	CA	0.3012	XRN2	0.485	NA	NA	NA	0.666628	rs4815039	5	0	intronic	NA	4	5	1	1	0
20:21419507:A:G	rs111826281	20	21419507	G	A	0.175	RN7SKP140	0.48	3.2426e-07	-0.0970047	0.0189879	0.620766	rs910805	5	13827	intergenic	7	5	15	0	1	0
20:21352305:C:T	rs6035860	20	21352305	C	T	0.3032	XRN2	0.477	2.19344e-07	0.0844927	0.0163046	0.661465	rs910805	5	0	intronic	7	4	5	1	1	1
20:21221350:G:GC	rs11087349	20	21221350	G	GC	0.338	PLK1S1	0.475	NA	NA	NA	0.899669	rs57940584	5	0	ncRNA_intronic	NA	4	5	0	1	0
20:21168361:G:T	rs8120377	20	21168361	G	T	0.336	PLK1S1:RP4-777D9.2	0.469	1.01775e-07	-0.0838984	0.0157599	0.982864	rs57940584	5	0	ncRNA_intronic	6	4	15	0	1	0
20:21293029:A:G	rs6047371	20	21293029	G	A	0.3022	XRN2	0.458	1.06919e-07	0.0871033	0.0163896	0.664844	rs910805	5	0	intronic	5	4	5	1	1	1
20:14724253:C:G	rs6074788	20	14724253	G	C	0.4861	MACROD2	0.438	3.18331e-08	0.0823049	0.0148805	0.917878	rs2224274	4	0	intronic	7	5	15	1	1	0
20:21157510:G:T	rs2093070	20	21157510	G	T	0.335	PLK1S1:RP4-777D9.2	0.431	6.92229e-08	-0.084996	0.0157599	0.987065	rs57940584	5	0	ncRNA_intronic	6	4	15	0	1	0
20:21297939:A:AT	rs57699925	20	21297939	A	AT	0.3012	XRN2	0.419	NA	NA	NA	0.652858	rs910805	5	0	intronic	NA	5	15	1	1	0
20:21274668:A:G	rs6035837	20	21274668	G	A	0.3042	XRN2	0.414	8.74317e-08	0.0877019	0.0163896	0.681366	rs4815039	5	9273	intergenic	5	5	14	1	1	0
20:21105676:A:G	rs6035785	20	21105676	G	A	0.3777	PLK1S1	0.412	5.42071e-07	0.077493	0.0154652	0.779686	rs57940584	5	947	upstream	6	1	14	0	1	0
20:21173708:C:G	rs6132406	20	21173708	G	C	0.332	PLK1S1:RP4-777D9.2	0.394	9.57844e-08	-0.0845039	0.0158409	1	rs57940584	5	0	ncRNA_intronic	5	2	15	0	1	1
20:21271553:A:G	rs6082372	20	21271553	G	A	0.3042	XRN2	0.394	8.20158e-08	-0.0878914	0.0163896	0.681366	rs4815039	5	12388	intergenic	7	5	14	0	1	0
20:21281767:C:G	rs56129736	20	21281767	G	C	0.1849	XRN2	0.39	5.25171e-08	0.102201	0.018778	0.695658	rs910805	5	2174	intergenic	5	5	14	1	1	0
20:21353409:A:C	rs4815041	20	21353409	C	A	0.3032	XRN2	0.387	3.03558e-07	-0.0834994	0.0163046	0.661465	rs910805	5	0	intronic	6	4	5	1	1	0
20:21356467:T:TA	rs59239603	20	21356467	TA	T	0.3032	XRN2	0.385	NA	NA	NA	0.661465	rs910805	5	0	intronic	NA	4	5	1	1	0
20:21156578:C:T	rs2328609	20	21156578	C	T	0.334	PLK1S1:RP4-777D9.2	0.384	4.67973e-08	-0.0860975	0.0157599	0.991355	rs57940584	5	0	ncRNA_intronic	7	5	15	0	1	0
20:21362703:T:TA	rs11476840	20	21362703	T	TA	0.1839	XRN2	0.361	NA	NA	NA	0.691367	rs910805	5	0	intronic	NA	4	5	1	1	0
20:21406032:C:G	rs804372	20	21406032	G	C	0.4105	RN7SKP140	0.356	3.16741e-06	-0.0708979	0.0152153	0.77956	rs4815039	5	352	upstream	7	9	9	0	1	0
20:21228916:C:T	rs4813419	20	21228916	C	T	0.337	PLK1S1	0.355	1.51455e-07	0.0833937	0.0158822	0.895094	rs57940584	5	1655	intergenic	6	5	15	0	1	0
20:21246620:A:G	rs6082361	20	21246620	G	A	0.3817	ZNF877P	0.355	1.52226e-08	0.0887057	0.0156751	0.916188	rs4815039	5	0	ncRNA_exonic	1f	5	15	0	1	0
20:21151328:A:G	rs6035799	20	21151328	G	A	0.335	PLK1S1:RP4-777D9.2	0.354	3.60943e-07	-0.0803987	0.0158001	0.987065	rs57940584	5	0	ncRNA_intronic	7	4	5	0	1	0
20:14705070:A:G	rs6074779	20	14705070	G	A	0.4851	MACROD2	0.351	3.57739e-08	-0.0819998	0.0148805	0.914213	rs2224274	4	0	intronic	7	2	15	1	1	0
20:21300905:T:TTATTTATTTATG	rs138508870	20	21300905	TTATTTATTTATG	T	0.3042	XRN2	0.344	NA	NA	NA	0.658988	rs4815039	5	0	intronic	NA	5	5	1	1	0
20:21344454:A:G	rs4815040	20	21344454	G	A	0.1839	XRN2	0.338	1.06852e-07	0.0997988	0.018778	0.691367	rs910805	5	0	intronic	7	4	5	1	1	0
20:14716819:A:T	rs6079547	20	14716819	T	A	0.4851	MACROD2	0.337	2.62537e-08	0.0828064	0.0148805	0.914213	rs2224274	4	0	intronic	6	9	15	1	1	0
20:21179248:A:T	rs6137285	20	21179248	T	A	0.341	PLK1S1:RP4-777D9.2	0.337	7.68762e-08	-0.0846987	0.0157599	0.945383	rs57940584	5	0	ncRNA_exonic	7	5	15	0	1	0
20:21291531:C:T	rs6035840	20	21291531	C	T	0.3022	XRN2	0.328	4.76364e-08	0.089704	0.0164296	0.664844	rs910805	5	0	intronic	7	4	5	1	1	0
20:21153693:A:G	rs6035802	20	21153693	G	A	0.335	PLK1S1:RP4-777D9.2	0.327	7.15167e-08	0.0849037	0.0157599	0.987065	rs57940584	5	0	ncRNA_intronic	6	5	15	0	1	1
20:21138367:A:C	rs4815024	20	21138367	C	A	0.335	PLK1S1:RP5-872K7.7:RP4-777D9.2	0.302	5.78283e-08	0.0855037	0.0157599	0.987065	rs57940584	5	0	ncRNA_intronic	7	4	5	0	1	1
20:21221353:C:G	rs61139213	20	21221353	G	C	0.338	PLK1S1	0.298	0.00016398	-0.0817985	0.0217037	0.899669	rs57940584	5	0	ncRNA_intronic	5	4	5	0	1	0
20:21111710:A:G	rs6075769	20	21111710	G	A	0.2972	PLK1S1	0.295	6.18309e-08	-0.0893997	0.0165144	0.799787	rs57940584	5	0	ncRNA_intronic	3a	4	5	0	1	0
20:21153138:A:G	rs2328608	20	21153138	G	A	0.335	PLK1S1:RP4-777D9.2	0.281	9.79844e-08	0.084007	0.0157599	0.987065	rs57940584	5	0	ncRNA_intronic	6	4	5	0	1	0
14:94838142:G:T	rs112635299	14	94838142	G	T	0.0169	SERPINA1	0.272	3.52985e-09	-0.286293	0.0484845	1	rs112635299	3	4941	intergenic	5	5	15	1	1	0
20:21375399:C:T	rs6075800	20	21375399	C	T	0.1829	NKX2-4	0.26	2.69617e-07	-0.0970003	0.0188587	0.687102	rs910805	5	605	downstream	5	5	13	1	1	0
20:21120543:C:T	rs4815021	20	21120543	C	T	0.34	PLK1S1	0.257	8.9846e-08	0.0838011	0.0156751	0.95817	rs57940584	5	0	ncRNA_intronic	1f	4	5	0	1	0
20:21349729:A:G	rs6047401	20	21349729	G	A	0.1839	XRN2	0.245	1.10014e-07	0.099699	0.018778	0.691367	rs910805	5	0	intronic	7	4	4	1	1	0
20:14827365:A:G	rs6079580	20	14827365	G	A	0.4155	MACROD2	0.242	4.59102e-05	-0.0615015	0.0150904	0.634502	rs2224274	4	0	intronic	7	5	15	1	1	0
20:14717910:C:G	rs13038917	20	14717910	G	C	0.4851	MACROD2	0.241	2.3508e-08	0.0830926	0.0148805	0.914213	rs2224274	4	0	intronic	7	14	15	1	1	0
20:21366260:C:T	rs6035864	20	21366260	C	T	0.1839	XRN2	0.221	1.96737e-07	-0.0978993	0.0188181	0.691367	rs910805	5	0	intronic	6	4	5	1	1	0
20:21215001:A:C	rs2424352	20	21215001	C	A	0.338	PLK1S1	0.218	2.76174e-07	0.0814066	0.0158409	0.899669	rs57940584	5	0	ncRNA_intronic	6	2	5	0	1	0
20:14727386:A:G	rs10446030	20	14727386	G	A	0.4851	MACROD2	0.206	2.72661e-08	0.0827081	0.0148805	0.914213	rs2224274	4	0	intronic	7	7	15	1	1	1
20:21312653:C:G	rs202838	20	21312653	G	C	0.1839	XRN2	0.205	1.06783e-07	0.099801	0.018778	0.691367	rs910805	5	0	intronic	7	4	4	1	1	0
20:21250843:C:T	rs6082363	20	21250843	C	T	0.2942	ZNF877P	0.195	3.46659e-08	-0.0910949	0.0165144	0.714807	rs910805	5	3739	intergenic	5	5	15	0	1	0
20:14833762:A:C	rs6135281	20	14833762	C	A	0.4215	MACROD2	0.188	0.000124432	-0.0579055	0.0150904	0.620833	rs2224274	4	0	intronic	5	2	15	1	1	0
20:14745223:A:C	rs6079556	20	14745223	C	A	0.4304	MACROD2	0.183	2.08318e-07	0.0779044	0.0150054	0.726009	rs2224274	4	0	intronic	NA	7	15	1	1	0
20:21241417:A:T	rs6035820	20	21241417	T	A	0.3658	ZNF877P	0.181	2.48864e-08	0.0882981	0.0158409	0.854875	rs4815039	5	5074	intergenic	6	5	15	0	1	0
20:21384096:G:T	rs2031714	20	21384096	G	T	0.174	RP11-227D2.3	0.177	1.53947e-07	-0.1003	0.0191128	0.616751	rs910805	5	3066	intergenic	6	13	14	1	1	0
20:21267351:C:T	rs726024	20	21267351	C	T	0.3042	XRN2	0.176	7.90513e-08	0.0880003	0.0163896	0.681366	rs4815039	5	16590	intergenic	6	5	14	0	1	0
20:14720134:G:T	rs13044671	20	14720134	G	T	0.4851	MACROD2	0.165	2.53216e-08	-0.0829002	0.0148805	0.914213	rs2224274	4	0	intronic	7	5	15	1	1	0
20:21384095:A:G	rs2031713	20	21384095	G	A	0.174	RP11-227D2.3	0.164	1.53947e-07	-0.1003	0.0191128	0.616751	rs910805	5	3065	intergenic	6	13	14	1	1	0
20:21445443:C:T	rs2424373	20	21445443	C	T	0.175	RP5-984P4.1	0.132	4.44891e-07	-0.0964942	0.0191128	0.620766	rs910805	5	23438	intergenic	6	9	15	0	1	0
20:21267360:C:T	rs726025	20	21267360	C	T	0.1849	XRN2	0.125	5.10176e-08	-0.102297	0.018778	0.695658	rs910805	5	16581	intergenic	7	5	14	0	1	0
20:21387824:C:T	rs809217	20	21387824	C	T	0.174	RP11-227D2.3	0.122	2.3164e-07	-0.0982047	0.0189879	0.616751	rs910805	5	6794	intergenic	7	13	14	1	1	0
20:21345573:A:C	rs73130999	20	21345573	C	A	0.1849	XRN2	0.115	3.49064e-06	0.0877022	0.0189029	0.65071	rs910805	5	0	intronic	7	4	5	1	1	0
20:21302885:A:G	rs202835	20	21302885	G	A	0.1839	XRN2	0.108	1.16529e-07	-0.099502	0.018778	0.691367	rs910805	5	0	intronic	3a	4	5	1	1	1
20:21272087:A:T	rs6047360	20	21272087	T	A	0.3042	XRN2	0.104	2.2841e-08	-0.091601	0.0163896	0.681366	rs4815039	5	11854	intergenic	5	5	14	0	1	0
20:21269292:A:T	rs6047358	20	21269292	A	T	0.3042	XRN2	0.096	0.000484682	-0.0787024	0.0225568	0.681366	rs4815039	5	14649	intergenic	5	5	14	0	1	0
20:14784666:C:G	rs6079568	20	14784666	G	C	0.4135	MACROD2	0.093	3.98775e-07	-0.0763021	0.0150511	0.664623	rs2224274	4	0	intronic	6	9	15	1	1	0
20:21177898:A:G	rs754332	20	21177898	G	A	0.341	PLK1S1:RP4-777D9.2	0.089	7.16039e-08	-0.0849003	0.0157599	0.945383	rs57940584	5	0	ncRNA_exonic	NA	4	15	0	1	0
20:21151324:A:G	rs6047288	20	21151324	G	A	0.335	PLK1S1:RP4-777D9.2	0.086	3.60736e-07	0.0804004	0.0158001	0.987065	rs57940584	5	0	ncRNA_intronic	7	4	5	0	1	0
20:21238364:C:T	rs6047332	20	21238364	C	T	0.3658	ZNF877P	0.072	1.58353e-08	0.0893065	0.0158001	0.854875	rs4815039	5	8127	intergenic	7	5	15	0	1	0
20:21100138:A:C	rs6082329	20	21100138	C	A	0.3757	RPL24P2	0.062	1.16119e-06	-0.0751943	0.0154652	0.777828	rs57940584	5	4299	intergenic	6	5	14	0	1	0
20:21276299:C:CT	rs554462465	20	21276299	C	CT	0.1918	XRN2	0.061	NA	NA	NA	0.664207	rs910805	5	7642	intergenic	NA	5	14	1	1	0
20:21336825:A:G	rs3787500	20	21336825	G	A	0.3837	XRN2	0.056	6.97035e-08	0.0843032	0.0156351	0.974409	rs4815039	5	0	intronic	1e	4	4	1	1	0
20:21316200:C:G	rs202842	20	21316200	G	C	0.1839	XRN2	0.054	9.18475e-08	-0.100103	0.0187383	0.691367	rs910805	5	0	intronic	6	4	4	1	1	0
20:21352236:A:G	rs6047404	20	21352236	G	A	0.3042	XRN2	0.051	2.93244e-07	-0.0836056	0.0163046	0.660395	rs910805	5	0	intronic	7	4	5	1	1	1
20:14761710:A:G	rs6074798	20	14761710	G	A	0.5	MACROD2	0.043	1.84716e-09	-0.0919959	0.0153053	0.992397	rs2224274	4	0	intronic	6	7	15	1	1	0
20:21353915:C:T	rs6047405	20	21353915	C	T	0.3032	XRN2	0.039	2.49773e-07	0.0840969	0.0163046	0.661465	rs910805	5	0	intronic	7	4	5	1	1	0
20:21152231:A:G	rs6082338	20	21152231	G	A	0.335	PLK1S1:RP4-777D9.2	0.038	1.25573e-07	0.0832942	0.0157599	0.987065	rs57940584	5	0	ncRNA_intronic	6	4	5	0	1	0
20:21242973:C:T	rs201703884	20	21242973	T	C	0.3748	ZNF877P	0.026	0.0015758	-0.0693015	0.0219284	0.878647	rs4815039	5	3518	intergenic	6	5	15	0	1	0
20:21242969:C:T	rs6047335	20	21242969	T	C	0.3748	ZNF877P	0.025	0.0015758	-0.0693015	0.0219284	0.878647	rs4815039	5	3522	intergenic	6	5	15	0	1	0
20:21121679:A:T	rs6047269	20	21121679	T	A	0.328	PLK1S1	0.002	5.77463e-07	-0.0794023	0.0158849	0.915778	rs57940584	5	0	ncRNA_intronic	6	4	5	0	1	0
20:21117240:GTT:GTTT	rs545163391	20	21117240	GTT	GTTT	0.3618	PLK1S1	NA	NA	NA	NA	0.726893	rs57940584	5	0	ncRNA_intronic	NA	4	5	0	1	1
20:21199827:T:TA	rs539464516	20	21199827	T	TA	0.331	PLK1S1	NA	NA	NA	NA	0.92791	rs57940584	5	0	ncRNA_intronic	NA	4	5	0	1	0
20:21199830:T:TA	rs535373402	20	21199830	T	TA	0.331	PLK1S1	NA	NA	NA	NA	0.92791	rs57940584	5	0	ncRNA_intronic	NA	4	5	0	1	0
20:21199831:T:TAG	rs147810040	20	21199831	T	TAG	0.331	PLK1S1	NA	NA	NA	NA	0.92791	rs57940584	5	0	ncRNA_intronic	NA	4	5	0	1	0

## Sheet: T3.function.conse
Table 3. Functional consequences of all candidate variants in the 5 genomic risk loci
This table shows the proportion of all candidate SNPs that have corresponding functional annotation assigned by ANNOVAR.
annot	ref.count	ref.prop	count	prop	enrichment	fisher.P
ncRNA_intronic	2884355	0.114998	132	0.295302	2.56788	7.54062e-25
intergenic	11684523	0.465859	132	0.295302	0.633888	2.37492e-13
ncRNA_exonic	259951	0.0103642	15	0.033557	3.23779	8.99294e-05
UTR3	233824	0.0093225	0	0	0	0.0254175
downstream	284177	0.0113301	9	0.0201342	1.77706	0.108825
exonic	254736	0.0101563	1	0.00223714	0.220272	0.147111
intronic	9137749	0.36432	153	0.342282	0.93951	0.350571
UTR5	71546	0.00285252	0	0	0	0.64336
upstream	266686	0.0106327	5	0.0111857	1.05201	0.815861
ncRNA_splicing	1313	5.23489e-05	0	0	0	1
splicing	2830	0.000112831	0	0	0	1

## Sheet: T4.partition.h2
Table 4.Heritability enrichment of 53 functional annotation categories for differential genetic variants.
Annotation categories with p values below Bonferroni-corrected significance (0.05/53=9.43E-04) are highlighted in bold. SNP functional annotations obtained from https://github.com/bulik/ldsc and heritability calculated using LDscore regression. Prop.h2 = SNP-based heritability; H3K9ac = histone acetylation mark of active enhancher/promoter regions; TSS = transcription start site; 3'-UTR = untrans…
Category	Prop._SNPs	Prop._h2	Prop._h2_std_error	Enrichment	Enrichment_std_error	Enrichment_p
Conserved_LindbladToh_0	0.0260625	0.542367	0.115642	20.8102	4.4371	1.8654e-06
H3K4me1_Trynka.extend.500_0	0.609157	0.963018	0.101451	1.5809	0.166544	0.00110083
H3K4me1_Trynka_0	0.426568	0.950641	0.181985	2.22858	0.426626	0.00406685
Coding_UCSC_0	0.0146582	0.187795	0.0696501	12.8116	4.75162	0.0107862
Enhancer_Hoffman.extend.500_0	0.153929	0.441173	0.114102	2.86608	0.741265	0.0213658
H3K9ac_peaks_Trynka_0	0.0387701	0.290335	0.116595	7.48861	3.00734	0.029696
WeakEnhancer_Hoffman.extend.500_0	0.0889585	0.318511	0.103401	3.58045	1.16236	0.0390289
Repressed_Hoffman.extend.500_0	0.719053	0.58768	0.0663909	0.817297	0.092331	0.0577989
CTCF_Hoffman_0	0.0238288	-0.146009	0.0950961	-6.12742	3.9908	0.0766349
UTR_5_UCSC_0	0.00542453	0.0688025	0.0374888	12.6836	6.91098	0.0889297
TFBS_ENCODE_0	0.132451	0.463026	0.19969	3.49583	1.50766	0.107202
WeakEnhancer_Hoffman_0	0.0210925	0.174064	0.0945418	8.2524	4.48224	0.109452
DHS_Trynka.extend.500_0	0.498779	0.772163	0.163609	1.54811	0.328018	0.113742
UTR_3_UCSC.extend.500_0	0.0269311	0.101655	0.0476916	3.77464	1.77087	0.116858
DGF_ENCODE.extend.500_0	0.541501	0.778744	0.164389	1.43812	0.303581	0.154465
FetalDHS_Trynka.extend.500_0	0.28501	0.5428	0.18683	1.90449	0.655519	0.184031
Transcribed_Hoffman.extend.500_0	0.763062	0.599961	0.122769	0.786255	0.16089	0.19876
Conserved_LindbladToh.extend.500_0	0.332514	0.471057	0.105719	1.41665	0.31794	0.199797
TSS_Hoffman_0	0.0182189	0.106552	0.0692087	5.84846	3.79873	0.204503
Promoter_UCSC.extend.500_0	0.0386271	-0.0203032	0.0487714	-0.525621	1.26262	0.212444
H3K4me1_peaks_Trynka_0	0.171318	0.406628	0.198662	2.37353	1.15961	0.234686
Transcribed_Hoffman_0	0.345418	0.15259	0.161986	0.441753	0.468955	0.241458
TSS_Hoffman.extend.500_0	0.0348255	0.108926	0.0657626	3.12778	1.88835	0.259127
UTR_5_UCSC.extend.500_0	0.0278058	0.0813647	0.0499776	2.92617	1.79738	0.277414
H3K4me3_Trynka.extend.500_0	0.255482	0.367204	0.103566	1.4373	0.405374	0.287592
H3K9ac_Trynka.extend.500_0	0.230583	0.349527	0.116928	1.51584	0.507096	0.316765
UTR_3_UCSC_0	0.0110542	0.052404	0.0416402	4.74063	3.7669	0.32063
Enhancer_Andersson.extend.500_0	0.0190691	0.0765924	0.0571776	4.01657	2.99844	0.321206
SuperEnhancer_Hnisz.extend.500_0	0.171607	0.128793	0.0486401	0.750511	0.28344	0.3666
Repressed_Hoffman_0	0.461222	0.620936	0.187471	1.34628	0.406466	0.393526
PromoterFlanking_Hoffman.extend.500_0	0.0334715	0.0961081	0.0854414	2.87134	2.55266	0.463887
Intron_UCSC.extend.500_0	0.39713	0.4331	0.0527954	1.09057	0.132942	0.496235
FetalDHS_Trynka_0	0.0847566	0.216107	0.205974	2.54974	2.43018	0.525341
CTCF_Hoffman.extend.500_0	0.0710622	-0.00225831	0.117751	-0.0317794	1.65702	0.527128
Enhancer_Hoffman_0	0.0633203	0.142575	0.125582	2.25165	1.98328	0.531269
PromoterFlanking_Hoffman_0	0.00842726	-0.0247145	0.0543297	-2.93268	6.4469	0.537982
SuperEnhancer_Hnisz_0	0.16842	0.137798	0.0530446	0.818183	0.314954	0.557025
H3K27ac_PGC2_0	0.269477	0.34911	0.139759	1.29551	0.518632	0.571369
Intron_UCSC_0	0.387453	0.354079	0.0688311	0.913863	0.17765	0.626004
H3K27ac_Hnisz_0	0.391169	0.353574	0.0864192	0.903892	0.220926	0.656233
Coding_UCSC.extend.500_0	0.0645554	0.0922938	0.0702293	1.42968	1.08789	0.690422
Promoter_UCSC_0	0.0311637	0.0583063	0.0682978	1.87096	2.19158	0.690706
Enhancer_Andersson_0	0.00433537	-0.014118	0.0464969	-3.25647	10.725	0.691093
DHS_Trynka_0	0.167755	0.250426	0.26422	1.49281	1.57504	0.754458
H3K9ac_Trynka_0	0.126111	0.162828	0.122352	1.29115	0.970195	0.765749
H3K4me3_Trynka_0	0.133307	0.172851	0.136312	1.29664	1.02254	0.773256
H3K27ac_Hnisz.extend.500_0	0.422591	0.44939	0.101477	1.06342	0.24013	0.792788
TFBS_ENCODE.extend.500_0	0.343444	0.391117	0.189703	1.13881	0.552356	0.80173
H3K27ac_PGC2.extend.500_0	0.336034	0.306273	0.121473	0.911435	0.36149	0.805332
H3K4me3_peaks_Trynka_0	0.0417894	0.0620452	0.122215	1.48471	2.92454	0.868663
DGF_ENCODE_0	0.137594	0.0960225	0.27041	0.69787	1.96528	0.877282
DHS_peaks_Trynka_0	0.111766	0.0848093	0.238213	0.758813	2.13136	0.909798
base_0	1	1	0	1	0	NA

## Sheet: T5.map.genes
Table 5. Genes mapped by differential genetic variants using positional, eQTL and chromotin interaction mapping strategies in FUMA.
Genes mapped by all three strategies are highlighted in bold. Strat bp=start position of one gene; End bp=End position of one gene; pLI=probability of loss of function mutation intolerance (higher scores indicate higher probability); ncRVIS=Non-coding residual variation intolerance score. The higher the score is, the more intolerant to noncoding variants the gene is; posMap SNPs=SNPs mapped to th…
ensg	symbol	chr	start	end	strand	type	Positional mapping	eQTL mapping	CI mapping	entrezID	HUGO	pLI	ncRVIS	posMapSNPs	posMapMaxCADD	eqtlMapSNPs	eqtlMapminP	eqtlMapminQ	eqtlMapts	eqtlDirection	ciMap	ciMapts	minGwasP	IndSigSNPs	GenomicLocus
ENSG00000088930	XRN2	20	21283942	21370463	1	protein_coding	Yes	Yes	Yes	22803	XRN2	0.81317	-0.511318	105	13.49	377	3.27170000000001e-310	0	eQTLcatalogue/CEDAR_B-cell_CD19:eQTLcatalogue/CEDAR_ileum:eQTLcatalogue/CEDAR_monocyte_CD14:eQTLcatalogue/CEDAR_neutrophil_CD15:eQTLcatalogue/CEDAR_rectum:eQTLcatalogue/CEDAR_T-cell_CD4:eQTLcatalogue/CEDAR_T-cell_CD8:eQTLcatalogue/CEDAR_transverse_colon:eQTLcatalogue/Fairfax_2012_B-cell_CD19:eQTLcatalogue/Fairfax_2014_IFN24:eQTLcatalogue/Fairfax_2014_LPS24:eQTLcatalogue/Fairfax_2014_LPS2:eQTLcata…	+	Yes	Liver:IMR90:Mesenchymal_Stem_Cell:Mesendoderm:hESC	6.39868e-09	rs910805;rs4815039;rs57940584;rs12625304;rs4815039:rs57940584:rs4815039;rs57940584:rs910805	5
ENSG00000125820	NKX2-2	20	21491648	21494664	-1	protein_coding	No	Yes	Yes	4821	NKX2-2	0.337334	0.40326	0	0	4	1.99224e-06	0.0029361	GTEx/v6/Skin_Sun_Exposed_Lower_leg	+	Yes	IMR90:Mesenchymal_Stem_Cell:Mesendoderm:Neural_Progenitor_Cell	2.91959e-08	rs4815039;rs57940584:rs4815039;rs57940584	5
ENSG00000125816	NKX2-4	20	21376005	21378666	-1	protein_coding	Yes	No	Yes	644524	NKX2-4	0.278448	-0.618232	14	11.39	0	NA	NA	NA	NA	Yes	Fetal_Cortex:Aorta:Left_Ventricle:Liver:GM12878:IMR90:Mesenchymal_Stem_Cell:Mesendoderm:Neural_Progenitor_Cell:Trophoblast-like_Cell:hESC	2.91959e-08	rs910805;rs4815039;rs910805:rs57940584:rs4815039;rs57940584:rs910805;rs4815039:rs4815039	5
ENSG00000125848	FLRT3	20	14303634	14318262	-1	protein_coding	No	No	Yes	23767	FLRT3	0.988395	-0.403262	0	0	0	NA	NA	NA	NA	Yes	Left_Ventricle:Liver:IMR90:Mesenchymal_Stem_Cell:Mesendoderm:Neural_Progenitor_Cell:Trophoblast-like_Cell:hESC	9.63331e-09	rs2224274	4
ENSG00000089177	KIF16B	20	16252749	16554078	-1	protein_coding	No	No	Yes	55614	KIF16B	4.35337e-13	0.161312	0	0	0	NA	NA	NA	NA	Yes	GM12878:IMR90:Mesenchymal_Stem_Cell:Mesendoderm:Neural_Progenitor_Cell:hESC	9.63331e-09	rs2224274	4
ENSG00000125870	SNRPB2	20	16710606	16722421	1	protein_coding	No	No	Yes	6629	SNRPB2	0.320265	0.10055	0	0	0	NA	NA	NA	NA	Yes	IMR90:Mesenchymal_Stem_Cell:Trophoblast-like_Cell:hESC	9.63331e-09	rs2224274	4
ENSG00000125846	ZNF133	20	18269121	18297640	1	protein_coding	No	No	Yes	7692	ZNF133	0.94961	-0.387691	0	0	0	NA	NA	NA	NA	Yes	IMR90	2.91959e-08	rs4815039;rs57940584:rs910805:rs910805	5
ENSG00000268628	AL121761.2	20	19738296	19738679	-1	protein_coding	No	No	Yes	NA	NA	NA	NA	0	0	0	NA	NA	NA	NA	Yes	IMR90:Mesenchymal_Stem_Cell	4.94874e-08	rs910805:rs910805;rs4815039	5
ENSG00000173418	NAA20	20	19997760	20014299	1	protein_coding	No	No	Yes	51126	NAA20	0.0136064	-0.946543	0	0	0	NA	NA	NA	NA	Yes	IMR90	4.94874e-08	rs910805:rs910805;rs4815039	5
ENSG00000101343	CRNKL1	20	20015012	20036690	-1	protein_coding	No	No	Yes	51340	CRNKL1	0.881981	-0.206216	0	0	0	NA	NA	NA	NA	Yes	IMR90:Mesenchymal_Stem_Cell:Mesendoderm:hESC	3.26022e-08	rs910805;rs4815039:rs57940584:rs4815039;rs57940584:rs910805	5
ENSG00000089101	C20orf26	20	20033158	20341346	1	protein_coding	No	No	Yes	26074	C20orf26	6.86649e-10	NA	0	0	0	NA	NA	NA	NA	Yes	IMR90:Mesenchymal_Stem_Cell:Mesendoderm:hESC	3.26022e-08	rs910805;rs4815039:rs57940584:rs4815039;rs57940584:rs910805	5
ENSG00000173404	INSM1	20	20348765	20351590	1	protein_coding	No	No	Yes	3642	INSM1	NA	-0.129608	0	0	0	NA	NA	NA	NA	Yes	IMR90:Mesendoderm:hESC	4.94874e-08	rs910805:rs910805;rs4815039:rs57940584:rs4815039;rs57940584	5
ENSG00000188559	RALGAPA2	20	20370196	20693131	-1	protein_coding	No	No	Yes	57186	RALGAPA2	8.48776e-06	NA	0	0	0	NA	NA	NA	NA	Yes	Mesendoderm	7.17519e-08	rs57940584:rs4815039;rs57940584	5
ENSG00000125798	FOXA2	20	22561643	22566093	-1	protein_coding	No	No	Yes	3170	FOXA2	NA	NA	0	0	0	NA	NA	NA	NA	Yes	Mesendoderm	7.17519e-08	rs57940584:rs4815039;rs57940584	5
ENSG00000132671	SSTR4	20	23016057	23017314	1	protein_coding	No	No	Yes	6754	SSTR4	8.69094e-05	NA	0	0	0	NA	NA	NA	NA	Yes	Aorta	7.17519e-08	rs57940584:rs4815039;rs57940584	5
ENSG00000178726	THBD	20	23026270	23030378	-1	protein_coding	No	No	Yes	7056	THBD	NA	-0.568968	0	0	0	NA	NA	NA	NA	Yes	Aorta	7.17519e-08	rs57940584:rs4815039;rs57940584	5
ENSG00000005483	KMT2E	7	104654626	104754808	1	protein_coding	Yes	Yes	No	55904	KMT2E	1	-0.608756	1	1.09	1	5.3477e-07	0.00172637	eQTLGen_cis_eQTLs	-	No	NA	6.72723e-09	rs111931861	1
ENSG00000135250	SRPK2	7	104751151	105039755	-1	protein_coding	Yes	Yes	No	6733	SRPK2	0.997504	-0.650865	1	1.09	1	NA	0.049	CMC_SVA_cis	-	No	NA	6.72723e-09	rs111931861	1
ENSG00000197249	SERPINA1	14	94843084	94857030	-1	protein_coding	Yes	Yes	No	5265	SERPINA1	3.65586e-07	1.45992	2	20.2	2	1.3337e-23	0	eQTLGen_cis_eQTLs	-	No	NA	3.52985e-09	rs112635299	3
ENSG00000172264	MACROD2	20	13976015	16033842	1	protein_coding	Yes	Yes	No	140733	MACROD2	0.0113567	3.34669	68	20.4	35	5.32699e-06	0.0158097	GTEx/v7/Brain_Frontal_Cortex_BA9	+	No	NA	1.69971e-09	rs2224274	4
ENSG00000153317	ASAP1	8	131064353	131455906	-1	protein_coding	No	Yes	No	50807	ASAP1	0.999983	0.59292	0	0	1	4.1677e-58	0	eQTLcatalogue/TwinsUK_ge_blood:eQTLGen_cis_eQTLs:BIOSQTL/BIOS_eQTL_geneLevel:GTEx/v8/Whole_Blood:GTEx/v7/Whole_Blood:GTEx/v6/Whole_Blood	+	No	NA	4.06281e-08	rs10110094	2
ENSG00000165029	ABCA1	9	107543283	107690518	-1	protein_coding	No	Yes	No	19	ABCA1	0.0016588	0.0827742	0	0	2	1.2789e-06	0.0101763	eQTLGen_trans_eQTLs	-	No	NA	3.52985e-09	rs112635299	3
ENSG00000165948	IFI27L1	14	94547628	94570192	1	protein_coding	No	Yes	No	122509	IFI27L1	0.0764734	0.425957	0	0	2	4.2087e-06	0.0120414	eQTLGen_cis_eQTLs	-	No	NA	3.52985e-09	rs112635299	3
ENSG00000165949	IFI27	14	94571182	94583033	1	protein_coding	No	Yes	No	3429	IFI27	0.0561856	0.437868	0	0	1	9.0883e-06	0.0257165	eQTLGen_cis_eQTLs	-	No	NA	3.52985e-09	rs112635299	3
ENSG00000119632	IFI27L2	14	94594116	94596590	-1	protein_coding	No	Yes	No	83982	IFI27L2	0.0015074	NA	0	0	2	5.9328e-24	0	eQTLGen_cis_eQTLs:GTEx/v8/Artery_Aorta:GTEx/v8/Artery_Tibial:GTEx/v8/Heart_Left_Ventricle:GTEx/v8/Cells_Cultured_fibroblasts:GTEx/v8/Skin_Not_Sun_Exposed_Suprapubic:GTEx/v8/Thyroid	+	No	NA	3.52985e-09	rs112635299	3
ENSG00000101247	NDUFAF5	20	13765596	13799067	1	protein_coding	No	Yes	No	79133	NDUFAF5	1.00134e-05	0.790816	0	0	38	5.2963e-12	0	eQTLGen_cis_eQTLs	-	No	NA	1.69971e-09	rs2224274	4

## Sheet: T6.sig.genes
Table 6. Genes identified by genome-wide gene-based association study (GWGAS) in MAGMA.
Genes with an adjusted p value (FDR) below 0.05 are highlighted in bold. Chr=chromosome; Start Bp=start position of one gene; Stop Bp=stop position of one gene; nSNPs=number of SNPs in the GWAS mapped to the gene; Z=Z-statistic of the gene-based test in MAGMA; P=Two sided gene-based P-value; P(FDR): adjusted p value using FDR method.
Gene name	Gene ID	CHR	START	STOP	NSNPS	NPARAM	N	ZSTAT	P	P(FDR)
MACROD2	ENSG00000172264	20	13976015	16033842	6156	310	78232	6.142	4.0743e-10	7.64e-06
XRN2	ENSG00000088930	20	21283942	21370463	176	17	78232	5.7562	4.3013e-09	4.03e-05
WDPCP	ENSG00000143951	2	63348518	64054977	1551	35	78232	4.7622	9.5727e-07	0.00598
EGR2	ENSG00000122877	10	64571756	64679660	350	24	78232	4.51	3.2417e-06	0.0127
FZD5	ENSG00000163251	2	208627310	208634287	9	4	78232	4.4649	4.0044e-06	0.0127
SOX7	ENSG00000258724	8	10582909	10697357	585	21	78232	4.4622	4.0553e-06	0.0127
SOX7	ENSG00000171056	8	10581278	10697357	591	21	78232	4.4181	4.9788e-06	0.0133
NTM	ENSG00000182667	11	131240373	132206716	2987	225	78232	4.3735	6.1138e-06	0.0143
C8orf12	ENSG00000184608	8	11225911	11296167	309	27	78232	4.3356	7.2669e-06	0.0152
STRA6	ENSG00000137868	15	74471807	74504608	80	11	78232	4.3123	8.0779e-06	0.0152
ISLR	ENSG00000129009	15	74466012	74469213	9	2	78232	4.269	9.8167e-06	0.0167
KCNN2	ENSG00000080709	5	113696642	113832337	311	39	78232	4.1683	1.5346e-05	0.0232
PINX1	ENSG00000254093	8	10622473	10697394	423	20	78232	4.1568	1.6139e-05	0.0232
TOPAZ1	ENSG00000173769	3	44283378	44373590	183	13	78232	4.1411	1.7283e-05	0.0232
CLYBL	ENSG00000125246	13	100258919	100549387	813	77	78232	4.1098	1.9802e-05	0.0248
XKR6	ENSG00000171044	8	10753555	11058875	1028	29	78232	3.9813	3.4267e-05	0.0402
TMEM161B	ENSG00000164180	5	87485450	87565293	134	21	78232	3.9471	3.9552e-05	0.0437
SCN5A	ENSG00000183873	3	38589548	38691164	297	46	78232	3.8832	5.1554e-05	0.0538
MANBA	ENSG00000109323	4	103552660	103682151	218	16	78232	3.8674	5.4999e-05	0.0543
PKP4	ENSG00000144283	2	159313476	159539391	625	22	78232	3.8345	6.2909e-05	0.0569
UNC45B	ENSG00000141161	17	33474836	33516364	104	15	78232	3.8128	6.8712e-05	0.0569
CRHR1	ENSG00000120088	17	43699267	43913194	269	19	78232	3.8126	6.8743e-05	0.0569
RP1L1	ENSG00000183638	8	10463859	10569697	291	36	78232	3.8093	6.9682e-05	0.0569
ST18	ENSG00000147488	8	53023399	53373519	747	60	78232	3.7811	7.8069e-05	0.0585
BLK	ENSG00000136573	8	11351510	11422113	277	22	78232	3.7682	8.2208e-05	0.0585
SLC7A5	ENSG00000103257	16	87863629	87903094	195	28	78232	3.7613	8.4512e-05	0.0585
KANSL1	ENSG00000120071	17	44107282	44302733	93	13	78232	3.7528	8.7432e-05	0.0585
ZNF184	ENSG00000096654	6	27418522	27440897	85	7	78232	3.7364	9.334e-05	0.0585
TCAIM	ENSG00000179152	3	44379611	44450943	146	14	78232	3.7353	9.3727e-05	0.0585
FBXW4	ENSG00000107829	10	103370423	103455052	108	13	78232	3.7352	9.3774e-05	0.0585
HIST1H2AC	ENSG00000180573	6	26124373	26139344	49	9	78232	3.7254	9.7494e-05	0.0585
GPR126	ENSG00000112414	6	142622991	142767403	213	24	78232	3.7198	9.9704e-05	0.0585
CACNA1G	ENSG00000006283	17	48638429	48704835	147	22	78232	3.6932	0.00011072	0.0629
TNRC6A	ENSG00000090905	16	24741016	24838953	160	17	78232	3.6776	0.00011771	0.065
AKR1A1	ENSG00000117448	1	46016215	46035721	38	7	78232	3.6585	0.00012686	0.0673
MMD2	ENSG00000136297	7	4945620	4998844	205	23	78232	3.6537	0.00012922	0.0673
HIST1H3B	ENSG00000124693	6	26031817	26032288	1	1	78232	3.6452	0.0001336	0.0677
MDH1	ENSG00000014641	2	63815743	63834331	38	6	78232	3.6379	0.00013741	0.0678
HIST1H1T	ENSG00000187475	6	26107640	26108364	2	1	78232	3.5606	0.00018499	0.089
MSRA	ENSG00000175806	8	9911778	10286401	1565	68	78232	3.5494	0.00019308	0.0906
C8orf74	ENSG00000171060	8	10530147	10558103	31	9	78232	3.5232	0.00021319	0.0976
HIST1H2BC	ENSG00000180596	6	26115101	26124154	30	6	78232	3.5136	0.00022107	0.0987
TIAF1	ENSG00000221995	17	27400537	27418537	46	6	78232	3.5027	0.00023027	0.0993
TCF4	ENSG00000196628	18	52889562	53332018	718	61	78232	3.4998	0.00023282	0.0993
KIF26B	ENSG00000162849	1	245318287	245872733	2018	179	78232	3.4839	0.00024711	0.103
TRMT12	ENSG00000183665	8	125463048	125474391	32	8	78232	3.4734	0.00025694	0.105
ADTRP	ENSG00000111863	6	11712287	11807279	314	36	78232	3.4563	0.00027386	0.108
TARM1	ENSG00000248385	19	54573149	54584634	61	9	78232	3.453	0.00027716	0.108
SEC62	ENSG00000008952	3	169684423	169716161	50	4	78232	3.4427	0.00028796	0.109
DRD2	ENSG00000149295	11	113280318	113346413	169	24	78232	3.4284	0.0003036	0.109
SERPINB6	ENSG00000124570	6	2948393	2972090	93	14	78232	3.4244	0.00030807	0.109
CAMKV	ENSG00000164076	3	49895421	49907655	17	4	78232	3.4232	0.00030943	0.109
MAPT	ENSG00000186868	17	43971748	44105700	74	7	78232	3.4219	0.00031094	0.109
MON1A	ENSG00000164077	3	49946302	49967606	29	9	78232	3.4198	0.00031332	0.109
SLC35G5	ENSG00000177710	8	11188397	11189717	12	3	78232	3.404	0.00033203	0.113
SGIP1	ENSG00000118473	1	66999066	67213982	762	23	78232	3.3869	0.0003534	0.115
EP400	ENSG00000183495	12	132434508	132565005	184	15	78232	3.3854	0.00035531	0.115
WNT3	ENSG00000108379	17	44839872	44910520	77	11	78232	3.3796	0.00036293	0.115
HFE	ENSG00000010704	6	26087509	26098571	28	10	78232	3.3791	0.00036367	0.115
GPR62	ENSG00000180929	3	51989330	51991509	4	2	78232	3.376	0.00036769	0.115
DPCD	ENSG00000166171	10	103330317	103369425	69	8	78232	3.3652	0.00038243	0.118
GGA1	ENSG00000100083	22	38004481	38029571	45	8	78232	3.3562	0.00039509	0.119
VPS13C	ENSG00000129003	15	62144588	62352672	580	22	78232	3.3477	0.00040749	0.119
MST1R	ENSG00000164078	3	49924435	49941299	23	4	78232	3.3459	0.00041012	0.119
KIAA1024	ENSG00000169330	15	79724858	79764632	127	20	78232	3.3453	0.00041104	0.119
SGSM2	ENSG00000141258	17	2240792	2284352	175	23	78232	3.3298	0.00043449	0.123
HIST1H3C	ENSG00000196532	6	26045639	26046097	3	2	78232	3.3211	0.00044825	0.123
LIMCH1	ENSG00000064042	4	41361624	41702061	799	61	78232	3.319	0.00045172	0.123
TMEM106B	ENSG00000106460	7	12250867	12282993	200	10	78232	3.3172	0.00045454	0.123
ALG5	ENSG00000120697	13	37523912	37574398	93	13	78232	3.3155	0.00045744	0.123
PPP2R3A	ENSG00000073711	3	135684515	135866733	303	21	78232	3.3102	0.00046617	0.123
CLCA1	ENSG00000016490	1	86934051	86965972	119	25	78232	3.3035	0.00047737	0.123
MFHAS1	ENSG00000147324	8	8640864	8751155	505	29	78232	3.3033	0.00047776	0.123
PET112	ENSG00000059691	4	152591656	152682175	220	11	78232	3.2948	0.00049245	0.125
EIF5B	ENSG00000158417	2	99953816	100017789	147	17	78232	3.2886	0.00050349	0.126
AC006946.15	ENSG00000235478	22	17602476	17612994	45	10	78232	3.2737	0.0005308	0.131
PCSK2	ENSG00000125851	20	17206752	17465223	998	62	78232	3.2666	0.00054429	0.133
REV1	ENSG00000135945	2	100016938	100106497	206	16	78232	3.2576	0.00056184	0.134
WDR27	ENSG00000184465	6	169857307	170102159	729	31	78232	3.2559	0.00056515	0.134
TNIP2	ENSG00000168884	4	2743375	2758103	59	11	78232	3.2432	0.000591	0.137
CARS	ENSG00000110619	11	3022152	3078843	167	16	78232	3.2428	0.00059185	0.137
PLXNA4	ENSG00000221866	7	131808091	132333447	1507	120	78232	3.2387	0.00060044	0.137
LSAMP	ENSG00000185565	3	115521235	117716095	6491	301	78232	3.2259	0.00062792	0.142
CUEDC2	ENSG00000107874	10	104183002	104192418	13	4	78232	3.2164	0.00064904	0.144
NEDD4L	ENSG00000049759	18	55711599	56068772	1062	84	78232	3.2145	0.00065342	0.144
MIB1	ENSG00000101752	18	19284918	19450918	206	16	78232	3.2081	0.00066809	0.144
PTEN	ENSG00000171862	10	89622870	89731687	137	30	78232	3.2079	0.00066853	0.144
SLC43A2	ENSG00000167703	17	1472561	1532180	143	29	78232	3.1971	0.00069419	0.146
JMJD6	ENSG00000070495	17	74708919	74722866	17	5	78232	3.1969	0.00069456	0.146
GINM1	ENSG00000055211	6	149887430	149912884	21	5	78232	3.1871	0.00071863	0.15
WBSCR16	ENSG00000174374	7	74441226	74490064	12	3	78232	3.1824	0.00073019	0.151
HIST1H4C	ENSG00000197061	6	26104104	26104518	2	1	78232	3.1717	0.00075763	0.154
FHOD3	ENSG00000134775	18	33877677	34360018	1191	96	78232	3.1584	0.0007933	0.158
CD300LG	ENSG00000161649	17	41924516	41940997	26	4	78232	3.1558	0.00080017	0.158
RBM6	ENSG00000004534	3	49977440	50137478	300	14	78232	3.1538	0.00080578	0.158
ASTN2	ENSG00000148219	9	119187504	120177348	3096	155	78232	3.1517	0.00081154	0.158
HOXD10	ENSG00000128710	2	176973518	176984670	23	7	78232	3.1474	0.00082354	0.158
VPS54	ENSG00000143952	2	64119280	64246206	374	29	78232	3.1443	0.00083236	0.158
KIR3DL2	ENSG00000240403	19	55361898	55378662	73	7	78232	3.1382	0.00084993	0.158
OR12D3	ENSG00000112462	6	29341200	29343068	1	1	78232	3.138	0.00085051	0.158
HIST1H2AB	ENSG00000137259	6	26033320	26033796	2	1	78232	3.1377	0.00085129	0.158
CTSB	ENSG00000164733	8	11700033	11726957	144	18	78232	3.1354	0.00085806	0.158
ABCG8	ENSG00000143921	2	44066103	44105605	288	11	78232	3.1262	0.00088531	0.159
ARL17B	ENSG00000228696	17	44352150	44439130	18	4	78232	3.1252	0.00088845	0.159
EXOG	ENSG00000157036	3	38537618	38583652	98	12	78232	3.1185	0.000909	0.159
C10orf12	ENSG00000155640	10	98741041	98745582	4	2	78232	3.1178	0.00091113	0.159
GPR1	ENSG00000183671	2	207040040	207082771	108	16	78232	3.1145	0.00092132	0.159
GOLGA6L2	ENSG00000174450	15	23684645	23692381	25	2	78232	3.1137	0.00092392	0.159
RAB27B	ENSG00000041353	18	52385091	52562747	551	26	78232	3.1118	0.0009296	0.159
TP53AIP1	ENSG00000120471	11	128804626	128813040	33	12	78232	3.1112	0.00093172	0.159
AL139147.1	ENSG00000248458	1	67131547	67142710	36	8	78232	3.1072	0.0009442	0.16
PHF10	ENSG00000130024	6	170104001	170124151	34	8	78232	3.1042	0.00095408	0.16
OST4	ENSG00000228474	2	27293340	27294641	1	1	78232	3.1015	0.00096266	0.16
SYNDIG1L	ENSG00000183379	14	74872596	74892805	55	8	78232	3.0971	0.00097709	0.161
EPHA7	ENSG00000135333	6	93949738	94129265	451	57	78232	3.0794	0.001037	0.168
DNAJC11	ENSG00000007923	1	6694228	6761984	148	17	78232	3.0783	0.0010411	0.168
MXRA7	ENSG00000182534	17	74668633	74707098	129	11	78232	3.0717	0.0010641	0.171
ZNF391	ENSG00000124613	6	27342394	27371683	160	7	78232	3.0694	0.0010725	0.171
RNF123	ENSG00000164068	3	49726932	49758962	47	8	78232	3.0609	0.0011033	0.174
TXNDC9	ENSG00000115514	2	99935445	99957165	50	9	78232	3.0573	0.0011168	0.174
RBM5	ENSG00000003756	3	50126341	50156454	29	6	78232	3.0566	0.0011194	0.174
ZNF333	ENSG00000160961	19	14800613	14844558	162	21	78232	3.0483	0.0011505	0.175
TMEM194B	ENSG00000189362	2	191369068	191399448	67	11	78232	3.0477	0.0011529	0.175
XYLB	ENSG00000093217	3	38388251	38462839	268	19	78232	3.0454	0.0011617	0.175
CNNM4	ENSG00000158158	2	97426639	97477628	64	7	78232	3.0429	0.0011717	0.175
EHBP1	ENSG00000115504	2	62900986	63273622	412	34	78232	3.0424	0.0011734	0.175
MPP3	ENSG00000161647	17	41878167	41910538	41	4	78232	3.0344	0.0012052	0.178
TMEM246	ENSG00000165152	9	104235453	104295819	206	28	78232	3.0179	0.0012727	0.187
PTGFRN	ENSG00000134247	1	117452679	117532980	235	27	78232	3.0122	0.0012967	0.188
MTMR3	ENSG00000100330	22	30279144	30426855	346	23	78232	3.0086	0.0013124	0.188
MTMR9	ENSG00000104643	8	11141925	11185646	123	11	78232	3.0056	0.0013253	0.188
ADO	ENSG00000181915	10	64564516	64568238	7	2	78232	3.005	0.0013281	0.188
VRK1	ENSG00000100749	14	97263641	97398059	331	25	78232	2.9998	0.0013508	0.188
PPIL4	ENSG00000131013	6	149825869	149867174	40	4	78232	2.999	0.0013545	0.188
TATDN1	ENSG00000147687	8	125500726	125551699	107	16	78232	2.9988	0.0013552	0.188
ZNF521	ENSG00000198795	18	22641890	22932154	718	72	78232	2.9971	0.0013629	0.188
RBBP8NL	ENSG00000130701	20	60985293	61002589	54	13	78232	2.9948	0.0013733	0.188
MAFK	ENSG00000198517	7	1570350	1582679	29	4	78232	2.9899	0.0013956	0.19
HYOU1	ENSG00000149428	11	118914900	118927913	22	7	78232	2.9798	0.001442	0.195
GATSL1	ENSG00000183086	7	74379083	74438803	8	3	78232	2.9731	0.001474	0.198
RP11-147C23.1	ENSG00000237435	1	96403457	96488436	271	21	78232	2.97	0.0014891	0.198
ACVR2B	ENSG00000114739	3	38495342	38534633	80	7	78232	2.9679	0.0014993	0.198
PC	ENSG00000173599	11	66615704	66725847	202	25	78232	2.9645	0.0015161	0.199
SLC7A6	ENSG00000103064	16	68298433	68335722	60	10	78232	2.9614	0.0015311	0.199
C1orf101	ENSG00000179397	1	244617679	244804479	566	23	78232	2.9585	0.0015459	0.2
SNX7	ENSG00000162627	1	99127236	99226056	335	20	78232	2.9535	0.001571	0.202
C2CD4A	ENSG00000198535	15	62359176	62363116	7	3	78232	2.9517	0.0015801	0.202
POLL	ENSG00000166169	10	103338639	103348027	16	2	78232	2.9431	0.0016246	0.205
FAM160A1	ENSG00000164142	4	152330368	152584784	525	13	78232	2.9421	0.0016301	0.205
C6orf58	ENSG00000184530	6	127840600	127912962	317	18	78232	2.9402	0.0016401	0.205
KIF15	ENSG00000163808	3	44803209	44914868	126	15	78232	2.9369	0.0016577	0.206
SYTL1	ENSG00000142765	1	27668513	27680421	28	8	78232	2.9352	0.0016665	0.206
MST1	ENSG00000173531	3	49721380	49726934	8	4	78232	2.9315	0.0016865	0.207
RMDN2	ENSG00000115841	2	38150330	38294285	456	24	78232	2.9273	0.0017097	0.208
CAMK1G	ENSG00000008118	1	209757062	209787283	104	16	78232	2.9223	0.0017374	0.21
FCN3	ENSG00000142748	1	27695603	27701315	7	4	78232	2.9124	0.0017934	0.214
TRPC7	ENSG00000069018	5	135548999	135732730	451	29	78232	2.9124	0.0017935	0.214
ZFHX3	ENSG00000140836	16	72816784	73093597	689	83	78232	2.9072	0.0018232	0.216
SUN5	ENSG00000167098	20	31571579	31592239	103	9	78232	2.9035	0.0018451	0.218
SERPINA1	ENSG00000197249	14	94843084	94857030	64	17	78232	2.9011	0.0018593	0.218
GABBR1	ENSG00000204681	6	29523406	29601753	20	11	78232	2.8988	0.001873	0.218
SDHA	ENSG00000073578	5	218356	256815	303	4	78232	2.8942	0.0019007	0.219
CALN1	ENSG00000183166	7	71244476	71912136	1951	70	78232	2.8936	0.001904	0.219
MSRB3	ENSG00000174099	12	65672423	65882024	279	18	78232	2.8919	0.0019145	0.219
HADHB	ENSG00000138029	2	26466038	26513336	82	8	78232	2.888	0.0019385	0.22
NSF	ENSG00000073969	17	44668035	44834830	65	7	78232	2.8868	0.0019458	0.22
CCDC64	ENSG00000135127	12	120427673	120532298	192	17	78232	2.8831	0.0019686	0.221
SCEL	ENSG00000136155	13	78109809	78219398	281	24	78232	2.8811	0.0019814	0.221
NICN1	ENSG00000145029	3	49460379	49466759	7	4	78232	2.88	0.0019886	0.221
BTN1A1	ENSG00000124557	6	26501449	26510650	22	4	78232	2.8754	0.0020173	0.222
LY6H	ENSG00000176956	8	144239331	144242128	6	2	78232	2.8747	0.0020222	0.222
METTL2A	ENSG00000087995	17	60501228	60527454	26	7	78232	2.8719	0.0020401	0.222
SMPD3	ENSG00000103056	16	68392231	68482591	181	24	78232	2.87	0.0020522	0.222
LMAN2L	ENSG00000114988	2	97371666	97405801	39	6	78232	2.8669	0.0020726	0.222
LATS1	ENSG00000131023	6	149979289	150039392	84	4	78232	2.8667	0.0020739	0.222
PNPLA6	ENSG00000032444	19	7598890	7626650	142	18	78232	2.8644	0.0020892	0.222
GNA13	ENSG00000120063	17	63006833	63052957	24	6	78232	2.8618	0.0021059	0.222
WIF1	ENSG00000156076	12	65444406	65515346	108	14	78232	2.8614	0.0021088	0.222
CHST9	ENSG00000154080	18	24495595	24765281	803	40	78232	2.8591	0.0021239	0.223
MAP2K5	ENSG00000137764	15	67835047	68099461	610	27	78232	2.8546	0.0021548	0.223
FITM1	ENSG00000139914	14	24600484	24602058	2	1	78232	2.8532	0.0021643	0.223
APEH	ENSG00000164062	3	49711435	49721396	7	2	78232	2.852	0.002172	0.223
TOX2	ENSG00000124191	20	42543504	42698256	386	53	78232	2.8518	0.0021738	0.223
MMP15	ENSG00000102996	16	58059470	58080805	32	8	78232	2.8425	0.0022379	0.227
AMT	ENSG00000145020	3	49454211	49460186	11	3	78232	2.8418	0.0022433	0.227
CTD-2330K9.3	ENSG00000228008	3	49941278	49954370	13	4	78232	2.8388	0.0022645	0.228
CTTNBP2	ENSG00000077063	7	117350705	117514193	344	42	78232	2.8374	0.0022739	0.228
TTC39B	ENSG00000155158	9	15163620	15307358	519	55	78232	2.8302	0.002326	0.231
SEC14L3	ENSG00000100012	22	30843946	30868036	108	11	78232	2.8298	0.0023291	0.231
DYTN	ENSG00000232125	2	207516345	207583120	270	29	78232	2.8271	0.0023487	0.232
MUTYH	ENSG00000132781	1	45794835	45806142	17	7	78232	2.8201	0.0024004	0.233
MMACHC	ENSG00000132763	1	45965725	45976739	18	4	78232	2.8189	0.0024092	0.233
HILPDA	ENSG00000135245	7	128095903	128098472	6	3	78232	2.8159	0.0024319	0.233
HYAL1	ENSG00000114378	3	50337320	50349812	20	7	78232	2.8133	0.0024518	0.233
CCDC148	ENSG00000153237	2	159027593	159313265	1299	45	78232	2.8127	0.002456	0.233
INO80C	ENSG00000153391	18	33032194	33077955	82	16	78232	2.8107	0.002472	0.233
HMGN4	ENSG00000182952	6	26538633	26546482	18	4	78232	2.8084	0.0024896	0.233
HADHA	ENSG00000084754	2	26413504	26467594	104	4	78232	2.806	0.0025081	0.233
MROH9	ENSG00000117501	1	170904612	171033906	440	25	78232	2.8021	0.0025389	0.233
GID8	ENSG00000101193	20	61569471	61576996	19	6	78232	2.8018	0.0025412	0.233
DIDO1	ENSG00000101191	20	61509090	61569304	169	21	78232	2.8014	0.0025439	0.233
ZNF558	ENSG00000167785	19	8920380	8943004	64	9	78232	2.8005	0.0025514	0.233
PRMT7	ENSG00000132600	16	68344877	68392466	136	14	78232	2.8004	0.0025519	0.233
GPX1	ENSG00000233276	3	49394609	49396033	2	1	78232	2.7997	0.0025577	0.233
RFC5	ENSG00000111445	12	118451393	118470935	63	16	78232	2.7992	0.0025615	0.233
RP11-872D17.8	ENSG00000254979	11	57154838	57191532	62	11	78232	2.7982	0.0025696	0.233
TESK2	ENSG00000070759	1	45809555	45956872	231	17	78232	2.7975	0.002575	0.233
CALHM1	ENSG00000185933	10	105213144	105218645	11	4	78232	2.796	0.0025873	0.233
MYO10	ENSG00000145555	5	16665395	16936372	833	89	78232	2.7916	0.0026221	0.235
BSN	ENSG00000164061	3	49591922	49708978	158	15	78232	2.7909	0.0026281	0.235
AC092687.4	ENSG00000232056	2	10987703	10995081	38	7	78232	2.7868	0.0026618	0.237
RP11-89K11.1	ENSG00000259658	15	102277302	102285913	15	4	78232	2.7836	0.0026883	0.237
REST	ENSG00000084093	4	57774075	57802010	81	15	78232	2.7832	0.002691	0.237
PDCD6	ENSG00000249915	5	271736	353971	268	15	78232	2.7824	0.0026977	0.237
SP140	ENSG00000079263	2	231067826	231223762	471	35	78232	2.7768	0.002745	0.239
ZNF684	ENSG00000117010	1	40997233	41013841	56	9	78232	2.7759	0.0027523	0.239
RNF20	ENSG00000155827	9	104296133	104325622	61	15	78232	2.7745	0.002764	0.239
NUP43	ENSG00000120253	6	150045451	150070801	39	3	78232	2.772	0.0027853	0.24
NDUFB9	ENSG00000147684	8	125551344	125580751	124	20	78232	2.7609	0.0028818	0.247
RAB35	ENSG00000111737	12	120532899	120555306	67	14	78232	2.7577	0.0029104	0.247
ELOVL3	ENSG00000119915	10	103986085	103989346	4	1	78232	2.756	0.0029255	0.247
RP11-322E11.6	ENSG00000267140	18	33023835	33077904	95	17	78232	2.756	0.0029261	0.247
KIAA1549L	ENSG00000110427	11	33563618	33695648	316	29	78232	2.7494	0.0029852	0.251
TRAIP	ENSG00000183763	3	49866034	49894007	38	6	78232	2.7468	0.0030091	0.251
TUSC5	ENSG00000184811	17	1182957	1204281	119	18	78232	2.7461	0.0030157	0.251
EXD3	ENSG00000187609	9	140201348	140317714	151	32	78232	2.7456	0.0030197	0.251
C15orf61	ENSG00000189227	15	67813406	67819628	12	4	78232	2.7401	0.0030715	0.251
CDK2AP2	ENSG00000167797	11	67273968	67276120	1	1	78232	2.7343	0.0031261	0.251
AC006435.1	ENSG00000205821	17	2310279	2318731	38	7	78232	2.7335	0.0031329	0.251
KIAA1549	ENSG00000122778	7	138516126	138666064	466	41	78232	2.7321	0.0031465	0.251
REEP2	ENSG00000132563	5	137774706	137782658	24	6	78232	2.7321	0.0031467	0.251
MAP4	ENSG00000047849	3	47892182	48130769	245	16	78232	2.7308	0.0031587	0.251
IQCH	ENSG00000103599	15	67547138	67794598	428	25	78232	2.7307	0.0031597	0.251
PTPRJ	ENSG00000149177	11	48002113	48189670	338	20	78232	2.7291	0.0031758	0.251
KIR3DL1	ENSG00000167633	19	55235969	55378448	297	20	78232	2.7278	0.003188	0.251
DUSP3	ENSG00000108861	17	41843489	41856356	31	5	78232	2.7268	0.0031979	0.251
EIF3D	ENSG00000100353	22	36906897	36925483	86	11	78232	2.7246	0.0032186	0.251
ZSWIM6	ENSG00000130449	5	60628100	60841997	328	23	78232	2.7217	0.0032475	0.251
CREB1	ENSG00000118260	2	208394461	208468155	113	15	78232	2.7213	0.0032514	0.251
AAGAB	ENSG00000103591	15	67493371	67547533	106	10	78232	2.7205	0.0032596	0.251
TPGS2	ENSG00000134779	18	34359987	34409158	93	5	78232	2.719	0.0032744	0.251
PHF13	ENSG00000116273	1	6673745	6684093	22	5	78232	2.7184	0.0032802	0.251
PDIA2	ENSG00000185615	16	333152	337215	14	5	78232	2.7169	0.0032944	0.251
ATG10	ENSG00000152348	5	81267844	81572676	488	36	78232	2.7162	0.0033016	0.251
MATN2	ENSG00000132561	8	98881068	99048944	479	48	78232	2.7154	0.0033101	0.251
SLC12A8	ENSG00000221955	3	124801480	124998021	719	75	78232	2.7151	0.0033129	0.251
INSR	ENSG00000171105	19	7112266	7294045	689	69	78232	2.713	0.0033339	0.251
CALHM3	ENSG00000183128	10	105232561	105238997	10	3	78232	2.7121	0.003343	0.251
KATNA1	ENSG00000186625	6	149916009	149970108	113	5	78232	2.7108	0.0033563	0.251
TRIM7	ENSG00000146054	5	180620924	180632293	43	6	78232	2.7086	0.0033787	0.251
IP6K1	ENSG00000176095	3	49761727	49823975	101	10	78232	2.7069	0.003396	0.251
FUT9	ENSG00000172461	6	96463860	96663488	688	38	78232	2.7068	0.0033969	0.251
KLF16	ENSG00000129911	19	1852399	1863567	21	3	78232	2.7065	0.0034	0.251
AC110084.1	ENSG00000268656	2	27998851	28009186	10	4	78232	2.7056	0.0034091	0.251
CHD1L	ENSG00000131778	1	146714291	146767443	198	20	78232	2.7051	0.0034142	0.251
GLRX	ENSG00000173221	5	95087023	95158709	169	29	78232	2.7006	0.0034604	0.254
PIN1	ENSG00000127445	19	9945933	9960358	25	6	78232	2.6936	0.0035338	0.256
STOML1	ENSG00000067221	15	74275547	74286963	27	6	78232	2.6924	0.0035467	0.256
LRP11	ENSG00000120256	6	150139934	150186199	73	5	78232	2.6899	0.003574	0.256
KCNH5	ENSG00000140015	14	63173287	63568755	1085	56	78232	2.6897	0.0035756	0.256
A4GNT	ENSG00000118017	3	137842560	137851229	15	3	78232	2.6897	0.0035762	0.256
TNPO3	ENSG00000064419	7	128594948	128695198	221	24	78232	2.6896	0.003577	0.256
POM121L2	ENSG00000158553	6	27253682	27279949	92	17	78232	2.6831	0.0036472	0.26
PDCL3	ENSG00000115539	2	101179152	101193197	46	7	78232	2.6818	0.0036612	0.26
FAM193A	ENSG00000125386	4	2626988	2734292	284	22	78232	2.6791	0.0036908	0.261
LHX6	ENSG00000106852	9	124964856	124991905	40	12	78232	2.6771	0.0037131	0.262
CCDC163P	ENSG00000236624	1	45959538	45965751	10	4	78232	2.6757	0.003729	0.262
RPS19	ENSG00000105372	19	42363988	42376994	24	2	78232	2.6727	0.003762	0.263
SYNJ2	ENSG00000078269	6	158402888	158520208	395	41	78232	2.6697	0.003796	0.265
KLHL21	ENSG00000162413	1	6650784	6674667	44	10	78232	2.6684	0.0038104	0.265
ZNF98	ENSG00000197360	19	22573821	22715287	460	40	78232	2.6654	0.0038453	0.265
HNRNPD	ENSG00000138668	4	83273651	83295656	44	5	78232	2.6652	0.0038475	0.265
FAM71F1	ENSG00000135248	7	128349115	128371797	94	19	78232	2.6587	0.0039223	0.27
ZNF501	ENSG00000186446	3	44771088	44778575	15	4	78232	2.6573	0.0039382	0.27
RAB10	ENSG00000084733	2	26256976	26360323	195	10	78232	2.6531	0.0039882	0.271
PCMT1	ENSG00000120265	6	150070579	150132556	159	5	78232	2.6525	0.0039944	0.271
SRPK2	ENSG00000135250	7	104751151	105039755	540	19	78232	2.6516	0.0040051	0.271
SESN1	ENSG00000080546	6	109307640	109416022	206	10	78232	2.6502	0.0040222	0.271
SUGP1	ENSG00000105705	19	19386827	19431653	101	12	78232	2.6425	0.0041144	0.277
GCAT	ENSG00000100116	22	38203912	38213183	23	4	78232	2.6354	0.0042016	0.278
AXIN1	ENSG00000103126	16	337440	402673	225	22	78232	2.6347	0.0042107	0.278
NUDT19	ENSG00000213965	19	33182867	33204702	61	10	78232	2.634	0.004219	0.278
SOGA3	ENSG00000255330	6	127759551	127840146	191	23	78232	2.6334	0.0042263	0.278
SOGA3	ENSG00000214338	6	127759551	127840500	191	23	78232	2.6334	0.0042263	0.278
PSD2	ENSG00000146005	5	139175406	139224051	77	8	78232	2.6332	0.0042292	0.278
METTL21A	ENSG00000144401	2	208445355	208490652	82	9	78232	2.6309	0.0042581	0.279
CSK	ENSG00000103653	15	75074398	75095539	39	7	78232	2.6292	0.0042798	0.279
ZNF608	ENSG00000168916	5	123972608	124084500	321	36	78232	2.629	0.0042824	0.279
DBF4	ENSG00000006634	7	87505531	87538856	64	9	78232	2.6279	0.0042961	0.279
PTTG2	ENSG00000250254	4	37962056	37962746	2	1	78232	2.6248	0.0043348	0.28
MCFD2	ENSG00000180398	2	47129009	47168994	165	18	78232	2.6222	0.0043676	0.281
EHMT1	ENSG00000181090	9	140513444	140764468	653	41	78232	2.6204	0.0043911	0.281
HDAC4	ENSG00000068024	2	239969864	240323348	1124	86	78232	2.6194	0.0044043	0.281
ZMAT5	ENSG00000100319	22	30126945	30163000	121	12	78232	2.6184	0.0044173	0.281
LYG2	ENSG00000185674	2	99858709	99871745	27	8	78232	2.6166	0.0044407	0.281
ATP4B	ENSG00000186009	13	114303119	114312501	17	6	78232	2.6159	0.00445	0.281
LYG1	ENSG00000144214	2	99900701	99921205	40	7	78232	2.6156	0.0044542	0.281
C3orf62	ENSG00000188315	3	49306035	49315342	11	3	78232	2.6145	0.0044673	0.281
SV2A	ENSG00000159164	1	149874870	149889434	22	6	78232	2.6126	0.0044931	0.281
FAM167A	ENSG00000154319	8	11278972	11332224	301	26	78232	2.6116	0.0045057	0.281
KCND3	ENSG00000171385	1	112313284	112531777	666	86	78232	2.6105	0.0045204	0.281
OR4C5	ENSG00000176540	11	48387037	48388017	2	1	78232	2.6101	0.0045264	0.281
DTHD1	ENSG00000197057	4	36283244	36347378	205	35	78232	2.6083	0.0045499	0.282
AMY1C	ENSG00000187733	1	104293028	104301312	1	1	78232	2.6063	0.0045769	0.282
KCNT2	ENSG00000162687	1	196194909	196578355	668	20	78232	2.606	0.0045801	0.282
ERI1	ENSG00000104626	8	8859657	8974256	442	27	78232	2.6042	0.0046041	0.282
GLIPR1L2	ENSG00000180481	12	75784850	75826468	137	7	78232	2.6018	0.0046364	0.283
RSRC1	ENSG00000174891	3	157823644	158263519	1410	22	78232	2.6015	0.0046404	0.283
NBEA	ENSG00000172915	13	35516424	36247159	1846	54	78232	2.6003	0.0046567	0.283
FTL	ENSG00000087086	19	49468558	49470135	1	1	78232	2.5975	0.0046951	0.284
CLDND2	ENSG00000160318	19	51870352	51872257	1	1	78232	2.5961	0.0047146	0.284
TBC1D1	ENSG00000065882	4	37892708	38140796	792	67	78232	2.5942	0.0047402	0.285
STRADB	ENSG00000082146	2	202252581	202345569	155	14	78232	2.5898	0.004802	0.288
OSTN	ENSG00000188729	3	190917030	190983404	219	28	78232	2.5889	0.0048135	0.288
SLC25A21	ENSG00000183032	14	37147636	37642071	1399	86	78232	2.5797	0.0049439	0.293
GLTP	ENSG00000139433	12	110288748	110318293	67	11	78232	2.5791	0.0049527	0.293
C12orf76	ENSG00000174456	12	110465872	110511491	113	19	78232	2.5779	0.0049702	0.293
GCKR	ENSG00000084734	2	27719709	27746554	42	7	78232	2.5765	0.0049897	0.293
MYO18A	ENSG00000196535	17	27400528	27507430	216	22	78232	2.5763	0.004993	0.293
NAP1L4	ENSG00000205531	11	2965667	3013607	162	17	78232	2.5737	0.0050311	0.293
FAM171B	ENSG00000144369	2	187558698	187630685	121	18	78232	2.5728	0.0050437	0.293
GABRR2	ENSG00000111886	6	89966927	90025018	212	40	78232	2.572	0.0050551	0.293
MRAP2	ENSG00000135324	6	84743475	84800600	152	16	78232	2.5704	0.0050793	0.293
ARHGAP32	ENSG00000134909	11	128834955	129149219	772	27	78232	2.5685	0.0051077	0.293
NUDT21	ENSG00000167005	16	56463045	56486111	41	10	78232	2.5684	0.0051084	0.293
ZFHX4	ENSG00000091656	8	77593454	77779521	357	35	78232	2.5681	0.0051126	0.293
PML	ENSG00000140464	15	74287014	74340153	137	14	78232	2.5679	0.0051154	0.293
2020-03-01	ENSG00000145416	4	164445450	165305202	3014	112	78232	2.5678	0.0051178	0.293
METTL16	ENSG00000127804	17	2308856	2415185	214	36	78232	2.5662	0.0051408	0.293
RFT1	ENSG00000163933	3	53122499	53164478	103	8	78232	2.5624	0.005198	0.293
CISD2	ENSG00000145354	4	103790135	103810399	36	4	78232	2.5602	0.005231	0.293
AC013449.1	ENSG00000268412	2	26251074	26251481	1	1	78232	2.5595	0.0052417	0.293
AMY2B	ENSG00000240038	1	104096437	104122156	34	13	78232	2.5594	0.0052426	0.293
MUC16	ENSG00000181143	19	8959520	9092018	508	36	78232	2.5579	0.0052657	0.293
FERMT2	ENSG00000073712	14	53323986	53419153	196	22	78232	2.5577	0.0052681	0.293
CAPN3	ENSG00000092529	15	42640301	42704516	152	12	78232	2.5573	0.0052751	0.293
RNPC3	ENSG00000185946	1	104068313	104097861	44	10	78232	2.5568	0.0052827	0.293
KIAA1143	ENSG00000163807	3	44779153	44803154	30	8	78232	2.5566	0.0052848	0.293
TECR	ENSG00000099797	19	14627897	14676792	137	21	78232	2.5538	0.0053278	0.295
GFI1B	ENSG00000165702	9	135820932	135867083	182	43	78232	2.5506	0.0053774	0.296
GAREML	ENSG00000157833	2	26395960	26412532	33	6	78232	2.5498	0.0053888	0.296
SLC43A3	ENSG00000134802	11	57174427	57195053	37	11	78232	2.5446	0.0054697	0.299
EXO5	ENSG00000164002	1	40974413	40982228	30	7	78232	2.5446	0.0054707	0.299
CC2D1B	ENSG00000154222	1	52811395	52831865	27	9	78232	2.5401	0.0055412	0.302
REV3L	ENSG00000009413	6	111620234	111804918	389	26	78232	2.5361	0.0056054	0.304
OTUD7B	ENSG00000163113	1	149909705	149982625	74	9	78232	2.5359	0.005608	0.304
C15orf40	ENSG00000169609	15	83657193	83680393	52	11	78232	2.5348	0.005625	0.304
GIT2	ENSG00000139436	12	110367607	110434194	134	16	78232	2.5311	0.005686	0.306
TRAK2	ENSG00000115993	2	202241930	202316302	143	12	78232	2.5305	0.0056943	0.306
DBR1	ENSG00000138231	3	137879854	137893791	19	2	78232	2.5266	0.0057588	0.307
EME1	ENSG00000154920	17	48450581	48458844	25	4	78232	2.5255	0.0057772	0.307
CDC25C	ENSG00000158402	5	137620954	137674044	115	13	78232	2.5253	0.0057806	0.307
C9orf9	ENSG00000165698	9	135753414	135765588	16	5	78232	2.525	0.0057844	0.307
GEM	ENSG00000164949	8	95261481	95274578	32	7	78232	2.524	0.0058017	0.307
FAM103A1	ENSG00000169612	15	83654959	83659809	6	2	78232	2.523	0.0058183	0.307
ENC1	ENSG00000171617	5	73923234	73937249	27	5	78232	2.5227	0.0058231	0.307
CHURC1	ENSG00000258289	14	65381079	65411309	104	10	78232	2.5188	0.0058875	0.308
ARHGAP23	ENSG00000225485	17	36584662	36668628	222	28	78232	2.5185	0.0058921	0.308
WDR89	ENSG00000140006	14	64063757	64108579	105	8	78232	2.5182	0.0058973	0.308
TAL1	ENSG00000162367	1	47681962	47697892	33	7	78232	2.5173	0.005913	0.308
CEACAM3	ENSG00000170956	19	42300369	42315591	45	3	78232	2.5138	0.0059724	0.309
SUGP2	ENSG00000064607	19	19101697	19144832	84	9	78232	2.5135	0.0059778	0.309
JUP	ENSG00000173801	17	39775692	39943183	456	35	78232	2.5133	0.0059808	0.309
AANAT	ENSG00000129673	17	74449433	74466199	51	13	78232	2.5116	0.0060092	0.31
MAP6	ENSG00000171533	11	75297963	75380165	148	16	78232	2.5053	0.0061176	0.314
GJD2	ENSG00000159248	15	35043233	35047166	8	3	78232	2.5051	0.0061216	0.314
XYLT2	ENSG00000015532	17	48423453	48440499	66	8	78232	2.5026	0.0061635	0.314
NIPSNAP3B	ENSG00000165028	9	107526438	107539738	40	9	78232	2.5022	0.0061705	0.314
ATP10B	ENSG00000118322	5	159990127	160279221	921	66	78232	2.501	0.006193	0.314
RASGEF1B	ENSG00000138670	4	82347547	82965397	2143	93	78232	2.5008	0.006195	0.314
CST6	ENSG00000175315	11	65779312	65780976	3	2	78232	2.4984	0.0062381	0.314
LMBR1	ENSG00000105983	7	156461646	156685924	778	26	78232	2.4977	0.0062508	0.314
NYAP2	ENSG00000144460	2	226265364	226518734	461	40	78232	2.4976	0.0062514	0.314
ACP6	ENSG00000162836	1	147101453	147142618	122	17	78232	2.4935	0.0063248	0.316
DPP4	ENSG00000197635	2	162848751	162931052	138	24	78232	2.4932	0.0063299	0.316
IKZF1	ENSG00000185811	7	50343720	50472799	230	40	78232	2.4909	0.0063704	0.316
RPS27L	ENSG00000185088	15	63418071	63450220	119	15	78232	2.4908	0.0063729	0.316
TAC1	ENSG00000006128	7	97361220	97369784	26	3	78232	2.4907	0.0063749	0.316
TRAPPC9	ENSG00000167632	8	140742586	141468678	2262	164	78232	2.4902	0.0063835	0.316
TBC1D21	ENSG00000167139	15	74165949	74181555	32	7	78232	2.4891	0.0064027	0.316
WSB1	ENSG00000109046	17	25621102	25640657	41	8	78232	2.4879	0.0064251	0.316
MAU2	ENSG00000129933	19	19431490	19469563	83	10	78232	2.4862	0.0064558	0.317
CCDC85A	ENSG00000055813	2	56411258	56613308	623	50	78232	2.4849	0.0064791	0.317
AMER2	ENSG00000165566	13	25735822	25746426	21	3	78232	2.4824	0.0065249	0.317
ANXA2	ENSG00000182718	15	60639333	60695082	137	22	78232	2.4813	0.0065444	0.317
GALR1	ENSG00000166573	18	74962505	74980858	87	18	78232	2.4808	0.0065542	0.317
ANKRD13A	ENSG00000076513	12	110436991	110477568	79	15	78232	2.4807	0.0065565	0.317
UBE2D3	ENSG00000109332	4	103715540	103790053	155	8	78232	2.4802	0.0065655	0.317
CEP57L1	ENSG00000183137	6	109416313	109485135	82	10	78232	2.4799	0.0065712	0.317
MAP3K1	ENSG00000095015	5	56111401	56191979	202	18	78232	2.4791	0.0065852	0.317
GPC6	ENSG00000183098	13	93879095	95059655	3288	170	78232	2.4772	0.0066217	0.318
PRSS16	ENSG00000112812	6	27215480	27224403	16	5	78232	2.4744	0.0066721	0.319
PDE6B	ENSG00000133256	4	619373	664571	146	10	78232	2.4735	0.0066905	0.319
STRN	ENSG00000115808	2	37070783	37193615	336	22	78232	2.4723	0.0067129	0.319
AADAT	ENSG00000109576	4	170981373	171012850	86	16	78232	2.471	0.0067371	0.319
VPS39	ENSG00000166887	15	42450899	42500514	85	8	78232	2.4709	0.0067386	0.319
EGLN1	ENSG00000135766	1	231499497	231560790	290	8	78232	2.4692	0.0067709	0.32
PCSK5	ENSG00000099139	9	78505560	78977255	1740	194	78232	2.4662	0.0068277	0.32
RNF139	ENSG00000170881	8	125486979	125500155	28	9	78232	2.4661	0.0068302	0.32
ZNF623	ENSG00000183309	8	144718183	144735900	51	8	78232	2.4654	0.0068434	0.32
AL035588.1	ENSG00000268275	6	41653964	41654127	1	1	78232	2.4653	0.006844	0.32
OSER1	ENSG00000132823	20	42825136	42839431	43	7	78232	2.4647	0.0068573	0.32
ALS2CR12	ENSG00000155749	2	202152994	202222121	183	20	78232	2.4622	0.0069045	0.321
KDM5B	ENSG00000117139	1	202696526	202778598	214	20	78232	2.4601	0.006944	0.322
PCCA	ENSG00000175198	13	100741269	101182686	853	42	78232	2.4594	0.0069589	0.322
LIPF	ENSG00000182333	10	90424198	90438571	38	10	78232	2.4589	0.0069683	0.322
FAM98B	ENSG00000171262	15	38746328	38779911	113	12	78232	2.457	0.0070052	0.322
SPIDR	ENSG00000164808	8	48173167	48648868	365	24	78232	2.457	0.0070053	0.322
TAGLN2	ENSG00000158710	1	159887897	159895522	17	6	78232	2.4548	0.0070473	0.323
CECR5	ENSG00000069998	22	17618401	17646177	93	15	78232	2.4546	0.0070529	0.323
MUC7	ENSG00000171195	4	71296209	71348714	202	20	78232	2.4511	0.0071212	0.325
MAP6D1	ENSG00000180834	3	183533664	183543382	29	5	78232	2.4499	0.0071452	0.325
LINGO2	ENSG00000174482	9	27948076	28670283	2599	180	78232	2.4496	0.0071516	0.325
ZBTB39	ENSG00000166860	12	57392618	57400230	13	5	78232	2.4447	0.0072484	0.328
CD4	ENSG00000010610	12	6896024	6929974	119	19	78232	2.4439	0.0072646	0.328
GATA4	ENSG00000136574	8	11534468	11617511	283	36	78232	2.4426	0.0072908	0.329
HOXA13	ENSG00000106031	7	27233122	27239725	15	5	78232	2.436	0.0074244	0.333
HELZ	ENSG00000198265	17	65066554	65242105	306	17	78232	2.4356	0.0074337	0.333
CROT	ENSG00000005469	7	86974997	87029111	113	16	78232	2.4349	0.0074478	0.333
AF131215.5	ENSG00000215346	8	10983980	10987745	10	2	78232	2.4341	0.0074647	0.333
CPB1	ENSG00000153002	3	148508889	148577974	224	39	78232	2.4334	0.0074796	0.333
AQP12B	ENSG00000185176	2	241615835	241622323	16	6	78232	2.4303	0.0075438	0.335
RAPGEF4	ENSG00000091428	2	173600002	173917621	881	70	78232	2.4299	0.0075521	0.335
LILRB1	ENSG00000104972	19	55085346	55148979	387	20	78232	2.4292	0.0075668	0.335
TOE1	ENSG00000132773	1	45805342	45809647	5	3	78232	2.4283	0.0075845	0.335
VWCE	ENSG00000167992	11	61025762	61062896	18	8	78232	2.4252	0.0076509	0.336
RFTN1	ENSG00000131378	3	16355081	16555533	646	65	78232	2.4251	0.0076511	0.336
THOC5	ENSG00000100296	22	29901868	29951205	123	12	78232	2.4241	0.0076726	0.336
APRT	ENSG00000198931	16	88875747	88878352	6	3	78232	2.4229	0.0076985	0.336
MMP17	ENSG00000198598	12	132312938	132336328	110	20	78232	2.4211	0.0077376	0.336
COL25A1	ENSG00000188517	4	109731877	110223813	1493	76	78232	2.4207	0.0077461	0.336
ORC1	ENSG00000085840	1	52838501	52870131	37	11	78232	2.4201	0.0077571	0.336
CADM3	ENSG00000162706	1	159141399	159173103	72	17	78232	2.4201	0.0077575	0.336
CHST6	ENSG00000183196	16	75510949	75529282	47	15	78232	2.4191	0.0077791	0.336
C1orf227	ENSG00000185523	1	213003483	213020991	86	13	78232	2.4183	0.0077963	0.336
FOXJ3	ENSG00000198815	1	42642210	42801548	287	11	78232	2.417	0.0078252	0.337
GANC	ENSG00000214013	15	42565431	42645864	218	11	78232	2.4159	0.0078474	0.337
DHX30	ENSG00000132153	3	47844399	47891685	39	6	78232	2.4132	0.0079071	0.339
DCAF11	ENSG00000100897	14	24583404	24594451	21	4	78232	2.411	0.007954	0.339
DAG1	ENSG00000173402	3	49506146	49573048	108	12	78232	2.4109	0.0079558	0.339
GRIA1	ENSG00000155511	5	152869175	153193429	1268	65	78232	2.4105	0.0079661	0.339
EEF1D	ENSG00000104529	8	144661867	144681711	82	10	78232	2.4075	0.0080305	0.34
EMC9	ENSG00000100908	14	24608174	24610797	4	2	78232	2.4061	0.0080625	0.34
RAC1	ENSG00000136238	7	6414154	6443608	131	19	78232	2.4054	0.0080775	0.34
ADRM1	ENSG00000130706	20	60877149	60883918	15	5	78232	2.4054	0.0080777	0.34
TMEM184A	ENSG00000164855	7	1581871	1600457	53	5	78232	2.4044	0.0080986	0.34
ARMC6	ENSG00000105676	19	19144384	19170563	54	8	78232	2.4031	0.0081283	0.34
MTMR11	ENSG00000014914	1	149900543	149908791	15	3	78232	2.403	0.0081298	0.34
NIPSNAP1	ENSG00000184117	22	29950797	29977326	73	9	78232	2.4015	0.0081633	0.34
TMED5	ENSG00000117500	1	93615299	93646285	60	9	78232	2.4013	0.0081683	0.34
DCUN1D2	ENSG00000150401	13	114110134	114145267	75	12	78232	2.4005	0.0081866	0.34
PDZD8	ENSG00000165650	10	119040000	119134978	223	13	78232	2.3993	0.0082124	0.34
KLF7	ENSG00000118263	2	207938861	208031991	282	38	78232	2.3992	0.0082165	0.34
U2AF1L4	ENSG00000161265	19	36233365	36236346	12	6	78232	2.3959	0.0082906	0.342
NREP	ENSG00000134986	5	110998318	111333161	973	59	78232	2.3952	0.0083057	0.342
HTRA4	ENSG00000169495	8	38831683	38846181	37	5	78232	2.3939	0.0083357	0.343
SLC39A6	ENSG00000141424	18	33688495	33709348	43	5	78232	2.3914	0.0083915	0.344
ASCC2	ENSG00000100325	22	30184597	30234271	140	16	78232	2.3898	0.0084294	0.345
PFKFB2	ENSG00000123836	1	207222801	207254369	41	7	78232	2.388	0.0084706	0.346
CTRB1	ENSG00000168925	16	75252898	75258822	31	7	78232	2.3879	0.0084736	0.346
KIF11	ENSG00000138160	10	94353043	94415150	245	24	78232	2.3863	0.0085086	0.346
SLC38A10	ENSG00000157637	17	79218800	79269347	175	25	78232	2.3848	0.0085453	0.346
RASSF1	ENSG00000068028	3	50367219	50378411	10	3	78232	2.3843	0.0085555	0.346
GABRB2	ENSG00000145864	5	160715436	160976050	612	40	78232	2.3834	0.0085757	0.346
NCOA5	ENSG00000124160	20	44689624	44718591	52	9	78232	2.3832	0.0085803	0.346
CCDC178	ENSG00000166960	18	30517366	31021065	983	29	78232	2.3814	0.008623	0.347
SF3B4	ENSG00000143368	1	149895209	149900236	10	1	78232	2.3805	0.0086453	0.347
AAED1	ENSG00000158122	9	99401859	99417585	7	4	78232	2.3804	0.008648	0.347
HEPHL1	ENSG00000181333	11	93754527	93846917	186	17	78232	2.3796	0.0086657	0.347
SNX17	ENSG00000115234	2	27593389	27599995	8	3	78232	2.3788	0.0086841	0.347
WDTC1	ENSG00000142784	1	27561007	27635110	108	13	78232	2.3782	0.0086995	0.347
PPM1G	ENSG00000115241	2	27604061	27632554	41	5	78232	2.3758	0.0087564	0.348
LACTB	ENSG00000103642	15	63413999	63434260	56	6	78232	2.375	0.0087753	0.348
SPOP	ENSG00000121067	17	47676246	47755596	93	23	78232	2.3724	0.0088369	0.348
SH3BP1	ENSG00000100092	22	38030661	38062939	112	13	78232	2.3719	0.0088479	0.348
KLHDC8B	ENSG00000185909	3	49209044	49213917	8	2	78232	2.3719	0.008848	0.348
WSB2	ENSG00000176871	12	118470712	118500235	72	9	78232	2.3705	0.0088831	0.348
OSBPL10	ENSG00000144645	3	31699382	32119072	1312	115	78232	2.3701	0.008892	0.348
UBOX5	ENSG00000185019	20	3088219	3140842	129	14	78232	2.3696	0.0089047	0.348
AGTR1	ENSG00000144891	3	148415571	148460795	120	17	78232	2.3694	0.0089096	0.348
GLIPR1	ENSG00000139278	12	75874460	75897633	56	8	78232	2.3689	0.0089201	0.348
USP38	ENSG00000170185	4	144106070	144144983	77	7	78232	2.3668	0.0089705	0.349
CRYGA	ENSG00000168582	2	209025464	209028300	14	4	78232	2.3661	0.008988	0.349
C1QTNF7	ENSG00000163145	4	15341442	15447790	294	18	78232	2.364	0.0090382	0.35
IMPDH1	ENSG00000106348	7	128032331	128050306	59	14	78232	2.3636	0.0090483	0.35
PPP2R2D	ENSG00000175470	10	133747955	133773331	72	7	78232	2.362	0.0090893	0.351
PTGDR	ENSG00000168229	14	52734431	52743442	36	9	78232	2.3588	0.009166	0.353
COCH	ENSG00000100473	14	31343720	31364271	45	15	78232	2.358	0.0091857	0.353
RAB40B	ENSG00000141542	17	80612849	80656604	168	31	78232	2.3549	0.0092629	0.355
BTRC	ENSG00000166167	10	103113820	103317078	422	17	78232	2.3549	0.0092634	0.355
FAM120AOS	ENSG00000188938	9	96208776	96215874	22	7	78232	2.352	0.0093359	0.356
WNT5B	ENSG00000111186	12	1639057	1756409	350	74	78232	2.3516	0.0093458	0.356
ZPLD1	ENSG00000170044	3	101818088	102198685	861	42	78232	2.349	0.0094124	0.358
HPS6	ENSG00000166189	10	103825147	103827792	2	1	78232	2.3481	0.0094359	0.358
OR4D9	ENSG00000172742	11	59282386	59283330	1	1	78232	2.3479	0.0094396	0.358
ST6GALNAC3	ENSG00000184005	1	76540404	77100286	1641	137	78232	2.3457	0.0094965	0.359
SP110	ENSG00000135899	2	231032009	231090444	234	21	78232	2.3445	0.0095261	0.359
BSX	ENSG00000188909	11	122848278	122852428	8	3	78232	2.3439	0.0095405	0.359
LSMEM2	ENSG00000179564	3	50316458	50325545	4	1	78232	2.3431	0.0095616	0.359
C7orf13	ENSG00000244291	7	156431057	156433348	5	2	78232	2.3417	0.009598	0.36
CCDC127	ENSG00000164366	5	196986	218330	95	10	78232	2.3383	0.0096868	0.362
KCNAB1	ENSG00000169282	3	155755490	156256545	1328	64	78232	2.3382	0.0096877	0.362
SEC14L4	ENSG00000133488	22	30884900	30901698	65	10	78232	2.337	0.0097197	0.362
ODF3L2	ENSG00000181781	19	463346	474983	3	1	78232	2.3368	0.0097245	0.362
GBE1	ENSG00000114480	3	81538850	81811312	482	32	78232	2.3337	0.0098067	0.364
KCNMB3	ENSG00000171121	3	178957530	178984790	135	19	78232	2.3336	0.0098075	0.364
SCRN1	ENSG00000136193	7	29959719	30029905	177	21	78232	2.3282	0.0099504	0.367
KDM3B	ENSG00000120733	5	137688285	137772717	194	23	78232	2.3277	0.0099646	0.367
FAM219B	ENSG00000178761	15	75192328	75199462	9	4	78232	2.3275	0.0099696	0.367
AC090427.1	ENSG00000268550	19	14834747	14835121	2	1	78232	2.3267	0.0099904	0.368
TRIOBP	ENSG00000100106	22	38093011	38172563	210	23	78232	2.3241	0.010059	0.369
OOSP2	ENSG00000149507	11	59807748	59815517	15	6	78232	2.3205	0.010157	0.372
FAM222A	ENSG00000139438	12	110152033	110208312	131	21	78232	2.3185	0.010212	0.373
CYTIP	ENSG00000115165	2	158271131	158345473	105	12	78232	2.3182	0.010218	0.373
COX5A	ENSG00000178741	15	75212132	75230509	39	6	78232	2.3173	0.010243	0.373
SHC3	ENSG00000148082	9	91628060	91793682	482	42	78232	2.3171	0.01025	0.373
TATDN3	ENSG00000203705	1	212965170	212989968	111	9	78232	2.315	0.010306	0.374
CYP4X1	ENSG00000186377	1	47427036	47516423	171	15	78232	2.3141	0.010332	0.374
GPR125	ENSG00000152990	4	22346694	22517677	556	44	78232	2.3136	0.010344	0.374
AD000671.6	ENSG00000267120	19	36230153	36236333	24	8	78232	2.3105	0.01043	0.376
SLC7A7	ENSG00000155465	14	23242431	23299029	242	32	78232	2.3095	0.010457	0.376
MTAP	ENSG00000099810	9	21802542	21931646	264	23	78232	2.3081	0.010497	0.376
ZFP36L1	ENSG00000185650	14	69254377	69263190	18	5	78232	2.3077	0.010508	0.376
LILRA2	ENSG00000239998	19	55084387	55099027	41	5	78232	2.3074	0.010516	0.376
IFT172	ENSG00000138002	2	27667238	27712656	70	8	78232	2.3069	0.010529	0.376
ZADH2	ENSG00000180011	18	72907063	72921303	23	4	78232	2.3022	0.010662	0.379
SEMA3F	ENSG00000001617	3	50192478	50226508	60	10	78232	2.3019	0.01067	0.379
NCKIPSD	ENSG00000213672	3	48701364	48723797	33	5	78232	2.3008	0.010701	0.379
MGMT	ENSG00000170430	10	131265448	131566271	1230	55	78232	2.2999	0.010726	0.379
DNALI1	ENSG00000163879	1	38022520	38032458	30	8	78232	2.2998	0.01073	0.379
KIAA1919	ENSG00000173214	6	111580551	111592370	30	9	78232	2.2997	0.010734	0.379
LRRC59	ENSG00000108829	17	48452420	48474914	67	9	78232	2.2992	0.010748	0.379
GLI1	ENSG00000111087	12	57853918	57866045	31	5	78232	2.2952	0.010861	0.382
SERPINB13	ENSG00000197641	18	61254223	61271873	24	5	78232	2.294	0.010894	0.382
CAPN7	ENSG00000131375	3	15247659	15294425	38	11	78232	2.2918	0.010959	0.382
DNAAF1	ENSG00000154099	16	84178865	84212373	160	26	78232	2.2917	0.01096	0.382
SLC7A6OS	ENSG00000103061	16	68318406	68344849	48	11	78232	2.2907	0.01099	0.382
ARFIP2	ENSG00000132254	11	6496910	6502666	5	2	78232	2.2904	0.011	0.382
GOLGA1	ENSG00000136935	9	127640646	127710771	103	11	78232	2.2895	0.011025	0.382
MED31	ENSG00000108590	17	6546635	6554954	39	6	78232	2.2892	0.011033	0.382
RASGRP1	ENSG00000172575	15	38780304	38857776	180	23	78232	2.289	0.011038	0.382
THUMPD3	ENSG00000134077	3	9404526	9428475	57	10	78232	2.289	0.011041	0.382
ZNF287	ENSG00000141040	17	16454701	16472520	14	2	78232	2.2874	0.011086	0.382
OR8D2	ENSG00000197263	11	124189134	124190184	3	1	78232	2.2871	0.011095	0.382
GRIN2B	ENSG00000273079	12	13693165	14133053	1404	93	78232	2.2861	0.011125	0.382
RP11-351M8.1	ENSG00000259649	15	81188532	81202118	8	3	78232	2.2858	0.011133	0.382
TXNL4B	ENSG00000140830	16	72078188	72128330	142	17	78232	2.2846	0.01117	0.382
WDR64	ENSG00000162843	1	241815580	241965435	452	44	78232	2.2844	0.011173	0.382
WISP3	ENSG00000112761	6	112375275	112392171	28	6	78232	2.2836	0.011198	0.382
TCHP	ENSG00000139437	12	110338069	110421646	182	18	78232	2.2834	0.011203	0.382
OGFOD3	ENSG00000181396	17	80347099	80376513	81	14	78232	2.2824	0.011232	0.382
SLC17A3	ENSG00000124564	6	25833294	25882514	140	17	78232	2.2809	0.011277	0.383
GPX2	ENSG00000176153	14	65405870	65409531	10	3	78232	2.2797	0.011312	0.384
UBE2O	ENSG00000175931	17	74385532	74449288	165	21	78232	2.278	0.011362	0.385
DENND1B	ENSG00000213047	1	197473878	197744826	350	19	78232	2.276	0.011423	0.385
RP11-10A14.4	ENSG00000253426	8	9009252	9025646	26	4	78232	2.2759	0.011426	0.385
AC022431.2	ENSG00000225940	5	55807394	55902059	401	51	78232	2.2753	0.011443	0.385
CHRAC1	ENSG00000104472	8	141521397	141527236	10	4	78232	2.2742	0.011477	0.386
SPRY2	ENSG00000136158	13	80910111	80915086	6	2	78232	2.2727	0.011521	0.387
TOX4	ENSG00000092203	14	21944756	21967319	65	7	78232	2.2694	0.011621	0.389
RHOBTB3	ENSG00000164292	5	95049226	95160087	215	35	78232	2.264	0.011788	0.394
SLC25A40	ENSG00000075303	7	87462883	87505672	81	11	78232	2.2634	0.011807	0.394
TTLL11	ENSG00000175764	9	124584207	124855885	958	54	78232	2.2622	0.011843	0.394
NUDCD1	ENSG00000120526	8	110253148	110346614	232	15	78232	2.2616	0.011861	0.394
NIPAL4	ENSG00000172548	5	156887027	156901725	46	8	78232	2.2607	0.011889	0.394
SEMA4D	ENSG00000187764	9	91975702	92113045	470	46	78232	2.2606	0.011892	0.394
EFCAB6	ENSG00000186976	22	43924624	44208217	851	33	78232	2.2587	0.011952	0.395
SYT12	ENSG00000173227	11	66774249	66818334	41	14	78232	2.2581	0.01197	0.395
HIST2H2BF	ENSG00000203814	1	149754245	149783928	26	3	78232	2.255	0.012065	0.398
CCDC180	ENSG00000197816	9	100000765	100140806	408	16	78232	2.2542	0.012091	0.398
TMEM194A	ENSG00000166881	12	57449426	57481846	54	9	78232	2.2519	0.012163	0.398
CPEB2	ENSG00000137449	4	15004298	15071777	155	19	78232	2.2519	0.012165	0.398
RPS23	ENSG00000186468	5	81569177	81574396	20	5	78232	2.2515	0.012178	0.398
OSMR	ENSG00000145623	5	38845960	38945698	307	34	78232	2.2506	0.012205	0.398
LILRA1	ENSG00000104974	19	55105047	55113555	64	7	78232	2.2502	0.012217	0.398
GK2	ENSG00000196475	4	80327508	80329372	1	1	78232	2.2502	0.012219	0.398
EXOSC8	ENSG00000120699	13	37572953	37583750	15	3	78232	2.2487	0.012265	0.398
ARGFX	ENSG00000186103	3	121289551	121305481	64	7	78232	2.2485	0.012271	0.398
PRDX1	ENSG00000117450	1	45976708	45988719	37	4	78232	2.2468	0.012328	0.399
SLC9B1	ENSG00000164037	4	103806205	103940896	290	7	78232	2.2459	0.012354	0.399
NCS1	ENSG00000107130	9	132934857	132999583	209	28	78232	2.2458	0.012358	0.399
ZNF502	ENSG00000196653	3	44754135	44765323	14	6	78232	2.2454	0.012371	0.399
CDHR4	ENSG00000187492	3	49828165	49837268	16	6	78232	2.2443	0.012408	0.399
LRRC8B	ENSG00000197147	1	89990395	90063423	196	17	78232	2.2436	0.012428	0.399
BOLA1	ENSG00000178096	1	149859440	149872351	26	2	78232	2.2412	0.012506	0.4
EXTL3	ENSG00000012232	8	28457986	28613116	240	23	78232	2.2403	0.012537	0.4
SMARCC1	ENSG00000173473	3	47626762	47823596	224	14	78232	2.2399	0.012547	0.4
MFSD2A	ENSG00000168389	1	40420802	40435638	14	7	78232	2.2387	0.012588	0.4
COX6B2	ENSG00000160471	19	55860674	55866182	5	3	78232	2.2382	0.012604	0.4
ZC3H13	ENSG00000123200	13	46528600	46626894	175	11	78232	2.2377	0.012619	0.4
NIPSNAP3A	ENSG00000136783	9	107509969	107522403	34	10	78232	2.2368	0.01265	0.4
C9orf62	ENSG00000178243	9	138235095	138238408	13	3	78232	2.2367	0.012654	0.4
NPR1	ENSG00000169418	1	153651113	153666468	16	5	78232	2.2366	0.012655	0.4
TAS1R2	ENSG00000179002	1	19166093	19186176	111	21	78232	2.2341	0.012738	0.402
C15orf43	ENSG00000167014	15	45248900	45271427	71	5	78232	2.2306	0.012855	0.405
GBF1	ENSG00000107862	10	104005289	104142656	209	25	78232	2.2303	0.012865	0.405
UNC13A	ENSG00000130477	19	17712137	17799401	300	52	78232	2.2265	0.01299	0.408
SYCP3	ENSG00000139351	12	102122426	102133250	14	5	78232	2.2263	0.012998	0.408
YIPF5	ENSG00000145817	5	143537723	143550278	43	8	78232	2.2239	0.013077	0.41
CTNND2	ENSG00000169862	5	10971952	11904155	2478	182	78232	2.2227	0.013119	0.41
UBE2J1	ENSG00000198833	6	90036344	90062567	48	14	78232	2.221	0.013177	0.411
THYN1	ENSG00000151500	11	134118173	134123264	7	4	78232	2.2194	0.013231	0.412
ZNF770	ENSG00000198146	15	35270542	35280488	16	5	78232	2.2185	0.013261	0.413
RABIF	ENSG00000183155	1	202848085	202858263	27	5	78232	2.2167	0.013323	0.413
ZNF639	ENSG00000121864	3	179040779	179053323	23	7	78232	2.2166	0.013326	0.413
CCDC18	ENSG00000122483	1	93645476	93744287	226	18	78232	2.2163	0.013334	0.413
KRBA1	ENSG00000133619	7	149411872	149431664	53	6	78232	2.2158	0.013352	0.413
ANKRD10	ENSG00000088448	13	111530887	111567416	98	9	78232	2.2147	0.013389	0.413
ENPP3	ENSG00000154269	6	131949582	132068553	234	25	78232	2.2144	0.013399	0.413
ZMYM6NB	ENSG00000243749	1	35447136	35450954	6	1	78232	2.2107	0.013527	0.416
OR13C5	ENSG00000255800	9	107360650	107361788	11	2	78232	2.2095	0.013569	0.417
SLC4A7	ENSG00000033867	3	27414214	27525911	379	21	78232	2.2073	0.013648	0.418
YOD1	ENSG00000180667	1	207217194	207226325	14	4	78232	2.2071	0.013652	0.418
MRPL27	ENSG00000108826	17	48445218	48450575	17	4	78232	2.2065	0.013673	0.418
CECR6	ENSG00000183307	22	17597189	17602257	21	6	78232	2.2041	0.013758	0.42
ABCC6	ENSG00000091262	16	16242785	16317379	249	33	78232	2.2023	0.013822	0.421
MYO1A	ENSG00000166866	12	57422301	57444982	53	7	78232	2.2008	0.013874	0.421
HIST2H2BE	ENSG00000184678	1	149856010	149858232	2	1	78232	2.2005	0.013884	0.421
DHX38	ENSG00000140829	16	72127461	72146811	53	8	78232	2.1995	0.013922	0.422
TUBB4B	ENSG00000188229	9	140135665	140138159	1	1	78232	2.198	0.013973	0.422
NOL12	ENSG00000100101	22	38077680	38170137	251	29	78232	2.198	0.013976	0.422
RHOA	ENSG00000067560	3	49396578	49450431	95	10	78232	2.1967	0.014021	0.422
AMFR	ENSG00000159461	16	56395364	56459450	186	14	78232	2.1962	0.014038	0.422
VIMP	ENSG00000131871	15	101811022	101817705	11	4	78232	2.1958	0.014051	0.422
CYHR1	ENSG00000187954	8	145674965	145691060	24	4	78232	2.1956	0.01406	0.422
IDH1	ENSG00000138413	2	209100951	209130798	48	8	78232	2.1942	0.014112	0.423
FNDC4	ENSG00000115226	2	27714750	27718112	5	1	78232	2.1929	0.014157	0.423
EXOC4	ENSG00000131558	7	132937829	133751342	1426	37	78232	2.1918	0.014197	0.423
ADAM19	ENSG00000135074	5	156822542	157002783	662	34	78232	2.1911	0.014221	0.423
PCOLCE	ENSG00000106333	7	100199800	100205798	3	2	78232	2.1904	0.014249	0.423
AMBN	ENSG00000178522	4	71457973	71473005	57	16	78232	2.1903	0.01425	0.423
E2F2	ENSG00000007968	1	23832922	23857712	50	7	78232	2.1902	0.014254	0.423
C2orf57	ENSG00000177673	2	232457575	232458994	3	2	78232	2.189	0.014297	0.424
FIBP	ENSG00000172500	11	65651212	65656010	8	2	78232	2.1884	0.01432	0.424
PRCD	ENSG00000214140	17	74523668	74549660	52	7	78232	2.1853	0.014433	0.426
DMRTC2	ENSG00000142025	19	42348806	42356401	9	3	78232	2.1836	0.014498	0.428
SFTA3	ENSG00000229415	14	36942493	36983034	54	10	78232	2.1828	0.014526	0.428
CSPG5	ENSG00000114646	3	47603729	47622282	22	4	78232	2.1821	0.01455	0.428
MUS81	ENSG00000172732	11	65624597	65635124	24	4	78232	2.1793	0.014653	0.43
RHPN1	ENSG00000158106	8	144451057	144466390	43	7	78232	2.1765	0.014758	0.431
SLAIN1	ENSG00000139737	13	78272023	78338377	147	22	78232	2.1763	0.014765	0.431
KLHL12	ENSG00000117153	1	202860228	202897764	81	8	78232	2.1763	0.014768	0.431
SEMA5A	ENSG00000112902	5	9035138	9546187	1503	129	78232	2.1761	0.014774	0.431
DAGLB	ENSG00000164535	7	6448757	6523821	314	32	78232	2.1753	0.014804	0.431
RBBP9	ENSG00000089050	20	18467184	18477887	30	9	78232	2.1742	0.014846	0.431
SPATA32	ENSG00000184361	17	43331760	43339479	24	5	78232	2.1737	0.014864	0.431
CYGB	ENSG00000161544	17	74523438	74547257	46	7	78232	2.1732	0.014883	0.431
TRIM42	ENSG00000155890	3	140396881	140419992	66	10	78232	2.1718	0.014935	0.431
C1orf213	ENSG00000249087	1	23695490	23698332	3	2	78232	2.1714	0.01495	0.431
RNPS1	ENSG00000205937	16	2303117	2318413	19	4	78232	2.1698	0.015011	0.431
SNX32	ENSG00000172803	11	65601112	65624367	32	11	78232	2.1693	0.015028	0.431
NUTM2G	ENSG00000188152	9	99690592	99702535	5	3	78232	2.1693	0.01503	0.431
APBB1IP	ENSG00000077420	10	26727132	26856732	414	45	78232	2.1692	0.015034	0.431
LIPJ	ENSG00000204022	10	90346510	90366733	30	9	78232	2.1686	0.015058	0.431
RABAC1	ENSG00000105404	19	42460833	42463542	4	2	78232	2.1681	0.015075	0.431
RP11-244H3.4	ENSG00000271741	1	35447134	35497342	77	2	78232	2.1679	0.015083	0.431
RP11-468E2.6	ENSG00000259371	14	24590560	24601038	19	2	78232	2.1673	0.015105	0.431
RLN2	ENSG00000107014	9	5299868	5304969	9	3	78232	2.1665	0.015137	0.431
MOSPD3	ENSG00000106330	7	100209725	100213007	5	1	78232	2.1661	0.015153	0.431
MGAT1	ENSG00000131446	5	180217541	180242652	115	4	78232	2.1657	0.015166	0.431
AC002553.1	ENSG00000227782	17	15943505	15943994	1	1	78232	2.1629	0.015275	0.434
ARPC5L	ENSG00000136950	9	127624409	127640003	13	3	78232	2.1605	0.015369	0.434
LRRC8D	ENSG00000171492	1	90286573	90402170	164	35	78232	2.1603	0.015373	0.434
AMD1	ENSG00000123505	6	111195973	111216916	70	9	78232	2.1593	0.015414	0.434
TBCC	ENSG00000124659	6	42712219	42714558	3	1	78232	2.1591	0.01542	0.434
OR52W1	ENSG00000175485	11	6220376	6221489	5	3	78232	2.1591	0.015421	0.434
ZMYM6	ENSG00000163867	1	35449523	35497569	73	2	78232	2.1591	0.015422	0.434
SGCZ	ENSG00000185053	8	13947373	15095848	6253	180	78232	2.1577	0.015475	0.434
HMGA1	ENSG00000137309	6	34204650	34214008	12	3	78232	2.1574	0.015485	0.434
PABPN1	ENSG00000100836	14	23790498	23795394	7	4	78232	2.1568	0.015512	0.434
TBX21	ENSG00000073861	17	45810610	45823485	41	9	78232	2.1551	0.015575	0.435
PCDH18	ENSG00000189184	4	138440072	138453648	28	5	78232	2.1549	0.015585	0.435
GPR176	ENSG00000166073	15	40091233	40213093	255	27	78232	2.1533	0.015646	0.435
BSDC1	ENSG00000160058	1	32830704	32860332	16	7	78232	2.1532	0.015651	0.435
SUPT7L	ENSG00000119760	2	27873679	27886676	10	3	78232	2.1532	0.015652	0.435
FAM186B	ENSG00000135436	12	49976668	49999422	32	7	78232	2.1524	0.015682	0.435
UQCR10	ENSG00000184076	22	30163358	30166402	10	4	78232	2.1519	0.015701	0.435
LMAN1L	ENSG00000140506	15	75105057	75118099	33	7	78232	2.1517	0.015711	0.435
MAML1	ENSG00000161021	5	179159851	179223512	179	18	78232	2.1501	0.015774	0.436
GPR151	ENSG00000173250	5	145892666	145895753	4	2	78232	2.1492	0.015811	0.436
POPDC3	ENSG00000132429	6	105606155	105627870	65	7	78232	2.1486	0.015833	0.436
FCGR1A	ENSG00000150337	1	149754227	149764074	4	1	78232	2.148	0.015856	0.436
PCNXL2	ENSG00000135749	1	233119181	233431459	1127	66	78232	2.148	0.015858	0.436
GPD2	ENSG00000115159	2	157291802	157470247	355	19	78232	2.1447	0.015989	0.439
RNF4	ENSG00000063978	4	2463947	2627047	381	34	78232	2.1439	0.016022	0.439
FCAR	ENSG00000186431	19	55385704	55401838	130	18	78232	2.1428	0.016065	0.439
RBAK-RBAKDN	ENSG00000272968	7	5023349	5112852	377	21	78232	2.1427	0.016068	0.439
RAB4B	ENSG00000167578	19	41284121	41302847	67	14	78232	2.1418	0.016106	0.439
DNAJB1	ENSG00000132002	19	14625582	14640582	27	6	78232	2.1409	0.016141	0.439
AC006538.4	ENSG00000267001	19	2717767	2740046	65	11	78232	2.1404	0.016163	0.439
DGCR14	ENSG00000100056	22	19117792	19132197	25	4	78232	2.1379	0.016264	0.44
NRBP1	ENSG00000115216	2	27650657	27665126	17	3	78232	2.1378	0.016267	0.44
SCAMP2	ENSG00000140497	15	75136071	75165706	41	9	78232	2.1371	0.016293	0.44
ATP4A	ENSG00000105675	19	36040945	36054560	28	10	78232	2.1367	0.016312	0.44
SCRG1	ENSG00000164106	4	174305852	174327531	35	7	78232	2.1366	0.016315	0.44
PROSC	ENSG00000147471	8	37620111	37637283	7	4	78232	2.1363	0.016329	0.44
LRFN4	ENSG00000173621	11	66624118	66627946	2	1	78232	2.1354	0.016365	0.44
TCEA3	ENSG00000204219	1	23707554	23751233	115	17	78232	2.1353	0.01637	0.44
MKRN3	ENSG00000179455	15	23810454	23873064	120	10	78232	2.1303	0.016575	0.445
BORA	ENSG00000136122	13	73302061	73330336	53	14	78232	2.1288	0.016636	0.446
GAN	ENSG00000261609	16	81348557	81424489	345	27	78232	2.1272	0.016704	0.446
EFHD1	ENSG00000115468	2	233470767	233547491	228	29	78232	2.1265	0.016732	0.446
TMEM78	ENSG00000177800	1	229385383	229387557	2	1	78232	2.126	0.016751	0.446
ADAMTS4	ENSG00000158859	1	161154098	161168846	24	8	78232	2.1258	0.01676	0.446
PDPK1	ENSG00000140992	16	2587965	2653189	5	3	78232	2.1257	0.016762	0.446
AL031666.2	ENSG00000267882	20	45947246	45949467	3	1	78232	2.1255	0.016772	0.446
SYT4	ENSG00000132872	18	40847843	40857615	9	3	78232	2.1241	0.01683	0.447
AC114546.1	ENSG00000212768	15	35270552	35272268	3	1	78232	2.1224	0.016902	0.447
TCTA	ENSG00000145022	3	49449639	49453908	8	4	78232	2.1219	0.016921	0.447
ZMYND10	ENSG00000004838	3	50378541	50384283	3	1	78232	2.1211	0.016956	0.447
HOMER2	ENSG00000103942	15	83509838	83654661	330	30	78232	2.1211	0.016957	0.447
ACTL6B	ENSG00000077080	7	100240720	100254084	15	6	78232	2.1208	0.016971	0.447
FAM178B	ENSG00000168754	2	97541620	97684175	306	22	78232	2.1203	0.016991	0.447
HLA-DPA1	ENSG00000231389	6	33032346	33048552	50	2	78232	2.1194	0.017029	0.447
CAPS2	ENSG00000180881	12	75669759	75784708	192	20	78232	2.1186	0.01706	0.447
BCL11A	ENSG00000119866	2	60678302	60780702	163	34	78232	2.1181	0.017083	0.447
DTWD2	ENSG00000169570	5	118173017	118324240	282	30	78232	2.1176	0.017105	0.447
DIS3	ENSG00000083520	13	73329540	73356234	51	11	78232	2.1167	0.017143	0.447
SERPINB4	ENSG00000206073	18	61304493	61311532	6	2	78232	2.1156	0.017188	0.447
TNFRSF21	ENSG00000146072	6	47199268	47277641	166	31	78232	2.1148	0.017224	0.447
GTPBP2	ENSG00000172432	6	43573053	43596899	37	8	78232	2.1146	0.01723	0.447
FOXD2	ENSG00000186564	1	47901689	47906363	7	3	78232	2.1144	0.017242	0.447
SMU1	ENSG00000122692	9	33041762	33076665	110	14	78232	2.1143	0.017246	0.447
OR2Z1	ENSG00000181733	19	8841316	8842371	2	1	78232	2.1131	0.017297	0.447
KRTCAP3	ENSG00000157992	2	27665233	27669348	5	3	78232	2.1129	0.017306	0.447
SLC4A1AP	ENSG00000163798	2	27886338	27917840	25	9	78232	2.1128	0.01731	0.447
FSTL4	ENSG00000053108	5	132532147	132948255	1129	121	78232	2.1122	0.017335	0.447
PDYN	ENSG00000101327	20	1959403	1974732	37	7	78232	2.1116	0.017363	0.447
SNX16	ENSG00000104497	8	82711816	82755101	150	12	78232	2.1115	0.017366	0.447
THAP3	ENSG00000041988	1	6684926	6695646	30	6	78232	2.1101	0.017425	0.448
PPIA	ENSG00000196262	7	44836279	44864163	78	11	78232	2.1092	0.017463	0.448
C2orf15	ENSG00000241962	2	99757948	99939204	426	24	78232	2.1079	0.017519	0.448
MOCS2	ENSG00000164172	5	52391509	52405893	51	7	78232	2.1066	0.017576	0.448
CD55	ENSG00000196352	1	207494853	207534311	53	7	78232	2.1065	0.017579	0.448
CHRND	ENSG00000135902	2	233390703	233401377	27	6	78232	2.1065	0.017579	0.448
SDSL	ENSG00000139410	12	113860042	113876081	34	3	78232	2.1062	0.017593	0.448
HLA-G	ENSG00000204632	6	29794744	29798902	2	1	78232	2.1056	0.01762	0.448
NRL	ENSG00000129535	14	24549316	24584223	53	15	78232	2.1054	0.017626	0.448
ZMAT3	ENSG00000172667	3	178735011	178790067	106	12	78232	2.1041	0.017685	0.448
ZFYVE9	ENSG00000157077	1	52608046	52812358	297	17	78232	2.104	0.017689	0.448
SCAMP1	ENSG00000085365	5	77656339	77776562	334	13	78232	2.1037	0.017701	0.448
ZBTB48	ENSG00000204859	1	6640061	6649340	11	5	78232	2.1003	0.017851	0.451
NPEPPS	ENSG00000141279	17	45600308	45700642	163	15	78232	2.0995	0.017888	0.451
CTXN3	ENSG00000205279	5	126984736	126994322	25	9	78232	2.099	0.017908	0.451
C17orf100	ENSG00000212734	17	6554971	6556791	4	1	78232	2.0988	0.017919	0.451
ACTB	ENSG00000075624	7	5566782	5603415	127	27	78232	2.0985	0.01793	0.451
GPR160	ENSG00000173890	3	169755717	169803191	102	9	78232	2.0966	0.018016	0.452
C2CD4B	ENSG00000205502	15	62455734	62457482	6	3	78232	2.0964	0.018023	0.452
ZNF445	ENSG00000185219	3	44481262	44519162	56	10	78232	2.0963	0.018027	0.452
REXO1	ENSG00000079313	19	1815248	1848452	52	5	78232	2.093	0.018176	0.453
MAP3K11	ENSG00000173327	11	65365226	65382853	31	7	78232	2.0929	0.018178	0.453
SNRPN	ENSG00000128739	15	25068794	25223870	603	88	78232	2.0928	0.018186	0.453
FAM69B	ENSG00000165716	9	139607022	139618502	42	9	78232	2.0922	0.018212	0.453
PLEK	ENSG00000115956	2	68592305	68624585	184	17	78232	2.092	0.018221	0.453
CRLF1	ENSG00000006016	19	18683030	18718551	115	16	78232	2.0902	0.0183	0.455
KMT2E	ENSG00000005483	7	104654626	104754808	143	10	78232	2.0886	0.018372	0.456
GAS8	ENSG00000141013	16	90086037	90111383	126	15	78232	2.0872	0.018436	0.457
RNF32	ENSG00000105982	7	156432975	156469824	84	10	78232	2.0864	0.018472	0.457
RNF7	ENSG00000114125	3	141457046	141466402	24	4	78232	2.0848	0.018545	0.458
AC027309.1	ENSG00000268553	5	172036245	172036436	1	1	78232	2.0831	0.018623	0.46
FSD2	ENSG00000186628	15	83424114	83474822	117	19	78232	2.0806	0.018734	0.461
EFCAB3	ENSG00000172421	17	60447579	60493837	62	10	78232	2.0805	0.018742	0.461
ZCCHC11	ENSG00000134744	1	52873954	53019159	238	22	78232	2.079	0.018809	0.462
ZSWIM7	ENSG00000214941	17	15879874	15903031	52	4	78232	2.0789	0.018814	0.462
CHPT1	ENSG00000111666	12	102090725	102137918	112	19	78232	2.0773	0.018888	0.463
BDNF	ENSG00000176697	11	27676440	27743605	101	13	78232	2.0763	0.018933	0.464
SCG3	ENSG00000104112	15	51973550	52013223	89	14	78232	2.0755	0.01897	0.464
TNKS	ENSG00000173273	8	9413424	9639856	817	17	78232	2.0744	0.019023	0.465
EIF4E3	ENSG00000163412	3	71724567	71803924	250	34	78232	2.0734	0.019066	0.465
NTPCR	ENSG00000135778	1	233086351	233119628	83	10	78232	2.0715	0.019157	0.467
CABP7	ENSG00000100314	22	30116073	30127828	33	8	78232	2.068	0.019322	0.47
WDR38	ENSG00000136918	9	127615755	127620160	11	2	78232	2.0674	0.019348	0.47
PRR24	ENSG00000257704	19	47778142	47778979	3	1	78232	2.0669	0.019374	0.47
RPAP1	ENSG00000103932	15	41809374	41836467	71	9	78232	2.0657	0.019427	0.47
ATG9B	ENSG00000181652	7	150709297	150721586	24	11	78232	2.0651	0.019456	0.47
PLEKHM1	ENSG00000225190	17	43513266	43568115	74	7	78232	2.0651	0.019458	0.47
ESAM	ENSG00000149564	11	124622026	124632186	15	6	78232	2.065	0.019462	0.47
MYRF	ENSG00000124920	11	61520114	61555990	59	12	78232	2.0647	0.019475	0.47
LMO4	ENSG00000143013	1	87794151	87814606	31	7	78232	2.0632	0.019549	0.47
CARD9	ENSG00000187796	9	139256355	139268133	33	8	78232	2.0627	0.019572	0.47
CRMP1	ENSG00000072832	4	5749811	5894785	653	80	78232	2.0626	0.019578	0.47
GNPAT	ENSG00000116906	1	231376953	231413719	82	7	78232	2.0617	0.01962	0.47
NEUROD4	ENSG00000123307	12	55413729	55423798	14	3	78232	2.0615	0.019629	0.47
TRIM74	ENSG00000155428	7	72430016	72439997	4	2	78232	2.0605	0.019674	0.471
ESRRG	ENSG00000196482	1	216676588	217311097	2097	156	78232	2.0595	0.019726	0.471
IRF5	ENSG00000128604	7	128577666	128590089	40	11	78232	2.0569	0.019847	0.474
CCDC9	ENSG00000105321	19	47759237	47775210	54	5	78232	2.0565	0.019869	0.474
NFIB	ENSG00000147862	9	14081842	14398982	583	82	78232	2.056	0.01989	0.474
FGF18	ENSG00000156427	5	170846660	170884627	83	16	78232	2.0538	0.019999	0.476
METTL3	ENSG00000165819	14	21966277	21979517	38	6	78232	2.0523	0.020069	0.476
PRTG	ENSG00000166450	15	55903744	56035288	327	25	78232	2.0522	0.020075	0.476
C11orf80	ENSG00000173715	11	66511922	66610987	89	18	78232	2.0508	0.020144	0.477
FAM150B	ENSG00000189292	2	279558	288851	19	4	78232	2.0484	0.020262	0.479
PPM1M	ENSG00000164088	3	52279841	52284613	3	1	78232	2.0452	0.020415	0.482
RND1	ENSG00000172602	12	49250928	49259681	18	6	78232	2.0443	0.020463	0.483
SLC9B2	ENSG00000164038	4	103941025	104006986	75	17	78232	2.0397	0.020688	0.487
MAN1C1	ENSG00000117643	1	25943959	26112698	245	25	78232	2.0396	0.020693	0.487
KIAA1211L	ENSG00000196872	2	99410309	99552722	366	21	78232	2.0396	0.020697	0.487
AQP12A	ENSG00000184945	2	241631262	241637900	9	4	78232	2.0384	0.020756	0.487
FASTKD5	ENSG00000215251	20	3127165	3140543	31	6	78232	2.0377	0.020789	0.487
PCDHAC1	ENSG00000248383	5	140306302	140391929	198	16	78232	2.0371	0.02082	0.487
ATP6V1B2	ENSG00000147416	8	20054878	20084330	54	13	78232	2.037	0.020826	0.487
IP6K2	ENSG00000068745	3	48725436	48777786	86	12	78232	2.0363	0.020859	0.487
PDXP	ENSG00000241360	22	38054734	38062941	20	3	78232	2.035	0.020927	0.487
SLC39A3	ENSG00000141873	19	2732202	2740150	17	4	78232	2.0348	0.020936	0.487
SLC34A2	ENSG00000157765	4	25656923	25680370	28	7	78232	2.0344	0.020958	0.487
GJB7	ENSG00000164411	6	87992696	88038996	174	13	78232	2.0339	0.02098	0.487
EMX1	ENSG00000135638	2	73143389	73162020	16	4	78232	2.0337	0.02099	0.487
CMPK1	ENSG00000162368	1	47799469	47844511	107	9	78232	2.033	0.021025	0.487
TMEM170B	ENSG00000205269	6	11537938	11583757	153	18	78232	2.0329	0.021033	0.487
LETMD1	ENSG00000050426	12	51441745	51454207	34	5	78232	2.0316	0.021097	0.487
ADK	ENSG00000156110	10	75910960	76469061	824	25	78232	2.0311	0.021125	0.487
OCLM	ENSG00000262180	1	186369704	186370587	2	1	78232	2.029	0.021228	0.487
GNPTAB	ENSG00000111670	12	102139275	102224716	192	23	78232	2.029	0.021232	0.487
AMY2A	ENSG00000243480	1	104159999	104168402	1	1	78232	2.0287	0.021246	0.487
ARL6IP5	ENSG00000144746	3	69134095	69155217	54	8	78232	2.0285	0.021253	0.487
C3orf70	ENSG00000187068	3	184795838	184870802	215	22	78232	2.0282	0.021268	0.487
KPNB1	ENSG00000108424	17	45726842	45762871	54	10	78232	2.0282	0.021269	0.487
HLA-DPB1	ENSG00000223865	6	33043703	33054978	76	3	78232	2.0279	0.021285	0.487
TMEM144	ENSG00000164124	4	159122756	159176563	71	15	78232	2.0278	0.02129	0.487
TEX22	ENSG00000226174	14	105864916	105916443	1	1	78232	2.0271	0.021326	0.487
HIST1H1C	ENSG00000187837	6	26055968	26056699	3	2	78232	2.0253	0.021417	0.489
DENND1A	ENSG00000119522	9	126141933	126692431	1326	54	78232	2.0247	0.021448	0.489
TANC2	ENSG00000170921	17	61086917	61505060	620	25	78232	2.024	0.021486	0.489
VSTM1	ENSG00000189068	19	54544079	54567207	116	21	78232	2.0235	0.021512	0.489
RTP3	ENSG00000163825	3	46538981	46542439	12	3	78232	2.0219	0.021593	0.489
C18orf54	ENSG00000166845	18	51884287	51911588	99	7	78232	2.0219	0.021594	0.489
GRID1	ENSG00000182771	10	87359312	88126250	2284	126	78232	2.0211	0.021633	0.489
SAMD13	ENSG00000203943	1	84764049	84855640	161	20	78232	2.0206	0.02166	0.489
SETD5	ENSG00000168137	3	9439299	9520924	138	12	78232	2.0205	0.021664	0.489
LRP8	ENSG00000157193	1	53711217	53793742	166	24	78232	2.0193	0.021728	0.489
DALRD3	ENSG00000178149	3	49052921	49059726	6	3	78232	2.0184	0.021773	0.489
SNRPD1	ENSG00000167088	18	19192228	19210417	21	3	78232	2.018	0.021794	0.489
CYP4F22	ENSG00000171954	19	15619304	15663128	135	29	78232	2.0179	0.021802	0.489
PSMC3	ENSG00000165916	11	47440320	47447993	17	4	78232	2.0171	0.021845	0.489
FOSL1	ENSG00000175592	11	65659520	65668044	24	7	78232	2.017	0.021845	0.489
DUS4L	ENSG00000105865	7	107203929	107218906	18	4	78232	2.0166	0.021867	0.489
USP33	ENSG00000077254	1	78161672	78225537	91	18	78232	2.0166	0.02187	0.489
IL17RA	ENSG00000177663	22	17565844	17596583	66	17	78232	2.0166	0.021871	0.489
FAM49B	ENSG00000153310	8	130851839	131029375	351	35	78232	2.0163	0.021883	0.489
IGSF9	ENSG00000085552	1	159896829	159915386	56	12	78232	2.0159	0.021904	0.489
ZSCAN5A	ENSG00000131848	19	56732681	56879752	459	59	78232	2.0138	0.022017	0.489
RGS7	ENSG00000182901	1	240931554	241520530	1906	151	78232	2.0137	0.022019	0.489
AK8	ENSG00000165695	9	135600965	135754164	413	34	78232	2.0135	0.02203	0.489
MAPK9	ENSG00000050748	5	179660143	179719099	166	23	78232	2.0134	0.022037	0.489
CDH2	ENSG00000170558	18	25530930	25757410	482	40	78232	2.0126	0.022076	0.489
GNB2	ENSG00000172354	7	100271154	100276797	7	4	78232	2.0124	0.02209	0.489
UTS2R	ENSG00000181408	17	80332153	80333462	1	1	78232	2.0118	0.022121	0.489
AC021218.2	ENSG00000204876	7	155755326	155759037	7	3	78232	2.0088	0.022281	0.492
IMPDH2	ENSG00000178035	3	49061758	49066841	5	3	78232	2.0077	0.022337	0.492
THOP1	ENSG00000172009	19	2785458	2813599	54	5	78232	2.0072	0.022362	0.492
POU5F1	ENSG00000204531	6	31132119	31148508	27	8	78232	2.007	0.022375	0.492
GUCY1A2	ENSG00000152402	11	106544738	106889250	1040	54	78232	2.0065	0.0224	0.492
MTF1	ENSG00000188786	1	38275239	38325292	82	16	78232	2.0061	0.022421	0.492
CASP7	ENSG00000165806	10	115438942	115490662	163	19	78232	2.0059	0.022434	0.492
HEXIM2	ENSG00000168517	17	43238067	43247407	13	5	78232	2.0058	0.022437	0.492
ELP2	ENSG00000134759	18	33709407	33757909	137	14	78232	2.0054	0.022461	0.492
DACT1	ENSG00000165617	14	59100685	59115039	28	7	78232	2.0051	0.022479	0.492
SNRK	ENSG00000163788	3	43328004	43466256	178	27	78232	2.004	0.022537	0.492
KLHL25	ENSG00000183655	15	86302554	86338261	132	22	78232	2.0029	0.022595	0.493
NSL1	ENSG00000117697	1	212899495	212965124	301	14	78232	2.0023	0.022624	0.493
FAM19A4	ENSG00000163377	3	68780917	68981761	624	25	78232	2.0016	0.022666	0.493
C10orf113	ENSG00000204683	10	21414692	21435488	22	5	78232	2.0006	0.022719	0.493
C19orf55	ENSG00000167595	19	36249044	36261930	35	10	78232	1.9993	0.022787	0.493
BAZ2B	ENSG00000123636	2	160175490	160473203	866	55	78232	1.9991	0.022799	0.493
HTR6	ENSG00000158748	1	19991780	20006055	31	5	78232	1.9979	0.022861	0.493
ABCC8	ENSG00000006071	11	17414432	17498449	286	26	78232	1.9978	0.022869	0.493
PCDHA2	ENSG00000204969	5	140174444	140391929	451	25	78232	1.9978	0.02287	0.493
PCDHA3	ENSG00000255408	5	140180783	140391929	440	25	78232	1.9973	0.022898	0.493
TAC3	ENSG00000166863	12	57403784	57422667	31	6	78232	1.9967	0.022929	0.493
EIF1B	ENSG00000114784	3	40351175	40353915	7	2	78232	1.9964	0.022945	0.493
C19orf82	ENSG00000267106	19	9731967	9756572	45	7	78232	1.9964	0.022948	0.493
SDS	ENSG00000135094	12	113830250	113864106	74	5	78232	1.996	0.022965	0.493
HP	ENSG00000257017	16	72088491	72094954	15	5	78232	1.9955	0.022997	0.493
ZNF878	ENSG00000257446	19	12154620	12167127	22	3	78232	1.9954	0.022999	0.493
EXOC8	ENSG00000116903	1	231468480	231473598	7	2	78232	1.9953	0.023003	0.493
PCDHA4	ENSG00000204967	5	140186659	140391929	416	24	78232	1.9945	0.023049	0.493
LGSN	ENSG00000146166	6	63985856	64029882	34	10	78232	1.9941	0.023068	0.493
C16orf78	ENSG00000166152	16	49407734	49433342	79	9	78232	1.9929	0.023135	0.494
EIF1	ENSG00000173812	17	39845137	39848920	2	1	78232	1.9916	0.023206	0.494
ZFP1	ENSG00000184517	16	75182390	75206134	107	10	78232	1.9912	0.023228	0.494
ACOT12	ENSG00000172497	5	80625824	80689998	197	34	78232	1.991	0.023243	0.494
FAIM	ENSG00000158234	3	138327448	138352218	41	6	78232	1.9904	0.023276	0.494
PXDNL	ENSG00000147485	8	52232138	52722005	1584	56	78232	1.9903	0.023277	0.494
B4GALNT1	ENSG00000135454	12	58017193	58027138	21	5	78232	1.9898	0.023304	0.494
RBKS	ENSG00000171174	2	28004231	28113965	183	12	78232	1.9884	0.023383	0.495
MIA-RAB4B	ENSG00000268975	19	41277553	41292590	48	10	78232	1.9871	0.023458	0.496
COPRS	ENSG00000172301	17	30178883	30186356	13	5	78232	1.986	0.023519	0.497
SLC18A1	ENSG00000036565	8	20002366	20040717	172	21	78232	1.9842	0.023617	0.498
EFCAB9	ENSG00000214360	5	171621176	171630456	37	9	78232	1.9828	0.023695	0.499
GPR182	ENSG00000166856	12	57388230	57390468	2	1	78232	1.9824	0.023718	0.499
CTDP1	ENSG00000060069	18	77439801	77514510	306	18	78232	1.9822	0.023728	0.499
SNRPA	ENSG00000077312	19	41256542	41271294	34	9	78232	1.9791	0.023903	0.5
UGT2B17	ENSG00000197888	4	69402902	69434245	47	2	78232	1.9788	0.023921	0.5
GSTZ1	ENSG00000100577	14	77787227	77797940	39	11	78232	1.9787	0.023923	0.5
UBA7	ENSG00000182179	3	49842640	49851379	7	2	78232	1.9785	0.023934	0.5
RP11-481A20.11	ENSG00000255098	8	11870545	11873043	33	5	78232	1.9778	0.023974	0.5
RUNDC3B	ENSG00000105784	7	87256864	87461611	315	15	78232	1.9778	0.023976	0.5
OR51F2	ENSG00000176925	11	4842551	4843686	3	2	78232	1.9777	0.02398	0.5
NAT8L	ENSG00000185818	4	2061239	2070816	11	1	78232	1.9769	0.024026	0.5
DCAF16	ENSG00000163257	4	17802278	17812381	14	3	78232	1.9758	0.024089	0.5
SLITRK5	ENSG00000165300	13	88324870	88331871	6	4	78232	1.975	0.024132	0.5
LSG1	ENSG00000041802	3	194361517	194393206	153	11	78232	1.9749	0.024142	0.5
PCDHA12	ENSG00000251664	5	140255058	140391929	285	17	78232	1.9748	0.024147	0.5
PTPRN	ENSG00000054356	2	220154345	220174370	45	8	78232	1.9746	0.024157	0.5
LRRC15	ENSG00000172061	3	194075976	194090472	98	7	78232	1.9744	0.02417	0.5
INPP5A	ENSG00000068383	10	134351324	134596979	739	30	78232	1.9739	0.024194	0.5
KPNA2	ENSG00000182481	17	66031635	66042958	36	5	78232	1.9709	0.024367	0.503
PLAG1	ENSG00000181690	8	57073463	57123883	93	12	78232	1.9699	0.024425	0.503
FAAH	ENSG00000117480	1	46859937	46879520	35	9	78232	1.9692	0.024467	0.503
MFAP3L	ENSG00000198948	4	170907748	170954182	106	15	78232	1.9692	0.024467	0.503
ZZZ3	ENSG00000036549	1	78028101	78149104	196	22	78232	1.9691	0.024469	0.503
SORD	ENSG00000140263	15	45315302	45369383	119	12	78232	1.9682	0.02452	0.504
DTX3	ENSG00000178498	12	57998405	58003587	7	4	78232	1.9673	0.024573	0.504
OR13C8	ENSG00000186943	9	107331449	107332411	4	2	78232	1.9654	0.024684	0.504
CPNE6	ENSG00000100884	14	24540046	24547309	10	4	78232	1.9654	0.024686	0.504
CRYGB	ENSG00000182187	2	209007297	209010892	19	3	78232	1.9652	0.024696	0.504
CLCN1	ENSG00000188037	7	143013219	143049176	106	18	78232	1.9646	0.02473	0.504
HSF5	ENSG00000176160	17	56497528	56565745	90	14	78232	1.9645	0.024734	0.504
RCE1	ENSG00000173653	11	66610306	66614017	5	3	78232	1.9645	0.024737	0.504
POC1A	ENSG00000164087	3	52109269	52188706	86	10	78232	1.9635	0.024791	0.505
RP5-1052I5.2	ENSG00000267561	1	87458692	87634884	366	23	78232	1.9634	0.024797	0.505
CMTM3	ENSG00000140931	16	66637777	66647795	27	6	78232	1.9628	0.024835	0.505
HORMAD2	ENSG00000176635	22	30476163	30573064	197	22	78232	1.9613	0.02492	0.506
CCDC36	ENSG00000173421	3	49235861	49295537	78	11	78232	1.9596	0.025022	0.508
CNNM3	ENSG00000168763	2	97481982	97499648	21	4	78232	1.9583	0.025097	0.508
ZNF585A	ENSG00000196967	19	37597636	37663643	175	15	78232	1.9569	0.025177	0.509
TEPP	ENSG00000159648	16	58010339	58022020	37	7	78232	1.9565	0.025203	0.509
C18orf64	ENSG00000265944	18	6511415	6590652	266	37	78232	1.956	0.025231	0.509
CCDC104	ENSG00000163001	2	55746740	55773015	81	18	78232	1.9558	0.025242	0.509
ZDHHC11B	ENSG00000206077	5	710475	767067	7	2	78232	1.9556	0.025254	0.509
STARD7	ENSG00000084090	2	96850597	96874563	33	7	78232	1.955	0.025294	0.509
WDR82	ENSG00000164091	3	52288437	52322036	57	10	78232	1.9545	0.025321	0.509
SENP6	ENSG00000112701	6	76311225	76427997	281	18	78232	1.9541	0.025346	0.509
GUF1	ENSG00000151806	4	44680444	44702943	38	5	78232	1.9519	0.025476	0.511
NKX2-1	ENSG00000136352	14	36985602	36990354	9	4	78232	1.9517	0.025485	0.511
FREM1	ENSG00000164946	9	14734664	14910993	702	79	78232	1.9515	0.025501	0.511
MKRN1	ENSG00000133606	7	140152840	140179369	69	5	78232	1.9498	0.0256	0.512
ZNF687	ENSG00000143373	1	151254094	151264656	7	2	78232	1.9495	0.025616	0.512
ZNF669	ENSG00000188295	1	247263264	247267674	11	2	78232	1.9485	0.025675	0.512
KLF5	ENSG00000102554	13	73629114	73651676	49	11	78232	1.9484	0.025685	0.512
TGM3	ENSG00000125780	20	2276647	2321724	111	13	78232	1.9484	0.025685	0.512
LHX5	ENSG00000089116	12	113899839	113910085	9	2	78232	1.9472	0.025755	0.512
MGAT2	ENSG00000168282	14	50087489	50090198	2	1	78232	1.9466	0.025789	0.512
DEFB134	ENSG00000205882	8	11850692	11853821	14	4	78232	1.9463	0.025809	0.512
AKAP9	ENSG00000127914	7	91570181	91739987	305	7	78232	1.9459	0.025832	0.512
TRIM46	ENSG00000163462	1	155145873	155157447	17	7	78232	1.9457	0.025847	0.512
NID1	ENSG00000116962	1	236139130	236228462	250	31	78232	1.9455	0.02586	0.512
MAML3	ENSG00000196782	4	140637907	141075338	1032	95	78232	1.945	0.02589	0.512
PXDN	ENSG00000130508	2	1635659	1748624	395	47	78232	1.9439	0.025952	0.512
CTC-236F12.4	ENSG00000248727	5	55753622	55777773	118	20	78232	1.9435	0.025979	0.512
DDC	ENSG00000132437	7	50526134	50633154	555	25	78232	1.9434	0.025981	0.512
PRB3	ENSG00000197870	12	11418857	11422739	11	3	78232	1.9433	0.025993	0.512
HIST1H1B	ENSG00000184357	6	27834570	27835359	4	2	78232	1.9429	0.026011	0.512
TFR2	ENSG00000106327	7	100218039	100240402	38	9	78232	1.9423	0.026051	0.512
TMEM110	ENSG00000213533	3	52870235	52931612	118	10	78232	1.9406	0.026154	0.513
METAP1	ENSG00000164024	4	99916771	99983964	167	13	78232	1.9402	0.026177	0.513
RP11-139J15.7	ENSG00000271786	10	18931405	18944123	39	7	78232	1.9402	0.026178	0.513
DARC	ENSG00000213088	1	159173097	159176290	10	4	78232	1.9392	0.026238	0.513
KMT2B	ENSG00000272333	19	36208921	36229779	43	11	78232	1.9385	0.026282	0.513
PHACTR4	ENSG00000204138	1	28696114	28826881	394	10	78232	1.9381	0.026308	0.513
SPRTN	ENSG00000010072	1	231472850	231490769	43	5	78232	1.938	0.026314	0.513
LRRD1	ENSG00000240720	7	91741473	91808845	105	6	78232	1.9377	0.026331	0.513
LGALS1	ENSG00000100097	22	38071615	38075813	6	2	78232	1.9375	0.026345	0.513
QRICH1	ENSG00000198218	3	49067140	49131796	60	11	78232	1.9369	0.026381	0.513
CLEC14A	ENSG00000176435	14	38723308	38725574	1	1	78232	1.9358	0.026448	0.513
RASGRP2	ENSG00000068831	11	64494383	64512928	18	3	78232	1.9355	0.026463	0.513
PLCH2	ENSG00000149527	1	2357419	2436969	111	16	78232	1.9355	0.026465	0.513
BCL2L2-PABPN1	ENSG00000258643	14	23776044	23794578	30	9	78232	1.9351	0.026487	0.513
DUSP13	ENSG00000079393	10	76854192	76868979	47	11	78232	1.9343	0.026537	0.513
PCDHA10	ENSG00000250120	5	140235595	140391929	325	19	78232	1.9325	0.026648	0.513
KIAA0753	ENSG00000198920	17	6481468	6544247	176	16	78232	1.9321	0.026672	0.513
SAMD7	ENSG00000187033	3	169629360	169656963	79	14	78232	1.9321	0.026674	0.513
RALGDS	ENSG00000160271	9	135973107	136039301	174	28	78232	1.9321	0.026674	0.513
BCR	ENSG00000186716	22	23521891	23660224	424	33	78232	1.9318	0.02669	0.513
RNF34	ENSG00000170633	12	121837844	121868389	75	5	78232	1.9315	0.026709	0.513
LYPD4	ENSG00000183103	19	42341148	42348760	13	2	78232	1.9308	0.026756	0.513
HNRNPH1	ENSG00000169045	5	179041179	179061785	80	16	78232	1.9307	0.02676	0.513
CC2D2A	ENSG00000048342	4	15471489	15603180	287	30	78232	1.9296	0.026829	0.513
HOXA11	ENSG00000005073	7	27221129	27224842	7	4	78232	1.9295	0.026833	0.513
KDM7A	ENSG00000006459	7	139784546	139876835	211	16	78232	1.9295	0.026835	0.513
IGFLR1	ENSG00000126246	19	36230058	36233354	12	5	78232	1.9291	0.026856	0.513
CELSR3	ENSG00000008300	3	48673902	48700348	25	3	78232	1.9283	0.026912	0.514
CHRNB4	ENSG00000117971	15	78916461	79020096	247	29	78232	1.9271	0.026986	0.514
CFL1	ENSG00000172757	11	65590493	65629497	76	14	78232	1.9268	0.027004	0.514
PPP6R2	ENSG00000100239	22	50781733	50883514	366	26	78232	1.9264	0.027028	0.514
PCDHA5	ENSG00000204965	5	140201222	140391929	387	21	78232	1.9251	0.027106	0.515
MFSD6	ENSG00000151690	2	191273081	191373931	258	17	78232	1.9245	0.027144	0.515
GIPC3	ENSG00000179855	19	3585551	3593539	21	5	78232	1.9242	0.027168	0.515
SUMO1	ENSG00000116030	2	203070903	203103331	68	11	78232	1.9238	0.027188	0.515
PLEKHF1	ENSG00000166289	19	30155963	30166364	24	5	78232	1.9231	0.027237	0.516
CABP1	ENSG00000157782	12	121078355	121105127	93	19	78232	1.9221	0.027299	0.516
KRR1	ENSG00000111615	12	75890684	75905416	42	7	78232	1.921	0.027368	0.517
SEMA4C	ENSG00000168758	2	97525453	97536494	7	3	78232	1.9209	0.027374	0.517
PPP2R3C	ENSG00000092020	14	35554673	35591723	138	18	78232	1.917	0.027619	0.52
EIF4A1	ENSG00000161960	17	7476024	7482323	18	6	78232	1.9169	0.027627	0.52
SRSF2	ENSG00000161547	17	74730197	74733456	3	2	78232	1.9165	0.027652	0.52
OGFRL1	ENSG00000119900	6	71998506	72018653	70	12	78232	1.9155	0.027712	0.52
GPBAR1	ENSG00000179921	2	219124219	219128582	8	2	78232	1.9155	0.027716	0.52
PCDH9	ENSG00000184226	13	66876967	67804468	2145	123	78232	1.9152	0.027736	0.52
ID4	ENSG00000172201	6	19837617	19840915	10	4	78232	1.915	0.027744	0.52
BTN2A1	ENSG00000112763	6	26458150	26476849	64	13	78232	1.9113	0.027984	0.523
TM6SF2	ENSG00000213996	19	19375173	19384200	26	5	78232	1.911	0.028003	0.523
LRRC2	ENSG00000163827	3	46556913	46621589	245	24	78232	1.9109	0.02801	0.523
KIAA1328	ENSG00000150477	18	34409069	34812135	758	16	78232	1.9107	0.028024	0.523
WDR81	ENSG00000167716	17	1619817	1641893	57	9	78232	1.9104	0.028041	0.523
RP11-422N16.3	ENSG00000248050	8	110656344	110660313	8	5	78232	1.9102	0.028053	0.523
RAP1GAP	ENSG00000076864	1	21922708	21995801	271	39	78232	1.9096	0.028093	0.523
CNPY2	ENSG00000257727	12	56703626	56710120	7	3	78232	1.9074	0.028232	0.524
TM2D2	ENSG00000169490	8	38846327	38854343	18	4	78232	1.9074	0.028235	0.524
HPCAL1	ENSG00000115756	2	10443015	10567743	495	64	78232	1.9073	0.028242	0.524
NEURL1	ENSG00000107954	10	105253736	105352309	271	31	78232	1.9064	0.028297	0.524
PCDHA6	ENSG00000081842	5	140207563	140391929	381	20	78232	1.9064	0.028298	0.524
TWF1	ENSG00000151239	12	44187526	44200178	25	7	78232	1.9061	0.028318	0.524
FAM126A	ENSG00000122591	7	22980878	23053749	206	19	78232	1.906	0.028325	0.524
POU6F1	ENSG00000184271	12	51580719	51611477	71	14	78232	1.905	0.028387	0.524
ASIC1	ENSG00000110881	12	50451331	50477394	47	8	78232	1.9036	0.028481	0.525
POU3F3	ENSG00000198914	2	105471969	105476929	8	3	78232	1.9036	0.028482	0.525
CTDSP2	ENSG00000175215	12	58213710	58240522	31	5	78232	1.9026	0.028548	0.526
CEPT1	ENSG00000134255	1	111682249	111727724	70	15	78232	1.9014	0.028623	0.526
CDC45	ENSG00000093009	22	19466982	19508135	116	20	78232	1.9	0.028713	0.528
KRT34	ENSG00000131737	17	39533902	39538655	10	4	78232	1.8989	0.028791	0.528
TMEM184B	ENSG00000198792	22	38615298	38669040	114	15	78232	1.8984	0.02882	0.528
DR1	ENSG00000117505	1	93811445	93835055	44	7	78232	1.8981	0.028843	0.528
ARHGAP40	ENSG00000124143	20	37230577	37279678	138	26	78232	1.898	0.028851	0.528
CLIP4	ENSG00000115295	2	29320571	29412509	217	27	78232	1.8968	0.028927	0.529
HS3ST4	ENSG00000182601	16	25703347	26149009	1572	150	78232	1.8952	0.029034	0.53
DDX23	ENSG00000174243	12	49223547	49246625	44	8	78232	1.8952	0.029036	0.53
GAST	ENSG00000184502	17	39868578	39872221	9	2	78232	1.895	0.029045	0.53
TMEM110-MUSTN1	ENSG00000248592	3	52867137	52931578	127	10	78232	1.8939	0.02912	0.53
ATP1A3	ENSG00000105409	19	42470734	42501649	26	12	78232	1.8933	0.029159	0.531
MYF6	ENSG00000111046	12	81101277	81103253	5	2	78232	1.8919	0.029253	0.531
NPRL2	ENSG00000114388	3	50384761	50388522	1	1	78232	1.8917	0.029265	0.531
TPRG1	ENSG00000188001	3	188665003	189043093	637	52	78232	1.8912	0.029298	0.531
ADAD2	ENSG00000140955	16	84224744	84230774	35	10	78232	1.8911	0.029304	0.531
SH2D1B	ENSG00000198574	1	162365056	162381928	59	8	78232	1.8907	0.029334	0.531
HPR	ENSG00000261701	16	72088522	72111145	60	12	78232	1.8901	0.029373	0.531
COL28A1	ENSG00000215018	7	7395834	7575484	594	25	78232	1.8896	0.029409	0.532
ADPGK	ENSG00000159322	15	73043710	73078187	69	11	78232	1.8873	0.029563	0.533
DVL3	ENSG00000161202	3	183873176	183891398	37	9	78232	1.8866	0.029609	0.533
AS3MT	ENSG00000214435	10	104629273	104661656	110	12	78232	1.8862	0.029637	0.533
CYP51A1	ENSG00000001630	7	91741465	91772266	54	3	78232	1.8857	0.029666	0.533
RAB4B-EGLN2	ENSG00000171570	19	41284147	41314103	93	17	78232	1.8857	0.02967	0.533
ATP5I	ENSG00000169020	4	666225	668127	5	3	78232	1.8854	0.02969	0.533
ZDBF2	ENSG00000204186	2	207139387	207179148	59	8	78232	1.8843	0.029761	0.533
IDNK	ENSG00000148057	9	86237964	86259045	54	10	78232	1.8841	0.029773	0.533
ENTHD1	ENSG00000176177	22	40139049	40289868	183	16	78232	1.884	0.029785	0.533
PDE11A	ENSG00000128655	2	178487980	178973066	1716	47	78232	1.8835	0.029815	0.533
TSSK4	ENSG00000139908	14	24674903	24677568	2	1	78232	1.8831	0.029844	0.533
ADAM33	ENSG00000149451	20	3648612	3662893	61	19	78232	1.8829	0.029856	0.533
GLRX3	ENSG00000108010	10	131934663	131982785	206	21	78232	1.8815	0.029949	0.534
SLC25A42	ENSG00000181035	19	19174808	19223697	83	11	78232	1.881	0.029985	0.534
NCOR2	ENSG00000196498	12	124808961	125052135	702	102	78232	1.8797	0.030072	0.534
C17orf112	ENSG00000227011	17	51062880	51065012	2	1	78232	1.8797	0.030074	0.534
MOB3A	ENSG00000172081	19	2071037	2096672	39	8	78232	1.8797	0.030077	0.534
SIRPB2	ENSG00000196209	20	1451386	1472233	74	10	78232	1.8796	0.03008	0.534
GNPDA2	ENSG00000163281	4	44684217	44728612	97	8	78232	1.8783	0.030171	0.534
SLC18A3	ENSG00000187714	10	50818347	50820765	3	1	78232	1.8781	0.030186	0.534
SGTA	ENSG00000104969	19	2754712	2783369	61	3	78232	1.8777	0.030211	0.534
ZNF322	ENSG00000181315	6	26636518	26659980	68	9	78232	1.8775	0.030227	0.534
OR13C3	ENSG00000204246	9	107298030	107299137	3	1	78232	1.8774	0.030233	0.534
AC074091.13	ENSG00000205334	2	27928653	27938599	14	5	78232	1.8765	0.030291	0.534
C5AR1	ENSG00000197405	19	47793280	47825323	74	7	78232	1.8761	0.03032	0.534
SLC25A19	ENSG00000125454	17	73269073	73285591	54	7	78232	1.8759	0.030336	0.534
UROD	ENSG00000126088	1	45477819	45481247	6	2	78232	1.8755	0.030365	0.534
DPT	ENSG00000143196	1	168664697	168698502	141	21	78232	1.8754	0.030365	0.534
ZNF568	ENSG00000198453	19	37407231	37489602	387	16	78232	1.8752	0.030382	0.534
PCDHA13	ENSG00000239389	5	140261793	140391929	278	15	78232	1.8751	0.03039	0.534
PCDHA1	ENSG00000204970	5	140165876	140391929	470	21	78232	1.8743	0.030443	0.534
TIMM44	ENSG00000104980	19	7991603	8008805	69	7	78232	1.8739	0.030473	0.534
GRIN2D	ENSG00000105464	19	48898132	48948188	118	25	78232	1.8737	0.030489	0.534
VSIG2	ENSG00000019102	11	124617368	124622134	10	4	78232	1.8733	0.030511	0.534
SHISA7	ENSG00000187902	19	55940107	55954230	24	7	78232	1.8714	0.030644	0.535
EBAG9	ENSG00000147654	8	110551940	110578225	40	11	78232	1.8713	0.030651	0.535
CAMKK2	ENSG00000110931	12	121675497	121736111	174	31	78232	1.8707	0.030693	0.535
HMGN1	ENSG00000205581	21	40714241	40721573	29	5	78232	1.8701	0.030735	0.535
ARHGAP15	ENSG00000075884	2	143848931	144525921	1569	91	78232	1.87	0.030738	0.535
SDC2	ENSG00000169439	8	97505579	97624000	351	41	78232	1.8692	0.030795	0.536
PPARGC1B	ENSG00000155846	5	149109861	149234585	412	42	78232	1.8678	0.030892	0.537
RORA	ENSG00000069667	15	60780483	61521518	2056	208	78232	1.8674	0.030923	0.537
RIN3	ENSG00000100599	14	92980118	93155339	635	80	78232	1.867	0.030949	0.537
FLJ00418	ENSG00000268927	16	70695570	70699739	11	6	78232	1.8663	0.030997	0.537
C12orf39	ENSG00000134548	12	21679241	21690311	32	7	78232	1.8658	0.031032	0.538
HMCN2	ENSG00000148357	9	133046882	133309510	417	71	78232	1.8653	0.031067	0.538
PURB	ENSG00000146676	7	44915896	44924960	11	5	78232	1.8649	0.0311	0.538
HTR3E	ENSG00000186038	3	183814852	183824783	24	5	78232	1.8637	0.031179	0.538
NXPH3	ENSG00000182575	17	47653220	47661189	11	4	78232	1.8637	0.031183	0.538
HIBCH	ENSG00000198130	2	191054461	191208919	434	12	78232	1.862	0.031301	0.54
SOX10	ENSG00000100146	22	38366693	38383429	11	4	78232	1.8616	0.031331	0.54
HAP1	ENSG00000173805	17	39873994	39890896	69	7	78232	1.8611	0.031362	0.54
ARHGEF25	ENSG00000240771	12	58003963	58013162	19	6	78232	1.8606	0.031402	0.54
COL11A1	ENSG00000060718	1	103342023	103574052	1043	33	78232	1.8604	0.031416	0.54
HTR3A	ENSG00000166736	11	113845603	113861035	48	9	78232	1.8594	0.031485	0.54
CDC123	ENSG00000151465	10	12237964	12292588	141	18	78232	1.8589	0.031518	0.54
FAM150A	ENSG00000196711	8	53446597	53478067	56	8	78232	1.8589	0.031523	0.54
E2F8	ENSG00000129173	11	19245610	19263167	30	12	78232	1.8588	0.031526	0.54
PHF2	ENSG00000197724	9	96338689	96441869	437	26	78232	1.8562	0.031713	0.542
PCDHA11	ENSG00000249158	5	140248689	140391929	294	15	78232	1.8559	0.031734	0.542
AC005779.2	ENSG00000267545	19	45683080	45705702	81	13	78232	1.8558	0.031743	0.542
MLF1	ENSG00000178053	3	158288952	158325041	119	13	78232	1.8542	0.031858	0.543
SKOR1	ENSG00000188779	15	68112042	68126899	35	7	78232	1.8526	0.031973	0.544
FANCI	ENSG00000140525	15	89787180	89860492	135	9	78232	1.8524	0.031985	0.544
FOXB1	ENSG00000171956	15	60296421	60353929	106	16	78232	1.8516	0.032041	0.544
PPP1CC	ENSG00000186298	12	111157485	111180744	51	9	78232	1.8515	0.032052	0.544
ZNF292	ENSG00000188994	6	87862551	87973914	293	12	78232	1.8505	0.032123	0.544
C17orf89	ENSG00000224877	17	79213039	79215081	5	3	78232	1.8504	0.03213	0.544
EXOC3	ENSG00000180104	5	443273	472052	117	12	78232	1.8504	0.032131	0.544
PCDHA8	ENSG00000204962	5	140220907	140391929	362	19	78232	1.8499	0.032161	0.544
BCLAF1	ENSG00000029363	6	136578001	136610989	16	4	78232	1.8488	0.032245	0.544
ZNF512	ENSG00000243943	2	27805897	27858041	113	12	78232	1.8485	0.032263	0.544
SLC25A32	ENSG00000164933	8	104410863	104427417	55	7	78232	1.8479	0.032305	0.544
RUVBL1	ENSG00000175792	3	127783621	127872757	188	11	78232	1.8474	0.032345	0.544
DCAF13	ENSG00000164934	8	104426942	104455681	74	9	78232	1.8464	0.032416	0.544
ZNF420	ENSG00000197050	19	37498759	37621216	319	12	78232	1.8464	0.032416	0.544
CLGN	ENSG00000153132	4	141309609	141349122	102	11	78232	1.8462	0.03243	0.544
DKFZP667F0711	ENSG00000212743	10	6392278	6394723	4	2	78232	1.8462	0.032431	0.544
PIGK	ENSG00000142892	1	77554675	77685115	345	20	78232	1.846	0.032446	0.544
POR	ENSG00000127948	7	75528518	75616173	160	32	78232	1.8454	0.03249	0.544
HCG27	ENSG00000206344	6	31165537	31171745	10	6	78232	1.8453	0.032496	0.544
CCNA1	ENSG00000133101	13	37005967	37017019	21	4	78232	1.8452	0.032505	0.544
EPHB1	ENSG00000154928	3	134316643	134979309	1988	143	78232	1.8448	0.032532	0.544
HHEX	ENSG00000152804	10	94447945	94455403	10	3	78232	1.8448	0.032532	0.544
MAD2L1BP	ENSG00000124688	6	43597277	43608689	23	7	78232	1.844	0.032589	0.544
MORF4L1	ENSG00000185787	15	79102829	79190475	339	16	78232	1.8425	0.032702	0.545
GK5	ENSG00000175066	3	141882414	141944449	142	24	78232	1.8424	0.03271	0.545
STMN3	ENSG00000197457	20	62271061	62284780	45	9	78232	1.8422	0.032723	0.545
ANAPC16	ENSG00000166295	10	73975787	73995618	43	6	78232	1.8403	0.032865	0.547
TMEM132C	ENSG00000181234	12	128751948	129192460	1192	131	78232	1.8401	0.032876	0.547
QTRT1	ENSG00000213339	19	10812106	10824113	23	5	78232	1.8392	0.032941	0.547
TPM1	ENSG00000140416	15	63334831	63364114	97	14	78232	1.8375	0.033065	0.549
NEUROG1	ENSG00000181965	5	134869991	134871639	2	1	78232	1.8364	0.033148	0.55
LSM7	ENSG00000130332	19	2321516	2328619	28	5	78232	1.8363	0.033157	0.55
NEBL	ENSG00000078114	10	21068902	21463116	934	55	78232	1.8355	0.033214	0.55
RYR2	ENSG00000198626	1	237205505	237997288	2695	193	78232	1.8352	0.03324	0.55
CTC-454I21.3	ENSG00000267360	19	37583921	37701414	262	20	78232	1.8347	0.033277	0.55
NPBWR2	ENSG00000125522	20	62737173	62738524	5	2	78232	1.8343	0.033307	0.55
LRP5L	ENSG00000100068	22	25747385	25801344	145	20	78232	1.834	0.033327	0.55
ENPP6	ENSG00000164303	4	185009859	185142383	498	55	78232	1.8337	0.033346	0.55
SEMA3G	ENSG00000010319	3	52467069	52479101	16	7	78232	1.8332	0.033385	0.55
MTRR	ENSG00000124275	5	7851299	7906138	251	28	78232	1.8317	0.033495	0.55
HBCBP	ENSG00000268162	12	57390745	57391335	2	1	78232	1.8315	0.033511	0.55
LHFPL2	ENSG00000145685	5	77781038	78065844	606	43	78232	1.8311	0.033545	0.55
NR5A2	ENSG00000116833	1	199996730	200146552	516	54	78232	1.8308	0.033569	0.55
TMEM87A	ENSG00000103978	15	42502730	42565861	89	13	78232	1.8308	0.033569	0.55
NRG1	ENSG00000157168	8	31496902	32622548	3583	141	78232	1.8307	0.033571	0.55
ASB2	ENSG00000100628	14	94400499	94443137	148	24	78232	1.8303	0.033602	0.55
PCNP	ENSG00000081154	3	101292939	101313281	50	9	78232	1.8301	0.03362	0.55
EGFL7	ENSG00000172889	9	139553308	139567130	18	3	78232	1.829	0.033699	0.551
TJAP1	ENSG00000137221	6	43445261	43474294	60	7	78232	1.8286	0.033731	0.551
HSPB6	ENSG00000004776	19	36245469	36248980	4	2	78232	1.8271	0.03384	0.552
TAF1C	ENSG00000103168	16	84211458	84220669	51	11	78232	1.8264	0.033894	0.552
TMEM14A	ENSG00000096092	6	52535907	52551386	60	9	78232	1.8251	0.03399	0.553
MAST2	ENSG00000086015	1	46252659	46501796	502	14	78232	1.8242	0.034059	0.553
EFNA5	ENSG00000184349	5	106712590	107006596	701	87	78232	1.8238	0.034091	0.553
PCDHA7	ENSG00000204963	5	140213969	140391929	370	20	78232	1.8237	0.034101	0.553
NCAPG	ENSG00000109805	4	17812525	17846485	66	9	78232	1.8236	0.03411	0.553
MC5R	ENSG00000176136	18	13824154	13826861	17	3	78232	1.8235	0.034117	0.553
CAMKMT	ENSG00000143919	2	44589089	44999731	1041	31	78232	1.8222	0.034209	0.554
SLC4A5	ENSG00000188687	2	74443369	74570541	200	29	78232	1.8214	0.034273	0.555
FBN2	ENSG00000138829	5	127593601	127994878	1226	39	78232	1.8212	0.034287	0.555
RPL27A	ENSG00000166441	11	8703958	8736306	79	17	78232	1.8208	0.034319	0.555
SUSD5	ENSG00000173705	3	33191537	33260707	242	26	78232	1.8204	0.03435	0.555
FAH	ENSG00000103876	15	80444832	80479288	132	19	78232	1.82	0.034382	0.555
SMAD3	ENSG00000166949	15	67356101	67487533	393	57	78232	1.8185	0.034491	0.555
USP3	ENSG00000140455	15	63796793	63886839	218	21	78232	1.818	0.034529	0.555
MPI	ENSG00000178802	15	75182346	75191798	15	5	78232	1.8179	0.03454	0.555
RUVBL2	ENSG00000183207	19	49496705	49519252	65	6	78232	1.8164	0.034657	0.555
LONRF2	ENSG00000170500	2	100889753	100939195	174	10	78232	1.8161	0.034681	0.555
PRG3	ENSG00000156575	11	57144242	57148623	10	5	78232	1.8158	0.034701	0.555
CYP2R1	ENSG00000186104	11	14899553	14913798	14	6	78232	1.8157	0.034705	0.555
C3orf55	ENSG00000174899	3	157261035	157395538	458	39	78232	1.8156	0.034714	0.555
UFD1L	ENSG00000070010	22	19437433	19466738	75	11	78232	1.8154	0.034731	0.555
KRT78	ENSG00000170423	12	53231588	53242876	23	6	78232	1.8151	0.034754	0.555
AL358333.1	ENSG00000267802	14	52436014	52436247	2	1	78232	1.8147	0.034784	0.555
DPF1	ENSG00000011332	19	38701646	38720354	59	12	78232	1.8146	0.034792	0.555
MDGA1	ENSG00000112139	6	37600284	37667082	321	38	78232	1.8143	0.034817	0.555
TRIM73	ENSG00000178809	7	75024337	75040279	1	1	78232	1.8138	0.034851	0.555
DPH7	ENSG00000148399	9	140449356	140473387	27	5	78232	1.8136	0.034873	0.555
MAP4K2	ENSG00000168067	11	64556290	64570713	7	2	78232	1.8117	0.035015	0.557
FDFT1	ENSG00000079459	8	11653082	11696818	268	23	78232	1.8111	0.035061	0.557
DMBT1	ENSG00000187908	10	124320181	124403252	301	21	78232	1.8103	0.035126	0.557
ZNF462	ENSG00000148143	9	109625378	109775915	223	38	78232	1.8099	0.035154	0.557
ZNHIT3	ENSG00000108278	17	34842473	34855154	20	4	78232	1.8099	0.035157	0.557
AEBP2	ENSG00000139154	12	19556979	19873735	1561	65	78232	1.8096	0.035178	0.557
OXNAD1	ENSG00000154814	3	16306706	16391806	266	18	78232	1.8095	0.03519	0.557
KDM2B	ENSG00000089094	12	121866900	122018920	266	24	78232	1.8091	0.035218	0.557
NAPRT1	ENSG00000147813	8	144656955	144660819	18	5	78232	1.8088	0.035243	0.557
OR10D3	ENSG00000197309	11	124055923	124056952	6	2	78232	1.8085	0.035264	0.557
ASXL3	ENSG00000141431	18	31158579	31331156	391	28	78232	1.8082	0.035289	0.557
SSTR4	ENSG00000132671	20	23016057	23017314	4	1	78232	1.808	0.035306	0.557
DYNLL2	ENSG00000264364	17	56160776	56172897	17	5	78232	1.8068	0.035395	0.557
ANKK1	ENSG00000170209	11	113258513	113271140	39	7	78232	1.8058	0.035473	0.557
OR2A4	ENSG00000180658	6	132021520	132022635	2	1	78232	1.8056	0.035493	0.557
ZFP3	ENSG00000180787	17	4981543	4999669	44	9	78232	1.8053	0.035516	0.557
ANKRD39	ENSG00000213337	2	97502348	97523832	21	3	78232	1.8052	0.03552	0.557
CPNE2	ENSG00000140848	16	57126449	57181878	214	42	78232	1.8048	0.035556	0.557
SDK1	ENSG00000146555	7	3341080	4308632	3814	110	78232	1.8045	0.035579	0.557
PRPF38A	ENSG00000134748	1	52870236	52886511	15	6	78232	1.8043	0.035591	0.557
ERMARD	ENSG00000130023	6	170151718	170181680	99	12	78232	1.8023	0.035746	0.559
CLEC2L	ENSG00000236279	7	139208602	139229730	9	5	78232	1.8023	0.035752	0.559
MZT1	ENSG00000204899	13	73282495	73301825	28	8	78232	1.8019	0.035778	0.559
GATAD2A	ENSG00000167491	19	19496635	19619740	191	15	78232	1.8015	0.035812	0.559
MBD3L1	ENSG00000170948	19	8943074	8954016	19	6	78232	1.8009	0.035856	0.559
PCDHA9	ENSG00000204961	5	140227048	140391929	352	19	78232	1.7995	0.035968	0.56
SYT2	ENSG00000143858	1	202559724	202679545	278	34	78232	1.7991	0.036002	0.56
ANXA1	ENSG00000135046	9	75766673	75785309	39	11	78232	1.7991	0.036002	0.56
UGP2	ENSG00000169764	2	64068074	64118696	126	22	78232	1.7988	0.036027	0.56
INIP	ENSG00000148153	9	115446206	115480516	68	9	78232	1.7986	0.036044	0.56
TSSK2	ENSG00000206203	22	19118321	19120134	5	1	78232	1.7983	0.036065	0.56
FRRS1L	ENSG00000260230	9	111892573	111929571	149	23	78232	1.7976	0.036118	0.56
ZFP42	ENSG00000179059	4	188916925	188926204	26	7	78232	1.7956	0.036281	0.561
ZSCAN9	ENSG00000137185	6	28192664	28201260	28	8	78232	1.7955	0.036288	0.561
ECHDC1	ENSG00000093144	6	127609855	127664754	119	14	78232	1.7954	0.036293	0.561
TM9SF4	ENSG00000101337	20	30697309	30755061	125	10	78232	1.7942	0.036388	0.562
PPP2R2B	ENSG00000156475	5	145967936	146464347	1088	59	78232	1.7936	0.036439	0.562
TRIM38	ENSG00000112343	6	25963030	25987384	44	13	78232	1.7935	0.03645	0.562
ZNF891	ENSG00000214029	12	133694740	133707059	37	7	78232	1.792	0.036565	0.564
ARRDC1	ENSG00000197070	9	140500106	140509812	19	4	78232	1.7913	0.036619	0.564
AP003774.4	ENSG00000181908	11	64216546	64219126	4	2	78232	1.7905	0.03669	0.564
PIEZO1	ENSG00000103335	16	88781751	88851619	311	34	78232	1.7897	0.036751	0.564
WDR1	ENSG00000071127	4	10075963	10118573	163	17	78232	1.7896	0.036756	0.564
SLC17A1	ENSG00000124568	6	25783125	25832287	142	14	78232	1.7894	0.036774	0.564
NAPSA	ENSG00000131400	19	50861734	50869087	11	2	78232	1.789	0.036805	0.564
P2RX4	ENSG00000135124	12	121647660	121671909	96	12	78232	1.7883	0.036861	0.564
AZI1	ENSG00000141577	17	79163393	79196799	132	20	78232	1.7879	0.036897	0.564
JARID2	ENSG00000008083	6	15246527	15522252	717	55	78232	1.7878	0.036906	0.564
NUBPL	ENSG00000151413	14	31959162	32330430	1172	28	78232	1.7877	0.036911	0.564
NGDN	ENSG00000129460	14	23938897	23979071	89	10	78232	1.7876	0.036917	0.564
CTD-2006C1.10	ENSG00000257355	19	12128703	12163782	60	6	78232	1.7872	0.036953	0.564
GNAO1	ENSG00000087258	16	56225302	56391356	424	48	78232	1.7846	0.037163	0.566
PARS2	ENSG00000162396	1	55222571	55230187	27	6	78232	1.7845	0.03717	0.566
C20orf187	ENSG00000125899	20	11008408	11010014	3	2	78232	1.7838	0.03723	0.567
CDKL2	ENSG00000138769	4	76503215	76555900	132	12	78232	1.7835	0.037249	0.567
STX1A	ENSG00000106089	7	73113536	73134002	33	8	78232	1.7818	0.037394	0.568
MICALL2	ENSG00000164877	7	1468101	1499138	94	9	78232	1.7817	0.0374	0.568
HTR4	ENSG00000164270	5	147830595	148056798	536	30	78232	1.7808	0.037474	0.568
NDUFS2	ENSG00000158864	1	161166894	161184185	31	11	78232	1.7808	0.037475	0.568
IL11	ENSG00000095752	19	55875757	55881831	23	7	78232	1.7803	0.037515	0.569
LTC4S	ENSG00000213316	5	179220981	179223648	6	2	78232	1.7796	0.037569	0.569
DCTN1	ENSG00000204843	2	74588281	74619214	34	7	78232	1.779	0.037624	0.569
GLIPR1L1	ENSG00000173401	12	75728419	75764340	63	8	78232	1.7782	0.037687	0.569
ZNF444	ENSG00000167685	19	56643968	56672262	66	9	78232	1.7781	0.037696	0.569
AGPS	ENSG00000018510	2	178257372	178408564	337	14	78232	1.777	0.037787	0.57
SCAI	ENSG00000173611	9	127704887	127905785	335	19	78232	1.7756	0.037903	0.572
ARC	ENSG00000198576	8	143692405	143696833	14	3	78232	1.7746	0.037983	0.572
ME1	ENSG00000065833	6	83920108	84140797	488	21	78232	1.7742	0.038013	0.572
PIH1D2	ENSG00000150773	11	111934734	111944998	7	3	78232	1.7738	0.038045	0.572
SLC39A13	ENSG00000165915	11	47428683	47438047	21	5	78232	1.7737	0.03806	0.572
NFKB1	ENSG00000109320	4	103422486	103538459	213	14	78232	1.7732	0.038096	0.572
DND1	ENSG00000256453	5	140050379	140053171	1	1	78232	1.7722	0.038178	0.573
HCK	ENSG00000101336	20	30639991	30689659	90	12	78232	1.7718	0.038216	0.573
FAM214B	ENSG00000005238	9	35104109	35116338	19	7	78232	1.7707	0.038303	0.574
HSPA12B	ENSG00000132622	20	3713314	3733758	50	14	78232	1.7702	0.038349	0.574
GNL2	ENSG00000134697	1	38032417	38061536	68	12	78232	1.7695	0.038403	0.574
DTD1	ENSG00000125821	20	18568537	18744561	649	24	78232	1.7693	0.038419	0.574
TUBB6	ENSG00000176014	18	12307668	12344319	106	8	78232	1.7692	0.038432	0.574
ABCG1	ENSG00000160179	21	43619799	43717354	359	53	78232	1.7683	0.038503	0.575
ZNF513	ENSG00000163795	2	27600098	27603657	3	2	78232	1.7675	0.038572	0.575
PLCL2	ENSG00000154822	3	16844159	17132086	778	35	78232	1.7672	0.038595	0.575
RP3-468K18.5	ENSG00000257065	6	144128229	144165754	109	13	78232	1.7666	0.038647	0.575
RHBDL1	ENSG00000103269	16	725666	728268	1	1	78232	1.7665	0.038658	0.575
CCDC157	ENSG00000187860	22	30752624	30774647	78	8	78232	1.7665	0.038659	0.575
PGBD1	ENSG00000137338	6	28249314	28270326	59	12	78232	1.7651	0.038771	0.576
MROH7	ENSG00000184313	1	55107463	55175939	226	36	78232	1.7642	0.038847	0.576
RBM4B	ENSG00000173914	11	66432469	66445392	16	7	78232	1.7638	0.038879	0.576
SMEK2	ENSG00000138041	2	55774428	55846015	220	25	78232	1.7638	0.038885	0.576
KDELR2	ENSG00000136240	7	6485584	6523873	153	28	78232	1.7637	0.038888	0.576
TDRD12	ENSG00000173809	19	33210659	33320483	284	18	78232	1.7625	0.038994	0.576
SCN2A	ENSG00000136531	2	166095912	166248818	406	32	78232	1.7623	0.03901	0.576
KRTAP10-12	ENSG00000189169	21	46117087	46117959	3	2	78232	1.762	0.039032	0.576
LDLRAP1	ENSG00000157978	1	25870071	25895377	42	6	78232	1.7619	0.039045	0.576
PTPRC	ENSG00000081237	1	198607801	198726545	308	24	78232	1.7616	0.03907	0.576
EFEMP1	ENSG00000115380	2	56093102	56151274	184	25	78232	1.7615	0.039077	0.576
WDR73	ENSG00000177082	15	85185999	85197574	28	6	78232	1.7612	0.039105	0.576
MRPL33	ENSG00000243147	2	27994584	28210954	334	15	78232	1.7606	0.039155	0.576
POFUT1	ENSG00000101346	20	30795683	30826470	35	6	78232	1.7604	0.039167	0.576
GATSL2	ENSG00000198750	7	74807499	74867509	1	1	78232	1.7588	0.039304	0.577
TCTE1	ENSG00000146221	6	44246480	44265458	76	10	78232	1.7565	0.039506	0.58
DHODH	ENSG00000102967	16	72042487	72058954	50	10	78232	1.7561	0.039537	0.58
FAHD2B	ENSG00000144199	2	97749320	97760619	18	3	78232	1.7555	0.039583	0.58
OR52B2	ENSG00000255307	11	6190560	6191638	1	1	78232	1.7553	0.039602	0.58
TTC19	ENSG00000011295	17	15902694	15948329	98	8	78232	1.755	0.039626	0.58
HELB	ENSG00000127311	12	66696325	66737423	98	9	78232	1.7546	0.03966	0.58
PARD3B	ENSG00000116117	2	205410516	206484886	2629	135	78232	1.7536	0.039753	0.581
PADI3	ENSG00000142619	1	17575593	17610728	165	24	78232	1.7528	0.039817	0.581
AC002398.9	ENSG00000188223	19	36236579	36245420	19	5	78232	1.7512	0.039959	0.581
NR3C2	ENSG00000151623	4	148999913	149365850	957	74	78232	1.7508	0.039989	0.581
ZNF652	ENSG00000198740	17	47366568	47439835	169	15	78232	1.7503	0.04003	0.581
PAGR1	ENSG00000185928	16	29827285	29841948	17	2	78232	1.7503	0.040037	0.581
CSMD1	ENSG00000183117	8	2792875	4852494	16658	582	78232	1.7502	0.040038	0.581
RP11-386G21.2	ENSG00000253857	8	56074043	56077287	6	2	78232	1.7497	0.040089	0.581
DEFB110	ENSG00000203970	6	49976851	49989694	13	4	78232	1.7496	0.04009	0.581
NOV	ENSG00000136999	8	120428546	120436593	47	4	78232	1.7493	0.040121	0.581
LEFTY2	ENSG00000143768	1	226124298	226129189	6	3	78232	1.7493	0.040123	0.581
ZNF793	ENSG00000188227	19	37997841	38039664	79	18	78232	1.7493	0.040124	0.581
NPIPB9	ENSG00000196993	16	28763108	28784128	2	1	78232	1.7489	0.040151	0.581
CALM3	ENSG00000160014	19	47104331	47114050	16	6	78232	1.7489	0.040152	0.581
TTC9B	ENSG00000174521	19	40721965	40724306	5	2	78232	1.7481	0.040223	0.581
DEFB112	ENSG00000180872	6	50011288	50016364	10	3	78232	1.7478	0.040248	0.581
H2AFV	ENSG00000105968	7	44866390	44887682	61	11	78232	1.747	0.040318	0.582
ZNF782	ENSG00000196597	9	99578754	99637905	68	10	78232	1.7461	0.0404	0.583
KRTAP4-9	ENSG00000212722	17	39261584	39262740	10	3	78232	1.7444	0.040542	0.583
LACC1	ENSG00000179630	13	44453420	44468068	53	9	78232	1.744	0.040576	0.583
DNAJB5	ENSG00000137094	9	34989638	34998897	8	4	78232	1.7437	0.040608	0.583
UBR3	ENSG00000144357	2	170683968	170940641	966	27	78232	1.7436	0.04061	0.583
CCDC82	ENSG00000149231	11	96085933	96123087	83	13	78232	1.7435	0.040622	0.583
CTD-2535L24.2	ENSG00000266076	17	63534220	63637151	213	27	78232	1.7434	0.04063	0.583
FOXE3	ENSG00000186790	1	47881744	47883723	4	2	78232	1.7431	0.040657	0.583
ST6GALNAC1	ENSG00000070526	17	74620843	74639920	73	10	78232	1.7424	0.040719	0.583
BBS5	ENSG00000163093	2	170335688	170382432	126	19	78232	1.7414	0.040805	0.583
RP11-724O16.1	ENSG00000251569	2	170335990	170382432	126	19	78232	1.7414	0.040805	0.583
TMCO3	ENSG00000150403	13	114145310	114204542	407	13	78232	1.7413	0.040816	0.583
CHST4	ENSG00000140835	16	71559136	71572649	16	7	78232	1.7411	0.04083	0.583
MAT2A	ENSG00000168906	2	85766288	85772403	10	5	78232	1.7409	0.040846	0.583
NFKB2	ENSG00000077150	10	104153867	104162281	15	8	78232	1.7393	0.040992	0.585
WWP2	ENSG00000198373	16	69796209	69975644	464	27	78232	1.7385	0.04106	0.585
PIBF1	ENSG00000083535	13	73356197	73590591	524	22	78232	1.7382	0.041091	0.585
TXNDC17	ENSG00000129235	17	6544078	6547861	15	4	78232	1.7368	0.041213	0.587
MAATS1	ENSG00000183833	3	119421869	119485949	123	17	78232	1.7349	0.041383	0.589
FAM120A	ENSG00000048828	9	96214004	96328397	317	19	78232	1.734	0.041457	0.589
VCL	ENSG00000035403	10	75757872	75879918	155	17	78232	1.7333	0.041519	0.589
ZNF197	ENSG00000186448	3	44626380	44689963	78	10	78232	1.7331	0.041539	0.589
IRX1	ENSG00000170549	5	3596168	3601517	16	4	78232	1.733	0.041545	0.589
SF3A1	ENSG00000099995	22	30727977	30752936	76	12	78232	1.7326	0.041583	0.589
SNIP1	ENSG00000163877	1	38000050	38019903	46	11	78232	1.7323	0.041613	0.589
WIPI2	ENSG00000157954	7	5229819	5273457	152	24	78232	1.7317	0.04166	0.589
AFF3	ENSG00000144218	2	100162323	100759201	1289	56	78232	1.7314	0.041691	0.589
CTHRC1	ENSG00000164932	8	104383743	104395225	40	8	78232	1.731	0.041723	0.589
GYS2	ENSG00000111713	12	21689123	21757781	269	20	78232	1.731	0.041728	0.589
ETV2	ENSG00000105672	19	36132647	36135773	3	2	78232	1.7309	0.041736	0.589
TREM1	ENSG00000124731	6	41235664	41254457	59	14	78232	1.7304	0.041778	0.589
C10orf25	ENSG00000165511	10	45493146	45496336	4	2	78232	1.7301	0.041805	0.589
DNM2	ENSG00000079805	19	10828755	10944164	297	27	78232	1.7294	0.041867	0.589
FOXP1	ENSG00000114861	3	71003844	71633140	1293	115	78232	1.7291	0.041899	0.589
IST1	ENSG00000182149	16	71879899	71962913	178	19	78232	1.7288	0.041921	0.589
C1orf170	ENSG00000187642	1	910579	917497	8	2	78232	1.7286	0.041943	0.589
SBDS	ENSG00000126524	7	66452664	66460588	21	9	78232	1.7282	0.041977	0.589
DNAJB6	ENSG00000105993	7	157128075	157210133	276	20	78232	1.7278	0.042012	0.589
SF3B2	ENSG00000087365	11	65818200	65836779	27	4	78232	1.727	0.042087	0.589
C5orf55	ENSG00000221990	5	441645	443258	11	3	78232	1.727	0.042088	0.589
AGRN	ENSG00000188157	1	955503	991496	36	4	78232	1.7269	0.042097	0.589
GALNT13	ENSG00000144278	2	154728426	155310361	1876	56	78232	1.7265	0.042126	0.589
LSM1	ENSG00000175324	8	38020839	38034248	28	7	78232	1.7263	0.042147	0.589
CACNG8	ENSG00000142408	19	54466294	54493469	69	8	78232	1.7258	0.04219	0.589
CD302	ENSG00000241399	2	160625364	160654753	96	14	78232	1.7255	0.042219	0.589
MDS2	ENSG00000197880	1	23907985	23967058	104	24	78232	1.7254	0.042223	0.589
EPX	ENSG00000121053	17	56270098	56282535	20	6	78232	1.7251	0.042258	0.589
HIP1	ENSG00000127946	7	75162621	75368280	696	60	78232	1.7245	0.042306	0.589
FAM53C	ENSG00000120709	5	137667624	137685416	41	11	78232	1.7215	0.042576	0.592
PREX1	ENSG00000124126	20	47240790	47444420	658	35	78232	1.7205	0.042674	0.593
HOXD11	ENSG00000128713	2	176968944	176974722	11	3	78232	1.72	0.042712	0.593
ITGAV	ENSG00000138448	2	187454792	187545628	135	19	78232	1.72	0.042719	0.593
OXSR1	ENSG00000172939	3	38206580	38296979	111	16	78232	1.7194	0.042772	0.593
MARVELD3	ENSG00000140832	16	71660064	71676017	34	8	78232	1.7189	0.042819	0.593
FBXO45	ENSG00000174013	3	196295482	196315930	45	9	78232	1.7189	0.04282	0.593
ABHD11	ENSG00000106077	7	73150424	73153197	6	3	78232	1.7185	0.042852	0.593
TDRD7	ENSG00000196116	9	100174232	100258407	164	16	78232	1.7176	0.042934	0.593
PPAPDC1B	ENSG00000147535	8	38120648	38126761	7	3	78232	1.7172	0.042968	0.593
ANGPT1	ENSG00000154188	8	108261721	108510283	841	51	78232	1.7165	0.043036	0.593
PPP1R12A	ENSG00000058272	12	80167343	80329240	161	6	78232	1.7163	0.043057	0.593
EYA4	ENSG00000112319	6	133561736	133853258	808	50	78232	1.716	0.043082	0.593
CXXC4	ENSG00000168772	4	105389469	105416058	39	8	78232	1.716	0.043086	0.593
ASIC3	ENSG00000213199	7	150745379	150749843	8	5	78232	1.7157	0.043109	0.593
DPP6	ENSG00000130226	7	153584182	154685995	3546	275	78232	1.7154	0.043139	0.593
SFMBT1	ENSG00000163935	3	52937588	53080766	313	19	78232	1.7152	0.043152	0.593
PIKFYVE	ENSG00000115020	2	209130991	209223475	266	10	78232	1.7144	0.043232	0.593
RP11-625H11.1	ENSG00000259458	15	62929371	62937490	15	5	78232	1.7142	0.043242	0.593
JMJD7	ENSG00000243789	15	42120283	42129779	37	7	78232	1.7135	0.043309	0.594
CAMSAP2	ENSG00000118200	1	200708686	200829832	271	19	78232	1.7127	0.043385	0.594
CACNG2	ENSG00000166862	22	36959968	37099603	359	40	78232	1.7127	0.043387	0.594
MNT	ENSG00000070444	17	2287354	2304412	47	8	78232	1.7126	0.04339	0.594
PUS7	ENSG00000091127	7	105080108	105162714	294	33	78232	1.7119	0.04346	0.594
OR13C2	ENSG00000257019	9	107366924	107367951	3	1	78232	1.711	0.043543	0.595
PPP1R16A	ENSG00000160972	8	145703352	145727504	26	4	78232	1.7104	0.043593	0.595
RP11-287D1.3	ENSG00000264324	2	74438731	74590504	235	30	78232	1.71	0.043633	0.595
AL139099.1	ENSG00000253459	14	50064193	50065882	5	2	78232	1.7086	0.043762	0.597
CHURC1-FNTB	ENSG00000125954	14	65381203	65528521	378	39	78232	1.7072	0.043892	0.598
SLC7A8	ENSG00000092068	14	23594504	23652883	131	29	78232	1.707	0.043913	0.598
TFEB	ENSG00000112561	6	41651716	41703997	152	26	78232	1.7064	0.043967	0.598
GPRIN3	ENSG00000185477	4	90157537	90229161	180	26	78232	1.706	0.044007	0.598
DDHD2	ENSG00000085788	8	38082736	38133076	48	7	78232	1.7058	0.04402	0.598
RAB4A	ENSG00000168118	1	229406822	229441641	70	7	78232	1.7049	0.044108	0.598
BMPER	ENSG00000164619	7	33944523	34195484	497	51	78232	1.7044	0.044151	0.598
RLBP1	ENSG00000140522	15	89753100	89764982	29	6	78232	1.7041	0.044184	0.598
CCSAP	ENSG00000154429	1	229456758	229479041	54	8	78232	1.7038	0.044211	0.598
OAS1	ENSG00000089127	12	113344582	113369990	107	4	78232	1.7034	0.044246	0.598
RPL24	ENSG00000114391	3	101399935	101405626	10	4	78232	1.7032	0.044268	0.598
REG1A	ENSG00000115386	2	79347488	79350545	13	5	78232	1.7028	0.044301	0.598
ZNF821	ENSG00000102984	16	71893583	71929239	71	12	78232	1.7027	0.044315	0.598
PDE6A	ENSG00000132915	5	149237519	149324356	205	28	78232	1.7024	0.044338	0.598
PAIP2	ENSG00000120727	5	138677276	138705406	24	6	78232	1.6993	0.044632	0.602
MAF	ENSG00000178573	16	79619740	79634611	39	12	78232	1.6983	0.044727	0.602
NFRKB	ENSG00000170322	11	129733531	129765485	60	8	78232	1.6975	0.044797	0.602
PPAPDC1A	ENSG00000203805	10	122216466	122349367	467	42	78232	1.6975	0.044802	0.602
ZNF519	ENSG00000175322	18	14057456	14132489	151	17	78232	1.6974	0.044809	0.602
SELENBP1	ENSG00000143416	1	151336778	151345209	13	6	78232	1.6972	0.044825	0.602
ZNF131	ENSG00000172262	5	43065278	43192123	418	25	78232	1.6966	0.044884	0.602
QARS	ENSG00000172053	3	49133365	49142553	10	3	78232	1.6964	0.044902	0.602
SMIM14	ENSG00000163683	4	39547950	39640710	231	30	78232	1.6962	0.044925	0.602
FOXQ1	ENSG00000164379	6	1312675	1314992	10	4	78232	1.6955	0.044987	0.602
BAIAP2L2	ENSG00000128298	22	38480896	38506677	59	8	78232	1.6954	0.044999	0.602
ANKRD23	ENSG00000163126	2	97490263	97523671	35	4	78232	1.6954	0.045002	0.602
CNTN3	ENSG00000113805	3	74311719	74570291	633	60	78232	1.6953	0.045006	0.602
NLRP3	ENSG00000162711	1	247579458	247612410	148	33	78232	1.6947	0.045068	0.602
HES4	ENSG00000188290	1	934342	935552	1	1	78232	1.6946	0.045074	0.602
C16orf59	ENSG00000162062	16	2510081	2514964	2	1	78232	1.6938	0.04515	0.602
CACNB3	ENSG00000167535	12	49207577	49222724	25	12	78232	1.6921	0.045315	0.603
DOK6	ENSG00000206052	18	67068291	67516323	1649	121	78232	1.6914	0.045381	0.603
SIN3B	ENSG00000127511	19	16940211	16991164	95	14	78232	1.6913	0.045393	0.603
PDZK1IP1	ENSG00000162366	1	47649265	47656716	16	7	78232	1.6909	0.045429	0.603
C17orf47	ENSG00000181013	17	56618948	56621729	5	2	78232	1.6905	0.045469	0.603
OCA2	ENSG00000104044	15	28000021	28344504	966	48	78232	1.6903	0.045482	0.603
HIATL2	ENSG00000196312	9	99660348	99775862	72	21	78232	1.6902	0.045496	0.603
SLC6A11	ENSG00000132164	3	10857885	10982419	361	38	78232	1.6897	0.045541	0.603
MOS	ENSG00000172680	8	57025501	57026541	2	1	78232	1.6893	0.045577	0.603
NKG7	ENSG00000105374	19	51874860	51875969	1	1	78232	1.6888	0.045625	0.603
ADAM9	ENSG00000168615	8	38854388	38962663	221	21	78232	1.6888	0.045629	0.603
PAGR1	ENSG00000263136	16	29827832	29831438	3	1	78232	1.6888	0.045629	0.603
CEP70	ENSG00000114107	3	138213186	138313380	193	13	78232	1.6886	0.045651	0.603
VMO1	ENSG00000182853	17	4688580	4689728	3	1	78232	1.6877	0.045732	0.603
PRMT3	ENSG00000185238	11	20409076	20530840	286	18	78232	1.6874	0.045762	0.603
GTF3C3	ENSG00000119041	2	197627756	197664449	37	12	78232	1.6871	0.045792	0.603
HIVEP3	ENSG00000127124	1	41972036	42501596	1354	57	78232	1.687	0.045799	0.603
ALDH7A1	ENSG00000164904	5	125877533	125931110	161	25	78232	1.6868	0.045821	0.603
KLF6	ENSG00000067082	10	3818188	3827473	17	6	78232	1.6867	0.045827	0.603
HIVEP2	ENSG00000010818	6	143072604	143266338	471	50	78232	1.6866	0.045837	0.603
MUC3A	ENSG00000169894	7	100547187	100611118	58	14	78232	1.6859	0.045912	0.603
SELO	ENSG00000073169	22	50639408	50656045	53	10	78232	1.6858	0.045915	0.603
TGFBI	ENSG00000120708	5	135364584	135399507	87	9	78232	1.6855	0.045948	0.603
USP7	ENSG00000187555	16	8985951	9058371	179	17	78232	1.6854	0.045953	0.603
DPH3	ENSG00000154813	3	16299485	16306479	23	4	78232	1.6853	0.045962	0.603
PJA2	ENSG00000198961	5	108670410	108745695	273	13	78232	1.6848	0.046013	0.603
PRSS12	ENSG00000164099	4	119201193	119274158	175	26	78232	1.6846	0.04603	0.603
CDK5RAP2	ENSG00000136861	9	123151147	123342448	260	19	78232	1.6838	0.046114	0.603
STXBP5	ENSG00000164506	6	147525561	147706866	284	15	78232	1.6833	0.046154	0.603
CTC-326K19.6	ENSG00000269179	19	50412758	50461648	138	25	78232	1.6832	0.046171	0.603
ZNF175	ENSG00000105497	19	52074551	52092991	70	15	78232	1.6826	0.04623	0.604
GBGT1	ENSG00000148288	9	136028340	136039332	39	10	78232	1.6818	0.046301	0.604
GTF2IRD2	ENSG00000196275	7	74210483	74267847	18	3	78232	1.6818	0.046302	0.604
ARID2	ENSG00000189079	12	46123448	46301823	146	20	78232	1.6808	0.046405	0.605
SH3YL1	ENSG00000035115	2	217730	266398	96	10	78232	1.6797	0.046509	0.605
FNTB	ENSG00000257365	14	65381203	65529368	380	38	78232	1.6796	0.046522	0.605
ZMYND19	ENSG00000165724	9	140476531	140484942	13	2	78232	1.6788	0.046599	0.606
DEFB126	ENSG00000125788	20	123010	126392	6	2	78232	1.6779	0.04668	0.606
PAMR1	ENSG00000149090	11	35453370	35551848	351	37	78232	1.6771	0.046759	0.607
GNAI2	ENSG00000114353	3	50263724	50296787	40	11	78232	1.6761	0.046862	0.608
ACPP	ENSG00000014257	3	132036211	132087142	212	19	78232	1.6757	0.046899	0.608
KCNH3	ENSG00000135519	12	49932940	49952091	40	7	78232	1.6756	0.046904	0.608
TGFBRAP1	ENSG00000135966	2	105880871	105946491	204	27	78232	1.6755	0.046923	0.608
AL135998.1	ENSG00000215306	14	23286463	23291750	20	7	78232	1.6747	0.046996	0.608
ALK	ENSG00000171094	2	29415640	30144432	2536	141	78232	1.6708	0.047383	0.609
MSL2	ENSG00000174579	3	135867764	135916083	51	12	78232	1.6705	0.047408	0.609
NARG2	ENSG00000128915	15	60711808	60771359	107	9	78232	1.6705	0.047409	0.609
RPS29	ENSG00000213741	14	50043390	50065408	46	6	78232	1.6705	0.047412	0.609
THEMIS	ENSG00000172673	6	128029217	128239776	405	31	78232	1.6703	0.04743	0.609
IQCJ	ENSG00000214216	3	158680717	158984096	666	41	78232	1.6698	0.047483	0.609
RGS7BP	ENSG00000186479	5	63802084	63908139	216	30	78232	1.6697	0.047486	0.609
LETM2	ENSG00000165046	8	38243725	38267045	28	5	78232	1.6692	0.047537	0.609
TNFAIP6	ENSG00000123610	2	152214106	152236560	57	6	78232	1.6689	0.04757	0.609
OR2T8	ENSG00000177462	1	248084320	248085258	7	2	78232	1.6686	0.0476	0.609
METTL23	ENSG00000181038	17	74722912	74730018	4	2	78232	1.6685	0.047608	0.609
GLS	ENSG00000115419	2	191745553	191830278	109	14	78232	1.6675	0.047703	0.609
TRABD	ENSG00000170638	22	50624344	50638027	52	11	78232	1.6675	0.047712	0.609
TULP3	ENSG00000078246	12	2986389	3050306	213	6	78232	1.6667	0.047785	0.609
LCT	ENSG00000115850	2	136545410	136594750	102	9	78232	1.6666	0.047794	0.609
TXN2	ENSG00000100348	22	36863083	36878077	63	8	78232	1.6666	0.047794	0.609
ZNF503	ENSG00000165655	10	77157588	77161664	2	1	78232	1.6665	0.047804	0.609
SOD3	ENSG00000109610	4	24791534	24802464	29	7	78232	1.6664	0.047812	0.609
STARD6	ENSG00000174448	18	51850728	51884334	94	8	78232	1.6663	0.047825	0.609
RTN1	ENSG00000139970	14	60062694	60337684	545	27	78232	1.6663	0.047826	0.609
MYO3B	ENSG00000071909	2	171034655	171511681	1560	140	78232	1.6663	0.04783	0.609
TP53BP2	ENSG00000143514	1	223967601	224033674	131	13	78232	1.6662	0.047841	0.609
TSPAN3	ENSG00000140391	15	77336359	77376326	40	8	78232	1.666	0.047852	0.609
HNRNPK	ENSG00000165119	9	86582998	86595569	20	6	78232	1.6659	0.047862	0.609
UBE2E1	ENSG00000170142	3	23847394	23932807	172	22	78232	1.6653	0.047929	0.609
PRIM2	ENSG00000146143	6	57179603	57513375	450	30	78232	1.6649	0.047966	0.609
C9orf37	ENSG00000203993	9	140509784	140513358	1	1	78232	1.6648	0.047979	0.609
PSENEN	ENSG00000205155	19	36236015	36237911	4	2	78232	1.6647	0.047989	0.609
PROSER1	ENSG00000120685	13	39584003	39612252	67	8	78232	1.6645	0.04801	0.609
CDH18	ENSG00000145526	5	19473060	20575982	2727	98	78232	1.6641	0.048051	0.609
RP11-201K10.3	ENSG00000273088	1	155141885	155159748	31	9	78232	1.6638	0.048078	0.609
ABCA3	ENSG00000167972	16	2325882	2390747	81	11	78232	1.6637	0.04809	0.609
IGF1R	ENSG00000140443	15	99192200	99507759	847	87	78232	1.6629	0.048169	0.609
BCAP29	ENSG00000075790	7	107220422	107269615	73	10	78232	1.6621	0.048242	0.609
ABI3	ENSG00000108798	17	47287589	47300587	43	10	78232	1.6619	0.048262	0.609
SLC22A23	ENSG00000137266	6	3269196	3457256	698	65	78232	1.6618	0.048276	0.609
BMP3	ENSG00000152785	4	81952119	81978685	52	8	78232	1.6612	0.048341	0.609
C16orf3	ENSG00000221819	16	90095316	90096309	6	2	78232	1.661	0.048352	0.609
TMEM44	ENSG00000145014	3	194308402	194354418	293	22	78232	1.6608	0.048372	0.609
C3orf84	ENSG00000236980	3	49215065	49229291	21	6	78232	1.6602	0.048436	0.61
PLA2G4F	ENSG00000168907	15	42433332	42448839	51	11	78232	1.6601	0.048445	0.61
PRRT2	ENSG00000167371	16	29823177	29827201	5	3	78232	1.6598	0.048481	0.61
ODF1	ENSG00000155087	8	103563800	103573245	47	7	78232	1.6593	0.048529	0.61
NRGN	ENSG00000154146	11	124609742	124617106	12	3	78232	1.6585	0.048604	0.61
NCOR1	ENSG00000141027	17	15932471	16121499	333	12	78232	1.658	0.048655	0.611
CGB1	ENSG00000267631	19	49538831	49552006	39	6	78232	1.657	0.048762	0.611
TRIQK	ENSG00000205133	8	93895758	94029901	245	33	78232	1.6569	0.04877	0.611
KDM3A	ENSG00000115548	2	86667770	86719839	109	15	78232	1.656	0.048859	0.612
C5AR2	ENSG00000134830	19	47835404	47846606	12	5	78232	1.6551	0.048956	0.612
NIPA1	ENSG00000170113	15	23043277	23100005	122	16	78232	1.6548	0.048978	0.612
EBLN2	ENSG00000255423	3	73110810	73112488	7	1	78232	1.6543	0.049034	0.612
MTMR4	ENSG00000108389	17	56566898	56595266	37	8	78232	1.6542	0.049041	0.612
FOLH1	ENSG00000086205	11	49168187	49230222	202	17	78232	1.6542	0.049045	0.612
AVP	ENSG00000101200	20	3063202	3065370	2	1	78232	1.654	0.049064	0.612
ZNF621	ENSG00000172888	3	40566369	40616176	86	12	78232	1.6539	0.049076	0.612
AFAP1	ENSG00000196526	4	7760441	7941653	963	43	78232	1.6534	0.049122	0.612
SH3TC1	ENSG00000125089	4	8183799	8243530	173	31	78232	1.6529	0.049176	0.612
AC009892.10	ENSG00000224730	19	55147173	55150343	27	5	78232	1.6522	0.049244	0.612
APOBEC3C	ENSG00000244509	22	39410088	39416357	22	5	78232	1.652	0.049264	0.612
OR52K1	ENSG00000196778	11	4510109	4511138	3	1	78232	1.6518	0.049284	0.612
ENAH	ENSG00000154380	1	225674537	225840844	367	16	78232	1.6507	0.049402	0.613
SMIM8	ENSG00000111850	6	88032301	88052043	108	10	78232	1.6505	0.049421	0.613
TOR4A	ENSG00000198113	9	140172201	140177093	5	2	78232	1.6502	0.049449	0.613
DHRS2	ENSG00000100867	14	24099324	24114848	2	1	78232	1.6498	0.049491	0.613
IPCEF1	ENSG00000074706	6	154475631	154677926	720	64	78232	1.6495	0.049523	0.613
C21orf54	ENSG00000229086	21	34537776	34542541	14	6	78232	1.6492	0.049556	0.613
TRMT13	ENSG00000122435	1	100598706	100616053	43	10	78232	1.6491	0.049562	0.613
CA7	ENSG00000168748	16	66878282	66888056	14	4	78232	1.6478	0.049698	0.614
YEATS2	ENSG00000163872	3	183415606	183530413	213	16	78232	1.6474	0.049736	0.614
C14orf105	ENSG00000100557	14	57936019	57960585	35	7	78232	1.6474	0.049737	0.614
SAMD8	ENSG00000156671	10	76859344	76941881	166	18	78232	1.6473	0.049743	0.614
FAM206A	ENSG00000119328	9	111696461	111713024	45	8	78232	1.6464	0.049838	0.614
SERP1	ENSG00000120742	3	150259781	150321015	175	21	78232	1.646	0.049878	0.614
C22orf39	ENSG00000242259	22	19338891	19435755	193	18	78232	1.6456	0.049919	0.614
PEX11A	ENSG00000166821	15	90220995	90234014	30	6	78232	1.645	0.049984	0.614
C6orf1	ENSG00000186577	6	34214157	34217247	9	4	78232	1.645	0.049989	0.614
RPL35	ENSG00000136942	9	127620159	127624260	5	2	78232	1.6444	0.050044	0.614
CBR1	ENSG00000159228	21	37442239	37445464	12	4	78232	1.6443	0.050055	0.614
NUDT12	ENSG00000112874	5	102884556	102898494	39	6	78232	1.6441	0.050077	0.614
GABARAPL2	ENSG00000034713	16	75600249	75611779	26	6	78232	1.6439	0.0501	0.614
EN2	ENSG00000164778	7	155250824	155257526	31	9	78232	1.6434	0.050153	0.614
RP11-145E5.5	ENSG00000264545	9	21802635	22032985	430	46	78232	1.6431	0.050177	0.614
LRRC48	ENSG00000171962	17	17876127	17920203	65	7	78232	1.6425	0.050244	0.614
RIPK1	ENSG00000137275	6	3064225	3115421	100	14	78232	1.6419	0.050301	0.614
TMEM151B	ENSG00000178233	6	44238203	44275243	130	15	78232	1.6418	0.050311	0.614
SERGEF	ENSG00000129158	11	17809595	18034709	420	43	78232	1.6418	0.050311	0.614
LRPPRC	ENSG00000138095	2	44113647	44223144	295	17	78232	1.6418	0.050317	0.614
POLDIP3	ENSG00000100227	22	42979727	43010968	54	10	78232	1.6412	0.050382	0.614
ATXN1L	ENSG00000224470	16	71879894	71919171	74	13	78232	1.6409	0.050411	0.614
ASTN1	ENSG00000152092	1	176826438	177134109	714	58	78232	1.6407	0.050428	0.614
EXT1	ENSG00000182197	8	118806729	119124092	732	56	78232	1.6402	0.050486	0.614
SIGLEC1	ENSG00000088827	20	3667617	3687775	87	13	78232	1.6401	0.050489	0.614
LHX9	ENSG00000143355	1	197881037	197904608	50	12	78232	1.6389	0.050619	0.615
LCN8	ENSG00000204001	9	139648838	139652678	25	4	78232	1.637	0.050816	0.617
ACTR1B	ENSG00000115073	2	98272431	98280570	14	4	78232	1.6367	0.05085	0.617
EHBP1L1	ENSG00000173442	11	65343509	65360121	26	8	78232	1.6365	0.050866	0.617
RP11-410N8.4	ENSG00000204393	20	31175281	31196695	54	11	78232	1.6362	0.050899	0.617
UBE2V2	ENSG00000169139	8	48920960	48977268	33	8	78232	1.636	0.050921	0.617
RASSF7	ENSG00000099849	11	560404	564021	11	4	78232	1.6349	0.051038	0.618
KDM4D	ENSG00000186280	11	94706845	94732682	50	10	78232	1.6341	0.051122	0.618
DNAH1	ENSG00000114841	3	52350335	52434507	108	9	78232	1.6341	0.051123	0.618
CYB561	ENSG00000008283	17	61509665	61523739	20	5	78232	1.6339	0.051145	0.618
CD3EAP	ENSG00000117877	19	45909467	45914024	21	5	78232	1.6333	0.051202	0.618
OVOL2	ENSG00000125850	20	17937623	18039832	382	29	78232	1.6333	0.051203	0.618
XXcos-LUCA11.5	ENSG00000272104	3	50388323	50405354	12	5	78232	1.632	0.051342	0.619
TIGD2	ENSG00000180346	4	90033968	90036050	4	1	78232	1.6317	0.05137	0.619
TAF12	ENSG00000120656	1	28915835	28969597	67	10	78232	1.6309	0.051456	0.62
KIF23	ENSG00000137807	15	69706585	69740764	25	5	78232	1.6307	0.051476	0.62
SLC30A6	ENSG00000152683	2	32390933	32449448	122	13	78232	1.6296	0.051594	0.62
DNAAF2	ENSG00000165506	14	50091892	50101948	33	4	78232	1.6293	0.051621	0.62
TRUB1	ENSG00000165832	10	116697952	116737430	92	14	78232	1.629	0.051661	0.62
AC009065.1	ENSG00000167970	16	2303738	2312343	7	3	78232	1.6289	0.05167	0.62
ACP1	ENSG00000143727	2	264140	278283	27	5	78232	1.6287	0.051687	0.62
PDCD1	ENSG00000188389	2	242792033	242801060	19	4	78232	1.628	0.051762	0.621
GABRA5	ENSG00000186297	15	27111510	27194354	136	18	78232	1.6279	0.051771	0.621
NRAP	ENSG00000197893	10	115348475	115423886	278	23	78232	1.6276	0.051806	0.621
ZMAT2	ENSG00000146007	5	140078265	140086248	12	2	78232	1.627	0.051869	0.621
FAM204A	ENSG00000165669	10	120065401	120101840	52	13	78232	1.6262	0.051958	0.622
NFKBIA	ENSG00000100906	14	35870717	35873955	12	4	78232	1.6252	0.05206	0.622
TRNAU1AP	ENSG00000180098	1	28879597	28905051	44	8	78232	1.6248	0.052097	0.623
BCL2L2	ENSG00000129473	14	23767999	23780968	21	9	78232	1.6241	0.052181	0.623
ATN1	ENSG00000111676	12	7033626	7051484	24	9	78232	1.6239	0.052203	0.623
MYO19	ENSG00000141140	17	34851477	34899284	81	10	78232	1.6222	0.05238	0.625
GALNT10	ENSG00000164574	5	153570290	153800544	806	54	78232	1.6209	0.052522	0.626
TCEB3B	ENSG00000206181	18	44558943	44561988	15	4	78232	1.6207	0.052544	0.626
RHBDL2	ENSG00000158315	1	39351479	39407471	197	28	78232	1.6201	0.052607	0.626
DLD	ENSG00000091140	7	107531415	107572175	72	7	78232	1.6198	0.052639	0.626
TMEM258	ENSG00000134825	11	61535973	61560274	34	8	78232	1.6193	0.05269	0.626
C19orf60	ENSG00000006015	19	18699495	18703146	11	3	78232	1.6191	0.052716	0.626
MRGPRX3	ENSG00000179826	11	18142502	18160027	45	7	78232	1.6185	0.052777	0.627
AC006486.9	ENSG00000268643	19	42738735	42759284	27	3	78232	1.6181	0.052824	0.627
SPATA20	ENSG00000006282	17	48620419	48633213	47	8	78232	1.6172	0.052919	0.627
LIN37	ENSG00000267796	19	36239262	36245420	13	4	78232	1.617	0.052939	0.627
HES5	ENSG00000197921	1	2460184	2461684	2	1	78232	1.6164	0.052999	0.627
OR13C9	ENSG00000136839	9	107379529	107380485	5	2	78232	1.6164	0.053005	0.627
RNF43	ENSG00000108375	17	56429861	56494956	105	15	78232	1.6157	0.053081	0.628
ERF	ENSG00000105722	19	42751724	42759309	10	2	78232	1.6157	0.053082	0.628
EREG	ENSG00000124882	4	75230860	75254468	80	8	78232	1.6148	0.053178	0.628
RP11-324D17.1	ENSG00000259517	16	54279456	54304658	98	8	78232	1.6146	0.053196	0.628
CCNT2	ENSG00000082258	2	135675805	135716912	75	7	78232	1.6141	0.053249	0.628
INPP5B	ENSG00000204084	1	38326369	38412729	206	24	78232	1.614	0.053263	0.628
FCRL6	ENSG00000181036	1	159770301	159786041	53	7	78232	1.6138	0.053286	0.628
ZNF24	ENSG00000172466	18	32912176	32925446	25	6	78232	1.6117	0.053512	0.63
TMEM138	ENSG00000149483	11	61129473	61136981	5	3	78232	1.6115	0.053534	0.63
NMB	ENSG00000197696	15	85198360	85201794	11	4	78232	1.6114	0.053548	0.63
PCK2	ENSG00000100889	14	24563262	24579807	29	9	78232	1.611	0.053594	0.63
GPSM3	ENSG00000213654	6	32158543	32163300	1	1	78232	1.61	0.0537	0.63
NIN	ENSG00000100503	14	51186481	51297839	283	39	78232	1.6099	0.053711	0.63
CCNE1	ENSG00000105173	19	30302805	30315215	24	8	78232	1.6098	0.053718	0.63
AC006486.1	ENSG00000204957	19	42746927	42749125	7	2	78232	1.6096	0.05374	0.63
GTF3C4	ENSG00000125484	9	135545422	135570342	83	7	78232	1.6092	0.053787	0.63
DOK2	ENSG00000147443	8	21766384	21771371	9	3	78232	1.609	0.053805	0.63
RP11-894J14.5	ENSG00000272305	3	53003135	53133469	338	19	78232	1.609	0.053808	0.63
PLGLB1	ENSG00000183281	2	87229682	87248975	1	1	78232	1.6085	0.053867	0.63
STIL	ENSG00000123473	1	47715811	47779819	155	10	78232	1.6081	0.053904	0.63
SYT3	ENSG00000213023	19	51124564	51171651	119	21	78232	1.607	0.054029	0.631
OSCAR	ENSG00000170909	19	54597933	54606000	29	9	78232	1.6068	0.054049	0.631
SOX6	ENSG00000110693	11	15987995	16761138	1335	51	78232	1.6066	0.054076	0.631
DRG2	ENSG00000108591	17	17991200	18011285	34	5	78232	1.606	0.054135	0.631
ISG15	ENSG00000187608	1	948803	949920	1	1	78232	1.6044	0.054315	0.633
EFCAB8	ENSG00000215529	20	31446729	31549006	316	29	78232	1.6043	0.054319	0.633
TMEM255B	ENSG00000184497	13	114462216	114514926	189	15	78232	1.6036	0.054405	0.633
ELAVL1	ENSG00000066044	19	8023463	8070543	100	14	78232	1.6029	0.054473	0.634
AC079612.1	ENSG00000196758	2	240499995	240507788	40	8	78232	1.6025	0.054526	0.634
ECI1	ENSG00000167969	16	2289396	2302301	28	4	78232	1.6021	0.054567	0.634
MTSS1	ENSG00000170873	8	125563031	125740730	623	73	78232	1.6019	0.05459	0.634
EIF1AD	ENSG00000175376	11	65764016	65769647	21	4	78232	1.601	0.054685	0.634
PARL	ENSG00000175193	3	183547173	183602721	168	18	78232	1.601	0.054692	0.634
FAHD1	ENSG00000180185	16	1876968	1890208	126	3	78232	1.6002	0.054779	0.635
USO1	ENSG00000138768	4	76649777	76735382	191	13	78232	1.5999	0.054813	0.635
ABCB4	ENSG00000005471	7	87031013	87109751	185	15	78232	1.5997	0.054832	0.635
TAGLN3	ENSG00000144834	3	111717511	111732734	83	19	78232	1.5991	0.054903	0.635
SHOX2	ENSG00000168779	3	157814948	157824292	31	4	78232	1.5988	0.054931	0.635
HNF4A	ENSG00000101076	20	42984340	43061485	221	40	78232	1.5979	0.055031	0.635
TFAP2D	ENSG00000008197	6	50681541	50740701	94	10	78232	1.5979	0.055036	0.635
ABCC12	ENSG00000140798	16	48116884	48189929	56	11	78232	1.5975	0.055073	0.635
YTHDC1	ENSG00000083896	4	69176105	69215807	21	5	78232	1.5962	0.055227	0.637
DENND2D	ENSG00000162777	1	111729796	111747157	41	14	78232	1.5961	0.055235	0.637
CDC37	ENSG00000105401	19	10501810	10530797	62	9	78232	1.5956	0.055294	0.637
CXCR1	ENSG00000163464	2	219027568	219031718	5	2	78232	1.5953	0.055328	0.637
USP21	ENSG00000143258	1	161129240	161135513	4	2	78232	1.595	0.055359	0.637
PLEKHO1	ENSG00000023902	1	150121373	150136916	26	4	78232	1.5946	0.055406	0.637
MAP3K5	ENSG00000197442	6	136878185	137113656	366	33	78232	1.594	0.055468	0.637
KRT79	ENSG00000185640	12	53215194	53228079	25	8	78232	1.5929	0.055596	0.638
GOLGA2	ENSG00000167110	9	131018108	131038274	31	4	78232	1.5927	0.055612	0.638
DLG1	ENSG00000075711	3	196769431	197026171	659	27	78232	1.5925	0.055637	0.638
RRH	ENSG00000180245	4	110749150	110765760	43	5	78232	1.5919	0.055704	0.638
RP11-542P2.1	ENSG00000205301	4	141363416	141419531	181	16	78232	1.5917	0.055725	0.638
DPRX	ENSG00000204595	19	54135310	54140263	8	2	78232	1.5906	0.055847	0.638
PRPF40B	ENSG00000110844	12	49962001	50038449	85	10	78232	1.5906	0.055854	0.638
DYRK2	ENSG00000127334	12	68042118	68059186	30	6	78232	1.5906	0.055854	0.638
SCAF11	ENSG00000139218	12	46312914	46385903	94	16	78232	1.5904	0.055868	0.638
RB1CC1	ENSG00000023287	8	53535016	53658403	141	23	78232	1.5892	0.056012	0.639
AXIN2	ENSG00000168646	17	63524681	63557765	76	17	78232	1.5883	0.056104	0.639
GRIN3A	ENSG00000198785	9	104331635	104500862	652	27	78232	1.5883	0.056115	0.639
SEC61A1	ENSG00000058262	3	127770484	127790526	49	4	78232	1.5881	0.05613	0.639
RAB5A	ENSG00000144566	3	19988571	20026667	138	18	78232	1.5881	0.056134	0.639
SOX1	ENSG00000182968	13	112721913	112726020	4	2	78232	1.588	0.056147	0.639
AC010547.9	ENSG00000261611	16	71481503	71523214	72	14	78232	1.5876	0.056188	0.639
CDRT15	ENSG00000223510	17	14138990	14140179	1	1	78232	1.5871	0.056245	0.639
SLC9A3	ENSG00000066230	5	473425	524447	257	29	78232	1.5862	0.056347	0.639
LONP2	ENSG00000102910	16	48278207	48397033	134	12	78232	1.5862	0.05635	0.639
ZNF212	ENSG00000170260	7	148936742	148952700	47	11	78232	1.5857	0.056409	0.639
ADARB1	ENSG00000197381	21	46493768	46646478	397	24	78232	1.5848	0.056503	0.639
BAAT	ENSG00000136881	9	104122699	104145801	49	6	78232	1.5844	0.05655	0.639
SNRPB	ENSG00000125835	20	2442280	2451499	12	3	78232	1.5843	0.056567	0.639
BRAT1	ENSG00000106009	7	2577511	2595361	66	8	78232	1.5842	0.056579	0.639
RSPRY1	ENSG00000159579	16	57220049	57274387	100	14	78232	1.5841	0.05659	0.639
HIST1H2BL	ENSG00000185130	6	27775257	27775709	2	1	78232	1.5839	0.056613	0.639
KLK11	ENSG00000167757	19	51525472	51531295	10	6	78232	1.5834	0.056662	0.639
COL19A1	ENSG00000082293	6	70576463	70919679	840	57	78232	1.5828	0.056731	0.639
GKAP1	ENSG00000165113	9	86354336	86444431	195	11	78232	1.5826	0.056752	0.639
ROCK1	ENSG00000067900	18	18526867	18691812	96	7	78232	1.5822	0.056798	0.639
ZNF433	ENSG00000197647	19	12125547	12146556	33	5	78232	1.5821	0.056815	0.639
ZKSCAN7	ENSG00000196345	3	44596685	44624975	67	7	78232	1.5819	0.056833	0.639
TYRO3	ENSG00000092445	15	41849873	41871536	37	8	78232	1.5818	0.056844	0.639
CACNA1C	ENSG00000151067	12	2079952	2802108	1970	170	78232	1.5814	0.056892	0.639
TMEM54	ENSG00000121900	1	33360195	33367039	8	2	78232	1.5812	0.056915	0.639
BPTF	ENSG00000171634	17	65821640	65980494	258	9	78232	1.5811	0.056925	0.639
C10orf32-ASMT	ENSG00000270316	10	104614029	104661656	147	16	78232	1.5811	0.056927	0.639
PLXDC1	ENSG00000161381	17	37219556	37310647	345	30	78232	1.5804	0.057005	0.639
AC018816.3	ENSG00000235978	3	4855978	4928977	239	25	78232	1.5797	0.057084	0.639
DEFB1	ENSG00000164825	8	6728097	6735544	84	6	78232	1.5793	0.057133	0.639
S100A12	ENSG00000163221	1	153346184	153348125	1	1	78232	1.5792	0.057149	0.639
GLYCTK	ENSG00000168237	3	52321105	52329272	15	4	78232	1.5792	0.05715	0.639
SCOC	ENSG00000153130	4	141178440	141306880	319	33	78232	1.5791	0.057158	0.639
AC132186.1	ENSG00000247270	16	66516775	66519747	4	1	78232	1.579	0.057166	0.639
2020-03-07	ENSG00000136536	2	160569000	160627538	222	17	78232	1.5789	0.057185	0.639
PCMTD1	ENSG00000168300	8	52730140	52811735	295	13	78232	1.5788	0.057195	0.639
SLC39A8	ENSG00000138821	4	103172198	103352415	521	32	78232	1.5786	0.057212	0.639
FAM195A	ENSG00000172366	16	691813	698474	4	2	78232	1.5786	0.057213	0.639
TAOK1	ENSG00000160551	17	27717482	27878922	281	14	78232	1.5783	0.057247	0.639
LGI1	ENSG00000108231	10	95517566	95557916	127	20	78232	1.5777	0.057316	0.639
NOA1	ENSG00000084092	4	57829536	57844989	46	11	78232	1.5767	0.057437	0.64
FOXO6	ENSG00000204060	1	41827594	41849262	63	13	78232	1.5762	0.057489	0.64
LACE1	ENSG00000135537	6	108616098	108847999	348	25	78232	1.576	0.057512	0.64
GPR31	ENSG00000120436	6	167569759	167571817	4	2	78232	1.576	0.057513	0.64
TJP2	ENSG00000119139	9	71736209	71870124	499	37	78232	1.5757	0.057543	0.64
ABCA7	ENSG00000064687	19	1040102	1065571	86	13	78232	1.5752	0.0576	0.64
STRBP	ENSG00000165209	9	125871779	126030855	165	23	78232	1.5747	0.057658	0.64
OTUD1	ENSG00000165312	10	23728198	23731308	3	1	78232	1.574	0.057749	0.641
MCM6	ENSG00000076003	2	136597196	136633996	60	7	78232	1.5737	0.057783	0.641
TMPRSS3	ENSG00000160183	21	43791999	43816955	111	29	78232	1.5734	0.057817	0.641
C16orf54	ENSG00000185905	16	29753784	29757327	5	2	78232	1.5722	0.057951	0.641
TOM1L2	ENSG00000175662	17	17746828	17875736	187	8	78232	1.5722	0.057955	0.641
HPSE2	ENSG00000172987	10	100218875	100995619	1891	48	78232	1.5719	0.057981	0.641
AC136604.1	ENSG00000228259	5	179078298	179079445	4	2	78232	1.5719	0.057991	0.641
C1orf123	ENSG00000162384	1	53679771	53686289	10	2	78232	1.5713	0.058052	0.641
POLR1C	ENSG00000171453	6	43477440	43497323	35	7	78232	1.5713	0.058054	0.641
RAB2A	ENSG00000104388	8	61429416	61536186	228	13	78232	1.5711	0.058081	0.641
GJE1	ENSG00000203733	6	142454227	142456288	3	2	78232	1.571	0.058094	0.641
PRSS22	ENSG00000005001	16	2902728	2908171	12	4	78232	1.5695	0.058269	0.642
STYX	ENSG00000198252	14	53196898	53241716	87	11	78232	1.5693	0.058289	0.642
GPR18	ENSG00000125245	13	99906968	99913998	15	6	78232	1.5691	0.058309	0.642
BLVRA	ENSG00000106605	7	43798279	43846939	93	13	78232	1.5691	0.058316	0.642
CAPN14	ENSG00000214711	2	31395924	31456724	400	28	78232	1.5679	0.058457	0.643
AL118506.1	ENSG00000267848	20	62585007	62585495	1	1	78232	1.5673	0.058528	0.643
ESCO1	ENSG00000141446	18	19109242	19180845	64	6	78232	1.5669	0.058563	0.643
CHRNA5	ENSG00000169684	15	78857862	78887611	67	9	78232	1.5663	0.05864	0.643
AC003101.1	ENSG00000228768	17	29898161	29902678	3	1	78232	1.5663	0.058641	0.643
CIC	ENSG00000079432	19	42772689	42799949	24	3	78232	1.5658	0.058702	0.643
GABRA4	ENSG00000109158	4	46920917	46996424	240	23	78232	1.5657	0.058713	0.643
SCN1A	ENSG00000144285	2	166845670	166984523	370	23	78232	1.5655	0.058738	0.643
FKBP4	ENSG00000004478	12	2904119	2914576	10	3	78232	1.5653	0.058755	0.643
STAG1	ENSG00000118007	3	136055077	136471220	633	25	78232	1.565	0.058797	0.643
FAM71F2	ENSG00000205085	7	128312342	128326929	56	8	78232	1.5649	0.058798	0.643
SOX18	ENSG00000203883	20	62679076	62680994	1	1	78232	1.5648	0.05882	0.643
GXYLT2	ENSG00000172986	3	72937224	73047289	331	23	78232	1.5639	0.058923	0.643
LRRC4	ENSG00000128594	7	127667124	127672160	10	5	78232	1.5638	0.058929	0.643
ZNF766	ENSG00000196214	19	52772824	52795977	132	17	78232	1.5631	0.059019	0.644
CCDC17	ENSG00000159588	1	46085716	46089729	9	2	78232	1.5629	0.059033	0.644
CFL2	ENSG00000165410	14	35179593	35184029	10	3	78232	1.5622	0.059116	0.644
BAG4	ENSG00000156735	8	38034051	38070819	54	3	78232	1.5621	0.059135	0.644
SLC39A11	ENSG00000133195	17	70642088	71088851	1393	129	78232	1.5612	0.059242	0.645
BCAS4	ENSG00000124243	20	49411431	49493714	266	26	78232	1.5584	0.059571	0.647
CRTAP	ENSG00000170275	3	33155471	33189265	71	12	78232	1.5578	0.059639	0.647
POLG	ENSG00000140521	15	89859534	89878092	35	5	78232	1.5577	0.059653	0.647
SHE	ENSG00000169291	1	154442248	154474589	39	6	78232	1.5576	0.059662	0.647
PRDM14	ENSG00000147596	8	70963886	70983928	55	13	78232	1.5575	0.059672	0.647
CRYGC	ENSG00000163254	2	208992861	208994554	5	3	78232	1.5575	0.059679	0.647
VAPB	ENSG00000124164	20	56964178	57026157	177	18	78232	1.5556	0.059904	0.648
MVP	ENSG00000013364	16	29831715	29859355	32	2	78232	1.555	0.059978	0.648
GPBP1L1	ENSG00000159592	1	46092976	46153785	124	7	78232	1.5549	0.05998	0.648
CASP8	ENSG00000064012	2	202098166	202152434	150	25	78232	1.5546	0.060026	0.648
RP11-67H2.1	ENSG00000253207	8	114612539	114629187	41	9	78232	1.5539	0.060108	0.648
TMEM8A	ENSG00000129925	16	420773	437113	68	7	78232	1.5538	0.060117	0.648
SLC19A2	ENSG00000117479	1	169433147	169455241	38	11	78232	1.5537	0.060123	0.648
WDR55	ENSG00000120314	5	140044261	140053709	17	4	78232	1.5532	0.06019	0.648
ADAMTS7	ENSG00000136378	15	79051545	79103773	199	13	78232	1.553	0.060215	0.648
IK	ENSG00000113141	5	140026643	140042064	23	3	78232	1.5528	0.060236	0.648
PIM1	ENSG00000137193	6	37137979	37143202	6	3	78232	1.5522	0.060304	0.648
SUPT20H	ENSG00000102710	13	37583449	37633850	68	8	78232	1.5518	0.06035	0.648
ADM2	ENSG00000128165	22	50919985	50924869	8	4	78232	1.5517	0.06037	0.648
ABHD3	ENSG00000158201	18	19230858	19284766	70	7	78232	1.5512	0.060429	0.648
VPS45	ENSG00000136631	1	150039369	150117505	103	4	78232	1.5508	0.060479	0.648
LILRA5	ENSG00000187116	19	54818353	54824409	8	2	78232	1.5507	0.060484	0.648
PELI2	ENSG00000139946	14	56584532	56768244	610	22	78232	1.5505	0.060517	0.648
ZNF407	ENSG00000215421	18	72265106	72777627	860	34	78232	1.5504	0.060526	0.648
KRTAP4-16P	ENSG00000241241	17	39257754	39258461	4	2	78232	1.5503	0.060537	0.648
EPC2	ENSG00000135999	2	149402009	149545130	310	12	78232	1.5498	0.06059	0.648
GMDS	ENSG00000112699	6	1624041	2245926	1557	104	78232	1.5496	0.060619	0.648
HIST1H2BJ	ENSG00000124635	6	27093676	27100541	12	5	78232	1.5494	0.060639	0.648
LARS2	ENSG00000011376	3	45429998	45590913	336	23	78232	1.5493	0.060649	0.648
PCBP4	ENSG00000090097	3	51991470	52002426	2	1	78232	1.5493	0.060651	0.648
UBA52	ENSG00000221983	19	18682540	18688360	15	4	78232	1.5493	0.060655	0.648
BANF1	ENSG00000175334	11	65769550	65771620	9	3	78232	1.5492	0.060664	0.648
SIX3	ENSG00000138083	2	45168902	45173216	14	5	78232	1.5492	0.060673	0.648
GUCA2B	ENSG00000044012	1	42619092	42621495	7	3	78232	1.5487	0.060722	0.648
RP11-295P9.3	ENSG00000239665	10	13652047	13710299	214	20	78232	1.5482	0.060789	0.648
TDGF1	ENSG00000241186	3	46616045	46668033	249	29	78232	1.5481	0.060799	0.648
EIF3H	ENSG00000147677	8	117654369	117779164	232	21	78232	1.5472	0.06091	0.649
GAB2	ENSG00000033327	11	77926343	78129394	353	6	78232	1.5466	0.060979	0.649
NAALAD2	ENSG00000077616	11	89864683	89926062	264	15	78232	1.5462	0.061027	0.649
RGPD1	ENSG00000187627	2	87135076	87241104	15	4	78232	1.5462	0.061034	0.649
C8orf82	ENSG00000213563	8	145751117	145754516	3	1	78232	1.5459	0.061061	0.649
LCN6	ENSG00000204003	9	139632619	139642905	25	4	78232	1.5454	0.061129	0.649
IKBKAP	ENSG00000070061	9	111629797	111696396	293	25	78232	1.5449	0.061188	0.65
URB2	ENSG00000135763	1	229761981	229795946	66	9	78232	1.5442	0.06127	0.65
ZFP69	ENSG00000187815	1	40942887	40962015	53	11	78232	1.5434	0.061366	0.65
DDB1	ENSG00000167986	11	61066923	61110068	17	9	78232	1.5434	0.06137	0.65
NSUN6	ENSG00000241058	10	18834490	18940551	449	22	78232	1.5433	0.061379	0.65
C19orf10	ENSG00000074842	19	4641386	4670382	112	12	78232	1.5432	0.061386	0.65
FSCB	ENSG00000189139	14	44973545	44976482	9	3	78232	1.5421	0.06153	0.651
MASP2	ENSG00000009724	1	11086580	11107290	48	5	78232	1.5415	0.061592	0.651
PTPRE	ENSG00000132334	10	129705325	129884119	667	90	78232	1.5415	0.061601	0.651
PXK	ENSG00000168297	3	58318607	58411748	398	19	78232	1.5407	0.061692	0.652
C2orf16	ENSG00000221843	2	27799389	27805588	8	3	78232	1.5406	0.06171	0.652
RERG	ENSG00000134533	12	15260717	15501609	466	31	78232	1.54	0.061782	0.652
MKKS	ENSG00000125863	20	10381657	10414870	119	8	78232	1.5399	0.061791	0.652
2020-09-11	ENSG00000138758	4	77870856	77961537	234	19	78232	1.5397	0.061813	0.652
CACNA1I	ENSG00000100346	22	39966758	40085742	275	24	78232	1.5392	0.061881	0.652
SKI	ENSG00000157933	1	2160134	2241558	179	29	78232	1.5392	0.061883	0.652
TWF2	ENSG00000247596	3	52262626	52273276	26	7	78232	1.5385	0.061957	0.652
C20orf78	ENSG00000149443	20	18790372	18810797	61	14	78232	1.5377	0.062056	0.653
CTSW	ENSG00000172543	11	65647280	65651212	9	4	78232	1.5371	0.062138	0.653
DDX51	ENSG00000185163	12	132621139	132628880	26	5	78232	1.536	0.062264	0.653
COA1	ENSG00000106603	7	43648055	43769316	373	15	78232	1.5353	0.062359	0.653
MALT1	ENSG00000172175	18	56338618	56417371	208	21	78232	1.5348	0.062423	0.653
PRDM10	ENSG00000170325	11	129769601	129872730	264	28	78232	1.5338	0.062542	0.653
PAPSS1	ENSG00000138801	4	108511433	108641608	387	24	78232	1.5338	0.062543	0.653
PIK3R3	ENSG00000117461	1	46505812	46642160	228	18	78232	1.5336	0.06257	0.653
CRB1	ENSG00000134376	1	197170592	197447585	414	40	78232	1.5334	0.062583	0.653
ACTL8	ENSG00000117148	1	18081808	18153558	200	22	78232	1.533	0.062637	0.653
NXPE4	ENSG00000137634	11	114441313	114466484	53	14	78232	1.533	0.062642	0.653
AMTN	ENSG00000187689	4	71384257	71398459	80	8	78232	1.5329	0.062648	0.653
FAM208A	ENSG00000163946	3	56654161	56717265	254	17	78232	1.5328	0.06266	0.653
AL596220.1	ENSG00000268662	1	186364123	186365908	1	1	78232	1.5326	0.062687	0.653
VSTM2A	ENSG00000170419	7	54610018	54638773	82	13	78232	1.5322	0.06274	0.653
TARDBP	ENSG00000120948	1	11072414	11085796	18	3	78232	1.5319	0.062779	0.653
C5orf47	ENSG00000185056	5	173400782	173433143	129	15	78232	1.5319	0.062779	0.653
LCN10	ENSG00000187922	9	139632619	139637808	14	2	78232	1.5318	0.062783	0.653
HARS	ENSG00000170445	5	140052758	140071609	31	5	78232	1.5316	0.062812	0.653
CLDN23	ENSG00000253958	8	8559448	8561616	15	2	78232	1.5313	0.062848	0.653
PITX1	ENSG00000069011	5	134363425	134370503	24	4	78232	1.5311	0.062876	0.653
NAE1	ENSG00000159593	16	66836778	66907159	115	11	78232	1.5309	0.062892	0.653
KRT26	ENSG00000186393	17	38922490	38928414	11	4	78232	1.5309	0.062902	0.653
AC073343.1	ENSG00000198580	7	6713376	6715991	10	4	78232	1.53	0.06301	0.654
CTD-2014B16.3	ENSG00000258847	14	66424015	66471241	131	25	78232	1.5293	0.063096	0.654
LTBP2	ENSG00000119681	14	74964873	75079306	261	29	78232	1.5291	0.063115	0.654
RBM47	ENSG00000163694	4	40425272	40632892	550	81	78232	1.529	0.063127	0.654
MTF2	ENSG00000143033	1	93544792	93604638	92	11	78232	1.529	0.063136	0.654
OOSP1	ENSG00000214788	11	59705928	59712807	4	2	78232	1.5279	0.063271	0.655
HIRA	ENSG00000100084	22	19318221	19435224	242	19	78232	1.5278	0.063276	0.655
ARHGAP35	ENSG00000160007	19	47421933	47508334	93	13	78232	1.5271	0.063366	0.655
PIK3CA	ENSG00000121879	3	178865902	178957881	217	22	78232	1.5259	0.063514	0.656
ZNF345	ENSG00000251247	19	37341263	37403931	180	16	78232	1.5258	0.063528	0.656
STARD4	ENSG00000164211	5	110831731	110848288	21	6	78232	1.5258	0.063532	0.656
ZBTB10	ENSG00000205189	8	81397854	81438500	85	14	78232	1.5251	0.063612	0.656
AAK1	ENSG00000115977	2	69688532	69901481	263	20	78232	1.525	0.06363	0.656
C16orf11	ENSG00000161992	16	610422	615528	8	2	78232	1.5241	0.063739	0.657
ADARB2	ENSG00000185736	10	1228073	1779670	2358	182	78232	1.5236	0.063802	0.657
NOP58	ENSG00000055044	2	203130439	203168389	71	7	78232	1.5232	0.063849	0.657
USP31	ENSG00000103404	16	23072727	23160591	209	14	78232	1.5226	0.063931	0.658
ZNF436	ENSG00000125945	1	23685941	23695935	27	6	78232	1.5224	0.063949	0.658
LPPR5	ENSG00000117598	1	99355806	99470588	447	43	78232	1.5218	0.06403	0.658
CLDN5	ENSG00000184113	22	19510547	19515068	18	6	78232	1.5216	0.064049	0.658
TMEM59L	ENSG00000105696	19	18718240	18731849	44	11	78232	1.5214	0.064081	0.658
ZNF562	ENSG00000171466	19	9759330	9785776	61	7	78232	1.5211	0.064121	0.658
IFRD2	ENSG00000214706	3	50325163	50330349	4	2	78232	1.5206	0.064185	0.658
C10orf82	ENSG00000165863	10	118423207	118429775	15	5	78232	1.5203	0.06422	0.658
CD28	ENSG00000178562	2	204571198	204603635	70	9	78232	1.5193	0.06434	0.659
EPHA2	ENSG00000142627	1	16450832	16482582	57	13	78232	1.5182	0.064482	0.66
C6orf163	ENSG00000203872	6	88054567	88075181	62	6	78232	1.5181	0.064495	0.66
SOX15	ENSG00000129194	17	7491496	7493488	5	3	78232	1.5173	0.064597	0.661
Z98049.1	ENSG00000269048	6	166945369	166947709	2	1	78232	1.5172	0.064607	0.661
PARM1	ENSG00000169116	4	75858305	75975325	183	21	78232	1.5163	0.064717	0.661
AC109829.1	ENSG00000233438	2	27760253	27790011	65	7	78232	1.516	0.064761	0.661
CCDC54	ENSG00000138483	3	107096188	107097481	2	1	78232	1.5158	0.064782	0.661
ECHDC2	ENSG00000121310	1	53361656	53392884	37	9	78232	1.5157	0.064803	0.661
BBS4	ENSG00000140463	15	72978527	73030817	101	15	78232	1.5155	0.064819	0.661
M1AP	ENSG00000159374	2	74785010	74875465	56	13	78232	1.5154	0.064834	0.661
HIST1H2BN	ENSG00000233822	6	27806323	27823487	31	6	78232	1.5153	0.064854	0.661
TMEM212	ENSG00000186329	3	171561139	171656505	296	22	78232	1.5144	0.064961	0.661
SLMO2	ENSG00000101166	20	57608200	57617964	14	5	78232	1.5141	0.064999	0.661
GSTP1	ENSG00000084207	11	67351066	67354131	12	3	78232	1.5128	0.065165	0.662
ATPAF2	ENSG00000171953	17	17880723	17942523	80	7	78232	1.5128	0.065166	0.662
PIAS2	ENSG00000078043	18	44388353	44500123	271	15	78232	1.5126	0.065189	0.662
PBX4	ENSG00000105717	19	19672522	19729725	87	14	78232	1.5124	0.065213	0.662
CTNNAL1	ENSG00000119326	9	111704851	111775809	216	23	78232	1.5121	0.065254	0.662
FAM73A	ENSG00000180488	1	78245309	78344106	171	29	78232	1.5113	0.065356	0.663
PLEKHA7	ENSG00000166689	11	16799842	17035990	786	49	78232	1.5104	0.065471	0.664
BNIP3	ENSG00000176171	10	133781578	133795435	27	6	78232	1.5094	0.065602	0.664
COMMD3-BMI1	ENSG00000269897	10	22605317	22618471	3	2	78232	1.5091	0.065639	0.664
ARHGAP12	ENSG00000165322	10	32094365	32217742	221	17	78232	1.5089	0.065658	0.664
SLC16A8	ENSG00000100156	22	38474141	38480100	14	5	78232	1.5081	0.06576	0.665
FGF3	ENSG00000186895	11	69624992	69633792	40	5	78232	1.5079	0.065788	0.665
ZNF561	ENSG00000171469	19	9715356	9732075	36	5	78232	1.5071	0.06589	0.666
RALBP1	ENSG00000017797	18	9475007	9538114	218	25	78232	1.5059	0.066046	0.667
MAPKBP1	ENSG00000137802	15	42066632	42120053	84	13	78232	1.5048	0.06619	0.668
AKIRIN1	ENSG00000174574	1	39456895	39471731	51	6	78232	1.5047	0.066194	0.668
NDUFA3	ENSG00000170906	19	54606036	54612564	27	5	78232	1.5044	0.066245	0.668
USP4	ENSG00000114316	3	49315264	49378145	78	11	78232	1.5033	0.066376	0.669
MCHR2	ENSG00000152034	6	100367786	100442123	200	26	78232	1.5033	0.066386	0.669
DMXL1	ENSG00000172869	5	118373467	118584833	316	32	78232	1.5029	0.066429	0.669
CARF	ENSG00000138380	2	203776937	203851786	140	9	78232	1.5026	0.06647	0.669
RHNO1	ENSG00000171792	12	2985424	2998626	32	2	78232	1.502	0.066545	0.669
CSRNP2	ENSG00000110925	12	51454990	51477447	60	11	78232	1.5018	0.066573	0.669
ATP13A3	ENSG00000133657	3	194123401	194219093	172	16	78232	1.5013	0.066636	0.669
VANGL2	ENSG00000162738	1	160370376	160398468	56	11	78232	1.5011	0.066659	0.669
OR56A4	ENSG00000183389	11	6023216	6024424	3	1	78232	1.5009	0.066689	0.669
NAA40	ENSG00000110583	11	63706431	63724800	34	5	78232	1.5004	0.066749	0.669
TBXA2R	ENSG00000006638	19	3594504	3606838	52	7	78232	1.4994	0.066891	0.67
ZNF23	ENSG00000167377	16	71481500	71496998	32	10	78232	1.499	0.066933	0.67
RXFP3	ENSG00000182631	5	33936491	33939023	2	1	78232	1.4986	0.066991	0.67
TUBB1	ENSG00000101162	20	57594309	57601709	10	4	78232	1.4985	0.066997	0.67
STAT1	ENSG00000115415	2	191829084	191885686	137	22	78232	1.498	0.067066	0.67
MRPS22	ENSG00000175110	3	138724648	139076065	809	47	78232	1.4977	0.0671	0.67
MICALL1	ENSG00000100139	22	38301664	38338829	60	13	78232	1.4977	0.067106	0.67
C1orf200	ENSG00000179840	1	9712668	9714644	4	2	78232	1.4976	0.06712	0.67
ICA1L	ENSG00000163596	2	203640690	203736708	188	14	78232	1.4975	0.067132	0.67
TSGA10	ENSG00000135951	2	99613724	99771427	356	15	78232	1.4973	0.067155	0.67
PAICS	ENSG00000128050	4	57301907	57327534	64	9	78232	1.4964	0.067271	0.67
USP35	ENSG00000118369	11	77899858	77925757	49	8	78232	1.4962	0.067301	0.67
HSPA1A	ENSG00000204389	6	31783291	31785723	2	1	78232	1.4961	0.067318	0.67
LRRC24	ENSG00000254402	8	145747761	145752416	6	3	78232	1.496	0.067323	0.67
CCDC34	ENSG00000109881	11	27352374	27385415	80	14	78232	1.4949	0.067472	0.67
GBX1	ENSG00000164900	7	150845676	150871832	54	11	78232	1.4945	0.067517	0.67
HKDC1	ENSG00000156510	10	70980059	71027315	179	32	78232	1.4945	0.067517	0.67
MRPS33	ENSG00000090263	7	140705854	140715028	22	6	78232	1.4943	0.067546	0.67
TGM1	ENSG00000092295	14	24718320	24733638	35	13	78232	1.4938	0.067612	0.67
ERCC3	ENSG00000163161	2	128014866	128051752	83	16	78232	1.4931	0.067706	0.67
ZNF318	ENSG00000171467	6	43274872	43337216	86	13	78232	1.4931	0.067708	0.67
INHBE	ENSG00000139269	12	57846106	57853063	8	3	78232	1.4929	0.067726	0.67
MRGPRE	ENSG00000184350	11	3248928	3253616	19	6	78232	1.4923	0.067807	0.67
EMP1	ENSG00000134531	12	13349650	13369708	47	13	78232	1.4923	0.067813	0.67
SAAL1	ENSG00000166788	11	18091482	18127638	119	8	78232	1.4921	0.067838	0.67
RECQL4	ENSG00000160957	8	145736667	145743229	10	2	78232	1.4918	0.067874	0.67
PTH2R	ENSG00000144407	2	209224438	209719227	1496	69	78232	1.4917	0.067891	0.67
TMED6	ENSG00000157315	16	69377151	69385712	18	8	78232	1.4916	0.0679	0.67
MUC3A	ENSG00000228273	7	100547257	100550424	16	5	78232	1.4906	0.068031	0.67
BMI1	ENSG00000168283	10	22610140	22620413	3	1	78232	1.4904	0.06806	0.67
SERPINF2	ENSG00000167711	17	1646130	1658562	48	7	78232	1.49	0.068111	0.67
PYGM	ENSG00000068976	11	64513861	64527769	24	2	78232	1.4896	0.06816	0.67
PLD5	ENSG00000180287	1	242246288	242687998	1727	108	78232	1.4895	0.068179	0.67
ENO2	ENSG00000111674	12	7022909	7032861	11	3	78232	1.4892	0.068214	0.67
WDR12	ENSG00000138442	2	203739505	203879521	282	12	78232	1.4892	0.068217	0.67
ARHGEF1	ENSG00000076928	19	42387228	42434302	39	8	78232	1.4892	0.068219	0.67
ALG10B	ENSG00000175548	12	38710380	38717784	18	3	78232	1.4891	0.068229	0.67
HIST1H4K	ENSG00000197914	6	27798952	27799305	1	1	78232	1.4891	0.068233	0.67
PSTPIP1	ENSG00000140368	15	77285700	77329673	104	19	78232	1.4887	0.06828	0.67
CORO2A	ENSG00000106789	9	100883257	100954922	259	40	78232	1.4883	0.068342	0.67
HNRNPR	ENSG00000125944	1	23630264	23670829	37	6	78232	1.4882	0.068343	0.67
IL20RA	ENSG00000016402	6	137321108	137366298	89	19	78232	1.488	0.068372	0.67
CCDC166	ENSG00000255181	8	144788864	144790279	2	1	78232	1.4879	0.068387	0.67
ZNF10	ENSG00000256223	12	133707161	133736051	65	7	78232	1.4873	0.068474	0.67
FAM184A	ENSG00000111879	6	119280928	119470552	551	42	78232	1.4871	0.068495	0.67
ATP6V1C2	ENSG00000143882	2	10861775	10925236	197	30	78232	1.4867	0.068542	0.67
SP140L	ENSG00000185404	2	231191899	231268447	332	24	78232	1.4864	0.068584	0.67
NPM1	ENSG00000181163	5	170814120	170838141	66	7	78232	1.4864	0.068588	0.67
HLA-F	ENSG00000204642	6	29690552	29706305	62	11	78232	1.4855	0.068707	0.67
KLLN	ENSG00000227268	10	89618918	89623194	1	1	78232	1.4853	0.068728	0.67
RAD51D	ENSG00000185379	17	33426811	33448541	27	9	78232	1.4853	0.06873	0.67
AL049829.1	ENSG00000268702	14	23790839	23791484	2	1	78232	1.4853	0.068736	0.67
OR52M1	ENSG00000197790	11	4566421	4567374	5	3	78232	1.4852	0.068748	0.67
ANKRD36	ENSG00000135976	2	97779233	97930258	145	8	78232	1.485	0.068775	0.67
NASP	ENSG00000132780	1	46049518	46084566	47	6	78232	1.4835	0.068968	0.672
MPDU1	ENSG00000129255	17	7486847	7496107	12	5	78232	1.4834	0.068989	0.672
ATP2B4	ENSG00000058668	1	203595689	203713209	238	30	78232	1.4825	0.0691	0.672
ROBO1	ENSG00000169855	3	78646390	79816965	2616	96	78232	1.4822	0.06914	0.672
CCDC23	ENSG00000177868	1	43272723	43282954	24	6	78232	1.4821	0.069161	0.672
C3orf33	ENSG00000174928	3	155480401	155524140	106	14	78232	1.4819	0.069181	0.672
PHF12	ENSG00000109118	17	27232268	27278789	40	10	78232	1.4816	0.069226	0.672
CCR9	ENSG00000173585	3	45927996	45944667	39	10	78232	1.4815	0.069239	0.672
THEM4	ENSG00000159445	1	151846060	151882284	83	8	78232	1.4811	0.069286	0.672
USP40	ENSG00000085982	2	234384166	234475428	169	9	78232	1.4803	0.069397	0.672
TARSL2	ENSG00000185418	15	102193801	102264807	146	17	78232	1.4801	0.069427	0.672
HTRA1	ENSG00000166033	10	124221041	124274424	190	27	78232	1.48	0.069437	0.672
MEAF6	ENSG00000163875	1	37958176	37980375	76	14	78232	1.4798	0.069458	0.672
GRAP2	ENSG00000100351	22	40297086	40369725	97	22	78232	1.4798	0.069466	0.672
AL591806.1	ENSG00000268154	1	161035655	161035943	1	1	78232	1.4785	0.069639	0.672
NGFR	ENSG00000064300	17	47572655	47592379	55	16	78232	1.4783	0.069663	0.672
CEP97	ENSG00000182504	3	101442769	101489406	85	10	78232	1.4781	0.069692	0.672
C11orf72	ENSG00000184224	11	67370351	67374177	7	2	78232	1.4773	0.069803	0.672
SNAPC4	ENSG00000165684	9	139270029	139293249	72	9	78232	1.4773	0.069804	0.672
XKR8	ENSG00000158156	1	28285973	28294607	16	8	78232	1.4772	0.069807	0.672
MAST3	ENSG00000099308	19	18208603	18262502	198	19	78232	1.477	0.06984	0.672
TMEM200C	ENSG00000206432	18	5882071	5895954	36	9	78232	1.4769	0.069848	0.672
AP000783.1	ENSG00000254667	11	123301058	123306427	16	4	78232	1.4768	0.069871	0.672
ZNF570	ENSG00000171827	19	37958487	37976260	24	5	78232	1.4767	0.069879	0.672
TECRL	ENSG00000205678	4	65140975	65275186	474	16	78232	1.4766	0.069886	0.672
PPP1R13L	ENSG00000104881	19	45882892	45909607	57	15	78232	1.4764	0.069913	0.672
KCNK7	ENSG00000173338	11	65360326	65363467	3	2	78232	1.476	0.069966	0.672
DEFB136	ENSG00000205884	8	11831446	11832108	5	2	78232	1.4758	0.069995	0.672
DCAKD	ENSG00000172992	17	43100708	43138473	106	13	78232	1.4757	0.070016	0.672
DNAJC25	ENSG00000059769	9	114393632	114432508	148	19	78232	1.4755	0.070045	0.672
DNAJC25-GNG10	ENSG00000244115	9	114393666	114432509	148	19	78232	1.4755	0.070045	0.672
FGFR1	ENSG00000077782	8	38268656	38326352	83	17	78232	1.474	0.070238	0.673
AGAP3	ENSG00000133612	7	150782918	150841523	145	20	78232	1.474	0.070239	0.673
AK5	ENSG00000154027	1	77747736	78025651	1017	69	78232	1.4731	0.070356	0.673
CRYBB2	ENSG00000244752	22	25615489	25627836	60	15	78232	1.4729	0.070394	0.673
HDAC11	ENSG00000163517	3	13521224	13547916	66	16	78232	1.4722	0.070477	0.673
TBC1D22A	ENSG00000054611	22	47158518	47571336	1506	87	78232	1.4722	0.07048	0.673
PLIN3	ENSG00000105355	19	4838353	4867780	134	24	78232	1.4721	0.070501	0.673
LRRC14	ENSG00000160959	8	145743376	145750557	11	4	78232	1.4719	0.070519	0.673
UBASH3B	ENSG00000154127	11	122526383	122685181	492	67	78232	1.4718	0.070534	0.673
GIPC1	ENSG00000123159	19	14588572	14606944	77	16	78232	1.4718	0.070537	0.673
GAR1	ENSG00000109534	4	110736666	110745893	20	4	78232	1.4712	0.070624	0.673
DNHD1	ENSG00000179532	11	6518490	6614988	242	32	78232	1.4711	0.070631	0.673
NGF	ENSG00000134259	1	115828539	115880857	181	34	78232	1.4704	0.070724	0.673
OXER1	ENSG00000162881	2	42989642	42991401	7	2	78232	1.4703	0.070741	0.673
RNF145	ENSG00000145860	5	158584417	158637061	110	19	78232	1.4702	0.070751	0.673
APOBEC3D	ENSG00000243811	22	39410368	39429281	56	9	78232	1.4698	0.070804	0.673
ZNF700	ENSG00000196757	19	12035883	12061588	78	9	78232	1.4697	0.070816	0.673
CRYBB3	ENSG00000100053	22	25595817	25603330	29	12	78232	1.4692	0.070895	0.674
PCF11	ENSG00000165494	11	82868030	82898493	46	5	78232	1.4686	0.070964	0.674
PUS1	ENSG00000177192	12	132413745	132428406	29	6	78232	1.4684	0.070996	0.674
HYAL3	ENSG00000186792	3	50330262	50336899	4	2	78232	1.4681	0.071033	0.674
GYS1	ENSG00000104812	19	49471382	49496567	34	6	78232	1.4679	0.071072	0.674
FOXK1	ENSG00000164916	7	4683388	4811074	261	34	78232	1.4675	0.071126	0.674
KIF19	ENSG00000196169	17	72322349	72351959	99	18	78232	1.4673	0.071148	0.674
GPN1	ENSG00000198522	2	27851114	27874375	44	7	78232	1.467	0.071185	0.674
PLSCR4	ENSG00000114698	3	145910126	145968966	237	19	78232	1.4665	0.071258	0.674
CTNNA2	ENSG00000066032	2	79412357	80875905	4508	284	78232	1.4662	0.071293	0.674
NHLRC3	ENSG00000188811	13	39612443	39624246	17	7	78232	1.4658	0.071352	0.674
MRPL40	ENSG00000185608	22	19419425	19423598	13	3	78232	1.4657	0.071364	0.674
CANX	ENSG00000127022	5	179105629	179157926	142	17	78232	1.4642	0.071576	0.675
PWWP2A	ENSG00000170234	5	159488808	159546430	91	12	78232	1.464	0.071594	0.675
CD300C	ENSG00000167850	17	72537247	72542282	16	4	78232	1.4639	0.071612	0.675
RAI1	ENSG00000108557	17	17584787	17714767	190	27	78232	1.4638	0.071631	0.675
C15orf39	ENSG00000167173	15	75487984	75504510	12	4	78232	1.4635	0.071659	0.675
EGF	ENSG00000138798	4	110834040	110933422	205	15	78232	1.4628	0.071765	0.675
YIPF7	ENSG00000177752	4	44624086	44680573	237	16	78232	1.4627	0.071771	0.675
UAP1L1	ENSG00000197355	9	139971953	139978991	7	2	78232	1.4623	0.071824	0.675
NOC4L	ENSG00000184967	12	132628993	132637013	13	6	78232	1.4623	0.071832	0.675
GSK3A	ENSG00000105723	19	42734338	42746777	12	3	78232	1.4622	0.071846	0.675
FBXO36	ENSG00000153832	2	230787018	230877825	132	21	78232	1.4622	0.071848	0.675
CLASP2	ENSG00000163539	3	33537737	33759848	323	23	78232	1.4619	0.071887	0.675
[truncated: 16,764 more rows]

## Sheet: T7.tissue53
Table 7.Tissue enrichment analysis for genes differentially associated with the two disorders (performed in 53 general tissue types in GTEx using MAGMA)
Tissues that having an adjusted p-value (FDR) below 0.05 are highlighted in bold.
Name	Coefficient	Coefficient_std_error	Coefficient_P_value	P(FDR)
Brain_Spinal_cord_(cervical_c-1)	7.12808e-09	2.58488e-09	0.00291132	0.101
Brain_Substantia_nigra	6.26582e-09	2.44387e-09	0.00517533	0.101
Brain_Nucleus_accumbens_(basal_ganglia)	6.76893e-09	2.73994e-09	0.00674686	0.101
Brain_Hypothalamus	6.81342e-09	2.80927e-09	0.00764707	0.101
Brain_Putamen_(basal_ganglia)	5.95902e-09	2.74205e-09	0.0148826	0.158
Brain_Cerebellum	6.51153e-09	3.15952e-09	0.0196553	0.171
Brain_Caudate_(basal_ganglia)	5.22515e-09	2.60913e-09	0.0226079	0.171
Brain_Cerebellar_Hemisphere	5.63145e-09	3.02661e-09	0.0313972	0.18
Brain_Cortex	4.97755e-09	2.71728e-09	0.0334899	0.18
Skin_Not_Sun_Exposed_(Suprapubic)	5.2322e-09	2.86693e-09	0.0339989	0.18
Minor_Salivary_Gland	4.14891e-09	2.69732e-09	0.0620049	0.278
Brain_Amygdala	4.07155e-09	2.659e-09	0.062856	0.278
Brain_Frontal_Cortex_(BA9)	3.88213e-09	2.65066e-09	0.0715163	0.291
Brain_Anterior_cingulate_cortex_(BA24)	3.83174e-09	2.68745e-09	0.0769646	0.291
Vagina	3.08275e-09	2.5203e-09	0.110633	0.378
Skin_Sun_Exposed_(Lower_leg)	3.3941e-09	2.81969e-09	0.11435	0.378
Brain_Hippocampus	2.13263e-09	2.58374e-09	0.204571	0.626
Esophagus_Mucosa	2.38376e-09	3.04697e-09	0.217008	0.626
Uterus	2.08882e-09	2.89383e-09	0.235203	0.626
Testis	1.89403e-09	2.6553e-09	0.23783	0.626
Cervix_Ectocervix	1.70428e-09	2.57098e-09	0.2537	0.626
Stomach	1.85812e-09	2.88296e-09	0.259619	0.626
Cells_Transformed_fibroblasts	1.23921e-09	2.87376e-09	0.333156	0.767
Adipose_Subcutaneous	8.85887e-10	3.09087e-09	0.387204	0.855
Breast_Mammary_Tissue	6.94134e-10	2.90736e-09	0.40565	0.861
Adipose_Visceral_(Omentum)	3.97706e-10	3.16584e-09	0.450015	0.882
Colon_Transverse	3.51336e-10	3.34443e-09	0.458168	0.882
Muscle_Skeletal	2.4242e-10	2.84411e-09	0.466037	0.882
Lung	-4.68465e-10	3.56435e-09	0.552283	0.954
Small_Intestine_Terminal_Ileum	-4.62961e-10	3.39248e-09	0.554274	0.954
Pituitary	-4.27864e-10	2.93229e-09	0.558006	0.954
Bladder	-5.74695e-10	2.77533e-09	0.582024	0.964
Colon_Sigmoid	-1.34534e-09	2.95203e-09	0.67571	0.999
Spleen	-1.78346e-09	3.36754e-09	0.701806	0.999
Liver	-3.14054e-09	3.2537e-09	0.832783	0.999
Ovary	-2.56157e-09	2.53335e-09	0.844026	0.999
Cervix_Endocervix	-2.71464e-09	2.6831e-09	0.844173	0.999
Prostate	-3.53956e-09	3.17808e-09	0.867305	0.999
Heart_Left_Ventricle	-3.79594e-09	2.9244e-09	0.90286	0.999
Adrenal_Gland	-3.8146e-09	2.67721e-09	0.922899	0.999
Thyroid	-3.88261e-09	2.6522e-09	0.928392	0.999
Kidney_Cortex	-4.13716e-09	2.74137e-09	0.934371	0.999
Esophagus_Muscularis	-4.7967e-09	2.90007e-09	0.950936	0.999
Nerve_Tibial	-4.41062e-09	2.64056e-09	0.952573	0.999
Artery_Aorta	-4.79538e-09	2.61639e-09	0.966585	0.999
Cells_EBV-transformed_lymphocytes	-7.70296e-09	4.19441e-09	0.966857	0.999
Pancreas	-5.79308e-09	2.94466e-09	0.975427	0.999
Fallopian_Tube	-6.48493e-09	2.93455e-09	0.986442	0.999
Whole_Blood	-7.12711e-09	3.10888e-09	0.989062	0.999
Artery_Tibial	-6.42126e-09	2.64453e-09	0.992412	0.999
Heart_Atrial_Appendage	-6.34496e-09	2.56797e-09	0.99326	0.999
Esophagus_Gastroesophageal_Junction	-7.70382e-09	3.02414e-09	0.994574	0.999
Artery_Coronary	-7.75034e-09	2.59829e-09	0.998572	0.999

## Sheet: T8.brain13
Table 8. Tissue enrichment analysis within 13 GTEx brain regions
Regions with an adjusted p-value (FDR) below 0.05 are highlighted in bold. This is a competitive analysis comapring each brain regions against others. For example, for the first row, the results are computed for cortex versus other brain regions instead of cortex versus other tissues in GTEx (as in the last table).
Name	Coefficient	Coefficient_std_error	Coefficient_P_value	P(FDR)
Brain_Cerebellum	6.53669e-09	3.75802e-09	0.0409825	0.286
Brain_Spinal_cord_(cervical_c-1)	4.22939e-09	2.64559e-09	0.0549487	0.286
Brain_Substantia_nigra	4.32509e-09	2.86998e-09	0.0659039	0.286
Brain_Hypothalamus	3.99985e-09	3.04812e-09	0.0947203	0.308
Brain_Cortex	2.65428e-09	2.65015e-09	0.158279	0.411
Brain_Cerebellar_Hemisphere	2.18384e-09	3.1355e-09	0.243062	0.457
Brain_Nucleus_accumbens_(basal_ganglia)	1.81639e-09	2.64823e-09	0.246392	0.457
Brain_Frontal_Cortex_(BA9)	7.12216e-10	2.33192e-09	0.380023	0.618
Brain_Hippocampus	-3.26526e-10	2.61872e-09	0.549615	0.794
Brain_Amygdala	-7.61654e-10	2.29393e-09	0.630067	0.806
Brain_Putamen_(basal_ganglia)	-1.50146e-09	3.16693e-09	0.682288	0.806
Brain_Anterior_cingulate_cortex_(BA24)	-1.94812e-09	2.49591e-09	0.782459	0.818
Brain_Caudate_(basal_ganglia)	-2.4995e-09	2.7589e-09	0.817526	0.818

## Sheet: T9.cell.type
Table 9. Cell-type enrichment analysis for genes differentially associated with the two disorders (performed in 166 cell types using MAGMA)
Cell types with an adjusted p-value (false discovery rate) below 0.05 within one dataset are highlighted in bold.
Dataset	brain_region	Cell_type	Cell type_Full name	NGENES	BETA	BETA_STD	SE	P	P (FDR) within one dataset	P (FDR) across all datasets
Linnarsson_GSE76381_Human_Midbrain	Midbrain	NbGaba	GABAergic neurons neuroblasts	14941	0.13786	0.038038	0.046526	0.001526	0.03815	0.253316
Linnarsson_GSE76381_Human_Midbrain	Midbrain	Gaba	GABAergic neurons	14941	0.1432	0.035836	0.054329	0.0042025	0.0525313	0.348807
GSE104276_Human_Prefrontal_cortex_all_ages	Prefrontal cortex	GABAergic_neurons	GABAergic neurons	17557	0.038848	0.06109	0.016527	0.0093787	0.0562722	0.440066
Linnarsson_GSE76381_Human_Midbrain	Midbrain	NbML5	mediolateral neuroblasts	14941	0.16295	0.042257	0.07071	0.010604	0.0883667	0.440066
Linnarsson_GSE76381_Human_Midbrain	Midbrain	DA2	dopaminergic neurons	14941	0.12044	0.034759	0.056666	0.016784	0.1049	0.557229
Linnarsson_GSE76381_Human_Midbrain	Midbrain	DA1	dopaminergic neurons	14941	0.083562	0.028402	0.047909	0.040574	0.175404	0.69881
Linnarsson_GSE76381_Human_Midbrain	Midbrain	Sert	serotonergic neurons	14941	0.055787	0.023515	0.032303	0.042097	0.175404	0.69881
GSE67835_Human_Cortex_woFetal	Cortex	neurons	neurons	16864	0.015748	0.030067	0.0081105	0.026099	0.182693	0.618919
Linnarsson_GSE76381_Human_Midbrain	Midbrain	RN	red nucleus	14941	0.10544	0.029732	0.064803	0.051868	0.185243	0.717507
Linnarsson_GSE76381_Human_Midbrain	Midbrain	OMTN	oculomotor and trochlear nucleus	14941	0.093158	0.034909	0.061949	0.066331	0.207284	0.786496
GSE67835_Human_Cortex_woFetal	Cortex	hybrid	hybrid	16864	0.017029	0.032123	0.011291	0.065769	0.230191	0.786496
GSE67835_Human_Cortex	Cortex	neurons	neurons	16864	0.014338	0.027376	0.0082765	0.041611	0.374499	0.69881
GSE67835_Human_Cortex	Cortex	hybrid	hybrid	16864	0.013731	0.025901	0.011051	0.10703	0.481635	0.861171
GSE67835_Human_Cortex	Cortex	fetal_quiescent	fetal_quiescent	16864	0.0083824	0.013183	0.0088718	0.17238	0.51714	0.861171
GSE67835_Human_Cortex_woFetal	Cortex	astrocytes	Astrocytes	16864	0.0023197	0.0038836	0.0079657	0.38545	0.53963	0.869971
GSE67835_Human_Cortex_woFetal	Cortex	oligodendrocytes	oligodendrocytes	16864	0.0056709	0.0096552	0.0084078	0.25001	0.53963	0.869971
GSE67835_Human_Cortex_woFetal	Cortex	OPC	oligodendrocyte precursor cells	16864	0.0041844	0.0068059	0.0088333	0.31786	0.53963	0.869971
GSE67835_Human_Cortex	Cortex	astrocytes	Astrocytes	16864	0.0020559	0.0034418	0.0075949	0.39332	0.58998	0.869971
GSE67835_Human_Cortex	Cortex	oligodendrocytes	oligodendrocytes	16864	0.0047655	0.0081136	0.0080409	0.27671	0.58998	0.869971
GSE67835_Human_Cortex	Cortex	OPC	oligodendrocyte precursor cells	16864	0.0033007	0.0053686	0.0085374	0.34952	0.58998	0.869971
Allen_Human_MTG_level1	Middle Temporal Gyrus	GABAergic	GABAergic neurons	17615	0.0050568	0.0099091	0.015897	0.3752	0.596505	0.869971
Allen_Human_MTG_level1	Middle Temporal Gyrus	Non.neuronal	Non.neuronal	17615	0.0027265	0.0038167	0.010511	0.39767	0.596505	0.869971
Allen_Human_LGN_level1	Lateral Geniculate Nucleus	GABAergic	GABAergic neurons	17615	0.0029028	0.0062129	0.011262	0.3983	0.59745	0.869971
Allen_Human_LGN_level1	Lateral Geniculate Nucleus	Non.Neuronal	Non.Neuronal	17615	0.0050892	0.0077527	0.008911	0.28396	0.59745	0.869971
DroNc_Human_Hippocampus	Hippocampus	ASC1	Astrocytes	17193	0.077968	0.0031672	0.27207	0.38722	0.657945	0.869971
DroNc_Human_Hippocampus	Hippocampus	exCA1	pyramidal neurons (Hip CA)	17193	0.07491	0.0071087	0.18592	0.34351	0.657945	0.869971
DroNc_Human_Hippocampus	Hippocampus	exCA3	pyramidal neurons (Hip CA)	17193	0.05712	0.0044013	0.19608	0.38541	0.657945	0.869971
DroNc_Human_Hippocampus	Hippocampus	exPFC1	glutamatergic neurons (prefrontal cortex)	17193	0.16841	0.013693	0.22229	0.22434	0.657945	0.869971
DroNc_Human_Hippocampus	Hippocampus	exPFC2	glutamatergic neurons (prefrontal cortex)	17193	0.081852	0.011192	0.14774	0.28979	0.657945	0.869971
DroNc_Human_Hippocampus	Hippocampus	GABA1	GABAergic interneurons	17193	0.24342	0.018127	0.2147	0.12846	0.657945	0.861171
DroNc_Human_Hippocampus	Hippocampus	GABA2	GABAergic interneurons	17193	0.27928	0.020407	0.21789	0.099975	0.657945	0.861171
DroNc_Human_Hippocampus	Hippocampus	ODC1	oligodendrocytes	17193	0.11736	0.0041929	0.26558	0.32928	0.657945	0.869971
DroNc_Human_Hippocampus	Hippocampus	ODC2	oligodendrocytes	17193	0.036826	0.0015556	0.22381	0.43465	0.657945	0.889389
DroNc_Human_Hippocampus	Hippocampus	OPC	oligodendrocyte precursor cells	17193	0.050799	0.0017271	0.32893	0.43863	0.657945	0.889389
Allen_Human_LGN_level2	Lateral Geniculate Nucleus	LGN_Exc_PRKCG_GRB14	glutamatergic neurons	17615	0.0045865	0.010853	0.0077803	0.27777	0.666648	0.869971
Allen_Human_LGN_level2	Lateral Geniculate Nucleus	LGN_Inh_LAMP5	GABAergic neurons	17615	0.00796	0.017374	0.006791	0.12058	0.666648	0.861171
Allen_Human_LGN_level2	Lateral Geniculate Nucleus	LGN_Inh_TRPC4	GABAergic neurons	17615	0.010256	0.022648	0.0094808	0.13968	0.666648	0.861171
Allen_Human_LGN_level2	Lateral Geniculate Nucleus	Oligo_MAG	oligodendrocyte	17615	0.0042188	0.007319	0.0062239	0.24894	0.666648	0.869971
Allen_Human_LGN_level2	Lateral Geniculate Nucleus	OPC_PDGFRA	oligodendrocyte precursor cells	17615	0.0070029	0.011442	0.0075927	0.17819	0.666648	0.861171
Linnarsson_GSE101601_Human_Temporal_cortex	Temporal cortex	GABA_4	GABAergic neurons	17395	0.17319	0.024236	0.15078	0.12537	0.684787	0.861171
Linnarsson_GSE101601_Human_Temporal_cortex	Temporal cortex	GABA_5	GABAergic neurons	17395	0.22196	0.022553	0.22331	0.16013	0.684787	0.861171
Linnarsson_GSE101601_Human_Temporal_cortex	Temporal cortex	Glut_3	glutamatergic neurons	17395	0.16429	0.025489	0.18461	0.18676	0.684787	0.861171
Linnarsson_GSE101601_Human_Temporal_cortex	Temporal cortex	GABA_1	GABAergic neurons	17395	0.053354	0.0049519	0.1519	0.3627	0.693458	0.869971
Linnarsson_GSE101601_Human_Temporal_cortex	Temporal cortex	GABA_2	GABAergic neurons	17395	0.060653	0.0068213	0.1956	0.37825	0.693458	0.869971
Linnarsson_GSE101601_Human_Temporal_cortex	Temporal cortex	Glut_4	glutamatergic neurons	17395	0.068635	0.014081	0.13502	0.30562	0.693458	0.869971
Linnarsson_GSE76381_Human_Midbrain	Midbrain	DA0	dopaminergic neurons	14941	0.041467	0.0098729	0.076513	0.29393	0.703705	0.869971
Linnarsson_GSE76381_Human_Midbrain	Midbrain	OPC	oligodendrocyte precursor cells	14941	0.025672	0.0083747	0.051665	0.30963	0.703705	0.869971
Linnarsson_GSE76381_Human_Midbrain	Midbrain	ProgFPL	progenitor lateral floorplate	14941	0.02647	0.010724	0.045931	0.28221	0.703705	0.869971
Allen_Human_MTG_level1	Middle Temporal Gyrus	Glutamatergic	glutamatergic neurons	17615	-0.0095663	-0.021179	0.012432	0.77919	0.77919	0.967523
DroNc_Human_Hippocampus	Hippocampus	ASC2	Astrocytes	17193	-0.049016	-0.0021358	0.24289	0.57996	0.790855	0.967523
Linnarsson_GSE101601_Human_Temporal_cortex	Temporal cortex	GABA_3	GABAergic neurons	17395	-0.055586	-0.0060185	0.20636	0.60617	0.79597	0.967523
Linnarsson_GSE101601_Human_Temporal_cortex	Temporal cortex	Glut_1	glutamatergic neurons	17395	-0.18015	-0.025326	0.21775	0.79597	0.79597	0.967523
Linnarsson_GSE101601_Human_Temporal_cortex	Temporal cortex	Glut_2	glutamatergic neurons	17395	-0.0694	-0.014922	0.13483	0.69663	0.79597	0.967523
Linnarsson_GSE101601_Human_Temporal_cortex	Temporal cortex	Glut_5	glutamatergic neurons	17395	-0.16515	-0.01894	0.24058	0.75378	0.79597	0.967523
Linnarsson_GSE101601_Human_Temporal_cortex	Temporal cortex	Glut_6	glutamatergic neurons	17395	-0.030529	-0.0047252	0.10211	0.61752	0.79597	0.967523
GSE67835_Human_Cortex	Cortex	fetal_replicating	fetal_replicating	16864	-0.0028506	-0.0043705	0.0084728	0.63173	0.812224	0.967523
Allen_Human_LGN_level1	Lateral Geniculate Nucleus	Glutamatergic	glutamatergic neurons	17615	-0.0093914	-0.022434	0.010146	0.82268	0.82268	0.967523
GSE104276_Human_Prefrontal_cortex_all_ages	Prefrontal cortex	Astrocytes	Astrocytes	17557	-0.0063005	-0.012238	0.010914	0.71812	0.861744	0.967523
GSE104276_Human_Prefrontal_cortex_all_ages	Prefrontal cortex	Microglia	microglia	17557	0.0010421	0.0018819	0.0086768	0.4522	0.861744	0.889389
GSE104276_Human_Prefrontal_cortex_all_ages	Prefrontal cortex	Neurons	Neurons	17557	0.0074958	0.013351	0.016202	0.32181	0.861744	0.869971
GSE104276_Human_Prefrontal_cortex_all_ages	Prefrontal cortex	OPC	oligodendrocyte precursor cells	17557	-0.0051368	-0.0091751	0.017005	0.6187	0.861744	0.967523
Allen_Human_LGN_level2	Lateral Geniculate Nucleus	Astro_CPAMD8	Astrocytes	17615	-0.0064104	-0.010314	0.0067842	0.82764	0.86204	0.967523
Allen_Human_LGN_level2	Lateral Geniculate Nucleus	Astro_LGR6	Astrocytes	17615	-0.0039745	-0.0070176	0.0061778	0.74	0.86204	0.967523
Allen_Human_LGN_level2	Lateral Geniculate Nucleus	LGN_Exc_BTNL9	glutamatergic neurons	17615	-0.0049944	-0.012009	0.0081435	0.73015	0.86204	0.967523
Allen_Human_LGN_level2	Lateral Geniculate Nucleus	LGN_Exc_PRKCG_BCHE	glutamatergic neurons	17615	-0.0061501	-0.014666	0.008043	0.77776	0.86204	0.967523
Allen_Human_LGN_level2	Lateral Geniculate Nucleus	LGN_Inh_CTXN3	GABAergic neurons	17615	-0.0070897	-0.015812	0.0085999	0.79513	0.86204	0.967523
Allen_Human_LGN_level2	Lateral Geniculate Nucleus	LGN_Inh_NTRK1	GABAergic neurons	17615	-0.0088677	-0.02057	0.0081389	0.86204	0.86204	0.974614
Allen_Human_LGN_level2	Lateral Geniculate Nucleus	Micro_C1QB	microglia	17615	0.00079172	0.0010166	0.0070681	0.45541	0.86204	0.889389
Linnarsson_GSE76381_Human_Midbrain	Midbrain	NbM	medial neuroblast	14941	0.007141	0.0020708	0.079179	0.46407	0.862607	0.889588
Linnarsson_GSE76381_Human_Midbrain	Midbrain	NbML1	mediolateral neuroblasts	14941	0.012785	0.0039632	0.072172	0.4297	0.862607	0.889389
Linnarsson_GSE76381_Human_Midbrain	Midbrain	NProg	neuronal progenitor	14941	0.0036249	0.00094037	0.085334	0.48306	0.862607	0.900988
Linnarsson_GSE76381_Human_Midbrain	Midbrain	Rgl1	radial glia-like cells	14941	-0.0025361	-0.00085729	0.056968	0.51775	0.862917	0.944183
DroNc_Human_Hippocampus	Hippocampus	exDG	granule neurons (Hip dentate gyrus)	17193	-0.14425	-0.011331	0.19014	0.77597	0.89535	0.967523
DroNc_Human_Hippocampus	Hippocampus	MG	microglia	17193	-0.16367	-0.0054417	0.281	0.71987	0.89535	0.967523
GSE104276_Human_Prefrontal_cortex_all_ages	Prefrontal cortex	Stem_cells	stem cells	17557	-0.015832	-0.030446	0.012126	0.90416	0.90416	0.974614
GSE67835_Human_Cortex	Cortex	microglia	microglia	16864	-0.0066056	-0.0083316	0.0076602	0.80574	0.906458	0.967523
GSE67835_Human_Cortex_woFetal	Cortex	microglia	microglia	16864	-0.0065669	-0.0082828	0.0077854	0.80052	0.93394	0.967523
Allen_Human_MTG_level2	Middle Temporal Gyrus	Astro_L1.2_FGFR3_GFAP	Astrocytes	17615	0.0034705	0.0053869	0.0061228	0.28542	0.937521	0.869971
Allen_Human_MTG_level2	Middle Temporal Gyrus	Astro_L1.6_FGFR3_SLC14A1	Astrocytes	17615	0.0030919	0.0054063	0.0056698	0.29277	0.937521	0.869971
Allen_Human_MTG_level2	Middle Temporal Gyrus	Exc_L2_LAMP5_LTK	glutamatergic neurons	17615	0.00052341	0.0011224	0.0097767	0.47865	0.937521	0.900988
Allen_Human_MTG_level2	Middle Temporal Gyrus	Exc_L2.3_LINC00507_FREM3	glutamatergic neurons	17615	-0.0052192	-0.012048	0.01026	0.6945	0.937521	0.967523
Allen_Human_MTG_level2	Middle Temporal Gyrus	Exc_L2.4_LINC00507_GLP2R	glutamatergic neurons	17615	-0.0063248	-0.013859	0.010349	0.72945	0.937521	0.967523
Allen_Human_MTG_level2	Middle Temporal Gyrus	Exc_L3.4_RORB_CARM1P1	glutamatergic neurons	17615	-0.012127	-0.028276	0.0097524	0.89314	0.937521	0.974614
Allen_Human_MTG_level2	Middle Temporal Gyrus	Exc_L3.5_RORB_COL22A1	glutamatergic neurons	17615	0.0057855	0.012129	0.0096212	0.27381	0.937521	0.869971
Allen_Human_MTG_level2	Middle Temporal Gyrus	Exc_L3.5_RORB_ESR1	glutamatergic neurons	17615	-0.0052111	-0.011136	0.01057	0.689	0.937521	0.967523
Allen_Human_MTG_level2	Middle Temporal Gyrus	Exc_L3.5_RORB_FILIP1L	glutamatergic neurons	17615	-0.0086191	-0.019162	0.010356	0.79737	0.937521	0.967523
Allen_Human_MTG_level2	Middle Temporal Gyrus	Exc_L3.5_RORB_TWIST2	glutamatergic neurons	17615	-0.0062723	-0.01338	0.0099961	0.73482	0.937521	0.967523
Allen_Human_MTG_level2	Middle Temporal Gyrus	Exc_L4.5_FEZF2_SCN4B	glutamatergic neurons	17615	-0.002336	-0.0056072	0.0080787	0.61377	0.937521	0.967523
Allen_Human_MTG_level2	Middle Temporal Gyrus	Exc_L4.5_RORB_DAPK2	glutamatergic neurons	17615	-0.0077021	-0.016661	0.010724	0.76369	0.937521	0.967523
Allen_Human_MTG_level2	Middle Temporal Gyrus	Exc_L4.5_RORB_FOLH1B	glutamatergic neurons	17615	-0.0088011	-0.020704	0.0098572	0.81403	0.937521	0.967523
Allen_Human_MTG_level2	Middle Temporal Gyrus	Exc_L4.6_FEZF2_IL26	glutamatergic neurons	17615	-0.0065306	-0.014497	0.0095237	0.75355	0.937521	0.967523
Allen_Human_MTG_level2	Middle Temporal Gyrus	Exc_L4.6_RORB_C1R	glutamatergic neurons	17615	-0.0022239	-0.0049216	0.010187	0.5864	0.937521	0.967523
Allen_Human_MTG_level2	Middle Temporal Gyrus	Exc_L4.6_RORB_SEMA3E	glutamatergic neurons	17615	-0.013742	-0.030108	0.011273	0.88857	0.937521	0.974614
Allen_Human_MTG_level2	Middle Temporal Gyrus	Exc_L5.6_FEZF2_ABO	glutamatergic neurons	17615	-0.0067473	-0.015524	0.0093902	0.76378	0.937521	0.967523
Allen_Human_MTG_level2	Middle Temporal Gyrus	Exc_L5.6_FEZF2_EFTUD1P1	glutamatergic neurons	17615	0.0061421	0.014382	0.0091788	0.2517	0.937521	0.869971
Allen_Human_MTG_level2	Middle Temporal Gyrus	Exc_L5.6_RORB_TTC12	glutamatergic neurons	17615	-0.0022968	-0.0053529	0.0097124	0.59347	0.937521	0.967523
Allen_Human_MTG_level2	Middle Temporal Gyrus	Exc_L5.6_SLC17A7_IL15	glutamatergic neurons	17615	-0.00063157	-0.001436	0.0091842	0.52741	0.937521	0.944183
Allen_Human_MTG_level2	Middle Temporal Gyrus	Exc_L5.6_THEMIS_C1QL3	glutamatergic neurons	17615	-0.0034332	-0.0080552	0.0098893	0.63576	0.937521	0.967523
Allen_Human_MTG_level2	Middle Temporal Gyrus	Exc_L5.6_THEMIS_CRABP1	glutamatergic neurons	17615	0.0025339	0.0058877	0.0082368	0.37918	0.937521	0.869971
Allen_Human_MTG_level2	Middle Temporal Gyrus	Exc_L5.6_THEMIS_DCSTAMP	glutamatergic neurons	17615	-0.0039121	-0.0093034	0.00778	0.69246	0.937521	0.967523
Allen_Human_MTG_level2	Middle Temporal Gyrus	Exc_L5.6_THEMIS_FGF10	glutamatergic neurons	17615	0.0079684	0.018784	0.0081926	0.16537	0.937521	0.861171
Allen_Human_MTG_level2	Middle Temporal Gyrus	Exc_L6_FEZF2_OR2T8	glutamatergic neurons	17615	0.0022468	0.005415	0.0076257	0.38414	0.937521	0.869971
Allen_Human_MTG_level2	Middle Temporal Gyrus	Exc_L6_FEZF2_SCUBE1	glutamatergic neurons	17615	-5.9353e-05	-0.00013746	0.0082265	0.50288	0.937521	0.927534
Allen_Human_MTG_level2	Middle Temporal Gyrus	Inh_L1_SST_CHRNA4	GABAergic neurons	17615	-0.0026664	-0.005323	0.0095395	0.61007	0.937521	0.967523
Allen_Human_MTG_level2	Middle Temporal Gyrus	Inh_L1_SST_NMBR	GABAergic neurons	17615	0.011018	0.022142	0.010631	0.15002	0.937521	0.861171
Allen_Human_MTG_level2	Middle Temporal Gyrus	Inh_L1.2_GAD1_MC4R	GABAergic neurons	17615	-0.0075128	-0.014547	0.0099579	0.77471	0.937521	0.967523
Allen_Human_MTG_level2	Middle Temporal Gyrus	Inh_L1.2_LAMP5_DBP	GABAergic neurons	17615	0.0068749	0.014387	0.008124	0.19872	0.937521	0.869971
Allen_Human_MTG_level2	Middle Temporal Gyrus	Inh_L1.2_PAX6_CDH12	GABAergic neurons	17615	0.00084949	0.0017405	0.010022	0.46623	0.937521	0.889588
Allen_Human_MTG_level2	Middle Temporal Gyrus	Inh_L1.2_PAX6_TNFAIP8L3	GABAergic neurons	17615	-0.0018654	-0.0042379	0.0077475	0.59513	0.937521	0.967523
Allen_Human_MTG_level2	Middle Temporal Gyrus	Inh_L1.2_SST_BAGE2	GABAergic neurons	17615	0.010092	0.019141	0.011171	0.18315	0.937521	0.861171
Allen_Human_MTG_level2	Middle Temporal Gyrus	Inh_L1.2_VIP_LBH	GABAergic neurons	17615	0.00686	0.014689	0.010607	0.25891	0.937521	0.869971
Allen_Human_MTG_level2	Middle Temporal Gyrus	Inh_L1.2_VIP_PCDH20	GABAergic neurons	17615	0.0037087	0.0073608	0.010338	0.3599	0.937521	0.869971
Allen_Human_MTG_level2	Middle Temporal Gyrus	Inh_L1.2_VIP_TSPAN12	GABAergic neurons	17615	-0.01075	-0.021827	0.0096372	0.86767	0.937521	0.974614
Allen_Human_MTG_level2	Middle Temporal Gyrus	Inh_L1.3_PAX6_SYT6	GABAergic neurons	17615	0.0022001	0.0049071	0.0096046	0.40941	0.937521	0.882624
Allen_Human_MTG_level2	Middle Temporal Gyrus	Inh_L1.3_SST_CALB1	GABAergic neurons	17615	0.005618	0.010522	0.011686	0.31535	0.937521	0.869971
Allen_Human_MTG_level2	Middle Temporal Gyrus	Inh_L1.3_VIP_ADAMTSL1	GABAergic neurons	17615	0.017794	0.03678	0.010823	0.050092	0.937521	0.717507
Allen_Human_MTG_level2	Middle Temporal Gyrus	Inh_L1.3_VIP_CCDC184	GABAergic neurons	17615	0.02005	0.042181	0.010267	0.025429	0.937521	0.618919
Allen_Human_MTG_level2	Middle Temporal Gyrus	Inh_L1.3_VIP_CHRM2	GABAergic neurons	17615	0.0039613	0.0077724	0.01108	0.36036	0.937521	0.869971
Allen_Human_MTG_level2	Middle Temporal Gyrus	Inh_L1.3_VIP_GGH	GABAergic neurons	17615	0.009518	0.018258	0.010126	0.17363	0.937521	0.861171
Allen_Human_MTG_level2	Middle Temporal Gyrus	Inh_L1.4_LAMP5_LCP2	GABAergic neurons	17615	0.0048375	0.010028	0.010116	0.31626	0.937521	0.869971
Allen_Human_MTG_level2	Middle Temporal Gyrus	Inh_L1.4_VIP_CHRNA6	GABAergic neurons	17615	-0.010034	-0.020799	0.0091324	0.86404	0.937521	0.974614
Allen_Human_MTG_level2	Middle Temporal Gyrus	Inh_L1.4_VIP_OPRM1	GABAergic neurons	17615	-0.00089957	-0.0017717	0.010258	0.53494	0.937521	0.944681
Allen_Human_MTG_level2	Middle Temporal Gyrus	Inh_L1.4_VIP_PENK	GABAergic neurons	17615	-0.00061377	-0.0013273	0.0084456	0.52897	0.937521	0.944183
Allen_Human_MTG_level2	Middle Temporal Gyrus	Inh_L2.3_VIP_CASC6	GABAergic neurons	17615	0.0098687	0.021918	0.009828	0.15766	0.937521	0.861171
Allen_Human_MTG_level2	Middle Temporal Gyrus	Inh_L2.4_PVALB_WFDC2	GABAergic neurons	17615	-0.0016876	-0.0036683	0.010515	0.56375	0.937521	0.967523
Allen_Human_MTG_level2	Middle Temporal Gyrus	Inh_L2.4_SST_FRZB	GABAergic neurons	17615	0.0021212	0.0043888	0.010547	0.4203	0.937521	0.889389
Allen_Human_MTG_level2	Middle Temporal Gyrus	Inh_L2.4_VIP_CBLN1	GABAergic neurons	17615	0.011097	0.021408	0.010363	0.14213	0.937521	0.861171
Allen_Human_MTG_level2	Middle Temporal Gyrus	Inh_L2.4_VIP_SPAG17	GABAergic neurons	17615	0.0013765	0.0027502	0.0096345	0.4432	0.937521	0.889389
Allen_Human_MTG_level2	Middle Temporal Gyrus	Inh_L2.5_PVALB_SCUBE3	GABAergic neurons	17615	0.0093278	0.019632	0.0084907	0.13598	0.937521	0.861171
Allen_Human_MTG_level2	Middle Temporal Gyrus	Inh_L2.5_VIP_SERPINF1	GABAergic neurons	17615	0.0097535	0.019199	0.0099226	0.16282	0.937521	0.861171
Allen_Human_MTG_level2	Middle Temporal Gyrus	Inh_L2.5_VIP_TYR	GABAergic neurons	17615	-0.004545	-0.0091355	0.010003	0.67521	0.937521	0.967523
Allen_Human_MTG_level2	Middle Temporal Gyrus	Inh_L2.6_LAMP5_CA1	GABAergic neurons	17615	0.011503	0.024389	0.010285	0.13169	0.937521	0.861171
Allen_Human_MTG_level2	Middle Temporal Gyrus	Inh_L2.6_VIP_QPCT	GABAergic neurons	17615	0.0051366	0.01045	0.0092776	0.28991	0.937521	0.869971
Allen_Human_MTG_level2	Middle Temporal Gyrus	Inh_L3.5_SST_ADGRG6	GABAergic neurons	17615	-0.0030348	-0.0060705	0.011055	0.60815	0.937521	0.967523
Allen_Human_MTG_level2	Middle Temporal Gyrus	Inh_L3.6_SST_HPGD	GABAergic neurons	17615	-0.013059	-0.028366	0.010793	0.88685	0.937521	0.974614
Allen_Human_MTG_level2	Middle Temporal Gyrus	Inh_L3.6_SST_NPY	GABAergic neurons	17615	0.0052294	0.011611	0.0077902	0.25103	0.937521	0.869971
Allen_Human_MTG_level2	Middle Temporal Gyrus	Inh_L3.6_VIP_HS3ST3A1	GABAergic neurons	17615	-0.0017078	-0.0034916	0.010676	0.56355	0.937521	0.967523
Allen_Human_MTG_level2	Middle Temporal Gyrus	Inh_L4.5_PVALB_MEPE	GABAergic neurons	17615	-0.0087969	-0.01979	0.0094283	0.82459	0.937521	0.967523
Allen_Human_MTG_level2	Middle Temporal Gyrus	Inh_L4.5_SST_STK32A	GABAergic neurons	17615	-0.006792	-0.012988	0.010408	0.74298	0.937521	0.967523
Allen_Human_MTG_level2	Middle Temporal Gyrus	Inh_L4.6_PVALB_SULF1	GABAergic neurons	17615	-0.0036409	-0.0076265	0.011051	0.6291	0.937521	0.967523
Allen_Human_MTG_level2	Middle Temporal Gyrus	Inh_L4.6_SST_B3GAT2	GABAergic neurons	17615	-0.015002	-0.029819	0.011705	0.90002	0.937521	0.974614
Allen_Human_MTG_level2	Middle Temporal Gyrus	Inh_L4.6_SST_GXYLT2	GABAergic neurons	17615	-0.012789	-0.027599	0.0099905	0.89974	0.937521	0.974614
Allen_Human_MTG_level2	Middle Temporal Gyrus	Inh_L5.6_PVALB_LGR5	GABAergic neurons	17615	0.0033481	0.0069941	0.0094876	0.36209	0.937521	0.869971
Allen_Human_MTG_level2	Middle Temporal Gyrus	Inh_L5.6_SST_KLHDC8A	GABAergic neurons	17615	-0.011106	-0.024074	0.009839	0.87049	0.937521	0.974614
Allen_Human_MTG_level2	Middle Temporal Gyrus	Inh_L5.6_SST_MIR548F2	GABAergic neurons	17615	-0.0070961	-0.015632	0.010303	0.75451	0.937521	0.967523
Allen_Human_MTG_level2	Middle Temporal Gyrus	Inh_L5.6_SST_TH	GABAergic neurons	17615	0.0011719	0.0025767	0.0089394	0.44785	0.937521	0.889389
Allen_Human_MTG_level2	Middle Temporal Gyrus	Micro_L1.3_TYROBP	microglia	17615	0.0079525	0.01037	0.0065288	0.11161	0.937521	0.861171
Allen_Human_MTG_level2	Middle Temporal Gyrus	Oligo_L1.6_OPALIN	oligodendrocyte	17615	0.0066402	0.0098403	0.0063314	0.14715	0.937521	0.861171
Allen_Human_MTG_level2	Middle Temporal Gyrus	OPC_L1.6_PDGFRA	oligodendrocyte precursor cells	17615	0.0099059	0.015787	0.0077272	0.099939	0.937521	0.861171
Allen_Human_MTG_level2	Middle Temporal Gyrus	Inh_L5.6_GAD1_GLP1R	GABAergic neurons	17615	-0.013505	-0.029645	0.0091233	0.9306	0.950848	0.983946
Allen_Human_MTG_level2	Middle Temporal Gyrus	Inh_L5.6_SST_NPM1P10	GABAergic neurons	17615	-0.017462	-0.036608	0.011341	0.93817	0.950848	0.984595
Allen_Human_MTG_level2	Middle Temporal Gyrus	Endo_L2.6_NOSTRIN	endothelial cell	17615	-0.010403	-0.014465	0.0060293	0.95776	0.95776	0.984595
DroNc_Human_Hippocampus	Hippocampus	NSC	neuronal stem cells	17193	-0.13615	-0.011424	0.10049	0.91225	0.977411	0.97699
Linnarsson_GSE76381_Human_Midbrain	Midbrain	Endo	endothelial cell	14941	-0.055688	-0.021036	0.031622	0.96087	0.97817	0.984595
Linnarsson_GSE76381_Human_Midbrain	Midbrain	Mgl	microglia	14941	-0.033221	-0.010223	0.037082	0.81483	0.97817	0.967523
Linnarsson_GSE76381_Human_Midbrain	Midbrain	Peric	pericytes	14941	-0.066428	-0.022848	0.037746	0.96077	0.97817	0.984595
Linnarsson_GSE76381_Human_Midbrain	Midbrain	ProgBP	progenitor basal plate	14941	-0.044748	-0.013621	0.068087	0.74448	0.97817	0.967523
Linnarsson_GSE76381_Human_Midbrain	Midbrain	ProgFPM	progenitor medial floorplate	14941	-0.025608	-0.0080688	0.055995	0.67628	0.97817	0.967523
Linnarsson_GSE76381_Human_Midbrain	Midbrain	ProgM	progenitor midline	14941	-0.079552	-0.026474	0.061985	0.90032	0.97817	0.974614
Linnarsson_GSE76381_Human_Midbrain	Midbrain	Rgl2a	radial glia-like cells	14941	-0.084639	-0.03113	0.052606	0.94617	0.97817	0.984595
Linnarsson_GSE76381_Human_Midbrain	Midbrain	Rgl2b	radial glia-like cells	14941	-0.097722	-0.027328	0.068875	0.92202	0.97817	0.981124
Linnarsson_GSE76381_Human_Midbrain	Midbrain	Rgl2c	radial glia-like cells	14941	-0.055396	-0.019273	0.049669	0.86763	0.97817	0.974614
Linnarsson_GSE76381_Human_Midbrain	Midbrain	Rgl3	radial glia-like cells	14941	-0.086182	-0.032642	0.042715	0.97817	0.97817	0.991091
DroNc_Human_Hippocampus	Hippocampus	END	endothelial cell	17193	-0.20871	-0.016419	0.10248	0.97915	0.97915	0.991091
GSE67835_Human_Cortex_woFetal	Cortex	endothelial	endothelial cell	16864	-0.029826	-0.044461	0.0081217	0.99988	0.99988	0.99989
GSE67835_Human_Cortex	Cortex	endothelial	endothelial cell	16864	-0.029475	-0.043938	0.0079778	0.99989	0.99989	0.99989

## Sheet: T10.pathways
Table 10. Gene Ontology(GO) enrichment analysis for significant genes in GWGAS
Gene sets with a q-value below 0.05 are highlighted in bold.
p-value	q-value	pathway	source	external_id	members_input_overlap	members_input_overlap_geneids	size	effective_size
0.00188261	0.0131783	ncRNAs involved in Wnt signaling in hepatocellular carcinoma	Wikipathways	WP4336	FZD5; SOX7	7855; 83595	86	86
0.00517836	0.0181242	Brain-Derived Neurotrophic Factor (BDNF) signaling pathway	Wikipathways	WP2380	EGR2; KCNN2	1959; 3781	144	144
0.00868239	0.0202589	TCF dependent signaling in response to WNT	Reactome	R-HSA-201681	SOX7; FZD5	83595; 7855	190	188

[truncated: 4 more sheets: T11.go.sets, T12.rg, T13.predict.indice, T14.PRS.AUC]
