# Supplementary material for: Analysis of genetic differences between psychiatric disorders: exploring pathways and cell types/tissues involved and ability to differentiate the disorders by polygenic scores
Source: Transl Psychiatry. 2021 Aug 13;11:426. doi: 10.1038/s41398-021-01545-x (PMC8363629; doi:10.1038/s41398-021-01545-x)
Supplement: Supplementary file 2 — Supplementary Dataset [file 41398_2021_1545_MOESM2_ESM.zip › Supp_dataset_genetic_diff_psy/ST6_mdd.vs.adhd.xlsx]

## Sheet: T1.sig.snps
Table 1.Single nucleotide polymorphisms that passed genome-wide significance (5E-08) in SNP-based analysis
a1: effect allele; a2: non-effect allele; se: standand error.
snpid	a1	a2	chr	bpos	beta	se	pval
rs247910	A	G	5	87630769	-0.088105	0.0143869	1.3708e-09
rs112984125	A	G	1	44173423	0.0927071	0.0156318	4.42066e-09
rs12410444	A	G	1	44188719	-0.0911076	0.0155479	6.73011e-09
rs3791140	A	G	1	44051778	0.0859967	0.01468	6.79918e-09
rs3791139	T	C	1	44051771	-0.085803	0.01468	7.34862e-09
rs8053210	C	G	16	61937326	-0.0845002	0.0144698	7.57293e-09
rs6414945	A	G	5	87682030	0.0827083	0.0141821	7.93221e-09
rs1436379	T	C	16	61814381	0.0833995	0.0143056	8.0271e-09
rs2898558	C	G	5	87693637	0.0824979	0.0141821	8.65302e-09
rs605709	T	C	1	44058467	0.0853929	0.01468	8.65813e-09
rs3099439	T	C	5	87545318	-0.0831979	0.0143056	8.71845e-09
rs72673082	A	G	1	44059242	0.0852963	0.01468	8.99838e-09
rs17371903	A	G	1	44070691	-0.0860014	0.0148033	9.03786e-09
rs7196175	A	G	16	61815646	0.0830961	0.0143056	9.08902e-09
rs6414946	A	C	5	87729711	-0.0828052	0.0142658	9.31453e-09
rs6452784	A	G	5	87680994	-0.082302	0.0141821	9.38152e-09
rs17531412	A	G	1	44182244	-0.0902017	0.0155479	9.47459e-09
rs1823016	A	G	5	87612658	0.0831959	0.014346	9.602e-09
rs6452785	T	C	5	87685500	0.0827031	0.0142658	9.71224e-09
rs596522	A	C	1	44066424	0.0851018	0.01468	9.72255e-09
rs3791136	T	C	1	44049947	0.0850929	0.01468	9.75708e-09
rs7192262	C	G	16	61854171	-0.0834033	0.0143892	9.77099e-09
rs6698389	A	G	1	44051574	-0.0850051	0.01468	1.01035e-08
rs673242	T	C	1	44062159	0.0848915	0.01468	1.05696e-08
rs247912	C	G	5	87634692	-0.0824944	0.0142658	1.05769e-08
rs8044247	A	G	16	61970623	-0.0840979	0.0145529	1.08185e-08
rs583040	A	G	1	44060483	0.0848078	0.01468	1.09266e-08
rs7708715	A	C	5	87712519	0.0818996	0.0141821	1.10689e-08
rs4660740	A	G	1	44148617	-0.096399	0.0167068	1.13828e-08
rs61768371	A	G	1	44118406	0.0861	0.0149267	1.15054e-08
rs1808730	A	G	1	44045528	0.0848949	0.0147196	1.15548e-08
rs1369919	T	C	16	61845943	-0.0824998	0.0143056	1.15889e-08
rs12410155	A	C	1	44188465	-0.0896012	0.0155479	1.18643e-08
rs3099438	A	G	5	87557207	0.0822006	0.0142658	1.19222e-08
rs9929274	T	C	16	61834690	0.0829003	0.0143892	1.19753e-08
rs56175694	T	C	1	44065148	0.0848016	0.0147196	1.19877e-08
rs8058677	T	C	16	61968305	-0.0838004	0.0145529	1.21826e-08
rs61768374	T	G	1	44151633	-0.0895008	0.0155479	1.23172e-08
rs3791134	A	G	1	44049156	0.084497	0.01468	1.23565e-08
rs6498809	T	C	16	61833811	-0.0828062	0.0143892	1.24387e-08
rs1865808	T	G	16	61850293	-0.0823058	0.0143056	1.25376e-08
rs61769642	A	G	1	44051630	0.0842997	0.01468	1.33564e-08
rs56319043	T	C	1	44171211	0.0957038	0.0166679	1.34078e-08
rs12405972	T	G	1	44097438	0.0857017	0.0149267	1.34302e-08
rs2582042	A	G	5	87625244	0.0818989	0.0142658	1.34769e-08
rs8059568	T	C	16	61968100	0.0839953	0.0146351	1.36035e-08
rs7184371	A	G	16	61940564	0.0827979	0.0144292	1.36888e-08
rs11810109	A	T	1	44186812	-0.0892009	0.0155479	1.37728e-08
rs501299	A	C	1	44051834	-0.0842063	0.01468	1.38574e-08
rs150004038	A	G	5	87607309	-0.0819986	0.0143056	1.41964e-08
rs11075445	T	G	16	61934599	0.0826958	0.0144292	1.42601e-08
rs61768372	T	C	1	44123988	0.0855021	0.0149267	1.45091e-08
rs1369918	A	G	16	61852034	-0.0823998	0.0143892	1.46458e-08
rs113688544	T	C	1	44151911	0.0955945	0.0167068	1.50426e-08
rs2274465	C	G	1	44121557	-0.0853989	0.0149267	1.50996e-08
rs3110021	A	C	5	87610059	-0.0815997	0.0142658	1.52116e-08
rs2842171	A	G	1	44039850	-0.0841918	0.0147196	1.52333e-08
rs6498810	A	G	16	61848515	-0.0818007	0.0143056	1.53757e-08
rs8049729	A	G	16	61941527	0.0825019	0.0144292	1.5409e-08
rs552638	A	G	1	44043392	0.0843978	0.0147641	1.55231e-08
rs61769649	A	G	1	44098506	0.0852983	0.0149267	1.56972e-08
rs11589584	T	G	1	44122473	-0.0852983	0.0149267	1.56976e-08
rs247911	A	G	5	87633758	-0.0814932	0.0142658	1.58801e-08
rs3791035	C	G	1	44154479	0.088793	0.0155479	1.6023e-08
rs2270972	C	G	1	44158129	-0.0887927	0.0155479	1.60244e-08
rs247914	T	G	5	87620249	-0.0816939	0.0143056	1.60515e-08
rs6498815	T	C	16	61976545	-0.0831008	0.0145529	1.60834e-08
rs11590619	C	G	1	44126709	0.085706	0.0150104	1.61302e-08
rs35290231	A	G	1	44103033	0.0852049	0.0149267	1.62732e-08
rs61768370	A	T	1	44111963	-0.0851956	0.0149267	1.63313e-08
rs247913	C	G	5	87618728	0.0813958	0.0142658	1.65167e-08
rs35393217	A	G	1	44101648	0.0851065	0.0149267	1.69018e-08
rs112361411	T	C	1	44183923	0.0891012	0.0156278	1.69221e-08
rs17401357	C	G	1	44153619	0.0886002	0.0155479	1.7207e-08
rs1971342	A	G	1	44152189	0.0885917	0.0155479	1.72609e-08
rs7206338	T	C	16	61783574	-0.0814932	0.0143056	1.73993e-08
rs10789442	A	C	1	44140075	-0.0861961	0.0151337	1.7496e-08
rs660899	T	G	1	44117006	0.0850061	0.0149267	1.75676e-08
rs2195613	A	G	5	87644310	-0.0812	0.0142658	1.7871e-08
rs2565726	T	C	5	87581913	-0.0811947	0.0142658	1.79094e-08
rs6498813	T	G	16	61976197	0.0828021	0.0145529	1.80967e-08
rs55684236	A	G	1	44080009	0.0853997	0.0150104	1.81362e-08
rs673253	T	C	1	44062154	0.0823068	0.0144729	1.83887e-08
rs2582044	T	C	5	87602093	-0.0811042	0.0142658	1.85731e-08
rs247909	T	C	5	87592024	0.0810904	0.0142658	1.86762e-08
rs3791151	A	C	1	44078602	0.0852993	0.0150104	1.88452e-08
rs517191	A	G	1	44116466	0.0847964	0.0149267	1.90415e-08
rs11805774	A	G	1	44152715	0.0882957	0.0155479	1.92519e-08
rs1436380	A	G	16	61945648	0.0824046	0.0145126	1.93405e-08
rs9936398	A	G	16	61979594	-0.082902	0.0146351	2.08981e-08
rs7200802	A	G	16	61980200	-0.0828999	0.0146351	2.0915e-08
rs9922779	A	T	16	61875099	-0.0815018	0.0143892	2.09562e-08
rs8054333	A	T	16	61860023	0.0813956	0.0143892	2.18578e-08
rs9787076	A	C	1	44141149	-0.0856033	0.0151337	2.18917e-08
rs55666439	T	G	1	44111212	-0.0843989	0.0149267	2.21709e-08
rs4660257	T	C	1	44148168	-0.0878941	0.0155479	2.23132e-08
rs9293500	T	C	5	87765771	-0.0806075	0.0142658	2.2662e-08
rs3099437	T	C	5	87637449	0.0806028	0.0142658	2.27041e-08
rs1887402	A	G	1	44036085	0.0829055	0.01468	2.30391e-08
rs11952470	A	G	5	87763516	0.0804967	0.0142658	2.3686e-08
rs6498811	T	C	16	61923196	-0.0814078	0.0144292	2.37874e-08
rs7202312	A	G	16	61792281	0.0807031	0.0143056	2.38575e-08
rs4916908	T	C	5	87679052	-0.0803974	0.0142658	2.46433e-08
rs10060720	A	C	5	87763468	0.0803066	0.0142658	2.55507e-08
rs6891239	T	C	5	87769693	0.0803066	0.0142658	2.55507e-08
rs1436376	T	C	16	61864006	0.0809998	0.0143892	2.55623e-08
rs1430205	T	C	5	87678585	0.0803009	0.0142658	2.56087e-08
rs58816741	C	G	16	61775810	0.0831053	0.0147641	2.5611e-08
rs4131786	A	G	16	61780558	0.0809942	0.0143892	2.56185e-08
rs1355265	A	G	16	61930896	0.0812036	0.0144292	2.57792e-08
rs9931582	C	G	16	61789816	-0.0805068	0.0143056	2.57932e-08
rs7187101	A	G	16	61787966	0.0804933	0.0143056	2.59319e-08
rs8055489	C	G	16	61983130	-0.0827988	0.0147177	2.60632e-08
rs9933599	A	T	16	61979393	-0.082797	0.0147177	2.60807e-08
rs951740	A	G	1	44011737	-0.0827937	0.0147196	2.62247e-08
rs7192912	T	C	16	61788572	-0.0808934	0.0143892	2.66578e-08
rs6452791	A	C	5	87771093	-0.0801991	0.0142658	2.66661e-08
rs7200723	T	C	16	61976793	-0.0826996	0.0147177	2.70782e-08
rs12354267	T	C	1	44248272	-0.0873077	0.0155479	2.76473e-08
rs7722095	T	C	5	87740893	-0.0801037	0.0142658	2.76963e-08
rs6873449	A	G	5	87773655	-0.0800975	0.0142658	2.77653e-08
rs943513	A	G	1	44035472	0.082403	0.01468	2.79826e-08
rs1848816	T	C	16	61918426	0.0809939	0.0144292	2.7994e-08
rs8044799	A	G	16	61918217	0.0806998	0.0143892	2.87686e-08
rs8061672	T	C	16	61787127	-0.080199	0.0143056	2.91376e-08
rs3784845	A	G	16	61978978	0.0820003	0.0146351	2.96587e-08
rs4916720	T	C	5	87677848	0.0798989	0.0142658	3.004e-08
rs2565727	A	G	5	87601508	0.0798982	0.0142658	3.00482e-08
rs7728883	A	G	5	87751752	0.0798977	0.0142658	3.00545e-08
rs6874021	T	G	5	87773729	0.0798952	0.0142658	3.0084e-08
rs17091929	A	T	10	116240079	-0.123003	0.0219634	3.01018e-08
rs7448716	A	G	5	87752695	-0.0798925	0.0142658	3.01156e-08
rs10942529	T	C	5	87647584	0.0800983	0.0143056	3.03201e-08
rs1510170	T	C	16	61981699	-0.0823988	0.0147177	3.03978e-08
rs3791033	T	C	1	44134077	-0.0847029	0.0151337	3.06851e-08
rs4352629	T	C	5	87756821	0.0798009	0.0142658	3.12286e-08
rs2819336	T	C	1	44015809	0.0831982	0.0148872	3.21729e-08
rs2407972	C	G	16	61919152	-0.0803989	0.0143892	3.23752e-08
rs4244212	A	G	5	87764618	0.079701	0.0142658	3.24867e-08
rs6866315	T	C	5	87754805	0.079701	0.0142658	3.24867e-08
rs9936428	T	C	16	61979849	-0.0866009	0.0155042	3.27083e-08
rs1397128	T	C	16	61919410	0.0802913	0.0143892	3.37686e-08
rs4571506	T	C	5	87756918	0.0796001	0.0142658	3.38069e-08
rs4660736	A	C	1	44034901	0.0835038	0.0149659	3.384e-08
rs1510161	A	T	16	61917849	-0.0805063	0.0144292	3.38793e-08
rs11865535	A	G	16	61909915	0.0805003	0.0144292	3.39584e-08
rs3784844	C	G	16	61980646	-0.0863962	0.0155042	3.52327e-08
rs954015	T	G	16	61982202	0.0863961	0.0155042	3.52342e-08
rs2782640	T	C	1	44009033	-0.0820042	0.0147196	3.55031e-08
rs1397136	A	G	16	61975440	-0.0861032	0.0154642	3.614e-08
rs2221744	C	G	16	61982243	0.086303	0.0155042	3.64431e-08
rs7188068	A	G	16	61966297	-0.0860009	0.0154642	3.75084e-08
rs4531720	A	G	16	61817466	-0.117107	0.0210625	3.77927e-08
rs8058744	C	G	16	61886501	0.0799978	0.0143892	3.78716e-08
rs1344864	T	C	16	61899142	-0.079904	0.0143892	3.92813e-08
rs1510160	A	G	16	61918754	0.0800983	0.0144292	3.97108e-08
rs62052038	A	G	16	61978684	0.0860071	0.0155042	4.05615e-08
rs7189354	T	G	16	61906244	0.079804	0.0143892	4.08401e-08
rs618678	T	C	1	44133299	0.0839027	0.0151337	4.13071e-08
rs59243311	C	G	16	61775930	-0.0803995	0.0145126	4.22692e-08
rs4784166	A	G	16	61887369	-0.0796019	0.0143892	4.41773e-08
rs1972824	A	G	16	61916799	-0.079599	0.0143892	4.42281e-08
rs2819333	A	T	1	44014573	0.0813028	0.0147196	4.63616e-08
rs7498454	T	C	16	61817598	-0.116298	0.0210625	4.68435e-08
rs7499166	T	G	16	61894041	0.0793962	0.0143892	4.7846e-08
rs113551349	T	C	1	44475123	0.0995951	0.0180577	4.84913e-08
rs1898711	A	T	2	216485141	0.101903	0.0184875	4.94035e-08

## Sheet: T2.risk.loci
Table 2. Functional annotation of all candidate SNPs in the 5 genomic risk loci that are in LD (r2>=0.6) with the corresponding independent significant SNPs.
SNPs that passed the deleterious suggestive threshold of CADD (12.37) are highlighted in bold. CADD = Combined Annotation-Dependent depletion score, a marker of deleteriousness of SNP's effect on a protein product (higher scores are more deleterious); Chr=chromosome; Bp=basepair position; r2=r2 of rsID with IndSigSNP; IndSigSNPs=independent (r2 < 0.6) genome-wide significant SNPs in the same geno…
uniqID	rsID	chr	pos	non_effect_allele	effect_allele	MAF	nearestGene	CADD	gwasP	beta	se	r2	IndSigSNP	GenomicLocus	dist	func	RDB	minChrState	commonChrState	posMapFilt	eqtlMapFilt	ciMapFilt
16:61852034:A:G	rs1369918	16	61852034	G	A	0.4095	CDH8	19.45	1.46458e-08	-0.0823998	0.0143892	0.988044	rs8053210	5	0	intronic	NA	5	15	1	0	0
1:44007366:G:GGACAGTTCTTCC	rs58829390	1	44007366	G	GGACAGTTCTTCC	0.3608	PTPRF	18.13	NA	NA	NA	0.67509	rs673253	1	0	intronic	NA	4	7	1	1	1
16:61834727:C:CT	rs34120203	16	61834727	C	CT	0.3539	CDH8	17.99	NA	NA	NA	0.777548	rs8053210	5	0	intronic	NA	9	15	1	0	0
1:44013355:A:G	rs2782641	1	44013355	G	A	0.3708	PTPRF	17.97	9.80767e-08	-0.0793021	0.0147196	0.706171	rs673253	1	0	intronic	5	3	7	1	1	1
1:44171211:C:T	rs56319043	1	44171211	C	T	0.2465	KDM4A-AS1	17.97	1.34078e-08	0.0957038	0.0166679	0.771778	rs112984125	1	0	ncRNA_intronic	5	3	5	1	1	1
16:61979594:A:G	rs9936398	16	61979594	G	A	0.3728	CDH8	17.77	2.08981e-08	-0.082902	0.0146351	0.960361	rs8044247	5	0	intronic	5	2	15	1	0	1
5:87822672:A:T	rs2194027	5	87822672	T	A	0.4662	LINC00461	17.23	4.23576e-06	-0.0665049	0.0143056	0.67145	rs247910	3	0	ncRNA_intronic	7	14	15	0	1	0
1:44011737:A:G	rs951740	1	44011737	G	A	0.3658	PTPRF	15.32	2.62247e-08	-0.0827937	0.0147196	0.697583	rs673253	1	0	intronic	NA	1	7	1	1	1
1:44294228:A:G	rs37455	1	44294228	G	A	0.3459	ST3GAL3	15.21	1.53279e-05	-0.0656011	0.0150104	0.647328	rs112984125	1	0	intronic	NA	4	5	1	1	0
5:87752695:A:G	rs7448716	5	87752695	G	A	0.4811	CTC-498M16.4	15.04	3.01156e-08	-0.0798925	0.0142658	0.928503	rs247910	3	0	ncRNA_intronic	7	13	15	0	1	0
1:44036085:A:G	rs1887402	1	44036085	G	A	0.3539	PTPRF	14.99	2.30391e-08	0.0829055	0.01468	0.772374	rs673253	1	0	intronic	NA	4	4	1	1	0
16:61889904:C:T	rs1978796	16	61889904	C	T	0.4076	CDH8	14.9	5.35335e-08	0.0791056	0.0143892	0.996005	rs8053210	5	0	intronic	NA	5	15	1	0	0
1:44148617:A:G	rs4660740	1	44148617	G	A	0.2455	KDM4A	14.85	1.13828e-08	-0.096399	0.0167068	0.758115	rs112984125	1	0	intronic	6	4	4	1	1	0
1:44366250:A:G	rs3791101	1	44366250	G	A	0.2982	ST3GAL3	14.45	3.53335e-07	0.0812985	0.0157946	0.702102	rs113551349	1	0	intronic	5	4	5	1	1	0
5:87685500:C:T	rs6452785	5	87685500	C	T	0.494	TMEM161B-AS1	14.18	9.71224e-09	0.0827031	0.0142658	0.954664	rs247910	3	0	ncRNA_intronic	5	1	15	0	1	0
5:87680994:A:G	rs6452784	5	87680994	G	A	0.492	TMEM161B-AS1	14.12	9.38152e-09	-0.082302	0.0141821	0.962206	rs247910	3	0	ncRNA_intronic	3a	5	15	0	1	0
5:87773655:A:G	rs6873449	5	87773655	G	A	0.4781	CTC-498M16.4	13.3	2.77653e-08	-0.0800975	0.0142658	0.917473	rs247910	3	0	ncRNA_intronic	6	5	15	0	1	0
5:87773729:G:T	rs6874021	5	87773729	G	T	0.4811	CTC-498M16.4	13.19	3.0084e-08	0.0798952	0.0142658	0.913359	rs247910	3	0	ncRNA_intronic	7	5	15	0	1	0
1:44207553:C:T	rs1013793	1	44207553	C	T	0.3032	ST3GAL3	12.36	1.36847e-07	0.0817057	0.0153408	0.923439	rs112984125	1	0	intronic	NA	4	5	1	1	0
5:87756821:C:T	rs4352629	5	87756821	C	T	0.4811	CTC-498M16.4	11.82	3.12286e-08	0.0798009	0.0142658	0.928503	rs247910	3	0	ncRNA_intronic	7	14	15	0	1	0
16:61848515:A:G	rs6498810	16	61848515	G	A	0.4085	CDH8	11.69	1.53757e-08	-0.0818007	0.0143056	0.984091	rs8053210	5	0	intronic	6	5	15	1	0	0
1:44173423:A:G	rs112984125	1	44173423	G	A	0.2913	KDM4A-AS1:ST3GAL3	11.54	4.42066e-09	0.0927071	0.0156318	1	rs112984125	1	00:00:00	ncRNA_intronic	2b	1	1	1	1	0
5:87679052:C:T	rs4916908	5	87679052	C	T	0.4871	TMEM161B-AS1:CTC-498M16.3	10.75	2.46433e-08	-0.0803974	0.0142658	0.988499	rs247910	3	00:00:00	ncRNA_exonic	7	5	15	0	1	0
5:87642483:C:CATAA	rs111628722	5	87642483	C	CATAA	0.4881	TMEM161B-AS1	9.555	NA	NA	NA	0.99233	rs247910	3	0	ncRNA_intronic	NA	5	15	0	1	0
1:44145130:A:G	rs3791034	1	44145130	G	A	0.3141	KDM4A	9.386	5.55369e-08	-0.0830987	0.0151337	0.832669	rs112984125	1	0	intronic	5	4	4	1	1	0
5:87678585:C:T	rs1430205	5	87678585	C	T	0.4861	TMEM161B-AS1	9.035	2.56087e-08	0.0803009	0.0142658	0.98471	rs247910	3	0	ncRNA_intronic	NA	5	15	0	1	0
1:44226657:A:G	rs7520053	1	44226657	G	A	0.3002	ST3GAL3	8.995	1.32306e-07	-0.0818017	0.0153408	0.927746	rs112984125	1	0	intronic	2b	5	5	1	1	0
1:44263415:A:C	rs12401813	1	44263415	C	A	0.3459	ST3GAL3	8.789	8.82759e-06	-0.0678009	0.0150944	0.641313	rs112984125	1	0	intronic	7	2	5	1	1	0
1:44140075:A:C	rs10789442	1	44140075	C	A	0.3161	KDM4A	8.767	1.7496e-08	-0.0861961	0.0151337	0.832339	rs112984125	1	0	intronic	6	4	4	1	1	0
5:87601508:A:G	rs2565727	5	87601508	G	A	0.4881	TMEM161B-AS1	8.703	3.00482e-08	0.0798982	0.0142658	0.99233	rs247910	3	0	ncRNA_intronic	7	5	15	0	1	0
1:44188719:A:G	rs12410444	1	44188719	G	A	0.2913	ST3GAL3:RP11-184I16.4	8.651	6.73011e-09	-0.0911076	0.0155479	0.990016	rs112984125	1	00:00:00	ncRNA_intronic	5	5	5	1	1	0
5:87677848:C:T	rs4916720	5	87677848	C	T	0.4871	TMEM161B-AS1:RPS3AP22	8.567	3.004e-08	0.0798989	0.0142658	0.988499	rs247910	3	00:00:00	ncRNA_exonic	7	5	15	0	1	0
5:87633758:A:G	rs247911	5	87633758	G	A	0.4871	TMEM161B-AS1	8.446	1.58801e-08	-0.0814932	0.0142658	0.988499	rs247910	3	0	ncRNA_intronic	7	9	15	0	1	0
1:44215412:C:T	rs56701980	1	44215412	C	T	0.3032	ST3GAL3	8.305	2.02713e-07	-0.081001	0.015421	0.923439	rs112984125	1	0	intronic	5	4	5	1	1	0
1:44210387:A:T	rs6696529	1	44210387	T	A	0.3062	ST3GAL3	7.896	3.72947e-07	0.0788036	0.0153408	0.919297	rs112984125	1	0	intronic	6	4	5	1	1	0
1:44256468:A:G	rs9787240	1	44256468	G	A	0.341	ST3GAL3	7.693	2.64837e-06	-0.0728063	0.0153379	0.61267	rs112984125	1	0	intronic	6	5	5	1	1	0
1:44245939:A:C	rs10890281	1	44245939	C	A	0.3002	ST3GAL3	7.632	6.40425e-08	0.0842992	0.0154247	0.927361	rs112984125	1	0	intronic	5	4	15	1	1	0
1:44198531:A:G	rs6429637	1	44198531	G	A	0.2992	ST3GAL3	7.372	9.8042e-08	-0.0831016	0.0154247	0.941692	rs112984125	1	0	intronic	6	5	5	1	1	0
1:44015809:C:T	rs2819336	1	44015809	C	T	0.3449	PTPRF	7.335	3.21729e-08	0.0831982	0.0148872	0.742704	rs673253	1	0	intronic	4	1	5	1	1	1
5:87644310:A:G	rs2195613	5	87644310	G	A	0.4871	TMEM161B-AS1	7.245	1.7871e-08	-0.0812	0.0142658	0.988499	rs247910	3	0	ncRNA_intronic	7	5	15	0	1	0
1:44070691:A:G	rs17371903	1	44070691	G	A	0.3519	PTPRF	7.209	9.03786e-09	-0.0860014	0.0148033	0.78055	rs673253	1	0	intronic	5	4	4	1	1	0
1:44202786:C:CA	rs3838466	1	44202786	C	CA	0.2992	ST3GAL3	7.151	NA	NA	NA	0.941692	rs112984125	1	0	intronic	NA	4	5	1	1	0
5:87756918:C:T	rs4571506	5	87756918	C	T	0.4811	CTC-498M16.4	7.06	3.38069e-08	0.0796001	0.0142658	0.928503	rs247910	3	0	ncRNA_intronic	6	14	15	0	1	0
1:44258341:A:T	rs34224911	1	44258341	T	A	0.3459	ST3GAL3	6.91	7.57732e-06	-0.0683002	0.0150944	0.641313	rs112984125	1	0	intronic	4	4	5	1	1	0
1:44240221:A:G	rs72678680	1	44240221	G	A	0.2515	ST3GAL3	6.892	8.9144e-08	0.0883055	0.0163377	0.736282	rs112984125	1	0	intronic	4	2	15	1	1	1
1:44035472:A:G	rs943513	1	44035472	G	A	0.3579	PTPRF	6.87	2.79826e-08	0.082403	0.01468	0.754219	rs673253	1	0	intronic	NA	4	4	1	1	1
1:44234520:A:T	rs11210917	1	44234520	T	A	0.3032	ST3GAL3	6.849	2.2783e-07	0.0810971	0.0155042	0.923439	rs112984125	1	0	intronic	5	5	5	1	1	0
2:216484582:C:T	rs2678273	2	216484582	C	T	0.163	AC012668.2:LINC00607	6.792	5.58397e-06	0.0965009	0.0210226	0.66788	rs1898711	2	00:00:00	ncRNA_exonic	NA	1	7	0	1	1
1:44062154:C:T	rs673253	1	44062154	C	T	0.4105	PTPRF	6.771	1.83887e-08	0.0823068	0.0144729	1	rs673253	1	0	intronic	NA	4	5	1	1	0
1:44009033:C:T	rs2782640	1	44009033	C	T	0.3618	PTPRF	6.662	3.55031e-08	-0.0820042	0.0147196	0.677685	rs673253	1	0	intronic	5	2	5	1	1	0
1:44131794:C:T	rs489319	1	44131794	C	T	0.3141	KDM4A	6.6	5.35433e-08	0.0831984	0.0151337	0.833643	rs112984125	1	0	intronic	NA	4	4	1	1	0
1:43982527:A:G	rs11210860	1	43982527	G	A	0.3579	PTPRF	6.517	6.208e-07	0.0750043	0.0148872	0.604682	rs673253	1	8330	intergenic	6	5	15	1	1	0
16:61814381:C:T	rs1436379	16	61814381	C	T	0.4235	CDH8	6.515	8.0271e-09	0.0833995	0.0143056	0.919913	rs8053210	5	0	intronic	4	5	15	1	0	0
1:44007648:C:T	rs2842189	1	44007648	C	T	0.3559	PTPRF	6.346	5.7319e-08	0.0812001	0.0148033	0.701909	rs673253	1	0	intronic	NA	2	7	1	1	1
5:87764618:A:G	rs4244212	5	87764618	G	A	0.4801	CTC-498M16.4	6.226	3.24867e-08	0.079701	0.0142658	0.910328	rs247910	3	0	ncRNA_intronic	7	14	15	0	1	0
10:116251753:G:T	rs34507585	10	116251753	G	T	0.2883	ABLIM1	6.042	0.000685437	-0.0548041	0.0159694	0.985559	rs17091929	4	0	intronic	5	2	7	1	1	1
1:44216376:C:T	rs6668616	1	44216376	C	T	0.3032	ST3GAL3	5.912	2.02713e-07	-0.081001	0.015421	0.923439	rs112984125	1	0	intronic	5	5	5	1	1	0
1:44152715:A:G	rs11805774	1	44152715	G	A	0.2942	KDM4A	5.815	1.92519e-08	0.0882957	0.0155479	0.945863	rs112984125	1	0	intronic	6	4	4	1	1	0
16:61813125:C:T	rs28679397	16	61813125	C	T	0.3539	CDH8	5.796	8.05142e-08	0.0805033	0.0148431	0.777548	rs8053210	5	0	intronic	7	5	15	1	0	0
16:61779201:C:T	rs62050483	16	61779201	C	T	0.3708	CDH8	5.766	2.99432e-07	0.0773028	0.0149267	0.664903	rs8053210	5	0	intronic	6	7	15	1	0	0
2:216485141:A:T	rs1898711	2	216485141	T	A	0.1998	AC012668.2:LINC00607	5.739	4.94035e-08	0.101903	0.0184875	1	rs1898711	2	00:00:00	ncRNA_intronic	4	1	15	0	0	0
1:44058467:C:T	rs605709	1	44058467	C	T	0.3549	PTPRF	5.698	8.65813e-09	0.0853929	0.01468	0.782015	rs673253	1	0	intronic	5	4	4	1	1	0
1:44248272:C:T	rs12354267	1	44248272	C	T	0.3012	ST3GAL3	5.697	2.76473e-08	-0.0873077	0.0155479	0.913593	rs112984125	1	0	intronic	5	5	15	1	1	0
5:87693637:C:G	rs2898558	5	87693637	G	C	0.493	TMEM161B-AS1	5.65	8.65302e-09	0.0824979	0.0141821	0.965995	rs247910	3	0	ncRNA_intronic	5	1	15	0	1	0
1:44065148:C:T	rs56175694	1	44065148	C	T	0.3539	PTPRF	5.624	1.19877e-08	0.0848016	0.0147196	0.78684	rs673253	1	0	intronic	5	1	4	1	1	0
1:44153619:C:G	rs17401357	1	44153619	G	C	0.2942	KDM4A	5.507	1.7207e-08	0.0886002	0.0155479	0.945863	rs112984125	1	0	intronic	5	4	4	1	1	0
1:44226980:A:AT	rs201546697	1	44226980	A	AT	0.2932	ST3GAL3	5.405	NA	NA	NA	0.910571	rs112984125	1	0	intronic	NA	5	5	1	1	0
16:61782123:G:GTCA	16:61782123:G:GTCA	16	61782123	G	GTCA	0.4384	CDH8	5.372	NA	NA	NA	0.814249	rs8053210	5	0	intronic	NA	5	15	1	0	0
1:44049156:A:G	rs3791134	1	44049156	G	A	0.3579	PTPRF	5.33	1.23565e-08	0.084497	0.01468	0.760883	rs673253	1	0	intronic	5	4	5	1	1	0
1:44134077:C:T	rs3791033	1	44134077	C	T	0.3121	KDM4A	5.251	3.06851e-08	-0.0847029	0.0151337	0.849141	rs112984125	1	0	intronic	6	4	4	1	1	0
16:61918754:A:G	rs1510160	16	61918754	G	A	0.4095	CDH8	5.229	3.97108e-08	0.0800983	0.0144292	0.995995	rs8053210	5	0	intronic	NA	5	15	1	0	0
1:44051771:C:T	rs3791139	1	44051771	C	T	0.3579	PTPRF	5.213	7.34862e-09	-0.085803	0.01468	0.760883	rs673253	1	0	intronic	5	4	5	1	1	0
16:61875099:A:T	rs9922779	16	61875099	T	A	0.4085	CDH8	5.197	2.09562e-08	-0.0815018	0.0143892	0.984091	rs8053210	5	0	intronic	6	5	15	1	0	0
16:61848954:C:T	rs13336134	16	61848954	C	T	0.3539	CDH8	5.169	9.33438e-08	0.080102	0.0148431	0.785521	rs8053210	5	0	intronic	4	5	15	1	0	0
10:116236223:A:G	rs112947415	10	116236223	G	A	0.2147	ABLIM1	5.153	0.0154825	0.0433049	0.0176979	0.678562	rs17091929	4	0	intronic	7	5	5	1	0	0
1:44117006:G:T	rs660899	1	44117006	G	T	0.326	KDM4A	5.149	1.75676e-08	0.0850061	0.0149267	0.782763	rs112984125	1	0	intronic	5	1	2	1	1	1
1:44234076:C:T	rs4660745	1	44234076	C	T	0.3032	ST3GAL3	5.109	2.43988e-07	0.0808964	0.0155042	0.923439	rs112984125	1	0	intronic	7	5	5	1	1	0
10:116229921:C:T	rs12776676	10	116229921	C	T	0.2117	ABLIM1	5.089	0.014365	-0.0439974	0.0177818	0.617697	rs17091929	4	0	intronic	6	4	5	1	0	0
1:44121557:C:G	rs2274465	1	44121557	G	C	0.3241	KDM4A	5.064	1.50996e-08	-0.0853989	0.0149267	0.79048	rs112984125	1	0	intronic	1f	4	4	1	1	0
1:44123988:C:T	rs61768372	1	44123988	C	T	0.3241	KDM4A	4.951	1.45091e-08	0.0855021	0.0149267	0.79048	rs112984125	1	0	intronic	7	4	4	1	1	0
5:87581913:C:T	rs2565726	5	87581913	C	T	0.4881	TMEM161B-AS1	4.932	1.79094e-08	-0.0811947	0.0142658	0.99233	rs247910	3	0	ncRNA_intronic	NA	4	5	0	1	0
1:44188465:A:C	rs12410155	1	44188465	C	A	0.2913	ST3GAL3:RP11-184I16.4	4.903	1.18643e-08	-0.0896012	0.0155479	0.990016	rs112984125	1	00:00:00	ncRNA_intronic	5	5	5	1	1	0
1:44222570:C:T	rs11587515	1	44222570	C	T	0.2992	ST3GAL3	4.862	2.12357e-07	0.0813026	0.0155042	0.941692	rs112984125	1	0	intronic	7	5	5	1	1	0
16:61907745:A:T	rs11075442	16	61907745	T	A	0.4085	CDH8	4.812	5.20618e-08	-0.0793981	0.0144292	1	rs8053210	5	0	intronic	6	2	15	1	0	0
5:87769693:C:T	rs6891239	5	87769693	C	T	0.4811	CTC-498M16.4	4.75	2.55507e-08	0.0803066	0.0142658	0.913734	rs247910	3	0	ncRNA_intronic	7	5	15	0	1	0
16:61976197:G:T	rs6498813	16	61976197	G	T	0.3728	CDH8	4.729	1.80967e-08	0.0828021	0.0145529	0.960361	rs8044247	5	0	intronic	7	2	15	1	0	0
1:44220737:G:T	rs11210912	1	44220737	G	T	0.3032	ST3GAL3	4.686	2.66461e-07	-0.0802047	0.015421	0.923439	rs112984125	1	0	intronic	6	5	5	1	1	0
1:44215859:A:G	rs12062824	1	44215859	G	A	0.3032	ST3GAL3	4.636	2.02713e-07	-0.081001	0.015421	0.923439	rs112984125	1	0	intronic	4	4	5	1	1	0
1:44039850:A:G	rs2842171	1	44039850	G	A	0.3569	PTPRF	4.617	1.52333e-08	-0.0841918	0.0147196	0.7581	rs673253	1	0	intronic	5	4	5	1	1	1
1:44045528:A:G	rs1808730	1	44045528	G	A	0.3579	PTPRF	4.613	1.15548e-08	0.0848949	0.0147196	0.760883	rs673253	1	0	intronic	6	4	4	1	1	0
1:44211119:A:ACT	rs10692321	1	44211119	A	ACT	0.3032	ST3GAL3	4.571	NA	NA	NA	0.923439	rs112984125	1	0	intronic	NA	4	5	1	1	0
16:61850293:G:T	rs1865808	16	61850293	G	T	0.4085	CDH8	4.55	1.25376e-08	-0.0823058	0.0143056	0.984091	rs8053210	5	0	intronic	NA	5	15	1	0	0
1:44080009:A:G	rs55684236	1	44080009	G	A	0.326	PTPRF	4.332	1.81362e-08	0.0853997	0.0150104	0.782763	rs112984125	1	0	intronic	4	4	4	1	1	0
16:61815646:A:G	rs7196175	16	61815646	G	A	0.4235	CDH8	4.297	9.08902e-09	0.0830961	0.0143056	0.919913	rs8053210	5	0	intronic	5	1	15	1	0	0
1:44059242:A:G	rs72673082	1	44059242	G	A	0.3539	PTPRF	4.257	8.99838e-09	0.0852963	0.01468	0.78684	rs673253	1	0	intronic	5	4	4	1	1	0
16:61902555:A:G	rs9635514	16	61902555	G	A	0.4085	CDH8	4.255	7.34439e-08	-0.0784999	0.0144292	1	rs8053210	5	0	intronic	7	5	15	1	0	0
5:87729711:A:C	rs6414946	5	87729711	C	A	0.492	TMEM161B-AS1:CTC-498M16.2:CTC-498M16.4	4.244	9.31453e-09	-0.0828052	0.0142658	0.954667	rs247910	3	00:00:00	ncRNA_exonic	7	5	15	0	1	0
1:44222204:A:G	rs11581514	1	44222204	G	A	0.3032	ST3GAL3	4.193	2.41159e-07	-0.0804961	0.015421	0.923439	rs112984125	1	0	intronic	6	5	5	1	1	0
16:61983564:C:T	rs13338096	16	61983564	C	T	0.3698	CDH8	4.139	6.48823e-08	0.0804005	0.0147177	0.947426	rs8044247	5	0	intronic	6	5	15	1	0	0
16:61811881:A:T	rs16963952	16	61811881	T	A	0.3529	CDH8	4.128	9.72441e-08	-0.0799906	0.0148431	0.774199	rs8053210	5	0	intronic	7	5	15	1	0	0
16:61968100:C:T	rs8059568	16	61968100	C	T	0.3757	CDH8:CTC-420A11.2	4.112	1.36035e-08	0.0839953	0.0146351	0.973645	rs8044247	5	00:00:00	ncRNA_exonic	7	7	15	1	0	1
1:44244667:A:G	rs2158954	1	44244667	G	A	0.3002	ST3GAL3	4.093	8.24098e-08	0.083806	0.0154642	0.927361	rs112984125	1	0	intronic	NA	4	15	1	1	0
10:116231989:A:T	rs7081594	10	116231989	T	A	0.2823	ABLIM1	4.088	0.000410185	0.0576082	0.0161304	0.938944	rs17091929	4	0	intronic	5	4	5	1	1	1
1:44219546:G:T	rs3791043	1	44219546	G	T	0.3032	ST3GAL3	4.078	1.57772e-07	0.0812997	0.0153408	0.923439	rs112984125	1	0	intronic	7	4	5	1	1	0
10:116257523:C:T	rs7910989	10	116257523	C	T	0.3171	ABLIM1	4.078	0.00178601	-0.0494974	0.0156774	0.80322	rs17091929	4	0	intronic	5	5	5	1	1	1
1:44184192:G:GT	rs11420276	1	44184192	G	GT	0.2893	ST3GAL3:RP11-184I16.4	4.065	NA	NA	NA	0.98009	rs112984125	1	00:00:00	ncRNA_intronic	NA	5	5	1	1	0
16:61825993:C:T	rs16963957	16	61825993	C	T	0.3509	CDH8	4.036	1.72611e-07	0.0792969	0.0150104	0.76876	rs8053210	5	0	intronic	4	5	15	1	0	0
1:44214888:A:G	rs56338811	1	44214888	G	A	0.3032	ST3GAL3	4.024	2.02713e-07	-0.081001	0.015421	0.923439	rs112984125	1	0	intronic	7	4	5	1	1	0
1:44151633:G:T	rs61768374	1	44151633	G	T	0.2942	KDM4A	4.021	1.23172e-08	-0.0895008	0.0155479	0.945863	rs112984125	1	0	intronic	5	4	4	1	1	0
1:44152189:A:G	rs1971342	1	44152189	G	A	0.2942	KDM4A	4.016	1.72609e-08	0.0885917	0.0155479	0.945863	rs112984125	1	0	intronic	7	4	4	1	1	0
16:61978684:A:G	rs62052038	16	61978684	G	A	0.3012	CDH8	3.953	4.05615e-08	0.0860071	0.0155042	0.685711	rs8044247	5	0	intronic	5	5	15	1	0	0
1:44133299:C:T	rs618678	1	44133299	C	T	0.3161	KDM4A	3.938	4.13071e-08	0.0839027	0.0151337	0.833272	rs112984125	1	0	intronic	NA	4	4	1	1	0
16:61917849:A:T	rs1510161	16	61917849	T	A	0.4085	CDH8	3.876	3.38793e-08	-0.0805063	0.0144292	1	rs8053210	5	0	intronic	7	5	15	1	0	0
5:87751752:A:G	rs7728883	5	87751752	G	A	0.4841	CTC-498M16.4	3.845	3.00545e-08	0.0798977	0.0142658	0.92486	rs247910	3	0	ncRNA_intronic	7	13	15	0	1	0
1:44231481:C:T	rs56009633	1	44231481	C	T	0.3012	ST3GAL3	3.805	4.90067e-07	-0.0784032	0.015421	0.932318	rs112984125	1	0	intronic	5	2	5	1	1	1
16:61982202:G:T	rs954015	16	61982202	G	T	0.3012	CDH8	3.63	3.52342e-08	0.0863961	0.0155042	0.685711	rs8044247	5	0	intronic	NA	2	15	1	1	0
1:44026040:A:G	rs11210869	1	44026040	G	A	0.3499	PTPRF	3.608	1.24536e-07	-0.0791014	0.0148033	0.75838	rs673253	1	0	intronic	5	1	5	1	1	0
1:44210326:A:T	rs201958677	1	44210326	A	T	0.341	ST3GAL3	3.605	0.0213845	0.0540995	0.0232602	0.775475	rs112984125	1	0	intronic	6	4	5	1	1	0
16:61919410:C:T	rs1397128	16	61919410	C	T	0.4145	CDH8	3.569	3.37686e-08	0.0802913	0.0143892	0.960417	rs8053210	5	0	intronic	NA	5	15	1	0	1
5:87620249:G:T	rs247914	5	87620249	G	T	0.4871	TMEM161B-AS1	3.54	1.60515e-08	-0.0816939	0.0143056	0.988499	rs247910	3	0	ncRNA_intronic	7	5	15	0	1	0
16:61871999:A:AAT	rs10695095	16	61871999	A	AAT	0.3489	CDH8	3.493	NA	NA	NA	0.770733	rs8053210	5	0	intronic	NA	5	15	1	0	0
1:44049947:C:T	rs3791136	1	44049947	C	T	0.3549	PTPRF	3.449	9.75708e-09	0.0850929	0.01468	0.7744	rs673253	1	0	intronic	5	4	5	1	1	0
1:44220747:A:G	rs61768408	1	44220747	G	A	0.2515	ST3GAL3	3.408	1.24877e-07	0.0874995	0.0163765	0.736282	rs112984125	1	0	intronic	6	5	5	1	1	0
1:44031793:C:G	rs11586016	1	44031793	G	C	0.3549	PTPRF	3.364	1.99175e-07	0.0778057	0.0148033	0.736014	rs673253	1	0	intronic	4	1	1	1	1	1
1:44196194:G:GTTTCTGATTTCTT	rs11275853	1	44196194	GTTTCTGATTTCTT	G	0.2922	ST3GAL3	3.352	NA	NA	NA	0.985039	rs112984125	1	0	intronic	NA	5	5	1	1	0
16:61980200:A:G	rs7200802	16	61980200	G	A	0.3728	CDH8	3.316	2.0915e-08	-0.0828999	0.0146351	0.960361	rs8044247	5	0	intronic	3a	5	15	1	0	0
2:216492436:A:G	rs58035893	2	216492436	G	A	0.171	AC012668.2:LINC00607	3.25	2.18311e-06	0.0967982	0.0202229	0.807735	rs1898711	2	00:00:00	ncRNA_intronic	5	5	15	0	0	0
5:87618728:C:G	rs247913	5	87618728	G	C	0.4871	TMEM161B-AS1	3.25	1.65167e-08	0.0813958	0.0142658	0.988499	rs247910	3	0	ncRNA_intronic	5	5	15	0	1	0
16:61788572:C:T	rs7192912	16	61788572	C	T	0.4404	CDH8	3.248	2.66578e-08	-0.0808934	0.0143892	0.810144	rs8053210	5	0	intronic	6	5	15	1	0	0
10:116251686:A:T	rs12784116	10	116251686	T	A	0.2942	ABLIM1	3.195	0.000547253	-0.0554954	0.0158848	0.975971	rs17091929	4	0	intronic	5	2	7	1	1	1
16:61930896:A:G	rs1355265	16	61930896	G	A	0.4085	CDH8	3.195	2.57792e-08	0.0812036	0.0144292	1	rs8053210	5	0	intronic	NA	5	15	1	0	0
1:44103033:A:G	rs35290231	1	44103033	G	A	0.3241	KDM4A	3.166	1.62732e-08	0.0852049	0.0149267	0.79048	rs112984125	1	12795	intergenic	6	5	15	0	1	0
16:61821306:C:T	rs9708416	16	61821306	T	C	0.3062	CDH8	3.146	NA	NA	NA	0.634912	rs8053210	5	0	intronic	7	14	15	1	0	0
5:87712519:A:C	rs7708715	5	87712519	C	A	0.493	TMEM161B-AS1:CTC-498M16.2	3.142	1.10689e-08	0.0818996	0.0141821	0.958646	rs247910	3	00:00:00	ncRNA_intronic	5	4	15	0	1	0
5:87775691:C:T	rs7706932	5	87775691	C	T	0.4583	CTC-498M16.4	3.127	6.29823e-08	-0.0789022	0.0144292	0.834588	rs247910	3	0	ncRNA_intronic	6	5	15	0	1	0
5:87514778:T:TA	rs71613075	5	87514778	TA	T	0.4911	TMEM161B:AC010243.1	3.115	NA	NA	NA	0.881085	rs247910	3	00:00:00	ncRNA_splicing	NA	4	5	1	0	0
1:44243049:C:T	rs11587427	1	44243049	C	T	0.2515	ST3GAL3	3.057	7.07098e-08	-0.0889956	0.0163377	0.736282	rs112984125	1	0	intronic	7	5	15	1	1	0
1:44113108:C:CA	rs147154109	1	44113108	C	CA	0.3241	KDM4A	3.049	NA	NA	NA	0.79048	rs112984125	1	2720	intergenic	NA	5	15	1	1	0
16:61989366:A:T	rs1510168	16	61989366	T	A	0.3767	CDH8	3	8.58258e-08	0.0800994	0.0148005	0.943298	rs8044247	5	0	intronic	6	5	15	1	0	0
16:61981699:C:T	rs1510170	16	61981699	C	T	0.3728	CDH8	2.995	3.03978e-08	-0.0823988	0.0147177	0.960361	rs8044247	5	0	intronic	NA	5	15	1	0	0
5:87696843:A:G	rs4916910	5	87696843	G	A	0.493	TMEM161B-AS1	2.95	NA	NA	NA	0.965995	rs247910	3	0	ncRNA_intronic	7	2	15	0	1	1
1:44019731:C:T	rs2842185	1	44019731	C	T	0.3499	PTPRF	2.942	7.44948e-08	-0.080497	0.0148033	0.75838	rs673253	1	0	intronic	NA	4	4	1	1	0
1:44141149:A:C	rs9787076	1	44141149	C	A	0.3121	KDM4A	2.914	2.18917e-08	-0.0856033	0.0151337	0.849141	rs112984125	1	0	intronic	5	4	4	1	1	0
5:87630769:A:G	rs247910	5	87630769	G	A	0.4861	TMEM161B-AS1	2.889	1.3708e-09	-0.088105	0.0143869	1	rs247910	3	0	ncRNA_intronic	7	14	15	0	1	0
2:216491708:A:T	rs1898730	2	216491708	T	A	0.168	AC012668.2:LINC00607	2.881	3.68883e-06	0.0949946	0.0203071	0.791632	rs1898711	2	00:00:00	ncRNA_intronic	4	2	15	0	0	1
1:44078602:A:C	rs3791151	1	44078602	C	A	0.326	PTPRF	2.878	1.88452e-08	0.0852993	0.0150104	0.782763	rs112984125	1	0	intronic	5	4	4	1	1	0
16:61941527:A:G	rs8049729	16	61941527	G	A	0.4085	CDH8	2.84	1.5409e-08	0.0825019	0.0144292	1	rs8053210	5	0	intronic	7	5	15	1	0	0
1:44043392:A:G	rs552638	1	44043392	G	A	0.3539	PTPRF	2.814	1.55231e-08	0.0843978	0.0147641	0.771613	rs673253	1	0	intronic	5	4	5	1	1	0
1:44244183:C:T	rs11590279	1	44244183	C	T	0.2962	ST3GAL3	2.752	6.20909e-08	0.0846016	0.0154642	0.945973	rs112984125	1	0	intronic	5	4	15	1	1	0
16:61906244:G:T	rs7189354	16	61906244	G	T	0.4085	CDH8	2.743	4.08401e-08	0.079804	0.0143892	1	rs8053210	5	0	intronic	7	1	15	1	0	1
1:44186812:A:T	rs11810109	1	44186812	T	A	0.2913	ST3GAL3:RP11-184I16.4	2.697	1.37728e-08	-0.0892009	0.0155479	0.990016	rs112984125	1	00:00:00	ncRNA_intronic	7	5	5	1	1	0
16:61845943:C:T	rs1369919	16	61845943	C	T	0.4076	CDH8	2.695	1.15889e-08	-0.0824998	0.0143056	0.980174	rs8053210	5	0	intronic	NA	5	15	1	0	0
16:61837709:A:C	rs12129226	16	61837709	A	C	0.2962	CDH8	2.675	NA	NA	NA	0.646039	rs8053210	5	0	intronic	7	15	15	1	0	0
1:44014735:C:T	rs2819334	1	44014735	C	T	0.3588	PTPRF	2.661	8.00968e-08	-0.0803014	0.0148033	0.720086	rs673253	1	0	intronic	5	2	7	1	1	0
5:87647584:C:T	rs10942529	5	87647584	C	T	0.4881	TMEM161B-AS1	2.646	3.03201e-08	0.0800983	0.0143056	0.99233	rs247910	3	0	ncRNA_intronic	6	5	15	0	1	0
16:61900535:A:T	rs1347585	16	61900535	T	A	0.4085	CDH8	2.646	6.25129e-08	-0.0787028	0.0143892	1	rs8053210	5	0	intronic	6	5	15	1	0	0
1:44277948:C:G	rs37470	1	44277948	G	C	0.3449	ST3GAL3	2.493	1.48956e-05	0.0656967	0.0150104	0.649007	rs112984125	1	0	intronic	5	4	5	1	1	0
1:44231480:A:G	rs56352978	1	44231480	G	A	0.2962	ST3GAL3	2.478	3.11326e-07	0.080601	0.0155858	0.94575	rs112984125	1	0	intronic	5	2	5	1	1	1
16:61895705:A:ACAT	rs5817316	16	61895705	ACAT	A	0.4085	CDH8	2.464	NA	NA	NA	1	rs8053210	5	0	intronic	NA	5	15	1	0	0
16:61907941:A:G	rs12102584	16	61907941	G	A	0.4085	CDH8	2.447	6.54573e-08	0.0788015	0.0144292	1	rs8053210	5	0	intronic	6	1	15	1	0	0
16:61834690:C:T	rs9929274	16	61834690	C	T	0.4085	CDH8	2.441	1.19753e-08	0.0829003	0.0143892	0.976065	rs8053210	5	0	intronic	6	9	15	1	0	0
1:44216634:C:T	rs11584382	1	44216634	C	T	0.2992	ST3GAL3	2.435	2.02929e-07	0.0809979	0.015421	0.941692	rs112984125	1	0	intronic	7	5	5	1	1	0
16:61787127:C:T	rs8061672	16	61787127	C	T	0.4443	CDH8	2.409	2.91376e-08	-0.080199	0.0143056	0.833512	rs8053210	5	0	intronic	5	5	15	1	0	0
5:87740893:C:T	rs7722095	5	87740893	C	T	0.4831	CTC-498M16.4	2.406	2.76963e-08	-0.0801037	0.0142658	0.921387	rs247910	3	0	ncRNA_intronic	6	7	15	0	1	0
1:44207899:A:C	rs1029632	1	44207899	C	A	0.3032	ST3GAL3	2.405	1.32304e-07	0.0818017	0.0153408	0.923439	rs112984125	1	0	intronic	NA	4	5	1	1	1
1:44215015:G:T	rs56367078	1	44215015	G	T	0.3032	ST3GAL3	2.401	2.09629e-07	0.0809037	0.015421	0.923439	rs112984125	1	0	intronic	6	4	5	1	1	0
1:44295047:A:G	rs37453	1	44295047	G	A	0.3449	ST3GAL3	2.369	1.17231e-05	-0.0664924	0.0150104	0.649007	rs112984125	1	0	intronic	7	5	5	1	1	0
16:61909915:A:G	rs11865535	16	61909915	G	A	0.4095	CDH8	2.364	3.39584e-08	0.0805003	0.0144292	0.995995	rs8053210	5	0	intronic	7	5	15	1	0	0
10:116229680:C:T	rs874693	10	116229680	C	T	0.2863	ABLIM1	2.321	0.000664559	0.0554946	0.0161304	0.928987	rs17091929	4	0	intronic	NA	4	5	1	1	0
1:44111212:G:T	rs55666439	1	44111212	G	T	0.3241	KDM4A	2.31	2.21709e-08	-0.0843989	0.0149267	0.79048	rs112984125	1	4616	intergenic	5	5	15	1	1	0
5:87781168:C:T	rs10044618	5	87781168	C	T	0.4453	CTC-498M16.4	2.307	1.38458e-07	0.0774989	0.0145569	0.800931	rs247910	3	0	ncRNA_intronic	7	2	15	0	1	1
16:61922655:C:T	rs4784168	16	61922655	C	T	0.3479	CDH8	2.287	3.9199e-07	0.0775951	0.0151337	0.731164	rs8053210	5	0	intronic	3a	5	15	1	0	0
1:44245049:C:T	rs12083110	1	44245049	C	T	0.3002	ST3GAL3	2.272	7.40576e-08	-0.0841071	0.0154642	0.927361	rs112984125	1	0	intronic	2b	2	15	1	1	0
1:44014573:A:T	rs2819333	1	44014573	T	A	0.3549	PTPRF	2.246	4.63616e-08	0.0813028	0.0147196	0.736014	rs673253	1	0	intronic	5	2	7	1	1	1
1:44232926:A:G	rs11210916	1	44232926	G	A	0.2992	ST3GAL3	2.241	2.2802e-07	0.0810946	0.0155042	0.941692	rs112984125	1	0	intronic	2b	2	7	1	1	1
10:116240079:A:T	rs17091929	10	116240079	T	A	0.2913	ABLIM1	2.239	3.01018e-08	-0.123003	0.0219634	1	rs17091929	4	0	intronic	6	4	5	1	1	0
16:61979393:A:T	rs9933599	16	61979393	T	A	0.3728	CDH8	2.238	2.60807e-08	-0.082797	0.0147177	0.960361	rs8044247	5	0	intronic	7	5	15	1	0	0
16:61982243:C:G	rs2221744	16	61982243	G	C	0.3012	CDH8	2.229	3.64431e-08	0.086303	0.0155042	0.685711	rs8044247	5	0	intronic	7	2	15	1	0	0
1:44062159:C:T	rs673242	1	44062159	C	T	0.3539	PTPRF	2.216	1.05696e-08	0.0848915	0.01468	0.78684	rs673253	1	0	intronic	NA	4	5	1	1	0
1:44277548:C:T	rs37471	1	44277548	C	T	0.3449	ST3GAL3	2.216	1.58036e-05	0.0654987	0.0150104	0.649007	rs112984125	1	0	intronic	NA	4	5	1	1	0
16:61787143:C:CT	rs529946078	16	61787143	C	CT	0.4324	CDH8	2.215	NA	NA	NA	0.775184	rs8053210	5	0	intronic	NA	5	15	1	0	0
5:87754805:C:T	rs6866315	5	87754805	C	T	0.4841	CTC-498M16.4	2.182	3.24867e-08	0.079701	0.0142658	0.92486	rs247910	3	0	ncRNA_intronic	7	14	15	0	1	0
1:44221787:A:G	rs202215468	1	44221787	A	G	0.3151	ST3GAL3	2.164	0.00626501	0.0609993	0.0220777	0.819213	rs112984125	1	0	intronic	6	5	5	1	1	0
1:44289397:A:G	rs37459	1	44289397	G	A	0.3449	ST3GAL3	2.158	1.5343e-05	-0.0655978	0.0150104	0.649007	rs112984125	1	0	intronic	7	5	5	1	1	0
1:44243561:A:T	rs61768432	1	44243561	T	A	0.3002	ST3GAL3	2.147	8.85601e-08	-0.0836026	0.0154642	0.927361	rs112984125	1	0	intronic	7	5	5	1	1	0
16:61778284:A:T	rs62050482	16	61778284	T	A	0.3708	CDH8	2.133	2.17742e-07	-0.0782037	0.0149267	0.664903	rs8053210	5	0	intronic	7	5	15	1	0	0
1:44292989:C:T	rs37456	1	44292989	C	T	0.3449	ST3GAL3	2.127	1.62955e-05	0.065396	0.0150104	0.649007	rs112984125	1	0	intronic	NA	4	5	1	1	0
1:44217753:A:G	rs6429639	1	44217753	G	A	0.3032	ST3GAL3	2.119	2.41052e-07	0.0804974	0.015421	0.923439	rs112984125	1	0	intronic	7	4	5	1	1	0
1:44236114:A:G	rs3791047	1	44236114	G	A	0.3012	ST3GAL3	2.117	1.78814e-07	-0.081803	0.0155042	0.932318	rs112984125	1	0	intronic	6	5	5	1	1	1
5:87763468:A:C	rs10060720	5	87763468	C	A	0.4811	CTC-498M16.4	2.106	2.55507e-08	0.0803066	0.0142658	0.913734	rs247910	3	0	ncRNA_intronic	6	14	15	0	1	0
1:44022027:A:G	rs2842178	1	44022027	G	A	0.3499	PTPRF	2.1	3.29782e-07	0.0765967	0.0148431	0.75838	rs673253	1	0	intronic	NA	4	4	1	1	0
1:44224985:C:T	rs112518613	1	44224985	C	T	0.3032	ST3GAL3	2.066	2.16847e-07	-0.0808054	0.015421	0.923439	rs112984125	1	0	intronic	6	5	5	1	1	0
1:44051574:A:G	rs6698389	1	44051574	G	A	0.3529	PTPRF	2.055	1.01035e-08	-0.0850051	0.01468	0.784037	rs673253	1	0	intronic	5	4	5	1	1	0
16:61817466:A:G	rs4531720	16	61817466	G	A	0.3479	CDH8	2.011	3.77927e-08	-0.117107	0.0210625	0.758856	rs8053210	5	0	intronic	6	15	15	1	0	0
16:61970623:A:G	rs8044247	16	61970623	G	A	0.3698	CDH8:CTC-420A11.2	1.982	1.08185e-08	-0.0840979	0.0145529	1	rs8044247	5	00:00:00	ncRNA_intronic	4	5	15	1	0	1
1:44111963:A:T	rs61768370	1	44111963	T	A	0.3241	KDM4A	1.969	1.63313e-08	-0.0851956	0.0149267	0.79048	rs112984125	1	3865	intergenic	7	5	15	1	1	0
16:61833811:C:T	rs6498809	16	61833811	C	T	0.4085	CDH8	1.962	1.24387e-08	-0.0828062	0.0143892	0.976065	rs8053210	5	0	intronic	6	9	15	1	0	0
1:44202733:A:G	rs3791040	1	44202733	G	A	0.3042	ST3GAL3	1.942	1.65673e-07	-0.0816036	0.0154247	0.91886	rs112984125	1	0	intronic	7	4	5	1	1	0
1:44220670:A:G	rs6678767	1	44220670	G	A	0.3032	ST3GAL3	1.918	2.03041e-07	0.0809963	0.015421	0.923439	rs112984125	1	0	intronic	7	5	5	1	1	0
16:61833954:A:G	rs8057549	16	61833954	G	A	0.3509	CDH8	1.917	1.79024e-07	-0.0791944	0.0150104	0.76876	rs8053210	5	0	intronic	7	9	15	1	0	0
16:61808363:G:GA	rs11318433	16	61808363	GA	G	0.4433	CDH8	1.914	NA	NA	NA	0.701248	rs8053210	5	0	intronic	NA	5	15	1	0	0
5:87612658:A:G	rs1823016	5	87612658	G	A	0.4881	TMEM161B-AS1	1.89	9.602e-09	0.0831959	0.014346	0.99233	rs247910	3	0	ncRNA_intronic	NA	5	15	0	1	0
10:116230519:G:T	rs71484943	10	116230519	G	T	0.2107	ABLIM1	1.888	0.01503	-0.0437036	0.0177818	0.614722	rs17091929	4	0	intronic	5	4	5	1	0	1
1:44248419:C:CT	rs60879458	1	44248419	CT	C	0.2972	ST3GAL3	1.877	NA	NA	NA	0.922251	rs112984125	1	0	intronic	NA	5	15	1	1	0
5:87625244:A:G	rs2582042	5	87625244	G	A	0.4881	TMEM161B-AS1	1.867	1.34769e-08	0.0818989	0.0142658	0.99233	rs247910	3	0	ncRNA_intronic	6	5	15	0	1	0
5:87682030:A:G	rs6414945	5	87682030	G	A	0.493	TMEM161B-AS1	1.852	7.93221e-09	0.0827083	0.0141821	0.965995	rs247910	3	0	ncRNA_intronic	6	5	15	0	1	0
16:61837180:G:T	rs28895882	16	61837180	G	T	0.3847	CDH8	1.798	NA	NA	NA	0.891222	rs8053210	5	0	intronic	7	15	15	1	0	0
16:61835840:A:G	rs7306618	16	61835840	G	A	0.327	CDH8	1.774	NA	NA	NA	0.680937	rs8053210	5	0	intronic	5	15	15	1	0	0
16:61981073:T:TATTATTGTAGAC	rs141901634	16	61981073	T	TATTATTGTAGAC	0.3012	CDH8	1.745	NA	NA	NA	0.685711	rs8044247	5	0	intronic	NA	5	15	1	0	0
1:44213482:A:C	rs7551551	1	44213482	C	A	0.2972	ST3GAL3	1.727	1.73403e-07	0.0818921	0.0155042	0.950931	rs112984125	1	0	intronic	3a	4	5	1	1	0
16:61792281:A:G	rs7202312	16	61792281	G	A	0.4443	CDH8	1.718	2.38575e-08	0.0807031	0.0143056	0.833512	rs8053210	5	0	intronic	7	5	15	1	0	0
16:61803553:T:TC	rs11463046	16	61803553	T	TC	0.3539	CDH8	1.716	NA	NA	NA	0.777548	rs8053210	5	0	intronic	NA	5	15	1	0	0
16:61923196:C:T	rs6498811	16	61923196	C	T	0.4085	CDH8	1.693	2.37874e-08	-0.0814078	0.0144292	1	rs8053210	5	0	intronic	6	5	15	1	0	0
16:61983130:C:G	rs8055489	16	61983130	G	C	0.3728	CDH8	1.672	2.60632e-08	-0.0827988	0.0147177	0.960361	rs8044247	5	0	intronic	5	5	15	1	0	0
16:61817598:C:T	rs7498454	16	61817598	C	T	0.3489	CDH8	1.671	4.68435e-08	-0.116298	0.0210625	0.762141	rs8053210	5	0	intronic	6	15	15	1	0	0
16:61966297:A:G	rs7188068	16	61966297	G	A	0.2982	CDH8:CTC-420A11.2	1.66	3.75084e-08	-0.0860009	0.0154642	0.724013	rs8044247	5	00:00:00	ncRNA_intronic	7	5	15	1	0	0
1:44162584:C:CA	rs3838464	1	44162584	C	CA	0.2952	KDM4A	1.622	NA	NA	NA	0.951027	rs112984125	1	0	intronic	NA	4	4	1	1	0
16:61941946:C:CAA	rs547459147	16	61941946	CAA	C	0.3956	CDH8	1.62	NA	NA	NA	0.941607	rs8053210	5	0	intronic	NA	5	15	1	0	0
16:61780558:A:G	rs4131786	16	61780558	G	A	0.4404	CDH8	1.589	2.56185e-08	0.0809942	0.0143892	0.81736	rs8053210	5	0	intronic	4	7	15	1	0	1
5:87545318:C:T	rs3099439	5	87545318	C	T	0.4861	TMEM161B	1.562	8.71845e-09	-0.0831979	0.0143056	0.976845	rs247910	3	0	intronic	NA	4	5	1	1	0
1:44223676:T:TAAAC	rs113726331	1	44223676	TAAAC	T	0.3032	ST3GAL3	1.543	NA	NA	NA	0.923439	rs112984125	1	0	intronic	NA	5	5	1	1	1
16:61916799:A:G	rs1972824	16	61916799	G	A	0.4085	CDH8	1.538	4.42281e-08	-0.079599	0.0143892	1	rs8053210	5	0	intronic	NA	5	15	1	0	0
1:44475123:C:T	rs113551349	1	44475123	C	T	0.2783	SLC6A9	1.522	4.84913e-08	0.0995951	0.0180577	1	rs113551349	1	0	intronic	6	4	5	1	1	0
16:61978978:A:G	rs3784845	16	61978978	G	A	0.3728	CDH8	1.521	2.96587e-08	0.0820003	0.0146351	0.960361	rs8044247	5	0	intronic	NA	5	15	1	0	0
1:44182244:A:G	rs17531412	1	44182244	G	A	0.2913	ST3GAL3:RP11-184I16.4	1.49	9.47459e-09	-0.0902017	0.0155479	0.990016	rs112984125	1	00:00:00	ncRNA_intronic	4	1	5	1	1	0
16:61833473:C:T	rs8057760	16	61833473	C	T	0.3509	CDH8	1.455	1.72611e-07	0.0792969	0.0150104	0.76876	rs8053210	5	0	intronic	6	9	15	1	0	0
1:44151911:C:T	rs113688544	1	44151911	C	T	0.2455	KDM4A	1.434	1.50426e-08	0.0955945	0.0167068	0.758115	rs112984125	1	0	intronic	7	4	4	1	1	0
16:61940564:A:G	rs7184371	16	61940564	G	A	0.4135	CDH8	1.428	1.36888e-08	0.0827979	0.0144292	0.980265	rs8053210	5	0	intronic	6	5	15	1	0	0
16:61787966:A:G	rs7187101	16	61787966	G	A	0.4404	CDH8	1.423	2.59319e-08	0.0804933	0.0143056	0.81736	rs8053210	5	0	intronic	7	5	15	1	0	0
16:61887369:A:G	rs4784166	16	61887369	G	A	0.4076	CDH8	1.415	4.41773e-08	-0.0796019	0.0143892	0.996005	rs8053210	5	0	intronic	5	5	15	1	0	0
5:87637449:C:T	rs3099437	5	87637449	C	T	0.4871	TMEM161B-AS1	1.411	2.27041e-08	0.0806028	0.0142658	0.988424	rs247910	3	0	ncRNA_intronic	NA	9	15	0	1	0
1:44014949:C:T	rs2842187	1	44014949	C	T	0.3499	PTPRF	1.391	7.43304e-08	0.0805029	0.0148033	0.75838	rs673253	1	0	intronic	NA	2	7	1	1	0
1:44277918:G:GA	rs145902657	1	44277918	GA	G	0.2843	ST3GAL3	1.379	NA	NA	NA	0.611071	rs113551349	1	0	intronic	NA	4	5	1	1	0
16:61919152:C:G	rs2407972	16	61919152	G	C	0.4085	CDH8	1.364	3.23752e-08	-0.0803989	0.0143892	1	rs8053210	5	0	intronic	7	5	15	1	0	0
5:87634692:C:G	rs247912	5	87634692	G	C	0.4871	TMEM161B-AS1	1.353	1.05769e-08	-0.0824944	0.0142658	0.988499	rs247910	3	0	ncRNA_intronic	7	9	15	0	1	0
5:87520595:C:G	rs185065	5	87520595	G	C	0.498	TMEM161B	1.325	1.70677e-07	0.0756037	0.0143056	0.874505	rs247910	3	0	intronic	6	4	5	1	1	0
16:61881442:T:TTATATATATA	rs72156193	16	61881442	TTATATATATA	T	0.4384	CDH8	1.313	NA	NA	NA	0.860847	rs8053210	5	0	intronic	NA	5	15	1	0	0
1:44238218:A:G	rs10890280	1	44238218	G	A	0.3012	ST3GAL3	1.312	2.05248e-07	-0.0814019	0.0155042	0.932318	rs112984125	1	0	intronic	7	4	5	1	1	0
1:44216887:A:G	rs6700256	1	44216887	G	A	0.3032	ST3GAL3	1.303	1.37294e-07	0.0816964	0.0153408	0.923439	rs112984125	1	0	intronic	7	5	5	1	1	0
16:61976793:C:T	rs7200723	16	61976793	C	T	0.3708	CDH8	1.289	2.70782e-08	-0.0826996	0.0147177	0.9517	rs8044247	5	0	intronic	7	2	15	1	0	0
1:44247279:C:CA	rs34427804	1	44247279	C	CA	0.2624	ST3GAL3	1.276	NA	NA	NA	0.719715	rs112984125	1	0	intronic	NA	5	15	1	1	0
16:61899142:C:T	rs1344864	16	61899142	C	T	0.4076	CDH8	1.275	3.92813e-08	-0.079904	0.0143892	0.995995	rs8053210	5	0	intronic	6	5	15	1	0	0
1:44237247:C:T	rs7531165	1	44237247	C	T	0.3012	ST3GAL3	1.269	2.20235e-07	0.0811962	0.0155042	0.932318	rs112984125	1	0	intronic	7	5	5	1	1	0
16:61886501:C:G	rs8058744	16	61886501	G	C	0.4076	CDH8	1.269	3.78716e-08	0.0799978	0.0143892	0.996005	rs8053210	5	0	intronic	7	5	15	1	0	0
1:44214269:A:T	rs7511800	1	44214269	T	A	0.2952	ST3GAL3	1.265	2.80135e-07	-0.0807009	0.0155447	0.940594	rs112984125	1	0	intronic	6	4	5	1	1	0
5:87675431:C:CTTTATTTTAT	rs369942376	5	87675431	CTTTATTTTAT	C	0.4702	TMEM161B-AS1	1.257	NA	NA	NA	0.941087	rs247910	3	0	ncRNA_intronic	NA	5	15	0	0	0
1:44228016:A:T	rs7551644	1	44228016	T	A	0.3042	ST3GAL3	1.244	1.76556e-07	-0.0814006	0.015421	0.909844	rs112984125	1	0	intronic	7	5	5	1	1	0
16:61835849:C:G	rs8048159	16	61835849	C	G	0.3201	CDH8	1.233	2.22744e-07	-0.119299	0.0227891	0.685692	rs8053210	5	0	intronic	5	15	15	1	0	0
1:44116466:A:G	rs517191	1	44116466	G	A	0.3241	KDM4A	1.206	1.90415e-08	0.0847964	0.0149267	0.79048	rs112984125	1	0	intronic	4	1	1	1	1	0
1:44183923:C:T	rs112361411	1	44183923	C	T	0.2913	ST3GAL3:RP11-184I16.4	1.196	1.69221e-08	0.0891012	0.0156278	0.990016	rs112984125	1	00:00:00	ncRNA_intronic	6	5	5	1	1	0
5:87763516:A:G	rs11952470	5	87763516	G	A	0.4781	CTC-498M16.4	1.164	2.3686e-08	0.0804967	0.0142658	0.917473	rs247910	3	0	ncRNA_intronic	6	14	15	0	1	0
1:44241870:C:T	rs7529895	1	44241870	C	T	0.2962	ST3GAL3	1.163	6.42872e-08	0.0845043	0.0154642	0.945973	rs112984125	1	0	intronic	3a	4	15	1	1	0
1:44278550:T:TGC	rs113742599	1	44278550	T	TGC	0.3439	ST3GAL3	1.163	NA	NA	NA	0.64289	rs112984125	1	0	intronic	NA	5	5	1	1	0
5:87592024:C:T	rs247909	5	87592024	C	T	0.4871	TMEM161B-AS1	1.159	1.86762e-08	0.0810904	0.0142658	0.988499	rs247910	3	0	ncRNA_intronic	NA	5	15	0	1	0
1:44237465:C:T	rs7516647	1	44237465	C	T	0.2972	ST3GAL3	1.104	1.72658e-07	0.0819046	0.0155042	0.950931	rs112984125	1	0	intronic	7	5	5	1	1	0
5:87557207:A:G	rs3099438	5	87557207	G	A	0.4871	TMEM161B	1.103	1.19222e-08	0.0822006	0.0142658	0.988424	rs247910	3	0	intronic	NA	5	5	1	1	0
16:61780606:C:T	rs4494526	16	61780606	C	T	0.3718	CDH8	1.078	1.95984e-07	-0.0784993	0.0149267	0.668586	rs8053210	5	0	intronic	3a	7	15	1	0	1
1:44051778:A:G	rs3791140	1	44051778	G	A	0.3529	PTPRF	1.072	6.79918e-09	0.0859967	0.01468	0.784037	rs673253	1	0	intronic	5	4	5	1	1	0
5:87607309:A:G	rs150004038	5	87607309	G	A	0.4881	TMEM161B-AS1	1.072	1.41964e-08	-0.0819986	0.0143056	0.99233	rs247910	3	0	ncRNA_intronic	7	5	15	0	1	0
16:61789669:T:TCTTCTC	rs138172833	16	61789669	TCTTCTC	T	0.3718	CDH8	1.071	NA	NA	NA	0.668586	rs8053210	5	0	intronic	NA	5	15	1	0	0
1:44199979:G:GT	rs11338876	1	44199979	GT	G	0.337	ST3GAL3	1.07	NA	NA	NA	0.801307	rs112984125	1	0	NA	NA	5	5	1	1	0
16:61860023:A:T	rs8054333	16	61860023	T	A	0.4085	CDH8	1.052	2.18578e-08	0.0813956	0.0143892	0.992037	rs8053210	5	0	intronic	7	5	15	1	0	0
1:44028913:A:G	rs61769611	1	44028913	G	A	0.3499	PTPRF	1.039	1.24658e-07	0.0790988	0.0148033	0.75838	rs673253	1	0	intronic	5	4	5	1	1	0
5:87765771:C:T	rs9293500	5	87765771	C	T	0.4781	CTC-498M16.4	1.029	2.2662e-08	-0.0806075	0.0142658	0.917473	rs247910	3	0	ncRNA_intronic	7	14	15	0	1	0
5:87610059:A:C	rs3110021	5	87610059	C	A	0.4881	TMEM161B-AS1	1.027	1.52116e-08	-0.0815997	0.0142658	0.99233	rs247910	3	0	ncRNA_intronic	7	5	15	0	1	0
16:61988372:A:G	rs9939779	16	61988372	G	A	0.3042	CDH8	0.988	6.53471e-08	-0.0858073	0.0157111	0.656413	rs8044247	5	0	intronic	6	5	15	1	0	0
16:61835934:A:G	rs8048599	16	61835934	G	A	0.3161	CDH8	0.987	2.73057e-05	-0.0764953	0.0180417	0.676498	rs8053210	5	0	intronic	5	15	15	1	0	0
16:61976545:C:T	rs6498815	16	61976545	C	T	0.3728	CDH8	0.983	1.60834e-08	-0.0831008	0.0145529	0.960361	rs8044247	5	0	intronic	6	2	15	1	0	0
16:61932815:A:AT	rs5817323	16	61932815	AT	A	0.4056	CDH8	0.958	NA	NA	NA	0.988127	rs8053210	5	0	intronic	NA	5	15	1	0	0
5:87771093:A:C	rs6452791	5	87771093	C	A	0.4781	CTC-498M16.4	0.955	2.66661e-08	-0.0801991	0.0142658	0.917473	rs247910	3	0	ncRNA_intronic	6	5	15	0	1	0
10:116236133:G:T	rs111267630	10	116236133	G	T	0.2903	ABLIM1	0.943	0.000510127	-0.0560961	0.0159694	0.995171	rs17091929	4	0	intronic	7	5	5	1	1	0
10:116245957:C:T	rs1080709	10	116245957	C	T	0.2187	ABLIM1	0.941	0.0178018	0.0420007	0.0175356	0.655667	rs17091929	4	0	intronic	NA	4	5	1	0	0
16:61953413:A:G	rs7206566	16	61953413	G	A	0.4543	CDH8:CTC-420A11.2	0.924	1.0611e-05	0.0693911	0.0155877	0.686836	rs8053210	5	00:00:00	ncRNA_intronic	6	14	15	1	0	0
5:87610738:C:CA	rs11384141	5	87610738	C	CA	0.4583	TMEM161B-AS1	0.923	NA	NA	NA	0.890306	rs247910	3	0	ncRNA_intronic	NA	5	15	0	0	0
2:216507249:A:G	rs1250034	2	216507249	G	A	0.1551	AC012668.2:LINC00607	0.916	1.51212e-05	0.0916995	0.0209676	0.693094	rs1898711	2	00:00:00	ncRNA_intronic	7	5	15	0	0	0
1:44034901:A:C	rs4660736	1	44034901	C	A	0.3668	PTPRF	0.897	3.384e-08	0.0835038	0.0149659	0.772454	rs673253	1	0	intronic	2b	4	5	1	1	0
10:116249580:A:G	rs7899354	10	116249580	G	A	0.3062	ABLIM1	0.894	0.000384897	-0.0570003	0.0158848	0.912332	rs17091929	4	0	intronic	3a	2	7	1	1	1
16:61980646:C:G	rs3784844	16	61980646	G	C	0.3012	CDH8	0.883	3.52327e-08	-0.0863962	0.0155042	0.685711	rs8044247	5	0	intronic	5	5	15	1	0	1
1:44199979:G:T	rs12118210	1	44199979	G	T	0.4612	ST3GAL3	0.877	NA	NA	NA	0.801307	rs112984125	1	0	intronic	6	5	5	1	1	0
1:44213051:C:G	rs112646031	1	44213051	G	C	0.2972	ST3GAL3	0.854	1.79256e-07	-0.0817958	0.0155042	0.950931	rs112984125	1	0	intronic	6	4	5	1	1	0
16:61934599:G:T	rs11075445	16	61934599	G	T	0.4085	CDH8	0.821	1.42601e-08	0.0826958	0.0144292	1	rs8053210	5	0	intronic	2a	4	15	1	0	1
1:44014825:A:G	rs2819335	1	44014825	G	A	0.3509	PTPRF	0.814	6.40678e-08	0.0809022	0.0148033	0.754299	rs673253	1	0	intronic	5	2	7	1	1	0
16:61864006:C:T	rs1436376	16	61864006	C	T	0.4085	CDH8	0.798	2.55623e-08	0.0809998	0.0143892	0.992037	rs8053210	5	0	intronic	NA	5	15	1	0	0
1:44254280:C:G	rs11577684	1	44254280	G	C	0.3479	ST3GAL3	0.783	6.95881e-06	-0.0681957	0.0150104	0.651836	rs112984125	1	0	intronic	5	5	5	1	1	0
16:61918217:A:G	rs8044799	16	61918217	G	A	0.4085	CDH8	0.703	2.87686e-08	0.0806998	0.0143892	1	rs8053210	5	0	intronic	6	5	15	1	0	0
1:44209075:C:T	rs1472661	1	44209075	C	T	0.3032	ST3GAL3	0.692	1.64921e-07	0.081597	0.015421	0.923439	rs112984125	1	0	intronic	NA	4	5	1	1	1
1:44189311:C:CT	rs58097850	1	44189311	C	CT	0.2913	ST3GAL3:RP11-184I16.4	0.679	NA	NA	NA	0.990016	rs112984125	1	00:00:00	ncRNA_intronic	NA	4	5	1	1	0
16:61937326:C:G	rs8053210	16	61937326	G	C	0.4085	CDH8	0.664	7.57293e-09	-0.0845002	0.0144698	1	rs8053210	5	0	intronic	6	5	15	1	0	0
16:61900909:A:G	rs1369922	16	61900909	G	A	0.4085	CDH8	0.66	7.0086e-08	0.0784045	0.0143892	1	rs8053210	5	0	intronic	NA	5	15	1	0	0
1:44154479:C:G	rs3791035	1	44154479	G	C	0.2942	KDM4A	0.65	1.6023e-08	0.088793	0.0155479	0.945863	rs112984125	1	0	intronic	4	3	4	1	1	0
5:87596675:G:T	5:87596675:G:T	5	87596675	T	G	0.4881	TMEM161B-AS1	0.64	NA	NA	NA	0.99233	rs247910	3	0	ncRNA_intronic	NA	5	15	0	1	0
10:116229065:A:G	rs12770232	10	116229065	G	A	0.2107	ABLIM1	0.639	0.0096991	-0.0467041	0.0178658	0.606244	rs17091929	4	0	intronic	6	4	5	1	1	0
5:87792844:A:G	rs6452792	5	87792844	G	A	0.4692	CTC-498M16.4	0.629	4.41885e-05	0.0594026	0.0143892	0.683518	rs247910	3	0	ncRNA_intronic	7	5	15	0	1	0
16:61842332:G:T	16:61842332:G:T	16	61842332	T	G	0.3549	CDH8	0.606	NA	NA	NA	0.780914	rs8053210	5	0	intronic	NA	5	15	1	0	0
1:44118406:A:G	rs61768371	1	44118406	G	A	0.3241	KDM4A	0.597	1.15054e-08	0.0861	0.0149267	0.79048	rs112984125	1	0	intronic	7	1	5	1	1	0
1:43983569:C:T	rs2152113	1	43983569	C	T	0.3588	PTPRF	0.556	6.208e-07	0.0750043	0.0148872	0.607125	rs673253	1	7288	intergenic	6	5	14	1	1	0
16:61965108:C:T	rs11865904	16	61965108	C	T	0.3022	CDH8:CTC-420A11.2	0.556	5.2832e-08	-0.0854955	0.0155447	0.689466	rs8044247	5	00:00:00	ncRNA_intronic	5	5	15	1	0	0
16:61910667:C:G	rs1397130	16	61910667	G	C	0.4085	CDH8	0.554	5.15771e-08	-0.079202	0.0143892	1	rs8053210	5	0	intronic	7	5	15	1	0	0
1:44158129:C:G	rs2270972	1	44158129	G	C	0.2942	KDM4A	0.539	1.60244e-08	-0.0887927	0.0155479	0.945863	rs112984125	1	0	intronic	5	4	4	1	1	0
10:116239085:C:T	rs10510005	10	116239085	C	T	0.2903	ABLIM1	0.539	0.000433554	-0.0567964	0.0159694	0.995167	rs17091929	4	0	intronic	5	4	5	1	1	1
16:61777269:A:C	rs59941823	16	61777269	C	A	0.3708	CDH8:RN7SKP76	0.524	1.95984e-07	-0.0784993	0.0149267	0.664903	rs8053210	5	00:00:00	ncRNA_exonic	7	5	15	1	0	0
1:44231807:A:C	rs3791046	1	44231807	C	A	0.2992	ST3GAL3	0.515	2.20418e-07	0.0811938	0.0155042	0.941692	rs112984125	1	0	intronic	4	2	5	1	1	1
16:61986781:C:G	rs1510169	16	61986781	G	C	0.3757	CDH8	0.503	8.49227e-08	-0.0799076	0.0147598	0.947595	rs8044247	5	0	intronic	5	5	15	1	0	0
1:44181245:T:TA	rs112767823	1	44181245	TA	T	0.3161	ST3GAL3:RP11-184I16.4	0.491	NA	NA	NA	0.834798	rs112984125	1	00:00:00	ncRNA_intronic	NA	5	5	1	1	0
16:61924287:A:AC	rs35670497	16	61924287	AC	A	0.4085	CDH8	0.49	NA	NA	NA	1	rs8053210	5	0	intronic	NA	5	15	1	0	0
1:44147579:G:GT	rs139754583	1	44147579	GT	G	0.2962	KDM4A	0.479	NA	NA	NA	0.880287	rs112984125	1	0	intronic	NA	4	4	1	1	0
1:44199469:A:C	rs6673970	1	44199469	C	A	0.2992	ST3GAL3	0.463	1.44522e-07	-0.0819961	0.0154247	0.941692	rs112984125	1	0	intronic	7	5	5	1	1	0
10:116238844:A:G	rs11196761	10	116238844	G	A	0.33	ABLIM1	0.463	0.00115326	0.0510989	0.0155547	0.825464	rs17091929	4	0	intronic	NA	4	5	1	1	0
16:61937858:T:TA	rs59909012	16	61937858	TA	T	0.3211	CDH8	0.444	NA	NA	NA	0.672805	rs8053210	5	0	intronic	NA	5	15	1	0	0
16:61975440:A:G	rs1397136	16	61975440	G	A	0.3012	CDH8	0.436	3.614e-08	-0.0861032	0.0154642	0.685711	rs8044247	5	0	intronic	NA	2	15	1	1	0
16:61789816:C:G	rs9931582	16	61789816	G	C	0.4443	CDH8	0.428	2.57932e-08	-0.0805068	0.0143056	0.833512	rs8053210	5	0	intronic	7	5	15	1	0	0
10:116255898:C:T	rs11816035	10	116255898	C	T	0.2932	ABLIM1	0.403	0.000376476	0.0573981	0.0159694	0.961455	rs17091929	4	0	intronic	6	4	5	1	1	1
1:44148168:C:T	rs4660257	1	44148168	C	T	0.2942	KDM4A	0.397	2.23132e-08	-0.0878941	0.0155479	0.945863	rs112984125	1	0	intronic	7	4	4	1	1	0
1:44224688:A:G	rs72678674	1	44224688	G	A	0.2465	ST3GAL3	0.38	1.8626e-07	0.0866972	0.0164556	0.715834	rs112984125	1	0	intronic	7	5	5	1	1	0
16:61907668:C:T	rs11075441	16	61907668	C	T	0.4085	CDH8	0.378	5.57745e-08	-0.0789993	0.0143892	1	rs8053210	5	0	intronic	5	2	15	1	0	1
1:44016015:A:G	rs11580258	1	44016015	G	A	0.3499	PTPRF	0.37	7.16655e-08	0.0806012	0.0148033	0.75838	rs673253	1	0	intronic	4	1	5	1	1	1
16:61919615:C:CA	rs5817322	16	61919615	CA	C	0.4175	CDH8	0.356	NA	NA	NA	0.884613	rs8053210	5	0	intronic	NA	5	15	1	0	0
16:61775810:C:G	rs58816741	16	61775810	G	C	0.4483	CDH8	0.341	2.5611e-08	0.0831053	0.0147641	0.777645	rs8053210	5	0	intronic	6	5	15	1	0	0
16:61775930:C:G	rs59243311	16	61775930	G	C	0.4404	CDH8	0.335	4.22692e-08	-0.0803995	0.0145126	0.78788	rs8053210	5	0	intronic	6	5	15	1	0	0
16:61933401:C:T	rs11863799	16	61933401	C	T	0.3429	CDH8	0.335	2.20645e-07	-0.079897	0.0152571	0.753082	rs8053210	5	0	intronic	6	5	15	1	0	0
5:87602093:C:T	rs2582044	5	87602093	C	T	0.4881	TMEM161B-AS1	0.331	1.85731e-08	-0.0811042	0.0142658	0.99233	rs247910	3	0	ncRNA_intronic	NA	5	15	0	1	0
16:61910001:A:G	rs28652571	16	61910001	G	A	0.4085	CDH8	0.33	1.03874e-07	0.0778035	0.0144698	1	rs8053210	5	0	intronic	7	5	15	1	0	0
16:61894041:G:T	rs7499166	16	61894041	G	T	0.4085	CDH8	0.328	4.7846e-08	0.0793962	0.0143892	1	rs8053210	5	0	intronic	7	5	15	1	0	0
16:61788417:A:G	rs7188042	16	61788417	G	A	0.3718	CDH8	0.327	3.29534e-07	0.0765989	0.0148431	0.668586	rs8053210	5	0	intronic	6	5	15	1	0	0
1:44243658:C:T	rs55695044	1	44243658	C	T	0.3002	ST3GAL3	0.324	8.24098e-08	0.083806	0.0154642	0.927361	rs112984125	1	0	intronic	7	4	15	1	1	0
16:61913814:G:GT	rs5817319	16	61913814	GT	G	0.4095	CDH8	0.32	NA	NA	NA	0.996017	rs8053210	5	0	intronic	NA	5	15	1	0	0
1:44051630:A:G	rs61769642	1	44051630	G	A	0.3569	PTPRF	0.308	1.33564e-08	0.0842997	0.01468	0.765616	rs673253	1	0	intronic	5	4	5	1	1	0
1:44294411:A:C	rs37454	1	44294411	C	A	0.3459	ST3GAL3	0.306	1.72696e-05	0.0652009	0.0150104	0.645621	rs112984125	1	0	intronic	NA	4	5	1	1	0
16:61854171:C:G	rs7192262	16	61854171	G	C	0.4085	CDH8	0.301	9.77099e-09	-0.0834033	0.0143892	0.984011	rs8053210	5	0	intronic	6	5	15	1	0	0
1:44014280:C:T	rs2842188	1	44014280	C	T	0.3489	PTPRF	0.298	6.90298e-08	0.0807019	0.0148033	0.754922	rs673253	1	0	intronic	NA	2	7	1	1	1
1:44225532:C:T	rs6664485	1	44225532	C	T	0.3032	ST3GAL3	0.295	2.95236e-07	-0.0799042	0.015421	0.923439	rs112984125	1	0	intronic	7	5	5	1	1	0
5:87695386:G:GT	rs10717502	5	87695386	GT	G	0.493	TMEM161B-AS1	0.271	NA	NA	NA	0.965995	rs247910	3	0	ncRNA_intronic	NA	1	15	0	0	1
1:44051834:A:C	rs501299	1	44051834	C	A	0.3529	PTPRF	0.266	1.38574e-08	-0.0842063	0.01468	0.784037	rs673253	1	0	intronic	5	4	5	1	1	0
16:61904887:C:T	rs1355266	16	61904887	C	T	0.4085	CDH8	0.246	5.78402e-08	-0.0789048	0.0143892	1	rs8053210	5	0	intronic	NA	5	15	1	0	0
16:61945648:A:G	rs1436380	16	61945648	G	A	0.4225	CDH8	0.216	1.93405e-08	0.0824046	0.0145126	0.946442	rs8053210	5	0	intronic	5	5	15	1	0	0
1:44196242:C:CT	rs11318191	1	44196242	CT	C	0.3887	ST3GAL3	0.2	NA	NA	NA	0.629691	rs112984125	1	0	intronic	NA	5	5	1	1	0
16:61979849:C:T	rs9936428	16	61979849	C	T	0.3012	CDH8	0.181	3.27083e-08	-0.0866009	0.0155042	0.685711	rs8044247	5	0	intronic	7	1	15	1	1	1
1:44210191:C:T	rs59305903	1	44210191	C	T	0.3032	ST3GAL3	0.18	1.53427e-07	0.0818048	0.015421	0.923439	rs112984125	1	0	intronic	6	4	5	1	1	0
16:61918426:C:T	rs1848816	16	61918426	C	T	0.4095	CDH8	0.178	2.7994e-08	0.0809939	0.0144292	0.995995	rs8053210	5	0	intronic	NA	5	15	1	0	0
1:44098506:A:G	rs61769649	1	44098506	G	A	0.3241	PTPRF	0.176	1.56972e-08	0.0852983	0.0149267	0.79048	rs112984125	1	9162	intergenic	7	5	15	1	1	0
1:44060483:A:G	rs583040	1	44060483	G	A	0.3539	PTPRF	0.17	1.09266e-08	0.0848078	0.01468	0.78684	rs673253	1	0	intronic	5	4	5	1	1	0
16:61783574:C:T	rs7206338	16	61783574	C	T	0.4443	CDH8	0.159	1.73993e-08	-0.0814932	0.0143056	0.833512	rs8053210	5	0	intronic	6	5	15	1	0	0
10:116233824:C:T	rs11814528	10	116233824	C	T	0.2833	ABLIM1	0.149	0.000407293	-0.0571996	0.0160076	0.943453	rs17091929	4	0	intronic	5	2	5	1	1	1
1:44126709:C:G	rs11590619	1	44126709	G	C	0.3241	KDM4A	0.14	1.61302e-08	0.085706	0.0150104	0.79048	rs112984125	1	0	intronic	5	4	4	1	1	0
1:44233662:C:G	rs6656457	1	44233662	G	C	0.3032	ST3GAL3	0.126	2.09983e-07	0.0808988	0.015421	0.923439	rs112984125	1	0	intronic	7	5	5	1	1	0
1:44223456:C:T	rs11210914	1	44223456	C	T	0.3032	ST3GAL3	0.117	2.09913e-07	-0.0808998	0.015421	0.923439	rs112984125	1	0	intronic	4	2	5	1	1	1
1:43989773:A:G	rs11577403	1	43989773	G	A	0.3569	PTPRF	0.103	6.89046e-07	0.0747003	0.0148872	0.616007	rs673253	1	1084	intergenic	7	5	14	1	1	0
1:44290530:A:G	rs37458	1	44290530	G	A	0.3459	ST3GAL3	0.096	1.83447e-05	-0.0649975	0.0150104	0.647328	rs112984125	1	0	exonic	NA	4	5	1	1	0
16:61800868:C:T	rs6498807	16	61800868	C	T	0.3499	CDH8	0.081	1.60532e-07	-0.0795002	0.0150104	0.765442	rs8053210	5	0	intronic	6	5	15	1	0	0
1:44097438:G:T	rs12405972	1	44097438	G	T	0.3241	PTPRF	0.08	1.34302e-08	0.0857017	0.0149267	0.79048	rs112984125	1	8094	intergenic	7	5	15	1	1	0
1:44066424:A:C	rs596522	1	44066424	C	A	0.3539	PTPRF	0.078	9.72255e-09	0.0851018	0.01468	0.78684	rs673253	1	0	intronic	5	4	4	1	1	0
1:44101648:A:G	rs35393217	1	44101648	G	A	0.3241	PTPRF	0.066	1.69018e-08	0.0851065	0.0149267	0.79048	rs112984125	1	12304	intergenic	4	5	15	0	1	0
1:44219933:A:G	rs3791044	1	44219933	G	A	0.2972	ST3GAL3	0.06	1.92065e-07	0.0815953	0.0155042	0.950931	rs112984125	1	0	intronic	7	4	5	1	1	0
1:44383914:C:T	rs4660756	1	44383914	C	T	0.2972	ST3GAL3	0.048	1.29655e-07	0.0855991	0.0160417	0.678127	rs113551349	1	0	intronic	7	5	5	1	1	0
5:87712831:A:G	rs6452787	5	87712831	A	G	0.4911	TMEM161B-AS1:CTC-498M16.2	0.047	0.00514801	0.0563986	0.0199452	0.950949	rs247910	3	00:00:00	ncRNA_intronic	5	4	15	0	0	0
16:61968305:C:T	rs8058677	16	61968305	C	T	0.3757	CDH8:CTC-420A11.2	0.032	1.21826e-08	-0.0838004	0.0145529	0.973645	rs8044247	5	00:00:00	ncRNA_intronic	6	7	15	1	0	0
16:61917862:G:GT	rs5817321	16	61917862	G	GT	0.3668	CDH8	0.025	NA	NA	NA	0.845717	rs8053210	5	0	intronic	NA	5	15	1	0	0
1:44122473:G:T	rs11589584	1	44122473	G	T	0.3241	KDM4A	0.003	1.56976e-08	-0.0852983	0.0149267	0.79048	rs112984125	1	0	intronic	7	4	4	1	1	0

## Sheet: T3.function.consequence
Table 3. Functional consequences of all candidate variants in the 5 genomic risk loci
This table shows the proportion of all candidate SNPs that have corresponding functional annotation assigned by ANNOVAR.
annot	ref.count	ref.prop	count	prop	enrichment	fisher.P
intergenic	11684523	0.465859	10	0.0280112	0.0601281	1.41252e-79
intronic	9137749	0.36432	273	0.764706	2.099	1.52928e-53
ncRNA_intronic	2884355	0.114998	66	0.184874	1.60762	0.000119622
ncRNA_splicing	1313	5.23489e-05	1	0.00280112	53.5086	0.0185156
upstream	266686	0.0106327	0	0	0	0.0373599
downstream	284177	0.0113301	0	0	0	0.039143
UTR3	233824	0.0093225	0	0	0	0.0873047
ncRNA_exonic	259951	0.0103642	6	0.0168067	1.62162	0.193191
exonic	254736	0.0101563	1	0.00280112	0.275803	0.280354
UTR5	71546	0.00285252	0	0	0	0.631663
splicing	2830	0.000112831	0	0	0	1

## Sheet: T4.partition.h2
Table 4.Heritability enrichment of 53 functional annotation categories for differential genetic variants.
Annotation categories with p values below Bonferroni-corrected significance (0.05/53=9.43E-04) are highlighted in bold. SNP functional annotations obtained from https://github.com/bulik/ldsc and heritability calculated using LDscore regression. Prop.h2 = SNP-based heritability; H3K9ac = histone acetylation mark of active enhancher/promoter regions; TSS = transcription start site; 3'-UTR = untrans…
Category	Prop._SNPs	Prop._h2	Prop._h2_std_error	Enrichment	Enrichment_std_error	Enrichment_p
Conserved_LindbladToh_0	0.0260625	0.691808	0.118175	26.5442	4.5343	8.17701e-08
DGF_ENCODE_0	0.137594	0.790079	0.225825	5.74212	1.64124	0.00401783
Conserved_LindbladToh.extend.500_0	0.332514	0.631572	0.103613	1.89939	0.311605	0.00567001
Enhancer_Hoffman.extend.500_0	0.153929	0.413298	0.105262	2.68499	0.683832	0.0156363
UTR_3_UCSC_0	0.0110542	0.108186	0.0419951	9.78687	3.79901	0.020902
Promoter_UCSC.extend.500_0	0.0386271	-0.0587128	0.0448771	-1.51999	1.1618	0.0236313
CTCF_Hoffman_0	0.0238288	-0.168682	0.0914083	-7.07892	3.83603	0.0280785
H3K4me1_Trynka_0	0.426568	0.700988	0.154663	1.64332	0.362574	0.0756951
WeakEnhancer_Hoffman_0	0.0210925	0.168966	0.0857557	8.01071	4.06569	0.0895775
H3K9ac_peaks_Trynka_0	0.0387701	0.221644	0.118356	5.71687	3.05276	0.122054
WeakEnhancer_Hoffman.extend.500_0	0.0889585	0.233835	0.0960995	2.62858	1.08027	0.135322
H3K4me1_Trynka.extend.500_0	0.609157	0.740017	0.0929199	1.21482	0.152538	0.173017
SuperEnhancer_Hnisz.extend.500_0	0.171607	0.23227	0.0441003	1.3535	0.256985	0.183833
UTR_3_UCSC.extend.500_0	0.0269311	0.0737483	0.0379705	2.7384	1.40991	0.219571
TSS_Hoffman.extend.500_0	0.0348255	0.100672	0.0614434	2.89075	1.76432	0.290892
H3K27ac_PGC2.extend.500_0	0.336034	0.441551	0.0993492	1.314	0.295652	0.294773
DHS_peaks_Trynka_0	0.111766	-0.0782976	0.217997	-0.70055	1.95048	0.377636
H3K27ac_Hnisz.extend.500_0	0.422591	0.49731	0.0834066	1.17681	0.19737	0.382333
Transcribed_Hoffman.extend.500_0	0.763062	0.840928	0.0925645	1.10204	0.121307	0.395846
Repressed_Hoffman.extend.500_0	0.719053	0.666869	0.0615403	0.927426	0.0855851	0.404121
FetalDHS_Trynka_0	0.0847566	0.230306	0.173562	2.71726	2.04777	0.405075
Coding_UCSC_0	0.0146582	0.0588724	0.0536129	4.01636	3.65755	0.414732
Promoter_UCSC_0	0.0311637	-0.0110468	0.0540271	-0.354478	1.73365	0.432501
PromoterFlanking_Hoffman.extend.500_0	0.0334715	-0.018432	0.0709234	-0.550678	2.11892	0.463777
H3K4me3_Trynka_0	0.133307	0.214126	0.12598	1.60626	0.945036	0.521701
H3K4me1_peaks_Trynka_0	0.171318	0.289072	0.190602	1.68734	1.11256	0.532234
SuperEnhancer_Hnisz_0	0.16842	0.195286	0.044684	1.15952	0.265313	0.55502
DGF_ENCODE.extend.500_0	0.541501	0.452047	0.156513	0.834804	0.289035	0.562757
Enhancer_Andersson.extend.500_0	0.0190691	-0.0070597	0.0492304	-0.370216	2.58168	0.59672
H3K9ac_Trynka.extend.500_0	0.230583	0.283277	0.0998786	1.22853	0.433156	0.600918
H3K27ac_Hnisz_0	0.391169	0.350136	0.0797123	0.895101	0.20378	0.601009
Enhancer_Andersson_0	0.00433537	0.0236377	0.0391408	5.45229	9.02824	0.620925
Transcribed_Hoffman_0	0.345418	0.415358	0.147382	1.20248	0.426678	0.632416
Coding_UCSC.extend.500_0	0.0645554	0.0396853	0.0537834	0.614748	0.833136	0.641706
TFBS_ENCODE_0	0.132451	0.221882	0.19576	1.67521	1.47798	0.648804
PromoterFlanking_Hoffman_0	0.00842726	-0.013967	0.0552499	-1.65735	6.55609	0.684425
CTCF_Hoffman.extend.500_0	0.0710622	0.0382433	0.0920487	0.538166	1.29533	0.720406
H3K27ac_PGC2_0	0.269477	0.30622	0.121419	1.13635	0.450575	0.763249
TFBS_ENCODE.extend.500_0	0.343444	0.297065	0.157152	0.864962	0.457577	0.767416
H3K4me3_Trynka.extend.500_0	0.255482	0.225798	0.11708	0.88381	0.45827	0.798578
Enhancer_Hoffman_0	0.0633203	0.0400258	0.118076	0.632117	1.86474	0.843005
Intron_UCSC_0	0.387453	0.395763	0.0558047	1.02145	0.14403	0.881488
Intron_UCSC.extend.500_0	0.39713	0.403501	0.0449664	1.01604	0.113228	0.887054
UTR_5_UCSC_0	0.00542453	0.00901267	0.0313786	1.66147	5.78458	0.908805
H3K4me3_peaks_Trynka_0	0.0417894	0.0306411	0.117986	0.733225	2.82335	0.924834
DHS_Trynka_0	0.167755	0.14593	0.231555	0.869902	1.38032	0.924892
UTR_5_UCSC.extend.500_0	0.0278058	0.0238648	0.0433724	0.858264	1.55983	0.927672
DHS_Trynka.extend.500_0	0.498779	0.487274	0.155598	0.976934	0.311957	0.941046
H3K9ac_Trynka_0	0.126111	0.133916	0.12978	1.06189	1.02909	0.952048
FetalDHS_Trynka.extend.500_0	0.28501	0.277924	0.159588	0.975137	0.559936	0.964609
TSS_Hoffman_0	0.0182189	0.0212238	0.0707273	1.16493	3.88209	0.966122
Repressed_Hoffman_0	0.461222	0.456207	0.159205	0.989127	0.345181	0.974852
base_0	1	1	0	1	0	NA

## Sheet: T5.map.genes
Table 5. Genes mapped by differential genetic variants using positional, eQTL and chromotin interaction mapping strategies in FUMA.
Genes mapped by all three strategies are highlighted in bold. Strat bp=start position of one gene; End bp=End position of one gene; pLI=probability of loss of function mutation intolerance (higher scores indicate higher probability); ncRVIS=Non-coding residual variation intolerance score. The higher the score is, the more intolerant to noncoding variants the gene is; posMap SNPs=SNPs mapped to th…
ensg	symbol	chr	start	end	strand	type	entrezID	HUGO	Positional map	eQTL map	CI map	pLI	ncRVIS	posMapSNPs	posMapMaxCADD	eqtlMapSNPs	eqtlMapminP	eqtlMapminQ	eqtlMapts	eqtlDirection	ciMap	ciMapts	minGwasP	IndSigSNPs	GenomicLocus
ENSG00000066135	KDM4A	1	44115829	44171186	1	protein_coding	9682	KDM4A	Yes	Yes	Yes	0.999994	-1.02943	29	17.97	1	NA	0.049	CMC_SVA_cis	+	Yes	IMR90:Mesenchymal_Stem_Cell	4.42066e-09	rs112984125;rs673253	1
ENSG00000196517	SLC6A9	1	44457172	44497139	-1	protein_coding	6536	SLC6A9	Yes	Yes	Yes	0.044253	-0.177976	1	1.522	64	7.24016e-20	0	eQTLGen_cis_eQTLs:BIOSQTL/BIOS_eQTL_geneLevel:GTEx/v8/Cells_Cultured_fibroblasts	-	Yes	Liver:IMR90:Mesenchymal_Stem_Cell:Mesendoderm:Trophoblast-like_Cell:hESC	1.7496e-08	rs113551349;rs112984125;rs673253	1
ENSG00000164180	TMEM161B	5	87485450	87565293	-1	protein_coding	153396	TMEM161B	Yes	Yes	Yes	0.003685	0.0123156	4	3.115	49	2.10069e-29	0	BIOSQTL/BIOS_eQTL_geneLevel:CMC_SVA_cis	-	Yes	Left_Ventricle:Liver:IMR90:Mesenchymal_Stem_Cell:Mesendoderm:Neural_Progenitor_Cell:Trophoblast-like_Cell:hESC	1.3708e-09	rs247910	3
ENSG00000150394	CDH8	16	61681146	62070939	-1	protein_coding	1006	CDH8	Yes	Yes	Yes	0.997464	1.66171	116	19.45	3	6.51324e-05	0.00012898	GTEx/v8/Breast_Mammary_Tissue	-	Yes	Aorta:Hippocampus:Left_Ventricle:Liver:Right_Ventricle:IMR90:Mesenchymal_Stem_Cell:Mesendoderm:Neural_Progenitor_Cell:Trophoblast-like_Cell:hESC	7.57293e-09	rs8053210;rs8044247;rs8053210:rs8044247	5
ENSG00000177868	CCDC23	1	43272723	43282954	-1	protein_coding	374969	CCDC23	No	Yes	Yes	0.213155	NA	0	0	4	0.000587055	0.022475	BRAINEAC/PUTM	NA	Yes	IMR90	1.32304e-07	rs112984125	1
ENSG00000164010	ERMAP	1	43282795	43310660	1	protein_coding	114625	ERMAP	No	Yes	Yes	5.80553e-05	0.252683	0	0	22	1.72081e-05	9.66451e-08	GTEx/v8/Adipose_Subcutaneous	+	Yes	IMR90	1.37728e-08	rs112984125;rs673253	1
ENSG00000117394	SLC2A1	1	43391052	43424530	-1	protein_coding	6513	SLC2A1	No	Yes	Yes	0.939808	-0.532045	0	0	2	0.000110198	0.0116487	GTEx/v8/Esophagus_Gastroesophageal_Junction	-	Yes	Adult_Cortex	1.34078e-08	rs112984125	1
ENSG00000066322	ELOVL1	1	43829068	43833696	-1	protein_coding	64834	ELOVL1	No	Yes	Yes	0.223415	NA	0	0	131	4.8804e-09	3.23353e-05	eQTLGen_cis_eQTLs:GTEx/v7/Esophagus_Gastroesophageal_Junction	-	Yes	Adult_Cortex:Fetal_Cortex	4.42066e-09	rs673253;rs112984125;rs673253:rs112984125	1
ENSG00000159479	MED8	1	43849588	43855479	-1	protein_coding	112950	MED8	No	Yes	Yes	8.15826e-06	0.403723	0	0	166	2.095e-38	0	eQTLcatalogue/CEDAR_neutrophil_CD15:eQTLcatalogue/Fairfax_2014_IFN24:eQTLcatalogue/Fairfax_2014_LPS24:eQTLcatalogue/Fairfax_2014_naive:eQTLcatalogue/HipSci_ge_iPSC:eQTLcatalogue/Naranbhai_2015_neutrophil_CD16:PsychENCODE_eQTLs:eQTLGen_cis_eQTLs:BIOSQTL/BIOS_eQTL_geneLevel:CMC_SVA_cis:GTEx/v8/Adipose_Subcutaneous:GTEx/v8/Artery_Tibial:GTEx/v8/Breast_Mammary_Tissue:GTEx/v8/Heart_Left_Ventricle:GTEx…	+	Yes	Adult_Cortex:Fetal_Cortex:IMR90:Mesenchymal_Stem_Cell	4.42066e-09	rs673253;rs112984125;rs113551349;rs673253:rs112984125	1
ENSG00000198198	SZT2	1	43855553	43918321	1	protein_coding	23334	SZT2	No	Yes	Yes	1.51747e-07	0.623916	0	0	70	2.16262e-11	0	BIOSQTL/BIOS_eQTL_geneLevel:GTEx/v8/Whole_Blood	+	Yes	Adult_Cortex:Fetal_Cortex:IMR90:Mesenchymal_Stem_Cell	6.79918e-09	rs673253;rs112984125;rs673253:rs112984125	1
ENSG00000178922	HYI	1	43916824	43919660	-1	protein_coding	81888	HYI	No	Yes	Yes	3.15819e-08	-0.18705	0	0	162	2.2512e-14	0	eQTLcatalogue/BLUEPRINT_ge_neutrophil:eQTLcatalogue/Fairfax_2014_IFN24:eQTLGen_cis_eQTLs:BIOSQTL/BIOS_eQTL_geneLevel:GTEx/v7/Skin_Not_Sun_Exposed_Suprapubic:GTEx/v7/Skin_Sun_Exposed_Lower_leg:GTEx/v7/Stomach	-	Yes	Adult_Cortex:Fetal_Cortex:IMR90	4.42066e-09	rs673253;rs112984125;rs113551349;rs112984125:rs112984125	1
ENSG00000117407	ARTN	1	44398992	44402913	1	protein_coding	9048	ARTN	No	Yes	Yes	0.2931	-0.349064	0	0	58	9.48868e-11	2.45639e-26	eQTLcatalogue/GEUVADIS_ge_LCL:eQTLcatalogue/Nedelec_2016_ge_macrophage_Salmonella:eQTLcatalogue/Quach_2016_ge_monocyte_LPS:eQTLcatalogue/Quach_2016_ge_monocyte_Pam3CSK4:eQTLcatalogue/Quach_2016_ge_monocyte_R848:GTEx/v8/Brain_Cerebellar_Hemisphere:GTEx/v7/Brain_Cerebellar_Hemisphere	+	Yes	Promoter_anchored_loops:Adult_Cortex:Fetal_Cortex:Aorta:Left_Ventricle:Liver:Spleen:GM12878:IMR90:Mesenchymal_Stem_Cell:Mesendoderm:Neural_Progenitor_Cell:Trophoblast-like_Cell:hESC	1.13828e-08	rs112984125;rs673253;rs113551349;rs112984125:rs112984125	1
ENSG00000117408	IPO13	1	44412611	44433694	1	protein_coding	9670	IPO13	No	Yes	Yes	0.972444	-1.04746	0	0	44	7.53194e-08	0.000376597	eQTLcatalogue/Nedelec_2016_ge_macrophage_Salmonella:GTEx/v8/Heart_Atrial_Appendage	+	Yes	Promoter_anchored_loops:Adult_Cortex:Fetal_Cortex:Aorta:Left_Ventricle:Liver:Spleen:GM12878:IMR90:Mesenchymal_Stem_Cell:Mesendoderm:Neural_Progenitor_Cell:Trophoblast-like_Cell:hESC	1.34078e-08	rs112984125;rs113551349;rs112984125:rs112984125;rs673253	1
ENSG00000117410	ATP6V0B	1	44440159	44443967	1	protein_coding	533	ATP6V0B	No	Yes	Yes	0.927635	-0.400284	0	0	107	8.6931e-26	0	PsychENCODE_eQTLs:eQTLGen_cis_eQTLs:BIOSQTL/BIOS_eQTL_geneLevel:GTEx/v8/Whole_Blood:GTEx/v7/Whole_Blood	-	Yes	Aorta:Left_Ventricle:Liver:Spleen:GM12878:IMR90:Mesenchymal_Stem_Cell:Mesendoderm:Neural_Progenitor_Cell:Trophoblast-like_Cell:hESC	4.42066e-09	rs112984125;rs673253;rs113551349;rs112984125:rs112984125	1
ENSG00000159214	CCDC24	1	44457031	44462200	1	protein_coding	149473	CCDC24	No	Yes	Yes	2.01106e-08	-0.436775	0	0	114	2.2433e-142	0	eQTLcatalogue/CEDAR_neutrophil_CD15:eQTLcatalogue/Fairfax_2014_naive:eQTLcatalogue/Lepik_2017_ge_blood:eQTLGen_cis_eQTLs:BIOSQTL/BIOS_eQTL_geneLevel:GTEx/v8/Whole_Blood:GTEx/v7/Whole_Blood:GTEx/v6/Whole_Blood	-	Yes	Adult_Cortex:Fetal_Cortex:IMR90:Mesenchymal_Stem_Cell:Mesendoderm	4.42066e-09	rs112984125;rs113551349;rs673253	1
ENSG00000115414	FN1	2	216225163	216300895	-1	protein_coding	2335	FN1	No	Yes	Yes	0.0644415	0.193079	0	0	1	1.6804e-05	0.0462378	eQTLGen_cis_eQTLs	-	Yes	IMR90:Mesenchymal_Stem_Cell	3.68883e-06	rs1898711	2
ENSG00000169129	AFAP1L2	10	116054583	116164515	-1	protein_coding	84632	AFAP1L2	No	Yes	Yes	0.446973	0.19673	0	0	11	9.2357e-09	5.79188e-05	eQTLGen_cis_eQTLs	+	Yes	IMR90:Mesenchymal_Stem_Cell:Mesendoderm:hESC	0.000376476	rs17091929	4
ENSG00000198815	FOXJ3	1	42642210	42801548	-1	protein_coding	22887	FOXJ3	No	No	Yes	0.977575	-1.12471	0	0	0	NA	NA	NA	NA	Yes	Fetal_Cortex	1.34078e-08	rs112984125	1
ENSG00000171960	PPIH	1	43124096	43142429	1	protein_coding	10465	PPIH	No	No	Yes	0.00475503	-0.262746	0	0	0	NA	NA	NA	NA	Yes	Promoter_anchored_loops	1.75676e-08	rs112984125;rs673253	1
ENSG00000164011	ZNF691	1	43312280	43318148	1	protein_coding	51058	ZNF691	No	No	Yes	0.417759	-0.577745	0	0	0	NA	NA	NA	NA	Yes	IMR90	1.32304e-07	rs112984125	1
ENSG00000253313	C1orf210	1	43747554	43751288	-1	protein_coding	149466	C1orf210	No	No	Yes	0.00121964	0.676594	0	0	0	NA	NA	NA	NA	Yes	Adult_Cortex	1.34078e-08	rs112984125;rs673253:rs112984125	1
ENSG00000132768	DPH2	1	44435672	44439041	1	protein_coding	1802	DPH2	No	No	Yes	0.00684675	0.10353	0	0	0	NA	NA	NA	NA	Yes	Aorta:Left_Ventricle:Liver:Spleen:GM12878:IMR90:Mesenchymal_Stem_Cell:Mesendoderm:Neural_Progenitor_Cell:Trophoblast-like_Cell:hESC	1.34078e-08	rs112984125:rs112984125;rs673253	1
ENSG00000117411	B4GALT2	1	44444615	44456840	1	protein_coding	8704	B4GALT2	No	No	Yes	0.295417	-0.0492133	0	0	0	NA	NA	NA	NA	Yes	IMR90:Mesenchymal_Stem_Cell:Mesendoderm	1.32304e-07	rs112984125	1
ENSG00000126106	TMEM53	1	45100910	45140227	-1	protein_coding	79639	TMEM53	No	No	Yes	0.0389752	0.353321	0	0	0	NA	NA	NA	NA	Yes	Fetal_Cortex	1.34078e-08	rs112984125	1
ENSG00000198520	C1orf228	1	45140364	45191263	1	protein_coding	339541	C1orf228	No	No	Yes	NA	-0.536447	0	0	0	NA	NA	NA	NA	Yes	Fetal_Cortex	1.34078e-08	rs112984125	1
ENSG00000127184	COX7C	5	85913721	85916779	1	protein_coding	1350	COX7C	No	No	Yes	0.545792	-0.493676	0	0	0	NA	NA	NA	NA	Yes	Left_Ventricle	1.38458e-07	rs247910	3
ENSG00000145715	RASA1	5	86563705	86687748	1	protein_coding	5921	RASA1	No	No	Yes	0.999998	NA	0	0	0	NA	NA	NA	NA	Yes	hESC	1.38458e-07	rs247910	3
ENSG00000134480	CCNH	5	86687311	86708836	-1	protein_coding	902	CCNH	No	No	Yes	0.00472976	-0.279835	0	0	0	NA	NA	NA	NA	Yes	Mesendoderm:hESC	1.38458e-07	rs247910	3
ENSG00000153140	CETN3	5	89688078	89705603	-1	protein_coding	1070	CETN3	No	No	Yes	0.0113208	-0.797954	0	0	0	NA	NA	NA	NA	Yes	Left_Ventricle:GM12878:IMR90:Mesenchymal_Stem_Cell:Mesendoderm:Trophoblast-like_Cell:hESC	1.38458e-07	rs247910	3
ENSG00000176055	MBLAC2	5	89754020	89770585	-1	protein_coding	153364	MBLAC2	No	No	Yes	0.0002801	-1.74573	0	0	0	NA	NA	NA	NA	Yes	Left_Ventricle:IMR90:Mesenchymal_Stem_Cell:Mesendoderm	1.38458e-07	rs247910	3
ENSG00000176018	LYSMD3	5	89811428	89825401	-1	protein_coding	116068	LYSMD3	No	No	Yes	0.771815	-1.12509	0	0	0	NA	NA	NA	NA	Yes	Left_Ventricle:IMR90:Mesenchymal_Stem_Cell:Mesendoderm:Trophoblast-like_Cell:hESC	1.38458e-07	rs247910	3
ENSG00000164199	GPR98	5	89825161	90460038	1	protein_coding	84059	GPR98	No	No	Yes	8.11098e-24	-0.0865632	0	0	0	NA	NA	NA	NA	Yes	Left_Ventricle:IMR90:Mesenchymal_Stem_Cell:Mesendoderm:Trophoblast-like_Cell:hESC	1.38458e-07	rs247910	3
ENSG00000113369	ARRDC3	5	90664541	90679176	-1	protein_coding	57561	ARRDC3	No	No	Yes	0.978747	-0.594455	0	0	0	NA	NA	NA	NA	Yes	hESC	1.38458e-07	rs247910	3
ENSG00000165806	CASP7	10	115438942	115490662	1	protein_coding	840	CASP7	No	No	Yes	0.000373926	0.381962	0	0	0	NA	NA	NA	NA	Yes	IMR90:Mesenchymal_Stem_Cell:hESC	0.000407293	rs17091929	4
ENSG00000198924	DCLRE1A	10	115594488	115614142	-1	protein_coding	9937	DCLRE1A	No	No	Yes	4.67769e-08	-0.520816	0	0	0	NA	NA	NA	NA	Yes	Mesenchymal_Stem_Cell:Mesendoderm:Trophoblast-like_Cell	0.000376476	rs17091929	4
ENSG00000196865	NHLRC2	10	115614420	115676953	1	protein_coding	374354	NHLRC2	No	No	Yes	0.000339055	-2.29459	0	0	0	NA	NA	NA	NA	Yes	Mesenchymal_Stem_Cell:Mesendoderm:Trophoblast-like_Cell	0.000376476	rs17091929	4
ENSG00000165813	C10orf118	10	115880621	115933979	-1	protein_coding	55088	C10orf118	No	No	Yes	0.258534	-1.44611	0	0	0	NA	NA	NA	NA	Yes	Left_Ventricle:IMR90:Mesenchymal_Stem_Cell:Mesendoderm:Trophoblast-like_Cell	0.000376476	rs17091929	4
ENSG00000095627	TDRD1	10	115939029	115992063	1	protein_coding	56165	TDRD1	No	No	Yes	0.999761	-0.723351	0	0	0	NA	NA	NA	NA	Yes	Left_Ventricle:IMR90:Mesenchymal_Stem_Cell:Mesendoderm:Trophoblast-like_Cell	0.000376476	rs17091929	4
ENSG00000165816	VWA2	10	115999018	116051272	1	protein_coding	340706	VWA2	No	No	Yes	2.57814e-13	-0.00793417	0	0	0	NA	NA	NA	NA	Yes	IMR90:Mesenchymal_Stem_Cell:Mesendoderm:Trophoblast-like_Cell:hESC	0.000376476	rs17091929	4
ENSG00000151553	FAM160B1	10	116581503	116659591	1	protein_coding	57700	FAM160B1	No	No	Yes	0.999985	-0.732038	0	0	0	NA	NA	NA	NA	Yes	Left_Ventricle:GM12878:IMR90:Mesenchymal_Stem_Cell:Mesendoderm:hESC	0.000376476	rs17091929	4
ENSG00000165832	TRUB1	10	116697952	116737430	1	protein_coding	142940	TRUB1	No	No	Yes	0.000523645	0.0107007	0	0	0	NA	NA	NA	NA	Yes	Liver:GM12878:IMR90:Mesenchymal_Stem_Cell:Mesendoderm:Trophoblast-like_Cell:hESC	0.000376476	rs17091929	4
ENSG00000107518	ATRNL1	10	116853124	117708503	1	protein_coding	26033	ATRNL1	No	No	Yes	0.995632	-0.0327864	0	0	0	NA	NA	NA	NA	Yes	IMR90:Mesenchymal_Stem_Cell:Mesendoderm:Trophoblast-like_Cell:hESC	0.000376476	rs17091929	4
ENSG00000203837	PNLIPRP3	10	118187379	118237469	1	protein_coding	119548	PNLIPRP3	No	No	Yes	2.75274e-09	1.07944	0	0	0	NA	NA	NA	NA	Yes	IMR90:Mesendoderm:hESC	0.000376476	rs17091929	4
ENSG00000187164	KIAA1598	10	118643742	118886097	-1	protein_coding	57698	KIAA1598	No	No	Yes	0.886314	-1.17282	0	0	0	NA	NA	NA	NA	Yes	Mesendoderm:hESC	0.000376476	rs17091929	4
ENSG00000148704	VAX1	10	118888032	118897812	-1	protein_coding	11023	VAX1	No	No	Yes	0.534984	0.972648	0	0	0	NA	NA	NA	NA	Yes	Mesendoderm:hESC	0.000376476	rs17091929	4
ENSG00000165646	SLC18A2	10	119000604	119038941	1	protein_coding	6571	SLC18A2	No	No	Yes	0.971755	0.860623	0	0	0	NA	NA	NA	NA	Yes	Mesendoderm	0.000407293	rs17091929	4
ENSG00000125166	GOT2	16	58741035	58768261	-1	protein_coding	2806	GOT2	No	No	Yes	0.896491	-0.126962	0	0	0	NA	NA	NA	NA	Yes	Mesenchymal_Stem_Cell	2.56185e-08	rs8053210	5
ENSG00000142949	PTPRF	1	43990858	44089343	1	protein_coding	5792	PTPRF	Yes	Yes	No	0.999998	-1.11692	45	18.13	150	6.2446e-11	3.78389e-07	GTEx/v8/Artery_Aorta:GTEx/v8/Artery_Coronary:GTEx/v8/Artery_Tibial:GTEx/v8/Esophagus_Mucosa:GTEx/v8/Heart_Atrial_Appendage:GTEx/v8/Heart_Left_Ventricle:GTEx/v8/Liver:GTEx/v8/Skin_Not_Sun_Exposed_Suprapubic:GTEx/v8/Skin_Sun_Exposed_Lower_leg:GTEx/v7/Artery_Aorta:GTEx/v7/Esophagus_Mucosa:GTEx/v7/Heart_Atrial_Appendage:GTEx/v7/Liver:GTEx/v7/Skin_Not_Sun_Exposed_Suprapubic	-	No	NA	4.42066e-09	rs673253;rs112984125;rs113551349	1
ENSG00000126091	ST3GAL3	1	44171495	44396831	1	protein_coding	6487	ST3GAL3	Yes	Yes	No	0.573989	0.35827	92	17.97	160	3.1481e-24	0	eQTLcatalogue/Nedelec_2016_ge_macrophage_Salmonella:eQTLcatalogue/Quach_2016_ge_monocyte_Pam3CSK4:eQTLcatalogue/Quach_2016_ge_monocyte_R848:eQTLGen_cis_eQTLs:BIOSQTL/BIOS_eQTL_geneLevel:GTEx/v8/Adipose_Subcutaneous:GTEx/v8/Whole_Blood:GTEx/v8/Artery_Tibial:GTEx/v8/Esophagus_Muscularis:GTEx/v8/Heart_Left_Ventricle:GTEx/v8/Muscle_Skeletal:GTEx/v8/Nerve_Tibial:GTEx/v8/Skin_Not_Sun_Exposed_Suprapubic…	+	No	NA	4.42066e-09	rs112984125;rs113551349;rs673253	1
ENSG00000099204	ABLIM1	10	116190872	116444762	-1	protein_coding	3983	ABLIM1	Yes	Yes	No	0.951992	0.0641885	17	6.042	12	1.4706e-07	0.000212921	GTEx/v8/Nerve_Tibial:GTEx/v8/Skin_Not_Sun_Exposed_Suprapubic:GTEx/v8/Skin_Sun_Exposed_Lower_leg:GTEx/v7/Skin_Not_Sun_Exposed_Suprapubic:GTEx/v7/Skin_Sun_Exposed_Lower_leg	+	No	NA	3.01018e-08	rs17091929	4
ENSG00000243710	WDR65	1	43637820	43720029	1	protein_coding	149465	WDR65	No	Yes	No	8.58277e-09	0.128914	0	0	54	1.70195e-06	8.88515e-99	GTEx/v8/Artery_Tibial:GTEx/v8/Heart_Atrial_Appendage:GTEx/v7/Heart_Atrial_Appendage	-	No	NA	4.42066e-09	rs113551349;rs112984125;rs673253	1
ENSG00000179178	TMEM125	1	43735665	43739673	1	protein_coding	128218	TMEM125	No	Yes	No	0.000428556	0.191657	0	0	122	0.000432789	0.009	PsychENCODE_eQTLs:CMC_SVA_cis	-	No	NA	4.42066e-09	rs112984125;rs673253;rs113551349	1
ENSG00000066056	TIE1	1	43766664	43788779	1	protein_coding	7075	TIE1	No	Yes	No	8.71417e-12	-0.0196338	0	0	140	1.64387e-11	2.83033e-30	PsychENCODE_eQTLs:CMC_SVA_cis:GTEx/v8/Adipose_Subcutaneous:GTEx/v8/Breast_Mammary_Tissue:GTEx/v8/Colon_Sigmoid:GTEx/v8/Colon_Transverse:GTEx/v8/Esophagus_Gastroesophageal_Junction:GTEx/v8/Esophagus_Muscularis:GTEx/v8/Heart_Left_Ventricle:GTEx/v8/Lung:GTEx/v8/Muscle_Skeletal:GTEx/v8/Nerve_Tibial:GTEx/v8/Cells_Cultured_fibroblasts:GTEx/v8/Skin_Not_Sun_Exposed_Suprapubic:GTEx/v8/Skin_Sun_Exposed_Low…	-	No	NA	4.42066e-09	rs673253;rs112984125;rs113551349	1
ENSG00000117400	MPL	1	43803478	43818443	1	protein_coding	4352	MPL	No	Yes	No	1.43928e-06	-0.172844	0	0	74	3.6216e-13	0	eQTLGen_cis_eQTLs	-	No	NA	4.42066e-09	rs673253;rs112984125	1
ENSG00000171872	KLF17	1	44584522	44600812	1	protein_coding	128209	KLF17	No	Yes	No	4.24588e-09	-0.303102	0	0	2	0.000530094	0.0346662	PsychENCODE_eQTLs	-	No	NA	4.42066e-09	rs112984125	1
ENSG00000081189	MEF2C	5	88013975	88199922	-1	protein_coding	4208	MEF2C	No	Yes	No	0.00424617	-2.66223	0	0	44	2.3586e-08	0.000114737	eQTLGen_cis_eQTLs:GTEx/v7/Breast_Mammary_Tissue	-	No	NA	1.3708e-09	rs247910	3

## Sheet: T6.GWGAS
Table 6. Genes identified by genome-wide gene-based association study (GWGAS) in MAGMA.
Genes with an adjusted p value (FDR) below 0.05 are highlighted in bold. Chr=chromosome; Start Bp=start position of one gene; Stop Bp=stop position of one gene; nSNPs=number of SNPs in the GWAS mapped to the gene; Z=Z-statistic of the gene-based test in MAGMA; P=Two sided gene-based P-value; P(FDR): adjusted p value using FDR method.
Gene name	Gene ID	CHR	START	STOP	NSNPS	NPARAM	N	ZSTAT	P	P(FDR)
CDH8	ENSG00000150394	16	61681146	62070939	742	44	78950	6.2935	1.5521e-10	2.87e-06
MEF2C	ENSG00000081189	5	88013975	88199922	312	26	78950	5.8491	2.4705e-09	1.9e-05
KDM4A	ENSG00000066135	1	44115829	44171186	71	10	78950	5.8126	3.0759e-09	1.9e-05
PTPRF	ENSG00000142949	1	43990858	44089343	225	16	78950	5.1444	1.3421e-07	0.00062
KCNH3	ENSG00000135519	12	49932940	49952091	39	6	78950	5.067	2.0211e-07	0.000748
ST3GAL3	ENSG00000126091	1	44171495	44396831	476	24	78950	4.9454	3.7988e-07	0.00117
SZT2	ENSG00000198198	1	43855553	43918321	84	7	78950	4.826	6.9663e-07	0.00184
TMEM161B	ENSG00000164180	5	87485450	87565293	115	16	78950	4.7831	8.6307e-07	0.002
PRPF40B	ENSG00000110844	12	49962001	50038449	74	7	78950	4.7137	1.2161e-06	0.00251
MCRS1	ENSG00000187778	12	49950327	49961936	16	4	78950	4.6682	1.5189e-06	0.00264
FAM186B	ENSG00000135436	12	49976668	49999422	26	5	78950	4.6618	1.5671e-06	0.00264
HIST1H1B	ENSG00000184357	6	27834570	27835359	4	2	78950	4.6352	1.7827e-06	0.00274
HYAL3	ENSG00000186792	3	50330262	50336899	4	2	78950	4.5696	2.4429e-06	0.00345
MANBA	ENSG00000109323	4	103552660	103682151	201	13	78950	4.5556	2.612e-06	0.00345
HIST1H4A	ENSG00000196176	6	26021907	26022278	1	1	78950	4.4798	3.7353e-06	0.00461
HIST1H2AL	ENSG00000198374	6	27833034	27833606	2	1	78950	4.4528	4.2377e-06	0.0049
HYI	ENSG00000178922	1	43916824	43919660	5	2	78950	4.4374	4.5528e-06	0.00495
BTN2A1	ENSG00000112763	6	26458150	26476849	62	12	78950	4.414	5.0733e-06	0.00502
OR2B2	ENSG00000168131	6	27878963	27880174	4	2	78950	4.4053	5.2826e-06	0.00502
GINM1	ENSG00000055211	6	149887430	149912884	16	3	78950	4.3993	5.4295e-06	0.00502
ZKSCAN4	ENSG00000187626	6	28212401	28227011	31	9	78950	4.3765	6.0313e-06	0.00531
PIDD	ENSG00000177595	11	799179	809753	27	4	78950	4.3265	7.5747e-06	0.00635
BDNF	ENSG00000176697	11	27676440	27743605	91	11	78950	4.3174	7.8931e-06	0.00635
FAM13A	ENSG00000138640	4	89647106	90032549	1166	43	78950	4.3083	8.2272e-06	0.00635
RPLP2	ENSG00000177600	11	809647	812880	3	1	78950	4.2682	9.8533e-06	0.00713
FMNL3	ENSG00000161791	12	50031724	50101948	82	7	78950	4.2574	1.0343e-05	0.00713
BTN3A2	ENSG00000186470	6	26365387	26378546	90	7	78950	4.2554	1.0435e-05	0.00713
HIST1H2BN	ENSG00000233822	6	27806323	27823487	29	5	78950	4.227	1.184e-05	0.0078
HIST1H2BC	ENSG00000180596	6	26115101	26124154	30	6	78950	4.1661	1.5491e-05	0.00956
WDR86	ENSG00000187260	7	151072995	151107813	54	15	78950	4.1657	1.5522e-05	0.00956
CDC20	ENSG00000117399	1	43824626	43828874	5	3	78950	4.1506	1.6578e-05	0.00991
KCNA6	ENSG00000151079	12	4918342	4960277	222	28	78950	4.1147	1.9381e-05	0.0112
CDH9	ENSG00000113100	5	26880709	27121257	480	31	78950	4.0987	2.0778e-05	0.0117
LATS1	ENSG00000131023	6	149979289	150039392	76	3	78950	4.0872	2.1835e-05	0.0117
XRN2	ENSG00000088930	20	21283942	21370463	160	13	78950	4.0844	2.2096e-05	0.0117
SUGP1	ENSG00000105705	19	19386827	19431653	93	10	78950	4.0543	2.5142e-05	0.0127
LRP11	ENSG00000120256	6	150139934	150186199	67	4	78950	4.0516	2.5432e-05	0.0127
MPL	ENSG00000117400	1	43803478	43818443	12	3	78950	4.0394	2.6794e-05	0.0129
FBXO4	ENSG00000151876	5	41925356	41941845	21	6	78950	4.0362	2.7158e-05	0.0129
RPS6KA5	ENSG00000100784	14	91336799	91526980	376	24	78950	3.985	3.3747e-05	0.0153
ZKSCAN3	ENSG00000189298	6	28317691	28336947	61	12	78950	3.9779	3.4768e-05	0.0153
GRIK5	ENSG00000105737	19	42502473	42573650	40	8	78950	3.9773	3.4845e-05	0.0153
KATNA1	ENSG00000186625	6	149916009	149970108	101	3	78950	3.9722	3.5609e-05	0.0153
ATP1A3	ENSG00000105409	19	42470734	42501649	17	7	78950	3.9577	3.783e-05	0.0158
HIST1H4L	ENSG00000198558	6	27840926	27841289	1	1	78950	3.9541	3.8405e-05	0.0158
CADM2	ENSG00000175161	3	85008132	86123579	2869	54	78950	3.9339	4.1794e-05	0.0166
HIST1H2BL	ENSG00000185130	6	27775257	27775709	2	1	78950	3.9318	4.2159e-05	0.0166
ZSCAN31	ENSG00000235109	6	28292470	28324048	98	14	78950	3.927	4.301e-05	0.0166
NUP43	ENSG00000120253	6	150045451	150070801	36	2	78950	3.9154	4.5128e-05	0.0168
TMBIM6	ENSG00000139644	12	50101508	50158717	143	9	78950	3.9132	4.5536e-05	0.0168
MAU2	ENSG00000129933	19	19431490	19469563	76	9	78950	3.9022	4.7654e-05	0.0173
POU2F2	ENSG00000028277	19	42590263	42700737	97	5	78950	3.8428	6.0823e-05	0.0216
PCMT1	ENSG00000120265	6	150070579	150132556	144	3	78950	3.7798	7.8493e-05	0.0274
TIE1	ENSG00000066056	1	43766664	43788779	30	4	78950	3.7618	8.4348e-05	0.0288
ZSCAN12	ENSG00000158691	6	28346732	28367511	63	8	78950	3.7579	8.5662e-05	0.0288
TRIM74	ENSG00000155428	7	72430016	72439997	4	2	78950	3.7505	8.8248e-05	0.0291
UBE2J1	ENSG00000198833	6	90036344	90062567	46	13	78950	3.7261	9.7216e-05	0.0316
HIST1H3C	ENSG00000196532	6	26045639	26046097	3	2	78950	3.6985	0.00010842	0.0346
HNRNPK	ENSG00000165119	9	86582998	86595569	20	6	78950	3.6931	0.00011076	0.0347
RASSF1	ENSG00000068028	3	50367219	50378411	10	3	78950	3.6881	0.00011297	0.0348
SRRM5	ENSG00000226763	19	44100769	44118649	26	4	78950	3.6771	0.00011793	0.0357
TRIM38	ENSG00000112343	6	25963030	25987384	42	12	78950	3.6699	0.00012134	0.0357
HILPDA	ENSG00000135245	7	128095903	128098472	5	2	78950	3.6666	0.00012287	0.0357
CADM4	ENSG00000105767	19	44126520	44143991	25	5	78950	3.6654	0.0001235	0.0357
C9orf64	ENSG00000165118	9	86553226	86571901	33	7	78950	3.6237	0.00014523	0.041
HYAL1	ENSG00000114378	3	50337320	50349812	16	6	78950	3.62	0.00014732	0.041
IP6K3	ENSG00000161896	6	33689444	33714762	101	16	78950	3.6179	0.00014851	0.041
HIST1H2AJ	ENSG00000182611	6	27782112	27782607	4	1	78950	3.6094	0.00015347	0.0413
DUSP6	ENSG00000139318	12	89741009	89747048	27	5	78950	3.6065	0.00015515	0.0413
ZNF251	ENSG00000198169	8	145946298	145981802	19	4	78950	3.6048	0.0001562	0.0413
G2E3	ENSG00000092140	14	31028329	31089269	111	15	78950	3.5999	0.00015917	0.0415
ITPR3	ENSG00000096433	6	33588142	33664351	316	34	78950	3.5934	0.00016321	0.0419
HFE	ENSG00000010704	6	26087509	26098571	27	10	78950	3.5878	0.00016677	0.0422
NKAPL	ENSG00000189134	6	28227098	28228736	6	3	78950	3.5795	0.00017216	0.0422
LY96	ENSG00000154589	8	74903587	74941322	95	13	78950	3.5792	0.00017233	0.0422
TMEM212	ENSG00000186329	3	171561139	171656505	263	17	78950	3.5779	0.00017319	0.0422
BBX	ENSG00000114439	3	107241783	107530171	524	31	78950	3.5553	0.00018877	0.0454
C2orf72	ENSG00000204128	2	231902205	231914434	33	6	78950	3.5507	0.00019208	0.0456
PGBD1	ENSG00000137338	6	28249314	28270326	56	11	78950	3.5452	0.00019616	0.0459
ZFPM2	ENSG00000169946	8	106330920	106816760	954	79	78950	3.5322	0.00020605	0.0473
TCF12	ENSG00000140262	15	57210821	57591479	896	20	78950	3.5309	0.00020709	0.0473
OXCT1	ENSG00000083720	5	41730167	41870621	167	10	78950	3.5257	0.00021118	0.0477
ELOVL1	ENSG00000066322	1	43829068	43833696	3	2	78950	3.4934	0.00023845	0.0532
ZSCAN9	ENSG00000137185	6	28192664	28201260	28	8	78950	3.4857	0.00024545	0.0536
CSE1L	ENSG00000124207	20	47662849	47713489	107	9	78950	3.4794	0.00025126	0.0536
SLC9B2	ENSG00000164038	4	103941025	104006986	67	14	78950	3.4793	0.0002514	0.0536
CTNNB1	ENSG00000168036	3	41236328	41301587	77	7	78950	3.4788	0.00025186	0.0536
C2orf82	ENSG00000182600	2	233721980	233743418	51	9	78950	3.4756	0.00025488	0.0536
C15orf59	ENSG00000205363	15	74032141	74045088	30	10	78950	3.4622	0.00026788	0.0556
SCAND3	ENSG00000232040	6	28539407	28583989	21	3	78950	3.4599	0.0002702	0.0556
ARC	ENSG00000198576	8	143692405	143696833	14	3	78950	3.449	0.00028137	0.0572
GIGYF2	ENSG00000204120	2	233562009	233725285	398	19	78950	3.4448	0.00028573	0.0575
PNPLA2	ENSG00000177666	11	818902	825573	12	3	78950	3.434	0.00029738	0.0592
DDN	ENSG00000181418	12	49388932	49393092	5	2	78950	3.422	0.00031084	0.0612
KMT2D	ENSG00000167548	12	49412758	49453557	33	7	78950	3.4138	0.00032028	0.062
C5orf51	ENSG00000205765	5	41904290	41921738	21	5	78950	3.4125	0.00032184	0.062
CCDC24	ENSG00000159214	1	44457031	44462200	7	3	78950	3.379	0.00036371	0.0687
NAT6	ENSG00000243477	3	50333833	50336852	1	1	78950	3.3789	0.00036383	0.0687
SCFD1	ENSG00000092108	14	31091318	31205018	248	19	78950	3.3727	0.00037216	0.0696
ZNF428	ENSG00000131116	19	44111371	44124026	19	4	78950	3.3664	0.00038077	0.0705
CSNK1G2	ENSG00000133275	19	1941188	1981337	103	8	78950	3.3463	0.00040948	0.075
SLC17A3	ENSG00000124564	6	25833294	25882514	135	16	78950	3.3422	0.00041556	0.0754
SLC6A9	ENSG00000196517	1	44457172	44497139	66	13	78950	3.3272	0.00043863	0.0788
AMER2	ENSG00000165566	13	25735822	25746426	19	2	78950	3.324	0.00044374	0.079
LAMTOR1	ENSG00000149357	11	71796941	71814433	31	3	78950	3.3056	0.00047385	0.0825
AURKA	ENSG00000087586	20	54944445	54967393	22	6	78950	3.3049	0.00047502	0.0825
RUNX1T1	ENSG00000079102	8	92967203	93115514	131	2	78950	3.303	0.00047821	0.0825
PMFBP1	ENSG00000118557	16	72146056	72210777	166	19	78950	3.2996	0.00048418	0.0825
HIST1H3I	ENSG00000182572	6	27839623	27840099	1	1	78950	3.2985	0.00048593	0.0825
ZNF34	ENSG00000196378	8	145998499	146012730	30	3	78950	3.2935	0.0004947	0.0832
RNF121	ENSG00000137522	11	71639747	71708643	172	7	78950	3.2843	0.00051126	0.0852
GLS	ENSG00000115419	2	191745553	191830278	101	12	78950	3.2768	0.00052486	0.0853
DEDD2	ENSG00000160570	19	42702750	42724292	17	2	78950	3.2747	0.00052887	0.0853
ZNF184	ENSG00000096654	6	27418522	27440897	82	6	78950	3.274	0.00053011	0.0853
MSH5-SAPCD1	ENSG00000255152	6	31707797	31732628	40	9	78950	3.2739	0.00053031	0.0853
PRKAG1	ENSG00000181929	12	49396057	49412980	14	3	78950	3.2682	0.00054124	0.0855
HIST1H2BE	ENSG00000197697	6	26183958	26184454	2	1	78950	3.2656	0.00054619	0.0855
MSH5	ENSG00000204410	6	31707725	31732622	41	10	78950	3.2643	0.00054862	0.0855
NUMA1	ENSG00000137497	11	71713910	71791739	146	7	78950	3.2624	0.00055237	0.0855
HIBCH	ENSG00000198130	2	191054461	191208919	394	10	78950	3.2593	0.00055839	0.0855
RP4-576H24.4	ENSG00000260861	20	1520790	1600655	129	21	78950	3.257	0.00056294	0.0855
NEU1	ENSG00000204386	6	31825436	31830683	5	3	78950	3.2567	0.00056349	0.0855
SEMA6D	ENSG00000137872	15	47476298	48066420	1452	57	78950	3.2535	0.00056996	0.0857
ELF1	ENSG00000120690	13	41506056	41635576	215	14	78950	3.2483	0.00058054	0.0865
PDDC1	ENSG00000177225	11	767220	777488	25	4	78950	3.2459	0.00058541	0.0865
GALNT8	ENSG00000130035	12	4829507	4960277	403	39	78950	3.2407	0.00059616	0.0865
DNAJC11	ENSG00000007923	1	6694228	6761984	142	16	78950	3.2385	0.00060083	0.0865
LRTOMT	ENSG00000184154	11	71791382	71821828	53	3	78950	3.2374	0.00060312	0.0865
UNC45B	ENSG00000141161	17	33474836	33516364	100	14	78950	3.2374	0.00060318	0.0865
PKP4	ENSG00000144283	2	159313476	159539391	587	20	78950	3.22	0.00064088	0.0912
ANAPC15	ENSG00000110200	11	71817424	71823826	8	2	78950	3.2124	0.00065825	0.093
LEMD2	ENSG00000161904	6	33738979	33756913	68	8	78950	3.2064	0.00067195	0.094
LRFN5	ENSG00000165379	14	42076773	42373752	955	34	78950	3.2025	0.00068122	0.094
TM6SF2	ENSG00000213996	19	19375173	19384200	23	5	78950	3.2021	0.00068209	0.094
MLTK	ENSG00000091436	2	173940163	174132738	593	34	78950	3.2005	0.00068599	0.094
ARID5B	ENSG00000150347	10	63661059	63856703	450	60	78950	3.1846	0.00072465	0.0986
VWA5B1	ENSG00000158816	1	20617412	20681387	226	27	78950	3.1807	0.00073469	0.099
IDNK	ENSG00000148057	9	86237964	86259045	50	9	78950	3.1792	0.00073844	0.099
COL19A1	ENSG00000082293	6	70576463	70919679	770	53	78950	3.1698	0.00076282	0.102
UQCC2	ENSG00000137288	6	33662070	33679504	69	8	78950	3.1628	0.00078128	0.103
KIAA1614	ENSG00000135835	1	180882290	180920750	91	22	78950	3.1461	0.00082726	0.108
ARAP2	ENSG00000047365	4	35949843	36246131	775	50	78950	3.1446	0.00083152	0.108
SLC9A9	ENSG00000181804	3	142984064	143567373	1591	120	78950	3.1438	0.00083372	0.108
SLC25A15	ENSG00000102743	13	41363548	41384247	50	5	78950	3.1387	0.00084864	0.109
FAM78B	ENSG00000188859	1	166026674	166136206	287	17	78950	3.1376	0.0008517	0.109
HPS5	ENSG00000110756	11	18300223	18343745	102	10	78950	3.1323	0.00086709	0.109
GPSM3	ENSG00000213654	6	32158543	32163300	1	1	78950	3.1323	0.00086723	0.109
C12orf68	ENSG00000177875	12	48577366	48579709	6	2	78950	3.1306	0.00087233	0.109
EMCN	ENSG00000164035	4	101316498	101801283	1623	48	78950	3.1264	0.00088492	0.11
ANKRD12	ENSG00000101745	18	9136226	9285983	340	18	78950	3.1186	0.0009087	0.111
TALDO1	ENSG00000177156	11	747329	765024	19	5	78950	3.1175	0.00091208	0.111
RMDN1	ENSG00000176623	8	87480486	87526586	119	10	78950	3.1173	0.00091261	0.111
KCNMB3	ENSG00000171121	3	178957530	178984790	132	18	78950	3.1124	0.00092786	0.112
NUB1	ENSG00000013374	7	151038785	151075535	87	10	78950	3.1005	0.00096604	0.116
C15orf53	ENSG00000175779	15	38988799	38992239	21	5	78950	3.0806	0.0010329	0.123
AF131215.5	ENSG00000215346	8	10983980	10987745	10	2	78950	3.077	0.0010455	0.124
RASGRF1	ENSG00000058335	15	79252289	79383115	325	41	78950	3.0742	0.0010555	0.124
ULK4	ENSG00000168038	3	41288090	42003922	2194	34	78950	3.0723	0.0010622	0.124
FUT2	ENSG00000176920	19	49199228	49209207	37	4	78950	3.067	0.0010813	0.126
XXcos-LUCA11.5	ENSG00000272104	3	50388323	50405354	8	3	78950	3.0569	0.0011181	0.129
ZNF574	ENSG00000105732	19	42572629	42585701	3	2	78950	3.051	0.0011406	0.13
HIST1H2AH	ENSG00000184825	6	27114861	27115317	1	1	78950	3.0478	0.0011526	0.13
HIST1H2AC	ENSG00000180573	6	26124373	26139344	48	9	78950	3.0466	0.0011571	0.13
CNTF	ENSG00000242689	11	58390146	58393198	5	2	78950	3.0466	0.0011572	0.13
NAALADL2	ENSG00000177694	3	174156363	175523428	3879	189	78950	3.045	0.0011633	0.13
SPATS2	ENSG00000123352	12	49760367	49921205	298	16	78950	3.0432	0.0011706	0.13
GRID2	ENSG00000152208	4	93225550	94695707	3490	106	78950	3.0416	0.0011768	0.13
CNNM4	ENSG00000158158	2	97426639	97477628	60	6	78950	3.0229	0.0012518	0.138
ZNF606	ENSG00000166704	19	58488421	58514717	87	8	78950	3.0209	0.00126	0.138
UBQLN1	ENSG00000135018	9	86274878	86323118	122	11	78950	3.0112	0.001301	0.141
ZFP91-CNTF	ENSG00000255073	11	58346645	58392112	77	12	78950	3.0079	0.0013153	0.141
MALRD1	ENSG00000204740	10	19492779	20079330	2046	74	78950	3.0072	0.0013183	0.141
UTRN	ENSG00000152818	6	144606837	145174170	955	66	78950	3.0063	0.001322	0.141
SLC7A13	ENSG00000164893	8	87226281	87333375	237	21	78950	3.0039	0.0013328	0.141
ZMYND10	ENSG00000004838	3	50378541	50384283	3	1	78950	3.0035	0.0013344	0.141
RP11-849H4.2	ENSG00000254469	11	71576555	71639700	274	5	78950	2.9975	0.001361	0.142
DCC	ENSG00000187323	18	49866542	51057784	4325	99	78950	2.9973	0.0013618	0.142
CPNE3	ENSG00000085719	8	87497059	87573726	223	21	78950	2.9947	0.0013735	0.142
CUBN	ENSG00000107611	10	16865963	17171830	1156	75	78950	2.9939	0.0013772	0.142
ANO10	ENSG00000160746	3	43396351	43733086	583	29	78950	2.9925	0.0013834	0.142
SSBP4	ENSG00000130511	19	18529674	18545372	21	4	78950	2.9887	0.0014006	0.143
WBP4	ENSG00000120688	13	41635410	41658137	13	5	78950	2.9871	0.0014081	0.143
KCNJ13	ENSG00000115474	2	233631174	233641278	25	6	78950	2.9797	0.0014425	0.146
TIGD2	ENSG00000180346	4	90033968	90036050	4	1	78950	2.9757	0.0014616	0.146
RPL8	ENSG00000161016	8	146015150	146017972	3	1	78950	2.9753	0.0014634	0.146
PDK1	ENSG00000152256	2	173420101	173489823	188	11	78950	2.974	0.0014695	0.146
CEND1	ENSG00000184524	11	787104	790123	5	2	78950	2.9711	0.0014839	0.147
CLIC1	ENSG00000213719	6	31698358	31707540	8	5	78950	2.97	0.0014888	0.147
MRAP2	ENSG00000135324	6	84743475	84800600	135	12	78950	2.9658	0.0015094	0.147
OR9G4	ENSG00000172457	11	56510303	56511287	3	1	78950	2.9643	0.0015171	0.147
KPNA4	ENSG00000186432	3	160212783	160283376	117	14	78950	2.9632	0.0015224	0.147
LSM6	ENSG00000164167	4	147096837	147121152	61	3	78950	2.9629	0.0015236	0.147
GNAI2	ENSG00000114353	3	50263724	50296787	39	11	78950	2.9593	0.0015416	0.148
LIMCH1	ENSG00000064042	4	41361624	41702061	687	51	78950	2.9575	0.0015507	0.148
PRKCD	ENSG00000163932	3	53190025	53226733	76	11	78950	2.9534	0.0015715	0.148
SNRK	ENSG00000163788	3	43328004	43466256	152	20	78950	2.9513	0.0015823	0.148
LSMEM2	ENSG00000179564	3	50316458	50325545	4	1	78950	2.951	0.0015837	0.148
AKAP8	ENSG00000105127	19	15464196	15490609	38	6	78950	2.9508	0.001585	0.148
ADD1	ENSG00000087274	4	2845584	2931803	135	16	78950	2.9488	0.0015952	0.148
SKIV2L	ENSG00000204351	6	31926857	31937532	2	1	78950	2.9486	0.0015963	0.148
FOXH1	ENSG00000160973	8	145698795	145701718	1	1	78950	2.9431	0.0016249	0.15
TANK	ENSG00000136560	2	161993419	162092732	140	11	78950	2.94	0.0016411	0.15
FOLR3	ENSG00000110203	11	71825915	71850936	90	9	78950	2.9367	0.0016585	0.151
AL445989.1	ENSG00000226974	13	64320934	64321323	1	1	78950	2.9258	0.0017178	0.156
CDK2AP2	ENSG00000167797	11	67273968	67276120	1	1	78950	2.923	0.0017333	0.156
FOXF2	ENSG00000137273	6	1390069	1395832	3	1	78950	2.9191	0.0017552	0.158
ATXN1	ENSG00000124788	6	16299343	16761722	1218	142	78950	2.9127	0.0017914	0.16
ZFP91	ENSG00000186660	11	58346584	58388515	73	13	78950	2.908	0.0018189	0.161
XKR6	ENSG00000171044	8	10753555	11058875	982	31	78950	2.9075	0.0018219	0.161
HSPA1A	ENSG00000204389	6	31783291	31785723	2	1	78950	2.9038	0.0018432	0.161
CALN1	ENSG00000183166	7	71244476	71912136	1811	57	78950	2.9029	0.0018486	0.161
UGT2A3	ENSG00000135220	4	69794181	69817509	9	3	78950	2.9015	0.0018569	0.161
ERBB2IP	ENSG00000112851	5	65222303	65378377	130	9	78950	2.9014	0.0018573	0.161
OR2B11	ENSG00000177535	1	247614255	247615308	6	2	78950	2.8943	0.0018998	0.164
MYBPHL	ENSG00000221986	1	109834987	109849663	35	8	78950	2.8919	0.0019145	0.165
CISD2	ENSG00000145354	4	103790135	103810399	35	4	78950	2.8815	0.0019788	0.169
CEBPA	ENSG00000245848	19	33790840	33793470	4	1	78950	2.8811	0.0019813	0.169
MIOS	ENSG00000164654	7	7606503	7648560	111	12	78950	2.8764	0.0020115	0.171
UBE2D3	ENSG00000109332	4	103715540	103790053	146	7	78950	2.8706	0.0020488	0.173
VANGL2	ENSG00000162738	1	160370376	160398468	54	10	78950	2.8616	0.0021076	0.177
AL136218.1	ENSG00000215462	13	50007495	50020554	31	7	78950	2.8575	0.0021349	0.179
C14orf159	ENSG00000133943	14	91526677	91691976	356	38	78950	2.8557	0.0021471	0.179
C9orf9	ENSG00000165698	9	135753414	135765588	15	5	78950	2.8474	0.0022039	0.183
NOP14	ENSG00000087269	4	2939660	2965112	67	9	78950	2.8418	0.0022428	0.185
SIRPB1	ENSG00000101307	20	1544167	1600707	61	12	78950	2.841	0.0022489	0.185
ISYNA1	ENSG00000105655	19	18545198	18549111	6	1	78950	2.8366	0.0022797	0.187
RBM12B	ENSG00000183808	8	94741584	94753245	18	4	78950	2.8339	0.002299	0.187
EPHB2	ENSG00000133216	1	23037332	23241818	366	40	78950	2.832	0.0023131	0.187
C6orf141	ENSG00000197261	6	49518113	49529620	53	6	78950	2.831	0.0023202	0.187
GK2	ENSG00000196475	4	80327508	80329372	1	1	78950	2.8303	0.0023254	0.187
ADRM1	ENSG00000130706	20	60877149	60883918	1	1	78950	2.826	0.0023567	0.189
ANTXR2	ENSG00000163297	4	80822303	81046608	487	28	78950	2.8224	0.0023836	0.19
PRR23C	ENSG00000233701	3	138760944	138763734	9	1	78950	2.8177	0.0024181	0.192
RAD51D	ENSG00000185379	17	33426811	33448541	24	8	78950	2.8139	0.0024473	0.194
POM121	ENSG00000196313	7	72349936	72421979	34	10	78950	2.812	0.0024619	0.194
HSF5	ENSG00000176160	17	56497528	56565745	82	11	78950	2.8103	0.0024745	0.194
CD300LG	ENSG00000161649	17	41924516	41940997	24	4	78950	2.8089	0.0024857	0.194
ARTN	ENSG00000117407	1	44398992	44402913	10	4	78950	2.8052	0.0025146	0.194
WIZ	ENSG00000011451	19	15532319	15560762	12	3	78950	2.8042	0.0025223	0.194
PRSS16	ENSG00000112812	6	27215480	27224403	16	5	78950	2.8038	0.0025248	0.194
NAA35	ENSG00000135040	9	88556061	88637213	57	10	78950	2.8038	0.0025252	0.194
PPP1R16A	ENSG00000160972	8	145703352	145727504	19	2	78950	2.799	0.0025631	0.196
HIST1H1A	ENSG00000124610	6	26017260	26018040	4	2	78950	2.7973	0.0025766	0.196
TSPAN3	ENSG00000140391	15	77336359	77376326	36	7	78950	2.7948	0.0025963	0.197
ABT1	ENSG00000146109	6	26597180	26600278	14	4	78950	2.7917	0.0026214	0.198
HLA-DRA	ENSG00000204287	6	32407619	32412823	1	1	78950	2.785	0.0026765	0.2
GATAD2A	ENSG00000167491	19	19496635	19619740	170	12	78950	2.7833	0.00269	0.2
AMIGO1	ENSG00000181754	1	110046797	110052360	8	3	78950	2.7827	0.0026958	0.2
DAGLA	ENSG00000134780	11	61447905	61514473	109	14	78950	2.7826	0.002696	0.2
TUSC2	ENSG00000114383	3	50357458	50365682	5	3	78950	2.7811	0.0027088	0.2
TNIP2	ENSG00000168884	4	2743375	2758103	56	10	78950	2.7801	0.0027168	0.2
DDX1	ENSG00000079785	2	15731302	15771235	121	10	78950	2.7763	0.0027495	0.202
HIST1H2BK	ENSG00000197903	6	27106073	27114619	11	4	78950	2.7672	0.0028266	0.204
FAM162A	ENSG00000114023	3	122103023	122131181	83	13	78950	2.767	0.0028287	0.204
NEU4	ENSG00000204099	2	242749920	242758739	19	2	78950	2.765	0.0028465	0.204
OR4C5	ENSG00000176540	11	48387037	48388017	2	1	78950	2.7645	0.0028501	0.204
RP11-9B6.1	ENSG00000248511	4	93218402	93225329	6	2	78950	2.7642	0.002853	0.204
MMP24	ENSG00000125966	20	33814457	33864801	81	11	78950	2.764	0.0028553	0.204
SEMA4C	ENSG00000168758	2	97525453	97536494	6	2	78950	2.762	0.002872	0.204
PFKM	ENSG00000152556	12	48498922	48540187	92	13	78950	2.7619	0.0028732	0.204
SLC17A2	ENSG00000112337	6	25912982	25930946	59	8	78950	2.7544	0.0029397	0.208
FNDC8	ENSG00000073598	17	33448598	33457751	11	4	78950	2.7536	0.0029469	0.208
PRKACA	ENSG00000072062	19	14202500	14228896	15	2	78950	2.7531	0.0029513	0.208
TMEM115	ENSG00000126062	3	50392180	50397041	2	1	78950	2.7513	0.0029679	0.208
PSAT1	ENSG00000135069	9	80912059	80945009	145	18	78950	2.747	0.0030074	0.209
NFKB1	ENSG00000109320	4	103422486	103538459	202	12	78950	2.7469	0.0030078	0.209
NKX2-4	ENSG00000125816	20	21376005	21378666	1	1	78950	2.7381	0.0030895	0.214
SLC9B1	ENSG00000164037	4	103806205	103940896	268	6	78950	2.7376	0.0030943	0.214
FAM92A1	ENSG00000188343	8	94710789	94743755	38	7	78950	2.7358	0.0031118	0.214
ASF1B	ENSG00000105011	19	14230321	14247768	22	2	78950	2.7278	0.0031881	0.219
TMEM194B	ENSG00000189362	2	191369068	191399448	60	9	78950	2.7252	0.0032133	0.219
ZNF7	ENSG00000147789	8	146052849	146072894	50	4	78950	2.7236	0.0032288	0.219
SLC1A5	ENSG00000105281	19	47278140	47291851	25	5	78950	2.7224	0.0032404	0.219
HIST1H2BJ	ENSG00000124635	6	27093676	27100541	11	4	78950	2.7222	0.0032422	0.219
OSBPL2	ENSG00000130703	20	60813580	60871268	87	6	78950	2.7182	0.0032816	0.221
B4GALT2	ENSG00000117411	1	44444615	44456840	17	4	78950	2.7121	0.0033429	0.222
WDPCP	ENSG00000143951	2	63348518	64054977	1491	33	78950	2.712	0.0033444	0.222
ARFGEF2	ENSG00000124198	20	47538427	47653230	251	19	78950	2.7115	0.0033491	0.222
RNF32	ENSG00000105982	7	156432975	156469824	78	9	78950	2.7103	0.0033607	0.222
C20orf194	ENSG00000088854	20	3229951	3388272	574	16	78950	2.7102	0.0033619	0.222
SLC7A5	ENSG00000103257	16	87863629	87903094	126	15	78950	2.7065	0.0033996	0.224
AKAP8L	ENSG00000011243	19	15490859	15529952	51	3	78950	2.7047	0.0034188	0.224
CSRNP3	ENSG00000178662	2	166326157	166545917	421	34	78950	2.7035	0.0034312	0.224
CTD-2192J16.20	ENSG00000269693	19	12636534	12691789	71	10	78950	2.7024	0.0034425	0.224
IL18BP	ENSG00000137496	11	71709587	71716761	13	3	78950	2.699	0.0034774	0.226
ZSCAN23	ENSG00000187987	6	28399707	28411279	29	5	78950	2.6965	0.0035035	0.227
NKAIN2	ENSG00000188580	6	124125286	125146803	2352	156	78950	2.6944	0.0035261	0.227
RBM12B-AS1	ENSG00000212998	8	94752349	94753001	1	1	78950	2.6925	0.0035458	0.227
FBXL16	ENSG00000127585	16	742500	755829	17	1	78950	2.6896	0.0035769	0.227
C14orf39	ENSG00000179008	14	60863187	60982261	238	13	78950	2.6883	0.0035909	0.227
PLCG2	ENSG00000197943	16	81772702	81991899	1123	91	78950	2.6881	0.0035934	0.227
GFRA3	ENSG00000146013	5	137588068	137610360	37	9	78950	2.6875	0.0035999	0.227
RPS28	ENSG00000233927	19	8386042	8388224	8	3	78950	2.6874	0.0036006	0.227
TRIM59	ENSG00000213186	3	160150233	160203561	93	13	78950	2.6847	0.0036301	0.228
KCNA2	ENSG00000177301	1	111136202	111174096	93	10	78950	2.6845	0.0036314	0.228
HIST1H2BF	ENSG00000197846	6	26199748	26200942	10	4	78950	2.6771	0.0037134	0.232
LMAN2L	ENSG00000114988	2	97371666	97405801	35	5	78950	2.6761	0.0037247	0.232
TAPBP	ENSG00000231925	6	33267471	33282164	19	4	78950	2.6745	0.0037422	0.232
PKIG	ENSG00000168734	20	43160426	43252888	130	12	78950	2.6739	0.0037489	0.232
SNX29	ENSG00000048471	16	12070594	12668146	2311	99	78950	2.6731	0.0037575	0.232
HIST1H2BD	ENSG00000158373	6	26158349	26171577	15	4	78950	2.6718	0.0037724	0.232
PDE4D	ENSG00000113448	5	58264865	59817947	3701	149	78950	2.6694	0.0037992	0.232
DNAH7	ENSG00000118997	2	196602427	196933536	585	22	78950	2.668	0.0038148	0.232
CCDC148	ENSG00000153237	2	159027593	159313265	1170	42	78950	2.6677	0.0038188	0.232
AK8	ENSG00000165695	9	135600965	135754164	381	30	78950	2.6661	0.003837	0.233
GALM	ENSG00000143891	2	38893052	38968379	196	23	78950	2.6632	0.0038706	0.234
WWP1	ENSG00000123124	8	87354967	87490649	354	17	78950	2.6622	0.0038811	0.234
SLC34A2	ENSG00000157765	4	25656923	25680370	25	6	78950	2.6614	0.0038906	0.234
LRRC16B	ENSG00000186648	14	24521206	24538937	26	8	78950	2.6601	0.0039063	0.234
NAB1	ENSG00000138386	2	191511472	191557492	98	13	78950	2.6589	0.0039198	0.234
DCP2	ENSG00000172795	5	112312399	112356667	102	13	78950	2.6569	0.0039437	0.234
AGTR1	ENSG00000144891	3	148415571	148460795	99	12	78950	2.6543	0.0039733	0.234
DDX51	ENSG00000185163	12	132621139	132628880	16	2	78950	2.6535	0.0039832	0.234
KDM3B	ENSG00000120733	5	137688285	137772717	185	22	78950	2.6525	0.0039949	0.234
POMT2	ENSG00000009830	14	77741299	77787227	151	27	78950	2.6514	0.0040077	0.234
EFCAB2	ENSG00000203666	1	245133007	245290466	389	16	78950	2.6509	0.004014	0.234
GKAP1	ENSG00000165113	9	86354336	86444431	186	10	78950	2.6482	0.0040464	0.234
SLC25A24	ENSG00000085491	1	108676658	108743471	219	18	78950	2.6478	0.004051	0.234
SLC2A2	ENSG00000163581	3	170714137	170744539	67	5	78950	2.6477	0.0040518	0.234
C1QL4	ENSG00000186897	12	49726200	49730971	7	2	78950	2.6477	0.004052	0.234
ZNF322	ENSG00000181315	6	26636518	26659980	68	9	78950	2.6412	0.004131	0.238
PSMC3	ENSG00000165916	11	47440320	47447993	17	4	78950	2.6359	0.0041958	0.241
MEF2BNB-MEF2B	ENSG00000064489	19	19256376	19302967	178	14	78950	2.6355	0.0042009	0.241
ALG1L	ENSG00000189366	3	125648118	125655882	39	4	78950	2.6345	0.0042132	0.241
SMARCD3	ENSG00000082014	7	150935850	150974982	99	16	78950	2.6306	0.0042621	0.242
MEF2B	ENSG00000213999	19	19256377	19303400	180	14	78950	2.6292	0.0042789	0.242
PTBP2	ENSG00000117569	1	97187221	97289294	199	17	78950	2.6292	0.0042797	0.242
SORT1	ENSG00000134243	1	109852192	109940573	108	7	78950	2.6285	0.0042883	0.242
AMBRA1	ENSG00000110497	11	46417964	46615675	152	13	78950	2.6266	0.0043127	0.243
GPX5	ENSG00000224586	6	28493702	28502729	2	1	78950	2.6241	0.0043443	0.244
TMEM67	ENSG00000164953	8	94767072	94831462	45	8	78950	2.6206	0.0043887	0.244
CYB561D2	ENSG00000114395	3	50388126	50395891	5	2	78950	2.6206	0.0043893	0.244
CCDC181	ENSG00000117477	1	169364108	169429907	180	18	78950	2.6195	0.0044024	0.244
SEMA3F	ENSG00000001617	3	50192478	50226508	57	9	78950	2.6193	0.0044056	0.244
DHRS11	ENSG00000108272	17	34948228	34957235	14	3	78950	2.6174	0.0044303	0.244
RPL37A	ENSG00000197756	2	217362912	217443903	164	26	78950	2.6173	0.0044316	0.244
IFT80	ENSG00000068885	3	159974774	160117668	171	20	78950	2.6143	0.0044701	0.244
PDE11A	ENSG00000128655	2	178487980	178973066	1627	43	78950	2.6138	0.0044776	0.244
GALNT3	ENSG00000115339	2	166604101	166651192	56	8	78950	2.6135	0.0044806	0.244
ADC	ENSG00000142920	1	33546705	33586131	28	4	78950	2.6131	0.004486	0.244
SPATA16	ENSG00000144962	3	172607148	172859058	550	37	78950	2.6129	0.0044887	0.244
NAA40	ENSG00000110583	11	63706431	63724800	32	4	78950	2.6115	0.0045069	0.244
SREK1	ENSG00000153914	5	65435799	65479443	51	5	78950	2.6101	0.0045255	0.244
SLAMF9	ENSG00000162723	1	159921282	159924044	10	3	78950	2.6099	0.004528	0.244
CACNA1G	ENSG00000006283	17	48638429	48704835	96	10	78950	2.6078	0.0045568	0.244
ZNF354A	ENSG00000169131	5	178138593	178157703	72	4	78950	2.6046	0.0045996	0.245
CHORDC1	ENSG00000110172	11	89934328	89956532	70	9	78950	2.6032	0.0046179	0.245
ANKRD9	ENSG00000156381	14	102973179	102976136	8	2	78950	2.6029	0.0046215	0.245
HPCAL4	ENSG00000116983	1	40144320	40157361	72	12	78950	2.6004	0.004656	0.245
CEL	ENSG00000170835	9	135937365	135947248	4	2	78950	2.5994	0.0046696	0.245
DGCR6L	ENSG00000128185	22	20301799	20307603	11	2	78950	2.5986	0.0046806	0.245
FAM160A1	ENSG00000164142	4	152330368	152584784	485	12	78950	2.5982	0.0046852	0.245
EPHA3	ENSG00000044524	3	89156674	89531284	643	25	78950	2.598	0.0046889	0.245
KIF27	ENSG00000165115	9	86451613	86536342	154	10	78950	2.5977	0.0046929	0.245
ELL	ENSG00000105656	19	18553473	18632937	164	8	78950	2.5975	0.0046957	0.245
GPR19	ENSG00000183150	12	12813825	12849141	73	13	78950	2.592	0.0047711	0.248
CHMP4B	ENSG00000101421	20	32399110	32442172	36	5	78950	2.5896	0.0048039	0.249
THEM5	ENSG00000196407	1	151819739	151826173	12	2	78950	2.5878	0.0048291	0.25
HAUS8	ENSG00000131351	19	17160539	17186435	79	10	78950	2.5865	0.0048483	0.25
ZNF564	ENSG00000249709	19	12636184	12662356	29	6	78950	2.5856	0.0048605	0.25
TMEM9	ENSG00000116857	1	201103900	201140702	119	19	78950	2.5839	0.0048842	0.25
ANKRD35	ENSG00000198483	1	145549230	145568526	10	3	78950	2.5815	0.0049191	0.251
DGKZ	ENSG00000149091	11	46354455	46402104	52	10	78950	2.5796	0.0049453	0.252
WWC1	ENSG00000113645	5	167718656	167899308	546	65	78950	2.5771	0.0049814	0.253
ATP8A2	ENSG00000132932	13	25946209	26599989	1843	90	78950	2.5756	0.0050037	0.254
SYPL2	ENSG00000143028	1	110009180	110024759	38	3	78950	2.5743	0.0050217	0.254
UGT2B11	ENSG00000213759	4	70065669	70080449	55	9	78950	2.5726	0.0050466	0.254
MIER2	ENSG00000105556	19	305575	344798	172	10	78950	2.5697	0.005089	0.256
ANXA5	ENSG00000164111	4	122589110	122618268	129	16	78950	2.5686	0.0051058	0.256
U2AF1	ENSG00000160201	21	44513066	44527697	25	3	78950	2.5621	0.0052021	0.258
DUSP2	ENSG00000158050	2	96808905	96811179	2	1	78950	2.5619	0.0052047	0.258
RNF43	ENSG00000108375	17	56429861	56494956	101	14	78950	2.5616	0.0052103	0.258
STAT1	ENSG00000115415	2	191829084	191885686	128	20	78950	2.5612	0.0052161	0.258
FOXP2	ENSG00000128573	7	113726382	114333827	795	40	78950	2.5607	0.0052234	0.258
C12orf54	ENSG00000177627	12	48876286	48890295	61	8	78950	2.5575	0.0052718	0.26
BTN3A3	ENSG00000111801	6	26440700	26453643	30	7	78950	2.5536	0.0053311	0.262
MDGA1	ENSG00000112139	6	37600284	37667082	298	36	78950	2.5488	0.0054054	0.265
PSMA5	ENSG00000143106	1	109941653	109969062	36	4	78950	2.5483	0.0054132	0.265
HPS6	ENSG00000166189	10	103825147	103827792	2	1	78950	2.5458	0.005451	0.266
LPXN	ENSG00000110031	11	58294344	58345693	88	11	78950	2.5428	0.0054981	0.266
IL2	ENSG00000109471	4	123372625	123377880	6	3	78950	2.5422	0.0055074	0.266
PRRT1	ENSG00000204314	6	32116136	32122150	2	1	78950	2.5421	0.0055102	0.266
C5orf48	ENSG00000196900	5	125967414	125971979	14	3	78950	2.5413	0.0055224	0.266
HIC1	ENSG00000177374	17	1957448	1962981	10	5	78950	2.5394	0.0055521	0.266
SETDB2	ENSG00000136169	13	50018429	50069138	141	14	78950	2.5386	0.0055643	0.266
MED10	ENSG00000133398	5	6371994	6378707	18	4	78950	2.538	0.0055744	0.266
SLC17A1	ENSG00000124568	6	25783125	25832287	137	13	78950	2.5374	0.0055843	0.266
SUPT3H	ENSG00000196284	6	44777054	45345690	1778	26	78950	2.5371	0.0055891	0.266
RTKN2	ENSG00000182010	10	63942794	64028466	212	14	78950	2.5367	0.0055956	0.266
PYGO2	ENSG00000163348	1	154929502	154936329	4	2	78950	2.5363	0.0056018	0.266
CD160	ENSG00000117281	1	145695798	145715614	9	2	78950	2.5347	0.0056269	0.266
ANK3	ENSG00000151150	10	61786056	62493248	2072	76	78950	2.5337	0.0056428	0.266
MST1	ENSG00000173531	3	49721380	49726934	8	4	78950	2.5329	0.0056569	0.266
MECOM	ENSG00000085276	3	168801287	169381406	1487	99	78950	2.5318	0.0056746	0.267
PRR13	ENSG00000205352	12	53835389	53840429	3	2	78950	2.5299	0.0057048	0.267
HMHA1	ENSG00000180448	19	1065922	1086627	30	6	78950	2.5272	0.0057485	0.268
TRIM24	ENSG00000122779	7	138145079	138274738	181	19	78950	2.5269	0.0057539	0.268
ROPN1B	ENSG00000114547	3	125687987	125702297	25	8	78950	2.5244	0.0057954	0.269
RP11-6L6.2	ENSG00000250673	4	147145709	147150208	5	2	78950	2.5222	0.0058305	0.27
CTHRC1	ENSG00000164932	8	104383743	104395225	40	8	78950	2.5207	0.0058563	0.271
THAP6	ENSG00000174796	4	76439156	76475683	77	13	78950	2.517	0.0059181	0.273
ZNF576	ENSG00000124444	19	44100544	44105309	3	2	78950	2.5135	0.0059771	0.275
RASAL1	ENSG00000111344	12	113536624	113574044	123	8	78950	2.511	0.0060198	0.276
NOX3	ENSG00000074771	6	155716504	155777037	113	23	78950	2.5085	0.0060629	0.278
MED8	ENSG00000159479	1	43849588	43855479	4	2	78950	2.5068	0.006092	0.278
NGB	ENSG00000165553	14	77731826	77737655	9	4	78950	2.5038	0.006144	0.28
PRRX2	ENSG00000167157	9	132427920	132484875	175	21	78950	2.5032	0.0061542	0.28
TMEM133	ENSG00000170647	11	100862811	100864663	11	3	78950	2.5021	0.0061735	0.28
NLRP3	ENSG00000162711	1	247579458	247612410	135	29	78950	2.4999	0.0062108	0.281
CCDC74A	ENSG00000163040	2	132285248	132291239	12	3	78950	2.4992	0.0062238	0.281
SMCO2	ENSG00000165935	12	27619743	27655118	181	11	78950	2.498	0.0062444	0.281
NAF1	ENSG00000145414	4	164031225	164088073	95	11	78950	2.4965	0.0062706	0.281
TRIM27	ENSG00000204713	6	28870779	28891766	13	5	78950	2.4962	0.0062763	0.281
MFSD6	ENSG00000151690	2	191273081	191373931	233	19	78950	2.4932	0.0063292	0.281
MYO7A	ENSG00000137474	11	76839310	76926284	236	23	78950	2.4923	0.0063456	0.281
MEF2BNB	ENSG00000254901	19	19287712	19303400	57	9	78950	2.4918	0.0063557	0.281
IFIT2	ENSG00000119922	10	91061712	91069033	13	5	78950	2.4912	0.0063663	0.281
NPR1	ENSG00000169418	1	153651113	153666468	14	4	78950	2.4911	0.006367	0.281
GAP43	ENSG00000172020	3	115342171	115440337	109	17	78950	2.4904	0.0063797	0.281
SAA1	ENSG00000173432	11	18287721	18291524	16	4	78950	2.4903	0.006381	0.281
RP11-276H1.3	ENSG00000175604	16	12180603	12184159	17	2	78950	2.4882	0.0064187	0.282
CHEK2	ENSG00000183765	22	29083731	29138410	127	18	78950	2.487	0.0064413	0.282
CD55	ENSG00000196352	1	207494853	207534311	44	4	78950	2.4816	0.0065405	0.285
WDR24	ENSG00000127580	16	734622	740444	7	1	78950	2.481	0.0065507	0.285
AC110781.3	ENSG00000176349	7	1878222	1889567	78	9	78950	2.4805	0.0065604	0.285
UFD1L	ENSG00000070010	22	19437433	19466738	71	10	78950	2.4805	0.0065605	0.285
PRDM10	ENSG00000170325	11	129769601	129872730	240	30	78950	2.4796	0.0065761	0.285
CSRP2	ENSG00000175183	12	77252495	77272840	63	11	78950	2.4778	0.006609	0.286
DHX30	ENSG00000132153	3	47844399	47891685	32	4	78950	2.4724	0.0067101	0.289
AE000662.92	ENSG00000259003	14	23025534	23027939	12	4	78950	2.4717	0.0067233	0.289
MARK2	ENSG00000072518	11	63606400	63678491	98	7	78950	2.4693	0.0067691	0.29
ZNF521	ENSG00000198795	18	22641890	22932154	620	58	78950	2.4684	0.0067854	0.29
GNAT1	ENSG00000114349	3	50229045	50233949	2	1	78950	2.4683	0.006788	0.29
MLLT6	ENSG00000108292	17	36861795	36886056	15	6	78950	2.4623	0.0069026	0.294
TRIB1	ENSG00000173334	8	126442563	126450647	2	1	78950	2.4614	0.0069202	0.294
RECQL4	ENSG00000160957	8	145736667	145743229	8	1	78950	2.4601	0.0069441	0.294
JAK3	ENSG00000105639	19	17935589	17958880	17	3	78950	2.4588	0.0069708	0.294
CCDC42	ENSG00000161973	17	8633252	8648537	52	7	78950	2.4582	0.0069824	0.294
RCOR2	ENSG00000167771	11	63678693	63684316	6	1	78950	2.4579	0.0069879	0.294
GRK4	ENSG00000125388	4	2965335	3042474	233	17	78950	2.4577	0.0069906	0.294
POLR3C	ENSG00000186141	1	145592605	145611025	3	1	78950	2.4553	0.0070385	0.295
DENND4C	ENSG00000137145	9	19230433	19374139	379	19	78950	2.4545	0.0070544	0.295
ASB8	ENSG00000177981	12	48541571	48574996	87	13	78950	2.454	0.0070641	0.295
MCOLN3	ENSG00000055732	1	85483765	85514182	48	8	78950	2.4534	0.0070764	0.295
SLC39A13	ENSG00000165915	11	47428683	47438047	20	4	78950	2.4496	0.0071498	0.297
SENP1	ENSG00000079387	12	48436681	48500091	159	15	78950	2.4479	0.0071854	0.297
ATF7IP2	ENSG00000166669	16	10420291	10577495	426	24	78950	2.4473	0.0071957	0.297
TMEM132B	ENSG00000139364	12	125671382	126146917	1174	110	78950	2.4464	0.0072154	0.297
COL4A4	ENSG00000081052	2	227867427	228028829	424	35	78950	2.4453	0.0072358	0.297
KIAA1109	ENSG00000138688	4	123073488	123283913	279	19	78950	2.4444	0.007254	0.297
FAM178B	ENSG00000168754	2	97541620	97684175	293	19	78950	2.4439	0.0072639	0.297
XKR4	ENSG00000206579	8	56014949	56454613	1141	67	78950	2.4431	0.0072813	0.297
SIX6	ENSG00000184302	14	60975669	60979568	7	2	78950	2.443	0.0072823	0.297
C7orf13	ENSG00000244291	7	156431057	156433348	5	2	78950	2.443	0.0072827	0.297
TEPP	ENSG00000159648	16	58010339	58022020	32	5	78950	2.442	0.0073033	0.297
UNC13C	ENSG00000137766	15	54305101	54920806	2460	99	78950	2.441	0.0073238	0.297
PEAK1	ENSG00000173517	15	77400471	77712486	443	21	78950	2.4369	0.0074076	0.3
METTL2B	ENSG00000165055	7	128116783	128146656	105	19	78950	2.4342	0.0074627	0.302
MASP1	ENSG00000127241	3	186935942	187009810	192	31	78950	2.4323	0.0075006	0.302
RGS9	ENSG00000108370	17	63133549	63223821	251	24	78950	2.4235	0.0076856	0.309
MPP3	ENSG00000161647	17	41878167	41910538	40	4	78950	2.4231	0.0076949	0.309
TONSL	ENSG00000160949	8	145654165	145669827	40	1	78950	2.4215	0.007728	0.309
CD200	ENSG00000091972	3	112051194	112081659	91	12	78950	2.4212	0.0077346	0.309
CCL17	ENSG00000102970	16	57438679	57449974	40	10	78950	2.4146	0.0078752	0.314
KIFC2	ENSG00000167702	8	145691426	145699585	2	1	78950	2.414	0.0078903	0.314
C17orf96	ENSG00000179294	17	36827961	36831187	3	2	78950	2.4115	0.007943	0.314
KCNK17	ENSG00000124780	6	39266777	39282329	40	12	78950	2.4113	0.0079481	0.314
C22orf42	ENSG00000205856	22	32544993	32555309	50	10	78950	2.4107	0.0079604	0.314
DCAF13	ENSG00000164934	8	104426942	104455681	74	9	78950	2.4097	0.0079826	0.314
ZNF517	ENSG00000197363	8	146024261	146036554	19	5	78950	2.4096	0.0079858	0.314
SLC19A2	ENSG00000117479	1	169433147	169455241	34	10	78950	2.4089	0.0079999	0.314
TBCD	ENSG00000141556	17	80709940	80900724	622	24	78950	2.4081	0.0080174	0.314
HARBI1	ENSG00000180423	11	46624411	46639459	9	2	78950	2.4068	0.0080459	0.314
EP400NL	ENSG00000185684	12	132568828	132613029	71	5	78950	2.4063	0.0080582	0.314
CDKN1B	ENSG00000111276	12	12867992	12875305	11	4	78950	2.4048	0.0080906	0.314
MFSD2A	ENSG00000168389	1	40420802	40435638	10	4	78950	2.4046	0.0080947	0.314
MAP3K12	ENSG00000139625	12	53874274	53893847	13	7	78950	2.4042	0.0081031	0.314
COX7A2L	ENSG00000115944	2	42560686	42652228	175	16	78950	2.4033	0.0081246	0.315
ABHD17C	ENSG00000136379	15	80972025	81047962	228	26	78950	2.402	0.0081523	0.315
BTN2A2	ENSG00000124508	6	26383324	26395102	37	7	78950	2.4013	0.0081691	0.315
HPR	ENSG00000261701	16	72088522	72111145	56	10	78950	2.4005	0.0081864	0.315
CENPE	ENSG00000138778	4	104026963	104119566	166	10	78950	2.3977	0.0082494	0.316
ZNF701	ENSG00000167562	19	53059075	53090427	109	17	78950	2.397	0.0082655	0.316
C19orf18	ENSG00000177025	19	58469805	58485902	49	5	78950	2.396	0.0082886	0.316
MS4A13	ENSG00000204979	11	60282886	60310194	63	6	78950	2.3959	0.0082901	0.316
ANKRD52	ENSG00000139645	12	56631591	56652175	18	2	78950	2.3931	0.0083531	0.317
CHRDL2	ENSG00000054938	11	74407474	74442430	64	15	78950	2.3913	0.0083946	0.317
INPP1	ENSG00000151689	2	191208196	191236391	92	7	78950	2.3912	0.0083966	0.317
NTNG2	ENSG00000196358	9	135037334	135119921	127	13	78950	2.3912	0.0083968	0.317
KCNIP1	ENSG00000182132	5	169780491	170163636	1011	105	78950	2.3901	0.0084209	0.317
BRD4	ENSG00000141867	19	15347647	15443356	79	9	78950	2.3897	0.0084307	0.317
SEC61B	ENSG00000106803	9	101984346	101992897	16	1	78950	2.3892	0.0084429	0.317
RSRC1	ENSG00000174891	3	157823644	158263519	1380	20	78950	2.3877	0.0084767	0.317
GGNBP1	ENSG00000204188	6	33551515	33556803	16	5	78950	2.3875	0.0084806	0.317
USP28	ENSG00000048028	11	113668596	113746292	141	15	78950	2.3865	0.0085052	0.317
COQ10A	ENSG00000135469	12	56660642	56664750	4	2	78950	2.3858	0.0085206	0.317
GLYAT	ENSG00000149124	11	58407899	58499447	330	24	78950	2.3858	0.0085209	0.317
PTPRJ	ENSG00000149177	11	48002113	48189670	318	17	78950	2.385	0.0085386	0.317
BTN3A1	ENSG00000026950	6	26402465	26415444	55	6	78950	2.3803	0.0086492	0.321
MOS	ENSG00000172680	8	57025501	57026541	2	1	78950	2.3774	0.0087177	0.323
SIRPD	ENSG00000125900	20	1514897	1539489	72	12	78950	2.3757	0.0087588	0.323
GABARAPL1	ENSG00000139112	12	10365057	10375727	25	9	78950	2.3745	0.0087854	0.323
ICA1L	ENSG00000163596	2	203640690	203736708	180	12	78950	2.3744	0.0087891	0.323
STAU1	ENSG00000124214	20	47729878	47804904	145	15	78950	2.3735	0.0088112	0.324
PCDHB5	ENSG00000113209	5	140514800	140517703	7	3	78950	2.3719	0.0088478	0.324
DSTYK	ENSG00000133059	1	205111632	205180727	152	12	78950	2.3702	0.0088904	0.325
SERPINB13	ENSG00000197641	18	61254223	61271873	20	4	78950	2.3698	0.0088977	0.325
FST	ENSG00000134363	5	52776239	52782964	11	5	78950	2.3692	0.0089129	0.325
DMRTB1	ENSG00000143006	1	53925072	53933161	23	5	78950	2.3686	0.0089273	0.325
Z97053.1	ENSG00000269605	20	43234346	43248126	22	6	78950	2.367	0.0089676	0.325
CDC45	ENSG00000093009	22	19466982	19508135	109	18	78950	2.3662	0.0089855	0.325
RHOT2	ENSG00000140983	16	718086	724174	2	1	78950	2.3657	0.008998	0.325
HLA-DOA	ENSG00000204252	6	32971955	32977389	40	11	78950	2.364	0.0090405	0.326
C11orf84	ENSG00000168005	11	63580860	63595190	25	4	78950	2.3624	0.0090792	0.326
IFRD2	ENSG00000214706	3	50325163	50330349	4	2	78950	2.3622	0.0090822	0.326
C1orf51	ENSG00000159208	1	150254953	150259505	7	3	78950	2.3614	0.0091031	0.326
PCNXL4	ENSG00000126773	14	60558629	60635851	174	6	78950	2.3603	0.0091308	0.326
RASGRP2	ENSG00000068831	11	64494383	64512928	15	2	78950	2.3582	0.0091818	0.326
SLC2A1	ENSG00000117394	1	43391052	43424530	92	10	78950	2.3569	0.0092143	0.326
CARF	ENSG00000138380	2	203776937	203851786	131	7	78950	2.356	0.0092358	0.326
SCOC	ENSG00000153130	4	141178440	141306880	285	27	78950	2.3559	0.0092391	0.326
COMMD5	ENSG00000170619	8	146066427	146079121	40	4	78950	2.3543	0.0092791	0.326
TCEB1	ENSG00000154582	8	74851404	74884522	80	10	78950	2.354	0.0092866	0.326
TMEM200A	ENSG00000164484	6	130686879	130764208	215	18	78950	2.354	0.0092869	0.326
SLC25A32	ENSG00000164933	8	104410863	104427417	55	7	78950	2.3538	0.0092913	0.326
ZNF362	ENSG00000160094	1	33722146	33766320	72	10	78950	2.3529	0.009315	0.326
AL031590.1	ENSG00000214854	22	39656865	39657063	1	1	78950	2.3528	0.0093157	0.326
CCDC58	ENSG00000160124	3	122078438	122102078	55	9	78950	2.3527	0.0093184	0.326
SUPT4H1	ENSG00000213246	17	56422539	56430454	19	4	78950	2.3515	0.0093493	0.326
VPS28	ENSG00000160948	8	145649000	145653931	6	2	78950	2.351	0.0093606	0.326
CD40	ENSG00000101017	20	44746911	44758502	25	8	78950	2.3509	0.0093653	0.326
RAB39A	ENSG00000179331	11	107799229	107834208	95	16	78950	2.3487	0.0094189	0.327
MAP4K2	ENSG00000168067	11	64556290	64570713	7	2	78950	2.3484	0.0094268	0.327
POM121L2	ENSG00000158553	6	27253682	27279949	83	14	78950	2.3472	0.0094581	0.327
ARHGEF1	ENSG00000076928	19	42387228	42434302	30	4	78950	2.3454	0.0095029	0.327
REXO1	ENSG00000079313	19	1815248	1848452	49	4	78950	2.3454	0.0095039	0.327
GSK3A	ENSG00000105723	19	42734338	42746777	10	2	78950	2.3434	0.0095534	0.327
LEPREL1	ENSG00000090530	3	189674517	189840226	553	24	78950	2.3434	0.0095554	0.327
CKS1B	ENSG00000173207	1	154947129	154951725	2	1	78950	2.3433	0.0095571	0.327
ATXN7L2	ENSG00000162650	1	110026101	110035426	9	3	78950	2.3431	0.0095615	0.327
RNF115	ENSG00000121848	1	145611036	145696218	30	4	78950	2.343	0.0095659	0.327
LINGO4	ENSG00000213171	1	151772740	151778630	6	2	78950	2.3407	0.0096228	0.328
CPSF1	ENSG00000071894	8	145618444	145634753	17	2	78950	2.3406	0.0096252	0.328
CLP1	ENSG00000172409	11	57416465	57429340	16	3	78950	2.3391	0.0096645	0.328
WDR12	ENSG00000138442	2	203739505	203879521	263	10	78950	2.3386	0.0096774	0.328
TROAP	ENSG00000135451	12	49717019	49725514	8	2	78950	2.3384	0.0096842	0.328
GPM6A	ENSG00000150625	4	176554085	176923815	962	72	78950	2.3374	0.0097087	0.328
MUS81	ENSG00000172732	11	65624597	65635124	23	3	78950	2.336	0.0097461	0.329
PAN2	ENSG00000135473	12	56710007	56727837	20	3	78950	2.3346	0.0097815	0.329
C1orf50	ENSG00000164008	1	43232940	43263968	39	8	78950	2.3341	0.0097954	0.329
SYNDIG1L	ENSG00000183379	14	74872596	74892805	51	7	78950	2.3339	0.0098	0.329
RP11-432B6.3	ENSG00000248710	3	159945241	160167617	314	24	78950	2.3315	0.0098636	0.33
MRGPRD	ENSG00000172938	11	68747490	68748455	1	1	78950	2.3315	0.0098637	0.33
IMPDH1	ENSG00000106348	7	128032331	128050306	56	13	78950	2.3301	0.0099013	0.33
IGFN1	ENSG00000163395	1	201159953	201198080	135	23	78950	2.3297	0.0099104	0.33
IPO13	ENSG00000117408	1	44412611	44433694	32	6	78950	2.3282	0.0099518	0.331
EEF1D	ENSG00000104529	8	144661867	144681711	78	9	78950	2.328	0.0099547	0.331
RP11-977G19.10	ENSG00000144785	12	56679700	56709843	48	4	78950	2.3266	0.0099932	0.331
PIGG	ENSG00000174227	4	492989	533985	124	6	78950	2.3258	0.010014	0.332
SLC43A3	ENSG00000134802	11	57174427	57195053	33	9	78950	2.3224	0.010105	0.334
PCDHB1	ENSG00000171815	5	140430979	140433512	1	1	78950	2.3197	0.010179	0.335
CAMSAP2	ENSG00000118200	1	200708686	200829832	247	23	78950	2.3194	0.010187	0.335
GNA13	ENSG00000120063	17	63006833	63052957	17	3	78950	2.3177	0.010232	0.336
NOVA1	ENSG00000139910	14	26912299	27066960	213	9	78950	2.3165	0.010266	0.337
FAM133B	ENSG00000234545	7	92190107	92219708	57	8	78950	2.314	0.010333	0.338
ITGB1	ENSG00000150093	10	33189247	33294720	278	25	78950	2.3127	0.01037	0.339
GLTP	ENSG00000139433	12	110288748	110318293	64	10	78950	2.3124	0.010377	0.339
PHF13	ENSG00000116273	1	6673745	6684093	21	4	78950	2.3094	0.010462	0.341
MRGPRF	ENSG00000172935	11	68771863	68780877	15	5	78950	2.3066	0.010538	0.342
MAP4	ENSG00000047849	3	47892182	48130769	212	12	78950	2.3063	0.010548	0.342
C16orf47	ENSG00000197445	16	73160536	73178346	35	10	78950	2.3042	0.010605	0.344
ZSCAN16	ENSG00000196812	6	28092338	28097860	11	3	78950	2.3032	0.010634	0.344
CHST4	ENSG00000140835	16	71559136	71572649	15	6	78950	2.3021	0.010666	0.344
AP006621.5	ENSG00000255284	11	777578	784297	11	3	78950	2.3017	0.010677	0.344
C9orf62	ENSG00000178243	9	138235095	138238408	12	3	78950	2.3009	0.0107	0.344
TAP2	ENSG00000204267	6	32789610	32806557	144	22	78950	2.2997	0.010732	0.345
MLN	ENSG00000096395	6	33762450	33771788	34	6	78950	2.2989	0.010755	0.345
BOD1	ENSG00000145919	5	173034517	173043663	28	5	78950	2.2982	0.010774	0.345
UQCC1	ENSG00000101019	20	33890369	33999944	161	8	78950	2.2956	0.01085	0.347
GDF9	ENSG00000164404	5	132196873	132202576	13	4	78950	2.2952	0.010862	0.347
EHMT2	ENSG00000204371	6	31847536	31865464	18	10	78950	2.2919	0.010956	0.348
TMEM184B	ENSG00000198792	22	38615298	38669040	93	10	78950	2.2918	0.010958	0.348
PGC	ENSG00000096088	6	41704449	41721847	44	13	78950	2.2904	0.010999	0.349
ADAT3	ENSG00000213638	19	1905377	1913444	3	1	78950	2.2904	0.011	0.349
KIAA1324	ENSG00000116299	1	109656301	109749401	306	29	78950	2.287	0.011097	0.351
ST20	ENSG00000180953	15	80191182	80216044	137	9	78950	2.2848	0.011161	0.352
ABCA7	ENSG00000064687	19	1040102	1065571	55	7	78950	2.2822	0.011237	0.354
RP11-986E7.7	ENSG00000273259	14	95058395	95090983	142	21	78950	2.2808	0.011279	0.355
AC007557.1	ENSG00000223874	2	217735495	217736362	2	1	78950	2.2775	0.011377	0.357
PITHD1	ENSG00000057757	1	24104895	24114722	6	2	78950	2.2771	0.011389	0.357
DHRS7	ENSG00000100612	14	60610838	60636574	62	2	78950	2.2757	0.011432	0.358
CBX8	ENSG00000141570	17	77765931	77775482	6	2	78950	2.2744	0.01147	0.359
PIN1	ENSG00000127445	19	9945933	9960358	21	5	78950	2.2722	0.011537	0.36
COX7A1	ENSG00000161281	19	36641824	36643771	4	2	78950	2.272	0.011545	0.36
COL2A1	ENSG00000139219	12	48366748	48398269	119	15	78950	2.2708	0.011579	0.36
CAMK1G	ENSG00000008118	1	209757062	209787283	95	14	78950	2.2706	0.011586	0.36
ATG13	ENSG00000175224	11	46638826	46696368	45	6	78950	2.2688	0.01164	0.361
PDCL	ENSG00000136940	9	125560668	125590910	54	10	78950	2.267	0.011694	0.361
OR8S1	ENSG00000197376	12	48901137	48923680	104	13	78950	2.2668	0.011702	0.361
URI1	ENSG00000105176	19	30414551	30506611	106	7	78950	2.2659	0.01173	0.361
CSGALNACT2	ENSG00000169826	10	43633934	43680756	107	12	78950	2.2657	0.011735	0.361
SMARCC1	ENSG00000173473	3	47626762	47823596	206	12	78950	2.2647	0.011765	0.361
ATF7IP	ENSG00000171681	12	14518610	14651697	286	16	78950	2.2646	0.01177	0.361
MRPS22	ENSG00000175110	3	138724648	139076065	686	43	78950	2.2636	0.011799	0.361
CNPY2	ENSG00000257727	12	56703626	56710120	6	2	78950	2.262	0.011849	0.361
TRMT10C	ENSG00000174173	3	101280706	101285290	10	3	78950	2.2619	0.011851	0.361
KLHL21	ENSG00000162413	1	6650784	6674667	41	9	78950	2.2618	0.011856	0.361
PPA2	ENSG00000138777	4	106290234	106395238	391	21	78950	2.2602	0.011904	0.362
POM121L7	ENSG00000239511	22	21477050	21482352	1	1	78950	2.2586	0.011953	0.363
SCAMP4	ENSG00000227500	19	1905213	1926016	10	3	78950	2.2581	0.011969	0.363
KLF16	ENSG00000129911	19	1852399	1863567	20	2	78950	2.2558	0.012041	0.365
PTCRA	ENSG00000171611	6	42883727	42893573	23	4	78950	2.2543	0.012088	0.366
CYB561D1	ENSG00000174151	1	110036674	110045554	10	2	78950	2.2519	0.012164	0.367
PRR22	ENSG00000212123	19	5782971	5784776	6	2	78950	2.2513	0.012183	0.367
STRN	ENSG00000115808	2	37070783	37193615	313	18	78950	2.251	0.012192	0.367
NKX6-1	ENSG00000163623	4	85413140	85419603	6	2	78950	2.25	0.012226	0.367
NEUROD4	ENSG00000123307	12	55413729	55423798	11	2	78950	2.2478	0.012294	0.368
TPSD1	ENSG00000095917	16	1306060	1308532	8	2	78950	2.2473	0.012312	0.368
EDEM2	ENSG00000088298	20	33703167	33865928	356	22	78950	2.2472	0.012315	0.368
OR8U1	ENSG00000172199	11	56143100	56144029	3	1	78950	2.2456	0.012365	0.369
SOCS7	ENSG00000174111	17	36508111	36556019	67	7	78950	2.2416	0.012493	0.372
GPX6	ENSG00000198704	6	28471073	28495992	26	8	78950	2.2392	0.012571	0.374
LRRC9	ENSG00000131951	14	60386431	60530277	235	10	78950	2.2382	0.012603	0.374
AGO2	ENSG00000123908	8	141541264	141645718	275	29	78950	2.2374	0.012631	0.374
CS	ENSG00000062485	12	56665483	56694176	35	3	78950	2.2373	0.012632	0.374
OLIG2	ENSG00000205927	21	34398153	34401504	7	3	78950	2.237	0.012644	0.374
ZNF474	ENSG00000164185	5	121465208	121515312	44	8	78950	2.2362	0.012668	0.374
FZD1	ENSG00000157240	7	90893783	90898123	4	1	78950	2.2356	0.012688	0.374
FAM135A	ENSG00000082269	6	71122644	71270877	270	7	78950	2.2331	0.012771	0.376
SERINC2	ENSG00000168528	1	31882412	31907525	66	7	78950	2.2324	0.012795	0.376
FRA10AC1	ENSG00000148690	10	95427640	95462329	89	8	78950	2.2289	0.01291	0.379
L34079.2	ENSG00000268361	19	44058844	44097188	89	15	78950	2.2276	0.012955	0.379
TMEM54	ENSG00000121900	1	33360195	33367039	8	2	78950	2.2263	0.012997	0.379
GGNBP2	ENSG00000005955	17	34900737	34946278	66	7	78950	2.2261	0.013003	0.379
SHISA7	ENSG00000187902	19	55940107	55954230	15	3	78950	2.2258	0.013012	0.379
LCE3E	ENSG00000185966	1	152538130	152539248	1	1	78950	2.2257	0.013016	0.379
CALB2	ENSG00000172137	16	71392616	71424341	95	11	78950	2.2221	0.01314	0.382
SYNGAP1	ENSG00000197283	6	33387847	33421466	43	11	78950	2.2209	0.013178	0.382
SLC7A7	ENSG00000155465	14	23242431	23299029	157	19	78950	2.2203	0.013199	0.382
PRKAG2	ENSG00000106617	7	151253197	151574210	758	71	78950	2.2197	0.013218	0.382
TARS	ENSG00000113407	5	33440802	33469644	81	11	78950	2.2188	0.013252	0.383
ANO7	ENSG00000146205	2	242127924	242164792	111	20	78950	2.2176	0.013292	0.383
CTD-2368P22.1	ENSG00000176593	19	58513429	58522600	36	6	78950	2.2157	0.013357	0.384
ZKSCAN8	ENSG00000198315	6	28109688	28127250	46	7	78950	2.2132	0.013443	0.386
TMEM138	ENSG00000149483	11	61129473	61136981	2	1	78950	2.2119	0.013487	0.386
MED19	ENSG00000156603	11	57471186	57479693	9	4	78950	2.2117	0.013495	0.386
TARS2	ENSG00000143374	1	150459887	150480078	61	7	78950	2.2116	0.013497	0.386
GUCA1C	ENSG00000138472	3	108626639	108672742	160	21	78950	2.2097	0.013563	0.386
GPR179	ENSG00000188888	17	36481413	36499730	25	5	78950	2.2088	0.013594	0.386
MCUR1	ENSG00000050393	6	13786789	13814800	49	12	78950	2.2084	0.013608	0.386
NSD1	ENSG00000165671	5	176560026	176727216	355	16	78950	2.2075	0.013639	0.386
KPNA1	ENSG00000114030	3	122140796	122233792	191	18	78950	2.2071	0.013653	0.386
ZNF623	ENSG00000183309	8	144718183	144735900	46	6	78950	2.2065	0.013674	0.386
SERPINB4	ENSG00000206073	18	61304493	61311532	5	1	78950	2.2061	0.01369	0.386
C8orf82	ENSG00000213563	8	145751117	145754516	2	1	78950	2.2049	0.01373	0.386
MORN5	ENSG00000185681	9	124922190	124962367	103	15	78950	2.2045	0.013745	0.386
SLC39A5	ENSG00000139540	12	56623833	56631630	9	2	78950	2.2043	0.01375	0.386
C1QB	ENSG00000173369	1	22979255	22988031	25	6	78950	2.2038	0.013769	0.386
SMC4	ENSG00000113810	3	160117062	160152750	64	10	78950	2.2034	0.013783	0.386
TMEM196	ENSG00000173452	7	19758933	19813221	184	15	78950	2.2027	0.013806	0.386
METTL3	ENSG00000165819	14	21966277	21979517	37	6	78950	2.2022	0.013825	0.386
MRGPRX2	ENSG00000183695	11	19076002	19082228	42	6	78950	2.2021	0.013828	0.386
LPAR6	ENSG00000139679	13	48963707	49018840	71	9	78950	2.202	0.013834	0.386
PANK1	ENSG00000152782	10	91342745	91405215	244	25	78950	2.2018	0.013839	0.386
AP000721.4	ENSG00000256100	11	63742092	63755818	24	3	78950	2.2001	0.0139	0.387
AP1M2	ENSG00000129354	19	10683347	10697991	67	7	78950	2.1993	0.01393	0.387
CENPL	ENSG00000120334	1	173768688	173793858	24	4	78950	2.1987	0.01395	0.387
LRBA	ENSG00000198589	4	151185594	151936879	1284	31	78950	2.1983	0.013965	0.387
RPS6KA2	ENSG00000071242	6	166822852	167319939	1430	115	78950	2.1974	0.013995	0.387
2020-09-11	ENSG00000138758	4	77870856	77961537	222	17	78950	2.1964	0.014032	0.387
RPA3-AS1	ENSG00000219545	7	7680342	8043689	1308	104	78950	2.1964	0.014033	0.387
DTX3L	ENSG00000163840	3	122283085	122294050	22	10	78950	2.1947	0.014092	0.388
CTNNA3	ENSG00000183230	10	67672276	69455927	6569	174	78950	2.194	0.014119	0.388
AASS	ENSG00000008311	7	121715701	121784334	117	16	78950	2.1925	0.014173	0.389
DENND1A	ENSG00000119522	9	126141933	126692431	1198	46	78950	2.1914	0.014212	0.389
SCN2A	ENSG00000136531	2	166095912	166248818	399	32	78950	2.1912	0.014217	0.389
PTPN22	ENSG00000134242	1	114356433	114414381	93	12	78950	2.191	0.014227	0.389
CELF2	ENSG00000048740	10	11047259	11378674	925	64	78950	2.1904	0.014249	0.389
STK39	ENSG00000198648	2	168810530	169104651	909	42	78950	2.1896	0.014275	0.389
TMEM134	ENSG00000172663	11	67231824	67236743	2	1	78950	2.1866	0.014387	0.392
LRRC14	ENSG00000160959	8	145743376	145750557	7	2	78950	2.1843	0.01447	0.393
ATP5G1	ENSG00000159199	17	46970127	46973233	6	2	78950	2.1825	0.014535	0.394
RP11-169F17.1	ENSG00000263711	18	70818476	70931715	246	26	78950	2.1808	0.014599	0.395
CYP20A1	ENSG00000119004	2	204103663	204163009	107	11	78950	2.1806	0.014606	0.395
RAPH1	ENSG00000173166	2	204259068	204400133	162	17	78950	2.1806	0.014607	0.395
CEP128	ENSG00000100629	14	80943330	81425861	1320	51	78950	2.1771	0.014737	0.396
STK32A	ENSG00000169302	5	146614526	146767415	606	38	78950	2.1771	0.014738	0.396
TBX20	ENSG00000164532	7	35242042	35293758	112	5	78950	2.1769	0.014746	0.396
PET112	ENSG00000059691	4	152591656	152682175	196	8	78950	2.1765	0.014761	0.396
ZC3H8	ENSG00000144161	2	112969102	113012713	49	6	78950	2.1741	0.014847	0.398
C3orf33	ENSG00000174928	3	155480401	155524140	104	14	78950	2.1741	0.014847	0.398
PTGFRN	ENSG00000134247	1	117452679	117532980	218	23	78950	2.173	0.014888	0.398
MKKS	ENSG00000125863	20	10381657	10414870	110	6	78950	2.1724	0.014914	0.398
CDC25C	ENSG00000158402	5	137620954	137674044	112	13	78950	2.1707	0.014976	0.399
PTDSS1	ENSG00000156471	8	97273943	97349223	122	13	78950	2.1669	0.01512	0.402
TMEM216	ENSG00000187049	11	61159159	61166335	6	2	78950	2.1665	0.015138	0.402
TPGS1	ENSG00000141933	19	507299	519654	2	1	78950	2.166	0.015157	0.402
ALG2	ENSG00000119523	9	101978708	101984238	7	1	78950	2.1648	0.015202	0.403
C2orf71	ENSG00000179270	2	29283842	29297127	53	7	78950	2.1594	0.015409	0.407
PIH1D1	ENSG00000104872	19	49949555	49956754	20	3	78950	2.1593	0.015412	0.407
MORF4L1	ENSG00000185787	15	79102829	79190475	332	15	78950	2.1588	0.015431	0.407
EPHA1	ENSG00000146904	7	143087382	143105985	47	14	78950	2.1586	0.015439	0.407
RP11-147C23.1	ENSG00000237435	1	96403457	96488436	257	17	78950	2.1585	0.015443	0.407
TMEM70	ENSG00000175606	8	74884672	74895018	37	5	78950	2.1569	0.015505	0.407
WDR63	ENSG00000162643	1	85464830	85598821	353	31	78950	2.1554	0.015566	0.407
RBM33	ENSG00000184863	7	155437145	155574179	335	9	78950	2.1553	0.015569	0.407
GATA4	ENSG00000136574	8	11534468	11617511	260	32	78950	2.1552	0.015575	0.407
KCNT2	ENSG00000162687	1	196194909	196578355	588	16	78950	2.154	0.01562	0.407
FOXG1	ENSG00000176165	14	29235050	29238870	1	1	78950	2.154	0.015621	0.407
MICB	ENSG00000204516	6	31462658	31478901	156	17	78950	2.1536	0.015634	0.407
ATP1B1	ENSG00000143153	1	169074935	169101960	71	9	78950	2.1517	0.01571	0.409
TAP2	ENSG00000250264	6	32781544	32806599	214	29	78950	2.1515	0.015719	0.409
NME7	ENSG00000143156	1	169101769	169337205	817	21	78950	2.1507	0.015748	0.409
BTD	ENSG00000169814	3	15642848	15687329	88	13	78950	2.1503	0.015764	0.409
FAM195A	ENSG00000172366	16	691813	698474	3	2	78950	2.1498	0.015787	0.409
RB1	ENSG00000139687	13	48877887	49056122	242	13	78950	2.1489	0.015823	0.409
CNNM3	ENSG00000168763	2	97481982	97499648	16	2	78950	2.1469	0.015903	0.41
SLC22A23	ENSG00000137266	6	3269196	3457256	603	51	78950	2.1467	0.015907	0.41
DCXR	ENSG00000169738	17	79993012	79995608	13	1	78950	2.1445	0.015996	0.411
BPIFA2	ENSG00000131050	20	31749574	31769218	27	3	78950	2.144	0.016016	0.411
BAK1	ENSG00000030110	6	33540329	33548019	21	5	78950	2.1438	0.016026	0.411
ZNF385B	ENSG00000144331	2	180306709	180726232	1504	97	78950	2.1433	0.016046	0.411
JPH3	ENSG00000154118	16	87635441	87731762	466	51	78950	2.1413	0.016123	0.412
ZBTB43	ENSG00000169155	9	129567285	129600489	20	6	78950	2.1408	0.016147	0.412
RCBTB2	ENSG00000136161	13	49063095	49107369	34	7	78950	2.1403	0.016164	0.412
SYT9	ENSG00000170743	11	7260009	7490273	829	67	78950	2.1402	0.016168	0.412
ZNF526	ENSG00000167625	19	42724423	42732353	4	2	78950	2.1387	0.01623	0.413
RBBP5	ENSG00000117222	1	205055270	205091143	98	12	78950	2.1354	0.016365	0.415
PDGFRL	ENSG00000104213	8	17433942	17501580	439	43	78950	2.1352	0.016371	0.415
CTRB1	ENSG00000168925	16	75252898	75258822	28	6	78950	2.1339	0.016425	0.415
ANKRD39	ENSG00000213337	2	97502348	97523832	20	3	78950	2.1338	0.016431	0.415
LMBR1L	ENSG00000139636	12	49490919	49504683	12	3	78950	2.1335	0.016443	0.415
TTPAL	ENSG00000124120	20	43104526	43123244	23	5	78950	2.1335	0.016443	0.415
SOWAHA	ENSG00000198944	5	132149033	132152488	5	2	78950	2.1326	0.016477	0.415
FN3K	ENSG00000167363	17	80693451	80709073	54	8	78950	2.1324	0.016487	0.415
NLE1	ENSG00000073536	17	33455772	33469334	10	5	78950	2.1317	0.016516	0.415
EFCAB13	ENSG00000178852	17	45400656	45518678	341	14	78950	2.1316	0.016519	0.415
ZNF791	ENSG00000173875	19	12721732	12742735	52	4	78950	2.1311	0.01654	0.415
GRIK2	ENSG00000164418	6	101846664	102517958	1773	93	78950	2.1298	0.016594	0.415
RBL2	ENSG00000103479	16	53467889	53525561	92	5	78950	2.1295	0.016608	0.415
GPR52	ENSG00000203737	1	174417212	174418683	2	1	78950	2.1292	0.016619	0.415
EXOC7	ENSG00000182473	17	74077087	74117657	70	5	78950	2.1281	0.016663	0.415
ZNF490	ENSG00000188033	19	12688775	12750912	114	6	78950	2.1278	0.016677	0.415
SLC26A11	ENSG00000181045	17	78193498	78227299	140	19	78950	2.1274	0.016695	0.415
SLC16A3	ENSG00000141526	17	80186273	80219005	15	4	78950	2.1271	0.016704	0.415
FBXO28	ENSG00000143756	1	224301789	224349749	104	7	78950	2.1244	0.016819	0.416
CLASP1	ENSG00000074054	2	122095352	122407163	661	12	78950	2.1244	0.01682	0.416
ASIC5	ENSG00000256394	4	156750881	156787425	108	13	78950	2.1242	0.016826	0.416
MORC1	ENSG00000114487	3	108677086	108836989	416	14	78950	2.1231	0.016873	0.417
DDX54	ENSG00000123064	12	113594979	113623284	38	3	78950	2.1218	0.016928	0.418
SLC10A1	ENSG00000100652	14	70242134	70264006	31	4	78950	2.1209	0.016965	0.418
ADCK5	ENSG00000173137	8	145596790	145618457	22	3	78950	2.1185	0.017065	0.42
GPT	ENSG00000167701	8	145728356	145732557	4	1	78950	2.1178	0.017097	0.42
MYSM1	ENSG00000162601	1	59120411	59165764	160	10	78950	2.1168	0.017139	0.42
NDUFV2	ENSG00000178127	18	9102628	9134343	54	9	78950	2.1166	0.017147	0.42
AP003041.2	ENSG00000267981	11	129936836	129944012	40	5	78950	2.1164	0.017154	0.42
WDR90	ENSG00000161996	16	699311	717833	16	1	78950	2.1154	0.0172	0.42
C9orf16	ENSG00000171159	9	130922539	130926207	4	1	78950	2.1127	0.017312	0.422
IL19	ENSG00000142224	1	206972215	207016324	109	16	78950	2.1123	0.017332	0.422
ZNF462	ENSG00000148143	9	109625378	109775915	192	30	78950	2.1122	0.017333	0.422
NBEAL1	ENSG00000144426	2	203879602	204091101	274	17	78950	2.1109	0.017389	0.423
HOMER1	ENSG00000152413	5	78668459	78810040	263	18	78950	2.1101	0.017426	0.423
FN3KRP	ENSG00000141560	17	80674559	80688204	48	10	78950	2.1092	0.017462	0.423
KANSL3	ENSG00000114982	2	97258907	97308524	35	8	78950	2.109	0.017474	0.423
RPL22	ENSG00000116251	1	6241329	6269449	25	2	78950	2.1087	0.017483	0.423
CCT6B	ENSG00000132141	17	33254878	33308097	66	14	78950	2.1075	0.017538	0.424
POP5	ENSG00000167272	12	121016567	121019201	9	3	78950	2.1065	0.017582	0.424
SGCE	ENSG00000127990	7	94214542	94285521	85	8	78950	2.1045	0.017668	0.425
MDH1	ENSG00000014641	2	63815743	63834331	35	5	78950	2.1043	0.017675	0.425
CADPS2	ENSG00000081803	7	121958481	122526813	1302	58	78950	2.1036	0.017705	0.425
FBXL17	ENSG00000145743	5	107194736	107717799	1136	40	78950	2.1034	0.017714	0.425
CACYBP	ENSG00000116161	1	174968300	174980851	16	5	78950	2.1032	0.017724	0.425
ANKRD23	ENSG00000163126	2	97490263	97523671	32	3	78950	2.1028	0.017742	0.425
DDRGK1	ENSG00000198171	20	3170996	3185331	70	13	78950	2.1011	0.017817	0.426
SNX32	ENSG00000172803	11	65601112	65624367	29	10	78950	2.0989	0.017915	0.426
GS1-393G12.13	ENSG00000271698	8	145576888	145579269	4	1	78950	2.0988	0.017916	0.426
RAET1E	ENSG00000164520	6	150204511	150219238	60	2	78950	2.0984	0.017934	0.426
AC009403.2	ENSG00000216895	7	155403925	155437899	75	7	78950	2.0982	0.017945	0.426
NDUFA7	ENSG00000267855	19	8373490	8386280	38	4	78950	2.0981	0.017949	0.426
AP4S1	ENSG00000100478	14	31494312	31562818	173	25	78950	2.0945	0.018107	0.429
CRMP1	ENSG00000072832	4	5749811	5894785	546	64	78950	2.0942	0.018122	0.429
NIN	ENSG00000100503	14	51186481	51297839	258	32	78950	2.0935	0.018152	0.429
STAT2	ENSG00000170581	12	56735381	56753939	22	2	78950	2.0926	0.018194	0.429
IL23R	ENSG00000162594	1	67632083	67725662	242	30	78950	2.0914	0.018247	0.429
OTOL1	ENSG00000182447	3	161214596	161221730	27	3	78950	2.0914	0.018247	0.429
RICTOR	ENSG00000164327	5	38938021	39074510	268	12	78950	2.0913	0.018252	0.429
THAP3	ENSG00000041988	1	6684926	6695646	28	5	78950	2.0911	0.018259	0.429
CLDN5	ENSG00000184113	22	19510547	19515068	18	6	78950	2.0896	0.018325	0.43
LYL1	ENSG00000104903	19	13209847	13213975	10	5	78950	2.0893	0.018339	0.43
CCDC42B	ENSG00000186710	12	113587663	113597081	14	1	78950	2.0891	0.018349	0.43
TPSAB1	ENSG00000172236	16	1290697	1292555	5	2	78950	2.0886	0.018372	0.43
NDUFA7	ENSG00000167774	19	8373167	8386263	39	4	78950	2.0874	0.018428	0.43
NOP58	ENSG00000055044	2	203130439	203168389	66	6	78950	2.0872	0.018434	0.43
RAB27B	ENSG00000041353	18	52385091	52562747	507	22	78950	2.0865	0.018465	0.43
AP002348.1	ENSG00000204306	11	120382511	120385732	1	1	78950	2.0862	0.01848	0.43
C11orf30	ENSG00000158636	11	76155967	76264069	200	22	78950	2.0851	0.018528	0.43
GLRX	ENSG00000173221	5	95087023	95158709	143	22	78950	2.085	0.018534	0.43
GTF2H1	ENSG00000110768	11	18343842	18388591	81	9	78950	2.0829	0.018629	0.432
RNF4	ENSG00000063978	4	2463947	2627047	338	28	78950	2.0826	0.018642	0.432
ZNF737	ENSG00000237440	19	20718631	20748615	141	15	78950	2.0822	0.018661	0.432
PROSER2	ENSG00000148426	10	11865338	11914276	126	17	78950	2.0809	0.01872	0.432
LSAMP	ENSG00000185565	3	115521235	117716095	5774	269	78950	2.0798	0.01877	0.433
SLC35E2B	ENSG00000189339	1	1592939	1624167	13	1	78950	2.0794	0.018792	0.433
ATP6V0B	ENSG00000117410	1	44440159	44443967	5	2	78950	2.0789	0.018814	0.433
CLIP2	ENSG00000106665	7	73703805	73820273	161	6	78950	2.0781	0.018848	0.433
NCOA7	ENSG00000111912	6	126102307	126252266	260	21	78950	2.0756	0.018964	0.434
CNOT2	ENSG00000111596	12	70636774	70748773	276	16	78950	2.0751	0.018988	0.434
COLEC11	ENSG00000118004	2	3642426	3692048	145	11	78950	2.0751	0.01899	0.434
CSNK1E	ENSG00000213923	22	38686697	38794527	99	10	78950	2.074	0.019038	0.434
OCLM	ENSG00000262180	1	186369704	186370587	1	1	78950	2.074	0.019042	0.434
STPG1	ENSG00000001460	1	24683489	24743424	149	15	78950	2.0738	0.019047	0.434
WDR11	ENSG00000120008	10	122610687	122669036	212	10	78950	2.0738	0.01905	0.434
CREB3L1	ENSG00000157613	11	46299212	46342972	75	14	78950	2.0737	0.019052	0.434
SLC25A30	ENSG00000174032	13	45967451	45992590	46	7	78950	2.0721	0.019129	0.434
MFSD10	ENSG00000109736	4	2932288	2936586	8	4	78950	2.0715	0.019157	0.434
MRPS21	ENSG00000187145	1	150266289	150281414	48	6	78950	2.0707	0.019194	0.434
GLIS3	ENSG00000107249	9	3824127	4348392	1975	151	78950	2.0704	0.019206	0.434
SPAG16	ENSG00000144451	2	214149113	215275225	2977	73	78950	2.0702	0.019215	0.434
IL23A	ENSG00000110944	12	56732663	56734193	1	1	78950	2.0699	0.019233	0.434
PRPF3	ENSG00000117360	1	150293925	150325671	82	9	78950	2.0691	0.019267	0.434
KIAA0408	ENSG00000189367	6	127761488	127780536	31	4	78950	2.0691	0.019269	0.434
PYDC2	ENSG00000253548	3	191178952	191179245	1	1	78950	2.0669	0.019371	0.436
PAK1	ENSG00000149269	11	77032752	77185680	316	13	78950	2.0666	0.019384	0.436
BSN	ENSG00000164061	3	49591922	49708978	152	14	78950	2.0653	0.019445	0.437
ZNF135	ENSG00000176293	19	58570607	58597677	63	6	78950	2.0641	0.019503	0.437
C17orf78	ENSG00000167230	17	35732928	35749662	15	6	78950	2.0625	0.019578	0.438
AL049747.1	ENSG00000268818	22	36023040	36031181	21	5	78950	2.0613	0.019638	0.438
DEFB136	ENSG00000205884	8	11831446	11832108	3	1	78950	2.0613	0.019639	0.438
SPG20	ENSG00000133104	13	36875775	36944317	176	12	78950	2.0612	0.019643	0.438
NUDCD1	ENSG00000120526	8	110253148	110346614	217	13	78950	2.0605	0.019676	0.439
OR10G3	ENSG00000169208	14	22037934	22038875	9	5	78950	2.0593	0.019733	0.439
AC006946.15	ENSG00000235478	22	17602476	17612994	40	9	78950	2.0582	0.019787	0.44
CFL1	ENSG00000172757	11	65590493	65629497	71	13	78950	2.0573	0.019829	0.44
SLC25A21	ENSG00000183032	14	37147636	37642071	1263	75	78950	2.0571	0.019836	0.44
ABLIM3	ENSG00000173210	5	148521046	148640105	255	16	78950	2.0569	0.019849	0.44
TRIM62	ENSG00000116525	1	33611003	33647660	68	3	78950	2.0562	0.019883	0.44
ARHGAP32	ENSG00000134909	11	128834955	129149219	628	24	78950	2.0551	0.019936	0.441
RPRD2	ENSG00000163125	1	150335567	150449042	324	13	78950	2.0542	0.019979	0.441
ARHGAP23	ENSG00000225485	17	36584662	36668628	122	14	78950	2.0534	0.020017	0.441
FAIM	ENSG00000158234	3	138327448	138352218	38	5	78950	2.0519	0.020088	0.443
THUMPD3	ENSG00000134077	3	9404526	9428475	48	7	78950	2.0513	0.020121	0.443
RBL1	ENSG00000080839	20	35624752	35724398	118	16	78950	2.0499	0.020187	0.443
SERPINB8	ENSG00000166401	18	61637159	61672278	40	9	78950	2.0498	0.020191	0.443
MTCH2	ENSG00000109919	11	47638867	47664175	22	6	78950	2.0485	0.020256	0.443
GRM4	ENSG00000124493	6	33989628	34123399	415	41	78950	2.0483	0.020267	0.443
LHFPL2	ENSG00000145685	5	77781038	78065844	527	36	78950	2.048	0.02028	0.443
COX8A	ENSG00000176340	11	63742079	63744015	2	1	78950	2.0479	0.020283	0.443
PLCL2	ENSG00000154822	3	16844159	17132086	720	33	78950	2.0474	0.020309	0.443
RNF122	ENSG00000133874	8	33405273	33424643	43	5	78950	2.0468	0.02034	0.443
TMEM86A	ENSG00000151117	11	18714669	18726332	30	9	78950	2.0459	0.020382	0.443
JADE2	ENSG00000043143	5	133860003	133918918	148	25	78950	2.0445	0.020453	0.443
SRP19	ENSG00000153037	5	112196919	112205485	33	6	78950	2.0445	0.020454	0.443
EFNA4	ENSG00000243364	1	155036207	155042029	4	2	78950	2.0442	0.020465	0.443
RNF148	ENSG00000235631	7	122341718	122343021	1	1	78950	2.0442	0.020467	0.443
GABRA5	ENSG00000186297	15	27111510	27194354	90	12	78950	2.0429	0.020531	0.443
IGSF22	ENSG00000179057	11	18725852	18747777	72	11	78950	2.0428	0.020538	0.443
OR4C13	ENSG00000258817	11	49973943	49974971	4	2	78950	2.0427	0.020543	0.443
CES1	ENSG00000198848	16	55836763	55867249	56	5	78950	2.0422	0.020564	0.443
TMEM249	ENSG00000214597	8	145575878	145578574	5	1	78950	2.0405	0.020652	0.443
CEP164	ENSG00000110274	11	117185273	117283984	222	25	78950	2.0399	0.020678	0.443
OR2V2	ENSG00000182613	5	180581943	180582890	2	1	78950	2.0394	0.020706	0.443
AC104667.3	ENSG00000234949	2	238499663	238504624	19	6	78950	2.0393	0.020711	0.443
AC006486.1	ENSG00000204957	19	42746927	42749125	7	2	78950	2.0392	0.020717	0.443
PBXIP1	ENSG00000163346	1	154916552	154928599	11	5	78950	2.0388	0.020736	0.443
TRIM50	ENSG00000146755	7	72726535	72742085	11	3	78950	2.0387	0.020742	0.443
CCDC82	ENSG00000149231	11	96085933	96123087	77	12	78950	2.0386	0.020746	0.443
AC090186.1	ENSG00000232941	8	52730143	52730969	1	1	78950	2.0383	0.020758	0.443
CEP104	ENSG00000116198	1	3728645	3773778	281	15	78950	2.0375	0.020798	0.443
POLR2D	ENSG00000144231	2	128603840	128615731	36	6	78950	2.0369	0.020832	0.443
TRIM21	ENSG00000132109	11	4406127	4414926	34	8	78950	2.0369	0.020832	0.443
RITA1	ENSG00000139405	12	113623331	113630173	9	1	78950	2.0366	0.020845	0.443
KLRD1	ENSG00000134539	12	10378657	10469850	254	12	78950	2.0363	0.020858	0.443
GABRR2	ENSG00000111886	6	89966927	90025018	180	32	78950	2.0355	0.0209	0.443
LRRC24	ENSG00000254402	8	145747761	145752416	5	2	78950	2.0352	0.020916	0.443
TMA16	ENSG00000198498	4	164415594	164441691	46	4	78950	2.034	0.020976	0.444
DEAF1	ENSG00000177030	11	644233	706715	183	14	78950	2.033	0.021028	0.444
NGEF	ENSG00000066248	2	233743396	233877982	527	39	78950	2.0326	0.021049	0.444
ZNF641	ENSG00000167528	12	48733791	48745197	37	7	78950	2.0311	0.021122	0.444
SLC52A2	ENSG00000185803	8	145577795	145584932	8	1	78950	2.0309	0.02113	0.444
HTR1D	ENSG00000179546	1	23516993	23521222	9	2	78950	2.0303	0.021165	0.444
XRCC1	ENSG00000073050	19	44047192	44084625	116	18	78950	2.0302	0.021166	0.444
GJB5	ENSG00000189280	1	35220648	35224113	8	4	78950	2.0301	0.021173	0.444
ZSWIM7	ENSG00000214941	17	15879874	15903031	47	3	78950	2.03	0.021176	0.444
NOC4L	ENSG00000184967	12	132628993	132637013	1	1	78950	2.0291	0.021225	0.444
CDKN2D	ENSG00000129355	19	10677138	10679735	5	2	78950	2.028	0.021278	0.445
CYB561A3	ENSG00000162144	11	61116217	61129771	1	1	78950	2.0271	0.021324	0.445
DUS3L	ENSG00000141994	19	5784843	5791249	22	4	78950	2.0262	0.021374	0.446
ZNF165	ENSG00000197279	6	28048753	28057341	21	5	78950	2.0248	0.021445	0.447
GNB2	ENSG00000172354	7	100271154	100276797	7	4	78950	2.0229	0.021541	0.448
LPHN1	ENSG00000072071	19	14260750	14316999	48	5	78950	2.0226	0.021557	0.448
CYP4A11	ENSG00000187048	1	47394849	47407156	34	4	78950	2.0191	0.021738	0.451
STARD7	ENSG00000084090	2	96850597	96874563	22	4	78950	2.0191	0.021739	0.451
TMEM106B	ENSG00000106460	7	12250867	12282993	195	9	78950	2.0184	0.021773	0.451
ANKRD28	ENSG00000206560	3	15708743	15901278	367	14	78950	2.0178	0.021804	0.451
ISG20	ENSG00000172183	15	89179384	89199714	72	12	78950	2.0177	0.021809	0.451
XKR7	ENSG00000260903	20	30555805	30591190	53	14	78950	2.0142	0.021993	0.454
LYPLA2	ENSG00000011009	1	24117460	24122029	2	1	78950	2.0134	0.022037	0.454
CHRM4	ENSG00000180720	11	46406640	46408107	1	1	78950	2.0127	0.022074	0.454
ZNF391	ENSG00000124613	6	27342394	27371683	158	7	78950	2.0125	0.022084	0.454
MALSU1	ENSG00000156928	7	23338358	23351348	22	6	78950	2.0122	0.022097	0.454
C6orf57	ENSG00000154079	6	71276620	71299272	72	4	78950	2.0119	0.022116	0.454
NDUFA8	ENSG00000119421	9	124894745	124922098	98	12	78950	2.0111	0.022157	0.454
EMX1	ENSG00000135638	2	73143389	73162020	14	3	78950	2.0107	0.022178	0.454
COL28A1	ENSG00000215018	7	7395834	7575484	545	21	78950	2.01	0.022214	0.454
KLHL20	ENSG00000076321	1	173684080	173755840	75	9	78950	2.0095	0.022241	0.454
PRPH2	ENSG00000112619	6	42664340	42690312	92	10	78950	2.0094	0.022247	0.454
KLHL22	ENSG00000099910	22	20783528	20850170	137	11	78950	2.0083	0.022304	0.455
RP11-286N22.8	ENSG00000256591	11	61196692	61253294	62	4	78950	2.0067	0.022393	0.456
ZNF19	ENSG00000157429	16	71498453	71598992	167	23	78950	2.0059	0.022431	0.456
MOCS2	ENSG00000164172	5	52391509	52405893	51	7	78950	2.0058	0.022437	0.456
PTPN11	ENSG00000179295	12	112856155	112947717	75	11	78950	2.0056	0.022447	0.456
EIF6	ENSG00000242372	20	33866714	33872788	17	2	78950	2.0048	0.022494	0.456
CSPG5	ENSG00000114646	3	47603729	47622282	21	4	78950	2.0045	0.022506	0.456
TPRX1	ENSG00000178928	19	48304500	48322308	54	6	78950	2.0043	0.022516	0.456
DMRTA1	ENSG00000176399	9	22446840	22455739	19	6	78950	2.0036	0.022555	0.456
RRAGD	ENSG00000025039	6	90074355	90121989	103	18	78950	2.0036	0.022556	0.456
AFF1	ENSG00000172493	4	87856154	88062206	455	32	78950	2.0027	0.022606	0.456
ZNF311	ENSG00000197935	6	28962562	28973093	7	2	78950	2.0012	0.022687	0.457
CUEDC2	ENSG00000107874	10	104183002	104192418	13	4	78950	2.0006	0.022716	0.457
C1orf158	ENSG00000157330	1	12806163	12823847	43	7	78950	1.9992	0.022795	0.458
SLC5A1	ENSG00000100170	22	32439019	32509016	190	11	78950	1.9991	0.022801	0.458
AC007401.2	ENSG00000217075	2	36758948	36779411	44	7	78950	1.9981	0.022851	0.459
FAM46C	ENSG00000183508	1	118148556	118170994	69	8	78950	1.9977	0.022875	0.459
DUSP3	ENSG00000108861	17	41843489	41856356	30	4	78950	1.9966	0.022933	0.459
RNPS1	ENSG00000205937	16	2303117	2318413	15	3	78950	1.9955	0.022993	0.46
YWHAB	ENSG00000166913	20	43514317	43537173	40	4	78950	1.9951	0.023015	0.46
BSDC1	ENSG00000160058	1	32830704	32860332	4	2	78950	1.995	0.023022	0.46
ANP32B	ENSG00000136938	9	100745643	100778225	34	6	78950	1.9928	0.023142	0.461
IQCD	ENSG00000166578	12	113633246	113658899	45	3	78950	1.9911	0.023236	0.463
ADAD1	ENSG00000164113	4	123300121	123350957	89	13	78950	1.9899	0.023298	0.463
CTC-487M23.8	ENSG00000272869	5	112196885	112228776	108	10	78950	1.9895	0.023325	0.463
PYGM	ENSG00000068976	11	64513861	64527769	22	2	78950	1.9879	0.023409	0.463
PTPN4	ENSG00000088179	2	120517207	120741394	332	13	78950	1.9877	0.023424	0.463
SCGB3A2	ENSG00000164265	5	147250245	147261754	75	9	78950	1.9876	0.023427	0.463
ZW10	ENSG00000086827	11	113603909	113644533	109	14	78950	1.987	0.023461	0.463
CACNA1D	ENSG00000157388	3	53528683	53847760	620	59	78950	1.9869	0.023464	0.463
CTD-2192J16.22	ENSG00000269242	19	12754645	12759211	3	1	78950	1.9869	0.023468	0.463
MEN1	ENSG00000133895	11	64570982	64578766	6	2	78950	1.9869	0.023469	0.463
LMBR1	ENSG00000105983	7	156461646	156685924	730	27	78950	1.9854	0.023551	0.464
AKT1	ENSG00000142208	14	105235686	105262088	15	3	78950	1.9831	0.023677	0.466
PCDH1	ENSG00000156453	5	141232938	141258811	30	10	78950	1.9821	0.023732	0.466
STRBP	ENSG00000165209	9	125871779	126030855	148	19	78950	1.9821	0.023736	0.466
EMILIN1	ENSG00000138080	2	27301435	27309271	5	2	78950	1.9809	0.0238	0.467
SRSF7	ENSG00000115875	2	38970741	38978636	5	1	78950	1.9807	0.023811	0.467
SNUPN	ENSG00000169371	15	75890424	75918810	46	4	78950	1.9799	0.023859	0.467
AADACL2	ENSG00000197953	3	151451704	151479127	102	14	78950	1.9797	0.023866	0.467
ZSWIM5	ENSG00000162415	1	45482071	45771881	520	18	78950	1.9785	0.023934	0.467
STXBP5	ENSG00000164506	6	147525561	147706866	239	14	78950	1.9783	0.023945	0.467
ZFP57	ENSG00000204644	6	29640169	29648887	53	9	78950	1.9768	0.02403	0.468
ATRNL1	ENSG00000107518	10	116853124	117708503	1703	30	78950	1.9765	0.02405	0.468
STARD9	ENSG00000159433	15	42867857	43013179	154	13	78950	1.9764	0.024056	0.468
IST1	ENSG00000182149	16	71879899	71962913	169	17	78950	1.9742	0.024177	0.47
ZNF333	ENSG00000160961	19	14800613	14844558	149	18	78950	1.9718	0.024316	0.472
TRPC4AP	ENSG00000100991	20	33590207	33680674	245	14	78950	1.9711	0.024354	0.472
FAM177A1	ENSG00000151327	14	35514113	35582336	245	25	78950	1.9688	0.024491	0.474
FAM83B	ENSG00000168143	6	54711569	54806820	313	22	78950	1.9685	0.024507	0.474
PIAS3	ENSG00000131788	1	145575233	145586546	1	1	78950	1.968	0.024535	0.474
SWI5	ENSG00000175854	9	131037658	131051269	16	2	78950	1.9677	0.024553	0.474
ATXN1L	ENSG00000224470	16	71879894	71919171	69	11	78950	1.9668	0.024605	0.475
VSIG10L	ENSG00000186806	19	51834790	51845378	21	4	78950	1.9664	0.024624	0.475
SEMA4B	ENSG00000185033	15	90703836	90772911	224	19	78950	1.9658	0.024658	0.475
SLC17A4	ENSG00000146039	6	25754927	25781419	102	15	78950	1.9646	0.02473	0.475
LRMP	ENSG00000118308	12	25173936	25261268	321	43	78950	1.9639	0.024771	0.475
MAN1A1	ENSG00000111885	6	119498374	119670926	649	28	78950	1.9638	0.024776	0.475
LDHC	ENSG00000166796	11	18433854	18473605	172	10	78950	1.9638	0.024778	0.475
STMN1	ENSG00000117632	1	26210672	26233482	23	4	78950	1.9624	0.024857	0.476
CEBPZ-AS1	ENSG00000218739	2	37423631	37443336	36	10	78950	1.961	0.02494	0.477
ISL1	ENSG00000016082	5	50678921	50690564	19	6	78950	1.959	0.025055	0.479
MRPL9	ENSG00000143436	1	151732119	151736040	12	3	78950	1.9588	0.025066	0.479
STON2	ENSG00000140022	14	81727000	81902809	417	29	78950	1.9584	0.025091	0.479
TRIM73	ENSG00000178809	7	75024337	75040279	1	1	78950	1.9567	0.025189	0.48
TBC1D16	ENSG00000167291	17	77906142	78009647	188	44	78950	1.9554	0.02527	0.481
RAB38	ENSG00000123892	11	87846410	87908635	234	24	78950	1.9551	0.025285	0.481
PARPBP	ENSG00000185480	12	102513956	102591298	132	11	78950	1.9529	0.025415	0.483
CD247	ENSG00000198821	1	167399877	167487847	174	32	78950	1.9524	0.025443	0.483
FKBP6	ENSG00000077800	7	72742167	72772634	53	5	78950	1.952	0.025467	0.483
BLZF1	ENSG00000117475	1	169337208	169365778	80	11	78950	1.9519	0.025476	0.483
RTN1	ENSG00000139970	14	60062694	60337684	501	26	78950	1.9505	0.025556	0.483
PPIL4	ENSG00000131013	6	149825869	149867174	39	4	78950	1.9504	0.025562	0.483
SRSF5	ENSG00000100650	14	70193617	70238722	83	10	78950	1.9503	0.025572	0.483
FAM193A	ENSG00000125386	4	2626988	2734292	254	17	78950	1.9499	0.025591	0.483
KIFC1	ENSG00000237649	6	33359313	33377701	6	3	78950	1.9493	0.025632	0.483
PAPOLA	ENSG00000090060	14	96967770	97033448	85	7	78950	1.9491	0.025644	0.483
CMPK2	ENSG00000134326	2	6980701	7006766	9	3	78950	1.9487	0.025668	0.483
SDHAF2	ENSG00000167985	11	61197514	61215001	19	2	78950	1.9475	0.025738	0.484
HRCT1	ENSG00000196196	9	35906189	35907138	2	1	78950	1.9459	0.025831	0.485
ZNF280D	ENSG00000137871	15	56922379	57210769	525	20	78950	1.9431	0.026	0.487
NAA11	ENSG00000156269	4	80146848	80247204	172	16	78950	1.9427	0.026025	0.487
DAK	ENSG00000149476	11	61100682	61120767	1	1	78950	1.9421	0.026062	0.488
RILP	ENSG00000167705	17	1549444	1553371	7	2	78950	1.9412	0.026116	0.488
ALDH8A1	ENSG00000118514	6	135238528	135271260	44	5	78950	1.9395	0.026218	0.489
SSTR1	ENSG00000139874	14	38677204	38682272	10	3	78950	1.9394	0.026226	0.489
NEK2	ENSG00000117650	1	211836114	211848960	31	8	78950	1.9394	0.026229	0.489
HLA-DQB2	ENSG00000232629	6	32723875	32731311	7	3	78950	1.9378	0.026323	0.49
ST20-MTHFS	ENSG00000259332	15	80137537	80216096	269	21	78950	1.9369	0.026376	0.491
EMC3	ENSG00000125037	3	10004221	10052800	136	5	78950	1.9348	0.026507	0.492
TBC1D31	ENSG00000156787	8	124054208	124164393	253	23	78950	1.9328	0.026628	0.494
UBD	ENSG00000213886	6	29523292	29527702	1	1	78950	1.9323	0.026659	0.494
GPR125	ENSG00000152990	4	22346694	22517677	504	38	78950	1.9318	0.026692	0.494
BCL2	ENSG00000171791	18	60790579	60987361	323	51	78950	1.9317	0.026698	0.494
SNRPC	ENSG00000124562	6	34725183	34741571	56	7	78950	1.9309	0.026747	0.494
NOTUM	ENSG00000185269	17	79910388	79919716	21	3	78950	1.9308	0.026753	0.494
ZNF512	ENSG00000243943	2	27805897	27858041	107	11	78950	1.9303	0.026784	0.494
SLC7A6OS	ENSG00000103061	16	68318406	68344849	48	11	78950	1.9287	0.026886	0.495
TMEM14E	ENSG00000221962	3	152057484	152058779	3	1	78950	1.9284	0.0269	0.495
ZNHIT3	ENSG00000108278	17	34842473	34855154	20	4	78950	1.9264	0.027025	0.497
ESRRG	ENSG00000196482	1	216676588	217311097	1809	130	78950	1.9243	0.027158	0.499
FBXO7	ENSG00000100225	22	32870663	32894818	78	8	78950	1.9235	0.027206	0.499
ATOX1	ENSG00000177556	5	151121877	151152093	50	6	78950	1.9229	0.027247	0.499
GLIS1	ENSG00000174332	1	53971910	54199877	483	27	78950	1.922	0.027303	0.499
TSN	ENSG00000211460	2	122494679	122525429	31	5	78950	1.9216	0.027325	0.499
KHK	ENSG00000138030	2	27309615	27323640	15	2	78950	1.9214	0.027342	0.499
OR52N5	ENSG00000181009	11	5798864	5799897	1	1	78950	1.9209	0.027375	0.499
CAPRIN2	ENSG00000110888	12	30862486	30907885	122	13	78950	1.9207	0.027383	0.499
SRP54	ENSG00000100883	14	35451163	35498773	186	17	78950	1.9207	0.027386	0.499
EMILIN3	ENSG00000183798	20	39988606	39995467	21	5	78950	1.9198	0.027439	0.499
ITGB2	ENSG00000160255	21	46305868	46351904	125	27	78950	1.9183	0.027534	0.499
YPEL4	ENSG00000166793	11	57412560	57417417	5	3	78950	1.9182	0.027544	0.499
OR5AC2	ENSG00000196578	3	97806017	97806946	4	2	78950	1.9177	0.027571	0.499
NUDCD3	ENSG00000015676	7	44418720	44530479	206	7	78950	1.9175	0.02759	0.499
MDS2	ENSG00000197880	1	23907985	23967058	76	15	78950	1.9173	0.027597	0.499
USP10	ENSG00000103194	16	84733584	84813528	271	16	78950	1.9169	0.027627	0.499
LGR4	ENSG00000205213	11	27387508	27494322	181	25	78950	1.9167	0.02764	0.499
TPCN1	ENSG00000186815	12	113658855	113736390	120	4	78950	1.9165	0.027652	0.499
ZNF282	ENSG00000170265	7	148892577	148923339	98	15	78950	1.9164	0.027658	0.499
BRK1	ENSG00000254999	3	10157276	10168874	50	4	78950	1.9163	0.027664	0.499
PRMT7	ENSG00000132600	16	68344877	68392466	126	12	78950	1.9125	0.027907	0.502
SLC22A15	ENSG00000163393	1	116519119	116612675	199	20	78950	1.9124	0.027912	0.502
ZNF250	ENSG00000196150	8	146076632	146127553	60	6	78950	1.9113	0.027985	0.503
AMMECR1L	ENSG00000144233	2	128619204	128643496	32	4	78950	1.9108	0.028015	0.503
FAM210B	ENSG00000124098	20	54933971	54943719	31	5	78950	1.9102	0.028053	0.503
PLCL1	ENSG00000115896	2	198669426	199437305	1307	60	78950	1.9098	0.028076	0.503
C17orf47	ENSG00000181013	17	56618948	56621729	5	2	78950	1.909	0.028132	0.504
FAM229A	ENSG00000225828	1	32826871	32829879	1	1	78950	1.9078	0.028211	0.505
CIAPIN1	ENSG00000005194	16	57462081	57481440	62	12	78950	1.9063	0.028308	0.505
RPA3	ENSG00000106399	7	7676149	7758238	275	16	78950	1.9062	0.028312	0.505
SNF8	ENSG00000159210	17	47006678	47022479	56	7	78950	1.906	0.028325	0.505
WDR1	ENSG00000071127	4	10075963	10118573	147	13	78950	1.9054	0.028364	0.506
SORCS3	ENSG00000156395	10	106400859	107024993	1798	47	78950	1.9049	0.0284	0.506
SLC18A1	ENSG00000036565	8	20002366	20040717	159	18	78950	1.9037	0.028476	0.507
MAPRE3	ENSG00000084764	2	27193480	27250064	60	6	78950	1.9032	0.028507	0.507
GIPC1	ENSG00000123159	19	14588572	14606944	67	13	78950	1.9022	0.02857	0.507
RBM45	ENSG00000155636	2	178977151	179003738	49	11	78950	1.9015	0.028615	0.508
ITLN2	ENSG00000158764	1	160914815	160924589	22	5	78950	1.9005	0.028682	0.508
ABHD17A	ENSG00000129968	19	1876809	1885546	12	1	78950	1.8998	0.028731	0.508
ZYG11A	ENSG00000203995	1	53308183	53360670	111	7	78950	1.8996	0.028745	0.508
POC5	ENSG00000152359	5	74969949	75013313	179	12	78950	1.8995	0.02875	0.508
ZNF528	ENSG00000167555	19	52901102	52921665	28	4	78950	1.8983	0.028828	0.509
SLC39A4	ENSG00000147804	8	145635126	145642279	6	2	78950	1.8965	0.028947	0.511
OTUB1	ENSG00000167770	11	63753325	63769283	25	4	78950	1.8931	0.029175	0.513
PEG10	ENSG00000242265	7	94285637	94299007	14	4	78950	1.8927	0.029201	0.513
FAM194A	ENSG00000163645	3	150377672	150421758	99	21	78950	1.892	0.029243	0.513
TEX19	ENSG00000182459	17	80317123	80321652	11	3	78950	1.8916	0.029271	0.513
TRIM26	ENSG00000234127	6	30152232	30181204	14	6	78950	1.891	0.029309	0.513
PRSS45	ENSG00000188086	3	46783582	46854048	179	6	78950	1.8908	0.029323	0.513
CD3EAP	ENSG00000117877	19	45909467	45914024	19	4	78950	1.8907	0.029335	0.513
PRSS50	ENSG00000206549	3	46753605	46854064	302	9	78950	1.8902	0.029367	0.513
RAB42	ENSG00000188060	1	28918712	28921955	5	2	78950	1.89	0.029379	0.513
RP1	ENSG00000104237	8	55528627	55543394	21	4	78950	1.8899	0.029384	0.513
NEIL1	ENSG00000140398	15	75639296	75647592	5	2	78950	1.8896	0.029408	0.513
C1orf54	ENSG00000118292	1	150240600	150253327	16	4	78950	1.8884	0.029486	0.514
ALDH2	ENSG00000111275	12	112204691	112247782	37	5	78950	1.8882	0.0295	0.514
SIX1	ENSG00000126778	14	61110133	61124977	12	3	78950	1.8872	0.029568	0.515
WDR46	ENSG00000227057	6	33246885	33257304	2	1	78950	1.8866	0.02961	0.515
FGF5	ENSG00000138675	4	81187753	81257834	152	17	78950	1.8861	0.029639	0.515
SEZ6L2	ENSG00000174938	16	29882480	29910868	20	4	78950	1.8855	0.029683	0.515
TTI2	ENSG00000129696	8	33330904	33371119	120	10	78950	1.8852	0.0297	0.515
FAM49A	ENSG00000197872	2	16730727	16847599	220	40	78950	1.885	0.029714	0.515
HPCA	ENSG00000121905	1	33351595	33364042	16	5	78950	1.8845	0.02975	0.515
RP11-683L23.1	ENSG00000173213	18	47225	73545	5	1	78950	1.8834	0.029823	0.515
TACO1	ENSG00000136463	17	61678231	61685725	2	1	78950	1.8831	0.029841	0.515
GDF5OS	ENSG00000204183	20	34020827	34023248	6	2	78950	1.8829	0.029854	0.515
NSL1	ENSG00000117697	1	212899495	212965124	286	12	78950	1.8826	0.029879	0.515
LTBP2	ENSG00000119681	14	74964873	75079306	239	29	78950	1.882	0.029916	0.515
ATP5E	ENSG00000124172	20	57600522	57607437	9	4	78950	1.8813	0.029962	0.515
DKFZP779L1853	ENSG00000269514	12	48592170	48595814	26	5	78950	1.8807	0.030006	0.515
FAM19A5	ENSG00000219438	22	48885272	49246724	1617	111	78950	1.8801	0.030048	0.515
EXT1	ENSG00000182197	8	118806729	119124092	681	50	78950	1.8798	0.03007	0.515
ZNF337	ENSG00000130684	20	25654851	25677477	39	5	78950	1.8794	0.030096	0.515
DTX1	ENSG00000135144	12	113494514	113535833	108	18	78950	1.879	0.030122	0.515
CINP	ENSG00000100865	14	102808956	102829253	22	7	78950	1.8789	0.030129	0.515
CDK6	ENSG00000105810	7	92234235	92465908	200	22	78950	1.8785	0.030153	0.515
PRKRA	ENSG00000180228	2	179296141	179316239	20	6	78950	1.8785	0.030156	0.515
PEX26	ENSG00000215193	22	18560689	18613905	128	18	78950	1.8768	0.030274	0.516
MRPS14	ENSG00000120333	1	174979925	174992561	20	5	78950	1.8767	0.030281	0.516
CTNNA2	ENSG00000066032	2	79412357	80875905	4082	249	78950	1.8757	0.03035	0.517
HTN3	ENSG00000205649	4	70894130	70902255	23	5	78950	1.8748	0.030407	0.517
CCDC7	ENSG00000216937	10	32735068	32863492	429	23	78950	1.8748	0.030407	0.517
NEFH	ENSG00000100285	22	29876219	29887379	28	7	78950	1.8744	0.03044	0.517
FBXL6	ENSG00000182325	8	145579091	145583036	4	1	78950	1.8743	0.030443	0.517
RINT1	ENSG00000135249	7	105172532	105208124	69	9	78950	1.8737	0.030483	0.517
ZNF821	ENSG00000102984	16	71893583	71929239	65	10	78950	1.8729	0.030539	0.518
CLGN	ENSG00000153132	4	141309609	141349122	92	9	78950	1.872	0.030601	0.518
MPP2	ENSG00000108852	17	41952725	41987068	81	8	78950	1.8719	0.030607	0.518
MTMR4	ENSG00000108389	17	56566898	56595266	33	7	78950	1.8708	0.030687	0.518
GNG8	ENSG00000167414	19	47137333	47137942	2	1	78950	1.8706	0.0307	0.518
ZFAND3	ENSG00000156639	6	37787275	38122400	830	22	78950	1.8694	0.030786	0.519
LRRTM3	ENSG00000198739	10	68685764	68859588	415	33	78950	1.8688	0.030824	0.519
RNASEL	ENSG00000135828	1	182542769	182558391	30	10	78950	1.8687	0.030834	0.519
RDH13	ENSG00000160439	19	55550476	55582659	158	19	78950	1.868	0.030883	0.52
OR51B4	ENSG00000183251	11	5322244	5323226	3	2	78950	1.866	0.03102	0.521
RBM48	ENSG00000127993	7	92158087	92167319	17	4	78950	1.8645	0.031129	0.522
SMIM14	ENSG00000163683	4	39547950	39640710	217	27	78950	1.8638	0.031177	0.522
CAPZA2	ENSG00000198898	7	116451124	116562103	171	18	78950	1.8634	0.031203	0.522
ZIM3	ENSG00000141946	19	57645464	57656570	59	9	78950	1.8626	0.031259	0.522
BTBD2	ENSG00000133243	19	1985447	2034880	59	9	78950	1.8625	0.031265	0.522
TRIM22	ENSG00000132274	11	5710919	5758319	252	22	78950	1.8622	0.031287	0.522
MGAT5B	ENSG00000167889	17	74864538	74946475	388	41	78950	1.862	0.0313	0.522
FAM83C	ENSG00000125998	20	33873534	33880204	6	2	78950	1.8618	0.031316	0.522
ASB4	ENSG00000005981	7	95107756	95169544	174	26	78950	1.8612	0.031356	0.522
DTWD2	ENSG00000169570	5	118173017	118324240	269	26	78950	1.861	0.031375	0.522
TATDN3	ENSG00000203705	1	212965170	212989968	110	8	78950	1.8606	0.031397	0.522
CTB-54O9.9	ENSG00000267157	19	5784016	5785630	7	2	78950	1.8605	0.03141	0.522
MRPL11	ENSG00000174547	11	66202546	66234209	30	8	78950	1.8598	0.031456	0.523
PCGF3	ENSG00000185619	4	699537	764428	251	30	78950	1.8591	0.031509	0.523
ALDH16A1	ENSG00000161618	19	49956426	49974305	55	6	78950	1.8582	0.03157	0.523
RP11-817J15.3	ENSG00000255798	11	102552041	102554644	4	2	78950	1.8575	0.031618	0.524
FUT9	ENSG00000172461	6	96463860	96663488	657	35	78950	1.8559	0.031737	0.525
SLC7A6	ENSG00000103064	16	68298433	68335722	57	9	78950	1.8555	0.031765	0.525
C22orf34	ENSG00000188511	22	49808176	50051190	678	50	78950	1.8554	0.031768	0.525
ERP29	ENSG00000089248	12	112451120	112461255	10	3	78950	1.8552	0.031786	0.525
NSMF	ENSG00000165802	9	140342022	140353786	1	1	78950	1.8542	0.031859	0.525
ATG4D	ENSG00000130734	19	10654571	10664094	26	8	78950	1.8536	0.031898	0.525
GPT2	ENSG00000166123	16	46918290	46965209	21	3	78950	1.8532	0.03193	0.525
AKR7A2	ENSG00000053371	1	19630459	19638640	23	8	78950	1.8526	0.03197	0.525
EMP3	ENSG00000142227	19	48824766	48833810	32	7	78950	1.8525	0.031977	0.525
MACROD2	ENSG00000172264	20	13976015	16033842	5439	270	78950	1.852	0.032011	0.525
FAM159A	ENSG00000182183	1	53099016	53135355	71	15	78950	1.8517	0.032036	0.525
UGT2B7	ENSG00000171234	4	69917081	69978705	353	10	78950	1.8517	0.032037	0.525
RIN3	ENSG00000100599	14	92980118	93155339	547	65	78950	1.8511	0.032074	0.525
PANX1	ENSG00000110218	11	93862094	93915138	130	13	78950	1.8501	0.032146	0.526
SSUH2	ENSG00000125046	3	8661086	8786726	144	32	78950	1.8492	0.032213	0.526
SPI1	ENSG00000066336	11	47376411	47400127	57	7	78950	1.8492	0.032218	0.526
B3GNT1	ENSG00000174684	11	66112843	66115163	1	1	78950	1.8485	0.032267	0.526
SDR9C7	ENSG00000170426	12	57316938	57328189	34	6	78950	1.8482	0.032283	0.526
PIWIL1	ENSG00000125207	12	130822432	130857182	98	16	78950	1.8482	0.032288	0.526
TNXB	ENSG00000168477	6	32008931	32083111	136	27	78950	1.8481	0.032293	0.526
TUBA1B	ENSG00000123416	12	49521565	49525180	5	1	78950	1.8464	0.032416	0.526
OR10H1	ENSG00000186723	19	15917817	15918936	5	2	78950	1.8458	0.032458	0.526
ZNF669	ENSG00000188295	1	247263264	247267674	10	2	78950	1.8454	0.03249	0.526
CPSF7	ENSG00000149532	11	61170121	61197503	12	2	78950	1.8454	0.032492	0.526
TOX	ENSG00000198846	8	59717977	60031767	626	44	78950	1.8453	0.032494	0.526
TECPR2	ENSG00000196663	14	102829300	102968818	428	17	78950	1.8443	0.032571	0.526
VAV3	ENSG00000134215	1	108113782	108507766	1161	76	78950	1.8432	0.032651	0.526
ERCC1	ENSG00000012061	19	45910591	45982086	171	24	78950	1.8425	0.032699	0.526
HMG20A	ENSG00000140382	15	77712754	77777949	108	10	78950	1.8418	0.032749	0.526
HTR3A	ENSG00000166736	11	113845603	113861035	44	8	78950	1.8412	0.032792	0.526
GEMIN6	ENSG00000152147	2	38978676	39012142	71	8	78950	1.8412	0.032797	0.526
POLA2	ENSG00000014138	11	65029233	65073060	43	7	78950	1.8412	0.032797	0.526
UBE2I	ENSG00000103275	16	1355548	1377019	96	6	78950	1.8409	0.032819	0.526
PCDH9	ENSG00000184226	13	66876967	67804468	1941	114	78950	1.8408	0.032829	0.526
PLCH1	ENSG00000114805	3	155093369	155462856	990	32	78950	1.84	0.032881	0.526
BCL2L13	ENSG00000099968	22	18111621	18213388	320	16	78950	1.8392	0.032941	0.526
SPG20OS	ENSG00000120664	13	36920568	36943738	59	9	78950	1.8391	0.032947	0.526
IRGQ	ENSG00000167378	19	44088521	44100287	15	6	78950	1.8389	0.032964	0.526
CDA	ENSG00000158825	1	20915441	20945401	126	19	78950	1.8386	0.032989	0.526
TDRD1	ENSG00000095627	10	115939029	115992063	112	10	78950	1.8385	0.032995	0.526
C22orf39	ENSG00000242259	22	19338891	19435755	177	15	78950	1.8385	0.032997	0.526
PEX7	ENSG00000112357	6	137143717	137235075	176	15	78950	1.8385	0.032998	0.526
KIR3DL2	ENSG00000240403	19	55361898	55378662	61	5	78950	1.8383	0.033011	0.526
DDB1	ENSG00000167986	11	61066923	61110068	3	1	78950	1.8381	0.033022	0.526
DHX57	ENSG00000163214	2	39024871	39103075	146	11	78950	1.8379	0.033037	0.526
BMPR2	ENSG00000204217	2	203241659	203432474	308	16	78950	1.8379	0.033037	0.526
OR10H5	ENSG00000172519	19	15904761	15905892	13	5	78950	1.8369	0.033114	0.526
AL626787.1	ENSG00000267884	1	166026679	166028709	4	2	78950	1.8364	0.033152	0.526
NOP2	ENSG00000111641	12	6666029	6677857	11	3	78950	1.8363	0.033153	0.526
PGS1	ENSG00000087157	17	76374721	76421195	165	12	78950	1.8342	0.033311	0.528
SNRPB	ENSG00000125835	20	2442280	2451499	12	3	78950	1.8341	0.033316	0.528
REEP2	ENSG00000132563	5	137774706	137782658	24	6	78950	1.8335	0.033364	0.528
OR9Q1	ENSG00000186509	11	57791353	57949088	535	24	78950	1.8324	0.033444	0.529
GTF3C1	ENSG00000077235	16	27470876	27561234	80	6	78950	1.8324	0.033447	0.529
SIM1	ENSG00000112246	6	100832891	100912805	153	19	78950	1.8316	0.033509	0.529
JPH2	ENSG00000149596	20	42740335	42816218	284	36	78950	1.8313	0.033528	0.529
ZC3H6	ENSG00000188177	2	113033171	113097640	119	9	78950	1.8312	0.033536	0.529
PLA2G6	ENSG00000184381	22	38507502	38601697	351	16	78950	1.8307	0.033574	0.529
GOLGA6L2	ENSG00000174450	15	23684645	23692381	23	1	78950	1.8296	0.033654	0.529
GSX2	ENSG00000180613	4	54965690	54968672	8	2	78950	1.8296	0.033656	0.529
AC002553.1	ENSG00000227782	17	15943505	15943994	1	1	78950	1.8277	0.0338	0.531
SLC12A7	ENSG00000113504	5	1050499	1112150	68	8	78950	1.8272	0.033837	0.531
CTC-554D6.1	ENSG00000258864	5	112162910	112203279	110	13	78950	1.8269	0.033859	0.531
HIRA	ENSG00000100084	22	19318221	19435224	225	17	78950	1.8267	0.033871	0.531
CAPN3	ENSG00000092529	15	42640301	42704516	138	10	78950	1.8254	0.03397	0.532
REEP5	ENSG00000129625	5	112212084	112258236	159	13	78950	1.8253	0.033979	0.532
PRICKLE2	ENSG00000163637	3	64079543	64431152	1017	76	78950	1.8248	0.034016	0.532
ABHD4	ENSG00000100439	14	23067146	23081265	51	12	78950	1.8241	0.034072	0.532
2020-03-10	ENSG00000173838	17	60778675	60885705	220	15	78950	1.8238	0.034091	0.532
SOX11	ENSG00000176887	2	5832799	5841516	9	4	78950	1.8237	0.034101	0.532
ITGA2B	ENSG00000005961	17	42449548	42466873	19	5	78950	1.8229	0.034159	0.532
KRTAP5-11	ENSG00000204571	11	71292901	71314399	71	3	78950	1.8223	0.034202	0.532
SLCO1C1	ENSG00000139155	12	20848289	20906320	176	14	78950	1.8213	0.034282	0.533
SPOCK1	ENSG00000152377	5	136310987	136934068	1638	89	78950	1.8192	0.034442	0.535
SLC44A4	ENSG00000204385	6	31830969	31846823	51	11	78950	1.8186	0.034484	0.535
USP4	ENSG00000114316	3	49315264	49378145	74	10	78950	1.8171	0.034603	0.536
TMED6	ENSG00000157315	16	69377151	69385712	17	7	78950	1.8171	0.034603	0.536
GADD45GIP1	ENSG00000179271	19	13064972	13068050	2	1	78950	1.8166	0.034638	0.536
AL359091.2	ENSG00000268211	9	131062367	131064212	4	1	78950	1.8166	0.034643	0.536
DHTKD1	ENSG00000181192	10	12110971	12165224	163	15	78950	1.8162	0.034673	0.536
POU1F1	ENSG00000064835	3	87308554	87325737	29	6	78950	1.8159	0.034695	0.536
NUGGC	ENSG00000189233	8	27879481	27941388	163	30	78950	1.8156	0.034719	0.536
ACTR5	ENSG00000101442	20	37377085	37400834	100	11	78950	1.8149	0.034772	0.536
SMAP1	ENSG00000112305	6	71377479	71571718	382	18	78950	1.8144	0.034808	0.536
SLC7A9	ENSG00000021488	19	33321415	33360672	161	18	78950	1.8143	0.034814	0.536
OR6Q1	ENSG00000172381	11	57798402	57799403	5	2	78950	1.8121	0.034986	0.538
PTEN	ENSG00000171862	10	89622870	89731687	126	27	78950	1.81	0.035148	0.539
ZBTB8A	ENSG00000160062	1	33005028	33071540	148	6	78950	1.8095	0.035187	0.539
FBXW9	ENSG00000132004	19	12798867	12807457	2	1	78950	1.8091	0.035219	0.539
AP000867.1	ENSG00000187811	11	71292956	71318487	74	3	78950	1.8091	0.03522	0.539
ST6GALNAC3	ENSG00000184005	1	76540404	77100286	1483	124	78950	1.8087	0.035248	0.539
SOGA3	ENSG00000255330	6	127759551	127840146	179	20	78950	1.8084	0.035274	0.539
SOGA3	ENSG00000214338	6	127759551	127840500	179	20	78950	1.8084	0.035274	0.539
CTDSPL	ENSG00000144677	3	37903451	38025960	246	26	78950	1.8083	0.035279	0.539
TDRKH	ENSG00000182134	1	151742583	151763892	60	5	78950	1.8079	0.035311	0.539
PTPRN	ENSG00000054356	2	220154345	220174370	39	7	78950	1.8077	0.035325	0.539
BID	ENSG00000015475	22	18216906	18257536	86	15	78950	1.8075	0.035344	0.539
COLQ	ENSG00000206561	3	15491640	15563258	224	23	78950	1.8062	0.035444	0.539
ARL14	ENSG00000179674	3	160394948	160396233	2	1	78950	1.8056	0.035493	0.539
C10orf118	ENSG00000165813	10	115880621	115933979	92	8	78950	1.8051	0.035532	0.539
AANAT	ENSG00000129673	17	74449433	74466199	43	10	78950	1.8045	0.035576	0.539
LSG1	ENSG00000041802	3	194361517	194393206	143	9	78950	1.8039	0.035621	0.539
MRPL40	ENSG00000185608	22	19419425	19423598	13	3	78950	1.8038	0.035631	0.539
HTR4	ENSG00000164270	5	147830595	148056798	464	28	78950	1.8032	0.035682	0.539
C12orf75	ENSG00000235162	12	105629068	105789875	541	33	78950	1.8031	0.035689	0.539
PHF11	ENSG00000136147	13	50069746	50103123	110	13	78950	1.8028	0.035711	0.539
HEXA	ENSG00000213614	15	72635775	72668817	48	5	78950	1.8027	0.035714	0.539
CDH18	ENSG00000145526	5	19473060	20575982	2463	83	78950	1.8025	0.035737	0.539
SLC6A20	ENSG00000163817	3	45796942	45838027	60	17	78950	1.8014	0.035823	0.539
ELOVL3	ENSG00000119915	10	103986085	103989346	4	1	78950	1.8011	0.035845	0.539
TSSK1B	ENSG00000212122	5	112768251	112770728	15	4	78950	1.801	0.035848	0.539
CLCN7	ENSG00000103249	16	1494935	1525581	167	14	78950	1.8007	0.035876	0.539
OAZ3	ENSG00000143450	1	151735445	151743808	23	3	78950	1.8007	0.035878	0.539
ARNT2	ENSG00000172379	15	80696692	80890278	446	54	78950	1.8003	0.035909	0.539
PRKCQ	ENSG00000065675	10	6469105	6622263	408	50	78950	1.8	0.035928	0.539
ZDHHC5	ENSG00000156599	11	57435219	57468659	49	9	78950	1.7991	0.036001	0.539
GUCY1A3	ENSG00000164116	4	156587863	156653501	172	25	78950	1.7989	0.036015	0.539
ST3GAL5	ENSG00000115525	2	86066267	86116137	141	13	78950	1.7988	0.036025	0.539
SPRED2	ENSG00000198369	2	65537985	65659771	341	21	78950	1.7988	0.036026	0.539
IMPDH2	ENSG00000178035	3	49061758	49066841	4	2	78950	1.7987	0.036035	0.539
UST	ENSG00000111962	6	149068464	149398126	788	76	78950	1.7984	0.036054	0.539
AC102948.2	ENSG00000226364	17	50939481	50976948	174	19	78950	1.7981	0.036083	0.539
FAM171A2	ENSG00000161682	17	42430583	42441243	10	4	78950	1.7978	0.036107	0.539
ZBED6	ENSG00000257315	1	203765437	203769686	7	2	78950	1.7975	0.036131	0.539
MRI1	ENSG00000037757	19	13875346	13885096	19	4	78950	1.7969	0.036174	0.539
CXXC11	ENSG00000188011	2	242811752	242815975	2	1	78950	1.7969	0.036177	0.539
TARBP2	ENSG00000139546	12	53894705	53900215	2	1	78950	1.796	0.036246	0.539
APEH	ENSG00000164062	3	49711435	49721396	7	2	78950	1.7955	0.036287	0.539
HEXDC	ENSG00000169660	17	80376194	80400521	46	6	78950	1.795	0.036329	0.539
MAK16	ENSG00000198042	8	33342268	33358778	45	6	78950	1.7947	0.036351	0.539
THUMPD1	ENSG00000066654	16	20744986	20753406	17	3	78950	1.7945	0.036368	0.539
ECM1	ENSG00000143369	1	150480538	150486265	11	4	78950	1.7942	0.036393	0.539
PHTF1	ENSG00000116793	1	114239453	114302111	101	11	78950	1.7925	0.036527	0.541
CACNA2D2	ENSG00000007402	3	50400233	50541675	165	13	78950	1.7913	0.036621	0.541
C19orf38	ENSG00000214212	19	10947251	10980466	45	8	78950	1.7911	0.036642	0.541
CALY	ENSG00000130643	10	135138927	135150475	3	1	78950	1.791	0.03665	0.541
TDP1	ENSG00000042088	14	90421283	90511106	206	10	78950	1.7882	0.036875	0.543
PSAP	ENSG00000197746	10	73576055	73611126	117	17	78950	1.7874	0.036936	0.543
TPM4	ENSG00000167460	19	16177831	16213813	45	4	78950	1.7873	0.036944	0.543
RUNX3	ENSG00000020633	1	25226002	25291612	91	15	78950	1.7869	0.036975	0.543
DEFB126	ENSG00000125788	20	123010	126392	6	2	78950	1.7858	0.037062	0.543
WFDC2	ENSG00000101443	20	44098346	44110172	40	8	78950	1.7856	0.037078	0.543
ENPP7	ENSG00000182156	17	77704681	77716021	6	1	78950	1.7855	0.037092	0.543
IL10	ENSG00000136634	1	206940947	206945839	16	5	78950	1.7855	0.037093	0.543
CD320	ENSG00000167775	19	8367011	8373240	36	4	78950	1.7853	0.037107	0.543
LRIT1	ENSG00000148602	10	85991349	86001217	35	6	78950	1.7846	0.037159	0.543
C22orf24	ENSG00000128254	22	32329507	32341504	41	11	78950	1.7846	0.037159	0.543
PCNP	ENSG00000081154	3	101292939	101313281	49	9	78950	1.7844	0.037182	0.543
SERPINB6	ENSG00000124570	6	2948393	2972090	90	13	78950	1.7841	0.037204	0.543
C6orf10	ENSG00000204296	6	32256303	32339684	45	14	78950	1.7841	0.037207	0.543
AC109829.1	ENSG00000233438	2	27760253	27790011	63	7	78950	1.7833	0.037266	0.544
NEGR1	ENSG00000172260	1	71861623	72748417	1665	79	78950	1.7826	0.037327	0.544
SPTSSB	ENSG00000196542	3	161062580	161090668	94	12	78950	1.7824	0.03734	0.544
PPP1R13L	ENSG00000104881	19	45882892	45909607	49	12	78950	1.7821	0.037364	0.544
LINC01098	ENSG00000231171	4	178649911	178911904	760	47	78950	1.782	0.037374	0.544
SHC1	ENSG00000160691	1	154934774	154946871	13	3	78950	1.7812	0.037436	0.544
PCDH7	ENSG00000169851	4	30722037	31148422	1067	49	78950	1.7812	0.037443	0.544
KLHL29	ENSG00000119771	2	23608088	23931481	1078	96	78950	1.7803	0.037517	0.544
RP11-480I12.4	ENSG00000184774	1	202789394	202796353	24	3	78950	1.7802	0.037521	0.544
FERMT2	ENSG00000073712	14	53323986	53419153	177	18	78950	1.7793	0.037593	0.545
CCDC166	ENSG00000255181	8	144788864	144790279	1	1	78950	1.7786	0.037651	0.545
PRKD2	ENSG00000105287	19	47177532	47220384	76	11	78950	1.7777	0.037726	0.546
KNCN	ENSG00000162456	1	47011316	47017199	14	5	78950	1.777	0.037782	0.546
C2orf16	ENSG00000221843	2	27799389	27805588	8	3	78950	1.776	0.037869	0.547
APPL2	ENSG00000136044	12	105567074	105630016	203	20	78950	1.7754	0.037914	0.547
NAPRT1	ENSG00000147813	8	144656955	144660819	17	5	78950	1.775	0.03795	0.547
GNA12	ENSG00000146535	7	2767746	2883958	297	15	78950	1.7749	0.037958	0.547
CALU	ENSG00000128595	7	128379346	128411861	77	6	78950	1.7741	0.03802	0.547
UNC80	ENSG00000144406	2	210636717	210864024	378	21	78950	1.7738	0.038047	0.547
APH1A	ENSG00000117362	1	150237804	150241980	2	1	78950	1.7735	0.03807	0.547
RANGAP1	ENSG00000100401	22	41641615	41682255	87	11	78950	1.7719	0.038203	0.549
GGT7	ENSG00000131067	20	33432523	33460663	44	6	78950	1.7718	0.038211	0.549
HS6ST3	ENSG00000185352	13	96743093	97485671	1627	62	78950	1.7713	0.038254	0.549
AC022431.2	ENSG00000225940	5	55807394	55902059	305	45	78950	1.771	0.03828	0.549
PTCH1	ENSG00000185920	9	98205262	98279339	132	12	78950	1.7704	0.038331	0.549
STEAP4	ENSG00000127954	7	87905744	87936206	48	5	78950	1.7703	0.038336	0.549
AGBL5	ENSG00000084693	2	27265232	27293490	33	6	78950	1.7697	0.038386	0.549
RP11-45M22.4	ENSG00000264187	17	17105963	17140499	104	14	78950	1.7695	0.038402	0.549
ANKLE2	ENSG00000176915	12	133302254	133338474	134	21	78950	1.7694	0.038415	0.549
METTL17	ENSG00000165792	14	21457929	21465189	13	4	78950	1.7686	0.038477	0.549
PDP1	ENSG00000164951	8	94870035	94938294	155	12	78950	1.7686	0.038483	0.549
GJD2	ENSG00000159248	15	35043233	35047166	6	2	78950	1.768	0.038532	0.549
ILF3	ENSG00000129351	19	10764937	10803093	45	5	78950	1.7672	0.038601	0.549
PSEN2	ENSG00000143801	1	227057885	227083806	74	8	78950	1.7667	0.038642	0.549
MZT2A	ENSG00000173272	2	132222473	132250316	136	6	78950	1.7665	0.038657	0.549
NFIX	ENSG00000008441	19	13106422	13209610	137	15	78950	1.7664	0.038661	0.549
AC006486.9	ENSG00000268643	19	42738735	42759284	24	2	78950	1.7662	0.038682	0.549
DCLK3	ENSG00000163673	3	36753913	36781352	42	9	78950	1.7658	0.038711	0.549
AC009065.1	ENSG00000167970	16	2303738	2312343	4	1	78950	1.7657	0.038726	0.549
RP11-181C3.1	ENSG00000245017	12	98879322	98897633	63	12	78950	1.7653	0.038753	0.549
NKX3-1	ENSG00000167034	8	23536206	23540440	5	2	78950	1.7651	0.038772	0.549
C8orf48	ENSG00000164743	8	13424352	13425796	3	1	78950	1.7643	0.038844	0.549
FLJ45079	ENSG00000204283	17	75875109	75878659	6	2	78950	1.7637	0.038888	0.549
TSRM	ENSG00000236294	7	113091127	113091457	1	1	78950	1.7636	0.038899	0.549
SRSF9	ENSG00000111786	12	120899471	120907596	24	8	78950	1.7634	0.03892	0.549
ZBTB9	ENSG00000213588	6	33422356	33425325	3	2	78950	1.7622	0.039017	0.55
RMI1	ENSG00000178966	9	86595626	86618985	31	5	78950	1.762	0.039031	0.55
C8orf74	ENSG00000171060	8	10530147	10558103	21	6	78950	1.7607	0.039146	0.551
AL031663.1	ENSG00000268111	20	44095910	44107452	36	6	78950	1.7589	0.039299	0.552
AHCYL1	ENSG00000168710	1	110527308	110566357	13	4	78950	1.7588	0.039307	0.552
AKTIP	ENSG00000166971	16	53524952	53538323	14	3	78950	1.7581	0.039368	0.553
TRIM8	ENSG00000171206	10	104404253	104418164	20	7	78950	1.7572	0.039443	0.553
ZNF683	ENSG00000176083	1	26688125	26701013	44	8	78950	1.7569	0.039471	0.553
PSMA1	ENSG00000256206	11	14515329	14541890	44	6	78950	1.756	0.039547	0.554
NUDT19	ENSG00000213965	19	33182867	33204702	56	8	78950	1.7557	0.039568	0.554
ZNF443	ENSG00000180855	19	12540521	12551926	102	6	78950	1.7552	0.039616	0.554
SNED1	ENSG00000162804	2	241938255	242034983	238	33	78950	1.7547	0.039653	0.554
HIST1H4H	ENSG00000158406	6	26281283	26285762	11	3	78950	1.7541	0.039707	0.555
MYH7B	ENSG00000078814	20	33563206	33590240	63	8	78950	1.7514	0.039937	0.555
PDIK1L	ENSG00000175087	1	26437664	26452034	28	1	78950	1.7511	0.039967	0.555
VPS54	ENSG00000143952	2	64119280	64246206	362	29	78950	1.7511	0.039967	0.555
TUBA1A	ENSG00000167552	12	49578579	49583107	4	1	78950	1.751	0.039969	0.555
NAV3	ENSG00000067798	12	78224685	78606790	1144	69	78950	1.7509	0.039978	0.555
DCP1A	ENSG00000162290	3	53317447	53381654	88	11	78950	1.7508	0.039987	0.555
CRIM1	ENSG00000150938	2	36583069	36778278	495	48	78950	1.7508	0.039994	0.555
CD164L2	ENSG00000174950	1	27705666	27709870	3	1	78950	1.7506	0.040005	0.555
CLDND1	ENSG00000080822	3	98216756	98241910	49	10	78950	1.7504	0.040022	0.555
C22orf31	ENSG00000100249	22	29454660	29457832	5	3	78950	1.7498	0.040074	0.555
CTD-3105H18.16	ENSG00000268870	19	12502763	12551896	256	6	78950	1.7498	0.040081	0.555
CTDP1	ENSG00000060069	18	77439801	77514510	265	14	78950	1.7489	0.04015	0.556
GNRHR	ENSG00000109163	4	68605046	68620078	47	6	78950	1.7484	0.0402	0.556
PPARGC1A	ENSG00000109819	4	23756664	23905712	374	57	78950	1.748	0.040233	0.556
MAMSTR	ENSG00000176909	19	49215999	49222978	20	4	78950	1.7472	0.0403	0.557
RAB11FIP3	ENSG00000090565	16	475619	573011	158	11	78950	1.7444	0.040547	0.559
IRF2BPL	ENSG00000119669	14	77490888	77495034	6	2	78950	1.7442	0.040559	0.559
TDRD12	ENSG00000173809	19	33210659	33320483	258	15	78950	1.744	0.040579	0.559
CEP89	ENSG00000121289	19	33369902	33462897	357	20	78950	1.7428	0.040684	0.56
CPNE4	ENSG00000196353	3	131252399	132004254	2832	86	78950	1.7421	0.040744	0.561
ITGB1BP1	ENSG00000119185	2	9543604	9563676	39	4	78950	1.7411	0.040831	0.561
OR1J2	ENSG00000197233	9	125273081	125274022	1	1	78950	1.7407	0.040864	0.561
C6orf106	ENSG00000196821	6	34555065	34664636	217	16	78950	1.7396	0.040968	0.562
BCAS1	ENSG00000064787	20	52553316	52687304	571	40	78950	1.7387	0.041045	0.563
RAD51L3-RFFL	ENSG00000267618	17	33338368	33448512	91	15	78950	1.7381	0.0411	0.563
TMEM251	ENSG00000153485	14	93651296	93653434	2	1	78950	1.7373	0.041171	0.564
DIO2	ENSG00000211448	14	80663873	80854100	293	25	78950	1.7366	0.041232	0.564
TMEM200C	ENSG00000206432	18	5882071	5895954	19	3	78950	1.7361	0.041271	0.564
NOXA1	ENSG00000188747	9	140317802	140328858	14	1	78950	1.7356	0.041314	0.564
CELF1	ENSG00000149187	11	47487496	47587121	105	18	78950	1.7355	0.041324	0.564
CSN1S1	ENSG00000126545	4	70796799	70812289	28	5	78950	1.7354	0.041336	0.564
HIVEP2	ENSG00000010818	6	143072604	143266338	423	42	78950	1.7347	0.041399	0.565
TMED2	ENSG00000086598	12	124069078	124083116	42	7	78950	1.7341	0.041449	0.565
KCND3	ENSG00000171385	1	112313284	112531777	604	71	78950	1.734	0.04146	0.565
NXPH3	ENSG00000182575	17	47653220	47661189	9	3	78950	1.7317	0.041664	0.566
OR5R1	ENSG00000174942	11	56184734	56185708	8	3	78950	1.7316	0.041674	0.566
SFTA3	ENSG00000229415	14	36942493	36983034	43	6	78950	1.7316	0.041677	0.566
SUMO1	ENSG00000116030	2	203070903	203103331	64	10	78950	1.7315	0.041683	0.566
RP11-481A20.11	ENSG00000255098	8	11870545	11873043	26	3	78950	1.7314	0.04169	0.566
SECTM1	ENSG00000141574	17	80278900	80291950	44	2	78950	1.7301	0.041809	0.566
FAM204A	ENSG00000165669	10	120065401	120101840	46	11	78950	1.73	0.041815	0.566
SOX1	ENSG00000182968	13	112721913	112726020	2	1	78950	1.7294	0.041873	0.567
RHOBTB3	ENSG00000164292	5	95049226	95160087	178	26	78950	1.7287	0.041934	0.567
CRELD1	ENSG00000163703	3	9975506	9987097	24	4	78950	1.7285	0.041947	0.567
RP11-58C22.1	ENSG00000261833	16	76587314	76669520	135	26	78950	1.7283	0.041964	0.567
PCSK2	ENSG00000125851	20	17206752	17465223	958	57	78950	1.7266	0.042117	0.568
FAM214B	ENSG00000005238	9	35104109	35116338	16	5	78950	1.7262	0.042156	0.568
EEF2K	ENSG00000103319	16	22217603	22298554	129	15	78950	1.7256	0.042207	0.568
TMCC2	ENSG00000133069	1	205197304	205242471	120	13	78950	1.7251	0.042252	0.568
PGA4	ENSG00000229183	11	60989688	61018929	5	1	78950	1.7249	0.042271	0.568
PGA5	ENSG00000256713	11	61008514	61018920	5	1	78950	1.7249	0.042271	0.568
SF1	ENSG00000168066	11	64532078	64546258	7	1	78950	1.7245	0.042307	0.568
ZNF860	ENSG00000197385	3	32023263	32033120	37	5	78950	1.7244	0.042319	0.568
RP11-89K11.1	ENSG00000259658	15	102277302	102285913	15	4	78950	1.7236	0.042391	0.569
PAIP2	ENSG00000120727	5	138677276	138705406	17	3	78950	1.7225	0.042485	0.569
AP001094.1	ENSG00000268046	18	8336437	8337038	1	1	78950	1.7223	0.042508	0.569
ARSA	ENSG00000100299	22	51061182	51066607	31	10	78950	1.722	0.042539	0.569
RP1-27O5.3	ENSG00000254553	1	32930658	33066393	250	9	78950	1.7217	0.042558	0.569
ZNF746	ENSG00000181220	7	149169885	149194908	35	4	78950	1.7214	0.042585	0.569
LIN28A	ENSG00000131914	1	26737269	26756213	30	9	78950	1.721	0.042626	0.569
AL355390.1	ENSG00000177596	13	74987094	74993252	26	8	78950	1.7207	0.042649	0.569
PLAG1	ENSG00000181690	8	57073463	57123883	82	10	78950	1.7183	0.042869	0.572
SMPD3	ENSG00000103056	16	68392231	68482591	163	19	78950	1.7181	0.042893	0.572
TXNL4B	ENSG00000140830	16	72078188	72128330	137	16	78950	1.7174	0.042952	0.572
RP11-12J10.3	ENSG00000258539	10	126305649	126480296	307	21	78950	1.7172	0.04297	0.572
DMRT1	ENSG00000137090	9	841690	969090	556	46	78950	1.7169	0.042995	0.572
METTL11B	ENSG00000203740	1	170115142	170136931	64	12	78950	1.7163	0.043052	0.572
C16orf87	ENSG00000155330	16	46830519	46865323	16	2	78950	1.7162	0.043064	0.572
PCBP2	ENSG00000197111	12	53835525	53874946	32	8	78950	1.7156	0.043121	0.572
DIRAS3	ENSG00000162595	1	68511645	68517314	8	2	78950	1.7156	0.043122	0.572
ENC1	ENSG00000171617	5	73923234	73937249	22	3	78950	1.7155	0.043129	0.572
NFATC4	ENSG00000100968	14	24834879	24848810	27	7	78950	1.7152	0.04315	0.572
LEPR	ENSG00000116678	1	65886248	66107242	576	24	78950	1.7144	0.043232	0.572
STC1	ENSG00000159167	8	23699428	23712320	26	5	78950	1.7139	0.04327	0.572
SCAP	ENSG00000114650	3	47455203	47518616	52	7	78950	1.7134	0.043317	0.573
CCDC154	ENSG00000197599	16	1484384	1494557	31	8	78950	1.7122	0.043434	0.573
FBLN7	ENSG00000144152	2	112895962	112945791	131	20	78950	1.7121	0.04344	0.573
SERINC3	ENSG00000132824	20	43124862	43150750	27	4	78950	1.7114	0.043501	0.573
PPP1R3B	ENSG00000173281	8	8993765	9009084	39	5	78950	1.7113	0.043509	0.573
ELP4	ENSG00000109911	11	31531297	31805546	318	9	78950	1.7113	0.043516	0.573
WNT2B	ENSG00000134245	1	113009163	113072787	146	27	78950	1.7113	0.043517	0.573
STOX1	ENSG00000165730	10	70587298	70655188	189	24	78950	1.7105	0.043585	0.573
DACT3	ENSG00000197380	19	47150869	47164395	7	2	78950	1.7103	0.043605	0.573
ECHDC2	ENSG00000121310	1	53361656	53392884	29	6	78950	1.7102	0.043618	0.573
C5orf46	ENSG00000178776	5	147260289	147286101	81	11	78950	1.7099	0.043639	0.573
GDF5	ENSG00000125965	20	34021145	34042568	32	7	78950	1.7089	0.043735	0.573
SH3BP2	ENSG00000087266	4	2794750	2842825	183	27	78950	1.7085	0.043775	0.573
SHMT2	ENSG00000182199	12	57623110	57628718	4	2	78950	1.7084	0.043781	0.573
NOL10	ENSG00000115761	2	10710892	10830101	515	19	78950	1.7075	0.043866	0.573
TCF4	ENSG00000196628	18	52889562	53332018	685	53	78950	1.7074	0.043872	0.573
LIPA	ENSG00000107798	10	90973326	91174314	491	51	78950	1.707	0.043912	0.573
NEUROG1	ENSG00000181965	5	134869991	134871639	1	1	78950	1.7069	0.043925	0.573
IKZF3	ENSG00000161405	17	37921198	38020441	219	5	78950	1.7059	0.044016	0.573
TMED3	ENSG00000166557	15	79603404	79704334	372	22	78950	1.7058	0.044026	0.573
C12orf39	ENSG00000134548	12	21679241	21690311	31	6	78950	1.7057	0.044035	0.573
TNFRSF21	ENSG00000146072	6	47199268	47277641	139	24	78950	1.7054	0.044063	0.573
RP11-187E13.2	ENSG00000258386	14	32476108	32487891	20	5	78950	1.7049	0.044105	0.573
WASF2	ENSG00000158195	1	27730730	27816669	80	1	78950	1.7049	0.044109	0.573
UHRF1BP1	ENSG00000065060	6	34759857	34850915	250	17	78950	1.7042	0.044171	0.573
HMGCS1	ENSG00000112972	5	43289497	43313614	44	4	78950	1.704	0.044195	0.573
ZMYM6NB	ENSG00000243749	1	35447136	35450954	6	1	78950	1.7038	0.04421	0.573
GCNT4	ENSG00000176928	5	74323289	74326724	10	3	78950	1.7037	0.044214	0.573
FANCD2OS	ENSG00000163705	3	10123001	10149915	58	3	78950	1.7037	0.044219	0.573
FANCD2	ENSG00000144554	3	10068098	10143614	202	6	78950	1.7035	0.044238	0.573
SH2D7	ENSG00000183476	15	78370150	78397251	65	16	78950	1.7027	0.044311	0.573
TNFSF9	ENSG00000125657	19	6531010	6535931	1	1	78950	1.7025	0.044334	0.573
ADAM10	ENSG00000137845	15	58887403	59042177	258	13	78950	1.7016	0.044418	0.573
SCN5A	ENSG00000183873	3	38589548	38691164	277	41	78950	1.7015	0.044427	0.573
CYP2C8	ENSG00000138115	10	96796530	96829254	145	16	78950	1.7014	0.044434	0.573
CGREF1	ENSG00000138028	2	27321757	27341995	30	5	78950	1.7013	0.044444	0.573
GLRA1	ENSG00000145888	5	151202074	151304403	181	9	78950	1.7011	0.04446	0.573
AC005544.1	ENSG00000214167	17	65027509	65028198	1	1	78950	1.7011	0.044461	0.573
OR13C3	ENSG00000204246	9	107298030	107299137	3	1	78950	1.7006	0.044512	0.573
TRIM42	ENSG00000155890	3	140396881	140419992	61	9	78950	1.6999	0.044577	0.573
AKT2	ENSG00000105221	19	40736224	40791443	93	11	78950	1.6995	0.044615	0.573
PIGQ	ENSG00000007541	16	616995	634136	52	2	78950	1.6994	0.044626	0.573
XAF1	ENSG00000132530	17	6658766	6678966	39	8	78950	1.6988	0.044676	0.573
TFAP2B	ENSG00000008196	6	50786436	50815326	69	13	78950	1.6978	0.044772	0.574
AP5B1	ENSG00000254470	11	65543364	65548273	8	3	78950	1.6976	0.044794	0.574
PTPN14	ENSG00000152104	1	214522039	214725792	681	58	78950	1.6971	0.044835	0.574
TVP23B	ENSG00000171928	17	18684308	18710027	62	9	78950	1.6971	0.04484	0.574
TADA1	ENSG00000152382	1	166825747	166845564	57	6	78950	1.6957	0.044973	0.575
KIAA1107	ENSG00000069712	1	92632542	92650280	30	4	78950	1.6956	0.044984	0.575
ENTPD8	ENSG00000188833	9	140328816	140336268	3	1	78950	1.6951	0.045028	0.575
MYOM1	ENSG00000101605	18	3066805	3220106	532	51	78950	1.6948	0.045055	0.575
NXPH1	ENSG00000122584	7	8473585	8792593	873	33	78950	1.6936	0.045167	0.576
QARS	ENSG00000172053	3	49133365	49142553	10	3	78950	1.6929	0.045241	0.576
STX18	ENSG00000168818	4	4417469	4544073	278	14	78950	1.6926	0.045266	0.576
TNKS	ENSG00000173273	8	9413424	9639856	785	16	78950	1.6923	0.045292	0.576
C10ORF68	ENSG00000150076	10	32832297	33171802	1129	23	78950	1.6923	0.045293	0.576
PBX4	ENSG00000105717	19	19672522	19729725	80	12	78950	1.692	0.045326	0.576
PEX1	ENSG00000127980	7	92116334	92157845	52	7	78950	1.6909	0.045433	0.576
PSMD14	ENSG00000115233	2	162164549	162268228	142	15	78950	1.6906	0.045457	0.576
SCGN	ENSG00000079689	6	25652464	25702011	155	25	78950	1.6904	0.045479	0.576
AP1G1	ENSG00000166747	16	71762913	71843104	180	17	78950	1.69	0.045511	0.576
XKR9	ENSG00000221947	8	71581600	71702606	416	13	78950	1.69	0.045514	0.576
TFEC	ENSG00000105967	7	115575202	115799950	508	26	78950	1.6893	0.045578	0.577
RPS6	ENSG00000137154	9	19375713	19380252	9	2	78950	1.6889	0.045616	0.577
HNRNPH1	ENSG00000169045	5	179041179	179061785	69	13	78950	1.6884	0.045665	0.577
ZNF800	ENSG00000048405	7	126986844	127071978	271	18	78950	1.6884	0.045665	0.577
C14orf23	ENSG00000186960	14	29241910	29282493	29	8	78950	1.6877	0.045737	0.577
SRPK2	ENSG00000135250	7	104751151	105039755	495	16	78950	1.6872	0.045784	0.578
CTD-2192J16.24	ENSG00000269590	19	12775642	12780211	2	1	78950	1.686	0.045901	0.579
SLC25A34	ENSG00000162461	1	16062900	16067891	5	2	78950	1.6856	0.045938	0.579
DOCK2	ENSG00000134516	5	169064251	169510386	1298	100	78950	1.6841	0.046083	0.58
MYLK3	ENSG00000140795	16	46740891	46824319	44	5	78950	1.683	0.046191	0.58
ASF1A	ENSG00000111875	6	119215384	119230332	35	6	78950	1.6829	0.046199	0.58
PSG6	ENSG00000170848	19	43406231	43423715	56	5	78950	1.6829	0.046201	0.58
PGK2	ENSG00000170950	6	49753366	49755053	1	1	78950	1.6824	0.04625	0.58
S100PBP	ENSG00000116497	1	33282368	33324476	57	9	78950	1.6818	0.046302	0.58
IFNL2	ENSG00000183709	19	39759154	39760732	3	1	78950	1.6817	0.046309	0.58
AVPR1B	ENSG00000198049	1	206223976	206231639	11	3	78950	1.6814	0.046347	0.58
LIN7C	ENSG00000148943	11	27516123	27528320	14	4	78950	1.6813	0.04635	0.58
SLC15A2	ENSG00000163406	3	121612936	121662949	190	5	78950	1.6812	0.046362	0.58
ANP32E	ENSG00000143401	1	150190717	150208504	20	3	78950	1.6804	0.046441	0.581
GNS	ENSG00000135677	12	65107225	65153227	44	2	78950	1.6792	0.046553	0.581
GPR113	ENSG00000173567	2	26531041	26569685	98	20	78950	1.6791	0.046561	0.581
EXOC4	ENSG00000131558	7	132937829	133751342	1327	30	78950	1.6791	0.046569	0.581
NRDE2	ENSG00000119720	14	90742580	90798481	113	12	78950	1.6778	0.046691	0.581
TTBK2	ENSG00000128881	15	43030932	43213007	195	23	78950	1.6767	0.046797	0.581
FOSB	ENSG00000125740	19	45971253	45978437	19	4	78950	1.6767	0.046798	0.581
RSBN1	ENSG00000081019	1	114304454	114355098	62	12	78950	1.6762	0.046852	0.581
CEP70	ENSG00000114107	3	138213186	138313380	187	12	78950	1.6759	0.046874	0.581
CNTN2	ENSG00000184144	1	205012325	205047627	121	15	78950	1.6756	0.046908	0.581
TTC7A	ENSG00000068724	2	47143296	47303276	644	50	78950	1.6752	0.046951	0.581
PTPRT	ENSG00000196090	20	40701392	41818610	2870	207	78950	1.675	0.046967	0.581
LIMK1	ENSG00000106683	7	73497263	73536855	43	4	78950	1.6744	0.047024	0.581
CREB5	ENSG00000146592	7	28338940	28865511	1407	134	78950	1.6742	0.047048	0.581
HP1BP3	ENSG00000127483	1	21069154	21113816	88	13	78950	1.6739	0.047079	0.581
CISH	ENSG00000114737	3	50643921	50649262	4	2	78950	1.6736	0.047104	0.581
AOAH	ENSG00000136250	7	36552456	36764154	585	56	78950	1.6733	0.04713	0.581
OR5K2	ENSG00000231861	3	98216448	98217496	2	1	78950	1.6732	0.047147	0.581
RAB17	ENSG00000124839	2	238482965	238510257	140	18	78950	1.6725	0.047209	0.581
TTL	ENSG00000114999	2	113239731	113299316	125	12	78950	1.6716	0.047297	0.581
KRTAP21-2	ENSG00000187026	21	32119112	32119551	1	1	78950	1.6716	0.047298	0.581
C7orf69	ENSG00000136275	7	47834889	47859445	88	15	78950	1.671	0.047357	0.581
USP29	ENSG00000131864	19	57630506	57643294	36	6	78950	1.671	0.047366	0.581
CCDC83	ENSG00000150676	11	85566144	85631064	203	18	78950	1.6709	0.047374	0.581
C19orf53	ENSG00000104979	19	13884982	13889276	21	2	78950	1.6704	0.047416	0.581
CELF6	ENSG00000140488	15	72577068	72612470	56	6	78950	1.6704	0.047418	0.581
GPR149	ENSG00000174948	3	154055461	154147504	231	25	78950	1.6702	0.047435	0.581
NXPE3	ENSG00000144815	3	101498046	101547073	76	9	78950	1.67	0.047462	0.581
CTNNBIP1	ENSG00000178585	1	9908334	9970394	53	6	78950	1.6696	0.047496	0.581
ZNRF1	ENSG00000186187	16	75032928	75144892	203	17	78950	1.6696	0.047497	0.581
KBTBD12	ENSG00000187715	3	127634075	127706514	142	15	78950	1.6693	0.047525	0.581
C11orf80	ENSG00000173715	11	66511922	66610987	82	16	78950	1.6689	0.047564	0.581
STYX	ENSG00000198252	14	53196898	53241716	73	8	78950	1.6687	0.047586	0.581
LNPEP	ENSG00000113441	5	96271098	96373219	236	13	78950	1.668	0.047658	0.581
COPB1	ENSG00000129083	11	14464986	14521573	99	10	78950	1.6677	0.047684	0.581
PSMB8	ENSG00000204264	6	32808494	32812480	17	4	78950	1.6675	0.047708	0.581
LILRA5	ENSG00000187116	19	54818353	54824409	8	2	78950	1.6669	0.047767	0.581
KCNAB1	ENSG00000169282	3	155755490	156256545	1199	57	78950	1.6668	0.047777	0.581
VPS39	ENSG00000166887	15	42450899	42500514	81	8	78950	1.6667	0.047788	0.581
DCLK2	ENSG00000170390	4	150999426	151178609	492	34	78950	1.6667	0.04779	0.581
SAR1A	ENSG00000079332	10	71907045	71930279	81	11	78950	1.6662	0.04784	0.581
PRR23A	ENSG00000206260	3	138722804	138725110	2	1	78950	1.6659	0.047864	0.581
ZACN	ENSG00000186919	17	74068042	74079747	9	2	78950	1.6652	0.047939	0.581
MBNL1	ENSG00000152601	3	151961617	152183569	316	20	78950	1.6651	0.04795	0.581
CERS6	ENSG00000172292	2	169312372	169631644	711	67	78950	1.6647	0.047987	0.581
CCDC14	ENSG00000175455	3	123616152	123680564	75	8	78950	1.6644	0.048014	0.581
CDH6	ENSG00000113361	5	31193857	31329253	245	31	78950	1.6644	0.04802	0.581
IMMP1L	ENSG00000148950	11	31453948	31531192	68	5	78950	1.664	0.048052	0.581
AC021218.2	ENSG00000204876	7	155755326	155759037	6	2	78950	1.664	0.048058	0.581
FAM71F1	ENSG00000135248	7	128349115	128371797	93	19	78950	1.6638	0.048079	0.581
DDI2	ENSG00000197312	1	15943995	15995539	110	5	78950	1.6634	0.048117	0.581
TCEB3	ENSG00000011007	1	24069645	24088549	13	5	78950	1.6631	0.048141	0.581
RPL29	ENSG00000162244	3	52027616	52029958	1	1	78950	1.6631	0.048143	0.581
SERPINI1	ENSG00000163536	3	167453031	167543356	271	17	78950	1.6628	0.048177	0.581
HNF4A	ENSG00000101076	20	42984340	43061485	165	26	78950	1.6626	0.048199	0.581
NAP1L4	ENSG00000205531	11	2965667	3013607	152	15	78950	1.6621	0.048246	0.581
VPS52	ENSG00000223501	6	33218049	33239824	3	2	78950	1.6619	0.048263	0.581
DCUN1D3	ENSG00000188215	16	20866247	20911706	64	8	78950	1.6619	0.048269	0.581
ACACA	ENSG00000132142	17	35441923	35766909	345	19	78950	1.6613	0.048325	0.581
CKM	ENSG00000104879	19	45809672	45826235	59	12	78950	1.6604	0.048416	0.582
RPE	ENSG00000197713	2	210867289	210886300	19	6	78950	1.6595	0.048504	0.582
APOL6	ENSG00000221963	22	36044442	36064456	52	5	78950	1.6594	0.048519	0.582
TAF1C	ENSG00000103168	16	84211458	84220669	48	10	78950	1.6589	0.048569	0.582
PPP1R3A	ENSG00000154415	7	113516832	113715975	344	10	78950	1.6584	0.048621	0.582
HOXA5	ENSG00000106004	7	27180671	27183287	6	3	78950	1.6583	0.048625	0.582
MCFD2	ENSG00000180398	2	47129009	47168994	156	16	78950	1.6582	0.048642	0.582
ERVW-1	ENSG00000242950	7	92097694	92107300	18	5	78950	1.6582	0.048644	0.582
PTGDR	ENSG00000168229	14	52734431	52743442	35	8	78950	1.6578	0.048677	0.582
CARM1	ENSG00000142453	19	10982189	11033453	69	8	78950	1.6576	0.048697	0.582
PRAMEF1	ENSG00000116721	1	12851546	12856777	15	3	78950	1.6574	0.04872	0.582
CHPF2	ENSG00000033100	7	150929575	150935908	14	3	78950	1.6571	0.048747	0.582
NCOR1	ENSG00000141027	17	15932471	16121499	289	8	78950	1.6565	0.048808	0.582
ABHD14A-ACY1	ENSG00000114786	3	52009066	52023199	5	3	78950	1.656	0.048858	0.582
ACY1	ENSG00000243989	3	52009066	52023213	5	3	78950	1.656	0.048858	0.582
OR51B6	ENSG00000176239	11	5372738	5373676	16	3	78950	1.6556	0.048903	0.582
MTRNR2L4	ENSG00000232196	16	3421053	3422283	5	1	78950	1.6556	0.048903	0.582
CRHR1	ENSG00000120088	17	43699267	43913194	258	17	78950	1.6555	0.048914	0.582
C1orf234	ENSG00000227868	1	23337327	23342343	7	2	78950	1.6547	0.04899	0.582
MON2	ENSG00000061987	12	62860597	62991363	309	19	78950	1.6547	0.048997	0.582
KLHL8	ENSG00000145332	4	88081255	88161466	156	19	78950	1.6533	0.049134	0.582
CELF4	ENSG00000101489	18	34823010	35146000	761	77	78950	1.6532	0.049145	0.582
ADAMTS15	ENSG00000166106	11	130318869	130346532	45	8	78950	1.653	0.049163	0.582
PSG1	ENSG00000231924	19	43370616	43383974	58	5	78950	1.653	0.049165	0.582
GANC	ENSG00000214013	15	42565431	42645864	205	9	78950	1.6527	0.049191	0.582
PPWD1	ENSG00000113593	5	64859063	64883376	69	7	78950	1.6509	0.049376	0.583
WFIKKN1	ENSG00000127578	16	679239	684116	12	2	78950	1.6505	0.049417	0.583
UBE2N	ENSG00000177889	12	93799449	93836038	44	12	78950	1.6502	0.049455	0.583
KRT83	ENSG00000170523	12	52708085	52715182	53	5	78950	1.6501	0.049461	0.583
VRK1	ENSG00000100749	14	97263641	97398059	315	23	78950	1.6499	0.049484	0.583
AC008686.1	ENSG00000214109	19	13890884	13900972	30	2	78950	1.6492	0.049549	0.583
FAM53C	ENSG00000120709	5	137667624	137685416	39	10	78950	1.6488	0.049598	0.583
OR5B2	ENSG00000172365	11	58189738	58190786	3	1	78950	1.6484	0.049631	0.583
ZFP42	ENSG00000179059	4	188916925	188926204	9	2	78950	1.6483	0.049647	0.583
LDHD	ENSG00000166816	16	75145758	75150669	5	2	78950	1.648	0.049672	0.583
KLC4	ENSG00000137171	6	43008515	43042837	81	11	78950	1.6479	0.049684	0.583
BRAP	ENSG00000089234	12	112079950	112123790	34	7	78950	1.6476	0.049713	0.583
NPRL2	ENSG00000114388	3	50384761	50388522	1	1	78950	1.6474	0.049733	0.583
HTR6	ENSG00000158748	1	19991780	20006055	27	4	78950	1.6472	0.049761	0.583
CEP120	ENSG00000168944	5	122680579	122759286	229	13	78950	1.6469	0.049792	0.583
HIATL1	ENSG00000148110	9	97136833	97223324	266	14	78950	1.6461	0.049869	0.583
FUCA1	ENSG00000179163	1	24171567	24194784	43	4	78950	1.646	0.049877	0.583
CEP97	ENSG00000182504	3	101442769	101489406	82	10	78950	1.6459	0.049892	0.583
SH2B3	ENSG00000111252	12	111843752	111889427	34	4	78950	1.6458	0.049899	0.583
PANX3	ENSG00000154143	11	124481386	124490252	3	2	78950	1.6458	0.049904	0.583
MAGI3	ENSG00000081026	1	113933371	114228545	559	27	78950	1.6435	0.050136	0.585
PSIP1	ENSG00000164985	9	15464064	15511017	97	12	78950	1.6432	0.05017	0.585
HGD	ENSG00000113924	3	120347020	120401418	66	11	78950	1.6432	0.050176	0.585
RCAN1	ENSG00000159200	21	35885440	35987441	462	26	78950	1.6423	0.05026	0.586
ERF	ENSG00000105722	19	42751724	42759309	10	2	78950	1.6421	0.050284	0.586
TRIM7	ENSG00000146054	5	180620924	180632293	42	6	78950	1.6407	0.050435	0.587
YWHAH	ENSG00000128245	22	32340447	32353590	33	6	78950	1.6406	0.050439	0.587
NCOA1	ENSG00000084676	2	24714783	24993571	583	26	78950	1.6405	0.050455	0.587
ID1	ENSG00000125968	20	30193086	30194318	5	2	78950	1.6402	0.050481	0.587
MEP1B	ENSG00000141434	18	29765032	29800367	93	12	78950	1.64	0.0505	0.587
INHBA	ENSG00000122641	7	41724712	41742706	11	4	78950	1.6387	0.050636	0.588
ODF1	ENSG00000155087	8	103563800	103573245	44	6	78950	1.6378	0.050735	0.588
BNIP1	ENSG00000113734	5	172571445	172591390	43	8	78950	1.6368	0.050837	0.588
RGPD8	ENSG00000169629	2	113127669	113192065	24	6	78950	1.6367	0.050847	0.588
NUP37	ENSG00000075188	12	102467967	102513902	84	12	78950	1.6362	0.050894	0.588
FAM53B	ENSG00000189319	10	126307861	126432838	222	25	78950	1.6362	0.050901	0.588
APOC1	ENSG00000130208	19	45417504	45422606	11	5	78950	1.6359	0.050935	0.588
PDE6B	ENSG00000133256	4	619373	664571	133	8	78950	1.6358	0.05094	0.588
EGR2	ENSG00000122877	10	64571756	64679660	330	23	78950	1.6358	0.050944	0.588
CDH1	ENSG00000039068	16	68771128	68869451	276	19	78950	1.6352	0.051005	0.589
RNF135	ENSG00000181481	17	29295803	29326929	7	4	78950	1.6343	0.051096	0.589
TCEB3B	ENSG00000206181	18	44558943	44561988	14	4	78950	1.6341	0.051121	0.589
PTK2B	ENSG00000120899	8	27168999	27316903	391	22	78950	1.6337	0.051158	0.589
KLF10	ENSG00000155090	8	103661007	103668130	15	6	78950	1.6336	0.051171	0.589
ELOVL2	ENSG00000197977	6	10980992	11044547	110	10	78950	1.6336	0.051173	0.589
RORC	ENSG00000143365	1	151778547	151804348	57	13	78950	1.6332	0.051212	0.589
ALDH7A1	ENSG00000164904	5	125877533	125931110	126	17	78950	1.6327	0.051267	0.589
OVOL1	ENSG00000172818	11	65554493	65564690	25	7	78950	1.6317	0.051368	0.589
PTPRU	ENSG00000060656	1	29563028	29653325	176	24	78950	1.6314	0.051401	0.589
EPX	ENSG00000121053	17	56270098	56282535	20	6	78950	1.6308	0.05147	0.589
PTPN23	ENSG00000076201	3	47422501	47454931	26	3	78950	1.6306	0.051489	0.589
FMO5	ENSG00000131781	1	146646930	146714700	354	17	78950	1.6306	0.051492	0.589
GM2A	ENSG00000196743	5	150591711	150650001	177	25	78950	1.6303	0.051515	0.589
CHRAC1	ENSG00000104472	8	141521397	141527236	8	3	78950	1.6302	0.051531	0.589
CALCOCO2	ENSG00000136436	17	46908350	46943884	87	8	78950	1.6302	0.051535	0.589
RP11-210M15.2	ENSG00000259495	15	80637195	80695917	332	20	78950	1.6295	0.051603	0.59
PPM1A	ENSG00000100614	14	60712470	60765805	89	7	78950	1.6285	0.051713	0.591
NR6A1	ENSG00000148200	9	127279554	127533589	88	3	78950	1.6278	0.051785	0.591
ZNF878	ENSG00000257446	19	12154620	12167127	21	2	78950	1.6278	0.051785	0.591
PPM1B	ENSG00000138032	2	44395108	44471523	128	10	78950	1.6268	0.051892	0.592
UNC13A	ENSG00000130477	19	17712137	17799401	117	22	78950	1.6261	0.051962	0.592
ABTB2	ENSG00000166016	11	34172535	34379555	437	59	78950	1.6256	0.052016	0.592
NEBL	ENSG00000078114	10	21068902	21463116	857	46	78950	1.6245	0.05213	0.592
ECHDC3	ENSG00000134463	10	11784365	11806069	62	7	78950	1.6245	0.052139	0.592
RUNX2	ENSG00000124813	6	45295894	45632086	831	59	78950	1.6244	0.052147	0.592
C1QTNF9B	ENSG00000205863	13	24465238	24476794	47	4	78950	1.6238	0.052206	0.592
MMD2	ENSG00000136297	7	4945620	4998844	191	20	78950	1.6238	0.052214	0.592
METTL10	ENSG00000203791	10	126436718	126480439	77	11	78950	1.6235	0.052244	0.592
NDUFA10	ENSG00000130414	2	240831867	240964819	560	37	78950	1.6232	0.052276	0.592
CYP7B1	ENSG00000172817	8	65500320	65711318	384	21	78950	1.6231	0.052282	0.592
TMX2	ENSG00000213593	11	57480072	57508445	43	5	78950	1.6229	0.05231	0.592
MAT2A	ENSG00000168906	2	85766288	85772403	9	4	78950	1.622	0.052398	0.592
PGBD5	ENSG00000177614	1	230457392	230561475	328	28	78950	1.6219	0.05241	0.592
SRP68	ENSG00000167881	17	74035184	74068734	47	2	78950	1.6218	0.052426	0.592
MBD4	ENSG00000129071	3	129149787	129158878	16	2	78950	1.6214	0.052469	0.592
GRHL3	ENSG00000158055	1	24645812	24690972	77	16	78950	1.6213	0.052479	0.592
OR11A1	ENSG00000204694	6	29393281	29424848	8	2	78950	1.6206	0.052551	0.592
DNM2	ENSG00000079805	19	10828755	10944164	272	23	78950	1.6196	0.052663	0.592
PIGW	ENSG00000184886	17	34890847	34895159	4	2	78950	1.6193	0.05269	0.592
FGB	ENSG00000171564	4	155484108	155492238	16	2	78950	1.6191	0.05271	0.592
ZNF706	ENSG00000120963	8	102190106	102218421	35	5	78950	1.6188	0.052741	0.592
DIO3	ENSG00000197406	14	102027688	102029789	1	1	78950	1.6188	0.05275	0.592
LHX6	ENSG00000106852	9	124964856	124991905	18	4	78950	1.6186	0.052772	0.592
SORL1	ENSG00000137642	11	121322912	121504402	282	34	78950	1.6184	0.052793	0.592
PRKCA	ENSG00000154229	17	64298754	64806861	1592	99	78950	1.6178	0.05285	0.592
RLN2	ENSG00000107014	9	5299868	5304969	9	3	78950	1.6177	0.052861	0.592
GABRA1	ENSG00000022355	5	161274197	161326975	127	14	78950	1.6176	0.052869	0.592
FASN	ENSG00000169710	17	80036214	80056208	17	3	78950	1.6174	0.052901	0.592
FAM171B	ENSG00000144369	2	187558698	187630685	116	17	78950	1.6173	0.052908	0.592
ADD2	ENSG00000075340	2	70834750	70995357	623	35	78950	1.6172	0.052922	0.592
SDIM1	ENSG00000256391	6	166307330	166309725	16	4	78950	1.6168	0.052957	0.592
AL035588.1	ENSG00000268275	6	41653964	41654127	1	1	78950	1.6156	0.053087	0.594
LAMC3	ENSG00000050555	9	133884469	133969860	227	26	78950	1.6153	0.053118	0.594
PTPN6	ENSG00000111679	12	7055631	7070479	17	5	78950	1.615	0.053153	0.594
POLR3A	ENSG00000148606	10	79734907	79789303	58	6	78950	1.6142	0.053247	0.594
TTC19	ENSG00000011295	17	15902694	15948329	87	6	78950	1.6138	0.053289	0.594
FAM196B	ENSG00000204767	5	169291268	169407744	275	42	78950	1.6131	0.053358	0.595
RP1L1	ENSG00000183638	8	10463859	10569697	184	27	78950	1.6129	0.053384	0.595
C9orf156	ENSG00000136932	9	100666771	100684852	46	7	78950	1.6123	0.053444	0.595
TIMM21	ENSG00000075336	18	71815746	71826197	42	3	78950	1.6106	0.05363	0.596
RBM15B	ENSG00000179837	3	51428731	51435330	6	3	78950	1.6103	0.053666	0.596
RMND1	ENSG00000155906	6	151725989	151773259	168	16	78950	1.6103	0.05367	0.596
MNT	ENSG00000070444	17	2287354	2304412	40	5	78950	1.6091	0.053795	0.597
MED27	ENSG00000160563	9	134735494	134955295	310	25	78950	1.609	0.053805	0.597
TBX15	ENSG00000092607	1	119425669	119532179	282	25	78950	1.6089	0.053819	0.597
AKAP12	ENSG00000131016	6	151561134	151679692	435	49	78950	1.6083	0.053889	0.597
CSTF2T	ENSG00000177613	10	53455247	53459355	10	2	78950	1.6072	0.054001	0.598
IL32	ENSG00000008517	16	3115298	3131908	43	4	78950	1.6071	0.054015	0.598
UGT3A2	ENSG00000168671	5	36035119	36071460	116	16	78950	1.6065	0.054079	0.598
RAB4A	ENSG00000168118	1	229406822	229441641	66	6	78950	1.6065	0.054081	0.598
POLG2	ENSG00000256525	17	62473902	62493154	39	3	78950	1.6057	0.054169	0.599
NUDT18	ENSG00000173566	8	21964383	21966932	6	2	78950	1.6056	0.054177	0.599
SERPINE3	ENSG00000253309	13	51909909	51938871	50	6	78950	1.6052	0.054225	0.599
CPT1A	ENSG00000110090	11	68522088	68611878	173	20	78950	1.6043	0.054328	0.599
GPC1	ENSG00000063660	2	241375088	241407493	40	13	78950	1.6039	0.054371	0.599
ACTR3B	ENSG00000133627	7	152456834	152552463	198	14	78950	1.6037	0.054393	0.599
ZNF592	ENSG00000166716	15	85291866	85349659	119	16	78950	1.6031	0.054461	0.6
SLC25A22	ENSG00000177542	11	790475	798316	8	3	78950	1.603	0.054464	0.6
SPOP	ENSG00000121067	17	47676246	47755596	71	15	78950	1.6024	0.054529	0.6
MET	ENSG00000105976	7	116312444	116438440	162	25	78950	1.6021	0.054569	0.6
C1QTNF1-AS1	ENSG00000265096	17	77015291	77023737	11	4	78950	1.6011	0.054675	0.6
PLEKHA4	ENSG00000105559	19	49340354	49371889	114	11	78950	1.601	0.054683	0.6
MAGOHB	ENSG00000111196	12	10758612	10766222	26	4	78950	1.6008	0.054706	0.6
DLX5	ENSG00000105880	7	96649704	96654409	5	3	78950	1.5996	0.054844	0.602
NKX6-3	ENSG00000165066	8	41502697	41508855	19	6	78950	1.5986	0.054953	0.602
GPR158	ENSG00000151025	10	25463991	25891155	1506	48	78950	1.5985	0.054965	0.602
ADAD2	ENSG00000140955	16	84224744	84230774	34	10	78950	1.5984	0.054974	0.602
SLC25A4	ENSG00000151729	4	186064395	186071536	11	4	78950	1.5982	0.054996	0.602
PHOSPHO1	ENSG00000173868	17	47300724	47308128	19	6	78950	1.5979	0.05503	0.602
TEKT5	ENSG00000153060	16	10721358	10788802	353	31	78950	1.5978	0.055047	0.602
GJA1	ENSG00000152661	6	121756838	121770873	26	5	78950	1.5972	0.055113	0.602
LCN2	ENSG00000148346	9	130911350	130915734	5	2	78950	1.5965	0.055186	0.602
OR5J2	ENSG00000174957	11	55944094	55945032	1	1	78950	1.5963	0.055211	0.602
PHLDA2	ENSG00000181649	11	2949503	2950685	2	1	78950	1.5953	0.055317	0.603
STX11	ENSG00000135604	6	144471663	144509507	60	9	78950	1.5952	0.055333	0.603
TNKS1BP1	ENSG00000149115	11	57067112	57092426	60	9	78950	1.5949	0.055371	0.603
C17orf112	ENSG00000227011	17	51062880	51065012	2	1	78950	1.5945	0.055408	0.603
GTF2E1	ENSG00000153767	3	120461484	120501916	78	14	78950	1.5941	0.055452	0.603
CACNG3	ENSG00000006116	16	24266874	24374122	304	44	78950	1.5931	0.055574	0.604
FAM19A1	ENSG00000183662	3	68053359	68594776	1767	77	78950	1.5928	0.055598	0.604
LMOD2	ENSG00000170807	7	123295861	123304344	19	5	78950	1.5925	0.055638	0.604
ARL15	ENSG00000185305	5	53179775	53606412	1288	79	78950	1.5924	0.055642	0.604
TPK1	ENSG00000196511	7	144149034	144533488	829	46	78950	1.592	0.055695	0.604
OR5V1	ENSG00000243729	6	29323007	29399744	41	10	78950	1.5915	0.055751	0.604
PON3	ENSG00000105852	7	94989256	95025680	56	10	78950	1.5909	0.055816	0.604
PRR14L	ENSG00000183530	22	32072242	32146126	161	17	78950	1.5909	0.055819	0.604
TNN	ENSG00000120332	1	175036994	175117202	316	26	78950	1.5905	0.055865	0.605
C1orf227	ENSG00000185523	1	213003483	213020991	82	12	78950	1.5895	0.055978	0.605
ARRDC3	ENSG00000113369	5	90664541	90679176	11	4	78950	1.5888	0.056051	0.606
EGFL8	ENSG00000241404	6	32132360	32136058	2	1	78950	1.5883	0.056104	0.606
KCNK18	ENSG00000186795	10	118957000	118969810	65	5	78950	1.5879	0.056149	0.606
MYO19	ENSG00000141140	17	34851477	34899284	74	8	78950	1.5878	0.056166	0.606
GATAD1	ENSG00000157259	7	92076767	92088150	12	4	78950	1.5877	0.056172	0.606
RASA1	ENSG00000145715	5	86563705	86687748	126	12	78950	1.5875	0.056202	0.606
C12orf74	ENSG00000214215	12	93096619	93102325	10	5	78950	1.5874	0.056215	0.606
AC020922.1	ENSG00000267531	19	55851254	55856561	16	3	78950	1.5865	0.056311	0.606
TCEA3	ENSG00000204219	1	23707554	23751233	107	15	78950	1.5863	0.056339	0.606
RP11-343C2.12	ENSG00000272617	16	69362547	69368774	11	3	78950	1.5859	0.05638	0.606
C1QTNF1	ENSG00000173918	17	77018896	77045870	74	7	78950	1.5851	0.056469	0.607
STK33	ENSG00000130413	11	8413418	8615836	617	22	78950	1.5849	0.056495	0.607
NCF1	ENSG00000158517	7	74188309	74203659	5	1	78950	1.5842	0.056576	0.607
MSL2	ENSG00000174579	3	135867764	135916083	47	11	78950	1.584	0.056599	0.607
NYNRIN	ENSG00000205978	14	24867992	24888494	49	10	78950	1.5824	0.056779	0.608
DHRS1	ENSG00000157379	14	24759804	24769039	23	5	78950	1.5824	0.056784	0.608
PSG11	ENSG00000243130	19	43511808	43530664	69	4	78950	1.5821	0.056811	0.608
RREB1	ENSG00000124782	6	7107830	7252213	252	28	78950	1.5818	0.056844	0.608
SGTB	ENSG00000197860	5	64961755	65018862	88	13	78950	1.5818	0.056853	0.608
PUS10	ENSG00000162927	2	61167357	61245394	123	21	78950	1.5815	0.056883	0.608
NRIP1	ENSG00000180530	21	16333556	16437321	169	21	78950	1.5811	0.056927	0.608
NRP2	ENSG00000118257	2	206546714	206662857	121	21	78950	1.5796	0.057097	0.61
NCR2	ENSG00000096264	6	41303393	41318625	61	9	78950	1.5795	0.057116	0.61
SLC9A3	ENSG00000066230	5	473425	524447	131	19	78950	1.5783	0.057254	0.61
FYN	ENSG00000010810	6	111981535	112194655	544	29	78950	1.5782	0.057256	0.61
ASPSCR1	ENSG00000169696	17	79934683	79975282	17	3	78950	1.578	0.057289	0.61
HCG27	ENSG00000206344	6	31165537	31171745	10	6	78950	1.5778	0.057311	0.61
CECR5	ENSG00000069998	22	17618401	17646177	81	12	78950	1.5775	0.057345	0.61
LGALS9	ENSG00000168961	17	25956824	25976586	48	4	78950	1.577	0.0574	0.61
RNF6	ENSG00000127870	13	26706253	26796791	324	33	78950	1.5767	0.057429	0.61
GRIK1	ENSG00000171189	21	30909254	31312351	1115	57	78950	1.5763	0.057482	0.611
CD9	ENSG00000010278	12	6308881	6347425	51	6	78950	1.5756	0.057564	0.611
AMOTL2	ENSG00000114019	3	134074716	134094321	30	6	78950	1.5755	0.05757	0.611
FAH	ENSG00000103876	15	80444832	80479288	126	18	78950	1.5748	0.057656	0.611
KLHL35	ENSG00000149243	11	75133438	75141674	5	2	78950	1.5746	0.057674	0.611
RGS17	ENSG00000091844	6	153325594	153452384	405	20	78950	1.5737	0.057776	0.611
KIAA0556	ENSG00000047578	16	27561454	27791690	212	8	78950	1.5736	0.057788	0.611
CELA3A	ENSG00000142789	1	22328149	22339032	47	6	78950	1.5734	0.057809	0.611
MCM9	ENSG00000111877	6	119134605	119256327	316	16	78950	1.5732	0.057832	0.611
UBR2	ENSG00000024048	6	42531800	42661242	197	18	78950	1.573	0.057861	0.611
AMPD2	ENSG00000116337	1	110158726	110174673	30	7	78950	1.5729	0.057866	0.611
MAN2B1	ENSG00000104774	19	12757325	12777556	23	5	78950	1.5728	0.057879	0.611
RP11-872D17.8	ENSG00000254979	11	57154838	57191532	57	9	78950	1.5723	0.057935	0.611
USP19	ENSG00000172046	3	49145479	49158371	9	3	78950	1.5723	0.057938	0.611
AP000350.4	ENSG00000218537	22	24236613	24241117	23	6	78950	1.5719	0.057989	0.611
OR52W1	ENSG00000175485	11	6220376	6221489	3	2	78950	1.5715	0.058037	0.611
G3BP1	ENSG00000145907	5	151150606	151192346	78	9	78950	1.5712	0.058072	0.611
TNPO2	ENSG00000105576	19	12810008	12834825	12	6	78950	1.5702	0.058186	0.612
RFPL3	ENSG00000128276	22	32750872	32757148	56	6	78950	1.5701	0.058201	0.612
KANSL1	ENSG00000120071	17	44107282	44302733	74	9	78950	1.5699	0.058214	0.612
TNFAIP8L1	ENSG00000185361	19	4639530	4655580	23	4	78950	1.5695	0.058271	0.612
MROH8	ENSG00000101353	20	35729629	35807991	188	16	78950	1.5691	0.058309	0.612
SRSF12	ENSG00000154548	6	89805678	89827800	63	8	78950	1.5685	0.058383	0.612
OR8H1	ENSG00000181693	11	56057529	56058566	4	2	78950	1.5679	0.058453	0.613
PRKG1	ENSG00000185532	10	52750945	54058110	3941	197	78950	1.5675	0.058496	0.613
CTC-534A2.2	ENSG00000253251	5	64920592	64926718	16	4	78950	1.5672	0.05854	0.613
AC131097.4	ENSG00000216921	2	242836136	242844702	8	2	78950	1.567	0.058562	0.613
DTD1	ENSG00000125821	20	18568537	18744561	562	18	78950	1.5667	0.058587	0.613
MEI4	ENSG00000269964	6	78400375	78636691	780	20	78950	1.5663	0.058638	0.613
CCIN	ENSG00000185972	9	36169389	36171329	6	3	78950	1.5663	0.058642	0.613
IGF2BP3	ENSG00000136231	7	23349828	23510086	346	39	78950	1.5659	0.058685	0.613
KIF2A	ENSG00000068796	5	61601989	61833076	454	18	78950	1.5656	0.058725	0.613
DBI	ENSG00000155368	2	120124497	120130126	24	5	78950	1.5646	0.058842	0.614
ZNF319	ENSG00000166188	16	58028572	58034357	9	3	78950	1.5635	0.058967	0.614
MOG	ENSG00000204655	6	29624758	29640149	10	5	78950	1.5635	0.058968	0.614
SNAPIN	ENSG00000143553	1	153631130	153634306	4	2	78950	1.5633	0.058989	0.614
UBR1	ENSG00000159459	15	43235095	43398311	161	15	78950	1.5633	0.058996	0.614
DLG1	ENSG00000075711	3	196769431	197026171	618	24	78950	1.5628	0.059052	0.614
CYP4Z1	ENSG00000186160	1	47533160	47583991	157	5	78950	1.5624	0.059099	0.614
FAM160B2	ENSG00000158863	8	21946670	21962409	28	5	78950	1.5619	0.059157	0.614
ETF1	ENSG00000120705	5	137841784	137878989	56	10	78950	1.5619	0.05916	0.614
NRROS	ENSG00000174004	3	196366557	196388875	31	8	78950	1.5613	0.059223	0.614
HIST1H3B	ENSG00000124693	6	26031817	26032288	1	1	78950	1.5612	0.059233	0.614
RP11-477N12.3	ENSG00000214978	17	9694544	9725388	121	15	78950	1.5612	0.059234	0.614
RPL18A	ENSG00000105640	19	17970685	17974962	4	1	78950	1.5609	0.059269	0.614
CAMK2N1	ENSG00000162545	1	20808884	20812713	2	1	78950	1.5607	0.059299	0.614
KIAA1033	ENSG00000136051	12	105501102	105562912	138	14	78950	1.5603	0.059343	0.614
TWSG1	ENSG00000128791	18	9334765	9402418	195	15	78950	1.5598	0.059398	0.614
SGSM2	ENSG00000141258	17	2240792	2284352	157	19	78950	1.5598	0.059401	0.614
CENPK	ENSG00000123219	5	64813593	64858998	148	11	78950	1.5594	0.059448	0.614
HUNK	ENSG00000142149	21	33245628	33416946	520	50	78950	1.5592	0.059475	0.614
2020-03-05	ENSG00000198060	10	94050920	94113721	70	7	78950	1.5585	0.059558	0.615
RBPJ	ENSG00000168214	4	26165077	26436541	375	34	78950	1.5579	0.059625	0.615
LAMTOR4	ENSG00000188186	7	99746530	99753567	7	2	78950	1.5573	0.059695	0.615
IL27RA	ENSG00000104998	19	14142560	14163743	3	2	78950	1.5573	0.059696	0.615
ABHD14B	ENSG00000114779	3	52002526	52017425	4	2	78950	1.5569	0.059743	0.615
ABHD14A	ENSG00000248487	3	52005442	52015212	4	2	78950	1.5569	0.059743	0.615
UBA7	ENSG00000182179	3	49842640	49851379	7	2	78950	1.5569	0.059753	0.615
MYO10	ENSG00000145555	5	16665395	16936372	602	65	78950	1.5566	0.059779	0.615
ZNF74	ENSG00000185252	22	20748405	20762745	42	4	78950	1.5562	0.059833	0.615
JARID2	ENSG00000008083	6	15246527	15522252	669	48	78950	1.5555	0.059917	0.615
NPRL3	ENSG00000103148	16	134273	188859	57	6	78950	1.5549	0.059985	0.616
ASTN1	ENSG00000152092	1	176826438	177134109	663	53	78950	1.5537	0.060132	0.617
SLC39A11	ENSG00000133195	17	70642088	71088851	1089	99	78950	1.5536	0.060143	0.617
ZNF8	ENSG00000083842	19	58790317	58807254	55	8	78950	1.5525	0.060266	0.617
ZNF8	ENSG00000273439	19	58790318	58807254	55	8	78950	1.5525	0.060266	0.617
FLCN	ENSG00000154803	17	17115526	17140502	78	12	78950	1.5516	0.060382	0.617
LCE3D	ENSG00000163202	1	152551857	152552980	2	1	78950	1.5513	0.060409	0.617
OR2J1	ENSG00000204702	6	29068386	29069658	1	1	78950	1.5511	0.060438	0.617
PLA2G2E	ENSG00000188784	1	20246502	20250110	9	4	78950	1.5511	0.060442	0.617
RP11-244H3.4	ENSG00000271741	1	35447134	35497342	76	2	78950	1.551	0.060447	0.617
TRAPPC13	ENSG00000113597	5	64920543	64962060	123	10	78950	1.551	0.060456	0.617
MATR3	ENSG00000015479	5	138609441	138667360	36	3	78950	1.5499	0.060585	0.618
STYK1	ENSG00000060140	12	10771538	10826917	140	8	78950	1.5491	0.060673	0.619
SHROOM1	ENSG00000164403	5	132157833	132166590	6	1	78950	1.5485	0.060754	0.619
OR10AD1	ENSG00000172640	12	48596081	48597170	11	2	78950	1.5482	0.060785	0.619
C10orf113	ENSG00000204683	10	21414692	21435488	21	5	78950	1.548	0.060806	0.619
AMHR2	ENSG00000135409	12	53817639	53825318	13	1	78950	1.5479	0.060819	0.619
DEFA1	ENSG00000206047	8	6835171	6837602	1	1	78950	1.5472	0.060909	0.619
C3orf14	ENSG00000114405	3	62304648	62321888	9	3	78950	1.5472	0.060911	0.619
NDUFAF5	ENSG00000101247	20	13765596	13799067	96	14	78950	1.5463	0.061019	0.619
ARHGAP42	ENSG00000165895	11	100558384	100862668	1233	57	78950	1.546	0.061049	0.619
TRAF5	ENSG00000082512	1	211499957	211548288	100	16	78950	1.546	0.061053	0.619
ANKRD45	ENSG00000183831	1	173578700	173639001	54	8	78950	1.5459	0.061067	0.619
NEDD4L	ENSG00000049759	18	55711599	56068772	936	74	78950	1.5453	0.061141	0.62
LTK	ENSG00000062524	15	41795836	41806085	24	6	78950	1.5443	0.061256	0.62
ESYT3	ENSG00000158220	3	138153428	138200528	89	16	78950	1.5439	0.061308	0.621
MTAP	ENSG00000099810	9	21802542	21931646	232	24	78950	1.5434	0.061361	0.621
AC025263.3	ENSG00000258052	12	70195449	70249143	175	20	78950	1.5429	0.061427	0.621
GPR31	ENSG00000120436	6	167569759	167571817	3	2	78950	1.5423	0.061497	0.622
RAB3IP	ENSG00000127328	12	70132461	70216984	232	22	78950	1.5417	0.061574	0.622
POLDIP3	ENSG00000100227	22	42979727	43010968	50	8	78950	1.5412	0.061635	0.622
AC006455.1	ENSG00000230000	7	62809239	62812151	3	1	78950	1.5405	0.061725	0.623
LUZP1	ENSG00000169641	1	23410516	23504301	152	16	78950	1.5404	0.061734	0.623
CHST6	ENSG00000183196	16	75510949	75529282	34	9	78950	1.5399	0.06179	0.623
XPO6	ENSG00000169180	16	28109300	28223241	91	4	78950	1.5395	0.061837	0.623
ZYG11B	ENSG00000162378	1	53192126	53293014	266	13	78950	1.5395	0.061842	0.623
ANKS1A	ENSG00000064999	6	34857042	35059179	463	37	78950	1.5393	0.06187	0.623
ACAD10	ENSG00000111271	12	112123857	112194903	63	5	78950	1.5379	0.062038	0.624
RNF166	ENSG00000158717	16	88762903	88772829	1	1	78950	1.5378	0.062046	0.624
ERICH1	ENSG00000104714	8	564746	688106	681	36	78950	1.5365	0.062202	0.625
USH1G	ENSG00000182040	17	72912176	72919351	3	2	78950	1.5363	0.062232	0.625
KLHL18	ENSG00000114648	3	47324407	47388306	57	11	78950	1.5353	0.06235	0.626
CYP2C18	ENSG00000108242	10	96443251	96495947	139	14	78950	1.5344	0.062467	0.626
ZMYM6	ENSG00000163867	1	35449523	35497569	72	2	78950	1.5342	0.06249	0.626
NEO1	ENSG00000067141	15	73344051	73597547	530	20	78950	1.5339	0.062521	0.626
CD151	ENSG00000177697	11	832843	839831	27	1	78950	1.533	0.062641	0.627
RP11-257K9.8	ENSG00000243501	6	73919469	73972919	164	22	78950	1.5329	0.062647	0.627
NPAS1	ENSG00000130751	19	47523077	47549033	5	1	78950	1.5326	0.062691	0.627
CD70	ENSG00000125726	19	6583194	6604114	75	12	78950	1.5321	0.062746	0.627
LTV1	ENSG00000135521	6	144164481	144184949	38	6	78950	1.5317	0.062797	0.627
OTOP2	ENSG00000183034	17	72920370	72930007	4	2	78950	1.5316	0.062814	0.627
TRMT5	ENSG00000126814	14	61438169	61448076	10	3	78950	1.5316	0.062815	0.627
TLK1	ENSG00000198586	2	171847333	172087824	536	16	78950	1.5312	0.062863	0.627
FAM63B	ENSG00000128923	15	59063391	59154099	186	18	78950	1.5303	0.062967	0.627
CDH19	ENSG00000071991	18	64168320	64271375	207	23	78950	1.5302	0.062981	0.627
VWA2	ENSG00000165816	10	115999018	116051272	110	15	78950	1.5298	0.063039	0.627
B3GAT1	ENSG00000109956	11	134248398	134281812	113	10	78950	1.5296	0.063062	0.627
GBE1	ENSG00000114480	3	81538850	81811312	450	28	78950	1.5293	0.06309	0.627
SNX27	ENSG00000143376	1	151584541	151671567	92	9	78950	1.5291	0.06312	0.627
ATXN2	ENSG00000204842	12	111890018	112037480	104	7	78950	1.5291	0.063125	0.627
AC015688.3	ENSG00000266728	17	25950390	25967803	34	3	78950	1.5277	0.063291	0.627
CCR5	ENSG00000160791	3	46411633	46417697	16	3	78950	1.5275	0.063317	0.627
USP12	ENSG00000152484	13	27640293	27746033	259	20	78950	1.5273	0.063347	0.627
B3GNT4	ENSG00000176383	12	122688090	122693499	7	2	78950	1.5268	0.063403	0.627
WNT9B	ENSG00000158955	17	44910567	44964096	112	13	78950	1.5265	0.063445	0.627
CSN2	ENSG00000135222	4	70820974	70826725	12	3	78950	1.5264	0.063457	0.627
MAFF	ENSG00000185022	22	38597889	38612518	27	3	78950	1.5263	0.063467	0.627
EBF1	ENSG00000164330	5	158122928	158526769	684	52	78950	1.5257	0.063541	0.627
OR2H1	ENSG00000204688	6	29424958	29432105	1	1	78950	1.5257	0.063545	0.627
HMGA1	ENSG00000137309	6	34204650	34214008	12	3	78950	1.5255	0.063572	0.627
RASSF5	ENSG00000136653	1	206680879	206762616	183	26	78950	1.5254	0.063574	0.627
H1FNT	ENSG00000187166	12	48722763	48724062	7	3	78950	1.5254	0.063585	0.627
KRTAP6-1	ENSG00000184724	21	31985750	31986249	1	1	78950	1.5254	0.063586	0.627
WDR5B	ENSG00000196981	3	122130715	122134882	6	3	78950	1.525	0.063634	0.627
DNAH6	ENSG00000115423	2	84743579	85046713	616	16	78950	1.5249	0.063642	0.627
FGF8	ENSG00000107831	10	103529899	103535854	3	2	78950	1.5246	0.063683	0.628
PRPF8	ENSG00000174231	17	1553923	1588176	93	8	78950	1.5236	0.063808	0.628
HOXC8	ENSG00000037965	12	54402832	54407570	3	1	78950	1.5228	0.063909	0.629
TBX21	ENSG00000073861	17	45810610	45823485	39	8	78950	1.5226	0.063934	0.629
AC010547.9	ENSG00000261611	16	71481503	71523214	69	13	78950	1.5205	0.064193	0.631
PARP11	ENSG00000111224	12	3900213	3982608	224	22	78950	1.5202	0.064231	0.631
KSR1	ENSG00000141068	17	25783670	25953461	296	26	78950	1.5191	0.064367	0.632
IMPG2	ENSG00000081148	3	100941390	101039404	175	11	78950	1.519	0.064376	0.632
C16orf54	ENSG00000185905	16	29753784	29757327	3	1	78950	1.5186	0.064429	0.632
PPM1M	ENSG00000164088	3	52279841	52284613	3	1	78950	1.5184	0.064461	0.632
AVP	ENSG00000101200	20	3063202	3065370	2	1	78950	1.5174	0.064584	0.633
ZNF541	ENSG00000118156	19	48023942	48059113	26	5	78950	1.5173	0.064595	0.633
TADA2A	ENSG00000108264	17	35766965	35839835	183	17	78950	1.517	0.064639	0.633
TMEM214	ENSG00000119777	2	27255778	27264563	5	2	78950	1.5169	0.064643	0.633
KDM3A	ENSG00000115548	2	86667770	86719839	98	12	78950	1.5167	0.064676	0.633
PUS7	ENSG00000091127	7	105080108	105162714	240	24	78950	1.5164	0.064707	0.633
DUSP26	ENSG00000133878	8	33448856	33457624	17	3	78950	1.516	0.064765	0.633
APC	ENSG00000134982	5	112043195	112181936	276	15	78950	1.5158	0.06479	0.633
COL9A1	ENSG00000112280	6	70924764	71012786	351	30	78950	1.514	0.065011	0.635
HSPA1L	ENSG00000204390	6	31777396	31783437	15	7	78950	1.5136	0.065068	0.635
COIL	ENSG00000121058	17	55015548	55038415	45	9	78950	1.5133	0.065101	0.635
CAMKV	ENSG00000164076	3	49895421	49907655	16	4	78950	1.5128	0.065163	0.635
IFIT1	ENSG00000185745	10	91152303	91163745	26	7	78950	1.5123	0.065233	0.635
SOX9	ENSG00000125398	17	70117161	70122561	7	2	78950	1.512	0.065272	0.635
NDUFS3	ENSG00000213619	11	47586888	47606114	17	6	78950	1.5118	0.065288	0.635
SOX7	ENSG00000258724	8	10582909	10697357	573	20	78950	1.5112	0.065363	0.635
S1PR1	ENSG00000170989	1	101702444	101707074	8	3	78950	1.5112	0.065372	0.635
MYC	ENSG00000136997	8	128747680	128753674	7	2	78950	1.511	0.065401	0.635
ODF4	ENSG00000184650	17	8243182	8249364	33	4	78950	1.5101	0.065512	0.635
DPYSL5	ENSG00000157851	2	27070615	27173219	151	10	78950	1.5101	0.065513	0.635
CENPM	ENSG00000100162	22	42334725	42343168	26	4	78950	1.51	0.065519	0.635
MAP3K5	ENSG00000197442	6	136878185	137113656	301	20	78950	1.5097	0.065559	0.635
H1FX	ENSG00000184897	3	129033615	129035120	6	2	78950	1.5096	0.065572	0.635
CTNND1	ENSG00000198561	11	57520715	57587018	81	11	78950	1.5085	0.065709	0.636
LY75-CD302	ENSG00000248672	2	160628362	160761221	428	30	78950	1.5083	0.065735	0.636
LY75	ENSG00000054219	2	160628362	160761260	428	30	78950	1.5083	0.065735	0.636
CD209	ENSG00000090659	19	7804879	7812464	16	4	78950	1.508	0.06578	0.636
INTS6	ENSG00000102786	13	51928213	52028400	142	13	78950	1.5073	0.065872	0.637
RABL2A	ENSG00000144134	2	114384806	114400973	38	6	78950	1.5066	0.065954	0.637
UBALD1	ENSG00000153443	16	4658884	4665028	11	4	78950	1.5065	0.065975	0.637
AC006116.20	ENSG00000267710	19	56784138	56821819	100	12	78950	1.5061	0.066021	0.637
DEFB134	ENSG00000205882	8	11850692	11853821	13	4	78950	1.5059	0.066045	0.637
METTL8	ENSG00000123600	2	172173919	172291312	210	24	78950	1.5053	0.06612	0.637
PRR11	ENSG00000068489	17	57232860	57282066	76	9	78950	1.5052	0.066138	0.637
SOX7	ENSG00000171056	8	10581278	10697357	579	20	78950	1.5048	0.066185	0.637
GAL3ST1	ENSG00000128242	22	30950622	30970574	52	19	78950	1.5042	0.066263	0.637
IPO11	ENSG00000086200	5	61699799	61924409	370	18	78950	1.5039	0.066308	0.637
TRPV2	ENSG00000187688	17	16318856	16340317	60	9	78950	1.5033	0.066377	0.637
THEMIS	ENSG00000172673	6	128029217	128239776	380	28	78950	1.5032	0.066397	0.637
ZBTB7B	ENSG00000160685	1	154975127	154990998	21	8	78950	1.5023	0.066512	0.637
2020-09-04	ENSG00000108387	17	56597611	56618179	33	8	78950	1.5021	0.066536	0.637
SERPINB12	ENSG00000166634	18	61223393	61234244	28	4	78950	1.5012	0.066647	0.637
CCDC126	ENSG00000169193	7	23636998	23684327	72	10	78950	1.501	0.066682	0.637
PHLPP2	ENSG00000040199	16	71671738	71758604	171	16	78950	1.5008	0.066698	0.637
RPS16	ENSG00000105193	19	39923847	39926588	12	3	78950	1.5007	0.066719	0.637
ERAL1	ENSG00000132591	17	27181956	27188085	13	1	78950	1.5004	0.066751	0.637
MRM1	ENSG00000129282	17	34958001	34965407	13	3	78950	1.5002	0.066785	0.637
SPTBN2	ENSG00000173898	11	66452719	66496697	30	12	78950	1.5	0.066806	0.637
DCAF17	ENSG00000115827	2	172290727	172341562	153	10	78950	1.4998	0.066829	0.637
PDGFRA	ENSG00000134853	4	55095264	55164414	132	9	78950	1.4998	0.066829	0.637
RUFY4	ENSG00000188282	2	218899683	218955304	127	12	78950	1.4996	0.066856	0.637
TSSK3	ENSG00000162526	1	32817122	32829913	5	3	78950	1.4996	0.066857	0.637
AL020996.1	ENSG00000223474	1	26145212	26147288	6	2	78950	1.4995	0.066866	0.637
AC005609.1	ENSG00000249034	5	140240341	140243224	9	5	78950	1.4995	0.066872	0.637
UBE2W	ENSG00000104343	8	74692332	74791145	104	12	78950	1.4994	0.066881	0.637
TRIM64C	ENSG00000214891	11	49075266	49080664	15	4	78950	1.4982	0.067039	0.638
ZNF354C	ENSG00000177932	5	178487416	178510538	47	9	78950	1.4981	0.067057	0.638
MBD2	ENSG00000134046	18	51679079	51751158	117	13	78950	1.4978	0.067088	0.638
SLC41A3	ENSG00000114544	3	125725198	125820404	336	16	78950	1.4976	0.067118	0.638
SH2D5	ENSG00000189410	1	21046225	21059330	34	8	78950	1.4974	0.067143	0.638
CAV1	ENSG00000105974	7	116164839	116201233	94	11	78950	1.4967	0.067232	0.638
FAM180B	ENSG00000196666	11	47608198	47610746	2	1	78950	1.4965	0.067259	0.638
ATP6V1G2	ENSG00000213760	6	31512239	31516204	12	5	78950	1.4963	0.067285	0.638
KHDC1	ENSG00000135314	6	73951037	74020088	244	16	78950	1.4962	0.067297	0.638
CCNH	ENSG00000134480	5	86687311	86708836	17	3	78950	1.4958	0.067348	0.638
NPAS3	ENSG00000151322	14	33404139	34273382	2182	217	78950	1.4957	0.067368	0.638
OR2G2	ENSG00000177489	1	247751662	247752615	6	4	78950	1.4947	0.067498	0.639
LASP1	ENSG00000002834	17	37026112	37078023	165	33	78950	1.4947	0.067502	0.639
VARS2	ENSG00000137411	6	30876019	30894236	5	3	78950	1.4943	0.067553	0.639
TOX4	ENSG00000092203	14	21944756	21967319	56	6	78950	1.494	0.067586	0.639
CDC42EP2	ENSG00000149798	11	65082289	65089900	9	3	78950	1.4926	0.067771	0.64
LRRC1	ENSG00000137269	6	53659295	53788919	339	17	78950	1.4923	0.067807	0.64
RP11-156E8.1	ENSG00000272195	1	245132652	245134390	4	1	78950	1.4921	0.067835	0.64
VHL	ENSG00000134086	3	10182692	10193904	39	7	78950	1.4918	0.067875	0.64
SLC38A4	ENSG00000139209	12	47158546	47226191	188	27	78950	1.4916	0.067904	0.64
RBPMS	ENSG00000157110	8	30241944	30429778	325	20	78950	1.491	0.067976	0.641
ARHGEF26	ENSG00000114790	3	153838792	153975616	307	17	78950	1.4909	0.067993	0.641
REEP1	ENSG00000068615	2	86441116	86565206	393	17	78950	1.4907	0.068019	0.641
IKZF1	ENSG00000185811	7	50343720	50472799	198	32	78950	1.49	0.068118	0.641
NQO2	ENSG00000124588	6	2988221	3019996	205	22	78950	1.4894	0.068189	0.642
BBIP1	ENSG00000214413	10	112658488	112679032	39	10	78950	1.4889	0.068262	0.642
ACADSB	ENSG00000196177	10	124768495	124817827	166	24	78950	1.4883	0.068331	0.642
B3GNT8	ENSG00000177191	19	41931264	41934635	6	2	78950	1.4882	0.068347	0.642
MYADML2	ENSG00000185105	17	79897521	79905109	14	1	78950	1.4881	0.068364	0.642
PLRG1	ENSG00000171566	4	155456158	155471587	44	3	78950	1.488	0.068375	0.642
TXNDC15	ENSG00000113621	5	134209493	134237215	21	7	78950	1.4875	0.068445	0.642
COL9A3	ENSG00000092758	20	61447596	61472511	16	4	78950	1.4873	0.068472	0.642
TCF3	ENSG00000071564	19	1609291	1652604	8	1	78950	1.4871	0.0685	0.642
TRIM23	ENSG00000113595	5	64885507	64921802	110	11	78950	1.4868	0.06853	0.642
HEMGN	ENSG00000136929	9	100689073	100707138	28	4	78950	1.4865	0.068568	0.642
NFS1	ENSG00000244005	20	34255977	34287281	63	7	78950	1.4864	0.06858	0.642
TMX2-CTNND1	ENSG00000254462	11	57480077	57559058	104	12	78950	1.4863	0.068606	0.642
AC010642.1	ENSG00000267216	19	58790332	58826563	66	10	78950	1.4844	0.068849	0.643
HEPHL1	ENSG00000181333	11	93754527	93846917	177	15	78950	1.4843	0.068861	0.643
BGLAP	ENSG00000242252	1	156211753	156213112	1	1	78950	1.4843	0.06887	0.643
CDK4	ENSG00000135446	12	58141510	58149796	8	3	78950	1.4833	0.068998	0.643
ZBTB34	ENSG00000177125	9	129622944	129648157	28	8	78950	1.4833	0.068999	0.643
C10orf54	ENSG00000107738	10	73507316	73533255	71	15	78950	1.4832	0.069016	0.643
CCNA1	ENSG00000133101	13	37005967	37017019	19	3	78950	1.483	0.069036	0.643
HNRNPCL1	ENSG00000179172	1	12907261	12908578	4	1	78950	1.4821	0.069154	0.643
CCDC53	ENSG00000120860	12	102406705	102455927	93	13	78950	1.4821	0.069163	0.643
PINX1	ENSG00000254093	8	10622473	10697394	415	20	78950	1.4818	0.069198	0.643
NFKB2	ENSG00000077150	10	104153867	104162281	13	7	78950	1.4817	0.069208	0.643
RP1-228P16.5	ENSG00000257955	12	48413554	48419165	26	4	78950	1.4817	0.069214	0.643
CELF5	ENSG00000161082	19	3224701	3297074	156	12	78950	1.4807	0.069349	0.644
EIF3A	ENSG00000107581	10	120794356	120840316	60	6	78950	1.4805	0.069376	0.644
PICALM	ENSG00000073921	11	85668727	85780924	316	19	78950	1.4796	0.069488	0.645
LRCH4	ENSG00000077454	7	100169855	100183776	27	6	78950	1.478	0.069707	0.647
SENP7	ENSG00000138468	3	101043049	101232085	518	10	78950	1.4776	0.069752	0.647
VWC2L	ENSG00000174453	2	215275789	215443683	390	25	78950	1.4769	0.069851	0.647
[truncated: 16,508 more rows]

## Sheet: T7.tissue53
Table 7.Tissue enrichment analysis for genes differentially associated with the two disorders (performed in 53 general tissue types in GTEx using MAGMA)
Tissues that having an adjusted p-value (FDR) below 0.05 are highlighted in bold.
Name	Coefficient	Coefficient_std_error	Coefficient_P_value	P(FDR)
Skin_Not_Sun_Exposed_(Suprapubic)	8.78099e-09	3.52158e-09	0.00632484	0.335
Skin_Sun_Exposed_(Lower_leg)	7.38985e-09	3.38708e-09	0.0145631	0.386
Prostate	3.41895e-09	3.42755e-09	0.159264	0.987
Testis	2.66918e-09	2.80574e-09	0.170719	0.987
Brain_Substantia_nigra	2.55985e-09	2.74317e-09	0.175366	0.987
Brain_Spinal_cord_(cervical_c-1)	2.41379e-09	2.94563e-09	0.206266	0.987
Brain_Hippocampus	1.83749e-09	2.64846e-09	0.243905	0.987
Brain_Cortex	1.84236e-09	2.66505e-09	0.244687	0.987
Brain_Hypothalamus	1.90907e-09	2.83851e-09	0.250614	0.987
Lung	2.03282e-09	3.05187e-09	0.252677	0.987
Thyroid	1.73484e-09	2.81829e-09	0.269091	0.987
Brain_Cerebellar_Hemisphere	1.70232e-09	2.79616e-09	0.271327	0.987
Muscle_Skeletal	1.7899e-09	3.05682e-09	0.279092	0.987
Small_Intestine_Terminal_Ileum	1.96897e-09	3.44717e-09	0.283938	0.987
Brain_Anterior_cingulate_cortex_(BA24)	1.5296e-09	2.76079e-09	0.289774	0.987
Minor_Salivary_Gland	1.24632e-09	2.85776e-09	0.331376	0.987
Brain_Frontal_Cortex_(BA9)	1.11535e-09	2.57668e-09	0.332557	0.987
Bladder	6.28351e-10	3.07903e-09	0.419148	0.987
Stomach	4.28879e-10	3.44128e-09	0.450409	0.987
Brain_Amygdala	2.56132e-10	2.69046e-09	0.462078	0.987
Vagina	-2.25333e-10	2.90121e-09	0.530954	0.987
Spleen	-4.58096e-10	3.17664e-09	0.557332	0.987
Brain_Cerebellum	-4.47742e-10	2.83935e-09	0.56265	0.987
Esophagus_Muscularis	-5.10048e-10	2.9851e-09	0.567835	0.987
Esophagus_Mucosa	-7.3744e-10	3.0842e-09	0.594487	0.987
Colon_Sigmoid	-9.19932e-10	2.96376e-09	0.621869	0.987
Brain_Putamen_(basal_ganglia)	-8.92427e-10	2.72114e-09	0.628529	0.987
Brain_Caudate_(basal_ganglia)	-9.4271e-10	2.76777e-09	0.633299	0.987
Cells_EBV-transformed_lymphocytes	-1.17857e-09	3.36494e-09	0.636924	0.987
Kidney_Cortex	-1.10601e-09	2.97147e-09	0.645132	0.987
Pancreas	-9.8388e-10	2.54099e-09	0.650697	0.987
Brain_Nucleus_accumbens_(basal_ganglia)	-1.19962e-09	2.8353e-09	0.66389	0.987
Colon_Transverse	-1.53684e-09	3.53085e-09	0.668314	0.987
Heart_Left_Ventricle	-1.32406e-09	2.6775e-09	0.689528	0.987
Fallopian_Tube	-1.42976e-09	2.88651e-09	0.689815	0.987
Pituitary	-1.994e-09	2.92464e-09	0.752315	0.987
Adipose_Subcutaneous	-2.03574e-09	2.9586e-09	0.754298	0.987
Cervix_Endocervix	-2.44924e-09	2.99666e-09	0.793128	0.987
Uterus	-2.69865e-09	3.19809e-09	0.800619	0.987
Ovary	-2.99882e-09	2.92515e-09	0.847362	0.987
Cells_Transformed_fibroblasts	-2.98563e-09	2.89233e-09	0.849024	0.987
Artery_Aorta	-2.8514e-09	2.55674e-09	0.867629	0.987
Whole_Blood	-3.52757e-09	3.11713e-09	0.871114	0.987
Cervix_Ectocervix	-3.69457e-09	3.0159e-09	0.889718	0.987
Liver	-3.88594e-09	3.09125e-09	0.895637	0.987
Heart_Atrial_Appendage	-3.53255e-09	2.70782e-09	0.903981	0.987
Adipose_Visceral_(Omentum)	-4.43094e-09	3.25602e-09	0.913219	0.987
Adrenal_Gland	-4.59512e-09	2.95468e-09	0.940051	0.987
Artery_Coronary	-4.20579e-09	2.65273e-09	0.943569	0.987
Esophagus_Gastroesophageal_Junction	-4.61526e-09	2.8572e-09	0.946878	0.987
Breast_Mammary_Tissue	-4.8734e-09	2.70353e-09	0.964275	0.987
Artery_Tibial	-5.22038e-09	2.67558e-09	0.974479	0.987
Nerve_Tibial	-5.87976e-09	2.63516e-09	0.987169	0.987

## Sheet: T8.brain13
Table 8. Tissue enrichment analysis within 13 GTEx brain regions
Regions with an adjusted p-value (FDR) below 0.05 are highlighted in bold. This is a competitive analysis comapring each brain regions against others. For example, for the first row, the results are computed for cortex versus other brain regions instead of cortex versus other tissues in GTEx (as in the last table).
Name	Coefficient	Coefficient_std_error	Coefficient_P_value	P(FDR)
Brain_Frontal_Cortex_(BA9)	5.77904e-09	2.71441e-09	0.016626	0.216
Brain_Cortex	4.68041e-09	2.93437e-09	0.0553524	0.36
Brain_Cerebellar_Hemisphere	2.95576e-09	3.13939e-09	0.173222	0.751
Brain_Anterior_cingulate_cortex_(BA24)	1.37249e-09	2.47845e-09	0.289869	0.88
Brain_Cerebellum	1.48313e-09	3.76903e-09	0.346973	0.88
Brain_Substantia_nigra	6.25113e-10	2.63242e-09	0.406147	0.88
Brain_Hippocampus	-3.70019e-10	2.58664e-09	0.556875	0.897
Brain_Caudate_(basal_ganglia)	-7.22324e-10	2.53253e-09	0.612262	0.897
Brain_Spinal_cord_(cervical_c-1)	-1.97913e-09	2.90582e-09	0.752093	0.897
Brain_Hypothalamus	-1.93996e-09	2.78692e-09	0.756815	0.897
Brain_Amygdala	-1.71435e-09	2.40855e-09	0.761698	0.897
Brain_Nucleus_accumbens_(basal_ganglia)	-2.53362e-09	2.67535e-09	0.828187	0.897
Brain_Putamen_(basal_ganglia)	-5.97246e-09	2.65068e-09	0.987876	0.988

## Sheet: T9.cell.type
Table 9. Cell-type enrichment analysis for genes differentially associated with the two disorders (performed in 166 cell types using MAGMA)
Cell types with an adjusted p-value (false discovery rate) below 0.05 within one dataset are highlighted in bold.
Dataset	brain_region	Cell_type	Cell type_Full name	NGENES	BETA	BETA_STD	SE	P	P (FDR) within one dataset	P (FDR) across all datasets
Linnarsson_GSE76381_Human_Midbrain	Midbrain	Gaba	GABAergic neurons	14799	0.18213	0.045505	0.055362	0.00050258	0.0125645	0.0834283
GSE104276_Human_Prefrontal_cortex_all_ages	Prefrontal cortex	GABAergic_neurons	GABAergic neurons	17338	0.046154	0.072579	0.016748	0.0029308	0.0175848	0.139689
Linnarsson_GSE76381_Human_Midbrain	Midbrain	NbGaba	GABAergic neurons neuroblasts	14799	0.12781	0.03523	0.047157	0.003366	0.02805	0.139689
Linnarsson_GSE76381_Human_Midbrain	Midbrain	RN	red nucleus	14799	0.184	0.051764	0.065722	0.0025612	0.02805	0.139689
Linnarsson_GSE76381_Human_Midbrain	Midbrain	DA0	dopaminergic neurons	14799	0.18527	0.043992	0.078306	0.009	0.045	0.18675
Linnarsson_GSE76381_Human_Midbrain	Midbrain	DA1	dopaminergic neurons	14799	0.11869	0.040267	0.048622	0.0073273	0.045	0.173762
Allen_Human_MTG_level2	Middle Temporal Gyrus	Exc_L4.6_RORB_SEMA3E	glutamatergic neurons	17393	0.029861	0.06559	0.011455	0.0045728	0.197096	0.145413
Allen_Human_MTG_level2	Middle Temporal Gyrus	Inh_L1.3_SST_CALB1	GABAergic neurons	17393	0.030128	0.056606	0.011774	0.0052559	0.197096	0.145413
Linnarsson_GSE76381_Human_Midbrain	Midbrain	DA2	dopaminergic neurons	14799	0.090028	0.025916	0.057846	0.059827	0.249279	0.522699
Allen_Human_MTG_level2	Middle Temporal Gyrus	Exc_L3.5_RORB_ESR1	glutamatergic neurons	17393	0.022311	0.047804	0.010692	0.018461	0.301905	0.303735
Allen_Human_MTG_level2	Middle Temporal Gyrus	Exc_L6_FEZF2_SCUBE1	glutamatergic neurons	17393	0.017084	0.039651	0.0083285	0.020127	0.301905	0.303735
Allen_Human_MTG_level2	Middle Temporal Gyrus	Inh_L3.5_SST_ADGRG6	GABAergic neurons	17393	0.023147	0.046443	0.011126	0.018753	0.301905	0.303735
Linnarsson_GSE76381_Human_Midbrain	Midbrain	NbML1	mediolateral neuroblasts	14799	0.094124	0.029124	0.074388	0.10289	0.321531	0.742597
Linnarsson_GSE76381_Human_Midbrain	Midbrain	NbML5	mediolateral neuroblasts	14799	0.093465	0.024182	0.072635	0.099097	0.321531	0.742597
Allen_Human_MTG_level2	Middle Temporal Gyrus	Exc_L4.5_RORB_DAPK2	glutamatergic neurons	17393	0.020145	0.043696	0.010922	0.03257	0.407125	0.450552
GSE104276_Human_Prefrontal_cortex_all_ages	Prefrontal cortex	Microglia	microglia	17338	0.0094576	0.017077	0.0087507	0.1399	0.4197	0.858576
GSE67835_Human_Cortex	Cortex	fetal_quiescent	fetal_quiescent	16680	0.015076	0.023751	0.0091156	0.049084	0.441756	0.500197
Allen_Human_MTG_level2	Middle Temporal Gyrus	Exc_L3.5_RORB_COL22A1	glutamatergic neurons	17393	0.016334	0.034332	0.0097528	0.046997	0.448238	0.500197
Allen_Human_MTG_level2	Middle Temporal Gyrus	Exc_L4.6_RORB_C1R	glutamatergic neurons	17393	0.017111	0.037963	0.010267	0.047812	0.448238	0.500197
Allen_Human_MTG_level2	Middle Temporal Gyrus	Exc_L3.5_RORB_FILIP1L	glutamatergic neurons	17393	0.016757	0.037349	0.010515	0.055525	0.462708	0.512064
Linnarsson_GSE101601_Human_Temporal_cortex	Temporal cortex	Glut_4	glutamatergic neurons	17195	0.22807	0.047052	0.13623	0.047063	0.517693	0.500197
Allen_Human_MTG_level2	Middle Temporal Gyrus	Exc_L4.6_FEZF2_IL26	glutamatergic neurons	17393	0.014164	0.031514	0.0096265	0.070607	0.529552	0.586038
GSE67835_Human_Cortex_woFetal	Cortex	astrocytes	Astrocytes	16680	0.0045072	0.0075638	0.0081194	0.28941	0.544092	0.877033
GSE67835_Human_Cortex_woFetal	Cortex	hybrid	hybrid	16680	0.013596	0.025704	0.011584	0.12027	0.544092	0.831867
GSE67835_Human_Cortex_woFetal	Cortex	microglia	microglia	16680	0.0038761	0.004904	0.0078576	0.31091	0.544092	0.877033
GSE67835_Human_Cortex_woFetal	Cortex	neurons	neurons	16680	0.0051099	0.0097755	0.008331	0.26982	0.544092	0.877033
Linnarsson_GSE76381_Human_Midbrain	Midbrain	NbM	medial neuroblast	14799	0.067764	0.019589	0.080775	0.20076	0.557667	0.877033
Linnarsson_GSE101601_Human_Temporal_cortex	Temporal cortex	GABA_2	GABAergic neurons	17195	0.1859	0.021023	0.1993	0.17548	0.564658	0.877033
Linnarsson_GSE101601_Human_Temporal_cortex	Temporal cortex	GABA_5	GABAergic neurons	17195	0.18737	0.019141	0.22773	0.20533	0.564658	0.877033
Linnarsson_GSE101601_Human_Temporal_cortex	Temporal cortex	Glut_5	glutamatergic neurons	17195	0.23444	0.027042	0.24317	0.1675	0.564658	0.877033
Allen_Human_LGN_level1	Lateral Geniculate Nucleus	GABAergic	GABAergic neurons	17393	0.010103	0.02167	0.011426	0.18831	0.56493	0.877033
Allen_Human_MTG_level2	Middle Temporal Gyrus	Exc_L5.6_FEZF2_ABO	glutamatergic neurons	17393	0.012471	0.028761	0.0094907	0.094434	0.643868	0.742597
Allen_Human_MTG_level1	Middle Temporal Gyrus	GABAergic	GABAergic neurons	17393	-0.0036034	-0.0070796	0.016049	0.58882	0.67095	0.99998
Allen_Human_MTG_level1	Middle Temporal Gyrus	Glutamatergic	glutamatergic neurons	17393	0.0087522	0.019421	0.012641	0.24436	0.67095	0.877033
Allen_Human_MTG_level1	Middle Temporal Gyrus	Non.neuronal	Non.neuronal	17393	-0.0047211	-0.0066314	0.010668	0.67095	0.67095	0.99998
GSE67835_Human_Cortex	Cortex	astrocytes	Astrocytes	16680	0.0028407	0.0047672	0.0077441	0.35688	0.7011	0.877033
GSE67835_Human_Cortex	Cortex	hybrid	hybrid	16680	0.0083749	0.015834	0.011348	0.23026	0.7011	0.877033
GSE67835_Human_Cortex	Cortex	microglia	microglia	16680	0.0027907	0.0035308	0.0077384	0.35919	0.7011	0.877033
GSE67835_Human_Cortex	Cortex	neurons	neurons	16680	0.0023904	0.004573	0.0085178	0.3895	0.7011	0.91985
Linnarsson_GSE76381_Human_Midbrain	Midbrain	Sert	serotonergic neurons	14799	0.019038	0.0080198	0.033004	0.28203	0.705075	0.877033
DroNc_Human_Hippocampus	Hippocampus	exCA1	pyramidal neurons (Hip CA)	16994	0.20599	0.01957	0.19071	0.14005	0.7241	0.858576
DroNc_Human_Hippocampus	Hippocampus	exDG	granule neurons (Hip dentate gyrus)	16994	0.31602	0.024866	0.1935	0.051225	0.7241	0.500197
DroNc_Human_Hippocampus	Hippocampus	exPFC1	glutamatergic neurons (prefrontal cortex)	16994	0.24248	0.019755	0.22898	0.14482	0.7241	0.858576
DroNc_Human_Hippocampus	Hippocampus	GABA2	GABAergic interneurons	16994	0.18996	0.013916	0.2193	0.1932	0.7245	0.877033
Allen_Human_LGN_level1	Lateral Geniculate Nucleus	Glutamatergic	glutamatergic neurons	17393	-0.0016603	-0.0039736	0.010296	0.56406	0.72628	0.99998
Allen_Human_LGN_level1	Lateral Geniculate Nucleus	Non.Neuronal	Non.Neuronal	17393	-0.0054385	-0.0083082	0.0090399	0.72628	0.72628	0.99998
DroNc_Human_Hippocampus	Hippocampus	END	endothelial cell	16994	0.0463	0.0036334	0.10505	0.3297	0.732407	0.877033
DroNc_Human_Hippocampus	Hippocampus	exCA3	pyramidal neurons (Hip CA)	16994	0.080974	0.0062497	0.19867	0.34179	0.732407	0.877033
DroNc_Human_Hippocampus	Hippocampus	exPFC2	glutamatergic neurons (prefrontal cortex)	16994	0.076715	0.010509	0.15276	0.30777	0.732407	0.877033
Allen_Human_LGN_level2	Lateral Geniculate Nucleus	Astro_CPAMD8	Astrocytes	17393	0.0036972	0.0059681	0.006893	0.29585	0.73944	0.877033
Allen_Human_LGN_level2	Lateral Geniculate Nucleus	Astro_LGR6	Astrocytes	17393	0.0057122	0.010119	0.0062875	0.18181	0.73944	0.877033
Allen_Human_LGN_level2	Lateral Geniculate Nucleus	LGN_Exc_PRKCG_BCHE	glutamatergic neurons	17393	-0.0015159	-0.0036222	0.0081503	0.57377	0.73944	0.99998
Allen_Human_LGN_level2	Lateral Geniculate Nucleus	LGN_Exc_PRKCG_GRB14	glutamatergic neurons	17393	-0.002317	-0.0054944	0.0079044	0.61529	0.73944	0.99998
Allen_Human_LGN_level2	Lateral Geniculate Nucleus	LGN_Inh_CTXN3	GABAergic neurons	17393	0.0074336	0.016618	0.0087064	0.19661	0.73944	0.877033
Allen_Human_LGN_level2	Lateral Geniculate Nucleus	LGN_Inh_LAMP5	GABAergic neurons	17393	-0.0011178	-0.0024464	0.0068453	0.56486	0.73944	0.99998
Allen_Human_LGN_level2	Lateral Geniculate Nucleus	LGN_Inh_NTRK1	GABAergic neurons	17393	-0.0024366	-0.0056638	0.0082454	0.6162	0.73944	0.99998
Allen_Human_LGN_level2	Lateral Geniculate Nucleus	LGN_Inh_TRPC4	GABAergic neurons	17393	0.00057032	0.001262	0.0095754	0.47625	0.73944	0.99998
Allen_Human_LGN_level2	Lateral Geniculate Nucleus	Micro_C1QB	microglia	17393	-0.00090305	-0.0011637	0.0071698	0.55011	0.73944	0.99998
Allen_Human_LGN_level2	Lateral Geniculate Nucleus	OPC_PDGFRA	oligodendrocyte precursor cells	17393	0.00012644	0.00020752	0.0076989	0.49345	0.73944	0.99998
Allen_Human_LGN_level2	Lateral Geniculate Nucleus	LGN_Exc_BTNL9	glutamatergic neurons	17393	-0.0038272	-0.0092206	0.0082483	0.67867	0.740367	0.99998
GSE104276_Human_Prefrontal_cortex_all_ages	Prefrontal cortex	Neurons	Neurons	17338	0.0044478	0.0079226	0.016449	0.39343	0.78686	0.91985
Linnarsson_GSE101601_Human_Temporal_cortex	Temporal cortex	GABA_1	GABAergic neurons	17195	0.05345	0.0049881	0.15434	0.36455	0.80201	0.877033
Allen_Human_MTG_level2	Middle Temporal Gyrus	Astro_L1.6_FGFR3_SLC14A1	Astrocytes	17393	0.0030312	0.0053195	0.0057508	0.29907	0.848414	0.877033
Allen_Human_MTG_level2	Middle Temporal Gyrus	Endo_L2.6_NOSTRIN	endothelial cell	17393	0.0025585	0.0035689	0.0061087	0.33767	0.848414	0.877033
Allen_Human_MTG_level2	Middle Temporal Gyrus	Exc_L2_LAMP5_LTK	glutamatergic neurons	17393	0.0081032	0.017425	0.0098823	0.20612	0.848414	0.877033
Allen_Human_MTG_level2	Middle Temporal Gyrus	Exc_L2.4_LINC00507_GLP2R	glutamatergic neurons	17393	0.0037903	0.0083274	0.010506	0.35913	0.848414	0.877033
Allen_Human_MTG_level2	Middle Temporal Gyrus	Exc_L3.4_RORB_CARM1P1	glutamatergic neurons	17393	0.0052474	0.012265	0.0098878	0.29782	0.848414	0.877033
Allen_Human_MTG_level2	Middle Temporal Gyrus	Exc_L3.5_RORB_TWIST2	glutamatergic neurons	17393	0.010815	0.02313	0.010125	0.14273	0.848414	0.858576
Allen_Human_MTG_level2	Middle Temporal Gyrus	Exc_L5.6_RORB_TTC12	glutamatergic neurons	17393	0.0037742	0.0088166	0.0097938	0.34999	0.848414	0.877033
Allen_Human_MTG_level2	Middle Temporal Gyrus	Exc_L5.6_SLC17A7_IL15	glutamatergic neurons	17393	0.0077037	0.017558	0.0092863	0.2034	0.848414	0.877033
Allen_Human_MTG_level2	Middle Temporal Gyrus	Exc_L6_FEZF2_OR2T8	glutamatergic neurons	17393	0.0035805	0.0086467	0.007708	0.32114	0.848414	0.877033
Allen_Human_MTG_level2	Middle Temporal Gyrus	Inh_L1_SST_CHRNA4	GABAergic neurons	17393	0.005247	0.010507	0.009704	0.29436	0.848414	0.877033
Allen_Human_MTG_level2	Middle Temporal Gyrus	Inh_L1.2_GAD1_MC4R	GABAergic neurons	17393	0.0069558	0.013512	0.010074	0.24495	0.848414	0.877033
Allen_Human_MTG_level2	Middle Temporal Gyrus	Inh_L1.2_SST_BAGE2	GABAergic neurons	17393	0.00413	0.0078586	0.011316	0.35757	0.848414	0.877033
Allen_Human_MTG_level2	Middle Temporal Gyrus	Inh_L1.4_VIP_CHRNA6	GABAergic neurons	17393	0.003965	0.008244	0.0092262	0.33369	0.848414	0.877033
Allen_Human_MTG_level2	Middle Temporal Gyrus	Inh_L1.4_VIP_OPRM1	GABAergic neurons	17393	0.0053666	0.0106	0.010453	0.30384	0.848414	0.877033
Allen_Human_MTG_level2	Middle Temporal Gyrus	Inh_L2.5_PVALB_SCUBE3	GABAergic neurons	17393	0.0037108	0.0078336	0.0086257	0.33353	0.848414	0.877033
Allen_Human_MTG_level2	Middle Temporal Gyrus	Inh_L4.5_SST_STK32A	GABAergic neurons	17393	0.0059449	0.011404	0.010518	0.28596	0.848414	0.877033
Allen_Human_MTG_level2	Middle Temporal Gyrus	Inh_L4.6_SST_B3GAT2	GABAergic neurons	17393	0.0060709	0.012102	0.011837	0.30402	0.848414	0.877033
Allen_Human_MTG_level2	Middle Temporal Gyrus	Inh_L5.6_PVALB_LGR5	GABAergic neurons	17393	0.0085673	0.01795	0.0096648	0.1877	0.848414	0.877033
Allen_Human_MTG_level2	Middle Temporal Gyrus	Inh_L5.6_SST_KLHDC8A	GABAergic neurons	17393	0.0060932	0.013244	0.0099307	0.26975	0.848414	0.877033
Allen_Human_MTG_level2	Middle Temporal Gyrus	Inh_L5.6_SST_NPM1P10	GABAergic neurons	17393	0.004036	0.0084843	0.011428	0.36199	0.848414	0.877033
Allen_Human_MTG_level2	Middle Temporal Gyrus	Inh_L5.6_SST_TH	GABAergic neurons	17393	0.0059846	0.013191	0.0091191	0.25583	0.848414	0.877033
Allen_Human_LGN_level2	Lateral Geniculate Nucleus	Oligo_MAG	oligodendrocyte	17393	-0.0069157	-0.012034	0.0062975	0.86392	0.86392	0.99998
Linnarsson_GSE101601_Human_Temporal_cortex	Temporal cortex	Glut_1	glutamatergic neurons	17195	-0.11425	-0.016151	0.21958	0.69858	0.863964	0.99998
Linnarsson_GSE101601_Human_Temporal_cortex	Temporal cortex	Glut_2	glutamatergic neurons	17195	-0.07457	-0.016122	0.137	0.70688	0.863964	0.99998
Linnarsson_GSE101601_Human_Temporal_cortex	Temporal cortex	Glut_3	glutamatergic neurons	17195	-0.028	-0.0043669	0.18566	0.55994	0.863964	0.99998
Linnarsson_GSE101601_Human_Temporal_cortex	Temporal cortex	Glut_6	glutamatergic neurons	17195	-0.036628	-0.0056999	0.10285	0.63913	0.863964	0.99998
GSE67835_Human_Cortex	Cortex	fetal_replicating	fetal_replicating	16680	-0.0017002	-0.0026117	0.0087633	0.57692	0.86538	0.99998
GSE67835_Human_Cortex_woFetal	Cortex	endothelial	endothelial cell	16680	-0.0065996	-0.009833	0.0083548	0.7852	0.89197	0.99998
GSE67835_Human_Cortex_woFetal	Cortex	oligodendrocytes	oligodendrocytes	16680	-0.0064657	-0.011028	0.0086541	0.7725	0.89197	0.99998
GSE67835_Human_Cortex_woFetal	Cortex	OPC	oligodendrocyte precursor cells	16680	-0.011268	-0.01839	0.0091079	0.89197	0.89197	0.99998
DroNc_Human_Hippocampus	Hippocampus	GABA1	GABAergic interneurons	16994	0.012737	0.00095116	0.21954	0.47687	0.894131	0.99998
Allen_Human_MTG_level2	Middle Temporal Gyrus	Astro_L1.2_FGFR3_GFAP	Astrocytes	17393	0.0015566	0.002426	0.0061983	0.40085	0.909401	0.924182
Allen_Human_MTG_level2	Middle Temporal Gyrus	Exc_L2.3_LINC00507_FREM3	glutamatergic neurons	17393	-0.0019	-0.0043962	0.010381	0.57261	0.909401	0.99998
Allen_Human_MTG_level2	Middle Temporal Gyrus	Exc_L4.5_FEZF2_SCN4B	glutamatergic neurons	17393	-0.0005813	-0.0013983	0.008207	0.52823	0.909401	0.99998
Allen_Human_MTG_level2	Middle Temporal Gyrus	Exc_L4.5_RORB_FOLH1B	glutamatergic neurons	17393	-0.0021069	-0.0049679	0.0099962	0.58347	0.909401	0.99998
Allen_Human_MTG_level2	Middle Temporal Gyrus	Exc_L5.6_FEZF2_EFTUD1P1	glutamatergic neurons	17393	-0.0007575	-0.0017776	0.0092873	0.5325	0.909401	0.99998
Allen_Human_MTG_level2	Middle Temporal Gyrus	Exc_L5.6_THEMIS_C1QL3	glutamatergic neurons	17393	-0.0039656	-0.0093256	0.010002	0.65412	0.909401	0.99998
Allen_Human_MTG_level2	Middle Temporal Gyrus	Exc_L5.6_THEMIS_DCSTAMP	glutamatergic neurons	17393	-0.003646	-0.0086913	0.0078241	0.67939	0.909401	0.99998
Allen_Human_MTG_level2	Middle Temporal Gyrus	Inh_L1_SST_NMBR	GABAergic neurons	17393	-0.0038507	-0.0077622	0.010727	0.64019	0.909401	0.99998
Allen_Human_MTG_level2	Middle Temporal Gyrus	Inh_L1.2_LAMP5_DBP	GABAergic neurons	17393	-0.0033359	-0.0070015	0.0082248	0.65747	0.909401	0.99998
Allen_Human_MTG_level2	Middle Temporal Gyrus	Inh_L1.2_PAX6_CDH12	GABAergic neurons	17393	-0.0045344	-0.0093162	0.01014	0.67262	0.909401	0.99998
Allen_Human_MTG_level2	Middle Temporal Gyrus	Inh_L1.2_VIP_LBH	GABAergic neurons	17393	-0.0017486	-0.0037538	0.010735	0.5647	0.909401	0.99998
Allen_Human_MTG_level2	Middle Temporal Gyrus	Inh_L1.2_VIP_TSPAN12	GABAergic neurons	17393	-0.0015809	-0.0032189	0.0097529	0.56438	0.909401	0.99998
Allen_Human_MTG_level2	Middle Temporal Gyrus	Inh_L1.4_LAMP5_LCP2	GABAergic neurons	17393	-0.0050284	-0.010453	0.010197	0.68903	0.909401	0.99998
Allen_Human_MTG_level2	Middle Temporal Gyrus	Inh_L2.3_VIP_CASC6	GABAergic neurons	17393	-0.0029099	-0.0064802	0.0099462	0.61507	0.909401	0.99998
Allen_Human_MTG_level2	Middle Temporal Gyrus	Inh_L2.4_PVALB_WFDC2	GABAergic neurons	17393	-0.0053743	-0.011714	0.010682	0.69255	0.909401	0.99998
Allen_Human_MTG_level2	Middle Temporal Gyrus	Inh_L2.4_SST_FRZB	GABAergic neurons	17393	7.3663e-05	0.00015287	0.010698	0.49725	0.909401	0.99998
Allen_Human_MTG_level2	Middle Temporal Gyrus	Inh_L2.4_VIP_SPAG17	GABAergic neurons	17393	0.0004734	0.00094888	0.0097434	0.48062	0.909401	0.99998
Allen_Human_MTG_level2	Middle Temporal Gyrus	Inh_L2.6_LAMP5_CA1	GABAergic neurons	17393	-0.00033967	-0.00072211	0.010393	0.51304	0.909401	0.99998
Allen_Human_MTG_level2	Middle Temporal Gyrus	Inh_L4.5_PVALB_MEPE	GABAergic neurons	17393	-0.005126	-0.011562	0.0096019	0.70327	0.909401	0.99998
Allen_Human_MTG_level2	Middle Temporal Gyrus	Inh_L4.6_PVALB_SULF1	GABAergic neurons	17393	-0.0037749	-0.0079293	0.011262	0.63125	0.909401	0.99998
Allen_Human_MTG_level2	Middle Temporal Gyrus	Inh_L4.6_SST_GXYLT2	GABAergic neurons	17393	-0.0037534	-0.0081234	0.010104	0.64486	0.909401	0.99998
Allen_Human_MTG_level2	Middle Temporal Gyrus	Inh_L5.6_GAD1_GLP1R	GABAergic neurons	17393	-0.0014546	-0.0032016	0.0092234	0.56266	0.909401	0.99998
Allen_Human_MTG_level2	Middle Temporal Gyrus	Inh_L5.6_SST_MIR548F2	GABAergic neurons	17393	-0.0046991	-0.01038	0.010536	0.67219	0.909401	0.99998
Allen_Human_MTG_level2	Middle Temporal Gyrus	Micro_L1.3_TYROBP	microglia	17393	-0.0020568	-0.0026932	0.0065864	0.62259	0.909401	0.99998
Allen_Human_MTG_level2	Middle Temporal Gyrus	Oligo_L1.6_OPALIN	oligodendrocyte	17393	-0.0021401	-0.0031819	0.0064347	0.63027	0.909401	0.99998
Allen_Human_MTG_level2	Middle Temporal Gyrus	OPC_L1.6_PDGFRA	oligodendrocyte precursor cells	17393	-0.0012852	-0.002058	0.007775	0.56564	0.909401	0.99998
Linnarsson_GSE101601_Human_Temporal_cortex	Temporal cortex	GABA_4	GABAergic neurons	17195	-0.14544	-0.020466	0.15227	0.83023	0.913253	0.99998
Allen_Human_MTG_level2	Middle Temporal Gyrus	Inh_L1.3_VIP_GGH	GABAergic neurons	17393	-0.0060321	-0.011605	0.010259	0.72173	0.917453	0.99998
GSE67835_Human_Cortex	Cortex	endothelial	endothelial cell	16680	-0.0080071	-0.01193	0.0082143	0.83516	0.9197	0.99998
GSE67835_Human_Cortex	Cortex	oligodendrocytes	oligodendrocytes	16680	-0.0076324	-0.013018	0.0082733	0.82187	0.9197	0.99998
GSE67835_Human_Cortex	Cortex	OPC	oligodendrocyte precursor cells	16680	-0.012319	-0.020106	0.0087798	0.9197	0.9197	0.99998
Allen_Human_MTG_level2	Middle Temporal Gyrus	Inh_L2.4_VIP_CBLN1	GABAergic neurons	17393	-0.0070449	-0.013634	0.010457	0.74975	0.937187	0.99998
Linnarsson_GSE101601_Human_Temporal_cortex	Temporal cortex	GABA_3	GABAergic neurons	17195	-0.32257	-0.035111	0.21028	0.93748	0.93748	0.99998
GSE104276_Human_Prefrontal_cortex_all_ages	Prefrontal cortex	Astrocytes	Astrocytes	17338	-0.017617	-0.034219	0.011095	0.94382	0.94382	0.99998
GSE104276_Human_Prefrontal_cortex_all_ages	Prefrontal cortex	OPC	oligodendrocyte precursor cells	17338	-0.013096	-0.023388	0.017153	0.7774	0.94382	0.99998
GSE104276_Human_Prefrontal_cortex_all_ages	Prefrontal cortex	Stem_cells	stem cells	17338	-0.011692	-0.022487	0.012391	0.8273	0.94382	0.99998
Allen_Human_MTG_level2	Middle Temporal Gyrus	Exc_L5.6_THEMIS_FGF10	glutamatergic neurons	17393	-0.0072452	-0.017119	0.0082479	0.81014	0.949383	0.99998
Allen_Human_MTG_level2	Middle Temporal Gyrus	Inh_L1.2_PAX6_TNFAIP8L3	GABAergic neurons	17393	-0.006859	-0.015621	0.0078983	0.80741	0.949383	0.99998
Allen_Human_MTG_level2	Middle Temporal Gyrus	Inh_L1.3_VIP_CCDC184	GABAergic neurons	17393	-0.0091481	-0.019299	0.01043	0.80978	0.949383	0.99998
Allen_Human_MTG_level2	Middle Temporal Gyrus	Inh_L2.6_VIP_QPCT	GABAergic neurons	17393	-0.0081395	-0.016605	0.0094183	0.80626	0.949383	0.99998
Allen_Human_MTG_level2	Middle Temporal Gyrus	Inh_L3.6_SST_HPGD	GABAergic neurons	17393	-0.010349	-0.022539	0.010907	0.82863	0.956112	0.99998
Allen_Human_MTG_level2	Middle Temporal Gyrus	Exc_L5.6_THEMIS_CRABP1	glutamatergic neurons	17393	-0.0084228	-0.019614	0.0082852	0.84532	0.960591	0.99998
DroNc_Human_Hippocampus	Hippocampus	ASC1	Astrocytes	16994	-0.14965	-0.0061012	0.27401	0.70752	0.96917	0.99998
DroNc_Human_Hippocampus	Hippocampus	ASC2	Astrocytes	16994	-0.12821	-0.0056083	0.24493	0.69967	0.96917	0.99998
DroNc_Human_Hippocampus	Hippocampus	MG	microglia	16994	-0.1933	-0.006444	0.28454	0.75153	0.96917	0.99998
DroNc_Human_Hippocampus	Hippocampus	NSC	neuronal stem cells	16994	-0.18057	-0.01507	0.10474	0.95763	0.96917	0.99998
DroNc_Human_Hippocampus	Hippocampus	ODC1	oligodendrocytes	16994	-0.31823	-0.011389	0.27185	0.87911	0.96917	0.99998
DroNc_Human_Hippocampus	Hippocampus	ODC2	oligodendrocytes	16994	-0.42706	-0.018125	0.22852	0.96917	0.96917	0.99998
DroNc_Human_Hippocampus	Hippocampus	OPC	oligodendrocyte precursor cells	16994	-0.49823	-0.017002	0.33103	0.93384	0.96917	0.99998
Allen_Human_MTG_level2	Middle Temporal Gyrus	Inh_L1.3_PAX6_SYT6	GABAergic neurons	17393	-0.011189	-0.025019	0.0097107	0.87538	0.979903	0.99998
Linnarsson_GSE76381_Human_Midbrain	Midbrain	Endo	endothelial cell	14799	-0.026994	-0.010165	0.03217	0.79929	0.993	0.99998
Linnarsson_GSE76381_Human_Midbrain	Midbrain	Mgl	microglia	14799	-0.029354	-0.0090043	0.037702	0.78188	0.993	0.99998
Linnarsson_GSE76381_Human_Midbrain	Midbrain	NProg	neuronal progenitor	14799	-0.14237	-0.03685	0.086283	0.95052	0.993	0.99998
Linnarsson_GSE76381_Human_Midbrain	Midbrain	OMTN	oculomotor and trochlear nucleus	14799	-0.018362	-0.0068737	0.063286	0.61414	0.993	0.99998
Linnarsson_GSE76381_Human_Midbrain	Midbrain	OPC	oligodendrocyte precursor cells	14799	-0.09794	-0.03193	0.052818	0.96814	0.993	0.99998
Linnarsson_GSE76381_Human_Midbrain	Midbrain	Peric	pericytes	14799	-0.039609	-0.013603	0.038329	0.84928	0.993	0.99998
Linnarsson_GSE76381_Human_Midbrain	Midbrain	ProgBP	progenitor basal plate	14799	-0.10408	-0.031631	0.069108	0.93397	0.993	0.99998
Linnarsson_GSE76381_Human_Midbrain	Midbrain	ProgFPL	progenitor lateral floorplate	14799	-0.045731	-0.018478	0.046828	0.8356	0.993	0.99998
Linnarsson_GSE76381_Human_Midbrain	Midbrain	ProgFPM	progenitor medial floorplate	14799	-0.086517	-0.027212	0.056995	0.93548	0.993	0.99998
Linnarsson_GSE76381_Human_Midbrain	Midbrain	ProgM	progenitor midline	14799	-0.1555	-0.051658	0.063277	0.993	0.993	0.99998
Linnarsson_GSE76381_Human_Midbrain	Midbrain	Rgl1	radial glia-like cells	14799	-0.1146	-0.038689	0.057982	0.97594	0.993	0.99998
Linnarsson_GSE76381_Human_Midbrain	Midbrain	Rgl2a	radial glia-like cells	14799	-0.07339	-0.026951	0.053534	0.91479	0.993	0.99998
Linnarsson_GSE76381_Human_Midbrain	Midbrain	Rgl2b	radial glia-like cells	14799	-0.052456	-0.014649	0.069754	0.77397	0.993	0.99998
Linnarsson_GSE76381_Human_Midbrain	Midbrain	Rgl2c	radial glia-like cells	14799	-0.078212	-0.027214	0.050129	0.94063	0.993	0.99998
Linnarsson_GSE76381_Human_Midbrain	Midbrain	Rgl3	radial glia-like cells	14799	-0.085978	-0.03249	0.043511	0.97591	0.993	0.99998
Allen_Human_MTG_level2	Middle Temporal Gyrus	Inh_L1.3_VIP_CHRM2	GABAergic neurons	17393	-0.014549	-0.028629	0.011293	0.90117	0.993938	0.99998
Allen_Human_MTG_level2	Middle Temporal Gyrus	Inh_L3.6_SST_NPY	GABAergic neurons	17393	-0.011039	-0.024574	0.0079387	0.91781	0.99762	0.99998
Allen_Human_MTG_level2	Middle Temporal Gyrus	Inh_L1.2_VIP_PCDH20	GABAergic neurons	17393	-0.028913	-0.05755	0.010501	0.99705	0.99998	0.99998
Allen_Human_MTG_level2	Middle Temporal Gyrus	Inh_L1.3_VIP_ADAMTSL1	GABAergic neurons	17393	-0.022766	-0.047191	0.010982	0.98091	0.99998	0.99998
Allen_Human_MTG_level2	Middle Temporal Gyrus	Inh_L1.4_VIP_PENK	GABAergic neurons	17393	-0.017552	-0.038053	0.0085732	0.97968	0.99998	0.99998
Allen_Human_MTG_level2	Middle Temporal Gyrus	Inh_L2.5_VIP_SERPINF1	GABAergic neurons	17393	-0.022005	-0.043444	0.010023	0.98593	0.99998	0.99998
Allen_Human_MTG_level2	Middle Temporal Gyrus	Inh_L2.5_VIP_TYR	GABAergic neurons	17393	-0.041939	-0.084536	0.010165	0.99998	0.99998	0.99998
Allen_Human_MTG_level2	Middle Temporal Gyrus	Inh_L3.6_VIP_HS3ST3A1	GABAergic neurons	17393	-0.022407	-0.045939	0.010827	0.98074	0.99998	0.99998

## Sheet: T10.pathways
Table 10. Pathway enrichment analysis for significant genes in GWGAS
Pathways with a q-value below 0.05 are highlighted in bold.
p-value	q-value	pathway	source	external_id	members_input_overlap	members_input_overlap_geneids	size	effective_size
5.85297e-09	7.6637e-07	RUNX1 regulates transcription of genes involved in differentiation of HSCs	Reactome	R-HSA-8939236	HIST1H4A; TCF12; HIST1H2BC; HIST1H4L; HIST1H3C; HIST1H2AJ; HIST1H2BL; HIST1H2BN	6938; 8340; 8341; 8352; 8331; 8359; 8368; 8347	88	86
1.19264e-08	7.6637e-07	HDACs deacetylate histones	Reactome	R-HSA-3214815	HIST1H4A; HIST1H3C; HIST1H2BC; HIST1H4L; HIST1H2AL; HIST1H2AJ; HIST1H2BL; HIST1H2BN	8332; 8341; 8352; 8331; 8340; 8359; 8368; 8347	94	94
1.77789e-08	7.6637e-07	RNA Polymerase I Promoter Opening	Reactome	R-HSA-73728	HIST1H4A; HIST1H2BC; HIST1H4L; HIST1H3C; HIST1H2AJ; HIST1H2BL; HIST1H2BN	8341; 8352; 8331; 8340; 8359; 8368; 8347	65	64
1.77789e-08	7.6637e-07	Meiotic recombination	Reactome	R-HSA-912446	HIST1H4A; HIST1H2BC; HIST1H4L; HIST1H3C; HIST1H2AJ; HIST1H2BL; HIST1H2BN	8341; 8352; 8331; 8340; 8359; 8368; 8347	65	64
1.84553e-08	7.6637e-07	HATs acetylate histones	Reactome	R-HSA-3214847	HIST1H4A; HIST1H3C; HIST1H2BC; MCRS1; HIST1H2AL; HIST1H2AJ; HIST1H2BL; HIST1H2BN; HIST1H4L	8332; 10445; 8341; 8352; 8331; 8340; 8359; 8368; 8347	142	142
2.21266e-08	7.6637e-07	DNA methylation	Reactome	R-HSA-5334118	HIST1H4A; HIST1H2BC; HIST1H4L; HIST1H3C; HIST1H2AJ; HIST1H2BL; HIST1H2BN	8341; 8352; 8331; 8340; 8359; 8368; 8347	67	66
2.73432e-08	7.6637e-07	Activated PKN1 stimulates transcription of AR (androgen receptor) regulated genes KLK2 and KLK3	Reactome	R-HSA-5625886	HIST1H4A; HIST1H2BC; HIST1H4L; HIST1H3C; HIST1H2AJ; HIST1H2BL; HIST1H2BN	8341; 8352; 8331; 8340; 8359; 8368; 8347	69	68
3.03196e-08	7.6637e-07	SIRT1 negatively regulates rRNA expression	Reactome	R-HSA-427359	HIST1H4A; HIST1H2BC; HIST1H4L; HIST1H3C; HIST1H2AJ; HIST1H2BL; HIST1H2BN	8341; 8352; 8331; 8340; 8359; 8368; 8347	70	69
3.09297e-08	7.6637e-07	Transcriptional regulation by small RNAs	Reactome	R-HSA-5578749	HIST1H4A; HIST1H2AJ; NUP43; HIST1H3C; HIST1H2BC; HIST1H2BL; HIST1H2BN; HIST1H4L	348995; 8341; 8347; 8352; 8331; 8340; 8359; 8368	107	106
4.96586e-08	1.10739e-06	PRC2 methylates histones and DNA	Reactome	R-HSA-212300	HIST1H4A; HIST1H2BC; HIST1H4L; HIST1H3C; HIST1H2AJ; HIST1H2BL; HIST1H2BN	8359; 8341; 8352; 8331; 8340; 8368; 8347	75	74
5.98885e-08	1.2141e-06	Condensation of Prophase Chromosomes	Reactome	R-HSA-2299718	HIST1H4A; HIST1H2AJ; HIST1H4L; HIST1H3C; HIST1H2BC; HIST1H2BL; HIST1H2BN	8341; 8331; 8359; 8368; 8352; 8347; 8340	77	76
6.56375e-08	1.21976e-06	Meiosis	Reactome	R-HSA-1500620	HIST1H4A; HIST1H2BC; HIST1H4L; HIST1H3C; HIST1H2AJ; HIST1H2BL; HIST1H2BN	8340; 8341; 8352; 8331; 8359; 8368; 8347	78	77
7.18463e-08	1.23244e-06	ERCC6 (CSB) and EHMT2 (G9a) positively regulate rRNA expression	Reactome	R-HSA-427389	HIST1H4A; HIST1H2BC; HIST1H4L; HIST1H3C; HIST1H2AJ; HIST1H2BL; HIST1H2BN	8341; 8352; 8331; 8340; 8359; 8368; 8347	79	78
9.35335e-08	1.48985e-06	Amyloid fiber formation	Reactome	R-HSA-977225	HIST1H4A; HIST1H2BC; HIST1H4L; HIST1H3C; HIST1H2AJ; HIST1H2BL; HIST1H2BN	8340; 8341; 8352; 8359; 8368; 8331; 8347	82	81
1.43618e-07	2.13512e-06	Alcoholism - Homo sapiens (human)	KEGG	path:hsa05034	HIST1H4A; HIST1H3C; HIST1H2AJ; HIST1H4L; HIST1H2AL; HIST1H2BC; HIST1H2BL; BDNF; HIST1H2BN	627; 8331; 8332; 8340; 8341; 8347; 8352; 8359; 8368	180	180
1.60983e-07	2.2437e-06	Packaging Of Telomere Ends	Reactome	R-HSA-171306	HIST1H4A; HIST1H2AJ; HIST1H4L; HIST1H2BC; HIST1H2BL; HIST1H2BN	8341; 8331; 8340; 8359; 8368; 8347	54	53
1.71785e-07	2.25341e-06	Systemic lupus erythematosus - Homo sapiens (human)	KEGG	path:hsa05322	HIST1H4A; HIST1H3C; HIST1H2AJ; HIST1H4L; HIST1H2AL; HIST1H2BC; HIST1H2BL; HIST1H2BN	8331; 8332; 8340; 8341; 8347; 8352; 8359; 8368	133	132
1.82114e-07	2.25619e-06	Gene Silencing by RNA	Reactome	R-HSA-211000	HIST1H4A; HIST1H2AJ; NUP43; HIST1H3C; HIST1H2BC; HIST1H2BL; HIST1H2BN; HIST1H4L	348995; 8341; 8347; 8331; 8340; 8359; 8368; 8352	134	133
2.09921e-07	2.46381e-06	RNA Polymerase I Chain Elongation	Reactome	R-HSA-73777	HIST1H4A; HIST1H2BC; HIST1H4L; HIST1H3C; HIST1H2AJ; HIST1H2BL; HIST1H2BN	8341; 8352; 8331; 8340; 8359; 8368; 8347	92	91
2.26382e-07	2.47243e-06	RUNX1 regulates genes involved in megakaryocyte differentiation and platelet function	Reactome	R-HSA-8936459	HIST1H4A; HIST1H2BC; HIST1H4L; HIST1H3C; HIST1H2AJ; HIST1H2BL; HIST1H2BN	8341; 8352; 8331; 8340; 8359; 8368; 8347	94	92
2.43917e-07	2.47243e-06	B-WICH complex positively regulates rRNA expression	Reactome	R-HSA-5250924	HIST1H4A; HIST1H2BC; HIST1H4L; HIST1H3C; HIST1H2AJ; HIST1H2BL; HIST1H2BN	8341; 8352; 8331; 8340; 8359; 8368; 8347	94	93
2.43917e-07	2.47243e-06	Formation of the beta-catenin:TCF transactivating complex	Reactome	R-HSA-201722	HIST1H4A; HIST1H2BC; HIST1H4L; HIST1H3C; HIST1H2AJ; HIST1H2BL; HIST1H2BN	8341; 8352; 8331; 8340; 8359; 8368; 8347	94	93
2.82438e-07	2.73842e-06	RHO GTPases activate PKNs	Reactome	R-HSA-5625740	HIST1H4A; HIST1H2BC; HIST1H4L; HIST1H3C; HIST1H2AJ; HIST1H2BL; HIST1H2BN	8341; 8352; 8331; 8340; 8359; 8368; 8347	96	95
3.18438e-07	2.95882e-06	Mitotic Prophase	Reactome	R-HSA-68875	HIST1H4A; HIST1H2AJ; NUP43; HIST1H3C; HIST1H2BC; HIST1H2BL; HIST1H2BN; HIST1H4L	348995; 8341; 8347; 8331; 8340; 8359; 8368; 8352	144	143
4.8233e-07	4.06242e-06	Chromatin modifying enzymes	Reactome	R-HSA-3247509	HIST1H4A; HIST1H3C; HIST1H2BC; MCRS1; HIST1H2AL; KDM4A; HIST1H2AJ; HIST1H2BL; HIST1H2BN; HIST1H4L	10445; 8341; 9682; 8352; 8332; 8331; 8340; 8359; 8368; 8347	272	272
4.8233e-07	4.06242e-06	Chromatin organization	Reactome	R-HSA-4839726	HIST1H4A; HIST1H3C; HIST1H2BC; MCRS1; HIST1H2AL; KDM4A; HIST1H2AJ; HIST1H2BL; HIST1H2BN; HIST1H4L	10445; 8341; 9682; 8352; 8332; 8331; 8340; 8359; 8368; 8347	272	272
4.91863e-07	4.06242e-06	Reproduction	Reactome	R-HSA-1474165	HIST1H4A; HIST1H2BC; HIST1H4L; HIST1H3C; HIST1H2AJ; HIST1H2BL; HIST1H2BN	8341; 8331; 8340; 8359; 8368; 8352; 8347	104	103
6.37949e-07	5.08081e-06	NoRC negatively regulates rRNA expression	Reactome	R-HSA-427413	HIST1H4A; HIST1H2BC; HIST1H4L; HIST1H3C; HIST1H2AJ; HIST1H2BL; HIST1H2BN	8341; 8352; 8331; 8340; 8359; 8368; 8347	108	107
6.79679e-07	5.2265e-06	Positive epigenetic regulation of rRNA expression	Reactome	R-HSA-5250913	HIST1H4A; HIST1H2BC; HIST1H4L; HIST1H3C; HIST1H2AJ; HIST1H2BL; HIST1H2BN	8341; 8352; 8331; 8340; 8359; 8368; 8347	109	108
7.70047e-07	5.7066e-06	Negative epigenetic regulation of rRNA expression	Reactome	R-HSA-5250941	HIST1H4A; HIST1H2BC; HIST1H4L; HIST1H3C; HIST1H2AJ; HIST1H2BL; HIST1H2BN	8341; 8352; 8331; 8340; 8359; 8368; 8347	111	110
8.18884e-07	5.7066e-06	Senescence-Associated Secretory Phenotype (SASP)	Reactome	R-HSA-2559582	HIST1H4A; HIST1H2BC; HIST1H4L; HIST1H3C; HIST1H2AJ; HIST1H2BL; HIST1H2BN	8340; 8341; 8352; 8331; 8359; 8368; 8347	112	111
8.18884e-07	5.7066e-06	RNA Polymerase I Promoter Clearance	Reactome	R-HSA-73854	HIST1H4A; HIST1H2BC; HIST1H4L; HIST1H3C; HIST1H2AJ; HIST1H2BL; HIST1H2BN	8352; 8359; 8341; 8331; 8340; 8368; 8347	112	111
9.2439e-07	6.24663e-06	RNA Polymerase I Transcription	Reactome	R-HSA-73864	HIST1H4A; HIST1H2BC; HIST1H4L; HIST1H3C; HIST1H2AJ; HIST1H2BL; HIST1H2BN	8352; 8359; 8341; 8331; 8340; 8368; 8347	114	113
1.17968e-06	7.73733e-06	RHO GTPase Effectors	Reactome	R-HSA-195258	HIST1H4A; HIST1H4L; FMNL3; HIST1H2BC; NUP43; HIST1H3C; HIST1H2AJ; HIST1H2BL; HIST1H2BN; CDC20	991; 91010; 8359; 348995; 8341; 8352; 8331; 8340; 8368; 8347	301	300
1.41007e-06	8.98415e-06	Recruitment and ATM-mediated phosphorylation of repair and signaling proteins at DNA double strand breaks	Reactome	R-HSA-5693565	HIST1H4A; HIST1H4L; KDM4A; HIST1H2BC; HIST1H2BL; HIST1H2BN	8340; 8341; 9682; 8359; 8368; 8347	77	76
1.52368e-06	9.43837e-06	DNA Double Strand Break Response	Reactome	R-HSA-5693606	HIST1H4A; HIST1H4L; KDM4A; HIST1H2BC; HIST1H2BL; HIST1H2BN	8340; 8341; 9682; 8359; 8368; 8347	78	77
1.82686e-06	1.10106e-05	Oxidative Stress Induced Senescence	Reactome	R-HSA-2559580	HIST1H4A; HIST1H2BC; HIST1H4L; HIST1H3C; HIST1H2AJ; HIST1H2BL; HIST1H2BN	8341; 8352; 8331; 8340; 8359; 8368; 8347	126	125
2.28212e-06	1.33924e-05	Meiotic synapsis	Reactome	R-HSA-1221632	HIST1H2BL; HIST1H2BN; HIST1H2BC; HIST1H4A; HIST1H4L	8340; 8341; 8359; 8368; 8347	47	46
2.37335e-06	1.35707e-05	Telomere Maintenance	Reactome	R-HSA-157579	HIST1H4A; HIST1H2AJ; HIST1H4L; HIST1H2BC; HIST1H2BL; HIST1H2BN	8359; 8341; 8331; 8340; 8347; 8368	84	83
2.53125e-06	1.41117e-05	Cellular Senescence	Reactome	R-HSA-2559583	HIST1H4A; HIST1H2BC; HIST1H4L; HIST1H3C; HIST1H2AJ; HIST1H2BL; HIST1H2BN; HIST1H1B	8341; 3009; 8352; 8331; 8340; 8359; 8368; 8347	189	188
3.45268e-06	1.87792e-05	Transcriptional regulation by RUNX1	Reactome	R-HSA-8878171	HIST1H4A; TCF12; HIST1H2BC; HIST1H4L; HIST1H3C; HIST1H2AJ; HIST1H2BL; HIST1H2BN	6938; 8341; 8352; 8331; 8340; 8359; 8368; 8347	198	196
3.53911e-06	1.8791e-05	M Phase	Reactome	R-HSA-68886	HIST1H4A; MAU2; HIST1H4L; HIST1H2BC; NUP43; HIST1H3C; HIST1H2AJ; HIST1H2BL; HIST1H2BN; CDC20	23383; 8359; 991; 8340; 348995; 8341; 8331; 8347; 8368; 8352	340	339
3.89536e-06	2.02015e-05	Estrogen-dependent gene expression	Reactome	R-HSA-9018519	HIST1H4A; HIST1H2BC; HIST1H4L; HIST1H3C; HIST1H2AJ; HIST1H2BL; HIST1H2BN	8341; 8352; 8331; 8340; 8359; 8368; 8347	142	140
4.31392e-06	2.18637e-05	Signaling by Rho GTPases	Reactome	R-HSA-194315	HIST1H4A; HIST1H4L; FMNL3; HIST1H2BC; NUP43; HIST1H3C; HIST1H2AJ; HIST1H2BL; HIST1H2BN; FAM13A; CDC20	10144; 8341; 8331; 91010; 348995; 8352; 8340; 8368; 991; 8347; 8359	435	430
5.62908e-06	2.78952e-05	ESR-mediated signaling	Reactome	R-HSA-8939211	HIST1H4A; HIST1H2BC; HIST1H4L; HIST1H3C; HIST1H2AJ; HIST1H2BL; HIST1H2BN	8341; 8352; 8331; 8340; 8359; 8368; 8347	150	148
6.08405e-06	2.91829e-05	Twelve loci associated with ADHD	Wikipathways	WP4475	ST3GAL3; PTPRF; KDM4A; DUSP6	9682; 6487; 1848; 5792	26	26
6.15066e-06	2.91829e-05	Epigenetic regulation of gene expression	Reactome	R-HSA-212165	HIST1H4A; HIST1H2BC; HIST1H4L; HIST1H3C; HIST1H2AJ; HIST1H2BL; HIST1H2BN	8341; 8352; 8331; 8340; 8359; 8368; 8347	151	150
1.28604e-05	5.97472e-05	Chromosome Maintenance	Reactome	R-HSA-73886	HIST1H4A; HIST1H2AJ; HIST1H4L; HIST1H2BC; HIST1H2BL; HIST1H2BN	8341; 8331; 8340; 8359; 8368; 8347	112	111
1.72269e-05	7.84e-05	Nonhomologous End-Joining (NHEJ)	Reactome	R-HSA-5693571	HIST1H2BL; HIST1H2BN; HIST1H2BC; HIST1H4A; HIST1H4L	8341; 8340; 8359; 8368; 8347	70	69
2.4253e-05	0.000108168	RMTs methylate histone arginines	Reactome	R-HSA-3214858	HIST1H4L; HIST1H3C; HIST1H4A; HIST1H2AJ; HIST1H2AL	8352; 8332; 8331; 8359; 8368	74	74
2.67786e-05	0.000117091	TCF dependent signaling in response to WNT	Reactome	R-HSA-201681	HIST1H4A; HIST1H2BC; HIST1H4L; HIST1H3C; HIST1H2AJ; HIST1H2BL; HIST1H2BN	8340; 8368; 8341; 8352; 8331; 8359; 8347	190	188
2.96534e-05	0.000127168	Cellular responses to stress	Reactome	R-HSA-2262752	HIST1H4A; HIST1H2BC; HIST1H4L; HIST1H3C; HIST1H2AJ; HIST1H2BL; HIST1H2BN; NUP43; HIST1H1B	8331; 8368; 348995; 3009; 8352; 8340; 8341; 8359; 8347	345	344
3.16918e-05	0.000133345	Signaling by Nuclear Receptors	Reactome	R-HSA-9006931	HIST1H4A; HIST1H2BC; HIST1H4L; HIST1H3C; HIST1H2AJ; HIST1H2BL; HIST1H2BN	8341; 8352; 8331; 8340; 8359; 8368; 8347	195	193
4.10831e-05	0.000168602	Viral carcinogenesis - Homo sapiens (human)	KEGG	path:hsa05203	HIST1H4A; CDC20; HNRNPK; HIST1H2BC; HIST1H2BL; HIST1H2BN; HIST1H4L	8368; 8340; 8341; 8347; 3190; 991; 8359	201	201
4.15835e-05	0.000168602	Signaling by WNT	Reactome	R-HSA-195721	HIST1H4A; HIST1H2BC; HIST1H4L; HIST1H3C; HIST1H2AJ; HIST1H2BL; ITPR3; HIST1H2BN	8352; 3710; 8368; 8341; 8331; 8340; 8359; 8347	278	276
7.14878e-05	0.000284675	Cell Cycle, Mitotic	Reactome	R-HSA-69278	HIST1H4A; MAU2; HIST1H2BC; HIST1H4L; HIST1H3C; HIST1H2AJ; HIST1H2BL; HIST1H2BN; NUP43; CDC20	23383; 8341; 8331; 8368; 348995; 8352; 8340; 991; 8359; 8347	481	480
8.09029e-05	0.000316515	G2/M DNA damage checkpoint	Reactome	R-HSA-69473	HIST1H2BL; HIST1H2BN; HIST1H2BC; HIST1H4A; HIST1H4L	8341; 8340; 8359; 8368; 8347	96	95
9.31634e-05	0.00035457	HDMs demethylate histones	Reactome	R-HSA-3214842	HIST1H3C; KDM4A; HIST1H4A; HIST1H4L	9682; 8352; 8359; 8368	51	51
9.38099e-05	0.00035457	Processing of DNA double-strand break ends	Reactome	R-HSA-5693607	HIST1H2BL; HIST1H2BN; HIST1H2BC; HIST1H4A; HIST1H4L	8341; 8340; 8359; 8368; 8347	99	98
0.00012161	0.000451984	Cellular responses to external stimuli	Reactome	R-HSA-8953897	HIST1H4A; HIST1H2BC; HIST1H4L; HIST1H3C; HIST1H2AJ; HIST1H2BL; HIST1H2BN; NUP43; HIST1H1B	8341; 8331; 8368; 348995; 3009; 8352; 8340; 8359; 8347	414	413
0.000127517	0.000466168	DNA Double-Strand Break Repair	Reactome	R-HSA-5693532	HIST1H4A; HIST1H4L; KDM4A; HIST1H2BC; HIST1H2BL; HIST1H2BN	8340; 8341; 9682; 8359; 8368; 8347	169	167
0.000142294	0.000511801	ERK/MAPK targets	Reactome	R-HSA-198753	MEF2C; DUSP6; RPS6KA5	4208; 9252; 1848	22	22
0.000157594	0.000557834	Cell Cycle Checkpoints	Reactome	R-HSA-69620	HIST1H4A; NUP43; HIST1H4L; HIST1H2BC; HIST1H2BL; HIST1H2BN; CDC20	348995; 8341; 991; 8340; 8359; 8368; 8347	250	249
0.000210397	0.000733101	Nuclear Events (kinase and transcription factor activation)	Reactome	R-HSA-198725	MEF2C; DUSP6; RPS6KA5	4208; 9252; 1848	25	25
0.000233999	0.000802797	G2/M Checkpoints	Reactome	R-HSA-69481	HIST1H2BL; HIST1H2BN; HIST1H2BC; HIST1H4A; HIST1H4L	8341; 8340; 8359; 8368; 8347	120	119
0.00026405	0.00089217	Cell Cycle	Reactome	R-HSA-1640170	HIST1H4A; MAU2; HIST1H2BC; HIST1H4L; HIST1H3C; HIST1H2AJ; HIST1H2BL; HIST1H2BN; NUP43; CDC20	23383; 8341; 8331; 8368; 348995; 8352; 8340; 991; 8359; 8347	564	563
0.000391654	0.00130254	HDR through Homologous Recombination (HR) or Single Strand Annealing (SSA)	Reactome	R-HSA-5693567	HIST1H2BL; HIST1H2BN; HIST1H2BC; HIST1H4A; HIST1H4L	8341; 8340; 8359; 8368; 8347	135	133
0.000403029	0.00130254	Adherens junctions interactions	Reactome	R-HSA-418990	CDH9; CDH8; CADM2	1007; 1006; 253559	31	31
0.000403029	0.00130254	MAPK targets/ Nuclear events mediated by MAP kinases	Reactome	R-HSA-450282	MEF2C; DUSP6; RPS6KA5	4208; 9252; 1848	31	31
0.000448471	0.00141799	CS/DS degradation	Reactome	R-HSA-2024101	HYAL3; HYAL1	8372; 3373	7	7
0.000451467	0.00141799	Deubiquitination	Reactome	R-HSA-5688426	HIST1H2BC; CDC20; HIST1H2AL; HIST1H2AJ; HIST1H2BL; HIST1H2BN; MCRS1	8332; 10445; 8341; 991; 8331; 8340; 8347	296	296
0.00047955	0.00148527	Homology Directed Repair	Reactome	R-HSA-5693538	HIST1H2BL; HIST1H2BN; HIST1H2BC; HIST1H4A; HIST1H4L	8341; 8340; 8359; 8368; 8347	141	139
0.000562243	0.00171754	Ub-specific processing proteases	Reactome	R-HSA-5689880	HIST1H2BC; CDC20; HIST1H2AL; HIST1H2AJ; HIST1H2BL; HIST1H2BN	8332; 8341; 991; 8331; 8340; 8347	220	220
0.000678892	0.00204585	DNA Repair	Reactome	R-HSA-73894	HIST1H4A; HIST1H4L; KDM4A; HIST1H2BC; HIST1H2BL; HIST1H2BN; MCRS1	8340; 10445; 8341; 9682; 8359; 8368; 8347	320	317
0.000796991	0.00236972	Signaling by NTRKs	Reactome	R-HSA-166520	MEF2C; BDNF; DUSP6; RPS6KA5	1848; 4208; 9252; 627	89	89
0.00109986	0.00310466	MyD88:Mal cascade initiated on plasma membrane	Reactome	R-HSA-166058	MEF2C; LY96; DUSP6; RPS6KA5	1848; 4208; 23643; 9252	97	97
0.00109986	0.00310466	Toll Like Receptor TLR1:TLR2 Cascade	Reactome	R-HSA-168179	MEF2C; LY96; DUSP6; RPS6KA5	1848; 4208; 23643; 9252	97	97
0.00109986	0.00310466	Toll Like Receptor TLR6:TLR2 Cascade	Reactome	R-HSA-168188	MEF2C; LY96; DUSP6; RPS6KA5	1848; 4208; 23643; 9252	97	97
0.00109986	0.00310466	Toll Like Receptor 2 (TLR2) Cascade	Reactome	R-HSA-181438	MEF2C; LY96; DUSP6; RPS6KA5	1848; 4208; 23643; 9252	97	97
0.00127811	0.00351873	TRIF(TICAM1)-mediated TLR4 signaling	Reactome	R-HSA-937061	MEF2C; LY96; DUSP6; RPS6KA5	1848; 4208; 23643; 9252	101	101
0.00127811	0.00351873	MyD88-independent TLR4 cascade	Reactome	R-HSA-166166	MEF2C; LY96; DUSP6; RPS6KA5	1848; 4208; 23643; 9252	101	101
0.00138832	0.00377555	Butyrophilin (BTN) family interactions	Reactome	R-HSA-8851680	BTN2A1; BTN3A2	11118; 11120	12	12
0.00190266	0.00511198	ERK Pathway in Huntington,s Disease	Wikipathways	WP3853	BDNF; RPS6KA5	9252; 627	14	14
0.0024068	0.00638949	SUMO E3 ligases SUMOylate target proteins	Reactome	R-HSA-3108232	HNRNPK; HIST1H4A; HIST1H4L; NUP43	348995; 8359; 8368; 3190	120	120
0.00265524	0.0069661	E3 ubiquitin ligases ubiquitinate target proteins	Reactome	R-HSA-8866654	HIST1H2BL; HIST1H2BN; HIST1H2BC	8341; 8340; 8347	59	59
0.00287202	0.00744722	SUMOylation	Reactome	R-HSA-2990846	HNRNPK; HIST1H4A; HIST1H4L; NUP43	348995; 8359; 8368; 3190	126	126
0.00295513	0.00757463	Toll Like Receptor 4 (TLR4) Cascade	Reactome	R-HSA-166016	MEF2C; LY96; DUSP6; RPS6KA5	1848; 4208; 23643; 9252	127	127
0.00320067	0.00811078	Cell-cell junction organization	Reactome	R-HSA-421270	CDH9; CDH8; CADM2	1007; 1006; 253559	64	63
0.00349727	0.00863029	MAP kinase activation	Reactome	R-HSA-450294	MEF2C; DUSP6; RPS6KA5	4208; 9252; 1848	65	65
0.00349727	0.00863029	Interleukin-17 signaling	Reactome	R-HSA-448424	MEF2C; DUSP6; RPS6KA5	4208; 9252; 1848	65	65
0.00352178	0.00863029	Glycosaminoglycan degradation - Homo sapiens (human)	KEGG	path:hsa00531	HYAL3; HYAL1	3373; 8372	19	19
0.00365166	0.00885131	Histone Modifications	Wikipathways	WP2369	HIST1H3C; HIST1H4A; HIST1H4L	8368; 8359; 8352	66	66
0.00375402	0.00900158	Metabolism of proteins	Reactome	R-HSA-392499	ST3GAL3; HIST1H4A; HIST1H3C; HIST1H4L; RPLP2; HIST1H2AJ; PCMT1; NUP43; HIST1H2AL; HNRNPK; FBXO4; XRN2; HIST1H2BC; KCNA6; HIST1H2BN; CDC20; MCRS1; HIST1H2BL	8332; 8368; 348995; 991; 8352; 8347; 3742; 22803; 8341; 8331; 5110; 26272; 6181; 8340; 3190; 6487; 10445; 8359	2008	1999
0.00401346	0.00952129	Post-translational protein modification	Reactome	R-HSA-597592	ST3GAL3; HIST1H4A; HIST1H4L; HIST1H2AJ; HIST1H2BL; NUP43; HIST1H2AL; HNRNPK; FBXO4; HIST1H2BC; KCNA6; HIST1H2BN; CDC20; MCRS1	8332; 8368; 348995; 991; 8347; 3742; 8341; 8331; 26272; 8340; 3190; 6487; 10445; 8359	1383	1378
0.00431068	0.0101188	SUMOylation of chromatin organization proteins	Reactome	R-HSA-4551638	HIST1H4A; NUP43; HIST1H4L	8359; 8368; 348995	70	70
0.0046305	0.0107563	Brain-Derived Neurotrophic Factor (BDNF) signaling pathway	Wikipathways	WP2380	MEF2C; PTPRF; BDNF; RPS6KA5	9252; 627; 5792; 4208	144	144
0.00484936	0.0111485	PKMTs methylate histone lysines	Reactome	R-HSA-3214841	HIST1H3C; HIST1H4A; HIST1H4L	8352; 8359; 8368	73	73
0.005427	0.0123492	Signaling by NTRK1 (TRKA)	Reactome	R-HSA-187037	MEF2C; DUSP6; RPS6KA5	4208; 1848; 9252	76	76
0.00586663	0.0132147	Toll-Like Receptors Cascades	Reactome	R-HSA-168898	MEF2C; LY96; DUSP6; RPS6KA5	1848; 4208; 23643; 9252	154	154
0.0062591	0.0139578	Protein ubiquitination	Reactome	R-HSA-8852135	HIST1H2BL; HIST1H2BN; HIST1H2BC	8340; 8341; 8347	80	80
0.00656006	0.0144841	Sudden Infant Death Syndrome (SIDS) Susceptibility Pathways	Wikipathways	WP706	MEF2C; ATP1A3; BDNF; POU2F2	627; 4208; 5452; 478	159	159
0.0070568	0.0154281	role of erk5 in neuronal survival pathway	BioCarta	erk5pathway	MEF2C; BDNF	4208; 627	27	27
0.00757681	0.0163565	Hippo signaling pathway - multiple species - Homo sapiens (human)	KEGG	path:hsa04392	RASSF1; LATS1	9113; 11186	29	28
0.00773561	0.0163565	Metabolism of carbohydrates	Reactome	R-HSA-71387	ST3GAL3; HYAL3; HYAL1; MANBA; NUP43	4126; 6487; 348995; 3373; 8372	264	263
0.00789005	0.0163565	MyD88 cascade initiated on plasma membrane	Reactome	R-HSA-975871	MEF2C; DUSP6; RPS6KA5	1848; 4208; 9252	87	87
0.00789005	0.0163565	Toll Like Receptor 10 (TLR10) Cascade	Reactome	R-HSA-168142	MEF2C; DUSP6; RPS6KA5	1848; 4208; 9252	87	87
0.00789005	0.0163565	Toll Like Receptor 5 (TLR5) Cascade	Reactome	R-HSA-168176	MEF2C; DUSP6; RPS6KA5	1848; 4208; 9252	87	87
0.00811363	0.0163565	CDO in myogenesis	Reactome	R-HSA-375170	MEF2C; TCF12	6938; 4208	29	29
0.00811363	0.0163565	Myogenesis	Reactome	R-HSA-525793	MEF2C; TCF12	6938; 4208	29	29
0.00814156	0.0163565	Cell junction organization	Reactome	R-HSA-446728	CDH9; CDH8; CADM2	1007; 253559; 1006	89	88
0.00814156	0.0163565	TRAF6 mediated induction of NFkB and MAP kinases upon TLR7/8 or 9 activation	Reactome	R-HSA-975138	MEF2C; DUSP6; RPS6KA5	1848; 4208; 9252	88	88
0.00865869	0.016954	MyD88 dependent cascade initiated on endosome	Reactome	R-HSA-975155	MEF2C; DUSP6; RPS6KA5	1848; 4208; 9252	90	90
0.00865869	0.016954	Toll Like Receptor 7/8 (TLR7/8) Cascade	Reactome	R-HSA-168181	MEF2C; DUSP6; RPS6KA5	1848; 4208; 9252	90	90
0.00866708	0.016954	Transcriptional Regulation by MECP2	Wikipathways	WP4453	MEF2C; BDNF	627; 4208	30	30
0.00923702	0.0179118	p38 mapk signaling pathway	BioCarta	p38mapkpathway	MEF2C; RPS6KA5	4208; 9252	31	31
0.00974984	0.0187432	Toll Like Receptor 9 (TLR9) Cascade	Reactome	R-HSA-168138	MEF2C; DUSP6; RPS6KA5	1848; 4208; 9252	94	94

[truncated: 4 more sheets: T11.go.sets, T12.rg42, T13.predict.indice, T14.PRS.AUC]
