# Supplementary material for: Analysis of genetic differences between psychiatric disorders: exploring pathways and cell types/tissues involved and ability to differentiate the disorders by polygenic scores
Source: Transl Psychiatry. 2021 Aug 13;11:426. doi: 10.1038/s41398-021-01545-x (PMC8363629; doi:10.1038/s41398-021-01545-x)
Supplement: Supplementary file 2 — Supplementary Dataset [file 41398_2021_1545_MOESM2_ESM.zip › Supp_dataset_genetic_diff_psy/ST7_mdd2018.vs.anxiety2018_overall.xlsx]

## Sheet: T1.sig_snps
Table 1.Single nucleotide polymorphisms that passed genome-wide significance (5E-08) in SNP-based analysis
a1: effect allele; a2: non-effect allele; se: standand error.
snpid	a1	a2	chr	bpos	beta	se	pval
rs35319957	C	G	5	103864338	0.0489288	0.00798069	8.73864e-10
rs6905391	A	G	6	28262686	-0.0692804	0.0113018	8.78544e-10
rs1936365	C	G	6	28268452	-0.0690787	0.0113014	9.81349e-10
rs76025409	C	G	5	103783801	0.0522707	0.00858186	1.12322e-09
rs853694	A	T	6	28279100	0.0687789	0.0113014	1.15847e-09
rs853676	T	C	6	28299687	-0.0684746	0.0113009	1.36769e-09
rs853685	T	C	6	28288785	-0.0683525	0.0113011	1.46368e-09
rs853678	A	T	6	28297313	-0.0680098	0.011301	1.76566e-09
rs853679	A	C	6	28296863	-0.0679698	0.0113012	1.80543e-09
rs853681	A	C	6	28296650	-0.0676528	0.0113011	2.14573e-09
rs853682	T	C	6	28295875	0.0671504	0.0113011	2.81708e-09
rs6934329	A	G	6	27158033	0.0618449	0.0104962	3.81313e-09
rs12658032	A	G	5	103904226	0.0491523	0.00838343	4.54492e-09
rs1363105	T	C	5	103917790	-0.0471097	0.0080794	5.51485e-09
rs1363104	C	G	5	103917797	0.0471062	0.00807939	5.52888e-09
rs1592757	C	G	5	103889998	0.0484608	0.00838349	7.44772e-09
rs13166522	A	G	5	103817315	0.047142	0.00817751	8.17376e-09
rs13166408	T	C	5	103741966	0.0488468	0.00848408	8.53887e-09
rs1372500	T	C	5	103758742	-0.0481545	0.00838528	9.31522e-09
rs21126	A	G	5	104013782	-0.0463539	0.00808146	9.70358e-09
rs79997868	A	T	5	103854240	0.0462863	0.00807912	1.00945e-08
rs12658019	A	G	5	103904108	0.0452953	0.00798153	1.38675e-08
rs35949602	T	C	5	103736622	0.047486	0.00838522	1.48692e-08
rs6904071	A	G	6	27047256	-0.0599487	0.0105962	1.53547e-08
rs10479296	A	G	5	103915443	-0.0451324	0.0079805	1.55545e-08
rs325502	A	G	5	104008133	-0.0456191	0.00808143	1.65251e-08
rs10053368	A	G	5	103914758	0.0450411	0.00798053	1.66264e-08
rs10053371	A	T	5	103914786	0.0455309	0.0080789	1.74265e-08
rs13162928	T	C	5	103736802	-0.0467003	0.00828683	1.74562e-08
rs34388707	A	G	6	27050396	0.0602591	0.0106947	1.75603e-08
rs7752448	A	G	6	28301099	0.0720521	0.0128082	1.85001e-08
rs396755	C	G	5	104022239	0.0454499	0.00808163	1.86748e-08
rs72776989	A	G	5	103751465	0.0471494	0.00838551	1.87974e-08
rs1583953	T	C	5	103750804	0.0471373	0.00838551	1.89545e-08
rs10078807	A	G	5	103912319	0.0452494	0.00807931	2.13552e-08
rs4510551	T	C	5	103729262	0.0464104	0.00828691	2.13802e-08
rs12659431	A	G	5	103903766	-0.0446885	0.00798094	2.15092e-08
rs10059133	T	C	5	103901424	-0.0446841	0.00798092	2.15764e-08
rs10057459	A	G	5	103918699	-0.0446224	0.00798048	2.25189e-08
rs12129573	A	C	1	73768366	0.0463251	0.00828605	2.26108e-08
rs62362442	T	C	5	103911784	-0.0473699	0.00847384	2.26887e-08
rs10479297	A	G	5	103915728	0.0445859	0.00798051	2.3123e-08
rs10071115	A	C	5	103912208	-0.044546	0.00798053	2.37991e-08
rs13194053	T	C	6	27143883	0.0585026	0.0104977	2.5054e-08
rs410915	T	C	5	104034140	-0.0450187	0.00808117	2.53547e-08
rs920623	A	G	5	103771888	0.0466971	0.00838543	2.56448e-08
rs12658276	A	G	5	103915282	0.0444351	0.0079805	2.57749e-08
rs2018142	A	C	5	103941793	-0.044435	0.00798055	2.57802e-08
rs34569203	A	C	6	27153984	0.0589947	0.0105965	2.58621e-08
rs6867409	T	C	5	103890096	0.0444309	0.00798091	2.58942e-08
rs1363102	T	G	5	103917867	-0.0444243	0.00798049	2.59744e-08
rs10072849	T	C	5	103918622	-0.044423	0.00798049	2.59975e-08
rs6874138	T	C	5	103899596	0.0443803	0.00798094	2.68569e-08
rs13158494	A	T	5	103913321	-0.0443688	0.0079805	2.70315e-08
rs416223	A	C	5	103991476	-0.0454818	0.00818085	2.70482e-08
rs72842197	T	C	6	27067083	-0.058909	0.0105963	2.70679e-08
rs1421665	T	C	5	103914014	-0.0443483	0.0079805	2.74318e-08
rs10073929	A	G	5	103915208	0.0443301	0.0079805	2.7792e-08
rs1363101	T	G	5	103941070	0.0443039	0.00798055	2.83251e-08
rs6095988	C	G	20	49124561	-0.0454252	0.00818393	2.84794e-08
rs1160682	T	C	1	73816564	-0.0459559	0.00828596	2.9187e-08
rs2193933	C	G	5	103892460	-0.0442507	0.00798095	2.94724e-08
rs7703746	A	G	5	103907337	-0.0442468	0.00798073	2.95289e-08
rs62362443	A	C	5	103912114	0.0442393	0.00798115	2.97391e-08
rs4811079	C	G	20	49157052	0.0459198	0.00828446	2.9752e-08
rs10072579	T	C	5	103918228	-0.0442195	0.00798049	3.0083e-08
rs12658007	A	G	5	103904034	0.0447621	0.00807878	3.01264e-08
rs4438849	T	G	5	103895102	-0.0442041	0.00798094	3.04706e-08
rs10057469	T	G	5	103918749	-0.0441913	0.00798048	3.06961e-08
rs12187903	T	C	5	103939770	-0.0441868	0.00798054	3.08003e-08
rs1592755	A	T	5	103893548	0.0441891	0.00798095	3.08003e-08
rs11738191	A	G	5	103913202	0.0441719	0.00798051	3.11275e-08
rs6914824	T	C	6	27139048	-0.0580292	0.0104978	3.24325e-08
rs61240102	C	G	6	27124904	-0.0580248	0.0104977	3.2508e-08
rs768792	A	G	5	103757005	-0.0463074	0.00838517	3.34145e-08
rs13219181	A	G	6	27136225	0.0579599	0.0104978	3.36821e-08
rs67540232	A	T	6	27140866	-0.0579437	0.0104977	3.39702e-08
rs10890032	T	C	1	73789324	0.0457268	0.0082859	3.41672e-08
rs6067472	A	T	20	49132516	0.0451732	0.0081856	3.41688e-08
rs13177365	A	G	5	103914543	-0.0440372	0.00798053	3.42709e-08
rs55649128	T	C	5	103743732	0.04569	0.0082837	3.47492e-08
rs62362459	A	G	5	103916831	0.0439266	0.00798049	3.70746e-08
rs149943	A	G	6	28002388	-0.0655149	0.0119027	3.70871e-08
rs1530303	T	C	5	103723455	0.0461555	0.0083856	3.70984e-08
rs13177473	A	G	5	103745044	-0.0461445	0.00838529	3.73319e-08
rs6913660	A	C	6	27091425	-0.0577636	0.0104979	3.74606e-08
rs926300	A	T	6	27059443	0.0583041	0.0105962	3.74774e-08
rs2447838	T	C	5	103927579	0.0444462	0.00808066	3.79094e-08
rs1582419	T	C	5	103870101	-0.0438872	0.00798069	3.81589e-08
rs9806026	T	C	14	41980598	-0.0498471	0.00906862	3.87051e-08
rs10477834	A	C	5	103917352	0.0438282	0.00798048	3.97574e-08
rs1442111	T	G	5	103771206	0.0465886	0.00848405	3.98952e-08
rs12187898	T	C	5	103939674	-0.0438189	0.00798056	4.00329e-08
rs7710489	T	C	5	103916349	0.0438172	0.00798049	4.00713e-08
rs11738197	A	C	5	103913264	0.0438022	0.00798061	4.05173e-08
rs10059643	A	G	5	103919840	-0.0437998	0.00798049	4.0569e-08
rs6901575	A	G	6	28250984	-0.0620256	0.0113013	4.05734e-08
rs325500	A	G	5	104006667	0.0448617	0.00818096	4.16579e-08
rs2431108	T	C	5	103947968	-0.0465335	0.00848601	4.16862e-08
rs171697	C	G	5	103956516	-0.0465242	0.00848604	4.19505e-08
rs10054977	T	G	5	103914836	0.0437301	0.0079805	4.26261e-08
rs10455066	T	G	5	103941415	0.0437278	0.00798089	4.27575e-08
rs7723509	C	G	5	103916363	-0.0437125	0.0079805	4.31567e-08
rs156743	T	C	6	27967089	0.0657293	0.012002	4.33712e-08
rs12658451	T	C	5	103904037	0.0442359	0.00807892	4.36355e-08
rs173823	A	T	5	103954801	0.0464633	0.00848604	4.36866e-08
rs2799077	T	C	6	28234597	-0.061811	0.0113011	4.51358e-08
rs445578	A	T	5	103926442	0.044193	0.00808063	4.52566e-08
rs325481	A	G	5	104000752	-0.0447403	0.00818092	4.52938e-08
rs10052804	A	C	5	103919822	0.0436029	0.00798049	4.66324e-08
rs149949	T	C	6	28011516	0.0655631	0.0120008	4.67496e-08
rs11747766	T	G	5	103838556	-0.0435862	0.00798067	4.72203e-08
rs35792668	A	G	5	103917300	0.0446654	0.00817831	4.72277e-08
rs144447022	T	G	6	29244219	-0.0726651	0.013308	4.75419e-08
rs1833514	T	C	5	103896130	-0.0435735	0.00798022	4.7564e-08
rs67330695	A	G	6	27103654	-0.0578535	0.0105965	4.76985e-08
rs202906	T	C	6	28011652	0.0654813	0.0120006	4.85637e-08
rs349586	A	G	5	103678705	0.0457347	0.00838266	4.87334e-08
rs2431112	A	G	5	103931707	0.0440773	0.00808063	4.90583e-08
rs10455065	T	C	5	103941401	0.0435142	0.00798086	4.97174e-08

## Sheet: T2.risk.loci
Table 2. Functional annotation of all candidate SNPs in the 5 genomic risk loci that are in LD (r2>=0.6) with the corresponding independent significant SNPs.
SNPs that passed the deleterious suggestive threshold of CADD (12.37) are highlighted in bold. CADD = Combined Annotation-Dependent depletion score, a marker of deleteriousness of SNP's effect on a protein product (higher scores are more deleterious); Chr=chromosome; Bp=basepair position; r2=r2 of rsID with IndSigSNP; IndSigSNPs=independent (r2 < 0.6) genome-wide significant SNPs in the same geno…
rsID	chr	pos	r2	IndSigSNP	CADD	nearestGene	func	dist	gwasP	beta	se	GenomicLocus	non_effect_allele	effect_allele	MAF	RDB	minChrState	commonChrState	posMapFilt	eqtlMapFilt	ciMapFilt
rs34788973	6	27879200	0.771252	rs149943	23.2	OR2B2	exonic	0	7.40495e-07	-0.0668801	0.01351	3	C	A	0.07356	7	4	15	1	1	1
rs61742093	6	27879982	0.771252	rs149943	22.6	OR2B2	exonic	0	1.53371e-06	0.0644627	0.0134108	3	G	A	0.07356	3a	5	15	1	1	1
rs1679709	6	28228342	0.861919	rs6905391	22.3	NKAPL	exonic	0	1.33926e-07	-0.0595961	0.0113013	3	G	A	0.1163	NA	1	9	1	1	1
rs547189484	14	42076070	0.685149	rs9806026	21.5	LRFN5	upstream	702	NA	NA	NA	4	CCCG	C	0.4811	NA	1	10	1	1	1
rs2431108	5	103947968	0.756663	rs76025409	20.8	RP11-6N13.1	ncRNA_intronic	0	4.16862e-08	-0.0465335	0.00848601	2	C	T	0.3171	NA	7	15	0	0	1
rs2230683	6	28891176	0.685307	rs7752448	18.69	TRIM27	exonic	0	NA	NA	NA	3	T	C	0.06958	NA	1	1	1	1	1
rs325485	5	103995368	0.631424	rs35319957	18.49	RP11-6N13.1	ncRNA_intronic	0	5.5334e-08	0.0449951	0.00828142	2	G	A	0.3738	3a	5	15	0	0	1
rs143985568	5	103942055	0.795622	rs35319957	17.24	RP11-6N13.1	ncRNA_intronic	0	NA	NA	NA	2	A	AATTTAT	0.4702	NA	2	15	0	0	1
rs185260	5	103965223	0.745653	rs35319957	17.1	RP11-6N13.1	ncRNA_intronic	0	1.89294e-07	-0.0420977	0.00808086	2	C	A	0.4215	7	14	15	0	0	1
rs862481	14	41997151	0.9167	rs9806026	16.64	CTD-2298J14.1	intergenic	27713	3.62124e-06	-0.0420009	0.00906753	4	C	A	0.4543	6	5	15	0	1	0
rs200484	6	27775674	0.861561	rs149943	16.23	HIST1H2BL	exonic	0	4.6856e-07	0.0625042	0.0124047	3	G	A	0.08648	1f	1	1	1	1	1
rs61990289	14	42076434	0.695824	rs9806026	16.21	LRFN5	upstream	338	1.10357e-06	-0.0388833	0.00798064	4	C	T	0.4791	4	1	10	1	1	1
rs141138864	6	27223064	0.684925	rs6934329	15.96	PRSS16	exonic	0	NA	NA	NA	3	AAAGGAGAGCCAGATT	A	0.174	NA	4	14	1	1	1
rs200981	6	27833174	0.851267	rs149943	15.9	HIST1H2AL	exonic	0	8.95127e-07	0.0614331	0.0125032	3	G	A	0.08946	NA	1	1	1	1	1
rs13162928	5	103736802	0.687608	rs76025409	15.86	RP11-6N13.1	ncRNA_intronic	0	1.74562e-08	-0.0467003	0.00828683	2	C	T	0.336	5	7	15	0	0	1
rs6673919	1	73852090	0.788758	rs12129573	15.7	RP4-598G3.1	intergenic	31155	6.80319e-07	0.0406444	0.00818306	1	C	T	0.4354	7	9	15	0	0	1
rs45509595	6	27840926	0.751583	rs149943	15.55	HIST1H4L	UTR3	0	9.49376e-07	0.0667178	0.0136107	3	C	T	0.07157	3a	1	1	1	1	1
rs34573979	6	27480526	0.720905	rs149943	15.35	XXbac-BPGBPG34I8.1	intergenic	2291	4.04464e-07	-0.0684546	0.0135103	3	C	T	0.07058	5	5	13	0	1	1
rs13193480	6	27702561	0.730636	rs149943	15.29	RP1-97D16.1	intergenic	2217	1.95613e-06	0.0637999	0.0134092	3	G	A	0.07157	5	5	14	0	1	1
rs1137567	14	42077288	0.696062	rs9806026	15.19	LRFN5	UTR5	0	2.77815e-06	0.0374035	0.00798099	4	G	A	0.4732	4	1	10	1	1	1
rs8007172	14	42088506	0.651625	rs9806026	15.01	LRFN5	intronic	0	4.94445e-07	-0.0401331	0.00798119	4	T	A	0.4702	5	5	15	1	1	1
rs34572866	5	103942060	0.76014	rs35319957	14.98	RP11-6N13.1	ncRNA_intronic	0	NA	NA	NA	2	AT	A	0.4215	NA	2	15	0	0	1
rs6671002	1	73851752	0.788758	rs12129573	14.93	RP4-598G3.1	intergenic	30817	7.81214e-07	0.0404244	0.00818307	1	G	A	0.4354	7	9	15	0	0	1
rs1950835	14	42076640	0.701174	rs9806026	14.93	LRFN5	upstream	132	9.48825e-07	-0.039121	0.00798068	4	G	T	0.4791	4	1	10	1	1	1
rs17751184	6	27775028	0.730636	rs149943	14.92	HIST1H4PS1	ncRNA_exonic	0	1.64019e-06	-0.0642749	0.0134092	3	C	T	0.07157	4	1	2	1	1	1
rs9257189	6	28757555	0.706473	rs7752448	14.92	NOL5BP	intergenic	5773	NA	NA	NA	3	C	G	0.07157	4	1	10	0	1	1
rs6424545	1	73773048	0.895957	rs12129573	14.76	RP4-598G3.1	ncRNA_exonic:splicing	0	7.08886e-08	0.0441077	0.00818491	1	C	T	0.4195	7	7	15	0	0	1
rs33932084	6	28268824	0.676455	rs149943	14.75	PGBD1	exonic	0	1.79944e-07	0.069985	0.0134098	3	G	A	0.07058	3a	4	5	1	1	1
rs12564336	1	73851675	0.788758	rs12129573	14.48	RP4-598G3.1	intergenic	30740	1.93776e-06	0.0394186	0.00828156	1	C	T	0.4354	7	9	15	0	0	1
rs72839477	6	27327000	0.732093	rs149943	14.36	ZNF204P	ncRNA_exonic	0	3.0604e-07	-0.0701991	0.0137116	3	C	T	0.06958	2b	5	9	0	1	1
rs1233583	6	28715566	0.684413	rs7752448	14.21	RPSAP2	intergenic	14884	NA	NA	NA	3	G	A	0.07157	2b	1	13	0	1	1
rs55649128	5	103743732	0.645145	rs76025409	14.12	RP11-6N13.1	ncRNA_intronic	0	3.47492e-08	0.04569	0.0082837	2	C	T	0.3549	7	5	15	0	0	1
rs71559054	6	27896799	0.771252	rs149943	14.09	OR2W6P	intergenic	8443	5.85304e-07	0.0674959	0.01351	3	C	A	0.07356	7	4	15	0	1	1
rs1956450	14	42081882	0.682137	rs9806026	14.09	LRFN5	intronic	0	2.62509e-07	0.0410896	0.00798081	4	C	T	0.4811	7	5	15	1	1	1
rs6020572	20	49128240	0.690687	rs6095988	14.05	PTPN1	intronic	0	0.000160514	-0.0301225	0.00798114	5	G	A	0.4771	5	1	2	1	1	1
rs2860455	5	103802354	0.965298	rs35319957	14.04	RP11-6N13.1	ncRNA_intronic	0	5.46757e-07	0.0399753	0.00798048	2	C	A	0.4771	6	9	15	0	0	1
rs13211507	6	28257377	0.707622	rs7752448	13.79	PGBD1	intronic	0	8.91192e-08	0.0717078	0.0134093	3	C	T	0.06958	6	4	5	1	1	1
rs200483	6	27774824	0.861561	rs149943	13.69	HIST1H4PS1	upstream:downstream	28	1.40992e-06	-0.0603106	0.0125033	3	G	A	0.08648	1b	1	2	1	1	1
rs33933384	5	103910429	0.841706	rs35319957	13.63	RP11-6N13.1	ncRNA_intronic	0	NA	NA	NA	2	GA	G	0.4692	NA	5	15	0	0	1
rs35744819	6	28318331	0.697063	rs7752448	13.57	ZSCAN31:ZKSCAN3	intronic	0	5.84476e-07	-0.0675007	0.0135102	3	G	T	0.06859	3a	1	1	1	1	1
rs28360499	6	27945396	0.760096	rs149943	13.56	OR2W4P	ncRNA_exonic	0	5.22038e-07	-0.0677937	0.01351	3	G	A	0.07455	3a	2	15	0	1	1
rs67040724	6	27905509	0.771252	rs149943	13.54	OR2W6P	ncRNA_exonic	0	4.98744e-07	0.067912	0.01351	3	C	T	0.07356	6	4	14	0	1	1
rs148418547	6	27914359	0.771252	rs149943	13.54	OR2W6P	intergenic	8177	NA	NA	NA	3	AAATGAACTGAAGGAGAGGTCCC	A	0.07356	NA	4	15	0	1	1
rs3135300	6	28824397	0.695866	rs7752448	13.51	XXbac-BPG308K3.6	intergenic	3004	NA	NA	NA	3	T	A	0.07058	6	5	15	0	1	1
rs9468300	6	28126840	0.719117	rs149943	13.42	ZKSCAN8	UTR3	0	1.9884e-06	-0.0546899	0.0115025	3	C	T	0.1024	7	4	5	1	1	1
rs56405707	6	27640246	0.720905	rs149943	13.34	RP1-15D7.1	intergenic	19641	0.000379875	-0.0546749	0.0153854	3	G	A	0.07058	4	1	13	0	1	1
rs3132392	6	28838629	0.695866	rs7752448	13.32	XXbac-BPG308K3.6	intergenic	6221	NA	NA	NA	3	T	C	0.07058	5	5	15	0	1	1
rs1950836	14	42076745	0.651347	rs9806026	13.21	LRFN5	upstream	27	1.07606e-06	-0.0394048	0.00807939	4	C	T	0.4672	3a	1	10	1	1	1
rs6934329	6	27158033	1	rs6934329	13.14	RP11-209A2.1	intergenic	20989	3.81313e-09	0.0618449	0.0104962	3	G	A	0.1511	5	5	15	0	1	1
rs1923238	1	73860311	0.788758	rs12129573	12.97	RP4-598G3.1	intergenic	39376	1.22279e-06	0.0392255	0.00808456	1	C	A	0.4354	7	9	15	0	0	1
rs36005309	6	28277346	0.707622	rs7752448	12.91	PGBD1	intergenic	7019	NA	NA	NA	3	AT	A	0.06958	NA	5	15	1	1	1
rs3130746	6	29153155	0.685307	rs7752448	12.86	OR2J4P	intergenic	2932	NA	NA	NA	3	A	G	0.06958	7	9	15	0	1	0
rs56075693	6	28290328	0.699566	rs149943	12.71	ZSCAN31	intergenic	2141	1.63515e-07	0.0707438	0.0135094	3	G	T	0.06859	5	4	15	1	1	1
rs200949	6	27835435	0.795934	rs149943	12.63	HIST1H1B	upstream	75	1.57261e-07	0.0639881	0.0122025	3	G	A	0.09543	2a	1	1	1	1	1
rs3135302	6	28829637	0.695866	rs7752448	12.44	XXbac-BPG308K3.6:RPL13P	ncRNA_exonic	0	NA	NA	NA	3	G	C	0.07058	5	5	15	0	1	1
rs13217619	6	28306671	0.709138	rs7752448	12.25	ZSCAN31	intronic	0	4.66483e-06	0.0609588	0.0133118	3	C	T	0.06759	7	5	15	1	1	1
rs201002	6	27808192	0.840877	rs149943	12.22	HIST1H2BN	intronic	0	1.04753e-06	0.0605637	0.0124043	3	G	A	0.08847	NA	1	15	1	1	1
rs853678	6	28297313	0.98111	rs6905391	12.22	ZSCAN31	exonic	0	1.76566e-09	-0.0680098	0.011301	3	T	A	0.1193	5	4	15	1	1	1
rs13191786	6	28277671	0.699566	rs149943	12.18	PGBD1	intergenic	7344	1.43618e-07	0.0710667	0.0135093	3	G	T	0.06859	7	5	15	1	1	1
rs200948	6	27835272	0.87195	rs149943	12.12	HIST1H1B	exonic	0	8.328e-07	0.0616102	0.0125033	3	C	T	0.08748	1f	1	1	1	1	1
rs1609735	14	42072610	0.709828	rs9806026	11.96	CTD-2298J14.2	ncRNA_intronic	0	4.59044e-07	0.0402444	0.00798074	4	C	T	0.4831	5	1	14	1	1	1
rs12035848	1	73870901	0.788758	rs12129573	11.95	RP4-598G3.1	intergenic	49966	1.5089e-06	-0.0388873	0.0080846	1	G	A	0.4354	7	9	15	0	0	1
rs2426164	20	49198327	0.7546	rs6095988	11.71	PTPN1	intronic	0	2.31847e-06	0.0391344	0.00828509	5	G	A	0.3628	5	4	4	1	1	1
rs550706621	6	28958399	0.685307	rs7752448	11.6	HCG16	intergenic	2085	NA	NA	NA	3	T	G	0.06958	NA	5	15	1	1	1
rs6671203	1	73851936	0.788758	rs12129573	11.57	RP4-598G3.1	intergenic	31001	6.46494e-07	0.0402359	0.00808471	1	G	A	0.4354	6	9	15	0	0	1
rs36116628	14	41999887	0.912855	rs9806026	11.55	CTD-2298J14.1	intergenic	24977	NA	NA	NA	4	AT	A	0.4533	NA	5	15	0	1	0
rs1421665	5	103914014	0.780145	rs35319957	11.51	RP11-6N13.1	ncRNA_intronic	0	2.74318e-08	-0.0443483	0.0079805	2	C	T	0.4811	NA	7	15	0	0	1
rs149114827	5	103819255	0.969066	rs35319957	11.44	RP11-6N13.1	ncRNA_intronic	0	NA	NA	NA	2	T	TAAAC	0.4761	NA	9	15	0	0	1
rs10456362	6	28221816	0.852863	rs6905391	11.35	ZKSCAN4	intronic	0	1.32672e-07	-0.0596207	0.0113023	3	G	A	0.1153	4	2	14	1	1	1
rs3135297	6	28804688	0.695866	rs7752448	11.24	XXbac-BPG308K3.5	downstream	957	NA	NA	NA	3	G	A	0.07058	2b	1	14	0	1	1
rs2403326	5	103791044	0.939346	rs35319957	11.21	RP11-6N13.1	ncRNA_intronic	0	3.7713e-07	-0.0410425	0.00807898	2	G	A	0.4761	6	15	15	0	0	0
rs6905391	6	28262686	1	rs6905391	11.15	PGBD1	intronic	0	8.78544e-10	-0.0692804	0.0113018	3	G	A	0.1193	7	5	5	1	1	1
rs911186	6	27150599	0.742348	rs6934329	11	RP11-209A2.1	intergenic	28423	9.28903e-07	0.047544	0.00969074	3	G	A	0.1849	NA	5	14	0	1	1
rs13207082	6	27251379	0.67982	rs149943	10.98	POM121L2	intergenic	2302	5.03765e-07	0.0689013	0.0137121	3	G	A	0.06859	1f	1	13	1	1	1
rs35016036	6	28314880	0.697063	rs7752448	10.91	ZSCAN31	intronic	0	5.23719e-07	-0.0677863	0.0135102	3	C	T	0.06859	5	2	14	1	1	1
rs144969912	6	27616843	0.720905	rs149943	10.86	RP1-15D7.1	intergenic	3537	0.000382581	-0.054657	0.0153885	3	C	T	0.07058	7	5	14	0	1	1
rs6673911	1	73852067	0.788758	rs12129573	10.84	RP4-598G3.1	intergenic	31132	6.37326e-07	-0.0407479	0.00818306	1	T	A	0.4354	6	9	15	0	0	1
rs3130820	6	29206683	0.685307	rs7752448	10.77	XXbac-BPG308J9.3	ncRNA_intronic	0	NA	NA	NA	3	T	A	0.06958	6	5	15	0	1	1
rs493161	6	27850714	0.882601	rs149943	10.73	HIST1H3J	intergenic	7378	5.1365e-07	0.0632933	0.0126054	3	T	A	0.08648	4	5	15	1	1	1
rs9986596	6	28219661	0.843853	rs6905391	10.7	ZKSCAN4	exonic	0	3.09342e-07	-0.0578409	0.0113022	3	G	A	0.1143	4	1	1	1	1	1
rs853676	6	28299687	0.98111	rs6905391	10.7	ZSCAN31	intronic	0	1.36769e-09	-0.0684746	0.0113009	3	C	T	0.1193	NA	4	15	1	1	1
rs35106887	6	28041667	0.719117	rs149943	10.67	OR1F12	ncRNA_exonic	0	NA	NA	NA	3	A	ACC	0.1024	NA	7	15	1	1	1
rs13194504	6	28630691	0.697063	rs7752448	10.61	LINC00533	intergenic	13847	NA	NA	NA	3	G	A	0.06859	5	5	14	0	1	1
rs34349668	6	28437763	0.697063	rs7752448	10.55	OR2E1P	intergenic	13844	NA	NA	NA	3	AGAG	A	0.06859	NA	1	14	0	1	1
rs67958905	1	73851693	0.788758	rs12129573	10.49	RP4-598G3.1	intergenic	30758	NA	NA	NA	1	A	AATCT	0.4354	NA	9	15	0	0	1
rs4947336	6	28576143	0.697063	rs7752448	10.48	SCAND3	intergenic	0	NA	NA	NA	3	T	A	0.06859	5	2	14	1	1	1
rs7516608	1	73843213	0.875537	rs12129573	10.41	RP4-598G3.1	intergenic	22278	2.00908e-07	0.0425493	0.00818492	1	G	T	0.4165	5	9	15	0	0	1
rs6095985	20	49123433	0.874959	rs6095988	10.38	PTPN1	intergenic	3457	8.54414e-07	-0.0407891	0.00828624	5	G	A	0.3549	7	5	5	1	1	1
rs35501037	6	27739566	0.730636	rs149943	10.37	RSL24D1P1	intergenic	8831	2.29281e-06	-0.0633684	0.0134092	3	T	A	0.07157	7	1	14	0	1	1
rs71546588	6	27971449	0.771252	rs149943	10.34	IQCB2P	intergenic	7051	NA	NA	NA	3	GC	G	0.07356	NA	1	15	0	1	1
rs1103437	14	41999902	0.984726	rs9806026	10.34	CTD-2298J14.1	intergenic	24962	1.48519e-07	-0.0476508	0.00906877	4	T	A	0.4354	6	5	15	0	1	0
rs6904596	6	27491299	0.788576	rs149943	10.25	HNRNPA1P1	ncRNA_exonic	0	2.52166e-07	-0.0665459	0.0129063	3	G	A	0.08151	1f	5	15	0	1	1
rs7148091	14	42066464	0.704445	rs9806026	10.23	CTD-2298J14.2	ncRNA_intronic	0	7.17217e-07	0.0395578	0.00798077	4	G	A	0.4811	7	5	15	0	1	1
rs13195040	6	27413924	0.720905	rs149943	10.07	ZNF184	intergenic	4597	9.25989e-07	0.0667891	0.0136117	3	G	A	0.07058	6	5	9	1	1	1
rs67540232	6	27140866	0.905426	rs6934329	10.04	MIR3143	intergenic	25398	3.39702e-08	-0.0579437	0.0104977	3	T	A	0.1412	4	1	15	0	1	1
rs3129794	6	28974265	0.685307	rs7752448	9.985	ZNF311	intergenic	1171	NA	NA	NA	3	G	T	0.06958	5	2	14	1	1	1
rs3132394	6	28809038	0.695866	rs7752448	9.929	XXbac-BPG308K3.5	intergenic	2254	NA	NA	NA	3	T	G	0.07058	NA	13	14	0	1	1
rs2799079	6	28235176	0.861919	rs6905391	9.858	RP5-874C20.3	ncRNA_intronic	0	8.81184e-08	0.0604576	0.0113012	3	C	A	0.1163	1f	1	1	1	1	1
rs254035	5	103936343	0.766967	rs35319957	9.776	RP11-6N13.1	ncRNA_intronic	0	8.03457e-08	0.0433634	0.00808061	2	T	A	0.4215	7	9	15	0	0	1
rs3129104	6	29211438	0.673443	rs7752448	9.736	XXbac-BPG308J9.3	ncRNA_intronic	0	NA	NA	NA	3	A	T	0.06859	7	5	15	0	1	1
rs1984201	1	73857097	0.788758	rs12129573	9.71	RP4-598G3.1	intergenic	36162	5.18113e-07	0.0405811	0.00808472	1	C	T	0.4354	NA	9	15	0	0	1
rs34706883	6	27805255	0.730636	rs149943	9.664	HIST1H2AK	downstream	402	1.57896e-06	0.0643767	0.0134091	3	C	A	0.07157	3a	1	1	1	1	1
rs200489	6	27798257	0.861561	rs149943	9.571	HIST1H4K	downstream	694	1.01817e-06	0.0611172	0.0125033	3	C	T	0.08648	NA	1	1	1	1	1
rs13213986	6	28358009	0.697063	rs7752448	9.552	ZSCAN12	intronic	0	1.75409e-07	-0.0700539	0.0134108	3	T	A	0.06859	6	4	4	1	1	1
rs3131085	6	29044701	0.685307	rs7752448	9.377	SAR1P1	ncRNA_exonic	0	NA	NA	NA	3	G	A	0.06958	7	13	15	1	1	1
rs202906	6	28011652	0.978576	rs149943	9.358	OR2B7P	intergenic	2559	4.85637e-08	0.0654813	0.0120006	3	C	T	0.09742	6	13	14	0	1	1
rs66785117	6	27523298	0.720905	rs149943	9.313	XXbac-BPG34I8.3	intergenic	5302	4.40242e-06	0.061568	0.0134094	3	G	T	0.07058	7	5	14	0	1	1
rs2206656	20	49130119	0.988119	rs6095988	9.295	PTPN1	intronic	0	7.41176e-08	0.0440369	0.00818395	5	G	C	0.3827	5	1	7	1	1	1
rs35589403	6	27219491	0.690232	rs6934329	9.284	PRSS16	intronic	0	1.72534e-05	0.0433849	0.0100948	3	G	C	0.173	4	1	10	1	1	1
rs3131340	6	28779878	0.684413	rs7752448	9.259	AL662890.3	intergenic	16065	NA	NA	NA	3	T	G	0.07157	NA	5	13	0	1	1
rs4523481	1	73899639	0.774264	rs12129573	9.253	RP4-598G3.1	intergenic	78704	1.4306e-06	-0.0394491	0.00818329	1	C	T	0.4334	7	9	15	0	0	1
rs3135318	6	28897980	0.685307	rs7752448	9.207	TRIM27	intergenic	6213	NA	NA	NA	3	T	C	0.06958	6	5	15	1	1	1
rs11464297	6	28229461	0.870663	rs6905391	9.193	NKAPL	downstream	724	NA	NA	NA	3	GA	G	0.1153	NA	5	15	1	1	1
rs9257188	6	28757489	0.706473	rs7752448	9.13	NOL5BP	intergenic	5707	NA	NA	NA	3	T	C	0.07157	4	1	10	0	1	1
rs3135299	6	28809050	0.685307	rs7752448	9.119	XXbac-BPG308K3.5	intergenic	2266	NA	NA	NA	3	G	C	0.06958	NA	13	14	0	1	1
rs3117339	6	29211442	0.673443	rs7752448	9.049	XXbac-BPG308J9.3	ncRNA_intronic	0	NA	NA	NA	3	C	T	0.06859	NA	5	15	0	1	1
rs3117337	6	29211556	0.685307	rs7752448	8.992	XXbac-BPG308J9.3	ncRNA_intronic	0	NA	NA	NA	3	T	A	0.06958	6	5	15	0	1	1
rs3117143	6	29031142	0.685307	rs7752448	8.925	OR2P1P	intergenic	8458	NA	NA	NA	3	C	A	0.06958	6	9	15	0	1	1
rs3117142	6	29030195	0.685307	rs7752448	8.896	OR2P1P	intergenic	9405	NA	NA	NA	3	C	T	0.06958	7	9	15	0	1	1
rs34150729	6	27388754	0.720905	rs149943	8.792	MCFD2P1	intergenic	12978	8.30577e-07	0.0670833	0.0136126	3	C	T	0.07058	7	9	15	0	1	1
rs10053368	5	103914758	0.780145	rs35319957	8.776	RP11-6N13.1	ncRNA_intronic	0	1.66264e-08	0.0450411	0.00798053	2	G	A	0.4811	7	5	15	0	0	1
rs686775	1	73988045	0.727542	rs12129573	8.695	RP4-788P17.1	intergenic	112853	4.32581e-06	-0.0376097	0.00818478	1	G	A	0.4235	NA	9	15	0	0	1
rs34843552	6	27241915	0.612715	rs6934329	8.683	XXbac-BPGBPG24O18.1	intergenic	4906	0.00192911	0.0284974	0.00918993	3	G	A	0.2137	4	1	14	0	1	1
rs7767099	6	28768698	0.706473	rs7752448	8.661	AL662890.3	intergenic	4885	NA	NA	NA	3	C	T	0.07157	6	5	14	0	1	1
rs35072899	6	28281541	0.699566	rs149943	8.651	RP5-874C20.6	intergenic	5895	6.85718e-07	-0.0680585	0.0137066	3	C	T	0.06859	7	4	15	0	1	1
rs9257227	6	28787384	0.695866	rs7752448	8.65	XXbac-BPG308K3.5	intergenic	18261	NA	NA	NA	3	T	C	0.07058	7	5	14	0	1	1
rs35485974	5	103912246	0.790809	rs35319957	8.625	RP11-6N13.1	ncRNA_intronic	0	NA	NA	NA	2	T	TA	0.4821	NA	5	15	0	0	1
rs67340775	6	28304384	0.719692	rs7752448	8.538	ZSCAN31	intronic	0	2.33946e-07	0.0693267	0.0134091	3	C	A	0.06859	2b	1	1	1	1	1
rs10053371	5	103914786	0.780145	rs35319957	8.52	RP11-6N13.1	ncRNA_intronic	0	1.74265e-08	0.0455309	0.0080789	2	T	A	0.4811	6	5	15	0	0	1
rs13212651	6	27806985	0.730636	rs149943	8.508	HIST1H2BN	intronic	0	1.79369e-06	0.0640337	0.0134091	3	G	A	0.07157	4	1	1	1	1	1
rs67859638	6	27357978	0.732093	rs149943	8.5	ZNF391	intronic	0	4.84051e-07	0.0690041	0.0137116	3	G	A	0.06958	5	1	15	1	1	1
rs3132397	6	28782160	0.695866	rs7752448	8.5	AL662890.3	intergenic	18347	NA	NA	NA	3	G	A	0.07058	NA	2	13	0	1	1
rs200950	6	27835772	0.87195	rs149943	8.499	HIST1H1B	upstream	412	7.68167e-07	0.0618073	0.0125033	3	G	A	0.08748	2b	1	1	1	1	1
rs3132396	6	28782310	0.695866	rs7752448	8.477	AL662890.3	intergenic	18497	NA	NA	NA	3	T	C	0.07058	NA	1	13	0	1	1
rs3132391	6	28837805	0.695866	rs7752448	8.469	XXbac-BPG308K3.6	intergenic	5397	NA	NA	NA	3	G	A	0.07058	5	5	15	0	1	1
rs557956462	1	73891352	0.780739	rs12129573	8.353	RP4-598G3.1	intergenic	70417	NA	NA	NA	1	CAA	C	0.4384	NA	9	15	0	0	1
rs11210207	1	73782938	0.900062	rs12129573	8.317	RP4-598G3.1	ncRNA_intronic	0	2.95833e-07	-0.0424605	0.00828324	1	C	T	0.4205	6	9	15	0	0	1
rs13200214	6	28017250	0.761395	rs149943	8.298	OR2B7P	intergenic	2104	5.09202e-07	-0.0678583	0.01351	3	C	T	0.07256	5	13	14	0	1	1
rs1959413	14	41975599	0.913205	rs9806026	8.278	CTD-2298J14.1	intergenic	49265	2.95213e-05	-0.0337584	0.00808172	4	G	A	0.4553	NA	5	15	0	1	0
rs72029806	6	28072877	0.760863	rs149943	8.257	RP1-265C24.5	intergenic	10528	NA	NA	NA	3	CCGACCTGGT	C	0.07256	NA	1	1	0	1	1
rs55834529	6	27072542	0.670225	rs149943	8.199	RNU2-62P	intergenic	5026	6.15622e-07	0.0688673	0.0138114	3	G	A	0.06759	6	5	15	0	1	1
rs3135310	6	28856689	0.685307	rs7752448	8.164	ZNF90P2	ncRNA_exonic	0	NA	NA	NA	3	A	G	0.06958	6	5	15	0	1	1
rs34569203	6	27153984	0.905426	rs6934329	8.159	RP11-209A2.1	intergenic	25038	2.58621e-08	0.0589947	0.0105965	3	C	A	0.1412	7	5	14	0	1	1
rs67240003	6	27443202	0.778476	rs149943	8.128	ZNF184	intergenic	2304	2.07508e-07	-0.0675375	0.0130068	3	G	T	0.08052	7	5	5	1	1	1
rs853679	6	28296863	0.98111	rs6905391	8.065	ZSCAN31	intronic	0	1.80543e-09	-0.0679698	0.0113012	3	C	A	0.1193	NA	4	9	1	1	1
rs13199906	6	27834139	0.740411	rs149943	8.044	HIST1H1B	downstream	430	1.28501e-06	0.0649283	0.0134092	3	G	C	0.07256	3a	1	2	1	1	1
rs1338651	1	73861924	0.788758	rs12129573	8.043	RP4-598G3.1	intergenic	40989	1.07916e-06	-0.0394253	0.00808455	1	C	A	0.4354	NA	9	15	0	0	1
rs13207689	6	27369704	0.732093	rs149943	7.982	ZNF391	UTR3	0	6.58146e-07	0.0677012	0.0136129	3	G	C	0.06958	3a	4	9	1	1	1
rs3130725	6	29118747	0.662702	rs7752448	7.968	OR2N1P	intergenic	12153	NA	NA	NA	3	T	G	0.07157	6	9	15	0	1	1
rs3135316	6	28864849	0.685307	rs7752448	7.955	HCG14	ncRNA_intronic	0	NA	NA	NA	3	A	G	0.06958	4	1	1	1	1	1
rs3129798	6	28998449	0.685307	rs7752448	7.861	OR2AD1P	intergenic	3064	NA	NA	NA	3	G	T	0.06958	6	13	14	0	1	1
rs143618681	6	28293408	0.699566	rs149943	7.847	ZSCAN31	UTR3	0	NA	NA	NA	3	G	GC	0.06859	NA	4	9	1	1	1
rs10052804	5	103919822	0.780145	rs35319957	7.839	RP11-6N13.1	ncRNA_intronic	0	4.66324e-08	0.0436029	0.00798049	2	C	A	0.4811	6	5	15	0	0	1
rs1363096	5	103876193	0.980732	rs35319957	7.829	RP11-6N13.1	ncRNA_intronic	0	1.28758e-07	0.042143	0.00798071	2	G	A	0.4771	NA	5	15	0	0	1
rs375478683	5	103912255	0.6223	rs35319957	7.778	RP11-6N13.1	ncRNA_intronic	0	NA	NA	NA	2	AT	A	0.4523	NA	5	15	0	0	1
rs6704461	1	73856933	0.788758	rs12129573	7.771	RP4-598G3.1	intergenic	35998	7.6763e-07	0.0399662	0.00808472	1	C	T	0.4354	6	9	15	0	0	1
rs3132395	6	28808992	0.695866	rs7752448	7.77	XXbac-BPG308K3.5	intergenic	2208	NA	NA	NA	3	A	G	0.07058	7	13	14	0	1	1
rs932420	20	49133069	0.692069	rs6095988	7.749	PTPN1	intronic	0	0.00019645	0.0297178	0.00798107	5	G	A	0.4761	NA	1	5	1	1	1
rs35353359	6	28324378	0.697063	rs7752448	7.716	ZKSCAN3	intronic	0	1.86452e-07	-0.0699029	0.013411	3	C	T	0.06859	4	1	2	1	1	1
rs139624725	6	27317016	0.732093	rs149943	7.704	ZNF204P	intergenic	8587	NA	NA	NA	3	AC	A	0.06958	NA	5	15	0	1	1
rs1950834	14	42074524	0.709828	rs9806026	7.685	CTD-2298J14.2	upstream	464	5.62818e-07	0.039932	0.00798071	4	G	A	0.4831	4	1	1	1	1	1
rs3787334	20	49128020	0.690687	rs6095988	7.681	PTPN1	intronic	0	0.000170134	0.0300065	0.00798114	5	C	T	0.4771	2b	1	2	1	1	1
rs72854513	6	28265954	0.699566	rs149943	7.672	PGBD1	intronic	0	1.12889e-07	0.0716624	0.0135094	3	T	A	0.06859	6	4	5	1	1	1
rs192804591	6	27729706	0.604373	rs149943	7.631	RSL24D1P1	intergenic	18691	NA	NA	NA	3	T	A	0.05865	6	1	14	0	1	1
rs13197176	6	28129232	0.760863	rs149943	7.616	ZNF192P1	upstream	326	2.01636e-07	-0.0707496	0.0136114	3	C	T	0.07256	3a	1	1	1	1	1
rs3130831	6	29182887	0.685307	rs7752448	7.579	OR2H4P	upstream	125	NA	NA	NA	3	T	A	0.06958	7	5	15	0	1	1
rs13194781	6	27815639	0.740411	rs149943	7.571	HIST1H2BN	intronic	0	1.63431e-06	0.0642845	0.0134092	3	G	A	0.07256	4	4	15	1	1	1
rs6689226	1	73806923	0.893732	rs12129573	7.555	RP4-598G3.1	ncRNA_intronic	0	9.02025e-08	0.0448035	0.00838164	1	C	T	0.4225	7	9	15	0	0	1
rs188015	6	27877446	0.989118	rs149943	7.507	OR2B2	intergenic	1516	9.27839e-08	-0.064093	0.0120017	3	T	A	0.09443	6	5	15	1	1	1
rs1111179	14	42075952	0.709828	rs9806026	7.436	LRFN5	upstream	820	1.68594e-06	-0.0382103	0.00798071	4	G	T	0.4831	2b	1	10	1	1	1
rs62362443	5	103912114	0.789887	rs35319957	7.425	RP11-6N13.1	ncRNA_intronic	0	2.97391e-08	0.0442393	0.00798115	2	C	A	0.4801	7	5	15	0	0	1
rs67101035	6	27798887	0.730636	rs149943	7.425	HIST1H4K	downstream	64	1.67868e-06	0.0642124	0.0134092	3	G	C	0.07157	4	1	1	1	1	1
rs61767420	1	73848610	0.770873	rs12129573	7.411	RP4-598G3.1	intergenic	27675	0.0351955	0.0381418	0.0181101	1	G	A	0.4354	7	7	15	0	0	1
rs17763089	6	27835218	0.740411	rs149943	7.407	HIST1H1B	exonic	0	1.02601e-06	-0.0655169	0.0134075	3	G	A	0.07256	4	1	1	1	1	1
rs13199772	6	27834085	0.729501	rs149943	7.364	HIST1H2AL	downstream	478	1.20384e-06	0.0651017	0.0134092	3	G	A	0.07356	2b	1	2	1	1	1
rs9257223	6	28776317	0.695866	rs7752448	7.358	AL662890.3	intergenic	12504	NA	NA	NA	3	T	C	0.07058	4	1	13	0	1	1
rs10072579	5	103918228	0.780145	rs35319957	7.34	RP11-6N13.1	ncRNA_intronic	0	3.0083e-08	-0.0442195	0.00798049	2	C	T	0.4811	7	5	15	0	0	1
rs13191474	6	27413345	0.720905	rs149943	7.329	ZNF184	intergenic	5176	1.05751e-06	-0.0664338	0.0136117	3	C	T	0.07058	5	5	9	1	1	1
rs11210274	1	73983073	0.725312	rs12129573	7.326	RP4-788P17.1	intergenic	117825	4.80567e-06	-0.0374296	0.00818474	1	G	T	0.4245	6	5	15	0	0	1
rs34783558	6	27171700	0.921228	rs6934329	7.314	RP11-209A2.1	intergenic	7322	7.70218e-08	0.0569446	0.0105964	3	C	T	0.1412	6	5	14	0	1	1
rs6874138	5	103899596	0.891813	rs35319957	7.272	RP11-6N13.1	ncRNA_intronic	0	2.68569e-08	0.0443803	0.00798094	2	C	T	0.4543	7	9	15	0	0	1
rs79494146	1	73798483	0.896872	rs12129573	7.251	RP4-598G3.1	ncRNA_intronic	0	NA	NA	NA	1	TTC	T	0.4215	NA	9	15	0	0	1
rs13204012	6	28201531	0.699566	rs149943	7.251	ZSCAN9	downstream	270	1.85305e-07	-0.0704321	0.0135096	3	G	A	0.06859	7	4	4	1	1	1
rs2447827	5	103948045	0.754729	rs35319957	7.249	RP11-6N13.1	ncRNA_intronic	0	1.09427e-07	0.0429097	0.00808041	2	C	T	0.4195	NA	9	15	0	0	1
rs72847313	6	27730082	0.730636	rs149943	7.245	RSL24D1P1	intergenic	18315	2.21011e-06	-0.0634685	0.0134092	3	C	T	0.07157	5	1	14	0	1	1
rs34452876	6	27376162	0.720905	rs149943	7.223	MCFD2P1	downstream	386	NA	NA	NA	3	TGAA	T	0.07058	NA	5	15	1	1	1
rs34724414	6	28619353	0.697063	rs7752448	7.193	LINC00533	intergenic	2509	NA	NA	NA	3	A	G	0.06859	7	5	14	0	1	1
rs1233610	6	28736988	0.695866	rs7752448	7.182	AL662890.1	intergenic	6704	NA	NA	NA	3	A	G	0.07058	7	5	13	0	1	1
rs13202775	6	27564879	0.720905	rs149943	7.112	RNU6-471P	downstream	582	1.19419e-05	0.0587156	0.0134095	3	C	T	0.07058	6	5	14	0	1	1
rs2447832	5	103933473	0.759699	rs35319957	7.106	RP11-6N13.1	ncRNA_intronic	0	7.99382e-08	0.0433704	0.00808054	2	C	T	0.4235	NA	9	15	0	0	1
rs3132389	6	28831021	0.685307	rs7752448	7.091	XXbac-BPG308K3.6	ncRNA_intronic	0	NA	NA	NA	3	T	G	0.06958	4	1	1	0	1	1
rs34712084	6	28043828	0.726936	rs149943	7.061	OR1F12	intergenic	1816	2.46961e-06	0.0546633	0.0116043	3	G	A	0.1014	7	5	15	1	1	1
rs718630	20	49111256	0.637438	rs6095988	7.042	COX6CP2	intergenic	14727	9.01459e-07	0.0401951	0.00818302	5	G	T	0.4145	NA	5	15	0	1	1
rs325502	5	104008133	0.701336	rs35319957	7.003	RP11-6N13.1	ncRNA_intronic	0	1.65251e-08	-0.0456191	0.00808143	2	G	A	0.4125	6	9	15	0	0	1
rs9366717	6	28191057	0.703794	rs6905391	6.938	ZSCAN9	intergenic	1606	1.20489e-06	-0.0568186	0.0117035	3	C	T	0.09841	7	5	14	1	1	1
rs853685	6	28288785	0.98111	rs6905391	6.897	RP5-874C20.6	intergenic	1155	1.46368e-09	-0.0683525	0.0113011	3	C	T	0.1193	NA	5	15	1	1	1
6:29223493:A:G	6	29223493	0.662702	rs7752448	6.894	XXbac-BPG308J9.3	ncRNA_intronic	0	NA	NA	NA	3	G	A	0.008946	NA	9	15	0	0	1
rs349586	5	103678705	1	rs349586	6.844	RP11-6N13.1	intergenic	40293	4.87334e-08	0.0457347	0.00838266	2	G	A	0.3529	NA	5	15	0	0	1
rs1923211	1	73814908	0.896872	rs12129573	6.842	RP4-598G3.1	ncRNA_intronic	0	2.87351e-07	0.0420012	0.00818487	1	C	T	0.4215	7	9	15	0	0	1
rs13165289	5	103836995	0.984511	rs35319957	6.841	RP11-6N13.1	ncRNA_intronic	0	1.34923e-07	-0.0420744	0.00798068	2	C	T	0.4781	7	9	15	0	0	1
rs862480	14	41996931	0.9167	rs9806026	6.824	CTD-2298J14.1	intergenic	27933	3.63274e-06	-0.0419949	0.00906751	4	G	T	0.4543	6	5	15	0	1	0
rs13198809	6	28323702	0.697063	rs7752448	6.817	ZSCAN31:ZKSCAN3	intronic	0	2.68763e-07	-0.0694954	0.0135097	3	G	A	0.06859	4	1	2	1	1	1
rs4593766	1	73773043	0.895957	rs12129573	6.793	RP4-598G3.1	ncRNA_exonic	0	6.60903e-08	0.0442107	0.00818491	1	C	T	0.4195	7	7	15	0	0	1
rs34396849	6	28250955	0.707622	rs7752448	6.767	PGBD1	intronic	0	7.25862e-08	0.0722058	0.0134096	3	C	A	0.06958	4	1	5	1	1	1
rs3130715	6	29109197	0.685307	rs7752448	6.764	OR2N1P	intergenic	2603	NA	NA	NA	3	G	A	0.06958	7	14	15	0	1	1
rs66841633	6	27382386	0.711331	rs149943	6.76	MCFD2P1	intergenic	6610	8.73054e-07	-0.0669464	0.0136117	3	G	T	0.07157	5	1	15	0	1	1
rs12431444	14	42068689	0.709828	rs9806026	6.754	CTD-2298J14.2	ncRNA_intronic	0	6.41095e-07	0.0397314	0.00798075	4	C	T	0.4831	5	2	15	1	1	1
rs3130845	6	28923367	0.685307	rs7752448	6.751	C6orf100	intergenic	11052	NA	NA	NA	3	A	G	0.06958	1b	2	14	0	1	1
rs3129682	6	29283672	0.662702	rs7752448	6.748	OR14J1	intergenic	8152	NA	NA	NA	3	C	T	0.07157	7	9	15	1	1	1
rs63450962	6	27792604	0.851117	rs149943	6.686	HIST1H4J	downstream	346	NA	NA	NA	3	TTGTC	T	0.08748	NA	1	1	1	1	1
rs11210217	1	73846542	0.875537	rs12129573	6.682	RP4-598G3.1	intergenic	25607	2.1346e-07	0.0424569	0.00818492	1	G	A	0.4165	7	9	15	0	0	1
rs11955377	5	103861597	0.996106	rs35319957	6.676	RP11-6N13.1	ncRNA_intronic	0	6.82359e-08	-0.0430619	0.0079807	2	C	A	0.4811	6	15	15	0	0	1
rs11210215	1	73834346	0.896872	rs12129573	6.653	RP4-598G3.1	intergenic	13411	1.92701e-07	0.0426126	0.00818491	1	C	T	0.4215	6	9	15	0	0	1
rs539403767	6	29020721	0.685307	rs7752448	6.576	OR2W1	intergenic	7703	NA	NA	NA	3	TAA	T	0.06958	NA	9	15	1	1	1
rs35441443	6	27133285	0.679604	rs6934329	6.574	MIR3143	intergenic	17817	NA	NA	NA	3	ATAAT	A	0.2068	NA	5	15	0	1	1
rs6424548	1	73776850	0.900062	rs12129573	6.56	RP4-598G3.1	ncRNA_intronic	0	1.19747e-07	0.0433298	0.00818489	1	C	A	0.4205	5	7	15	0	0	1
rs4947303	6	28799155	0.695866	rs7752448	6.525	XXbac-BPG308K3.5	intergenic	6490	NA	NA	NA	3	A	T	0.07058	6	14	14	0	1	1
rs566649573	6	27527227	0.720905	rs149943	6.487	XXbac-BPG34I8.3	intergenic	1373	NA	NA	NA	3	GT	G	0.07058	NA	5	13	0	1	1
rs35781323	6	28144832	0.760863	rs149943	6.458	AL022393.7	downstream	379	2.10714e-07	0.0701113	0.0135099	3	C	T	0.07256	7	5	15	0	1	1
rs13210634	6	27646492	0.720905	rs149943	6.394	RP1-15D7.1	intergenic	25887	0.000345242	0.0550603	0.0153854	3	G	A	0.07058	4	5	13	0	1	1
rs34295134	6	27828151	0.861508	rs149943	6.365	HIST1H2BPS2	intergenic	3688	7.63284e-07	-0.0618229	0.0125033	3	T	A	0.08847	6	5	15	1	1	1
rs768792	5	103757005	0.698456	rs76025409	6.348	RP11-6N13.1	ncRNA_intronic	0	3.34145e-08	-0.0463074	0.00838517	2	G	A	0.337	NA	7	15	0	0	1
rs34437313	6	28017103	1	rs149943	6.303	OR2B7P	intergenic	1957	NA	NA	NA	3	A	AAAAC	0.09543	NA	13	14	0	1	1
rs10595283	1	73848390	0.811189	rs12129573	6.301	RP4-598G3.1	intergenic	27455	NA	NA	NA	1	A	AATGTT	0.4304	NA	7	15	0	0	1
rs9323049	14	41953160	0.812441	rs9806026	6.297	CTD-2298J14.1	intergenic	71704	3.52199e-05	0.0342644	0.00828285	4	T	A	0.4105	6	9	15	0	1	1
rs2232429	6	28359632	0.697063	rs7752448	6.268	ZSCAN12	intronic	0	1.46556e-07	0.0704973	0.0134106	3	G	T	0.06859	7	4	4	1	1	1
rs9257167	6	28741734	0.685307	rs7752448	6.265	AL662890.1	intergenic	1958	NA	NA	NA	3	C	A	0.06958	5	5	13	0	1	1
rs3116830	6	29167575	0.685307	rs7752448	6.254	OR2H4P	intergenic	15437	NA	NA	NA	3	G	A	0.06958	6	9	15	0	1	1
rs1953703	14	41954873	0.796839	rs9806026	6.226	CTD-2298J14.1	intergenic	69991	0.000111968	-0.0327578	0.00847972	4	T	A	0.4145	6	9	15	0	1	1
rs4324798	6	28776117	0.695866	rs7752448	6.218	AL662890.3	intergenic	12304	NA	NA	NA	3	G	A	0.07058	4	1	13	0	1	1
rs532595379	6	29108773	0.685307	rs7752448	6.21	OR2N1P	intergenic	2179	NA	NA	NA	3	TA	T	0.06958	NA	14	15	0	1	1
rs3129797	6	28992159	0.685307	rs7752448	6.207	OR2AD1P	intergenic	2297	NA	NA	NA	3	C	G	0.06958	5	13	14	0	1	1
rs3135313	6	28857630	0.685307	rs7752448	6.193	ZNF90P2	ncRNA_exonic	0	NA	NA	NA	3	G	C	0.06958	6	5	15	0	1	1
rs2152901	14	41965975	0.812441	rs9806026	6.178	CTD-2298J14.1	intergenic	58889	2.12356e-05	0.0347962	0.00818447	4	C	A	0.4105	NA	9	15	0	1	0
rs570755717	6	29019245	0.685307	rs7752448	6.173	OR2W1	intergenic	6227	NA	NA	NA	3	GT	G	0.06958	NA	13	15	1	1	1
rs34250486	14	42076507	0.693167	rs9806026	6.163	LRFN5	upstream	265	NA	NA	NA	4	G	GA	0.4781	NA	1	10	1	1	1
rs11800984	1	73967329	0.725312	rs12129573	6.119	RP4-788P17.1	intergenic	133569	3.64038e-06	0.0379027	0.00818469	1	C	A	0.4245	7	9	15	0	0	1
6:29223493:C:G	6	29223493	0.662702	rs7752448	6.115	XXbac-BPG308J9.3	NA	0	NA	NA	NA	3	G	C	0.07157	3a	9	15	0	1	1
5:103914139:T:TCAAACATGACAAACATG	5	103914139	0.756515	rs35319957	6.098	RP11-6N13.1	ncRNA_intronic	0	NA	NA	NA	2	T	TCAAACATGACAAACATG	0.4225	NA	7	15	0	0	1
rs3118360	6	28792030	0.673857	rs7752448	6.034	XXbac-BPG308K3.5	intergenic	13615	NA	NA	NA	3	G	A	0.07058	7	5	13	0	1	1
rs9257187	6	28756902	0.706473	rs7752448	6.031	NOL5BP	intergenic	5120	NA	NA	NA	3	C	T	0.07157	4	1	13	0	1	1
rs325481	5	104000752	0.672389	rs35319957	6.004	RP11-6N13.1	ncRNA_intronic	0	4.52938e-08	-0.0447403	0.00818092	2	G	A	0.3976	NA	9	15	0	0	1
rs3757188	6	28107357	0.719117	rs149943	5.996	RP1-265C24.8	ncRNA_exonic	0	1.15413e-06	0.055939	0.0115021	3	C	T	0.1024	NA	5	5	1	1	1
rs35715914	6	27592003	0.720905	rs149943	5.989	TRNAI6	intergenic	7184	0.000313104	-0.0554777	0.0153925	3	C	T	0.07058	6	5	14	0	1	1
rs35749575	6	28114818	0.760863	rs149943	5.93	ZKSCAN8	intronic	0	2.81901e-07	-0.0693753	0.0135099	3	G	T	0.07256	7	4	5	1	1	1
rs718053	20	49196602	0.611927	rs6095988	5.894	PTPN1	intronic	0	0.000119466	0.0307053	0.00798118	5	G	A	0.4871	4	4	4	1	1	1
rs7752608	6	28301195	0.895356	rs7752448	5.893	ZSCAN31	intronic	0	0.000166645	0.0582762	0.015479	3	G	A	0.08449	NA	2	15	1	1	1
rs143989131	6	28799388	0.695866	rs7752448	5.893	XXbac-BPG308K3.5	intergenic	6257	NA	NA	NA	3	T	G	0.07058	7	14	14	0	1	1
rs2415682	14	42005874	0.9167	rs9806026	5.893	CTD-2298J14.1	intergenic	18990	5.27231e-06	-0.0412904	0.00906753	4	G	A	0.4543	7	5	15	0	1	1
rs4713139	6	28092685	0.719117	rs149943	5.89	ZSCAN16-AS1:ZSCAN16	ncRNA_intronic	0	2.31242e-06	-0.054338	0.0115025	3	C	T	0.1024	4	1	2	1	1	1
rs13201294	6	27556141	0.63447	rs7752448	5.885	RNU6-471P	intergenic	8049	6.74251e-06	0.0589748	0.0131007	3	T	A	0.08847	6	5	14	0	1	1
rs1570179	20	49166711	0.762048	rs6095988	5.876	PTPN1	intronic	0	1.05065e-06	-0.0404489	0.00828548	5	C	T	0.3588	5	2	5	1	1	1
rs13196692	6	27379119	0.720905	rs149943	5.869	MCFD2P1	intergenic	3343	8.17579e-07	-0.0671253	0.0136126	3	C	T	0.07058	6	5	15	1	1	1
rs12658451	5	103904037	0.837974	rs35319957	5.859	RP11-6N13.1	ncRNA_intronic	0	4.36355e-08	0.0442359	0.00807892	2	C	T	0.4682	6	9	15	0	0	1
rs10749821	1	73833914	0.896872	rs12129573	5.84	RP4-598G3.1	intergenic	12979	1.93299e-07	0.0426079	0.00818491	1	C	T	0.4215	6	9	15	0	0	1
rs1923224	1	73839921	0.896872	rs12129573	5.829	RP4-598G3.1	intergenic	18986	2.51166e-07	0.0422081	0.0081849	1	C	T	0.4215	7	9	15	0	0	1
rs6067472	20	49132516	0.926153	rs6095988	5.813	PTPN1	intronic	0	3.41688e-08	0.0451732	0.0081856	5	T	A	0.3648	5	1	7	1	1	1
rs6067474	20	49135987	0.941517	rs6095988	5.798	PTPN1	intronic	0	1.96178e-06	0.0394112	0.00828432	5	G	A	0.3708	4	2	5	1	1	1
rs1475064	1	73882478	0.788758	rs12129573	5.795	RP4-598G3.1	intergenic	61543	1.82177e-06	0.0385821	0.00808467	1	G	A	0.4354	7	9	15	0	0	1
rs10479297	5	103915728	0.776285	rs35319957	5.755	RP11-6N13.1	ncRNA_intronic	0	2.3123e-08	0.0445859	0.00798051	2	G	A	0.4801	7	5	15	0	0	1
rs3117342	6	29206251	0.662702	rs7752448	5.753	XXbac-BPG308J9.3	ncRNA_intronic	0	NA	NA	NA	3	T	C	0.07157	NA	5	15	0	1	1
rs34965299	6	27521856	0.720905	rs149943	5.71	XXbac-BPG34I8.3	intergenic	6744	4.2545e-06	0.0616635	0.0134094	3	G	A	0.07058	5	1	13	0	1	1
rs66868086	6	27865902	0.751583	rs149943	5.694	RNU7-26P	upstream	557	1.27585e-06	0.0659253	0.0136111	3	T	A	0.07157	4	3	15	1	1	1
rs34878803	6	28250179	0.707622	rs7752448	5.675	PGBD1	intronic	0	6.7166e-08	0.0723921	0.0134094	3	C	T	0.06958	7	1	1	1	1	1
rs1311911	6	28705074	0.624468	rs7752448	5.672	RPSAP2	intergenic	4392	NA	NA	NA	3	G	T	0.07753	5	1	13	0	1	1
rs3131101	6	28885863	0.685307	rs7752448	5.669	TRIM27	intronic	0	NA	NA	NA	3	A	G	0.06958	6	2	4	1	1	1
rs12437380	14	42008021	0.984776	rs9806026	5.666	CTD-2298J14.1	intergenic	16843	2.27966e-07	0.0469306	0.0090688	4	C	T	0.4374	7	5	15	0	1	1
rs72846780	6	28119055	0.760863	rs149943	5.664	ZKSCAN8	intronic	0	3.71565e-07	0.0686703	0.0135099	3	C	T	0.07256	6	4	4	1	1	1
rs1233619	6	28745452	0.695866	rs7752448	5.661	AL662890.1	intergenic	1651	NA	NA	NA	3	G	A	0.07058	6	7	13	0	1	1
rs35949109	6	28025926	1	rs149943	5.659	OR2B8P	intergenic	3982	8.25859e-08	0.0643436	0.0120013	3	C	T	0.09543	5	14	14	0	1	1
rs13041704	20	49144283	0.795322	rs6095988	5.646	PTPN1	intronic	0	1.56911e-07	0.0434439	0.00828409	5	C	A	0.3618	5	3	5	1	1	1
rs1465153	14	41967560	0.816514	rs9806026	5.641	CTD-2298J14.1	intergenic	57304	3.64287e-05	0.0337939	0.00818445	4	C	T	0.4095	NA	9	15	0	1	0
rs2799077	6	28234597	0.861919	rs6905391	5.634	RP5-874C20.3	upstream	190	4.51358e-08	-0.061811	0.0113011	3	C	T	0.1163	2b	1	1	1	1	1
rs1233604	6	28734676	0.695866	rs7752448	5.627	AL662890.1	intergenic	9016	NA	NA	NA	3	G	A	0.07058	6	5	13	0	1	1
rs9379962	6	27145311	0.679604	rs6934329	5.625	MIR3143	intergenic	29843	6.34953e-06	-0.0432945	0.0095903	3	C	T	0.2068	4	1	1	0	1	1
rs2282147	20	49196167	0.7546	rs6095988	5.599	PTPN1	intronic	0	2.22243e-06	-0.0392053	0.00828503	5	C	T	0.3628	NA	4	4	1	1	1
rs3132378	6	28885865	0.685307	rs7752448	5.585	TRIM27	intronic	0	NA	NA	NA	3	A	G	0.06958	NA	2	4	1	1	1
rs254011	5	103920770	0.732174	rs35319957	5.552	RP11-6N13.1	ncRNA_intronic	0	7.33021e-08	0.0429645	0.0079817	2	C	A	0.4384	NA	5	15	0	0	1
rs11805871	1	73858463	0.788758	rs12129573	5.534	RP4-598G3.1	intergenic	37528	2.44398e-06	0.0385647	0.00818307	1	G	A	0.4354	7	9	15	0	0	1
rs1111177	14	42076337	0.701174	rs9806026	5.526	LRFN5	upstream	435	6.78374e-07	0.0396435	0.00798064	4	G	A	0.4791	4	1	10	1	1	1
rs149943	6	28002388	1	rs149943	5.503	OR2W2P	ncRNA_exonic	0	3.70871e-08	-0.0655149	0.0119027	3	G	A	0.09543	5	13	14	0	1	1
rs35366602	6	27838518	0.87195	rs149943	5.498	HIST1H3I	intergenic	1104	NA	NA	NA	3	C	CT	0.08748	NA	1	5	1	1	1
rs7534840	1	73975758	0.725312	rs12129573	5.471	RP4-788P17.1	intergenic	125140	4.24719e-06	0.0376408	0.00818474	1	G	A	0.4245	7	9	15	0	0	1
rs7749305	6	27446566	0.778476	rs149943	5.455	ZNF184	intergenic	5668	2.26201e-07	0.0673226	0.0130057	3	C	T	0.08052	4	1	1	1	1	1
rs1959412	14	41975742	0.913205	rs9806026	5.452	CTD-2298J14.1	intergenic	49122	2.80171e-05	-0.0338544	0.00808172	4	C	T	0.4553	NA	5	15	0	1	0
rs6918792	6	27451419	0.778476	rs149943	5.435	ZNF184	intergenic	10521	1.72935e-06	0.0636231	0.0133027	3	G	A	0.08052	6	7	15	0	1	1
rs1951361	1	73811954	0.896872	rs12129573	5.431	RP4-598G3.1	ncRNA_intronic	0	1.945e-07	-0.0425984	0.00818488	1	G	A	0.4215	7	9	15	0	0	1
rs9257192	6	28765346	0.695866	rs7752448	5.423	AL662890.3	intergenic	1533	NA	NA	NA	3	G	C	0.07058	5	5	14	0	1	1
rs200497	6	27792640	0.851117	rs149943	5.401	HIST1H4J	downstream	382	9.77997e-07	-0.0612162	0.0125033	3	C	T	0.08748	4	1	1	1	1	1
rs10465817	1	73975686	0.725312	rs12129573	5.395	RP4-788P17.1	intergenic	125212	3.77724e-06	0.0378404	0.00818476	1	C	A	0.4245	7	9	15	0	0	1
rs13206458	6	28893573	0.685307	rs7752448	5.394	TRIM27	intergenic	1806	NA	NA	NA	3	T	C	0.06958	6	5	15	1	1	1
rs3135293	6	28877247	0.685307	rs7752448	5.39	TRIM27	intronic	0	NA	NA	NA	3	T	C	0.06958	7	4	4	1	1	1
rs3132384	6	28823999	0.695866	rs7752448	5.352	XXbac-BPG308K3.6	intergenic	3402	NA	NA	NA	3	C	A	0.07058	5	5	15	0	1	1
rs8021680	14	41964755	0.812441	rs9806026	5.337	CTD-2298J14.1	intergenic	60109	2.93181e-05	0.0342004	0.00818447	4	C	T	0.4105	7	9	15	0	1	0
rs12129573	1	73768366	1	rs12129573	5.324	RP4-598G3.1	intergenic	3486	2.26108e-08	0.0463251	0.00828605	1	C	A	0.3966	7	9	15	0	0	1
rs9393929	6	28696063	0.624468	rs7752448	5.32	RPSAP2	intergenic	3730	NA	NA	NA	3	C	A	0.07753	4	1	14	0	1	1
rs34871267	6	28364232	0.697063	rs7752448	5.305	ZSCAN12	intronic	0	1.58056e-07	-0.0703116	0.0134108	3	G	A	0.06859	5	3	5	1	1	1
rs35952432	6	28074901	0.760863	rs149943	5.296	RP1-265C24.5	intergenic	8504	3.17024e-07	-0.0685724	0.0134113	3	C	T	0.07256	7	5	5	0	1	1
rs10144036	14	41969215	0.771776	rs9806026	5.259	CTD-2298J14.1	intergenic	55649	0.000105661	0.0317253	0.00818251	4	C	A	0.4215	7	9	15	0	1	0
rs13201308	6	28130089	0.760863	rs149943	5.253	ZNF192P1	ncRNA_intronic	0	2.56693e-07	-0.069613	0.0135099	3	C	T	0.07256	5	1	2	1	1	1
rs853682	6	28295875	0.99058	rs6905391	5.219	ZSCAN31	intronic	0	2.81708e-09	0.0671504	0.0113011	3	C	T	0.1203	6	4	5	1	1	1
rs13208096	6	28225311	0.699566	rs149943	5.18	ZKSCAN4	intronic	0	1.20135e-07	0.07151	0.0135095	3	G	C	0.06859	7	5	14	1	1	1
rs34166054	6	28065801	0.760863	rs149943	5.177	ZSCAN12P1	intergenic	4358	2.53714e-07	0.0696427	0.0135099	3	C	T	0.07256	7	5	15	1	1	1
rs11157241	14	42051771	0.718352	rs9806026	5.176	CTD-2298J14.2	intergenic	5292	1.92351e-07	0.0420675	0.00807968	4	C	T	0.4831	7	5	15	0	1	1
rs35120058	6	27358166	0.720905	rs149943	5.156	ZNF391	intronic	0	5.47331e-07	0.0676876	0.0135134	3	G	A	0.07058	5	1	15	1	1	1
rs16995294	20	49181345	0.621724	rs6095988	5.156	PTPN1	intronic	0	0.000135508	0.0304575	0.00798106	5	T	A	0.4851	5	4	4	1	1	1
rs4947263	6	29133642	0.662702	rs7752448	5.147	OR2J2	intergenic	7668	NA	NA	NA	3	C	T	0.07157	5	9	15	1	1	0
rs6865511	5	103902180	0.841706	rs35319957	5.146	RP11-6N13.1	ncRNA_intronic	0	5.89934e-08	-0.0432672	0.0079802	2	C	T	0.4692	7	7	15	0	0	1
rs12034860	1	73836769	0.896872	rs12129573	5.136	RP4-598G3.1	intergenic	15834	2.05296e-07	0.0425165	0.00818494	1	G	A	0.4215	7	9	15	0	0	1
rs10493516	1	73818516	0.896872	rs12129573	5.127	RP4-598G3.1	ncRNA_intronic	0	2.02386e-07	0.0425381	0.00818492	1	G	A	0.4215	6	9	15	0	0	1
rs541569114	6	27794727	0.85122	rs149943	5.096	HIST1H4J	intergenic	2469	NA	NA	NA	3	AC	A	0.08549	NA	1	5	1	0	1
rs34505829	6	28133239	0.760863	rs149943	5.084	ZNF192P1	ncRNA_intronic	0	2.67113e-07	0.0695121	0.0135099	3	T	A	0.07256	7	5	15	1	1	1
rs9393926	6	28682725	0.624468	rs7752448	5.062	RPSAP2	intergenic	17068	NA	NA	NA	3	A	G	0.07753	6	5	14	0	1	1
rs3131097	6	28853197	0.685307	rs7752448	5.059	ZNF90P2	intergenic	3411	NA	NA	NA	3	A	G	0.06958	5	1	15	0	1	1
rs1923206	1	73799968	0.896872	rs12129573	5.053	RP4-598G3.1	ncRNA_intronic	0	4.12621e-07	-0.0419384	0.00828324	1	G	T	0.4215	5	1	15	0	0	1
rs7752448	6	28301099	1	rs7752448	5.034	ZSCAN31	intronic	0	1.85001e-08	0.0720521	0.0128082	3	G	A	0.09344	4	2	15	1	1	1
rs3135295	6	28793915	0.695866	rs7752448	5.021	XXbac-BPG308K3.5	intergenic	11730	NA	NA	NA	3	T	C	0.07058	4	1	13	0	1	1
rs11747766	5	103838556	0.984511	rs35319957	5.016	RP11-6N13.1	ncRNA_intronic	0	4.72203e-08	-0.0435862	0.00798067	2	G	T	0.4781	7	9	15	0	0	1
rs3116815	6	29148394	0.685307	rs7752448	5.003	OR2J4P	upstream	892	NA	NA	NA	3	A	G	0.06958	6	14	15	1	1	0
rs7766699	6	28768267	0.706473	rs7752448	5.001	AL662890.3	intergenic	4454	NA	NA	NA	3	G	A	0.07157	7	5	14	0	1	1
rs754118	20	49191904	0.750601	rs6095988	4.982	PTPN1:RP4-530I15.9	ncRNA_intronic	0	3.09123e-06	-0.0386474	0.00828515	5	C	T	0.3638	5	4	4	1	1	1
rs3131336	6	28831611	0.695866	rs7752448	4.978	XXbac-BPG308K3.6	ncRNA_intronic	0	NA	NA	NA	3	C	T	0.07058	3a	1	1	0	1	1
rs6421926	5	104075130	0.701495	rs76025409	4.977	RP11-6N13.1	ncRNA_intronic	0	3.0872e-06	0.0395889	0.00848649	2	C	T	0.3171	6	9	15	0	0	1
rs3131093	6	28837437	0.695866	rs7752448	4.972	XXbac-BPG308K3.6	intergenic	5029	NA	NA	NA	3	C	T	0.07058	6	5	15	0	1	1
rs666532	1	73945826	0.741329	rs12129573	4.966	RP4-598G3.1	intergenic	124891	4.33982e-06	-0.0376037	0.00818468	1	G	T	0.4235	7	9	15	0	0	1
rs13212318	6	27688841	0.730636	rs149943	4.959	RP1-97D16.1	intergenic	15937	0.000247201	0.0563892	0.0153853	3	C	A	0.07157	2b	1	13	0	1	1
rs12744582	1	73858261	0.788758	rs12129573	4.954	RP4-598G3.1	intergenic	37326	2.4374e-06	-0.0385692	0.00818307	1	T	A	0.4354	6	9	15	0	0	1
rs323509	5	104082179	0.710058	rs76025409	4.954	RP11-6N13.1	ncRNA_intronic	0	2.91147e-06	0.0401528	0.00858522	2	C	A	0.3131	NA	9	15	0	0	1
rs35949602	5	103736622	0.687608	rs76025409	4.938	RP11-6N13.1	ncRNA_intronic	0	1.48692e-08	0.047486	0.00838522	2	C	T	0.336	7	7	15	0	0	1
rs1233611	6	28737054	0.695866	rs7752448	4.928	AL662890.1	intergenic	6638	NA	NA	NA	3	A	G	0.07058	7	5	13	0	1	1
rs401763	6	27782528	0.861561	rs149943	4.906	HIST1H2AJ	UTR5	0	6.99722e-07	0.0625894	0.0126152	3	C	T	0.08648	NA	1	1	1	1	1
rs1959414	14	41969803	0.996163	rs9806026	4.897	CTD-2298J14.1	intergenic	55061	4.43367e-06	-0.0371018	0.00808329	4	G	C	0.4344	7	9	15	0	1	0
rs34388707	6	27050396	0.905426	rs6934329	4.885	VN1R11P	upstream	662	1.75603e-08	0.0602591	0.0106947	3	G	A	0.1412	5	13	14	0	1	1
rs1233600	6	28732514	0.695866	rs7752448	4.868	AL662890.1	intergenic	11178	NA	NA	NA	3	A	G	0.07058	NA	1	13	0	1	1
rs1923236	1	73853826	0.788758	rs12129573	4.857	RP4-598G3.1	intergenic	32891	7.33592e-07	0.0400375	0.00808471	1	C	T	0.4354	7	9	15	0	0	1
rs71559070	6	28038929	0.760863	rs149943	4.845	OR1F12	intergenic	2164	2.93356e-07	-0.0692744	0.0135099	3	G	A	0.07256	7	13	14	1	1	1
rs146731393	14	41985546	0.988524	rs9806026	4.815	CTD-2298J14.1	intergenic	39318	NA	NA	NA	4	C	T	0.4324	5	1	15	0	1	0
rs390764	6	27782535	0.861561	rs149943	4.811	HIST1H2AJ	UTR5	0	0.000778092	-0.0490169	0.0145863	3	C	T	0.08648	NA	1	1	1	1	1
rs3800307	6	27185792	0.70833	rs6934329	4.791	RP11-209A2.1	intergenic	6099	6.8275e-06	-0.0454146	0.0100944	3	T	A	0.172	1f	5	15	0	1	1
rs11210226	1	73854284	0.788758	rs12129573	4.784	RP4-598G3.1	intergenic	33349	6.03089e-07	0.0403445	0.00808471	1	G	A	0.4354	6	9	15	0	0	1
rs6012953	20	49123043	0.692069	rs6095988	4.779	PTPN1	intergenic	3847	0.000173182	0.0299718	0.00798134	5	G	A	0.4761	4	5	5	1	1	1
rs12031120	1	73860821	0.788758	rs12129573	4.76	RP4-598G3.1	intergenic	39886	3.10646e-06	-0.0386273	0.00828263	1	G	A	0.4354	7	7	15	0	0	1
rs10483526	14	42086798	0.682137	rs9806026	4.757	LRFN5	intronic	0	2.15278e-07	0.0413857	0.00798084	4	G	T	0.4811	NA	5	15	1	1	1
rs1956445	14	42020773	0.992325	rs9806026	4.745	CTD-2298J14.1	intergenic	4091	2.2699e-07	0.0474493	0.00916761	4	T	A	0.4334	6	5	15	0	1	1
rs1233624	6	28750265	0.695866	rs7752448	4.742	NOL5BP	intergenic	1144	NA	NA	NA	3	G	C	0.07058	6	2	13	0	1	1
rs1233579	6	28712663	0.695866	rs7752448	4.732	RPSAP2	intergenic	11981	NA	NA	NA	3	A	G	0.07058	7	5	14	0	1	1
rs964040	5	103705506	0.715211	rs349586	4.726	RP11-6N13.1	intergenic	13492	2.00866e-07	-0.0430744	0.00828588	2	G	A	0.3439	NA	15	15	0	0	1
rs146280065	6	28865209	0.685307	rs7752448	4.713	HCG14	downstream	109	NA	NA	NA	3	T	TA	0.06958	NA	1	1	1	1	1
rs34243448	6	28193102	0.699566	rs149943	4.701	ZSCAN9	UTR5	0	1.80886e-07	-0.0704928	0.0135096	3	C	A	0.06859	4	1	1	1	1	1
rs718049	20	49196599	0.806299	rs6095988	4.688	PTPN1	intronic	0	7.92664e-08	0.0444706	0.00828317	5	C	T	0.3738	4	4	4	1	1	1
rs6020607	20	49190389	0.7546	rs6095988	4.687	PTPN1:RP4-530I15.9	ncRNA_exonic	0	2.45493e-06	-0.0390384	0.00828518	5	G	T	0.3628	5	2	4	1	1	1
rs9257136	6	28723841	0.695866	rs7752448	4.66	AL662890.1	intergenic	19851	NA	NA	NA	3	A	C	0.07058	5	2	14	0	1	1
rs1363098	5	103867339	0.984511	rs35319957	4.628	RP11-6N13.1	ncRNA_intronic	0	6.39231e-08	0.0431556	0.00798074	2	G	A	0.4781	7	5	15	0	0	1
rs12892562	14	41972951	0.958786	rs9806026	4.618	CTD-2298J14.1	intergenic	51913	2.54507e-06	0.0380268	0.00808309	4	G	T	0.4443	7	9	15	0	1	0
rs35819751	6	27810569	0.730636	rs149943	4.602	HIST1H2BN	intronic	0	1.88572e-06	0.0638985	0.0134091	3	G	A	0.07157	6	4	15	1	1	1
rs5015578	1	73857844	0.785035	rs12129573	4.576	RP4-598G3.1	intergenic	36909	9.16838e-07	0.0401682	0.00818307	1	G	A	0.4344	6	9	15	0	0	1
rs141202823	5	103946549	0.76014	rs35319957	4.566	RP11-6N13.1	ncRNA_intronic	0	NA	NA	NA	2	T	TGAA	0.4215	NA	5	15	0	0	1
rs9257249	6	28803504	0.695866	rs7752448	4.546	XXbac-BPG308K3.5	intergenic	2141	NA	NA	NA	3	T	C	0.07058	7	5	14	0	1	1
rs10078807	5	103912319	0.779572	rs35319957	4.541	RP11-6N13.1	ncRNA_intronic	0	2.13552e-08	0.0452494	0.00807931	2	G	A	0.4871	6	5	15	0	0	1
rs13203816	6	28079598	0.760863	rs149943	4.519	RP1-265C24.5	intergenic	3807	2.41786e-07	0.0697644	0.0135099	3	C	T	0.07256	6	5	5	0	1	1
rs4235642	5	103818412	0.896996	rs76025409	4.51	RP11-6N13.1	ncRNA_intronic	0	1.12929e-07	-0.0439358	0.0082826	2	G	A	0.3807	5	9	15	0	0	1
rs149995422	14	41985545	0.980927	rs9806026	4.498	CTD-2298J14.1	intergenic	39319	NA	NA	NA	4	T	A	0.4344	5	1	15	0	1	0
rs10464007	5	103831500	0.984511	rs35319957	4.485	RP11-6N13.1	ncRNA_intronic	0	1.34906e-07	0.0420745	0.00798067	2	T	A	0.4781	6	5	15	0	0	1
rs2415677	14	41955668	0.812441	rs9806026	4.484	CTD-2298J14.1	intergenic	69196	4.15406e-05	0.0339491	0.00828282	4	C	A	0.4105	7	9	15	0	1	1
rs2426156	20	49135299	0.866705	rs6095988	4.458	PTPN1	intronic	0	1.12396e-06	0.0403419	0.00828614	5	G	T	0.3569	5	2	5	1	1	1
rs11210223	1	73852445	0.788758	rs12129573	4.438	RP4-598G3.1	intergenic	31510	1.12139e-06	0.0398437	0.00818306	1	G	C	0.4354	7	9	15	0	0	1
rs1475063	1	73773255	0.900062	rs12129573	4.435	RP4-598G3.1	ncRNA_exonic	0	1.21984e-07	0.0433022	0.00818491	1	G	A	0.4205	7	9	15	0	0	1
rs71622871	5	103742501	0.690744	rs76025409	4.39	RP11-6N13.1	ncRNA_intronic	0	NA	NA	NA	2	CT	C	0.335	NA	7	15	0	0	1
rs11809486	1	73858941	0.788758	rs12129573	4.376	RP4-598G3.1	intergenic	38006	1.17587e-06	-0.0397669	0.00818307	1	C	T	0.4354	7	9	15	0	0	1
rs3135311	6	28856740	0.685307	rs7752448	4.376	ZNF90P2	ncRNA_exonic	0	NA	NA	NA	3	A	C	0.06958	6	5	15	0	1	1
rs2112163	5	103946482	0.75201	rs35319957	4.36	RP11-6N13.1	ncRNA_intronic	0	6.57471e-08	0.0431219	0.00798196	2	C	T	0.4235	NA	5	15	0	0	1
rs34332556	6	27357414	0.732093	rs149943	4.359	ZNF391	intronic	0	4.86283e-07	0.0684908	0.013612	3	G	C	0.06958	4	1	15	1	1	1
rs3130885	6	28939283	0.685307	rs7752448	4.344	KRT18P1	intergenic	1045	NA	NA	NA	3	T	C	0.06958	7	5	15	0	1	1
rs149029933	14	42021170	0.984674	rs9806026	4.333	CTD-2298J14.1	intergenic	3694	NA	NA	NA	4	CCTTT	C	0.4354	NA	1	15	0	1	1
rs9257137	6	28723949	0.695866	rs7752448	4.296	AL662890.1	intergenic	19743	NA	NA	NA	3	T	C	0.07058	3a	2	14	0	1	1
rs72842197	6	27067083	0.905426	rs6934329	4.293	RNU2-62P	intergenic	10485	2.70679e-08	-0.058909	0.0105963	3	C	T	0.1412	7	2	14	0	1	1
rs5775179	1	73814872	0.896872	rs12129573	4.286	RP4-598G3.1	ncRNA_intronic	0	NA	NA	NA	1	G	GCACA	0.4215	NA	9	15	0	0	1
rs9257267	6	28819880	0.695866	rs7752448	4.272	XXbac-BPG308K3.6	intergenic	7521	NA	NA	NA	3	A	G	0.07058	6	5	15	0	1	1
rs6020559	20	49118631	0.692069	rs6095988	4.254	PTPN1	intergenic	8259	0.000142303	0.0303619	0.00798129	5	G	A	0.4761	4	2	15	1	1	1
rs61990274	14	42012111	0.984674	rs9806026	4.251	CTD-2298J14.1	intergenic	12753	2.85583e-07	-0.047054	0.00916746	4	C	T	0.4354	6	5	15	0	1	1
rs13209332	6	27520752	0.720905	rs149943	4.246	XXbac-BPG34I8.3	intergenic	7848	4.56805e-06	-0.0614645	0.0134094	3	T	A	0.07058	4	1	13	0	1	1
rs12658032	5	103904226	0.913622	rs76025409	4.238	RP11-6N13.1	ncRNA_intronic	0	4.54492e-09	0.0491523	0.00838343	2	G	A	0.3559	7	9	15	0	0	1
rs12880760	14	41940872	0.679047	rs9806026	4.225	CTD-2298J14.1	intergenic	83992	6.22027e-05	-0.0323632	0.00808211	4	G	A	0.4493	7	5	15	0	1	1
rs3131337	6	28796071	0.605768	rs7752448	4.221	XXbac-BPG308K3.5	intergenic	9574	NA	NA	NA	3	G	C	0.07952	6	13	14	0	1	1
rs11377549	14	41952641	0.809364	rs9806026	4.204	CTD-2298J14.1	intergenic	72223	NA	NA	NA	4	TC	T	0.4095	NA	9	15	0	1	1
rs2403284	5	103906073	0.837974	rs35319957	4.173	RP11-6N13.1	ncRNA_intronic	0	9.11458e-08	-0.0426426	0.0079802	2	C	T	0.4682	7	5	15	0	0	1
rs3117141	6	29022499	0.685307	rs7752448	4.172	OR2W1	intergenic	9481	NA	NA	NA	3	A	T	0.06958	6	9	15	1	1	1
rs3131081	6	28982272	0.685307	rs7752448	4.159	ZNF311	intergenic	9178	NA	NA	NA	3	C	T	0.06958	5	1	14	1	1	1
rs149866169	6	27441723	0.778476	rs149943	4.151	ZNF184	upstream	825	1.27807e-07	-0.0687014	0.0130068	3	T	A	0.08052	5	1	1	1	1	1
rs7764642	6	28764103	0.706473	rs7752448	4.131	AL662890.3	upstream	290	NA	NA	NA	3	T	A	0.07157	3a	1	13	0	1	1
rs6020562	20	49119606	0.928725	rs6095988	4.123	PTPN1	intergenic	7284	2.91232e-07	-0.0414635	0.00808407	5	G	C	0.4006	4	5	15	1	1	1
rs9467989	6	27064275	0.679604	rs6934329	4.115	VN1R11P	intergenic	12348	3.8952e-06	-0.0442778	0.00959039	3	C	T	0.2068	5	1	13	0	1	1
rs325500	5	104006667	0.669466	rs35319957	4.1	RP11-6N13.1	ncRNA_intronic	0	4.16579e-08	0.0448617	0.00818096	2	G	A	0.3966	5	14	15	0	0	1
rs34194357	6	27818535	0.740411	rs149943	4.1	HIST1H2BN	intronic	0	1.50731e-06	0.0645016	0.0134092	3	G	A	0.07256	7	5	15	1	1	1
rs13199649	6	27868792	0.771252	rs149943	4.095	RNU7-26P	intergenic	3447	1.46581e-06	-0.0655403	0.0136093	3	C	T	0.07356	5	2	15	1	1	1
rs862482	14	41997371	0.9167	rs9806026	4.095	CTD-2298J14.1	intergenic	27493	3.61456e-06	-0.0420044	0.00906752	4	G	A	0.4543	6	5	15	0	1	0
rs12044079	1	73854147	0.788758	rs12129573	4.078	RP4-598G3.1	intergenic	33212	6.44232e-07	-0.0402413	0.00808471	1	C	T	0.4354	7	9	15	0	0	1
rs35345226	6	28091580	0.760863	rs149943	4.074	ZSCAN16-AS1	ncRNA_intronic	0	2.60941e-07	0.0695714	0.0135099	3	G	A	0.07256	6	2	5	1	1	1
rs72846794	6	28137499	0.760863	rs149943	4.063	ZNF192P1	downstream	126	1.7938e-07	-0.0715447	0.0137071	3	G	A	0.07256	7	4	15	0	1	1
rs10484399	6	27534528	0.711219	rs149943	4.061	XXbac-BPG34I8.3	intergenic	5004	4.86113e-06	0.0612895	0.0134092	3	G	A	0.06958	1f	1	13	0	1	1
rs34514114	1	73855845	0.788758	rs12129573	4.057	RP4-598G3.1	intergenic	34910	NA	NA	NA	1	GT	G	0.4354	NA	9	15	0	0	1
rs28360634	6	27332891	0.732093	rs149943	4.052	ZNF204P	ncRNA_intronic	0	4.09287e-07	0.0689396	0.0136121	3	C	T	0.06958	5	4	15	1	1	1
rs13200462	6	28218199	0.843853	rs6905391	4.042	ZKSCAN4	intronic	0	2.43479e-07	0.0583493	0.0113022	3	C	A	0.1143	7	5	5	1	1	1
rs11210222	1	73849687	0.788758	rs12129573	4.031	RP4-598G3.1	intergenic	28752	1.35621e-06	0.0395351	0.00818307	1	C	T	0.4354	6	9	15	0	0	1
rs67909927	5	103827658	0.984511	rs35319957	4.009	RP11-6N13.1	ncRNA_intronic	0	1.37095e-07	-0.0420511	0.0079807	2	G	A	0.4781	5	5	15	0	0	1
rs11847380	14	41986644	0.977117	rs9806026	4.006	CTD-2298J14.1	intergenic	38220	3.26031e-07	-0.0473304	0.0092664	4	C	T	0.4354	6	1	15	0	1	0
rs7515828	1	73848331	0.811189	rs12129573	4	RP4-598G3.1	intergenic	27396	4.43128e-07	0.0408239	0.00808484	1	C	T	0.4304	7	7	15	0	0	1
rs66462181	6	27091661	0.67982	rs149943	4	RP1-86C11.7	upstream	660	9.98427e-07	0.0670821	0.0137128	3	C	T	0.06859	5	4	15	1	1	1
rs71559038	6	27640989	0.720905	rs149943	3.972	RP1-15D7.1	intergenic	20384	0.000264617	0.0575652	0.0157813	3	G	A	0.07058	3a	1	13	0	1	1
rs36034627	6	27237363	0.677674	rs6934329	3.969	XXbac-BPGBPG24O18.1	downstream	354	9.45091e-06	-0.0447132	0.0100947	3	G	T	0.173	7	5	13	0	1	1
rs35565446	6	27145341	0.67982	rs149943	3.955	MIR3143	intergenic	29873	6.50078e-07	-0.0682279	0.0137122	3	C	T	0.06859	4	1	1	0	1	1
rs3135304	6	28839403	0.695866	rs7752448	3.949	XXbac-BPG308K3.6	intergenic	6995	NA	NA	NA	3	G	A	0.07058	4	5	15	0	1	1
rs34676049	6	28453618	0.697063	rs7752448	3.948	GPX6	intergenic	17454	3.0804e-07	0.0691574	0.0135114	3	G	T	0.06859	5	5	14	0	1	1
rs6702039	1	73833009	0.896872	rs12129573	3.945	RP4-598G3.1	intergenic	12074	2.05966e-07	-0.0425113	0.0081849	1	G	C	0.4215	6	9	15	0	0	1
rs13213152	6	28349698	0.697063	rs7752448	3.944	ZSCAN12	UTR3	0	1.96571e-07	0.0697705	0.0134108	3	G	A	0.06859	6	4	4	1	1	1
rs10059643	5	103919840	0.780145	rs35319957	3.935	RP11-6N13.1	ncRNA_intronic	0	4.0569e-08	-0.0437998	0.00798049	2	G	A	0.4811	6	5	15	0	0	1
rs60271	5	104078233	0.710058	rs76025409	3.934	RP11-6N13.1	ncRNA_intronic	0	2.93784e-06	0.0401367	0.00858516	2	C	A	0.3131	7	9	15	0	0	1
rs34471161	6	27112436	0.905426	rs6934329	3.931	HIST1H2BK	intronic	0	NA	NA	NA	3	AGAT	A	0.1412	NA	1	5	1	1	1
rs2232426	6	28360659	0.697063	rs7752448	3.93	ZSCAN12	intronic	0	1.66235e-07	-0.0701858	0.0134106	3	G	C	0.06859	5	4	4	1	1	1
rs71548310	6	28183242	0.695133	rs6905391	3.919	TOB2P1	intergenic	2178	NA	NA	NA	3	T	TTCTGAGGAA	0.0994	NA	1	13	1	1	1
rs3132382	6	28883296	0.685307	rs7752448	3.897	TRIM27	intronic	0	NA	NA	NA	3	G	A	0.06958	NA	4	4	1	1	1
rs10131184	14	42166111	0.684828	rs9806026	3.892	LRFN5	intronic	0	8.90033e-07	-0.0392224	0.00798093	4	G	A	0.4821	6	9	15	1	1	0
rs3117326	6	29240378	0.685307	rs7752448	3.887	XXbac-BPG308J9.3	ncRNA_intronic	0	NA	NA	NA	3	C	T	0.06958	NA	9	15	0	1	1
rs13219181	6	27136225	0.905426	rs6934329	3.877	MIR3143	intergenic	20757	3.36821e-08	0.0579599	0.0104978	3	G	A	0.1412	3a	1	15	0	1	1
rs2340399	1	73821093	0.896872	rs12129573	3.863	RP4-598G3.1	downstream	158	1.69233e-07	0.0428095	0.0081849	1	C	T	0.4215	7	9	15	0	0	1
rs55994666	1	73856091	0.788758	rs12129573	3.861	RP4-598G3.1	intergenic	35156	8.85268e-07	0.0397409	0.00808471	1	C	A	0.4354	6	9	15	0	0	1
rs4438849	5	103895102	0.884191	rs35319957	3.858	RP11-6N13.1	ncRNA_intronic	0	3.04706e-08	-0.0442041	0.00798094	2	G	T	0.4563	7	9	15	0	0	1
rs34105070	6	27560805	0.720905	rs149943	3.857	RNU6-471P	intergenic	3385	1.03313e-05	-0.0591372	0.0134094	3	C	T	0.07058	4	1	13	0	1	1
rs5775183	1	73874404	0.612107	rs12129573	3.846	RP4-598G3.1	intergenic	53469	NA	NA	NA	1	T	TA	0.4046	NA	9	15	0	0	1
rs3129800	6	29013570	0.685307	rs7752448	3.843	OR2W1	upstream	552	NA	NA	NA	3	C	T	0.06958	6	9	15	1	1	1
rs13195636	6	27509493	0.720905	rs149943	3.842	HNRNPA1P1	intergenic	17374	2.94332e-06	0.0626856	0.0134094	3	C	A	0.07058	2b	1	13	0	1	1
rs1885176	20	49175289	0.619243	rs6095988	3.839	PTPN1	intronic	0	0.000117699	0.0307341	0.00798107	5	C	T	0.4861	2a	1	5	1	1	1
rs17695758	6	27837183	0.740411	rs149943	3.835	HIST1H1B	intergenic	1823	1.24079e-06	0.0650213	0.0134092	3	C	T	0.07256	5	5	5	1	1	1
rs71550115	6	28992532	0.662702	rs7752448	3.835	OR2AD1P	intergenic	1924	NA	NA	NA	3	T	TA	0.07157	NA	13	14	0	1	1
rs35056150	6	28151858	0.705915	rs6905391	3.814	ZNF192P2	intergenic	3969	NA	NA	NA	3	T	TA	0.1183	NA	5	15	0	1	1
rs147918420	14	41988325	0.752315	rs9806026	3.806	CTD-2298J14.1	intergenic	36539	NA	NA	NA	4	T	C	0.496	7	1	15	0	1	0
rs4320234	5	103895115	0.83836	rs35319957	3.795	RP11-6N13.1	ncRNA_intronic	0	6.29331e-08	-0.0431751	0.00798022	2	C	T	0.4702	7	9	15	0	0	1
rs34064842	6	27688625	0.730636	rs149943	3.792	RP1-97D16.1	intergenic	16153	0.000247057	-0.0563915	0.0153853	3	G	T	0.07157	2b	1	13	0	1	1
rs13202291	6	27698857	0.730636	rs149943	3.789	RP1-97D16.1	intergenic	5921	2.27362e-06	0.0633915	0.0134093	3	G	A	0.07157	4	7	14	0	1	1
rs1233612	6	28738429	0.695866	rs7752448	3.787	AL662890.1	intergenic	5263	NA	NA	NA	3	G	T	0.07058	4	5	13	0	1	1
rs138887541	6	28216427	0.699566	rs149943	3.771	ZKSCAN4	intronic	0	NA	NA	NA	3	A	AGAAACCTGTC	0.06859	NA	4	5	1	1	1
rs10789370	1	73849297	0.788758	rs12129573	3.768	RP4-598G3.1	intergenic	28362	6.84552e-07	-0.0406346	0.00818307	1	G	A	0.4354	7	1	15	0	0	1
rs71537572	6	27970715	0.771252	rs149943	3.751	IQCB2P	intergenic	7785	3.84677e-07	0.0686052	0.0135146	3	C	T	0.07356	6	5	15	0	1	1
rs1572574	14	41966939	0.816514	rs9806026	3.723	CTD-2298J14.1	intergenic	57925	2.73414e-05	0.0343301	0.00818446	4	C	T	0.4095	NA	9	15	0	1	0
rs72087025	6	28130411	0.719117	rs149943	3.698	ZNF192P1	ncRNA_exonic	0	NA	NA	NA	3	AGAG	A	0.1024	NA	1	15	1	1	1
rs149404333	6	29146703	0.662702	rs7752448	3.695	OR2J4P	intergenic	2583	0.000433112	-0.0936581	0.0266147	3	A	C	0.07157	7	14	15	1	1	0
rs13207345	6	28265572	0.699566	rs149943	3.688	PGBD1	intronic	0	1.08634e-07	-0.071757	0.0135094	3	C	T	0.06859	7	4	5	1	1	1
rs926300	6	27059443	0.905426	rs6934329	3.685	VN1R11P	intergenic	7516	3.74774e-08	0.0583041	0.0105962	3	T	A	0.1412	3a	1	14	0	1	1
rs10149052	14	42143061	0.658002	rs9806026	3.665	LRFN5	intronic	0	1.27472e-06	-0.040092	0.00827722	4	C	T	0.4722	5	5	15	1	1	1
rs3131072	6	28919896	0.685307	rs7752448	3.641	C6orf100	intergenic	7581	NA	NA	NA	3	G	A	0.06958	5	1	15	1	1	1
rs6067471	20	49127282	0.988119	rs6095988	3.64	PTPN1	intronic	0	2.48617e-07	0.042727	0.00828245	5	C	A	0.3827	2b	1	1	1	1	1
rs67330695	6	27103654	0.905426	rs6934329	3.635	HIST1H2AG	downstream	583	4.76985e-08	-0.0578535	0.0105965	3	G	A	0.1412	5	1	5	1	1	1
rs1416268	1	73866272	0.788758	rs12129573	3.619	RP4-598G3.1	intergenic	45337	2.21306e-06	0.0387293	0.00818296	1	C	T	0.4354	6	9	15	0	0	1
rs34718920	6	27783941	0.730636	rs149943	3.617	HIST1H2BM	downstream	673	1.49047e-06	-0.0645317	0.0134092	3	C	T	0.07157	3a	1	15	1	1	1
rs11210219	1	73849016	0.788758	rs12129573	3.605	RP4-598G3.1	intergenic	28081	1.90109e-06	-0.0394508	0.0082816	1	G	A	0.4354	7	1	15	0	0	1
rs401754	6	27782538	0.861561	rs149943	3.595	HIST1H2AJ	UTR5	0	0.000683437	-0.0485398	0.0142927	3	T	A	0.08648	2b	1	1	1	1	1
rs3130828	6	29181897	0.662702	rs7752448	3.573	OR2H4P	intergenic	1115	NA	NA	NA	3	C	A	0.07157	7	5	15	0	1	1
rs10479296	5	103915443	0.780145	rs35319957	3.567	RP11-6N13.1	ncRNA_intronic	0	1.55545e-08	-0.0451324	0.0079805	2	G	A	0.4811	5	5	15	0	0	1
rs9257183	6	28756008	0.706473	rs7752448	3.566	NOL5BP	intergenic	4226	NA	NA	NA	3	A	T	0.07157	7	5	13	0	1	1
rs13217620	6	27653120	0.623261	rs149943	3.551	RP1-15D7.1	intergenic	32515	0.000298012	-0.0564042	0.0155941	3	C	T	0.06064	5	5	14	0	1	1
rs13194053	6	27143883	0.905426	rs6934329	3.548	MIR3143	intergenic	28415	2.5054e-08	0.0585026	0.0104977	3	C	T	0.1412	1f	1	15	0	1	1
rs370155	6	27782031	0.840877	rs149943	3.538	HIST1H2AJ	upstream:downstream	80	1.33937e-06	0.0599609	0.0124045	3	G	T	0.08847	4	1	1	1	1	1
rs12589365	14	42020213	0.909348	rs9806026	3.537	CTD-2298J14.1	intergenic	4651	6.66186e-06	0.0408429	0.00906771	4	G	A	0.4543	5	5	15	0	1	1
rs9257191	6	28765098	0.706473	rs7752448	3.523	AL662890.3	intergenic	1285	NA	NA	NA	3	C	G	0.07157	3a	5	14	0	1	1
rs1959415	14	41958830	0.812441	rs9806026	3.521	CTD-2298J14.1	intergenic	66034	3.00864e-05	-0.0341522	0.00818445	4	G	A	0.4105	NA	7	15	0	1	1
rs1923228	1	73849773	0.788758	rs12129573	3.52	RP4-598G3.1	intergenic	28838	5.59612e-07	-0.0419385	0.00837989	1	T	A	0.4354	6	9	15	0	0	1
rs3117427	6	29274136	0.630757	rs7752448	3.52	OR14J1	upstream	266	NA	NA	NA	3	T	C	0.07256	6	9	15	1	1	1
rs3131341	6	28778723	0.685307	rs7752448	3.516	AL662890.3	intergenic	14910	NA	NA	NA	3	C	T	0.06958	4	1	13	0	1	1
rs1923222	1	73836340	0.896872	rs12129573	3.48	RP4-598G3.1	intergenic	15405	2.09807e-07	0.0424833	0.00818493	1	G	C	0.4215	7	9	15	0	0	1
rs3118364	6	28852878	0.685307	rs7752448	3.478	ZNF90P2	intergenic	3730	NA	NA	NA	3	G	A	0.06958	NA	1	15	0	1	1
rs71559067	6	27994416	0.771252	rs149943	3.45	OR2W2P	intergenic	7308	3.88448e-07	0.0685567	0.01351	3	T	A	0.07356	7	14	15	0	1	1
rs10059133	5	103901424	0.887978	rs35319957	3.448	RP11-6N13.1	ncRNA_intronic	0	2.15764e-08	-0.0446841	0.00798092	2	C	T	0.4553	7	7	15	0	0	1
rs36123694	6	27774437	0.851117	rs149943	3.436	HIST1H4PS1	upstream:downstream	415	NA	NA	NA	3	T	TTC	0.08748	NA	1	1	1	1	1
rs4703040	5	103879813	0.973298	rs35319957	3.434	RP11-6N13.1	ncRNA_intronic	0	1.20219e-07	0.0422431	0.00798069	2	G	T	0.4751	6	15	15	0	0	1
rs4356390	14	42052115	0.718352	rs9806026	3.432	CTD-2298J14.2	intergenic	4948	3.41747e-07	0.0411963	0.00807954	4	C	T	0.4831	6	5	15	0	1	1
rs61767418	1	73848608	0.770873	rs12129573	3.418	RP4-598G3.1	intergenic	27673	0.0351955	0.0381418	0.0181101	1	A	G	0.4354	7	7	15	0	0	1
rs568957524	6	28837343	0.695866	rs7752448	3.409	XXbac-BPG308K3.6	intergenic	4935	NA	NA	NA	3	AC	A	0.07058	NA	5	15	0	1	1
rs13205211	6	28203056	0.699566	rs149943	3.364	ZSCAN9	intergenic	1795	2.00499e-07	0.0702345	0.0135096	3	G	T	0.06859	5	1	5	1	1	1
rs7517355	1	73784077	0.896872	rs12129573	3.357	RP4-598G3.1	ncRNA_intronic	0	1.45403e-07	0.0430385	0.0081849	1	G	A	0.4215	7	9	15	0	0	1
rs77200921	5	103694795	0.699318	rs349586	3.34	RP11-6N13.1	intergenic	24203	NA	NA	NA	2	T	C	0.3479	7	15	15	0	0	1
rs10455066	5	103941415	0.792467	rs35319957	3.326	RP11-6N13.1	ncRNA_intronic	0	4.27575e-08	0.0437278	0.00798089	2	G	T	0.4712	6	15	15	0	0	1
rs3215684	20	49194866	0.751514	rs6095988	3.32	PTPN1	intronic	0	NA	NA	NA	5	AT	A	0.3618	NA	4	4	1	1	1
rs202065757	6	28766359	0.695017	rs7752448	3.312	AL662890.3	intergenic	2546	NA	NA	NA	3	C	CAT	0.07256	NA	5	14	0	1	1
rs3135296	6	28795856	0.695866	rs7752448	3.3	XXbac-BPG308K3.5	intergenic	9789	NA	NA	NA	3	A	T	0.07058	6	13	13	0	1	1
rs200983	6	27830326	0.861508	rs149943	3.299	HIST1H2BPS2	intergenic	1513	7.3584e-07	-0.061912	0.0125033	3	C	T	0.08847	NA	5	15	1	1	1
rs1923223	1	73839564	0.896872	rs12129573	3.249	RP4-598G3.1	intergenic	18629	3.44218e-07	0.0417224	0.00818491	1	C	T	0.4215	6	9	15	0	0	1
rs6908726	6	28671343	0.634149	rs7752448	3.245	RPSAP2	intergenic	28450	NA	NA	NA	3	C	G	0.07654	6	4	14	0	1	1
rs7554968	1	73840843	0.896872	rs12129573	3.239	RP4-598G3.1	intergenic	19908	1.79944e-07	0.0427166	0.00818491	1	C	T	0.4215	7	9	15	0	0	1
rs10143349	14	41974300	0.962461	rs9806026	3.215	CTD-2298J14.1	intergenic	50564	4.16963e-06	0.0372042	0.00808306	4	G	A	0.4433	7	7	15	0	1	0
rs35848276	6	27521096	0.720905	rs149943	3.21	XXbac-BPG34I8.3	intergenic	7504	2.93096e-06	-0.0631781	0.0135123	3	C	T	0.07058	4	1	13	0	1	1
rs148082388	6	28713118	0.685307	rs7752448	3.206	RPSAP2	intergenic	12436	NA	NA	NA	3	G	GAC	0.06958	NA	5	14	0	1	1
rs1233580	6	28713725	0.695866	rs7752448	3.203	RPSAP2	intergenic	13043	NA	NA	NA	3	G	C	0.07058	5	5	14	0	1	1
rs10138559	14	41975989	0.913205	rs9806026	3.192	CTD-2298J14.1	intergenic	48875	2.93777e-05	-0.0337673	0.00808172	4	C	T	0.4553	5	5	15	0	1	0
rs10749822	1	73845360	0.878713	rs12129573	3.189	RP4-598G3.1	intergenic	24425	2.03769e-07	0.0425277	0.00818492	1	G	T	0.4155	6	9	15	0	0	1
rs2447838	5	103927579	0.766967	rs35319957	3.189	RP11-6N13.1	ncRNA_intronic	0	3.79094e-08	0.0444462	0.00808066	2	C	T	0.4215	7	9	15	0	0	1
rs200953	6	27837267	0.851267	rs149943	3.181	HIST1H1B	intergenic	1907	9.42033e-07	0.061308	0.0125032	3	C	T	0.08946	5	5	5	1	1	1
rs12731986	1	73884838	0.788758	rs12129573	3.176	RP4-598G3.1	intergenic	63903	3.17932e-06	-0.0381241	0.0081831	1	C	T	0.4354	7	9	15	0	0	1
rs2008280	1	73816745	0.896872	rs12129573	3.169	RP4-598G3.1	ncRNA_intronic	0	1.90456e-07	0.0426304	0.0081849	1	C	T	0.4215	7	9	15	0	0	1
rs10083520	14	41972609	0.958786	rs9806026	3.155	CTD-2298J14.1	intergenic	52255	4.70126e-06	0.0370018	0.00808306	4	T	A	0.4443	6	9	15	0	1	0
rs1233594	6	28727343	0.695866	rs7752448	3.151	AL662890.1	intergenic	16349	NA	NA	NA	3	A	G	0.07058	7	5	14	0	1	1
rs9393908	6	28190830	0.703794	rs6905391	3.142	ZSCAN9	intergenic	1833	1.1041e-06	-0.0570208	0.0117035	3	T	A	0.09841	7	5	14	1	1	1
rs4496379	20	49159944	0.666073	rs6095988	3.138	PTPN1	intronic	0	0.000131627	0.0305156	0.0079813	5	T	A	0.4781	5	1	5	1	1	1
rs11210229	1	73860028	0.788758	rs12129573	3.114	RP4-598G3.1	intergenic	39093	1.35347e-06	0.0390637	0.00808481	1	G	A	0.4354	6	9	15	0	0	1
rs67998226	6	28238059	0.707622	rs7752448	3.101	RP5-874C20.3	ncRNA_intronic	0	9.52206e-08	0.0715475	0.0134094	3	C	T	0.06958	3a	4	5	1	1	1
rs1060402	20	49205095	0.61088	rs6095988	3.095	FAM65C	intronic	0	0.000121777	0.0310477	0.00808004	5	G	A	0.4881	4	4	5	1	1	1
rs1856410	1	73857494	0.788758	rs12129573	3.092	RP4-598G3.1	intergenic	36559	7.22014e-07	0.0400626	0.00808471	1	G	A	0.4354	6	9	15	0	0	1
rs3131095	6	28851572	0.685307	rs7752448	3.089	ZNF90P2	intergenic	5036	NA	NA	NA	3	T	C	0.06958	5	5	15	0	1	1
rs10890035	1	73828271	0.896872	rs12129573	3.074	RP4-598G3.1	intergenic	7336	2.68926e-07	0.0421033	0.00818491	1	G	A	0.4215	6	9	15	0	0	1
rs61767419	1	73848609	0.770873	rs12129573	3.073	RP4-598G3.1	intergenic	27674	0.035195	0.0381419	0.0181101	1	T	C	0.4354	7	7	15	0	0	1
rs1363105	5	103917790	0.764799	rs35319957	3.073	RP11-6N13.1	ncRNA_intronic	0	5.51485e-09	-0.0471097	0.0080794	2	C	T	0.4821	NA	5	15	0	0	1
rs34613987	6	27433029	0.778476	rs149943	3.063	ZNF184	intronic	0	2.1079e-07	-0.0674995	0.0130068	3	C	T	0.08052	7	4	5	1	1	1
rs368026894	6	28943970	0.685307	rs7752448	3.056	RN7SL471P	NA	1281	NA	NA	NA	3	A	AATTTATTT	0.06958	NA	5	15	0	1	1
rs12719532	5	103822938	0.957391	rs35319957	3.048	RP11-6N13.1	ncRNA_intronic	0	5.474e-07	-0.0404692	0.00807944	2	G	A	0.4851	7	5	15	0	0	1
rs551185546	6	29005678	0.685307	rs7752448	3.023	OR2W1	intergenic	6311	NA	NA	NA	3	TTAA	T	0.06958	NA	13	15	1	1	1
rs17750747	6	27730334	0.730636	rs149943	3.021	RSL24D1P1	intergenic	18063	2.36948e-06	0.0632787	0.0134092	3	C	T	0.07157	4	1	14	0	1	1
rs11628212	14	41986273	0.950739	rs9806026	3.013	CTD-2298J14.1	intergenic	38591	1.54668e-07	0.047583	0.00906877	4	C	T	0.4404	7	1	15	0	1	0
rs3117333	6	29219489	0.662702	rs7752448	3.012	XXbac-BPG308J9.3	ncRNA_intronic	0	NA	NA	NA	3	G	A	0.07157	NA	5	15	0	1	1
rs139733442	1	73855727	0.788758	rs12129573	2.996	RP4-598G3.1	intergenic	34792	NA	NA	NA	1	T	TTTTTG	0.4354	NA	9	15	0	0	1
rs138758275	1	73852398	0.788758	rs12129573	2.995	RP4-598G3.1	intergenic	31463	NA	NA	NA	1	CATTA	C	0.4354	NA	9	15	0	0	1
rs1363101	5	103941070	0.792467	rs35319957	2.991	RP11-6N13.1	ncRNA_intronic	0	2.83251e-08	0.0443039	0.00798055	2	G	T	0.4712	NA	15	15	0	0	1
rs1475062	1	73773189	0.900062	rs12129573	2.99	RP4-598G3.1	ncRNA_exonic	0	1.20173e-07	-0.0433246	0.00818491	1	G	A	0.4205	6	7	15	0	0	1
rs1953700	14	41986230	0.909348	rs9806026	2.987	CTD-2298J14.1	intergenic	38634	3.52608e-06	0.0420511	0.00906757	4	G	A	0.4543	7	1	15	0	1	0
rs6881764	5	103810310	0.957521	rs35319957	2.981	RP11-6N13.1	ncRNA_intronic	0	3.87092e-07	0.0405025	0.00798048	2	G	A	0.4791	6	9	15	0	0	1
rs36116761	6	27818482	0.740411	rs149943	2.967	HIST1H2BN	intronic	0	1.50731e-06	0.0645016	0.0134092	3	G	C	0.07256	6	5	15	1	1	1
rs35017208	6	28345282	0.697063	rs7752448	2.967	ZSCAN12	intergenic	1449	1.76853e-07	-0.0700322	0.0134106	3	C	T	0.06859	7	4	5	1	1	1
rs1778511	6	28229411	0.861919	rs6905391	2.958	NKAPL	downstream	674	1.20612e-07	0.0598129	0.0113013	3	G	A	0.1163	NA	5	15	1	1	1
rs12515429	5	103905275	0.837974	rs35319957	2.957	RP11-6N13.1	ncRNA_intronic	0	6.51419e-08	-0.0431256	0.0079802	2	C	T	0.4682	6	9	15	0	0	1
rs11210209	1	73793245	0.896872	rs12129573	2.928	RP4-598G3.1	ncRNA_intronic	0	2.16483e-07	-0.0424352	0.00818486	1	G	A	0.4215	7	5	15	0	0	1
rs1421666	5	103908410	0.841706	rs35319957	2.927	RP11-6N13.1	ncRNA_intronic	0	7.45868e-08	0.042932	0.00798028	2	G	A	0.4692	NA	5	15	0	0	1
rs1442114	5	103717385	0.614394	rs76025409	2.923	RP11-6N13.1	intergenic	1613	1.46746e-07	-0.0435448	0.00828383	2	C	A	0.3618	7	9	15	0	0	1
rs13217472	6	28681415	0.685307	rs7752448	2.919	RPSAP2	intergenic	18378	NA	NA	NA	3	G	A	0.06958	6	5	14	0	1	1
rs3130894	6	28981519	0.685307	rs7752448	2.917	ZNF311	intergenic	8425	NA	NA	NA	3	G	C	0.06958	7	5	13	1	1	1
rs254023	5	103955361	0.745653	rs35319957	2.911	RP11-6N13.1	ncRNA_intronic	0	1.53761e-07	-0.0424062	0.00808045	2	C	T	0.4215	NA	7	15	0	0	1
rs4713140	6	28097193	0.719117	rs149943	2.898	ZSCAN16-AS1:ZSCAN16	ncRNA_intronic	0	2.15201e-06	-0.0545057	0.0115025	3	G	A	0.1024	6	4	4	1	1	1
rs3130887	6	28944086	0.685307	rs7752448	2.898	RN7SL471P	intergenic	1165	NA	NA	NA	3	G	T	0.06958	NA	5	15	0	1	1
rs12659965	5	103904399	0.833942	rs35319957	2.882	RP11-6N13.1	ncRNA_intronic	0	1.24835e-07	-0.0437479	0.00827575	2	G	A	0.4692	6	9	15	0	0	1
rs7703746	5	103907337	0.882955	rs35319957	2.881	RP11-6N13.1	ncRNA_intronic	0	2.95289e-08	-0.0442468	0.00798073	2	G	A	0.4602	6	5	15	0	0	1
rs6867409	5	103890096	0.892242	rs35319957	2.88	RP11-6N13.1	ncRNA_intronic	0	2.58942e-08	0.0444309	0.00798091	2	C	T	0.4543	6	9	15	0	0	1
rs1419183	6	28242794	0.861919	rs6905391	2.879	RP5-874C20.3	ncRNA_intronic	0	1.19782e-07	0.0598209	0.0113001	3	C	A	0.1163	NA	4	4	1	1	1
rs79771623	14	41963471	0.812441	rs9806026	2.877	CTD-2298J14.1	intergenic	61393	NA	NA	NA	4	G	T	0.4105	7	9	15	0	1	0
rs1421667	5	103907606	0.841706	rs35319957	2.873	RP11-6N13.1	ncRNA_intronic	0	1.05429e-07	-0.0424316	0.00798021	2	G	A	0.4692	NA	5	15	0	0	1
rs61990288	14	42074726	0.720725	rs9806026	2.868	CTD-2298J14.2	upstream	666	4.30692e-07	-0.0403412	0.00798066	4	G	A	0.4871	4	1	10	1	1	1
rs1372504	5	103749428	0.629401	rs76025409	2.867	RP11-6N13.1	ncRNA_intronic	0	1.72137e-07	0.0432976	0.0082832	2	G	A	0.3588	7	9	15	0	0	1
rs13177473	5	103745044	0.690859	rs76025409	2.862	RP11-6N13.1	ncRNA_intronic	0	3.73319e-08	-0.0461445	0.00838529	2	G	A	0.337	7	5	15	0	0	1
rs35124052	1	73772082	0.900062	rs12129573	2.856	RP4-598G3.1	ncRNA_intronic	0	NA	NA	NA	1	C	CA	0.4205	NA	9	15	0	0	1
rs2426161	20	49173422	0.750601	rs6095988	2.85	PTPN1	intronic	0	1.29596e-06	-0.0401033	0.00828517	5	C	T	0.3638	5	4	5	1	1	1
rs6702943	1	73810973	0.896872	rs12129573	2.84	RP4-598G3.1	ncRNA_intronic	0	1.79843e-07	-0.0427173	0.00818487	1	T	A	0.4215	7	9	15	0	0	1
rs1233623	6	28748281	0.695866	rs7752448	2.831	NOL5BP	intergenic	3128	NA	NA	NA	3	C	T	0.07058	5	5	13	0	1	1
rs17781288	14	42072408	0.720725	rs9806026	2.826	CTD-2298J14.2	ncRNA_intronic	0	4.81435e-07	0.0401714	0.00798069	4	G	C	0.4871	5	1	14	1	1	1
rs6572099	14	42090036	0.649053	rs9806026	2.815	LRFN5	intronic	0	4.82174e-07	0.0401717	0.00798123	4	C	A	0.4692	6	5	15	1	1	1
rs146761939	6	28943970	0.685307	rs7752448	2.809	RN7SL471P	intergenic	1281	NA	NA	NA	3	AATTT	A	0.1461	NA	5	15	0	1	1
rs13195728	6	27771106	0.730636	rs149943	2.796	HIST1H4PS1	intergenic	3746	2.03078e-06	0.0632299	0.0133106	3	C	T	0.07157	6	5	15	1	1	1
rs11406659	1	73773410	0.900062	rs12129573	2.795	RP4-598G3.1	ncRNA_intronic	0	NA	NA	NA	1	TA	T	0.4205	NA	9	15	0	0	1
rs1923234	1	73853481	0.788758	rs12129573	2.792	RP4-598G3.1	intergenic	32546	6.44228e-07	-0.0402413	0.00808471	1	G	A	0.4354	7	9	15	0	0	1
rs11210228	1	73859290	0.781346	rs12129573	2.786	RP4-598G3.1	intergenic	38355	2.03514e-05	0.0361279	0.00847873	1	G	T	0.4334	7	9	15	0	0	1
rs6424547	1	73776696	0.900062	rs12129573	2.783	RP4-598G3.1	ncRNA_intronic	0	1.19829e-07	0.0433288	0.00818489	1	G	C	0.4205	5	7	15	0	0	1
rs8013655	14	42089908	0.649053	rs9806026	2.781	LRFN5	intronic	0	3.18159e-07	0.0408028	0.00798122	4	C	T	0.4692	7	5	15	1	1	1
rs139871222	6	28754431	0.695866	rs7752448	2.776	NOL5BP	intergenic	2649	NA	NA	NA	3	AT	A	0.07058	NA	5	13	0	1	1
rs6700324	1	73810915	0.896872	rs12129573	2.764	RP4-598G3.1	ncRNA_intronic	0	1.78965e-07	0.0427247	0.00818487	1	T	A	0.4215	6	9	15	0	0	1
rs11958220	5	103843517	0.984511	rs35319957	2.756	RP11-6N13.1	ncRNA_intronic	0	8.22517e-08	0.0427933	0.00798067	2	C	T	0.4781	7	9	15	0	0	1
rs7543202	1	73872885	0.788758	rs12129573	2.736	RP4-598G3.1	intergenic	51950	3.5815e-06	0.0443264	0.00956486	1	G	A	0.4354	7	9	15	0	0	1
rs79997868	5	103854240	0.984511	rs35319957	2.734	RP11-6N13.1	ncRNA_intronic	0	1.00945e-08	0.0462863	0.00807912	2	T	A	0.4781	5	15	15	0	0	1
rs2963227	5	103705870	0.706837	rs349586	2.731	RP11-6N13.1	intergenic	13128	1.66887e-07	0.04336	0.00828606	2	G	A	0.3439	7	5	15	0	0	1
rs1363106	5	103913756	0.780145	rs35319957	2.728	RP11-6N13.1	ncRNA_intronic	0	9.7905e-08	0.0425406	0.0079805	2	T	A	0.4811	6	15	15	0	0	1
rs6020563	20	49120395	0.692069	rs6095988	2.725	PTPN1	intergenic	6495	0.000149072	0.0302698	0.00798127	5	G	T	0.4761	7	5	15	1	1	1
rs140365013	6	27523869	0.720905	rs149943	2.716	XXbac-BPG34I8.3	intergenic	4731	4.25245e-06	-0.0616649	0.0134094	3	G	A	0.07058	5	5	13	0	1	1
rs9257262	6	28817590	0.695866	rs7752448	2.713	XXbac-BPG308K3.6	intergenic	9811	NA	NA	NA	3	C	T	0.07058	6	5	15	0	1	1
rs13197633	6	28174757	0.760863	rs149943	2.708	TOB2P1	intergenic	10663	1.96415e-07	-0.0702926	0.0135108	3	G	A	0.07256	3a	7	13	0	1	1
rs9425118	1	73771766	0.900062	rs12129573	2.703	RP4-598G3.1	upstream	86	3.22243e-07	0.0423273	0.00828331	1	C	T	0.4205	7	9	15	0	0	1
6:28839353:A:C	6	28839353	0.695866	rs7752448	2.697	XXbac-BPG308K3.6	intergenic	6945	NA	NA	NA	3	C	A	0.07058	2b	5	15	0	1	1
rs574909700	6	28832788	0.624468	rs7752448	2.689	XXbac-BPG308K3.6	upstream	380	NA	NA	NA	3	A	G	0.07753	NA	1	5	0	1	1
rs2340398	1	73788694	0.896872	rs12129573	2.682	RP4-598G3.1	ncRNA_intronic	0	1.7656e-07	0.0427451	0.00818486	1	C	T	0.4215	6	9	15	0	0	1
rs2743555	6	28241081	0.861919	rs6905391	2.68	RP5-874C20.3	ncRNA_intronic	0	8.59963e-08	-0.0605078	0.0113013	3	G	A	0.1163	NA	4	4	1	1	1
rs564701931	14	41944264	0.640969	rs9806026	2.68	CTD-2298J14.1	intergenic	80600	NA	NA	NA	4	CTT	C	0.4592	NA	9	15	0	0	1
rs1959416	14	41953302	0.812441	rs9806026	2.668	CTD-2298J14.1	intergenic	71562	5.33123e-05	0.0334677	0.00828284	4	T	A	0.4105	7	9	15	0	1	1
rs853694	6	28279100	1	rs6905391	2.661	RP5-874C20.6	intergenic	8336	1.15847e-09	0.0687789	0.0113014	3	T	A	0.1193	4	5	15	1	1	1
rs6091173	20	49134099	0.692069	rs6095988	2.658	PTPN1	intronic	0	0.000157042	-0.0301659	0.00798111	5	C	T	0.4761	5	2	5	1	1	1
rs4703300	5	103689149	0.707849	rs349586	2.651	RP11-6N13.1	intergenic	29849	2.91608e-07	0.0430064	0.00838528	2	G	C	0.3439	5	5	15	0	0	1
rs3118368	6	28837109	0.641402	rs7752448	2.639	XXbac-BPG308K3.6	intergenic	4701	NA	NA	NA	3	T	A	0.07555	6	5	15	0	1	1
rs149500951	14	42067027	0.707132	rs9806026	2.638	CTD-2298J14.2	ncRNA_intronic	0	NA	NA	NA	4	G	GTTCCCGCCATTTA	0.4821	NA	1	15	1	1	1
rs1530303	5	103723455	0.683166	rs76025409	2.621	RP11-6N13.1	ncRNA_intronic	0	3.70984e-08	0.0461555	0.0083856	2	C	T	0.335	7	9	15	0	0	1
rs55897228	14	42020222	0.992325	rs9806026	2.613	CTD-2298J14.1	intergenic	4642	2.41596e-07	-0.047343	0.00916771	4	G	A	0.4334	5	5	15	0	1	1
rs9257217	6	28768932	0.706473	rs7752448	2.609	AL662890.3	intergenic	5119	NA	NA	NA	3	C	T	0.07157	5	5	14	0	1	1
rs11210204	1	73777991	0.900062	rs12129573	2.603	RP4-598G3.1	ncRNA_intronic	0	3.88049e-07	0.041536	0.00818486	1	G	C	0.4205	7	9	15	0	0	1
rs9257681	6	29254982	0.65183	rs7752448	2.588	XXbac-BPG308J9.3	ncRNA_intronic	0	NA	NA	NA	3	C	G	0.07256	6	9	15	0	1	1
rs6696623	1	73859367	0.785035	rs12129573	2.585	RP4-598G3.1	intergenic	38432	8.00223e-07	-0.0408716	0.00828145	1	C	T	0.4344	6	9	15	0	0	1
rs8022727	14	41964618	0.848863	rs9806026	2.584	CTD-2298J14.1	intergenic	60246	0.000358999	-0.0299094	0.00838144	4	G	T	0.4016	6	9	15	0	1	0
rs200989	6	27816442	0.87195	rs149943	2.582	HIST1H2BN	intronic	0	9.9676e-07	0.0611694	0.0125033	3	G	A	0.08748	NA	4	15	1	1	1
rs11242523	5	103905025	0.837974	rs35319957	2.581	RP11-6N13.1	ncRNA_intronic	0	6.55202e-08	-0.0431173	0.0079802	2	T	A	0.4682	7	9	15	0	0	1
rs34950484	6	28278688	0.707622	rs7752448	2.58	PGBD1	intergenic	8361	8.48896e-08	-0.0718259	0.0134093	3	G	A	0.06958	5	5	15	1	1	1
rs2025080	1	73832675	0.900062	rs12129573	2.577	RP4-598G3.1	intergenic	11740	1.74353e-07	-0.0427645	0.00818492	1	C	T	0.4205	6	7	15	0	0	1
rs3135317	6	28989297	0.685307	rs7752448	2.568	OR2AD1P	intergenic	5159	NA	NA	NA	3	A	G	0.06958	NA	13	14	0	1	1
rs36092177	6	28357807	0.697063	rs7752448	2.565	ZSCAN12	intronic	0	1.46152e-07	-0.0705041	0.0134106	3	C	T	0.06859	5	4	4	1	1	1
rs3131076	6	28930257	0.685307	rs7752448	2.558	KRT18P1	intergenic	6649	NA	NA	NA	3	G	A	0.06958	7	5	15	0	1	1
rs17750424	6	27701122	0.730636	rs149943	2.548	RP1-97D16.1	intergenic	3656	2.19438e-06	0.063488	0.0134092	3	C	T	0.07157	6	14	14	0	1	1
rs3132373	6	28773355	0.706473	rs7752448	2.548	AL662890.3	intergenic	9542	NA	NA	NA	3	G	T	0.07157	NA	5	14	0	1	1
rs35838991	14	41944914	0.644286	rs9806026	2.541	CTD-2298J14.1	intergenic	79950	NA	NA	NA	4	AT	A	0.4583	NA	9	15	0	1	1
rs17749927	6	27669976	0.720905	rs149943	2.518	RP1-97D16.1	intergenic	34802	2.64553e-06	0.0629778	0.0134093	3	G	A	0.07058	6	4	5	0	1	1
rs1372502	5	103701071	0.696554	rs349586	2.516	RP11-6N13.1	intergenic	17927	1.25015e-07	-0.0438025	0.00828649	2	T	A	0.3449	6	15	15	0	0	1
rs1233609	6	28736201	0.695866	rs7752448	2.515	AL662890.1	intergenic	7491	NA	NA	NA	3	G	A	0.07058	7	5	13	0	1	1
rs12055234	5	104037760	0.689477	rs76025409	2.511	RP11-6N13.1	ncRNA_intronic	0	6.12696e-07	0.0423225	0.00848627	2	G	A	0.3231	7	15	15	0	0	1
rs9257184	6	28756088	0.706473	rs7752448	2.503	NOL5BP	intergenic	4306	NA	NA	NA	3	C	T	0.07157	5	5	13	0	1	1
rs72845070	6	27668300	0.689873	rs149943	2.5	RP1-97D16.1	intergenic	36478	0.000268056	0.05716	0.0156845	3	C	A	0.06759	5	5	5	0	1	1
rs10890039	1	73859300	0.781346	rs12129573	2.489	RP4-598G3.1	intergenic	38365	2.74103e-05	-0.0351462	0.00838016	1	G	A	0.4334	7	9	15	0	0	1
rs9368531	6	27781872	0.861561	rs149943	2.489	HIST1H2AJ	upstream:downstream	239	1.16144e-06	-0.060792	0.0125032	3	G	C	0.08648	4	1	1	1	1	1
rs3130893	6	28980707	0.685307	rs7752448	2.489	ZNF311	intergenic	7613	NA	NA	NA	3	A	G	0.06958	1f	5	14	1	1	1
rs6126028	20	49124294	0.945453	rs6095988	2.488	PTPN1	intergenic	2596	1.32639e-06	0.0400608	0.00828428	5	C	A	0.3698	6	5	5	1	1	1
rs718050	20	49196930	0.8029	rs6095988	2.475	PTPN1	intronic	0	1.1028e-07	-0.0439746	0.00828316	5	G	A	0.3728	3a	4	4	1	1	1
rs2180946	1	73819848	0.896872	rs12129573	2.473	RP4-598G3.1	ncRNA_intronic	0	1.56156e-07	-0.0429311	0.00818492	1	G	A	0.4215	7	9	15	0	0	1
rs8006520	14	42023123	0.636374	rs9806026	2.471	CTD-2298J14.1	intergenic	1741	0.000188813	0.0334771	0.00896659	4	C	A	0.4553	6	9	15	0	1	1
rs6020611	20	49194607	0.765916	rs6095988	2.467	PTPN1	intronic	0	2.46235e-06	-0.039034	0.00828533	5	G	A	0.3598	5	4	4	1	1	1
rs200770540	14	41988327	0.73838	rs9806026	2.459	CTD-2298J14.1	intergenic	36537	NA	NA	NA	4	G	A	0.4881	7	1	15	0	1	0
rs12061680	1	73778378	0.900062	rs12129573	2.451	RP4-598G3.1	ncRNA_intronic	0	1.11284e-07	-0.0434391	0.00818485	1	G	A	0.4205	7	9	15	0	0	1
rs34543938	6	27624640	0.720905	rs149943	2.448	RP1-15D7.1	intergenic	4035	0.000380246	0.054671	0.0153854	3	G	A	0.07058	5	9	14	0	1	1
rs541799440	6	28828393	0.695866	rs7752448	2.447	XXbac-BPG308K3.6	ncRNA_exonic	0	NA	NA	NA	3	TCTAAC	T	0.07058	NA	2	15	0	1	1
rs2038526	20	49185649	0.742653	rs6095988	2.445	PTPN1	intronic	0	6.28815e-07	-0.0412774	0.00828505	5	C	T	0.3658	5	4	4	1	1	1
rs35706352	6	27793992	0.730636	rs149943	2.438	HIST1H4J	intergenic	1734	0.00129205	-0.0866085	0.0269159	3	G	A	0.07157	7	1	5	1	1	1
rs563661599	5	103934155	0.710097	rs35319957	2.42	RP11-6N13.1	ncRNA_intronic	0	0.00389868	0.0522674	0.0181091	2	T	C	0.4245	NA	9	15	0	0	1
rs2415678	14	41982929	0.988562	rs9806026	2.42	CTD-2298J14.1	intergenic	41935	1.08136e-07	-0.048177	0.00906862	4	G	A	0.4364	7	5	15	0	1	0
rs1561780	5	103682279	0.692541	rs349586	2.416	RP11-6N13.1	intergenic	36719	4.96272e-07	0.0421571	0.00838488	2	G	A	0.3489	NA	5	15	0	0	1
rs35337219	6	27542282	0.700631	rs149943	2.411	XXbac-BPG34I8.3	intergenic	12758	NA	NA	NA	3	CT	C	0.06859	NA	9	14	0	1	1
rs325521	5	104043156	0.664991	rs35319957	2.375	RP11-6N13.1	ncRNA_intronic	0	1.38916e-07	-0.0425607	0.00808114	2	C	T	0.4145	5	7	15	0	0	1
rs3130847	6	28927542	0.685307	rs7752448	2.366	KRT18P1	intergenic	9364	NA	NA	NA	3	A	G	0.06958	5	5	15	0	1	1
rs8015100	14	42095232	0.682137	rs9806026	2.366	LRFN5	intronic	0	1.40576e-07	0.042015	0.00798083	4	T	A	0.4811	7	14	15	1	1	1
rs144022448	6	27456052	0.778476	rs149943	2.365	ZNF184	intergenic	15154	NA	NA	NA	3	CAG	C	0.08052	NA	14	15	0	1	1
rs10556948	1	73772904	0.900062	rs12129573	2.357	RP4-598G3.1	ncRNA_exonic	0	NA	NA	NA	1	T	TCGCA	0.4205	NA	7	15	0	0	1
rs200019553	1	73858723	0.788758	rs12129573	2.357	RP4-598G3.1	intergenic	37788	NA	NA	NA	1	A	AAAAC	0.4354	NA	9	15	0	0	1
rs146323343	5	103792304	0.950816	rs35319957	2.353	RP11-6N13.1	ncRNA_intronic	0	NA	NA	NA	2	AAAAT	A	0.4732	NA	9	15	0	0	0
rs2747054	6	27783359	0.861561	rs149943	2.34	HIST1H2BM	upstream:downstream	91	1.20786e-06	0.060695	0.0125032	3	G	A	0.08648	3a	1	2	1	1	1
rs58114965	14	42012638	0.912533	rs9806026	2.34	CTD-2298J14.1	intergenic	12226	7.19549e-06	-0.0406934	0.00906751	4	C	T	0.4533	5	5	15	0	1	1
rs161645	5	104069917	0.712591	rs76025409	2.337	RP11-6N13.1	ncRNA_intronic	0	2.13558e-06	0.0402292	0.00848689	2	G	A	0.3161	3a	7	15	0	0	1
rs8010939	14	42154546	0.684828	rs9806026	2.312	LRFN5	intronic	0	6.13059e-07	-0.0398028	0.00798122	4	C	T	0.4821	6	9	15	1	1	1
rs35913509	14	41968432	0.816514	rs9806026	2.31	CTD-2298J14.1	intergenic	56432	NA	NA	NA	4	GA	G	0.4095	NA	7	15	0	1	0
rs7760313	6	28817897	0.695866	rs7752448	2.3	XXbac-BPG308K3.6	intergenic	9504	NA	NA	NA	3	T	C	0.07058	7	5	15	0	1	1
rs543138895	6	28241864	0.834426	rs6905391	2.292	RP5-874C20.3	ncRNA_intronic	0	NA	NA	NA	3	C	CT	0.1173	NA	4	4	1	1	1
rs1923216	1	73829128	0.882305	rs12129573	2.286	RP4-598G3.1	intergenic	8193	1.81958e-07	-0.0426962	0.00818424	1	C	T	0.4235	7	9	15	0	0	1
rs61240102	6	27124904	0.905426	rs6934329	2.286	MIR3143	intergenic	9436	3.2508e-08	-0.0580248	0.0104977	3	G	C	0.1412	6	1	15	1	1	1
rs2028526	5	103766154	0.685557	rs76025409	2.276	RP11-6N13.1	ncRNA_intronic	0	1.26827e-07	-0.0442992	0.00838464	2	C	T	0.34	7	9	15	0	0	0
rs30266	5	103972357	0.760405	rs76025409	2.275	RP11-6N13.1	ncRNA_intronic	0	1.06346e-07	0.0456328	0.0085848	2	G	A	0.3161	NA	15	15	0	0	1
rs1923214	1	73820227	0.896872	rs12129573	2.273	RP4-598G3.1	ncRNA_intronic	0	3.04437e-07	-0.0419122	0.0081849	1	T	A	0.4215	6	9	15	0	0	1
rs72839445	6	27249686	0.67982	rs149943	2.272	POM121L2	intergenic	3995	4.68547e-07	-0.0690988	0.0137134	3	G	A	0.06859	5	5	13	1	1	1
rs13205911	6	28124114	0.760863	rs149943	2.262	ZKSCAN8	UTR3	0	2.35036e-07	-0.0698371	0.0135101	3	C	T	0.07256	7	4	4	1	1	1
rs71559024	6	27352750	0.732093	rs149943	2.26	ZNF391	intergenic	0	8.51693e-07	-0.0679858	0.0138095	3	G	A	0.06958	5	5	15	1	1	1
rs13177365	5	103914543	0.780145	rs35319957	2.245	RP11-6N13.1	ncRNA_intronic	0	3.42709e-08	-0.0440372	0.00798053	2	G	A	0.4811	6	7	15	0	0	1
rs36164470	5	103695091	0.699486	rs349586	2.243	RP11-6N13.1	intergenic	23907	0.00109764	0.0597707	0.0183108	2	C	T	0.3439	7	15	15	0	0	1
rs8003822	14	42093431	0.651625	rs9806026	2.241	LRFN5	intronic	0	1.26709e-06	0.0386675	0.00798115	4	G	A	0.4702	7	7	15	1	1	1
rs552331862	5	104059655	0.699991	rs76025409	2.236	RP11-6N13.1	ncRNA_intronic	0	NA	NA	NA	2	GTA	G	0.1779	NA	15	15	0	0	1
rs9368561	6	28168343	0.726936	rs149943	2.206	ZNF192P2	intergenic	11132	2.09682e-06	-0.0555166	0.0117028	3	C	T	0.1014	6	9	14	0	1	1
rs2340401	1	73835726	0.896872	rs12129573	2.198	RP4-598G3.1	intergenic	14791	2.1056e-07	0.0424781	0.00818498	1	C	T	0.4215	7	9	15	0	0	1
rs2340403	1	73835777	0.896872	rs12129573	2.198	RP4-598G3.1	intergenic	14842	2.05919e-07	-0.0425119	0.00818496	1	C	T	0.4215	7	9	15	0	0	1
rs1233588	6	28719976	0.695866	rs7752448	2.197	RPSAP2	intergenic	19294	NA	NA	NA	3	T	C	0.07058	5	1	14	0	1	1
rs862474	14	41991380	0.9167	rs9806026	2.188	CTD-2298J14.1	intergenic	33484	NA	NA	NA	4	T	C	0.4543	4	2	15	0	1	0
rs34864796	6	27459923	0.778476	rs149943	2.178	ZNF184	intergenic	19025	1.64194e-07	-0.068102	0.0130068	3	G	A	0.08052	6	7	15	0	1	1
rs3130747	6	29015226	0.685307	rs7752448	2.178	OR2W1	intergenic	2208	NA	NA	NA	3	A	G	0.06958	6	13	15	1	1	1
rs1778508	6	28229881	0.861919	rs6905391	2.173	NKAPL	intergenic	1144	1.03571e-07	0.0601266	0.0113013	3	C	T	0.1163	NA	5	15	1	1	1
rs138234416	6	27992898	0.771252	rs149943	2.161	OR2W2P	intergenic	8826	2.55279e-07	-0.0701337	0.0136082	3	G	A	0.07356	7	14	15	0	1	1
rs12658276	5	103915282	0.780145	rs35319957	2.153	RP11-6N13.1	ncRNA_intronic	0	2.57749e-08	0.0444351	0.0079805	2	G	A	0.4811	5	5	15	0	0	1
rs10455065	5	103941401	0.792467	rs35319957	2.153	RP11-6N13.1	ncRNA_intronic	0	4.97174e-08	0.0435142	0.00798086	2	C	T	0.4712	7	15	15	0	0	1
rs34038546	6	27607660	0.720905	rs149943	2.14	TRNAI6	intergenic	8348	0.0004027	-0.0544384	0.0153854	3	C	A	0.07058	5	9	14	0	1	1
rs6689493	1	73857058	0.792176	rs12129573	2.139	RP4-598G3.1	intergenic	36123	7.60874e-07	-0.0404665	0.00818307	1	C	T	0.4344	7	9	15	0	0	1
rs11484373	20	49122200	0.98406	rs6095988	2.137	PTPN1	intergenic	4690	NA	NA	NA	5	A	AG	0.3797	NA	5	5	1	1	1
6:27883077:T:TTA	6	27883077	0.771252	rs149943	2.134	OR2B2	intergenic	2902	NA	NA	NA	3	T	TTA	0.05865	NA	5	15	1	0	1
rs142965311	6	27989252	0.771252	rs149943	2.123	U3	intergenic	5698	2.6634e-07	-0.0705348	0.0137072	3	C	T	0.07356	6	9	15	0	1	1
rs7359060	14	41962457	0.812441	rs9806026	2.123	CTD-2298J14.1	intergenic	62407	2.3966e-05	-0.0345737	0.00818444	4	C	T	0.4105	7	9	15	0	1	0
rs9806026	14	41980598	1	rs9806026	2.12	CTD-2298J14.1	intergenic	44266	3.87051e-08	-0.0498471	0.00906862	4	C	T	0.4334	6	5	15	0	1	0
rs35098436	6	28134221	0.760863	rs149943	2.114	ZNF192P1	ncRNA_intronic	0	2.66783e-07	0.0695153	0.0135099	3	C	T	0.07256	7	5	15	1	1	1
rs1475061	1	73772981	0.900062	rs12129573	2.113	RP4-598G3.1	ncRNA_exonic	0	1.25113e-07	0.0443044	0.00838167	1	C	A	0.4205	7	7	15	0	0	1
rs148630036	14	41988149	0.906207	rs9806026	2.111	CTD-2298J14.1	intergenic	36715	NA	NA	NA	4	A	G	0.4553	7	1	15	0	1	0
rs11210220	1	73849655	0.788758	rs12129573	2.106	RP4-598G3.1	intergenic	28720	9.33025e-07	0.0401401	0.00818307	1	G	T	0.4354	6	9	15	0	0	1
rs3129120	6	29111775	0.662702	rs7752448	2.106	OR2N1P	intergenic	5181	NA	NA	NA	3	T	C	0.07157	6	8	15	0	1	1
rs13217984	6	28139710	0.760863	rs149943	2.104	ZNF192P1	intergenic	2337	2.56586e-07	0.069614	0.0135099	3	T	A	0.07256	6	4	15	0	1	1
rs13201681	6	28394680	0.697063	rs7752448	2.102	ZSCAN23	intergenic	5026	2.10491e-07	-0.0695988	0.0134106	3	C	T	0.06859	6	4	5	1	1	1
rs1111037	14	42013046	0.996163	rs9806026	2.097	CTD-2298J14.1	intergenic	11818	2.40131e-07	-0.0473523	0.0091675	4	G	A	0.4324	6	5	15	0	1	1
rs2963222	5	103698728	0.700949	rs349586	2.096	RP11-6N13.1	intergenic	20270	1.21313e-07	-0.0438466	0.00828623	2	G	A	0.3459	NA	5	15	0	0	1
rs1583953	5	103750804	0.694008	rs76025409	2.087	RP11-6N13.1	ncRNA_intronic	0	1.89545e-08	0.0471373	0.00838551	2	C	T	0.336	6	13	15	0	0	1
rs13212562	6	27300310	0.717872	rs149943	2.083	VN1R10P	intergenic	6567	0.00127946	0.0479407	0.0148859	3	G	A	0.08052	4	1	14	0	1	1
rs11809098	1	73858561	0.788758	rs12129573	2.081	RP4-598G3.1	intergenic	37626	1.1027e-06	-0.0398709	0.00818307	1	C	T	0.4354	7	9	15	0	0	1
rs1592756	5	103892988	0.896097	rs35319957	2.076	RP11-6N13.1	ncRNA_intronic	0	5.52799e-08	-0.0433638	0.00798093	2	T	A	0.4533	6	9	15	0	0	1
rs34661125	6	28281894	0.707622	rs7752448	2.072	RP5-874C20.6	intergenic	5542	8.84314e-08	-0.0717267	0.0134093	3	G	A	0.06958	7	4	15	0	1	1
rs13193542	6	27702425	0.730636	rs149943	2.069	RP1-97D16.1	intergenic	2353	2.0353e-06	-0.0636924	0.0134092	3	G	T	0.07157	5	5	14	0	1	1
rs1103438	14	42000123	0.9167	rs9806026	2.064	CTD-2298J14.1	intergenic	24741	5.23561e-06	0.0413037	0.00906754	4	T	A	0.4543	6	5	15	0	1	1
rs61990270	14	42000364	0.97351	rs9806026	2.06	CTD-2298J14.1	intergenic	24500	3.34588e-07	0.0462766	0.00906878	4	C	T	0.4404	7	5	15	0	1	1
rs34071253	6	27391802	0.709986	rs149943	2.058	MCFD2P1	intergenic	16026	7.43323e-07	-0.0668846	0.0135129	3	C	T	0.07157	5	5	15	0	1	1
rs3131073	6	28920972	0.685307	rs7752448	2.05	C6orf100	intergenic	8657	NA	NA	NA	3	G	A	0.06958	1b	1	15	1	1	1
rs969397	5	103863877	0.984511	rs35319957	2.04	RP11-6N13.1	ncRNA_intronic	0	1.19031e-07	0.0422579	0.00798074	2	G	A	0.4781	6	9	15	0	0	1
rs10127961	1	73786469	0.896872	rs12129573	2.026	RP4-598G3.1	ncRNA_intronic	0	1.77094e-07	0.0427405	0.00818485	1	G	C	0.4215	7	9	15	0	0	1
rs3118361	6	28898287	0.61068	rs7752448	2.022	TRIM27	intergenic	6520	NA	NA	NA	3	C	T	0.0666	NA	5	15	1	1	1
rs67505447	14	42143231	0.658002	rs9806026	2.016	LRFN5	intronic	0	1.44147e-05	-0.0358997	0.00827669	4	G	A	0.4722	6	5	15	1	1	1
rs6424546	1	73776673	0.900062	rs12129573	2.004	RP4-598G3.1	ncRNA_exonic	0	5.65976e-07	-0.0414368	0.00828325	1	G	A	0.4205	5	7	15	0	0	1
rs3118359	6	28793904	0.685307	rs7752448	2.004	XXbac-BPG308K3.5	intergenic	11741	NA	NA	NA	3	G	T	0.06958	NA	1	13	0	1	1
rs914460	20	49197203	0.757713	rs6095988	2.003	PTPN1	intronic	0	2.24174e-06	0.0391909	0.00828506	5	C	T	0.3638	NA	4	4	1	1	1
rs10131409	14	41956515	0.840853	rs9806026	1.997	CTD-2298J14.1	intergenic	68349	5.31469e-05	-0.0334742	0.00828295	4	C	T	0.4036	6	9	15	0	1	1
rs2447828	5	103947205	0.76014	rs35319957	1.996	RP11-6N13.1	ncRNA_intronic	0	5.48169e-08	0.0433813	0.00798194	2	C	T	0.4215	NA	5	15	0	0	1
rs416223	5	103991476	0.676005	rs35319957	1.992	RP11-6N13.1	ncRNA_intronic	0	2.70482e-08	-0.0454818	0.00818085	2	C	A	0.3966	NA	9	15	0	0	1
rs67297533	6	28141253	0.760863	rs149943	1.991	AL022393.7	intergenic	2712	2.46849e-07	-0.069712	0.0135099	3	G	T	0.07256	5	5	15	0	1	1
6:27883077:T:TTATATA	6	27883077	0.771252	rs149943	1.986	OR2B2	NA	2902	NA	NA	NA	3	T	TTATATA	0.07356	NA	5	15	1	1	1
rs959857	5	103909548	0.841706	rs35319957	1.98	RP11-6N13.1	ncRNA_intronic	0	8.60896e-08	-0.0427256	0.00798032	2	C	T	0.4692	6	5	15	0	0	1
rs1950829	14	42097937	0.682137	rs9806026	1.979	LRFN5	intronic	0	9.31716e-08	0.0426141	0.00798082	4	G	A	0.4811	7	14	15	1	1	1
rs138360780	14	41986053	1	rs9806026	1.977	CTD-2298J14.1	intergenic	38811	6.61264e-07	-0.047549	0.00956258	4	G	C	0.4334	7	1	15	0	1	0
rs6020556	20	49115218	0.928725	rs6095988	1.955	PTPN1	intergenic	11672	2.20238e-07	-0.0423967	0.0081825	5	T	A	0.4006	5	5	15	0	1	1
rs920623	5	103771888	0.694008	rs76025409	1.954	RP11-6N13.1	ncRNA_intronic	0	2.56448e-08	0.0466971	0.00838543	2	G	A	0.336	6	15	15	0	0	0
rs62362459	5	103916831	0.780145	rs35319957	1.946	RP11-6N13.1	ncRNA_intronic	0	3.70746e-08	0.0439266	0.00798049	2	G	A	0.4811	7	5	15	0	0	1
rs67981811	6	28354835	0.697063	rs7752448	1.941	ZSCAN12	intronic	0	1.46579e-07	0.0704969	0.0134106	3	G	C	0.06859	6	4	5	1	1	1
rs7140726	14	41959784	0.812441	rs9806026	1.929	CTD-2298J14.1	intergenic	65080	2.84434e-05	0.0342567	0.00818444	4	G	C	0.4105	5	9	15	0	1	1
rs3131345	6	28825571	0.695866	rs7752448	1.926	XXbac-BPG308K3.6	intergenic	1830	NA	NA	NA	3	G	A	0.07058	NA	5	15	0	1	1
rs34588114	6	28080628	0.760863	rs149943	1.923	RP1-265C24.5	intergenic	2777	2.50129e-07	-0.0696786	0.0135099	3	C	A	0.07256	5	5	5	0	1	1
rs862476	14	41993396	1	rs9806026	1.923	CTD-2298J14.1	intergenic	31468	1.10512e-07	-0.0481418	0.00906876	4	C	T	0.4334	7	5	15	0	1	0
rs2431112	5	103931707	0.755207	rs35319957	1.92	RP11-6N13.1	ncRNA_intronic	0	4.90583e-08	0.0440773	0.00808063	2	G	A	0.4245	NA	9	15	0	0	1
rs12658019	5	103904108	0.85275	rs35319957	1.918	RP11-6N13.1	ncRNA_intronic	0	1.38675e-08	0.0452953	0.00798153	2	G	A	0.4443	7	9	15	0	0	1
rs3132387	6	28825573	0.695866	rs7752448	1.914	XXbac-BPG308K3.6	intergenic	1828	NA	NA	NA	3	G	A	0.07058	4	5	15	0	1	1
rs34953702	14	41970268	0.909724	rs9806026	1.912	CTD-2298J14.1	intergenic	54596	NA	NA	NA	4	A	ACTGAG	0.4563	NA	9	15	0	1	0
rs2403304	5	103733250	0.637238	rs76025409	1.894	RP11-6N13.1	ncRNA_intronic	0	1.74208e-07	-0.0432806	0.00828347	2	C	T	0.3569	NA	9	15	0	0	1
rs768905	5	103909664	0.841706	rs35319957	1.889	RP11-6N13.1	ncRNA_intronic	0	6.0528e-08	0.0432313	0.00798032	2	C	T	0.4692	7	5	15	0	0	1
rs734589	20	49178921	0.604476	rs6095988	1.889	PTPN1	intronic	0	0.000147442	0.030291	0.00798111	5	G	A	0.493	NA	2	6	1	1	1
rs735765	6	28170297	0.762955	rs6905391	1.886	ZNF192P2	intergenic	13086	2.87051e-07	-0.0585149	0.0114025	3	G	A	0.1163	NA	7	14	0	1	1
rs1421668	5	103902958	0.834923	rs35319957	1.874	RP11-6N13.1	ncRNA_intronic	0	5.18456e-08	-0.0434511	0.0079802	2	C	T	0.4672	NA	9	15	0	0	1
rs2896539	5	103696430	0.681549	rs349586	1.873	RP11-6N13.1	intergenic	22568	1.1837e-07	-0.0438827	0.00828603	2	C	A	0.3499	NA	15	15	0	0	1
5:103911724:G:GAAAAAG	5	103911724	0.821169	rs35319957	1.864	RP11-6N13.1	ncRNA_intronic	0	NA	NA	NA	2	GAAAAAG	G	0.4652	NA	1	15	0	0	1
rs35272790	6	28132837	0.719117	rs149943	1.858	ZNF192P1	ncRNA_intronic	0	NA	NA	NA	3	ACTC	A	0.1024	NA	5	15	1	1	1
rs1885247	1	73793630	0.896872	rs12129573	1.85	RP4-598G3.1	ncRNA_intronic	0	3.64817e-07	0.0421323	0.00828323	1	G	A	0.4215	6	5	15	0	0	1
rs4510551	5	103729262	0.687608	rs76025409	1.848	RP11-6N13.1	ncRNA_intronic	0	2.13802e-08	0.0464104	0.00828691	2	C	T	0.336	7	9	15	0	0	1
rs1160682	1	73816564	1	rs12129573	1.843	RP4-598G3.1	ncRNA_intronic	0	2.9187e-08	-0.0459559	0.00828596	1	C	T	0.3966	6	9	15	0	0	1
rs34691223	6	28258208	0.707622	rs7752448	1.834	PGBD1	intronic	0	6.61744e-08	-0.0724279	0.0134094	3	C	A	0.06958	7	4	5	1	1	1
rs3117145	6	29046418	0.661724	rs7752448	1.83	SAR1P1	intergenic	1472	NA	NA	NA	3	A	T	0.06958	6	14	15	1	1	1
rs1311912	6	28716854	0.695866	rs7752448	1.829	RPSAP2	intergenic	16172	NA	NA	NA	3	A	T	0.07058	6	5	14	0	1	1
rs1923212	1	73814973	0.896872	rs12129573	1.817	RP4-598G3.1	ncRNA_intronic	0	1.93762e-07	0.0426041	0.00818487	1	C	A	0.4215	6	9	15	0	0	1
rs138278759	6	28055592	0.749456	rs149943	1.812	ZNF165	intronic	0	NA	NA	NA	3	A	AAG	0.07356	NA	4	5	1	1	1
rs13045489	20	49153745	0.814657	rs6095988	1.805	PTPN1	intronic	0	1.14216e-06	0.0407967	0.00838503	5	C	A	0.3569	6	4	5	1	1	1
rs862475	14	41993057	1	rs9806026	1.797	CTD-2298J14.1	intergenic	31807	1.17105e-07	-0.0480459	0.00906876	4	C	T	0.4334	6	5	15	0	1	0
rs11210205	1	73778100	0.900062	rs12129573	1.794	RP4-598G3.1	ncRNA_intronic	0	1.11925e-07	-0.0434306	0.00818486	1	C	T	0.4205	7	9	15	0	0	1
rs138024639	6	28436014	0.697063	rs7752448	1.793	OR2E1P	intergenic	12095	NA	NA	NA	3	TAAACATA	T	0.06859	NA	5	14	0	1	1
rs11210211	1	73813579	0.896872	rs12129573	1.78	RP4-598G3.1	ncRNA_intronic	0	1.81649e-07	-0.0427021	0.00818487	1	T	A	0.4215	6	9	15	0	0	1
rs143311140	5	103917773	0.764799	rs35319957	1.773	RP11-6N13.1	ncRNA_intronic	0	NA	NA	NA	2	C	CTT	0.4821	NA	5	15	0	0	1
rs71550114	6	28986525	0.673443	rs7752448	1.771	OR2AD1P	intergenic	7931	NA	NA	NA	3	C	CT	0.06859	NA	7	14	0	1	1
rs9468287	6	28079741	0.726936	rs149943	1.769	RP1-265C24.5	intergenic	3664	3.08175e-06	-0.0541368	0.0116042	3	C	A	0.1014	6	5	5	0	1	1
rs35616722	14	41977424	0.83601	rs9806026	1.763	CTD-2298J14.1	intergenic	47440	NA	NA	NA	4	C	CT	0.4135	NA	5	15	0	1	0
rs3130891	6	28977217	0.685307	rs7752448	1.743	ZNF311	intergenic	4123	NA	NA	NA	3	G	C	0.06958	4	5	14	1	1	1
rs862479	14	41995959	0.962461	rs9806026	1.731	CTD-2298J14.1	intergenic	28905	2.8815e-07	0.0465317	0.00906868	4	G	A	0.4433	7	5	15	0	1	0
rs574713947	6	28709151	0.684413	rs7752448	1.711	RPSAP2	intergenic	8469	NA	NA	NA	3	GGTT	G	0.07157	NA	2	14	0	1	1
rs254013	5	103926044	0.732174	rs35319957	1.709	RP11-6N13.1	ncRNA_intronic	0	2.72511e-07	0.0420495	0.0081784	2	C	T	0.4384	NA	9	15	0	0	1
rs200995	6	27813694	0.87195	rs149943	1.709	HIST1H2BN	intronic	0	9.67523e-07	0.060759	0.0124045	3	C	T	0.08748	NA	4	15	1	1	1
rs968701	20	49195248	0.608197	rs6095988	1.709	PTPN1	intronic	0	0.000212238	0.0295622	0.00798119	5	G	A	0.4861	NA	4	4	1	1	1
rs6684973	1	73801632	1	rs12129573	1.708	RP4-598G3.1	ncRNA_exonic	0	6.37014e-08	0.0448111	0.00828595	1	G	A	0.3966	6	9	15	0	0	1
rs156743	6	27967089	1	rs149943	1.708	IQCB2P	intergenic	11411	4.33712e-08	0.0657293	0.012002	3	C	T	0.09543	7	5	15	0	1	1
rs9380069	6	28203300	0.654569	rs6905391	1.703	ZSCAN9	intergenic	2039	1.08607e-06	0.0565712	0.0116035	3	G	A	0.1064	1f	1	5	1	1	1
rs7740487	6	28216486	0.843853	rs6905391	1.687	ZKSCAN4	intronic	0	2.42443e-07	0.0583583	0.0113022	3	G	C	0.1143	7	4	5	1	1	1
rs3118363	6	28875501	0.685307	rs7752448	1.684	TRIM27	intronic	0	0.000108122	-0.103818	0.0268153	3	T	C	0.06958	NA	2	4	1	1	1
rs10064425	5	103899690	0.841706	rs35319957	1.668	RP11-6N13.1	ncRNA_intronic	0	5.52251e-08	0.0433613	0.0079802	2	C	T	0.4692	6	9	15	0	0	1
rs68155288	5	103949430	0.742492	rs35319957	1.665	RP11-6N13.1	ncRNA_intronic	0	NA	NA	NA	2	ACATAT	A	0.4205	NA	15	15	0	0	1
rs144447022	6	29244219	0.685307	rs7752448	1.66	XXbac-BPG308J9.3	ncRNA_intronic	0	4.75419e-08	-0.0726651	0.013308	3	G	T	0.06958	7	14	15	0	1	1
rs2431109	5	103945126	0.75201	rs35319957	1.654	RP11-6N13.1	ncRNA_intronic	0	1.02514e-07	-0.043006	0.00808047	2	G	A	0.4235	NA	5	15	0	0	1
14:41989222:A:G	14	41989222	0.9167	rs9806026	1.651	CTD-2298J14.1	intergenic	35642	NA	NA	NA	4	G	A	0.01093	7	1	15	0	0	0
rs10143435	14	41944282	0.644286	rs9806026	1.65	CTD-2298J14.1	intergenic	80582	4.94687e-05	0.0327972	0.00808186	4	G	A	0.4583	6	9	15	0	1	1
rs61990273	14	42012033	0.984674	rs9806026	1.645	CTD-2298J14.1	intergenic	12831	2.85436e-07	-0.0470549	0.00916745	4	G	A	0.4354	7	5	15	0	1	1
rs10054977	5	103914836	0.780145	rs35319957	1.641	RP11-6N13.1	ncRNA_intronic	0	4.26261e-08	0.0437301	0.0079805	2	G	T	0.4811	7	5	15	0	0	1
rs3135294	6	28788769	0.695866	rs7752448	1.641	XXbac-BPG308K3.5	intergenic	16876	NA	NA	NA	3	G	A	0.07058	6	5	14	0	1	1
rs1338654	1	73857724	0.788758	rs12129573	1.635	RP4-598G3.1	intergenic	36789	9.30472e-07	-0.039662	0.00808471	1	G	T	0.4354	NA	9	15	0	0	1
rs3132393	6	28809598	0.695866	rs7752448	1.634	XXbac-BPG308K3.5	intergenic	2814	NA	NA	NA	3	T	C	0.07058	NA	13	14	0	1	1
rs445578	5	103926442	0.766967	rs35319957	1.632	RP11-6N13.1	ncRNA_intronic	0	4.52566e-08	0.044193	0.00808063	2	T	A	0.4215	7	9	15	0	0	1
rs142497516	14	41980031	0.888603	rs9806026	1.626	CTD-2298J14.1	intergenic	44833	NA	NA	NA	4	AAC	A	0.4602	NA	5	15	0	1	0
rs61640884	14	41985098	1	rs9806026	1.623	CTD-2298J14.1	intergenic	39766	NA	NA	NA	4	AG	A	0.4334	NA	1	15	0	1	0
rs10139031	14	42156235	0.677014	rs9806026	1.62	LRFN5	intronic	0	1.78036e-07	-0.0478445	0.00916399	4	T	A	0.4811	NA	9	15	1	1	1
rs147476108	5	103917328	0.777254	rs35319957	1.619	RP11-6N13.1	ncRNA_intronic	0	NA	NA	NA	2	GTA	G	0.4821	NA	5	15	0	0	1
rs11210224	1	73852554	0.788758	rs12129573	1.601	RP4-598G3.1	intergenic	31619	7.22964e-07	0.0405478	0.00818306	1	C	T	0.4354	6	9	15	0	0	1
rs1233599	6	28731188	0.695866	rs7752448	1.596	AL662890.1	intergenic	12504	NA	NA	NA	3	T	G	0.07058	5	5	13	0	1	1
rs1372500	5	103758742	0.698456	rs76025409	1.591	RP11-6N13.1	ncRNA_intronic	0	9.31522e-09	-0.0481545	0.00838528	2	C	T	0.337	NA	15	15	0	0	1
rs12145429	1	73769279	0.900062	rs12129573	1.584	RP4-598G3.1	intergenic	2573	2.15837e-07	0.0424405	0.008185	1	G	A	0.4205	6	9	15	0	0	1
rs3132374	6	28868494	0.685307	rs7752448	1.581	TRIM27	intergenic	2284	NA	NA	NA	3	C	G	0.06958	4	2	5	1	1	1
rs563830097	6	28957480	0.685307	rs7752448	1.578	HCG16	intergenic	1166	NA	NA	NA	3	GCCTTA	G	0.06958	NA	5	15	1	1	1
rs148696809	6	28934352	0.685307	rs7752448	1.57	KRT18P1	intergenic	2554	9.0633e-08	0.071125	0.0133079	3	C	T	0.06958	7	5	15	0	1	1
rs7528322	1	73784686	0.900062	rs12129573	1.563	RP4-598G3.1	ncRNA_intronic	0	1.17862e-07	-0.0433534	0.00818487	1	G	A	0.4205	7	9	15	0	0	1
rs7140268	14	41952317	0.809364	rs9806026	1.558	CTD-2298J14.1	intergenic	72547	3.6255e-05	0.0342092	0.00828283	4	G	A	0.4095	5	9	15	0	1	1
rs3116829	6	29163700	0.662702	rs7752448	1.55	OR2J4P	intergenic	13477	NA	NA	NA	3	C	A	0.07157	6	14	15	0	1	1
rs876392	5	103769681	0.678012	rs76025409	1.549	RP11-6N13.1	ncRNA_intronic	0	6.52085e-08	0.0453092	0.00838454	2	C	T	0.34	NA	9	15	0	0	0
rs141342723	6	27622084	0.720905	rs149943	1.545	RP1-15D7.1	intergenic	1479	0.000522951	0.0533677	0.0153854	3	C	T	0.07058	6	5	14	0	1	1
rs1923233	1	73853460	0.788758	rs12129573	1.542	RP4-598G3.1	intergenic	32525	6.02676e-07	-0.0403456	0.00808471	1	C	T	0.4354	7	9	15	0	0	1
6:28724340:A:AAAAAC	6	28724340	0.685307	rs7752448	1.539	AL662890.1	NA	19352	NA	NA	NA	3	A	AAAAAC	0.06958	NA	1	14	0	1	1
rs72776989	5	103751465	0.694008	rs76025409	1.53	RP11-6N13.1	ncRNA_intronic	0	1.87974e-08	0.0471494	0.00838551	2	G	A	0.336	6	9	15	0	0	1
rs150802333	1	73777413	0.900062	rs12129573	1.529	RP4-598G3.1	ncRNA_intronic	0	NA	NA	NA	1	T	TTTC	0.4205	NA	9	15	0	0	1
rs67397065	6	27144263	0.905426	rs6934329	1.526	MIR3143	intergenic	28795	NA	NA	NA	3	TACAAG	T	0.1412	NA	1	1	0	1	1
rs3787345	20	49185423	0.800599	rs6095988	1.526	PTPN1	intronic	0	2.10704e-07	0.041951	0.00808361	5	C	T	0.4115	5	4	4	1	1	1
rs6063533	20	49159399	0.666073	rs6095988	1.52	PTPN1	intronic	0	0.000124405	0.0306265	0.0079813	5	C	T	0.4781	7	2	5	1	1	1
rs1363097	5	103875902	0.976851	rs35319957	1.519	RP11-6N13.1	ncRNA_intronic	0	1.44006e-07	0.0419791	0.00798072	2	C	T	0.4781	NA	5	15	0	0	1
rs34130214	6	28102378	0.719117	rs149943	1.519	ZSCAN16-AS1	ncRNA_intronic	0	1.75378e-06	-0.0549809	0.0115025	3	C	T	0.1024	7	1	5	1	1	1
rs140930533	1	73776570	0.878014	rs12129573	1.518	RP4-598G3.1	ncRNA_exonic	0	NA	NA	NA	1	CAG	C	0.4264	NA	7	15	0	0	1
rs12042444	1	73988149	0.725312	rs12129573	1.508	RP4-788P17.1	intergenic	112749	4.82662e-06	-0.0374222	0.00818474	1	C	T	0.4245	6	9	15	0	0	1
rs10072849	5	103918622	0.780145	rs35319957	1.501	RP11-6N13.1	ncRNA_intronic	0	2.59975e-08	-0.044423	0.00798049	2	C	T	0.4811	6	5	15	0	0	1
rs3950086	14	42021990	0.912533	rs9806026	1.498	CTD-2298J14.1	intergenic	2874	6.99412e-06	0.0407489	0.00906767	4	G	A	0.4533	7	9	15	0	1	1
rs175597	6	27810626	0.861561	rs149943	1.495	HIST1H2BN	intronic	0	1.17271e-06	0.0607678	0.0125032	3	C	T	0.08648	NA	4	15	1	1	1
rs556827765	6	28821676	0.695866	rs7752448	1.494	XXbac-BPG308K3.6	intergenic	5725	NA	NA	NA	3	G	A	0.07058	NA	5	15	0	1	1
rs7154122	14	41941986	0.644286	rs9806026	1.489	CTD-2298J14.1	intergenic	82878	0.0001036	0.0313739	0.0080819	4	G	A	0.4583	7	5	15	0	1	1
rs1311914	6	28742086	0.695866	rs7752448	1.487	AL662890.1	intergenic	1606	NA	NA	NA	3	G	C	0.07058	5	5	13	0	1	1
rs3135312	6	28856889	0.685307	rs7752448	1.485	ZNF90P2	ncRNA_exonic	0	NA	NA	NA	3	T	A	0.06958	5	5	15	0	1	1
rs2904270	20	49185272	0.607014	rs6095988	1.483	PTPN1	intronic	0	9.33992e-05	0.0311834	0.00798116	5	G	A	0.4891	2b	4	4	1	1	1
rs200481	6	27773832	0.851117	rs149943	1.481	HIST1H4PS1	intergenic	1020	1.67549e-06	-0.0594064	0.0124046	3	T	A	0.08748	6	1	15	1	1	1
rs7710489	5	103916349	0.780145	rs35319957	1.479	RP11-6N13.1	ncRNA_intronic	0	4.00713e-08	0.0438172	0.00798049	2	C	T	0.4811	7	5	15	0	0	1
rs3135309	6	28855805	0.685307	rs7752448	1.479	ZNF90P2	downstream	803	NA	NA	NA	3	A	C	0.06958	7	5	15	0	1	1
rs138098814	1	73852273	0.783028	rs12129573	1.466	RP4-598G3.1	intergenic	31338	NA	NA	NA	1	AT	A	0.4374	NA	9	15	0	0	1
rs35528522	5	103743043	0.689674	rs76025409	1.465	RP11-6N13.1	ncRNA_intronic	0	NA	NA	NA	2	G	GGT	0.337	NA	5	15	0	0	1
rs1120979	1	73804712	0.896872	rs12129573	1.447	RP4-598G3.1	ncRNA_intronic	0	4.40177e-07	-0.041837	0.0082834	1	C	T	0.4215	7	9	15	0	0	1
rs35608874	6	28846924	0.695866	rs7752448	1.447	ZNF90P2	intergenic	9684	NA	NA	NA	3	CT	C	0.07058	NA	5	14	0	1	1
rs410915	5	104034140	0.66811	rs35319957	1.444	RP11-6N13.1	ncRNA_intronic	0	2.53547e-08	-0.0450187	0.00808117	2	C	T	0.4155	NA	8	9	0	0	1
rs12187903	5	103939770	0.803349	rs35319957	1.443	RP11-6N13.1	ncRNA_intronic	0	3.08003e-08	-0.0441868	0.00798054	2	C	T	0.4702	7	9	15	0	0	1
rs1465155	14	41958364	0.812441	rs9806026	1.439	CTD-2298J14.1	intergenic	66500	2.84257e-05	0.0342579	0.00818445	4	G	A	0.4105	NA	9	15	0	1	1
rs9278063	6	28734987	0.685307	rs7752448	1.429	AL662890.1	intergenic	8705	NA	NA	NA	3	CAA	C	0.06958	NA	7	13	0	1	1
rs9257248	6	28803291	0.695866	rs7752448	1.418	XXbac-BPG308K3.5	intergenic	2354	NA	NA	NA	3	C	T	0.07058	7	5	14	0	1	1
rs7508819	20	49205320	0.769872	rs6095988	1.417	FAM65C	intronic	0	0.000191143	0.0308845	0.00827905	5	C	T	0.4185	6	4	5	1	1	1
rs35044849	6	28667669	0.697063	rs7752448	1.413	RPSAP2	intergenic	32124	NA	NA	NA	3	A	G	0.06859	7	7	14	0	1	1
rs7149994	14	41950017	0.78004	rs9806026	1.41	CTD-2298J14.1	intergenic	74847	4.27968e-05	-0.0334905	0.00818471	4	C	T	0.4115	7	9	15	0	1	1
rs11629395	14	41987154	0.896276	rs9806026	1.41	CTD-2298J14.1	intergenic	37710	NA	NA	NA	4	G	C	0.4602	NA	1	15	0	1	0
rs140845989	6	27797255	0.861561	rs149943	1.407	HIST1H4K	intergenic	1696	NA	NA	NA	3	T	TTTTTTTTG	0.08648	NA	1	5	1	0	1
rs13212093	6	27606716	0.720905	rs149943	1.405	TRNAI6	intergenic	7404	0.000412196	-0.0543437	0.0153854	3	C	T	0.07058	6	9	14	0	1	1
rs73309890	14	42017766	0.905856	rs9806026	1.403	CTD-2298J14.1	intergenic	7098	5.7854e-06	0.0411134	0.00906764	4	G	T	0.4553	6	5	15	0	1	1
rs6655995	1	73821577	0.896872	rs12129573	1.397	RP4-598G3.1	downstream	642	1.4818e-07	-0.0430101	0.0081849	1	C	A	0.4215	7	9	15	0	0	1
rs11210202	1	73767064	0.900062	rs12129573	1.378	RP4-598G3.1	intergenic	4788	6.9339e-08	-0.0441408	0.00818501	1	G	C	0.4205	5	9	15	0	0	1
rs6681595	1	73827012	0.896872	rs12129573	1.354	RP4-598G3.1	intergenic	6077	2.04643e-07	-0.0425212	0.00818491	1	G	T	0.4215	7	9	15	0	0	1
6:28724340:A:AAAAACAAAAC	6	28724340	0.685307	rs7752448	1.354	AL662890.1	intergenic	19352	NA	NA	NA	3	A	AAAAACAAAAC	0.1312	NA	1	14	0	1	1
rs35716472	6	27406607	0.709986	rs149943	1.351	ZNF184	intergenic	11914	6.69606e-07	0.0671611	0.0135134	3	G	C	0.07157	7	5	15	0	1	1
rs3129112	6	29090011	0.685307	rs7752448	1.351	XXbac-BCX196D17.5	intergenic	1975	NA	NA	NA	3	G	A	0.06958	7	14	15	1	1	1
rs4521446	5	103897758	0.841706	rs35319957	1.348	RP11-6N13.1	ncRNA_intronic	0	5.87622e-08	-0.0432729	0.00798021	2	C	T	0.4692	6	9	15	0	0	1
rs1950831	14	42102855	0.651625	rs9806026	1.342	LRFN5	intronic	0	2.85155e-07	0.0409677	0.00798124	4	G	C	0.4702	7	7	15	1	1	1
rs1885246	1	73793499	0.896872	rs12129573	1.331	RP4-598G3.1	ncRNA_intronic	0	4.20914e-07	0.0419069	0.00828324	1	C	T	0.4215	5	5	15	0	0	1
rs10149327	14	41949873	0.78004	rs9806026	1.328	CTD-2298J14.1	intergenic	74991	3.61246e-05	-0.0338105	0.00818465	4	C	T	0.4115	6	9	15	0	1	1
rs3130777	6	29098796	0.685307	rs7752448	1.315	XXbac-BCX196D17.5	intergenic	2110	NA	NA	NA	3	C	G	0.06958	6	7	15	0	1	1
rs6866541	5	103902808	0.784012	rs76025409	1.314	RP11-6N13.1	ncRNA_intronic	0	0.00834866	0.0475045	0.0180103	2	A	C	0.3837	6	9	15	0	0	1
rs56114371	6	27274834	0.67982	rs149943	1.31	POM121L2	intronic	0	2.94682e-07	-0.0703047	0.0137131	3	C	T	0.06859	7	13	14	1	1	1
rs4387522	14	41990456	0.814503	rs9806026	1.306	CTD-2298J14.1	intergenic	34408	NA	NA	NA	4	C	T	0.4771	7	5	15	0	1	0
rs7731266	5	103877918	0.980732	rs35319957	1.304	RP11-6N13.1	ncRNA_intronic	0	1.36032e-07	0.0420625	0.00798069	2	G	C	0.4771	7	7	15	0	0	1
rs1233593	6	28726815	0.695866	rs7752448	1.304	AL662890.1	intergenic	16877	NA	NA	NA	3	C	T	0.07058	5	1	14	0	1	1
rs11210227	1	73855015	0.791136	rs12129573	1.296	RP4-598G3.1	intergenic	34080	6.02928e-07	-0.0403449	0.00808471	1	C	A	0.4344	7	9	15	0	0	1
rs2904269	20	49156331	0.668642	rs6095988	1.292	PTPN1	intronic	0	0.000166225	-0.0300536	0.00798132	5	C	A	0.4771	3a	4	5	1	1	1
rs147256817	5	103913702	0.777254	rs35319957	1.286	RP11-6N13.1	ncRNA_intronic	0	NA	NA	NA	2	CA	C	0.4821	NA	15	15	0	0	1
rs3129791	6	28954293	0.685307	rs7752448	1.286	HCG15	ncRNA_intronic	0	NA	NA	NA	3	G	A	0.06958	1f	1	5	1	1	1
rs1592754	5	103938115	0.773453	rs35319957	1.279	RP11-6N13.1	ncRNA_intronic	0	7.45452e-08	-0.0429335	0.00798041	2	C	T	0.4831	NA	9	15	0	0	1
rs21126	5	104013782	0.695754	rs35319957	1.276	RP11-6N13.1	ncRNA_intronic	0	9.70358e-09	-0.0463539	0.00808146	2	G	A	0.4135	7	9	15	0	0	1
rs254020	5	103950251	0.742492	rs35319957	1.271	RP11-6N13.1	ncRNA_intronic	0	1.16483e-07	0.0428178	0.00808046	2	C	T	0.4205	NA	15	15	0	0	1
rs199974603	6	27767173	0.730636	rs149943	1.265	HIST1H4PS1	intergenic	7679	NA	NA	NA	3	TTTTG	T	0.07157	NA	5	15	1	1	1
rs1959417	14	41952029	0.85005	rs9806026	1.261	CTD-2298J14.1	intergenic	72835	3.11592e-05	-0.0349074	0.00838149	4	C	T	0.3996	NA	9	15	0	1	1
rs1120981	1	73805179	0.896872	rs12129573	1.254	RP4-598G3.1	ncRNA_intronic	0	4.10189e-07	-0.0419478	0.00828325	1	C	T	0.4215	7	9	15	0	0	1
rs4284550	14	41990435	0.814503	rs9806026	1.254	CTD-2298J14.1	intergenic	34429	NA	NA	NA	4	G	A	0.4771	7	5	15	0	1	0
rs200977	6	27854301	0.851267	rs149943	1.251	HIST1H3J	intergenic	3791	5.34574e-07	0.0631965	0.0126054	3	C	T	0.08946	NA	5	15	1	1	1
rs12658007	5	103904034	0.837974	rs35319957	1.241	RP11-6N13.1	ncRNA_intronic	0	3.01264e-08	0.0447621	0.00807878	2	G	A	0.4682	6	9	15	0	0	1
rs13197175	6	28129231	0.749456	rs149943	1.238	ZNF192P1	upstream	327	NA	NA	NA	3	C	T	0.07356	3a	1	1	1	1	1
rs3129173	6	29159629	0.685307	rs7752448	1.238	OR2J4P	intergenic	9406	NA	NA	NA	3	A	C	0.06958	7	9	15	0	1	0
rs72845046	6	27575268	0.711219	rs149943	1.235	RNU6-471P	intergenic	10971	1.04552e-05	-0.059104	0.0134098	3	T	A	0.06958	6	5	14	0	1	1
rs10890036	1	73830081	0.896872	rs12129573	1.22	RP4-598G3.1	intergenic	9146	3.69794e-07	0.0416111	0.0081849	1	C	T	0.4215	6	9	15	0	0	1
rs377706652	14	42008931	0.984776	rs9806026	1.22	CTD-2298J14.1	intergenic	15933	NA	NA	NA	4	TTA	T	0.4374	NA	5	15	0	1	1
rs71548333	6	28397676	0.697063	rs7752448	1.214	ZSCAN23	intergenic	2030	NA	NA	NA	3	AAC	A	0.06859	NA	4	5	1	1	1
rs1679732	6	28221264	0.861919	rs6905391	1.213	ZKSCAN4	intronic	0	1.01458e-07	0.0601698	0.0113014	3	G	A	0.1163	5	2	14	1	1	1
rs3117146	6	29007219	0.685307	rs7752448	1.211	OR2W1	intergenic	4770	NA	NA	NA	3	C	A	0.06958	7	13	15	1	1	1
rs9257250	6	28803633	0.695866	rs7752448	1.21	XXbac-BPG308K3.5	intergenic	2012	NA	NA	NA	3	A	T	0.07058	6	5	14	0	1	1
rs6673702	1	73821779	0.896872	rs12129573	1.208	RP4-598G3.1	downstream	844	1.6921e-07	0.0428097	0.0081849	1	G	T	0.4215	7	9	15	0	0	1
rs4295362	5	103908868	0.837974	rs35319957	1.205	RP11-6N13.1	ncRNA_intronic	0	8.54244e-08	-0.0427368	0.00798032	2	C	T	0.4682	7	7	15	0	0	1
rs34432857	6	27685825	0.730636	rs149943	1.203	RP1-97D16.1	intergenic	18953	0.000271651	-0.056017	0.0153853	3	G	A	0.07157	7	5	14	0	1	1
rs1233618	6	28742850	0.695866	rs7752448	1.198	AL662890.1	upstream	842	NA	NA	NA	3	G	A	0.07058	3a	5	13	0	1	1
rs34832585	6	28150878	0.760863	rs149943	1.189	ZNF192P2	intergenic	4949	3.03487e-07	-0.0691899	0.0135103	3	C	T	0.07256	7	9	15	0	1	1
6:28724340:A:AAAAACAAAACAAAAC	6	28724340	0.685307	rs7752448	1.189	AL662890.1	NA	19352	NA	NA	NA	3	A	AAAAACAAAACAAAAC	0.008946	NA	1	14	0	0	1
rs11965538	6	28239915	0.861919	rs6905391	1.187	RP5-874C20.3	ncRNA_exonic	0	9.71678e-08	-0.0602574	0.0113012	3	G	A	0.1163	6	4	4	1	1	1
rs13166408	5	103741966	0.690744	rs76025409	1.182	RP11-6N13.1	ncRNA_intronic	0	8.53887e-09	0.0488468	0.00848408	2	C	T	0.335	7	9	15	0	0	1
rs10071115	5	103912208	0.790809	rs35319957	1.163	RP11-6N13.1	ncRNA_intronic	0	2.37991e-08	-0.044546	0.00798053	2	C	A	0.4821	6	5	15	0	0	1
rs3135308	6	28852156	0.685307	rs7752448	1.162	ZNF90P2	intergenic	4452	NA	NA	NA	3	C	T	0.06958	5	1	15	0	1	1
6:28949960:C:T	6	28949960	0.685307	rs7752448	1.16	HCG15	intergenic	4019	NA	NA	NA	3	T	C	0.06958	2b	1	1	0	1	1
rs1923207	1	73803542	0.900062	rs12129573	1.153	RP4-598G3.1	ncRNA_exonic	0	3.60201e-07	-0.0421524	0.00828325	1	G	A	0.4205	6	9	15	0	0	1
rs11581459	1	73848631	0.770873	rs12129573	1.151	RP4-598G3.1	intergenic	27696	2.20828e-07	0.0423958	0.00818311	1	T	A	0.4354	6	7	15	0	0	1
rs3117425	6	29260431	0.610972	rs7752448	1.149	OR2B4P	intergenic	1000	NA	NA	NA	3	C	T	0.07654	6	9	15	0	1	1
rs3131069	6	28906285	0.685307	rs7752448	1.138	C6orf100	intergenic	5368	NA	NA	NA	3	C	G	0.06958	7	5	15	1	1	1
rs945932	14	41952703	0.837805	rs9806026	1.137	CTD-2298J14.1	intergenic	72161	2.81979e-05	0.0346853	0.00828296	4	G	A	0.4026	NA	9	15	0	1	1
rs149990	6	27998258	1	rs149943	1.135	OR2W2P	intergenic	3466	5.04224e-08	-0.0654098	0.0120022	3	G	A	0.09543	7	9	15	0	1	1
rs10890033	1	73796794	0.900062	rs12129573	1.134	RP4-598G3.1	ncRNA_intronic	0	1.017e-06	0.0404912	0.00828325	1	G	A	0.4205	7	9	15	0	0	1
14:41989222:C:G	14	41989222	0.9167	rs9806026	1.13	CTD-2298J14.1	NA	35642	NA	NA	NA	4	C	G	0.4543	NA	1	15	0	1	0
rs10578267	5	103772750	0.672298	rs76025409	1.129	RP11-6N13.1	ncRNA_intronic	0	NA	NA	NA	2	GATAT	G	0.339	NA	15	15	0	0	0
rs325528	5	104048590	0.655944	rs35319957	1.129	RP11-6N13.1	ncRNA_intronic	0	1.82048e-07	0.0421598	0.00808156	2	G	C	0.4056	6	9	15	0	0	1
rs35190901	1	73858747	0.788758	rs12129573	1.128	RP4-598G3.1	intergenic	37812	NA	NA	NA	1	G	GT	0.4354	NA	9	15	0	0	1
rs113118350	1	73842119	0.979309	rs12129573	1.126	RP4-598G3.1	intergenic	21184	NA	NA	NA	1	GGTGA	G	0.3917	NA	9	15	0	0	1
rs7706513	5	103832094	0.984511	rs35319957	1.125	RP11-6N13.1	ncRNA_intronic	0	1.54544e-07	0.0418751	0.00798067	2	G	A	0.4781	7	5	15	0	0	1
rs4284549	14	41990411	0.827302	rs9806026	1.123	CTD-2298J14.1	intergenic	34453	0.0155163	-0.027464	0.0113483	4	G	A	0.4732	6	5	15	0	1	0
rs11807366	1	73916648	0.774264	rs12129573	1.117	RP4-598G3.1	intergenic	95713	1.03415e-06	0.0404562	0.00828167	1	G	A	0.4334	7	9	15	0	0	1
rs7775835	6	28678357	0.651583	rs7752448	1.117	RPSAP2	intergenic	21436	NA	NA	NA	3	C	T	0.1064	4	1	13	0	1	1
rs1442111	5	103771206	0.689674	rs76025409	1.107	RP11-6N13.1	ncRNA_intronic	0	3.98952e-08	0.0465886	0.00848405	2	G	T	0.337	7	15	15	0	0	0
rs6596578	5	103899178	0.841706	rs35319957	1.105	RP11-6N13.1	ncRNA_intronic	0	5.10149e-08	-0.0434741	0.00798021	2	G	A	0.4692	7	9	15	0	0	1
rs35984974	6	27410422	0.670934	rs149943	1.104	ZNF184	intergenic	8099	5.35473e-08	-0.0718525	0.0132103	3	G	A	0.07555	6	5	15	1	1	1
rs10140527	14	42165449	0.684828	rs9806026	1.102	LRFN5	intronic	0	7.56736e-07	-0.0394754	0.00798094	4	G	T	0.4821	7	9	15	1	1	0
rs862478	14	41995775	0.9167	rs9806026	1.096	CTD-2298J14.1	intergenic	29089	1.11707e-05	0.0407027	0.00926498	4	G	C	0.4543	7	5	15	0	1	0
rs1899386	5	103704857	0.703863	rs349586	1.095	RP11-6N13.1	intergenic	14141	2.91652e-07	0.0424984	0.00828629	2	C	T	0.3449	7	14	15	0	0	1
rs254024	5	103944020	0.76014	rs35319957	1.095	RP11-6N13.1	ncRNA_intronic	0	1.01813e-07	0.0430162	0.0080805	2	G	T	0.4215	NA	5	15	0	0	1
rs3985190	14	41991044	0.992384	rs9806026	1.093	CTD-2298J14.1	intergenic	33820	8.62537e-08	-0.0485508	0.00906894	4	G	A	0.4314	5	2	15	0	1	0
rs75407229	1	73954277	0.735653	rs12129573	1.089	RP4-598G3.1	intergenic	133342	NA	NA	NA	1	T	A	0.4235	7	9	15	0	0	1
rs6914824	6	27139048	0.905426	rs6934329	1.075	MIR3143	intergenic	23580	3.24325e-08	-0.0580292	0.0104978	3	C	T	0.1412	7	5	15	0	1	1
rs541911739	6	28707153	0.61501	rs7752448	1.074	RPSAP2	intergenic	6471	NA	NA	NA	3	TTATTA	T	0.07853	NA	5	13	0	1	1
rs2193933	5	103892460	0.896097	rs35319957	1.069	RP11-6N13.1	ncRNA_intronic	0	2.94724e-08	-0.0442507	0.00798095	2	G	C	0.4533	7	8	15	0	0	1
rs56189111	6	28271973	0.699566	rs149943	1.069	PGBD1	intergenic	1646	1.27786e-07	-0.0713563	0.0135093	3	C	A	0.06859	5	2	5	1	1	1
rs3131082	6	28983274	0.673857	rs7752448	1.066	ZNF311	intergenic	10180	NA	NA	NA	3	G	C	0.07058	5	1	14	0	1	1
rs7759741	6	27241043	0.749426	rs6934329	1.064	XXbac-BPGBPG24O18.1	intergenic	4034	2.09805e-06	-0.0474126	0.00999477	3	C	T	0.1839	7	5	13	0	1	1
rs12187898	5	103939674	0.803349	rs35319957	1.063	RP11-6N13.1	ncRNA_intronic	0	4.00329e-08	-0.0438189	0.00798056	2	C	T	0.4702	6	9	15	0	0	1
rs200954	6	27838764	0.87195	rs149943	1.063	HIST1H3I	downstream	858	7.63793e-07	0.0618212	0.0125033	3	G	C	0.08748	1f	1	5	1	1	1
rs483143	6	27846744	0.861508	rs149943	1.063	HIST1H4L	intergenic	5454	8.07553e-07	-0.0621885	0.0126053	3	G	C	0.08847	6	5	15	1	1	1
rs4809800	20	49195493	0.7546	rs6095988	1.062	PTPN1	intronic	0	2.20163e-06	0.0392213	0.00828507	5	C	A	0.3628	5	4	4	1	1	1
rs3130838	6	28866528	0.685307	rs7752448	1.061	HCG14	intergenic	1428	NA	NA	NA	3	T	C	0.06958	4	1	5	1	1	1
rs12589043	14	42069215	0.678144	rs9806026	1.059	CTD-2298J14.2	ncRNA_intronic	0	6.00543e-06	0.0370148	0.00817791	4	C	A	0.4712	5	2	15	1	1	1
rs3131335	6	28814446	0.695866	rs7752448	1.055	XXbac-BPG308K3.5	intergenic	7662	NA	NA	NA	3	T	C	0.07058	NA	9	14	0	1	1
rs35583725	14	42010053	0.996163	rs9806026	1.052	CTD-2298J14.1	intergenic	14811	NA	NA	NA	4	G	A	0.4324	7	5	15	0	1	1
rs5870112	5	103910073	0.772271	rs35319957	1.041	RP11-6N13.1	ncRNA_intronic	0	NA	NA	NA	2	G	GA	0.4563	NA	5	15	0	0	1
rs138792987	6	28833143	0.695866	rs7752448	1.031	XXbac-BPG308K3.6	upstream	735	NA	NA	NA	3	GATTT	G	0.07058	NA	1	5	0	1	1
rs3787342	20	49183924	0.750601	rs6095988	1.024	PTPN1	intronic	0	8.34189e-07	0.0408227	0.00828519	5	C	A	0.3638	5	4	4	1	1	1
rs10129908	14	41947256	0.67561	rs9806026	1.022	CTD-2298J14.1	intergenic	77608	7.56074e-05	0.0319874	0.00808187	4	C	T	0.4503	7	9	15	0	1	1
rs12586231	14	42010597	0.958463	rs9806026	1.021	CTD-2298J14.1	intergenic	14267	NA	NA	NA	4	C	T	0.4423	5	5	15	0	1	1
rs1923230	1	73852765	0.788758	rs12129573	1.013	RP4-598G3.1	intergenic	31830	6.02379e-07	0.0403463	0.00808471	1	C	T	0.4354	6	9	15	0	0	1
rs35518282	5	103699741	0.700161	rs349586	1.013	RP11-6N13.1	intergenic	19257	NA	NA	NA	2	TA	T	0.3419	NA	1	15	0	0	1
rs6095988	20	49124561	1	rs6095988	1.013	PTPN1	intergenic	2329	2.84794e-08	-0.0454252	0.00818393	5	G	C	0.3817	6	5	5	1	1	1
rs3129788	6	29057639	0.685307	rs7752448	1.007	OR2B3	intergenic	2548	NA	NA	NA	3	G	A	0.06958	6	13	15	1	1	1
rs10143646	14	41944514	0.647615	rs9806026	0.993	CTD-2298J14.1	intergenic	80350	0.000216099	0.0306264	0.00827872	4	G	C	0.4573	6	9	15	0	1	1
rs9285572	14	41973343	0.996163	rs9806026	0.992	CTD-2298J14.1	intergenic	51521	5.66309e-06	-0.0371327	0.00818155	4	C	T	0.4344	6	9	15	0	1	0
rs149665610	6	27668465	0.720905	rs149943	0.989	RP1-97D16.1	intergenic	36313	NA	NA	NA	3	TTTTG	T	0.07058	NA	5	5	0	1	1
rs34409918	6	27685348	0.730636	rs149943	0.988	RP1-97D16.1	intergenic	19430	0.000271073	0.0560254	0.0153853	3	G	A	0.07157	5	5	5	0	1	1
rs1597052	14	42163202	0.684828	rs9806026	0.987	LRFN5	intronic	0	5.80535e-07	-0.0398854	0.00798093	4	T	A	0.4821	6	9	15	1	1	0
rs35902873	6	28058949	0.760863	rs149943	0.986	ZSCAN12P1	ncRNA_exonic	0	2.97052e-07	-0.0692424	0.0135099	3	G	C	0.07256	4	1	1	1	1	1
rs1416269	1	73866598	0.788758	rs12129573	0.984	RP4-598G3.1	intergenic	45663	1.47737e-06	0.0389215	0.0080846	1	G	A	0.4354	6	9	15	0	0	1
rs13191038	6	28482917	0.686553	rs7752448	0.984	GPX6	intronic	0	NA	NA	NA	3	T	C	0.06759	5	5	14	1	1	1
rs547190239	6	27912724	0.760096	rs149943	0.983	OR2W6P	intergenic	6542	0.000519024	-0.0948054	0.0273156	3	A	G	0.07455	NA	5	15	0	1	1
rs7541529	1	73828831	0.900062	rs12129573	0.973	RP4-598G3.1	intergenic	7896	1.7223e-07	-0.042783	0.00818492	1	G	T	0.4205	6	9	15	0	0	1
rs2161097	5	103945178	0.76014	rs35319957	0.97	RP11-6N13.1	ncRNA_intronic	0	8.4329e-08	0.0432921	0.00808048	2	C	T	0.4215	NA	5	15	0	0	1
rs3131096	6	28852451	0.685307	rs7752448	0.968	ZNF90P2	intergenic	4157	NA	NA	NA	3	T	C	0.06958	2b	1	15	0	1	1
rs35263874	14	42024353	0.962096	rs9806026	0.961	CTD-2298J14.1	downstream	511	1.24236e-06	-0.0444519	0.00916768	4	C	T	0.4414	7	9	15	0	1	1
rs11242522	5	103904914	0.837974	rs35319957	0.949	RP11-6N13.1	ncRNA_intronic	0	6.97455e-08	0.0430279	0.00798021	2	C	T	0.4682	6	9	15	0	0	1
rs10040923	5	103822036	0.980616	rs35319957	0.944	RP11-6N13.1	ncRNA_intronic	0	1.48643e-07	0.0424493	0.00807906	2	G	A	0.4791	7	5	15	0	0	1
rs13193295	6	28003228	0.749194	rs149943	0.944	OR2W2P	downstream	594	8.03375e-07	0.0666655	0.0135099	3	G	C	0.07555	6	13	14	0	1	1
rs1885249	1	73865740	0.788758	rs12129573	0.942	RP4-598G3.1	intergenic	44805	1.84803e-06	0.0390276	0.00818296	1	G	A	0.4354	5	9	15	0	0	1
rs10159196	1	73863269	0.788758	rs12129573	0.936	RP4-598G3.1	intergenic	42334	1.22942e-06	-0.0392169	0.00808455	1	C	T	0.4354	7	9	15	0	0	1
rs325506	5	104012303	0.740432	rs35319957	0.932	RP11-6N13.1	ncRNA_intronic	0	8.96095e-08	0.0432039	0.00808059	2	G	C	0.4354	5	9	15	0	0	1
rs6572094	14	41960414	0.812441	rs9806026	0.932	CTD-2298J14.1	intergenic	64450	2.17959e-05	0.0347483	0.00818444	4	C	T	0.4105	7	9	15	0	1	0
rs12043387	1	73871205	0.788758	rs12129573	0.93	RP4-598G3.1	intergenic	50270	1.17401e-06	0.039291	0.00808462	1	G	A	0.4354	7	9	15	0	0	1
rs551326036	6	29251330	0.685307	rs7752448	0.93	XXbac-BPG308J9.3	ncRNA_intronic	0	NA	NA	NA	3	GA	G	0.06958	NA	9	15	0	1	1
rs853681	6	28296650	0.98111	rs6905391	0.925	ZSCAN31	intronic	0	2.14573e-09	-0.0676528	0.0113011	3	C	A	0.1193	NA	4	9	1	1	1
rs2919961	5	103795692	0.95006	rs35319957	0.923	RP11-6N13.1	ncRNA_intronic	0	8.82201e-07	0.0397177	0.00807888	2	C	A	0.4811	6	9	15	0	0	0
rs1582419	5	103870101	1	rs35319957	0.919	RP11-6N13.1	ncRNA_intronic	0	3.81589e-08	-0.0438872	0.00798069	2	C	T	0.4821	NA	5	15	0	0	1
rs325501	5	104007433	0.667008	rs35319957	0.907	RP11-6N13.1	ncRNA_intronic	0	8.0944e-08	-0.0438904	0.00818086	2	G	C	0.3976	7	9	15	0	0	1
rs35832962	5	103919142	0.759699	rs35319957	0.903	RP11-6N13.1	ncRNA_intronic	0	NA	NA	NA	2	GT	G	0.4235	NA	5	15	0	0	1
rs6063528	20	49113657	0.858915	rs6095988	0.902	PTPN1	intergenic	13233	8.92831e-07	-0.0412026	0.00838491	5	C	A	0.3549	4	2	15	0	1	1
rs10789373	1	73965869	0.725312	rs12129573	0.899	RP4-788P17.1	intergenic	135029	1.72232e-06	-0.0400932	0.00838148	1	G	C	0.4245	6	7	15	0	0	1
rs112347623	20	49154761	0.754656	rs6095988	0.898	PTPN1	intronic	0	NA	NA	NA	5	T	TA	0.3549	NA	1	5	1	0	1
rs17693963	6	27710165	0.611142	rs149943	0.897	RP1-97D16.1	intergenic	3891	1.35158e-06	0.0628562	0.0130083	3	C	A	0.08648	1f	5	14	0	1	1
rs35933656	14	42018514	0.95488	rs9806026	0.889	CTD-2298J14.1	intergenic	6350	NA	NA	NA	4	T	TA	0.4433	NA	5	15	0	1	1
rs149583087	6	27912437	0.771252	rs149943	0.887	OR2W6P	intergenic	6255	2.98789e-07	-0.0702419	0.0137079	3	G	A	0.07356	7	5	15	0	1	1
rs6913660	6	27091425	0.905426	rs6934329	0.885	RP1-86C11.7	upstream	424	3.74606e-08	-0.0577636	0.0104979	3	C	A	0.1412	1f	4	15	1	1	1
rs1311918	6	28753646	0.695866	rs7752448	0.874	NOL5BP	intergenic	1864	NA	NA	NA	3	C	T	0.07058	5	5	13	0	1	1
rs9257133	6	28723421	0.695866	rs7752448	0.873	AL662890.1	intergenic	20271	NA	NA	NA	3	C	T	0.07058	7	5	14	0	1	1
rs6869862	5	103886213	0.909481	rs35319957	0.864	RP11-6N13.1	ncRNA_intronic	0	5.58918e-08	-0.0444162	0.00817756	2	G	T	0.4573	5	7	15	0	0	1
rs6668602	1	73817816	0.896872	rs12129573	0.86	RP4-598G3.1	ncRNA_intronic	0	1.77749e-07	-0.0427353	0.00818493	1	G	A	0.4215	7	9	15	0	0	1
rs11290327	20	49176171	0.738696	rs6095988	0.86	PTPN1	intronic	0	NA	NA	NA	5	A	AT	0.3648	NA	4	5	1	0	1
rs9257140	6	28727121	0.685307	rs7752448	0.858	AL662890.1	intergenic	16571	NA	NA	NA	3	G	A	0.06958	5	2	14	0	1	1
rs1311913	6	28717178	0.695866	rs7752448	0.851	RPSAP2	intergenic	16496	NA	NA	NA	3	G	C	0.07058	7	5	14	0	1	1
rs66629596	1	73858695	0.788758	rs12129573	0.848	RP4-598G3.1	intergenic	37760	NA	NA	NA	1	A	AAT	0.4354	NA	9	15	0	0	1
rs12120214	1	73848985	0.788758	rs12129573	0.847	RP4-598G3.1	intergenic	28050	1.09782e-06	-0.0403582	0.0082816	1	G	A	0.4354	7	1	15	0	0	1
rs12135094	1	73848944	0.788758	rs12129573	0.846	RP4-598G3.1	intergenic	28009	6.44234e-07	-0.0407314	0.00818316	1	C	T	0.4354	6	1	15	0	0	1
rs191800971	5	104003311	0.729633	rs76025409	0.836	RP11-6N13.1	ncRNA_intronic	0	8.19319e-08	0.0486848	0.00907821	2	G	C	0.3191	4	9	15	0	0	1
rs71559072	6	28089481	0.760863	rs149943	0.835	ZSCAN16-AS1	downstream	91	2.72796e-07	-0.0694588	0.0135099	3	C	T	0.07256	6	4	5	1	1	1
rs12144370	1	73768276	0.900062	rs12129573	0.833	RP4-598G3.1	intergenic	3576	1.0692e-07	0.0445459	0.00838188	1	G	T	0.4205	7	9	15	0	0	1
rs112449803	20	49136908	0.638294	rs6095988	0.833	PTPN1	intronic	0	NA	NA	NA	5	C	CAA	0.4314	NA	2	7	1	1	1
rs35913332	1	73818741	0.896872	rs12129573	0.822	RP4-598G3.1	ncRNA_intronic	0	NA	NA	NA	1	GA	G	0.4215	NA	9	15	0	0	1
rs1238262	6	28723960	0.695866	rs7752448	0.822	AL662890.1	intergenic	19732	NA	NA	NA	3	C	T	0.07058	2b	2	14	0	1	1
rs13181679	5	103737890	0.671522	rs76025409	0.802	RP11-6N13.1	ncRNA_intronic	0	1.12097e-07	0.0444894	0.00838483	2	G	A	0.338	6	14	15	0	0	1
rs11580539	1	73896218	0.774264	rs12129573	0.793	RP4-598G3.1	intergenic	75283	3.46444e-06	0.0384366	0.00828166	1	G	A	0.4334	7	14	15	0	0	1
rs200485	6	27775697	0.851117	rs149943	0.791	HIST1H2BL	UTR5	0	1.66408e-06	-0.0594234	0.0124046	3	G	C	0.08748	1b	1	1	1	1	1
rs3131343	6	28775564	0.706473	rs7752448	0.788	AL662890.3	intergenic	11751	NA	NA	NA	3	G	A	0.07157	NA	5	13	0	1	1
rs10872954	14	41948768	0.644286	rs9806026	0.783	CTD-2298J14.1	intergenic	76096	0.000106108	0.0313266	0.00808181	4	G	A	0.4583	7	9	15	0	1	1
rs34765154	6	28130450	0.760863	rs149943	0.776	ZNF192P1	ncRNA_exonic	0	2.47033e-07	-0.0697101	0.0135099	3	G	A	0.07256	2b	1	15	1	1	1
rs6020566	20	49123032	0.98406	rs6095988	0.774	PTPN1	intergenic	3858	6.22558e-08	0.0442938	0.00818407	5	G	A	0.3797	4	5	5	1	1	1
rs13215275	6	27647509	0.720905	rs149943	0.773	RP1-15D7.1	intergenic	26904	0.000336756	-0.0551603	0.0153854	3	G	T	0.07058	5	1	13	0	1	1
rs143138178	5	103917214	0.732174	rs35319957	0.772	RP11-6N13.1	ncRNA_intronic	0	NA	NA	NA	2	ATATG	A	0.4384	NA	5	15	0	0	1
14:41992119:C:CT	14	41992119	0.638854	rs9806026	0.772	CTD-2298J14.1	intergenic	32745	NA	NA	NA	4	CT	C	0.4881	NA	5	15	0	0	0
rs1950838	14	42084030	0.651625	rs9806026	0.767	LRFN5	intronic	0	4.84955e-07	0.0401625	0.00798116	4	T	A	0.4702	6	5	15	1	1	1
rs6901575	6	28250984	0.861919	rs6905391	0.764	PGBD1	intronic	0	4.05734e-08	-0.0620256	0.0113013	3	G	A	0.1163	4	1	5	1	1	1
rs6904071	6	27047256	0.905426	rs6934329	0.762	VN1R11P	intergenic	3802	1.53547e-08	-0.0599487	0.0105962	3	G	A	0.1412	6	13	14	0	1	1
rs199613410	14	42139406	0.660426	rs9806026	0.762	LRFN5	intronic	0	NA	NA	NA	4	C	CTG	0.4712	NA	5	15	1	1	1
rs325523	5	104045386	0.664771	rs35319957	0.759	RP11-6N13.1	ncRNA_intronic	0	8.29281e-08	-0.0433197	0.00808107	2	C	A	0.4165	6	7	15	0	0	1
14:41992119:C:CTT	14	41992119	0.638854	rs9806026	0.752	CTD-2298J14.1	NA	32745	NA	NA	NA	4	C	CTT	0.175	NA	5	15	0	0	0
rs12657531	5	103903837	0.834923	rs35319957	0.749	RP11-6N13.1	ncRNA_intronic	0	9.00541e-08	0.04266	0.00798021	2	G	A	0.4672	7	9	15	0	0	1
rs1363104	5	103917797	0.764799	rs35319957	0.743	RP11-6N13.1	ncRNA_intronic	0	5.52888e-09	0.0471062	0.00807939	2	G	C	0.4821	7	5	15	0	0	1
rs11738197	5	103913264	0.780145	rs35319957	0.741	RP11-6N13.1	ncRNA_intronic	0	4.05173e-08	0.0438022	0.00798061	2	C	A	0.4811	5	15	15	0	0	1
rs1953702	14	41955384	0.808384	rs9806026	0.735	CTD-2298J14.1	intergenic	69480	4.66315e-05	-0.0341275	0.00838123	4	C	A	0.4115	NA	9	15	0	1	1
rs3129799	6	29001515	0.685307	rs7752448	0.727	OR2AD1P	intergenic	6130	NA	NA	NA	3	G	C	0.06958	7	13	14	0	1	1
rs36029464	1	73855696	0.788758	rs12129573	0.724	RP4-598G3.1	intergenic	34761	NA	NA	NA	1	A	AT	0.4354	NA	9	15	0	0	1
rs5870113	5	103913905	0.786034	rs35319957	0.722	RP11-6N13.1	ncRNA_intronic	0	NA	NA	NA	2	C	CT	0.4791	NA	7	15	0	0	1
rs6938200	6	27231150	0.632287	rs6934329	0.72	XXbac-BPGBPG24O18.1	intergenic	4741	1.7866e-05	0.0428783	0.00999491	3	G	A	0.1819	6	5	14	1	1	1
rs13202295	6	27698837	0.730636	rs149943	0.716	RP1-97D16.1	intergenic	5941	0.000249197	-0.0571042	0.0155891	3	C	T	0.07157	3a	7	14	0	1	1
rs12659431	5	103903766	0.881366	rs35319957	0.703	RP11-6N13.1	ncRNA_intronic	0	2.15092e-08	-0.0446885	0.00798094	2	G	A	0.4533	7	9	15	0	0	1
rs142808087	6	28326294	0.697063	rs7752448	0.703	ZKSCAN3	intronic	0	NA	NA	NA	3	GCAGAACCCA	G	0.06859	NA	5	5	1	1	1
rs17156671	5	103905410	0.837974	rs35319957	0.698	RP11-6N13.1	ncRNA_intronic	0	7.28807e-08	0.0429649	0.00798023	2	C	A	0.4682	5	7	15	0	0	1
14:42021300:A:AAAAAC	14	42021300	0.988536	rs9806026	0.697	CTD-2298J14.1	intergenic	3564	NA	NA	NA	4	A	AAAAAC	0.01093	NA	1	15	0	0	1
rs3130846	6	28926237	0.685307	rs7752448	0.696	KRT18P1	intergenic	10669	NA	NA	NA	3	C	T	0.06958	5	5	15	0	1	1
rs7544965	1	73842685	0.875537	rs12129573	0.685	RP4-598G3.1	intergenic	21750	2.00403e-07	-0.0425531	0.00818492	1	C	T	0.4165	6	9	15	0	0	1
rs61990271	14	42009271	0.996163	rs9806026	0.685	CTD-2298J14.1	intergenic	15593	2.8626e-07	-0.0470501	0.00916749	4	C	T	0.4324	7	1	15	0	1	1
rs6020585	20	49147492	0.677923	rs6095988	0.681	PTPN1	intronic	0	0.0001475	0.0302908	0.00798127	5	C	T	0.4751	7	4	5	1	1	1
rs1067872	1	73954939	0.737928	rs12129573	0.678	RP4-598G3.1	intergenic	134004	1.56153e-05	-0.0353566	0.00818472	1	C	T	0.4225	7	9	15	0	0	1
rs35428682	1	73839592	0.995841	rs12129573	0.677	RP4-598G3.1	intergenic	18657	NA	NA	NA	1	C	CA	0.3976	NA	9	15	0	0	1
rs61990286	14	42069176	0.720725	rs9806026	0.667	CTD-2298J14.2	ncRNA_intronic	0	4.78074e-07	-0.0401821	0.0079807	4	C	T	0.4871	7	5	15	1	1	1
rs9379961	6	27138206	0.679604	rs6934329	0.666	MIR3143	intergenic	22738	5.59906e-06	0.0431025	0.00949188	3	G	C	0.2068	6	5	15	0	1	1
rs200493	6	27795418	0.861561	rs149943	0.666	HIST1H4J	intergenic	3160	5.83377e-06	-0.056222	0.0124047	3	G	A	0.08648	NA	1	5	1	1	1
rs4432185	14	41990417	0.823488	rs9806026	0.663	CTD-2298J14.1	intergenic	34447	0.0429702	0.0231698	0.0114475	4	C	T	0.4742	7	5	15	0	1	0
rs13192965	6	27671825	0.720905	rs149943	0.65	RP1-97D16.1	intergenic	32953	0.000374357	-0.0547337	0.0153853	3	G	A	0.07058	7	4	5	0	1	1
rs13197574	6	28060239	0.760863	rs149943	0.648	ZSCAN12P1	ncRNA_exonic	0	2.60338e-07	0.0695775	0.0135099	3	C	T	0.07256	6	4	15	1	1	1
1:73838066:T:TTA	1	73838066	0.86959	rs12129573	0.639	RP4-598G3.1	NA	17131	NA	NA	NA	1	TTA	T	0.4205	NA	9	15	0	0	1
rs1885177	20	49191228	0.621724	rs6095988	0.639	PTPN1:RP4-530I15.9	ncRNA_exonic	0	0.000209174	-0.0295913	0.00798109	5	C	A	0.4851	5	4	4	1	1	1
14:42021300:A:AAAAACAAAAC	14	42021300	0.988536	rs9806026	0.629	CTD-2298J14.1	NA	3564	NA	NA	NA	4	A	AAAAACAAAAC	0.007952	NA	1	15	0	0	1
rs55690788	6	28436145	0.697063	rs7752448	0.626	OR2E1P	intergenic	12226	3.26571e-07	0.0690057	0.0135109	3	C	T	0.06859	5	5	14	0	1	1
rs4412898	14	41990466	0.814503	rs9806026	0.624	CTD-2298J14.1	intergenic	34398	NA	NA	NA	4	C	G	0.4771	7	5	15	0	1	0
rs140136728	6	28305863	0.712334	rs7752448	0.618	ZSCAN31	intronic	0	NA	NA	NA	3	AAAC	A	0.09642	NA	5	15	1	1	1
rs527068	1	73956490	0.737928	rs12129573	0.615	RP4-598G3.1	intergenic	135555	1.29718e-05	-0.0356901	0.00818472	1	C	T	0.4225	6	9	15	0	0	1
rs62362442	5	103911784	0.813073	rs35319957	0.614	RP11-6N13.1	ncRNA_intronic	0	2.26887e-08	-0.0473699	0.00847384	2	C	T	0.4672	7	1	15	0	0	1
rs477278	1	73958578	0.734419	rs12129573	0.612	RP4-598G3.1	intergenic	137643	4.10797e-06	-0.0376976	0.00818473	1	C	T	0.4235	7	9	15	0	0	1
rs2018142	5	103941793	0.795622	rs35319957	0.612	RP11-6N13.1	ncRNA_intronic	0	2.57802e-08	-0.044435	0.00798055	2	C	A	0.4702	6	7	15	0	0	1
rs68141011	6	28217797	0.843853	rs6905391	0.612	ZKSCAN4	intronic	0	0.000180322	-0.0493515	0.0131776	3	G	T	0.1143	NA	4	5	1	1	1
rs2393911	6	27057079	0.675351	rs6934329	0.61	VN1R11P	intergenic	5152	1.2914e-05	-0.0517358	0.0118618	3	C	T	0.2078	6	5	14	0	1	1
rs325546	5	104055261	0.624902	rs35319957	0.608	RP11-6N13.1	ncRNA_intronic	0	0.000507384	0.0612287	0.0176105	2	C	A	0.4026	7	15	15	0	0	1
1:73838066:T:TTATA	1	73838066	0.86959	rs12129573	0.607	RP4-598G3.1	intergenic	17131	NA	NA	NA	1	T	TTATA	0.001988	NA	9	15	0	0	1
rs3130890	6	28957139	0.685307	rs7752448	0.603	HCG16	downstream	825	NA	NA	NA	3	C	T	0.06958	7	1	15	1	1	1
rs12022895	1	73796006	0.896872	rs12129573	0.602	RP4-598G3.1	ncRNA_intronic	0	5.70823e-07	-0.0419153	0.00838167	1	C	T	0.4215	7	9	15	0	0	1
rs56073047	1	73853950	0.788758	rs12129573	0.601	RP4-598G3.1	intergenic	33015	NA	NA	NA	1	A	ATT	0.4354	NA	9	15	0	0	1
rs141915687	5	103934131	0.728811	rs35319957	0.601	RP11-6N13.1	ncRNA_intronic	0	NA	NA	NA	2	ATGCCAGCCCTGAGATAACCTCCCTTCCATTTGGAAACT	A	0.4374	NA	9	15	0	0	1
rs9461432	6	28086883	0.719117	rs149943	0.6	RP1-265C24.5	intergenic	2553	2.47433e-06	0.0541796	0.0115025	3	C	T	0.1024	6	4	5	1	1	1
rs11312070	5	103911556	0.820821	rs35319957	0.591	RP11-6N13.1	ncRNA_intronic	0	NA	NA	NA	2	A	AC	0.4672	NA	9	15	0	0	1
rs61990275	14	42012280	0.984674	rs9806026	0.59	CTD-2298J14.1	intergenic	12584	2.85591e-07	-0.0470539	0.00916746	4	G	C	0.4354	7	5	15	0	1	1
rs1833514	5	103896130	0.841706	rs35319957	0.584	RP11-6N13.1	ncRNA_intronic	0	4.7564e-08	-0.0435735	0.00798022	2	C	T	0.4692	NA	9	15	0	0	1
rs4811079	20	49157052	0.870993	rs6095988	0.583	PTPN1	intronic	0	2.9752e-08	0.0459198	0.00828446	5	G	C	0.3688	5	2	5	1	1	1
rs7547059	1	73848537	0.785353	rs12129573	0.579	RP4-598G3.1	intergenic	27602	4.40332e-07	-0.0413294	0.008183	1	C	A	0.4364	7	7	15	0	0	1
rs1546271	1	73960825	0.735653	rs12129573	0.578	RP4-598G3.1	intergenic	139890	4.15387e-06	0.0376784	0.00818468	1	G	A	0.4235	NA	9	15	0	0	1
rs140073511	1	73856322	0.788758	rs12129573	0.577	RP4-598G3.1	intergenic	35387	NA	NA	NA	1	T	TTCTTC	0.4354	NA	9	15	0	0	1
rs3130895	6	28905791	0.685307	rs7752448	0.576	C6orf100	intergenic	5862	NA	NA	NA	3	G	A	0.06958	7	5	15	1	1	1
rs10736419	1	73845941	0.875537	rs12129573	0.575	RP4-598G3.1	intergenic	25006	2.00517e-07	0.0425522	0.00818492	1	C	T	0.4165	6	9	15	0	0	1
rs13216117	6	27938484	0.771252	rs149943	0.574	RPLP2P1	intergenic	5191	4.79922e-07	0.0680117	0.01351	3	G	A	0.07356	7	9	15	0	1	1
rs11210203	1	73775513	0.900062	rs12129573	0.573	RP4-598G3.1	ncRNA_intronic	0	2.82126e-07	0.0425346	0.00828326	1	G	A	0.4205	7	9	15	0	0	1
rs3131075	6	28924626	0.685307	rs7752448	0.57	KRT18P1	intergenic	12280	NA	NA	NA	3	T	A	0.06958	6	5	14	0	1	1
rs58616630	6	27474715	0.720905	rs149943	0.569	XXbac-BPGBPG34I8.1	intergenic	8102	8.98846e-07	0.066373	0.0135108	3	G	A	0.07058	7	1	14	0	1	1
rs9257272	6	28821735	0.695866	rs7752448	0.565	XXbac-BPG308K3.6	intergenic	5666	NA	NA	NA	3	T	C	0.07058	7	5	15	0	1	1
rs1338645	1	73855051	0.791136	rs12129573	0.562	RP4-598G3.1	intergenic	34116	6.33753e-07	-0.040267	0.00808471	1	G	A	0.4344	NA	9	15	0	0	1
rs4482879	5	103878652	0.973298	rs35319957	0.562	RP11-6N13.1	ncRNA_intronic	0	1.13595e-07	-0.0423258	0.00798071	2	C	A	0.4751	7	9	15	0	0	1
rs4515268	5	103874262	0.973	rs35319957	0.561	RP11-6N13.1	ncRNA_intronic	0	1.4697e-07	-0.0419492	0.00798072	2	G	T	0.4771	6	5	15	0	0	1
rs11086313	20	49142149	0.688197	rs6095988	0.558	PTPN1	intronic	0	NA	NA	NA	5	AT	A	0.4056	NA	4	5	1	0	1
rs34218844	6	28290647	0.699566	rs149943	0.555	ZSCAN31	intergenic	1822	1.70554e-07	0.0706386	0.0135094	3	C	T	0.06859	3a	4	15	1	1	1
rs13211901	6	27187612	0.70833	rs6934329	0.553	RP11-209A2.1	intergenic	7919	7.00576e-06	-0.0453598	0.0100945	3	G	A	0.172	7	5	14	0	1	1
14:42021300:A:AAAAACAAAACAAAAC	14	42021300	0.988536	rs9806026	0.553	CTD-2298J14.1	NA	3564	NA	NA	NA	4	A	AAAAACAAAACAAAAC	0.4304	NA	1	15	0	1	1
rs10732841	1	73786858	0.900062	rs12129573	0.552	RP4-598G3.1	ncRNA_intronic	0	1.22582e-07	-0.0432947	0.00818487	1	G	T	0.4205	6	9	15	0	0	1
rs3129178	6	29075088	0.685307	rs7752448	0.549	OR2J3	intergenic	4579	NA	NA	NA	3	T	A	0.06958	6	13	15	1	1	1
rs13172611	5	103913268	0.780145	rs35319957	0.547	RP11-6N13.1	ncRNA_intronic	0	4.07413e-06	-0.0413123	0.00896619	2	C	T	0.4811	5	15	15	0	0	1
rs11210225	1	73852585	0.788758	rs12129573	0.545	RP4-598G3.1	intergenic	31650	8.75722e-07	-0.0402418	0.00818308	1	G	A	0.4354	7	9	15	0	0	1
rs573168886	6	28777570	0.695866	rs7752448	0.543	AL662890.3	intergenic	13757	NA	NA	NA	3	T	TC	0.07058	NA	1	13	0	1	1
rs12038096	1	73860819	0.781961	rs12129573	0.542	RP4-598G3.1	intergenic	39884	2.96134e-06	0.0387088	0.00828265	1	G	A	0.4374	7	7	15	0	0	1
rs41269265	6	27425349	0.720905	rs149943	0.54	ZNF184	intronic	0	9.10061e-07	0.0668358	0.0136118	3	C	T	0.07058	7	4	8	1	1	1
rs1321505	6	28052823	0.726936	rs149943	0.538	ZNF165	intronic	0	3.07934e-06	0.0541391	0.0116043	3	C	A	0.1014	6	4	5	1	1	1
rs67652222	6	27586220	0.711219	rs149943	0.536	TRNAI6	intergenic	12967	1.10549e-05	-0.0589406	0.0134095	3	C	T	0.06958	4	1	13	0	1	1
rs6677536	1	73837958	0.882305	rs12129573	0.533	RP4-598G3.1	intergenic	17023	2.09042e-06	-0.039782	0.00838491	1	C	A	0.4235	6	9	15	0	0	1
rs2426163	20	49194615	0.7546	rs6095988	0.533	PTPN1	intronic	0	2.39565e-06	-0.0390792	0.00828509	5	G	A	0.3628	5	4	4	1	1	1
rs1465157	14	41957701	0.853095	rs9806026	0.532	CTD-2298J14.1	intergenic	67163	3.49839e-05	-0.0342781	0.00828306	4	G	A	0.4006	NA	9	15	0	1	1
rs3131071	6	28906922	0.621796	rs7752448	0.53	C6orf100	intergenic	4731	NA	NA	NA	3	C	G	0.06561	6	1	15	1	1	1
rs150926596	1	73854019	0.788758	rs12129573	0.528	RP4-598G3.1	intergenic	33084	NA	NA	NA	1	TTTTA	T	0.4354	NA	9	15	0	0	1
rs61990277	14	42017725	0.905856	rs9806026	0.527	CTD-2298J14.1	intergenic	7139	6.41361e-06	0.0409157	0.00906764	4	C	T	0.4553	6	5	15	0	1	1
rs6020560	20	49119419	0.692069	rs6095988	0.523	PTPN1	intergenic	7471	0.000164215	0.0300779	0.00798133	5	C	T	0.4761	4	5	15	1	1	1
rs10749819	1	73794923	0.896872	rs12129573	0.516	RP4-598G3.1	ncRNA_intronic	0	3.48256e-07	-0.0422053	0.00828324	1	G	C	0.4215	6	5	15	0	0	1
rs142766897	6	27619691	0.720905	rs149943	0.515	RP1-15D7.1	downstream	689	NA	NA	NA	3	C	CA	0.07058	NA	1	14	0	1	1
rs34662244	6	28073881	0.760863	rs149943	0.513	RP1-265C24.5	intergenic	9524	1.6833e-06	-0.0632711	0.0132141	3	G	A	0.07256	7	1	5	0	1	1
rs13218875	6	27884012	0.771252	rs149943	0.506	OR2B2	intergenic	3837	2.3143e-06	-0.0624218	0.0132142	3	C	T	0.07356	6	5	15	1	1	1
rs35001169	6	28187632	0.699566	rs149943	0.505	TOB2P1	upstream	976	1.62045e-07	0.070771	0.0135103	3	G	T	0.06859	6	5	14	1	1	1
rs200990	6	27815823	0.851267	rs149943	0.502	HIST1H2BN	intronic	0	1.12277e-06	0.0608753	0.0125031	3	G	T	0.08946	3a	4	15	1	1	1
rs9257307	6	28840184	0.628874	rs7752448	0.5	XXbac-BPG308K3.6	intergenic	7776	NA	NA	NA	3	G	A	0.0666	4	5	15	0	1	1
rs10890034	1	73824279	0.896872	rs12129573	0.499	RP4-598G3.1	intergenic	3344	1.78423e-07	-0.0427294	0.0081849	1	G	A	0.4215	7	9	15	0	0	1
rs3130834	6	29248149	0.685307	rs7752448	0.495	XXbac-BPG308J9.3	ncRNA_intronic	0	NA	NA	NA	3	T	C	0.06958	6	14	15	0	1	1
rs10890037	1	73845254	0.875537	rs12129573	0.489	RP4-598G3.1	intergenic	24319	2.29427e-07	0.0423469	0.00818493	1	G	A	0.4165	7	9	15	0	0	1
rs3117439	6	29266483	0.630895	rs7752448	0.486	OR2B4P	intergenic	7052	NA	NA	NA	3	G	A	0.07455	6	14	15	1	1	1
14:42021300:A:AC	14	42021300	0.988536	rs9806026	0.485	CTD-2298J14.1	NA	3564	NA	NA	NA	4	A	AC	0.000994	NA	1	15	0	0	1
rs3985189	14	41990958	0.9167	rs9806026	0.479	CTD-2298J14.1	intergenic	33906	3.74048e-06	0.0423968	0.00916628	4	G	T	0.4543	NA	5	15	0	1	0
rs5808147	14	42094469	0.651625	rs9806026	0.473	LRFN5	intronic	0	NA	NA	NA	4	C	CTGGA	0.4702	NA	9	15	1	1	1
rs140685034	1	73781253	0.896872	rs12129573	0.471	RP4-598G3.1	ncRNA_intronic	0	NA	NA	NA	1	A	AT	0.4215	NA	9	15	0	0	1
rs71537559	6	27309779	0.732093	rs149943	0.467	ZNF204P	intergenic	15824	1.3663e-06	-0.0657438	0.0136119	3	G	C	0.06958	6	5	15	0	1	1
rs12128495	1	73767587	0.900062	rs12129573	0.465	RP4-598G3.1	intergenic	4265	7.8833e-08	0.0439517	0.008185	1	C	T	0.4205	6	9	15	0	0	1
rs147831713	5	103787168	0.991172	rs76025409	0.465	RP11-6N13.1	ncRNA_intronic	0	0.00262989	0.0547776	0.0182108	2	A	C	0.3598	7	9	15	0	0	0
14:41967509:C:CT	14	41967509	0.650437	rs9806026	0.465	CTD-2298J14.1	intergenic	57355	NA	NA	NA	4	C	CT	0.04573	NA	9	15	0	0	0
rs60734212	5	103812660	0.961461	rs35319957	0.459	RP11-6N13.1	ncRNA_intronic	0	6.85774e-07	0.0396259	0.00798049	2	G	A	0.4761	6	9	15	0	0	1
rs149949	6	28011516	0.978576	rs149943	0.459	OR2B7P	intergenic	2695	4.67496e-08	0.0655631	0.0120008	3	C	T	0.09742	NA	13	14	0	1	1
rs12145432	1	73769330	0.900062	rs12129573	0.458	RP4-598G3.1	intergenic	2522	2.98032e-07	0.0419455	0.00818498	1	G	T	0.4205	7	9	15	0	0	1
rs13166522	5	103817315	0.965139	rs35319957	0.454	RP11-6N13.1	ncRNA_intronic	0	8.17376e-09	0.047142	0.00817751	2	G	A	0.4811	7	14	15	0	0	1
rs6933999	6	27074929	0.679604	rs6934329	0.454	RNU2-62P	intergenic	2639	6.69234e-06	-0.0431878	0.00959038	3	G	A	0.2068	6	5	15	0	1	1
14:41967509:C:CTT	14	41967509	0.650437	rs9806026	0.453	CTD-2298J14.1	NA	57355	NA	NA	NA	4	CTT	C	0.4602	NA	9	15	0	0	0
rs34547319	1	73855495	0.788758	rs12129573	0.449	RP4-598G3.1	intergenic	34560	8.2892e-07	0.0398449	0.00808471	1	G	T	0.4354	6	9	15	0	0	1
rs150538081	1	73858714	0.788758	rs12129573	0.445	RP4-598G3.1	intergenic	37779	NA	NA	NA	1	AC	A	0.4354	NA	9	15	0	0	1
rs34953377	6	27381660	0.720905	rs149943	0.444	MCFD2P1	intergenic	5884	9.78197e-07	0.0666427	0.0136117	3	C	T	0.07058	6	5	15	1	1	1
rs3130837	6	28948092	0.685307	rs7752448	0.444	RN7SL471P	intergenic	2544	NA	NA	NA	3	G	T	0.06958	1f	1	5	0	1	1
rs2208566	1	73810422	0.896872	rs12129573	0.439	RP4-598G3.1	ncRNA_intronic	0	1.79554e-07	0.0427203	0.008185	1	G	A	0.4215	7	9	15	0	0	1
rs572203177	6	28666730	0.797778	rs149943	0.439	RPSAP2	intergenic	33063	NA	NA	NA	3	CAGATAGATAGATAGAT	C	0.002982	NA	5	14	0	0	1
rs11210216	1	73842480	0.875537	rs12129573	0.438	RP4-598G3.1	intergenic	21545	2.13053e-07	0.0424599	0.00818492	1	G	A	0.4165	7	9	15	0	0	1
rs2208565	1	73810229	0.896872	rs12129573	0.434	RP4-598G3.1	ncRNA_intronic	0	1.57033e-07	-0.042923	0.00818498	1	G	A	0.4215	7	9	15	0	0	1
rs6704376	1	73856841	0.788758	rs12129573	0.433	RP4-598G3.1	intergenic	35906	9.79122e-07	0.0400626	0.00818307	1	C	T	0.4354	6	9	15	0	0	1
rs35319957	5	103864338	1	rs35319957	0.432	RP11-6N13.1	ncRNA_intronic	0	8.73864e-10	0.0489288	0.00798069	2	G	C	0.4821	7	9	15	0	0	1
rs1604350	1	73991651	0.727542	rs12129573	0.428	RP4-788P17.1	intergenic	109247	3.43685e-06	-0.0380005	0.0081848	1	G	C	0.4235	7	9	15	0	0	1
rs12117304	1	73837640	0.896872	rs12129573	0.423	RP4-598G3.1	intergenic	16705	1.79997e-07	0.0427163	0.00818493	1	C	T	0.4215	7	9	15	0	0	1
rs1465154	14	41967285	0.812948	rs9806026	0.418	CTD-2298J14.1	intergenic	57579	0.000121832	0.0322063	0.00838181	4	T	A	0.4085	5	9	15	0	1	0
rs3118367	6	28839529	0.695866	rs7752448	0.416	XXbac-BPG308K3.6	intergenic	7121	NA	NA	NA	3	T	C	0.07058	NA	5	15	0	1	1
rs6701544	1	73856471	0.788758	rs12129573	0.415	RP4-598G3.1	intergenic	35536	9.79487e-07	0.040062	0.00818307	1	C	T	0.4354	6	9	15	0	0	1
rs573339045	6	29256060	0.759762	rs7752448	0.415	XXbac-BPG308J9.3	ncRNA_intronic	0	NA	NA	NA	3	G	GAT	0.08449	NA	9	15	0	1	1
rs1592755	5	103893548	0.892242	rs35319957	0.414	RP11-6N13.1	ncRNA_intronic	0	3.08003e-08	0.0441891	0.00798095	2	T	A	0.4543	7	9	15	0	0	1
rs1363100	5	103946206	0.76014	rs35319957	0.408	RP11-6N13.1	ncRNA_intronic	0	8.38933e-08	-0.0432995	0.00808046	2	T	A	0.4215	7	5	15	0	0	1
rs871819	1	73966712	0.727542	rs12129573	0.405	RP4-788P17.1	intergenic	134186	3.59651e-06	-0.0379234	0.00818473	1	G	A	0.4235	NA	9	15	0	0	1
rs254027	5	103940415	0.76014	rs35319957	0.405	RP11-6N13.1	ncRNA_intronic	0	1.7853e-07	0.0452736	0.00867243	2	T	A	0.4215	6	15	15	0	0	1
rs11738191	5	103913202	0.780145	rs35319957	0.402	RP11-6N13.1	ncRNA_intronic	0	3.11275e-08	0.0441719	0.00798051	2	G	A	0.4811	5	15	15	0	0	1
rs3118366	6	28839899	0.695866	rs7752448	0.402	XXbac-BPG308K3.6	intergenic	7491	NA	NA	NA	3	T	C	0.07058	NA	5	15	0	1	1
rs254025	5	103943938	0.76014	rs35319957	0.392	RP11-6N13.1	ncRNA_intronic	0	7.63472e-08	-0.0434373	0.00808053	2	G	C	0.4215	5	5	15	0	0	1
rs168388	5	103679255	0.99147	rs349586	0.388	RP11-6N13.1	intergenic	39743	5.16558e-08	0.0456499	0.00838302	2	C	A	0.3529	NA	5	15	0	0	1
rs2426160	20	49173396	0.750601	rs6095988	0.375	PTPN1	intronic	0	7.96546e-07	-0.0408978	0.00828527	5	C	T	0.3638	7	4	5	1	1	1
rs7716818	5	103684787	0.604266	rs35319957	0.374	RP11-6N13.1	intergenic	34211	1.79323e-06	0.0390588	0.00817911	2	G	A	0.4453	6	5	15	0	0	1
rs2426162	20	49194096	0.750601	rs6095988	0.373	PTPN1:RP4-530I15.9	ncRNA_exonic	0	1.8319e-06	-0.0395294	0.00828511	5	C	T	0.3638	4	3	4	1	1	1
rs10654457	14	42119470	0.679705	rs9806026	0.366	LRFN5	intronic	0	NA	NA	NA	4	A	AC	0.4821	NA	5	15	1	1	1
rs200501	6	27788942	0.861561	rs149943	0.365	HIST1H4J	intergenic	2941	1.31889e-06	-0.0604762	0.0125031	3	C	T	0.08648	6	5	15	1	1	1
rs33817	5	103978326	0.750183	rs35319957	0.364	RP11-6N13.1	ncRNA_intronic	0	1.16563e-07	0.0428193	0.00808093	2	G	A	0.4205	NA	7	15	0	0	1
rs35206421	1	73790748	0.896872	rs12129573	0.361	RP4-598G3.1	ncRNA_intronic	0	NA	NA	NA	1	G	GT	0.4215	NA	9	15	0	0	1
rs2232423	6	28366151	0.697063	rs7752448	0.36	ZSCAN12	exonic	0	1.47463e-07	0.0704817	0.0134105	3	G	A	0.06859	NA	1	7	1	1	1
rs35037868	6	27759115	0.730636	rs149943	0.358	RSL24D1P1	intergenic	10224	1.66226e-06	-0.065203	0.0136104	3	G	C	0.07157	4	1	1	0	1	1
rs200257294	6	28074526	0.719117	rs149943	0.356	RP1-265C24.5	intergenic	8879	NA	NA	NA	3	TATTG	T	0.1024	NA	5	5	0	1	1
rs9257611	6	29175498	0.662702	rs7752448	0.355	OR2H4P	intergenic	7514	NA	NA	NA	3	G	A	0.07157	5	5	15	0	1	1
rs10057469	5	103918749	0.780145	rs35319957	0.344	RP11-6N13.1	ncRNA_intronic	0	3.06961e-08	-0.0441913	0.00798048	2	G	T	0.4811	7	5	15	0	0	1
rs1936365	6	28268452	1	rs6905391	0.344	PGBD1	intronic	0	9.81349e-10	-0.0690787	0.0113014	3	G	C	0.1193	6	4	5	1	1	1
rs9380064	6	28143118	0.719117	rs149943	0.343	AL022393.7	upstream	847	1.7323e-06	0.0550095	0.0115025	3	G	A	0.1024	7	5	15	0	1	1
rs76025409	5	103783801	1	rs76025409	0.342	RP11-6N13.1	ncRNA_intronic	0	1.12322e-09	0.0522707	0.00858186	2	G	C	0.3579	6	15	15	0	0	0
rs3135325	6	28927271	0.685307	rs7752448	0.336	KRT18P1	intergenic	9635	NA	NA	NA	3	G	A	0.06958	NA	5	15	0	1	1
rs3135305	6	28839709	0.695866	rs7752448	0.335	XXbac-BPG308K3.6	intergenic	7301	NA	NA	NA	3	A	G	0.07058	4	5	15	0	1	1
rs2896528	5	103913710	0.777254	rs35319957	0.334	RP11-6N13.1	ncRNA_intronic	0	NA	NA	NA	2	T	C	0.4821	NA	15	15	0	0	1
rs35768595	6	27141904	0.67982	rs149943	0.332	MIR3143	intergenic	26436	1.00726e-06	-0.0670568	0.0137124	3	C	T	0.06859	5	5	15	0	1	1
rs10143445	14	41974392	0.962461	rs9806026	0.33	CTD-2298J14.1	intergenic	50472	4.46218e-06	0.0370899	0.00808306	4	G	A	0.4433	7	7	15	0	1	0
rs35893692	5	103917285	0.774329	rs35319957	0.328	RP11-6N13.1	ncRNA_intronic	0	NA	NA	NA	2	CAT	C	0.4811	NA	5	15	0	0	1
rs9368489	6	27133479	0.678587	rs6934329	0.327	MIR3143	intergenic	18011	7.64837e-06	0.0429149	0.00959035	3	G	A	0.2078	6	5	15	0	1	1
rs67092078	6	27054772	0.67982	rs149943	0.326	VN1R11P	intergenic	2845	3.98766e-07	-0.0695168	0.0137126	3	G	A	0.06859	6	5	14	0	1	1
rs1578022	1	73944277	0.739043	rs12129573	0.324	RP4-598G3.1	intergenic	123342	6.49626e-06	0.0369091	0.00818464	1	G	C	0.4245	6	9	15	0	0	1
rs13214023	6	28332141	0.697063	rs7752448	0.317	ZKSCAN3	intronic	0	1.86483e-07	-0.0699022	0.0134109	3	G	A	0.06859	6	4	4	1	1	1
rs373482921	14	42008648	0.806048	rs9806026	0.314	CTD-2298J14.1	intergenic	16216	NA	NA	NA	4	C	CATATATATTT	0.493	NA	5	15	0	0	1
rs139528398	5	103827248	0.918035	rs35319957	0.311	RP11-6N13.1	ncRNA_intronic	0	NA	NA	NA	2	T	TAATAA	0.492	NA	5	15	0	0	1
rs3132385	6	28824974	0.685307	rs7752448	0.308	XXbac-BPG308K3.6	intergenic	2427	NA	NA	NA	3	C	T	0.06958	5	7	15	0	1	1
rs10597849	14	42139343	0.658002	rs9806026	0.305	LRFN5	intronic	0	NA	NA	NA	4	CTG	C	0.4722	NA	5	15	1	1	1
rs254045	5	103959345	0.745653	rs35319957	0.303	RP11-6N13.1	ncRNA_intronic	0	1.35814e-07	-0.0425908	0.00808049	2	G	A	0.4215	NA	15	15	0	0	1
rs11210201	1	73766431	0.900062	rs12129573	0.302	RP4-598G3.1	intergenic	5421	9.09368e-08	0.0437405	0.00818503	1	G	T	0.4205	7	9	15	0	0	1
rs12881237	14	41940934	0.82414	rs9806026	0.298	CTD-2298J14.1	intergenic	83930	2.34237e-05	0.0350354	0.00828364	4	G	A	0.4006	7	5	15	0	1	1
rs34546986	6	28362309	0.697063	rs7752448	0.297	ZSCAN12	intronic	0	1.78539e-07	-0.0700096	0.0134108	3	G	A	0.06859	5	1	5	1	1	1
rs3135306	6	28839798	0.695866	rs7752448	0.29	XXbac-BPG308K3.6	intergenic	7390	NA	NA	NA	3	G	A	0.07058	4	5	15	0	1	1
rs200996	6	27811828	0.851117	rs149943	0.288	HIST1H2BN	intronic	0	1.17945e-06	-0.0607541	0.0125033	3	G	A	0.08748	NA	4	15	1	1	1
rs3130892	6	28905523	0.685307	rs7752448	0.288	C6orf100	intergenic	6130	NA	NA	NA	3	G	A	0.06958	6	5	15	1	1	1
rs72684563	14	42092565	0.669671	rs9806026	0.287	LRFN5	intronic	0	2.06987e-07	-0.0414455	0.00798111	4	C	T	0.4751	7	5	15	1	1	1
rs6067473	20	49133994	0.945453	rs6095988	0.28	PTPN1	intronic	0	1.4605e-06	-0.0394275	0.00818581	5	C	T	0.3698	5	2	5	1	1	1
rs6020561	20	49119556	0.945453	rs6095988	0.279	PTPN1	intergenic	7334	1.1065e-06	-0.0398796	0.008186	5	C	T	0.3698	2b	5	15	1	1	1
rs34196306	6	27425644	0.642073	rs149943	0.275	ZNF184	intronic	0	3.82037e-07	-0.0696553	0.0137179	3	G	C	0.06262	7	4	5	1	1	1
rs6063534	20	49189168	0.614308	rs6095988	0.275	PTPN1:RP4-530I15.9	ncRNA_exonic	0	0.000176135	0.0299369	0.00798107	5	C	T	0.4881	4	2	5	1	1	1
rs13187104	5	103841272	0.980616	rs35319957	0.273	RP11-6N13.1	ncRNA_intronic	0	8.99832e-08	-0.0426636	0.00798066	2	G	T	0.4791	6	9	15	0	0	1
rs3118357	6	28802149	0.695866	rs7752448	0.268	XXbac-BPG308K3.5	intergenic	3496	NA	NA	NA	3	G	A	0.07058	NA	1	14	0	1	1
rs12127629	1	73848987	0.788758	rs12129573	0.267	RP4-598G3.1	intergenic	28052	1.40398e-06	0.0399541	0.0082816	1	C	A	0.4354	6	1	15	0	0	1
rs3118365	6	28839908	0.662368	rs7752448	0.267	XXbac-BPG308K3.6	intergenic	7500	NA	NA	NA	3	G	A	0.07356	NA	5	15	0	1	1
rs2032790	5	103908246	0.841706	rs35319957	0.262	RP11-6N13.1	ncRNA_intronic	0	7.9448e-08	-0.0428411	0.00798027	2	C	T	0.4692	NA	5	15	0	0	1
rs7723509	5	103916363	0.780145	rs35319957	0.259	RP11-6N13.1	ncRNA_intronic	0	4.31567e-08	-0.0437125	0.0079805	2	G	C	0.4811	7	5	15	0	0	1
rs1959411	14	41983733	1	rs9806026	0.258	CTD-2298J14.1	intergenic	41131	9.71723e-08	0.0483535	0.00906866	4	G	C	0.4334	5	5	15	0	1	0
rs77960	5	103964585	0.760405	rs76025409	0.254	RP11-6N13.1	ncRNA_intronic	0	8.95034e-08	0.0459016	0.00858481	2	G	A	0.3161	NA	9	15	0	0	1
rs3135307	6	28847384	0.695866	rs7752448	0.253	ZNF90P2	intergenic	9224	NA	NA	NA	3	C	T	0.07058	7	5	14	0	1	1
rs5775178	1	73811441	0.900062	rs12129573	0.252	RP4-598G3.1	ncRNA_intronic	0	NA	NA	NA	1	GT	G	0.4205	NA	9	15	0	0	1
rs396755	5	104022239	0.701842	rs35319957	0.247	RP11-6N13.1	ncRNA_intronic	0	1.86748e-08	0.0454499	0.00808163	2	G	C	0.4105	7	9	15	0	0	1
rs7761321	6	28767482	0.706473	rs7752448	0.245	AL662890.3	intergenic	3669	NA	NA	NA	3	C	A	0.07157	6	5	14	0	1	1
rs2340400	1	73821281	0.882305	rs12129573	0.235	RP4-598G3.1	downstream	346	1.5903e-07	0.0429003	0.00818429	1	C	T	0.4235	5	9	15	0	0	1
rs6020586	20	49155663	0.668642	rs6095988	0.235	PTPN1	intronic	0	0.000156623	0.030172	0.00798131	5	C	T	0.4771	7	4	5	1	1	1
rs8180562	6	28141460	0.719117	rs149943	0.232	AL022393.7	intergenic	2505	1.63229e-06	-0.0551465	0.0115025	3	G	A	0.1024	5	5	15	0	1	1
rs35243068	6	28673434	0.685307	rs7752448	0.225	RPSAP2	intergenic	26359	NA	NA	NA	3	G	A	0.06958	5	5	14	0	1	1
rs11210221	1	73849673	0.788758	rs12129573	0.221	RP4-598G3.1	intergenic	28738	1.62707e-06	0.0392375	0.00818307	1	C	T	0.4354	6	9	15	0	0	1
rs6512651	20	49119988	0.945453	rs6095988	0.221	PTPN1	intergenic	6902	1.08321e-06	0.0403936	0.00828436	5	G	C	0.3698	7	5	15	1	1	1
rs9425120	1	73951515	0.737928	rs12129573	0.211	RP4-598G3.1	intergenic	130580	5.94662e-06	-0.0370629	0.00818476	1	C	T	0.4225	6	14	15	0	0	1
rs13191227	6	27390115	0.720905	rs149943	0.211	MCFD2P1	intergenic	14339	8.8863e-07	-0.0669034	0.0136126	3	G	C	0.07058	5	5	15	0	1	1
rs325479	5	104002392	0.617971	rs35319957	0.21	RP11-6N13.1	ncRNA_intronic	0	0.000573244	0.0623691	0.0181097	2	T	C	0.3986	NA	9	15	0	0	1
rs539591970	6	28833101	0.695866	rs7752448	0.196	XXbac-BPG308K3.6	upstream	693	NA	NA	NA	3	T	G	0.07058	NA	1	5	0	1	1
rs35313049	5	103806932	0.957521	rs35319957	0.192	RP11-6N13.1	ncRNA_intronic	0	2.97904e-07	-0.0408982	0.0079805	2	C	T	0.4791	6	9	15	0	0	1
rs3964487	1	73873755	0.785353	rs12129573	0.183	RP4-598G3.1	intergenic	52820	4.96911e-06	0.0369154	0.00808468	1	G	A	0.4364	6	9	15	0	0	1
rs1233581	6	28713847	0.695866	rs7752448	0.183	RPSAP2	intergenic	13165	NA	NA	NA	3	C	T	0.07058	7	5	14	0	1	1
rs35062142	5	103924430	0.766967	rs35319957	0.181	RP11-6N13.1	ncRNA_intronic	0	NA	NA	NA	2	TG	T	0.4215	NA	9	15	0	0	1
rs1923218	1	73829282	0.896872	rs12129573	0.176	RP4-598G3.1	intergenic	8347	3.90895e-07	0.0415248	0.00818491	1	C	T	0.4215	7	9	15	0	0	1
rs1923219	1	73830471	0.896872	rs12129573	0.17	RP4-598G3.1	intergenic	9536	2.05206e-07	-0.042517	0.0081849	1	G	A	0.4215	6	9	15	0	0	1
rs5015579	1	73857839	0.785035	rs12129573	0.17	RP4-598G3.1	intergenic	36904	8.07916e-07	-0.0403707	0.00818307	1	G	T	0.4344	7	9	15	0	0	1
rs1311917	6	28751041	0.695866	rs7752448	0.168	NOL5BP	downstream	368	NA	NA	NA	3	G	T	0.07058	5	5	13	0	1	1
rs35291719	1	73857179	0.788758	rs12129573	0.158	RP4-598G3.1	intergenic	36244	NA	NA	NA	1	T	TA	0.4354	NA	9	15	0	0	1
rs349588	5	103671867	0.970719	rs349586	0.157	RP11-6N13.1	intergenic	47131	3.44186e-07	-0.0432258	0.00847981	2	G	A	0.3598	NA	9	15	0	0	1
rs68188794	6	28080777	0.721588	rs149943	0.156	RP1-265C24.5	intergenic	2628	7.29696e-08	0.0849698	0.0157828	3	C	T	0.06859	6	5	5	0	1	1
rs11805813	1	73858079	0.788758	rs12129573	0.154	RP4-598G3.1	intergenic	37144	7.21826e-07	0.040063	0.00808471	1	G	A	0.4354	6	9	15	0	0	1
rs34119086	6	28562247	0.67642	rs7752448	0.149	SCAND3	intergenic	0	NA	NA	NA	3	TG	T	0.06859	NA	5	14	1	1	1
rs36101351	6	27943369	0.771252	rs149943	0.146	OR2W4P	intergenic	1558	4.81796e-07	-0.0680016	0.01351	3	C	T	0.07356	6	13	15	0	1	1
rs4713177	6	28673998	0.67325	rs7752448	0.141	RPSAP2	intergenic	25795	NA	NA	NA	3	G	A	0.07256	7	5	14	0	1	1
rs2340405	1	73873424	0.788758	rs12129573	0.14	RP4-598G3.1	intergenic	52489	1.76027e-06	0.0395786	0.00828149	1	G	A	0.4354	6	9	15	0	0	1
rs35656932	6	28191288	0.699566	rs149943	0.136	ZSCAN9	intergenic	1375	1.74002e-07	-0.0705899	0.0135096	3	G	T	0.06859	5	5	14	1	1	1
rs67667580	5	103978833	0.741139	rs35319957	0.135	RP11-6N13.1	ncRNA_intronic	0	0.000123853	0.0679782	0.0177102	2	A	G	0.4225	6	7	15	0	0	1
rs1923201	1	73771457	0.900062	rs12129573	0.133	RP4-598G3.1	upstream	395	1.3723e-07	0.0431258	0.00818494	1	G	A	0.4205	6	9	15	0	0	1
rs8008886	14	41969119	0.790867	rs9806026	0.132	CTD-2298J14.1	intergenic	55745	0.000427536	0.0309307	0.00878095	4	C	T	0.3956	6	9	15	0	1	0
rs10057459	5	103918699	0.780145	rs35319957	0.131	RP11-6N13.1	ncRNA_intronic	0	2.25189e-08	-0.0446224	0.00798048	2	G	A	0.4811	6	5	15	0	0	1
rs200482	6	27773904	0.840877	rs149943	0.127	HIST1H4PS1	upstream	948	1.80021e-06	-0.0592271	0.0124045	3	G	A	0.08847	7	1	15	1	1	1
rs6456835	6	28701492	0.624468	rs7752448	0.126	RPSAP2	downstream	810	NA	NA	NA	3	C	G	0.07753	5	5	13	0	1	1
rs13218537	6	27377235	0.720905	rs149943	0.125	MCFD2P1	intergenic	1459	9.90721e-07	0.0666085	0.0136117	3	G	A	0.07058	7	5	15	1	1	1
rs2145784	1	73797927	0.896872	rs12129573	0.124	RP4-598G3.1	ncRNA_intronic	0	3.81388e-07	0.0420625	0.00828325	1	T	A	0.4215	6	9	15	0	0	1
rs35207728	5	103917304	0.774329	rs35319957	0.121	RP11-6N13.1	ncRNA_intronic	0	5.78493e-08	0.04437	0.00817831	2	G	A	0.4811	6	5	15	0	0	1
rs1338655	1	73857613	0.788758	rs12129573	0.118	RP4-598G3.1	intergenic	36678	6.75071e-07	0.0401681	0.00808471	1	G	C	0.4354	7	9	15	0	0	1
rs3130896	6	28983887	0.685307	rs7752448	0.117	OR2AD1P	intergenic	10569	NA	NA	NA	3	A	G	0.06958	NA	1	14	0	1	1
rs12128235	1	73837608	0.896872	rs12129573	0.114	RP4-598G3.1	intergenic	16673	1.78428e-07	-0.0427295	0.00818493	1	C	A	0.4215	7	9	15	0	0	1
rs1465156	14	41957984	0.812441	rs9806026	0.11	CTD-2298J14.1	intergenic	66880	3.35977e-05	0.0339458	0.00818445	4	C	T	0.4105	NA	9	15	0	1	1
rs200490	6	27796935	0.840877	rs149943	0.106	HIST1H4K	intergenic	2016	8.52854e-07	-0.0615514	0.0125032	3	G	T	0.08847	1f	1	5	1	1	1
rs58693447	1	73772144	0.900062	rs12129573	0.105	RP4-598G3.1	ncRNA_intronic	0	0.0355123	0.0376572	0.0179109	1	A	G	0.4205	6	9	15	0	0	1
rs35202262	6	27799514	0.663436	rs149943	0.103	HIST1H4K	upstream	208	0.000152392	-0.0628244	0.0165889	3	C	T	0.06461	2a	1	1	1	1	1
rs3130773	6	29095908	0.685307	rs7752448	0.103	XXbac-BCX196D17.5	ncRNA_intronic	0	NA	NA	NA	3	G	A	0.06958	6	9	15	0	1	1
rs12884090	14	41953762	0.812441	rs9806026	0.101	CTD-2298J14.1	intergenic	71102	4.11588e-05	-0.0339668	0.00828282	4	G	A	0.4105	7	9	15	0	1	1
rs11747125	5	103847569	0.984511	rs35319957	0.098	RP11-6N13.1	ncRNA_intronic	0	1.75127e-07	0.0416908	0.00798067	2	C	T	0.4781	7	9	15	0	0	1
rs3131068	6	28905932	0.685307	rs7752448	0.097	C6orf100	intergenic	5721	NA	NA	NA	3	C	A	0.06958	6	5	15	1	1	1
rs67381177	6	28411941	0.697063	rs7752448	0.096	ZSCAN23	upstream	661	1.7209e-07	-0.0701005	0.0134107	3	G	C	0.06859	6	1	14	1	1	1
rs8020581	14	42096100	0.669671	rs9806026	0.094	LRFN5	intronic	0	2.06536e-07	-0.0414488	0.00798112	4	C	T	0.4751	6	14	15	1	1	1
rs7415137	1	73829928	0.896872	rs12129573	0.092	RP4-598G3.1	intergenic	8993	2.21004e-07	0.0424039	0.00818491	1	G	A	0.4215	7	9	15	0	0	1
rs35040576	6	27075198	0.67884	rs6934329	0.092	RNU2-62P	intergenic	2370	NA	NA	NA	3	A	AT	0.1968	NA	5	15	0	1	1
rs8009740	14	42154542	0.684828	rs9806026	0.091	LRFN5	intronic	0	6.11515e-07	0.0398067	0.00798122	4	C	T	0.4821	6	9	15	1	1	1
rs1742743	6	28724082	0.695866	rs7752448	0.09	AL662890.1	intergenic	19610	NA	NA	NA	3	A	T	0.07058	2b	1	14	0	1	1
rs10890032	1	73789324	1	rs12129573	0.081	RP4-598G3.1	ncRNA_intronic	0	3.41672e-08	0.0457268	0.0082859	1	C	T	0.3966	6	9	15	0	0	1
rs6067486	20	49160452	0.654488	rs6095988	0.075	PTPN1	intronic	0	0.000142356	0.030361	0.00798126	5	G	A	0.4811	7	5	5	1	1	1
rs1011920	20	49172174	0.74751	rs6095988	0.075	PTPN1	intronic	0	1.09174e-06	0.0403844	0.00828511	5	G	A	0.3628	NA	4	5	1	1	1
rs7707295	5	103902800	0.64586	rs76025409	0.074	RP11-6N13.1	ncRNA_intronic	0	NA	NA	NA	2	A	C	0.4284	6	9	15	0	0	1
rs35792668	5	103917300	0.774329	rs35319957	0.072	RP11-6N13.1	ncRNA_intronic	0	4.72277e-08	0.0446654	0.00817831	2	G	A	0.4811	6	5	15	0	0	1
rs35883476	6	28368508	0.697063	rs7752448	0.071	ZSCAN12	upstream	996	1.41333e-07	-0.0705877	0.0134108	3	G	C	0.06859	5	1	14	1	1	1
rs13195291	6	28169241	0.760863	rs149943	0.07	ZNF192P2	intergenic	12030	2.23604e-07	-0.0699614	0.0135098	3	G	A	0.07256	7	9	14	0	1	1
rs7745603	6	27090404	0.679604	rs6934329	0.067	RP1-86C11.7	downstream	31	2.43166e-06	-0.0447435	0.00949206	3	C	T	0.2068	1f	4	15	1	1	1
rs3132388	6	28827879	0.706473	rs7752448	0.067	XXbac-BPG308K3.6	ncRNA_exonic	0	NA	NA	NA	3	C	T	0.07157	7	5	15	0	1	1
rs35610500	1	73859444	0.788758	rs12129573	0.066	RP4-598G3.1	intergenic	38509	NA	NA	NA	1	A	ACT	0.4354	NA	9	15	0	0	1
rs1363102	5	103917867	0.77721	rs35319957	0.062	RP11-6N13.1	ncRNA_intronic	0	2.59744e-08	-0.0444243	0.00798049	2	G	T	0.4801	NA	5	15	0	0	1
rs11804814	1	73859292	0.781346	rs12129573	0.06	RP4-598G3.1	intergenic	38357	2.2376e-05	0.0355303	0.00838027	1	C	T	0.4334	7	9	15	0	0	1
rs3130808	6	29189972	0.662702	rs7752448	0.06	XXbac-BPG308J9.3	intergenic	1777	NA	NA	NA	3	G	A	0.07157	6	5	15	0	1	1
rs1923202	1	73771528	0.900062	rs12129573	0.059	RP4-598G3.1	upstream	324	1.28975e-07	0.0432193	0.00818501	1	G	A	0.4205	7	9	15	0	0	1
rs35030260	6	28305508	0.709138	rs7752448	0.057	ZSCAN31	intronic	0	4.33026e-07	-0.0682721	0.013509	3	G	A	0.06759	5	1	15	1	1	1
rs3132376	6	28801168	0.695866	rs7752448	0.057	XXbac-BPG308K3.5	intergenic	4477	NA	NA	NA	3	G	A	0.07058	7	5	14	0	1	1
rs2152900	14	41966001	0.812441	rs9806026	0.057	CTD-2298J14.1	intergenic	58863	2.33972e-05	0.0346181	0.00818447	4	C	T	0.4105	7	9	15	0	1	0
rs9305104	20	49205492	0.815677	rs6095988	0.053	FAM65C	intronic	0	9.03631e-07	0.041173	0.0083829	5	G	A	0.3757	7	4	5	1	1	1
rs12128161	1	73837417	0.882305	rs12129573	0.052	RP4-598G3.1	intergenic	16482	2.41819e-07	-0.042263	0.00818427	1	C	A	0.4235	6	9	15	0	0	1
rs56401801	6	27301512	0.710307	rs149943	0.052	VN1R10P	intergenic	7769	0.000287176	-0.0572543	0.0157873	3	T	A	0.06958	3a	1	1	0	1	1
rs10789369	1	73824909	0.900062	rs12129573	0.051	RP4-598G3.1	intergenic	3974	1.72557e-07	0.0427801	0.00818491	1	G	A	0.4205	5	9	15	0	0	1
rs10477834	5	103917352	0.780145	rs35319957	0.051	RP11-6N13.1	ncRNA_intronic	0	3.97574e-08	0.0438282	0.00798048	2	C	A	0.4811	6	5	15	0	0	1
rs71559050	6	27797416	0.730636	rs149943	0.049	HIST1H4K	intergenic	1535	0.000207088	-0.0570821	0.0153852	3	C	A	0.07157	4	1	5	1	1	1
rs59449866	1	73772141	0.900062	rs12129573	0.048	RP4-598G3.1	ncRNA_intronic	0	NA	NA	NA	1	T	TG	0.4205	NA	9	15	0	0	1
rs35521717	20	49155768	0.668642	rs6095988	0.048	PTPN1	intronic	0	NA	NA	NA	5	CT	C	0.4771	NA	4	5	1	1	1
rs9257331	6	28862497	0.685307	rs7752448	0.046	HCG14	intergenic	1809	NA	NA	NA	3	G	A	0.06958	7	5	15	1	1	1
rs2121708	14	42146572	0.682137	rs9806026	0.043	LRFN5	intronic	0	5.39912e-07	-0.0399972	0.00798099	4	G	A	0.4811	NA	5	15	1	1	1
rs7546987	1	73848505	0.799473	rs12129573	0.042	RP4-598G3.1	intergenic	27570	3.27268e-07	-0.0417938	0.00818359	1	C	T	0.4314	6	7	15	0	0	1
rs200999	6	27810699	0.632273	rs149943	0.04	HIST1H2BN	intronic	0	7.93478e-06	0.101128	0.0226391	3	G	A	0.06362	NA	4	15	1	1	1
rs35982103	6	27243134	0.749426	rs6934329	0.036	XXbac-BPGBPG24O18.1	intergenic	6125	2.44669e-06	-0.0471008	0.00999481	3	C	T	0.1839	4	1	13	0	1	1
rs55810038	14	42036322	0.72106	rs9806026	0.035	CTD-2298J14.1	intergenic	11063	3.36558e-07	0.0412221	0.00808002	4	T	A	0.4841	6	9	15	0	1	1
rs13190888	6	28285985	0.707622	rs7752448	0.027	RP5-874C20.6	intergenic	1451	1.25849e-07	-0.0703444	0.0133107	3	G	A	0.06958	5	5	15	1	1	1
rs3130844	6	28916594	0.685307	rs7752448	0.026	C6orf100	intergenic	4279	NA	NA	NA	3	G	A	0.06958	4	2	15	1	1	1
rs1592757	5	103889998	0.909259	rs76025409	0.023	RP11-6N13.1	ncRNA_intronic	0	7.44772e-09	0.0484608	0.00838349	2	G	C	0.3569	6	9	15	0	0	1
rs34371502	6	28081758	0.760863	rs149943	0.023	RP1-265C24.5	intergenic	1647	2.50006e-07	0.0696798	0.0135099	3	C	T	0.07256	5	4	5	0	1	1
rs200952	6	27836976	0.87195	rs149943	0.02	HIST1H1B	intergenic	1616	7.66702e-07	-0.061812	0.0125033	3	C	T	0.08748	5	5	5	1	1	1
rs173823	5	103954801	0.756663	rs76025409	0.019	RP11-6N13.1	ncRNA_intronic	0	4.36866e-08	0.0464633	0.00848604	2	T	A	0.3171	5	7	15	0	0	1
rs7706353	5	103895016	0.841706	rs35319957	0.018	RP11-6N13.1	ncRNA_intronic	0	5.09588e-08	0.0434756	0.00798021	2	C	T	0.4692	7	9	15	0	0	1
rs1923231	1	73852939	0.788758	rs12129573	0.017	RP4-598G3.1	intergenic	32004	8.76217e-07	0.0402408	0.00818306	1	C	T	0.4354	6	9	15	0	0	1
rs10749820	1	73812598	0.882305	rs12129573	0.015	RP4-598G3.1	ncRNA_intronic	0	1.6076e-07	0.0428836	0.00818423	1	G	C	0.4235	7	9	15	0	0	1
rs66886492	6	28089731	0.760863	rs149943	0.013	ZSCAN16-AS1	ncRNA_exonic	0	1.98131e-07	-0.0702659	0.0135099	3	C	T	0.07256	7	4	5	1	1	1
rs11809026	1	73858039	0.788758	rs12129573	0.012	RP4-598G3.1	intergenic	37104	8.15657e-07	-0.0398704	0.00808471	1	C	T	0.4354	7	9	15	0	0	1
rs557042	6	27845129	0.882601	rs149943	0.01	HIST1H4L	intergenic	3839	5.38385e-07	-0.0631796	0.0126054	3	C	T	0.08648	6	5	15	1	1	1
rs1233620	6	28746171	0.695866	rs7752448	0.01	AL662890.1	intergenic	2370	NA	NA	NA	3	G	A	0.07058	4	7	13	0	1	1
rs171697	5	103956516	0.752996	rs76025409	0.005	RP11-6N13.1	ncRNA_intronic	0	4.19505e-08	-0.0465242	0.00848604	2	G	C	0.3181	5	15	15	0	0	1
rs6689032	1	73829623	0.900062	rs12129573	0.004	RP4-598G3.1	intergenic	8688	1.53118e-07	-0.0429607	0.00818492	1	G	C	0.4205	6	9	15	0	0	1
rs11157240	14	42051747	0.677906	rs9806026	0.004	CTD-2298J14.2	intergenic	5316	7.98752e-07	0.0403666	0.00817853	4	G	A	0.4682	6	5	15	0	1	1
rs3135298	6	28806303	0.685307	rs7752448	0.003	XXbac-BPG308K3.5	ncRNA_intronic	0	NA	NA	NA	3	G	C	0.06958	4	1	1	0	1	1
rs67662114	6	27932301	0.771252	rs149943	0.002	RPLP2P1	upstream	651	5.02166e-07	-0.0678944	0.01351	3	G	A	0.07356	7	14	15	1	1	1
rs2426159	20	49173179	0.619243	rs6095988	0.002	PTPN1	intronic	0	0.00011795	0.0307299	0.00798107	5	G	A	0.4861	6	4	5	1	1	1
rs570011261	5	103772750	0.672298	rs76025409	NA	RP11-6N13.1	ncRNA_intronic	0	NA	NA	NA	2	GATAT	GAT	0.3211	NA	15	15	0	0	0
rs537866099	5	104059655	0.699991	rs76025409	NA	RP11-6N13.1	ncRNA_intronic	0	NA	NA	NA	2	GTA	GTATA	0.326	NA	15	15	0	0	1
rs531253765	6	28666730	0.797778	rs149943	NA	RPSAP2	intergenic	33063	NA	NA	NA	3	CAGATAGATAGATAGAT	CAGATAGAT	0.02087	NA	5	14	0	0	1
rs528673091	6	28666730	0.797778	rs149943	NA	RPSAP2	intergenic	33063	NA	NA	NA	3	CAGATAGATAGATAGAT	CAGAT	0.0825	NA	5	14	0	1	1
rs566170678	6	28943970	0.685307	rs7752448	NA	RN7SL471P	NA	1281	NA	NA	NA	3	AATTT	AATTTATTT	0.005964	NA	5	15	0	0	1

## Sheet: T3.variant_consequence
Table 3. Functional consequences of all candidate variants in 5 genomic risk loci
This table shows the proportion of all candidate SNPs that have corresponding functional annotation assigned by ANNOVAR.
annot	ref.count	ref.prop	count	prop	enrichment	fisher.P
intronic	9137749	0.36432	145	0.115079	0.315875	1.96059e-89
ncRNA_intronic	2884355	0.114998	296	0.234921	2.04282	7.4168e-33
upstream	266686	0.0106327	43	0.034127	3.20963	7.35526e-11
ncRNA_exonic	259951	0.0103642	36	0.0285714	2.75675	1.06157e-07
downstream	284177	0.0113301	38	0.0301587	2.66183	1.13204e-07
intergenic	11684523	0.465859	676	0.536508	1.15165	5.56567e-07
UTR3	233824	0.0093225	6	0.0047619	0.510797	0.104838
splicing	2830	0.000112831	1	0.000793651	7.03396	0.132534
UTR5	71546	0.00285252	6	0.0047619	1.66937	0.18214
exonic	254736	0.0101563	13	0.0103175	1.01587	0.887985
ncRNA_splicing	1313	5.23489e-05	0	0	0	1

## Sheet: T4.partition.h2
Table 4.Heritability enrichment of 53 functional annotation categories for differential genetic variants.
Annotation categories with p values below Bonferroni-corrected significance (0.05/53=9.43E-04) are highlighted in bold. SNP functional annotations obtained from https://github.com/bulik/ldsc and heritability calculated using LDscore regression. Prop.h2 = SNP-based heritability; H3K9ac = histone acetylation mark of active enhancher/promoter regions; TSS = transcription start site; 3'-UTR = untrans…
Category	Prop._SNPs	Prop._h2	Prop._h2_std_error	Enrichment	Enrichment_std_error	Enrichment_p
Conserved_LindbladToh_0	0.0260625	0.507105	0.0796853	19.4573	3.05747	6.25617e-09
TSS_Hoffman.extend.500_0	0.0348255	0.210456	0.039935	6.04315	1.14672	3.37433e-05
FetalDHS_Trynka.extend.500_0	0.28501	0.817165	0.12519	2.86714	0.439247	3.78131e-05
H3K9ac_peaks_Trynka_0	0.0387701	0.34183	0.0802995	8.81683	2.07117	0.000104404
TSS_Hoffman_0	0.0182189	0.178946	0.0440304	9.82202	2.41675	0.000298283
Conserved_LindbladToh.extend.500_0	0.332514	0.620862	0.0828556	1.86718	0.249179	0.000465077
PromoterFlanking_Hoffman_0	0.00842726	0.130407	0.0384224	15.4744	4.55929	0.000944088
H3K4me3_Trynka_0	0.133307	0.420245	0.0897373	3.15245	0.673161	0.00107754
H3K9ac_Trynka_0	0.126111	0.378645	0.0804819	3.00247	0.638183	0.00257926
DHS_Trynka.extend.500_0	0.498779	0.859102	0.117633	1.72241	0.235842	0.00274632
H3K4me1_Trynka_0	0.426568	0.784864	0.119471	1.83995	0.280075	0.00301564
H3K9ac_Trynka.extend.500_0	0.230583	0.46296	0.0776857	2.00777	0.33691	0.00331326
DGF_ENCODE_0	0.137594	0.495294	0.156001	3.59969	1.13378	0.0221949
H3K4me1_peaks_Trynka_0	0.171318	0.508337	0.146891	2.96721	0.857416	0.0225908
H3K4me3_peaks_Trynka_0	0.0417894	0.234683	0.0851955	5.61585	2.03869	0.024489
FetalDHS_Trynka_0	0.0847566	0.37706	0.13614	4.44875	1.60625	0.0337318
H3K4me1_Trynka.extend.500_0	0.609157	0.759224	0.070348	1.24635	0.115484	0.0393832
PromoterFlanking_Hoffman.extend.500_0	0.0334715	0.141086	0.0522166	4.21512	1.56003	0.0420725
DHS_Trynka_0	0.167755	0.494258	0.176516	2.94631	1.05223	0.0667344
DHS_peaks_Trynka_0	0.111766	0.385064	0.156458	3.44527	1.39988	0.0836107
TFBS_ENCODE_0	0.132451	0.344629	0.128438	2.60194	0.969703	0.101565
Repressed_Hoffman.extend.500_0	0.719053	0.64075	0.0481123	0.891102	0.0669106	0.105448
Transcribed_Hoffman_0	0.345418	0.182693	0.108494	0.528904	0.314094	0.140894
Enhancer_Hoffman_0	0.0633203	0.187329	0.0857745	2.95843	1.35461	0.156455
Enhancer_Andersson.extend.500_0	0.0190691	0.070461	0.0384444	3.69503	2.01605	0.18483
Enhancer_Hoffman.extend.500_0	0.153929	0.243121	0.0745755	1.57943	0.484479	0.238148
Coding_UCSC_0	0.0146582	0.0610221	0.0404701	4.16302	2.76093	0.253603
UTR_5_UCSC.extend.500_0	0.0278058	0.0640728	0.0327093	2.30429	1.17635	0.268941
Intron_UCSC_0	0.387453	0.434449	0.0445084	1.1213	0.114874	0.286009
Promoter_UCSC_0	0.0311637	0.0824464	0.0493338	2.64559	1.58305	0.303849
H3K27ac_Hnisz_0	0.391169	0.450447	0.0594689	1.15154	0.152029	0.320799
Enhancer_Andersson_0	0.00433537	-0.0224738	0.0270768	-5.18382	6.24556	0.32938
WeakEnhancer_Hoffman.extend.500_0	0.0889585	0.142341	0.0590394	1.60008	0.663674	0.368793
H3K4me3_Trynka.extend.500_0	0.255482	0.330354	0.0836196	1.29306	0.327301	0.376128
Promoter_UCSC.extend.500_0	0.0386271	0.0717952	0.0374419	1.85868	0.969319	0.378938
H3K27ac_PGC2_0	0.269477	0.339998	0.0908864	1.2617	0.33727	0.439437
Intron_UCSC.extend.500_0	0.39713	0.421427	0.0351817	1.06118	0.0885898	0.486058
H3K27ac_Hnisz.extend.500_0	0.422591	0.377434	0.0711489	0.893143	0.168364	0.523139
WeakEnhancer_Hoffman_0	0.0210925	0.0578805	0.0587796	2.74412	2.78675	0.53329
Transcribed_Hoffman.extend.500_0	0.763062	0.810259	0.0785428	1.06185	0.102931	0.547619
CTCF_Hoffman_0	0.0238288	-0.0148536	0.0668098	-0.623345	2.80373	0.560236
CTCF_Hoffman.extend.500_0	0.0710622	0.110614	0.0722114	1.55659	1.01617	0.586373
Repressed_Hoffman_0	0.461222	0.402831	0.138035	0.8734	0.29928	0.671413
SuperEnhancer_Hnisz.extend.500_0	0.171607	0.183883	0.0295947	1.07153	0.172456	0.679887
UTR_3_UCSC.extend.500_0	0.0269311	0.0157115	0.0288535	0.583396	1.07138	0.697263
TFBS_ENCODE.extend.500_0	0.343444	0.29882	0.126321	0.87007	0.367808	0.722895
Coding_UCSC.extend.500_0	0.0645554	0.0515234	0.039295	0.798127	0.608702	0.74018
DGF_ENCODE.extend.500_0	0.541501	0.578293	0.122473	1.06794	0.226174	0.76449
UTR_3_UCSC_0	0.0110542	0.0191748	0.0314478	1.73461	2.84486	0.796336
H3K27ac_PGC2.extend.500_0	0.336034	0.31629	0.0821566	0.941244	0.244489	0.809702
UTR_5_UCSC_0	0.00542453	0.00109575	0.0190658	0.201999	3.51474	0.820551
SuperEnhancer_Hnisz_0	0.16842	0.1718	0.0350455	1.02007	0.208083	0.923211
base_0	1	1	6.35732e-08	1	6.35732e-08	NA

## Sheet: T5.mapping_genes
Table 5. Genes mapped by differential genetic variants using positional, eQTL and chromotin interaction mapping strategies in FUMA.
Genes mapped by all three strategies are highlighted in bold. Strat bp=start position of one gene; End bp=End position of one gene; pLI=probability of loss of function mutation intolerance (higher scores indicate higher probability); ncRVIS=Non-coding residual variation intolerance score. The higher the score is, the more intolerant to noncoding variants the gene is; posMap SNPs=SNPs mapped to th…
Gene_name	entrezID	chr	start	end	Positional_mapping	eQTL_mapping	CI_mapping	minGwasP	pLI	ncRVIS	strand	posMapMaxCADD	eqtlMapminP	eqtlMapminQ	eqtlMapts	eqtlDirection	ciMapts	IndSigSNPs	GenomicLocus
HIST1H2BJ	8970	6	27093676	27100541	Yes	Yes	Yes	1.36769e-09	0.478842	0.308582	-1	4	1.89494e-05	0.0186181	GTEx/v7/Adipose_Subcutaneous	-	Promoter_anchored_loops:Adult_Cortex:Fetal_Cortex:Adrenal:Aorta:Bladder:Dorsolateral_Prefrontal_Cortex:Hippocampus:Left_Ventricle:Liver:Lung:Pancreas:Right_Ventricle:Spleen:GM12878:IMR90:Mesenchymal_Stem_Cell:Mesendoderm:Neural_Progenitor_Cell:Trophoblast-like_Cell:hESC	rs6934329;rs149943;rs7752448;rs149943:rs6934329:rs149943:rs7752448:rs6905391:rs6905391;rs7752448:rs6905391	3
HIST1H2BK	85236	6	27106073	27114619	Yes	Yes	Yes	1.36769e-09	0.490754	-0.0430523	-1	3.931	1.6259e-44	0	eQTLGen_cis_eQTLs:GTEx/v8/Adipose_Subcutaneous:GTEx/v8/Adipose_Visceral_Omentum:GTEx/v8/Artery_Tibial:GTEx/v8/Breast_Mammary_Tissue:GTEx/v8/Esophagus_Mucosa:GTEx/v8/Nerve_Tibial:GTEx/v8/Skin_Sun_Exposed_Lower_leg:GTEx/v7/Adipose_Subcutaneous:GTEx/v7/Adipose_Visceral_Omentum:GTEx/v7/Esophagus_Mucosa:GTEx/v7/Lung:GTEx/v7/Nerve_Tibial:GTEx/v6/Adipose_Subcutaneous	-	Promoter_anchored_loops:Adult_Cortex:Fetal_Cortex:Adrenal:Aorta:Bladder:Dorsolateral_Prefrontal_Cortex:Hippocampus:Left_Ventricle:Liver:Lung:Pancreas:Right_Ventricle:Spleen:GM12878:IMR90:Mesenchymal_Stem_Cell:Mesendoderm:Neural_Progenitor_Cell:Trophoblast-like_Cell:hESC	rs6934329;rs149943;rs7752448;rs6905391;rs149943:rs7752448;rs149943:rs6934329:rs6905391;rs149943:rs6905391;rs7752448:rs7752448:rs6905391	3
PRSS16	10279	6	27215480	27224403	Yes	Yes	Yes	3.81313e-09	2.23792e-06	0.00884812	1	15.96	1.2239e-108	0	eQTLcatalogue/Fairfax_2012_B-cell_CD19:eQTLcatalogue/TwinsUK_ge_LCL:eQTLcatalogue/TwinsUK_ge_skin:PsychENCODE_eQTLs:DICE/T_CD4_TH17:DICE/T_CD4_TH2:eQTLGen_cis_eQTLs:BIOSQTL/BIOS_eQTL_geneLevel:GTEx/v8/Adipose_Subcutaneous:GTEx/v8/Adipose_Visceral_Omentum:GTEx/v8/Adrenal_Gland:GTEx/v8/Whole_Blood:GTEx/v8/Artery_Aorta:GTEx/v8/Artery_Coronary:GTEx/v8/Artery_Tibial:GTEx/v8/Brain_Cerebellar_Hemisphere…	-	Promoter_anchored_loops:Adult_Cortex:Fetal_Cortex:Aorta:Left_Ventricle:Liver:Pancreas:Spleen:GM12878:IMR90:Mesenchymal_Stem_Cell:Mesendoderm:Neural_Progenitor_Cell:Trophoblast-like_Cell:hESC	rs6934329;rs149943;rs7752448;rs6905391;rs149943:rs7752448;rs149943:rs7752448:rs6934329:rs6905391:rs6905391	3
ZNF391	346157	6	27342394	27371683	Yes	Yes	Yes	8.78544e-10	9.25869e-07	1.23172	1	8.5	3.0509e-17	0	eQTLcatalogue/TwinsUK_ge_LCL:PsychENCODE_eQTLs:eQTLGen_cis_eQTLs:BIOSQTL/BIOS_eQTL_geneLevel:GTEx/v8/Adipose_Subcutaneous:GTEx/v8/Adipose_Visceral_Omentum:GTEx/v8/Artery_Aorta:GTEx/v8/Artery_Coronary:GTEx/v8/Artery_Tibial:GTEx/v8/Breast_Mammary_Tissue:GTEx/v8/Colon_Sigmoid:GTEx/v8/Colon_Transverse:GTEx/v8/Esophagus_Mucosa:GTEx/v8/Esophagus_Muscularis:GTEx/v8/Heart_Atrial_Appendage:GTEx/v8/Lung:GT…	-	Adult_Cortex:Left_Ventricle:Liver:GM12878:IMR90:Mesenchymal_Stem_Cell:Mesendoderm:Neural_Progenitor_Cell:Trophoblast-like_Cell:hESC	rs7752448;rs149943;rs6905391;rs6934329;rs149943:rs149943:rs6934329:rs7752448	3
ZNF184	7738	6	27418522	27440897	Yes	Yes	Yes	3.81313e-09	0.133749	-0.545662	-1	10.07	4.16632e-08	0.000449227	GTEx/v8/Brain_Caudate_basal_ganglia:GTEx/v8/Muscle_Skeletal:GTEx/v7/Brain_Hypothalamus:GTEx/v7/Muscle_Skeletal	-	Promoter_anchored_loops:Adult_Cortex:Fetal_Cortex:Aorta:Dorsolateral_Prefrontal_Cortex:Hippocampus:Left_Ventricle:Liver:Lung:Pancreas:Psoas:Right_Ventricle:Spleen:GM12878:IMR90:Mesenchymal_Stem_Cell:Mesendoderm:Neural_Progenitor_Cell:Trophoblast-like_Cell:hESC	rs149943;rs7752448;rs6934329;rs6905391;rs149943:rs6934329:rs149943:rs7752448:rs6905391;rs149943:rs6905391:rs6905391	3
HIST1H2BL	8340	6	27775257	27775709	Yes	Yes	Yes	3.81313e-09	0.00286755	-0.030111	-1	16.23	0.000475577	0.0317134	PsychENCODE_eQTLs	-	Promoter_anchored_loops:Adult_Cortex:Fetal_Cortex:Aorta:Hippocampus:Left_Ventricle:Liver:Right_Ventricle:Spleen:GM12878:IMR90:Mesenchymal_Stem_Cell:Mesendoderm:Neural_Progenitor_Cell:Trophoblast-like_Cell:hESC	rs7752448;rs149943;rs6934329:rs7752448;rs149943:rs149943:rs6905391;rs149943:rs6905391:rs6905391;rs7752448:rs7752448	3
HIST1H3H	8357	6	27777842	27778314	Yes	Yes	Yes	3.81313e-09	0.0249392	-0.177817	1	16.23	1.1239e-06	0.00341243	eQTLGen_cis_eQTLs	-	Promoter_anchored_loops:Adult_Cortex:Fetal_Cortex:Aorta:Hippocampus:Left_Ventricle:Liver:Right_Ventricle:Spleen:GM12878:IMR90:Mesenchymal_Stem_Cell:Mesendoderm:Neural_Progenitor_Cell:Trophoblast-like_Cell:hESC	rs7752448;rs149943;rs6934329:rs7752448;rs149943:rs149943:rs6905391;rs149943:rs6905391:rs6905391;rs7752448:rs7752448	3
HIST1H4J	8363	6	27791884	27792257	Yes	Yes	Yes	8.78544e-10	0.423754	0.59845	1	9.571	2.45547e-08	3.45363e-05	PsychENCODE_eQTLs:BIOSQTL/BIOS_eQTL_geneLevel:GTEx/v6/Adipose_Subcutaneous:GTEx/v6/Adrenal_Gland:GTEx/v6/Breast_Mammary_Tissue:GTEx/v6/Nerve_Tibial:GTEx/v6/Thyroid	+	Promoter_anchored_loops:Adult_Cortex:Fetal_Cortex:Aorta:Hippocampus:Left_Ventricle:Liver:Right_Ventricle:Spleen:GM12878:IMR90:Mesenchymal_Stem_Cell:Mesendoderm:Neural_Progenitor_Cell:Trophoblast-like_Cell:hESC	rs149943;rs7752448;rs6934329;rs6905391;rs6934329:rs149943:rs7752448;rs149943:rs6905391;rs149943:rs6905391:rs6905391;rs7752448:rs7752448	3
HIST1H4K	8362	6	27798952	27799305	Yes	Yes	Yes	8.78544e-10	0.429119	0.387416	-1	12.22	1.7293e-19	0	eQTLGen_cis_eQTLs:BIOSQTL/BIOS_eQTL_geneLevel:GTEx/v7/Colon_Transverse:GTEx/v7/Spleen:GTEx/v7/Thyroid:GTEx/v6/Artery_Aorta:GTEx/v6/Thyroid	+	Promoter_anchored_loops:Adult_Cortex:Fetal_Cortex:Aorta:Hippocampus:Left_Ventricle:Liver:Right_Ventricle:Spleen:GM12878:IMR90:Mesenchymal_Stem_Cell:Mesendoderm:Neural_Progenitor_Cell:Trophoblast-like_Cell:hESC	rs149943;rs7752448;rs6934329;rs6905391;rs6934329:rs149943:rs7752448;rs149943:rs6905391;rs149943:rs6905391:rs6905391;rs7752448:rs7752448	3
HIST1H2AK	8330	6	27805658	27806117	Yes	Yes	Yes	3.81313e-09	0.0684285	-0.0412441	-1	12.22	5.2978e-07	0.00138187	eQTLGen_cis_eQTLs:BIOSQTL/BIOS_eQTL_geneLevel:BRAINEAC/OCTX	+	Promoter_anchored_loops:Adult_Cortex:Fetal_Cortex:Aorta:Bladder:Left_Ventricle:Liver:Psoas:Right_Ventricle:Spleen:GM12878:IMR90:Mesenchymal_Stem_Cell:Mesendoderm:Neural_Progenitor_Cell:Trophoblast-like_Cell:hESC	rs149943;rs7752448;rs149943:rs6934329:rs7752448;rs149943:rs6905391;rs149943:rs7752448:rs6905391:rs6905391	3
HIST1H2BN	8341	6	27806323	27823487	Yes	Yes	Yes	3.81313e-09	0.139775	0.145508	1	15.9	2.36709e-06	0.00215173	GTEx/v8/Artery_Aorta:GTEx/v8/Esophagus_Gastroesophageal_Junction:GTEx/v8/Esophagus_Muscularis:GTEx/v8/Cells_Cultured_fibroblasts:GTEx/v8/Skin_Not_Sun_Exposed_Suprapubic:GTEx/v7/Esophagus_Gastroesophageal_Junction	+	Promoter_anchored_loops:Adult_Cortex:Fetal_Cortex:Aorta:Bladder:Left_Ventricle:Liver:Psoas:Right_Ventricle:Spleen:GM12878:IMR90:Mesenchymal_Stem_Cell:Mesendoderm:Neural_Progenitor_Cell:Trophoblast-like_Cell:hESC	rs149943;rs7752448;rs6905391;rs6934329;rs149943:rs6934329:rs7752448;rs149943:rs6905391;rs149943:rs7752448:rs6905391:rs6905391	3
HIST1H1B	3009	6	27834570	27835359	Yes	Yes	Yes	3.81313e-09	0.509139	-0.0898951	-1	15.9	4.83112e-06	0.00401805	GTEx/v8/Skin_Not_Sun_Exposed_Suprapubic	+	Adult_Cortex:Fetal_Cortex:Aorta:Bladder:Left_Ventricle:Liver:Psoas:Right_Ventricle:Spleen:GM12878:IMR90:Mesenchymal_Stem_Cell:Mesendoderm:Neural_Progenitor_Cell:Trophoblast-like_Cell:hESC	rs149943;rs7752448;rs6934329;rs6905391;rs6934329:rs149943:rs7752448;rs149943:rs6905391;rs149943:rs7752448:rs6905391:rs6905391	3
HIST1H4L	8368	6	27840926	27841289	Yes	Yes	Yes	3.81313e-09	0.191235	0.42689	-1	15.9	4.2216e-05	0.00394854	PsychENCODE_eQTLs	+	EP_links_oneway:Promoter_anchored_loops:Fetal_Cortex:Aorta:Bladder:Hippocampus:Left_Ventricle:Liver:Lung:Pancreas:Right_Ventricle:Spleen:GM12878:IMR90:Mesenchymal_Stem_Cell:Mesendoderm:Neural_Progenitor_Cell:Trophoblast-like_Cell:hESC	rs149943;rs7752448;rs6934329:rs149943:rs7752448;rs149943:rs6905391;rs149943:rs6905391:rs6905391;rs7752448:rs7752448	3
HIST1H3J	8356	6	27858093	27860884	Yes	Yes	Yes	8.78544e-10	0.695884	-0.189708	-1	10.73	6.71462e-24	3.89125e-33	GTEx/v8/Testis:GTEx/v7/Testis:GTEx/v6/Testis	-	EP_links_oneway:Promoter_anchored_loops:Adult_Cortex:Fetal_Cortex:Aorta:Bladder:Hippocampus:Left_Ventricle:Liver:Lung:Pancreas:Right_Ventricle:Spleen:GM12878:IMR90:Mesenchymal_Stem_Cell:Mesendoderm:Neural_Progenitor_Cell:Trophoblast-like_Cell:hESC	rs149943;rs7752448;rs6934329;rs6905391;rs6934329:rs149943:rs7752448;rs149943:rs6905391;rs7752448:rs6905391:rs7752448	3
ZNF165	7718	6	28048753	28057341	Yes	Yes	Yes	8.78544e-10	0.000563292	0.227981	1	10.67	3.1616e-27	0	eQTLcatalogue/BLUEPRINT_ge_neutrophil:PsychENCODE_eQTLs:eQTLGen_cis_eQTLs:BIOSQTL/BIOS_eQTL_geneLevel:CMC_SVA_cis:CMC_NoSVA_cis:GTEx/v8/Adipose_Subcutaneous:GTEx/v8/Adipose_Visceral_Omentum:GTEx/v8/Artery_Aorta:GTEx/v8/Artery_Tibial:GTEx/v8/Colon_Sigmoid:GTEx/v8/Esophagus_Mucosa:GTEx/v8/Esophagus_Muscularis:GTEx/v8/Heart_Left_Ventricle:GTEx/v8/Muscle_Skeletal:GTEx/v8/Nerve_Tibial:GTEx/v8/Cells_Cu…	+	Liver:GM12878:IMR90:Mesenchymal_Stem_Cell:Mesendoderm:Trophoblast-like_Cell:hESC	rs7752448;rs149943;rs6905391;rs6934329;rs149943:rs6905391:rs6905391;rs7752448:rs149943:rs6905391;rs149943:rs7752448	3
ZSCAN16	80345	6	28092338	28097860	Yes	Yes	Yes	8.78544e-10	2.67303e-06	0.184187	1	5.996	4.4572e-84	0	eQTLcatalogue/BLUEPRINT_ge_neutrophil:eQTLcatalogue/CEDAR_transverse_colon:PsychENCODE_eQTLs:DICE/T_CD4_TH1:DICE/T_CD4_TH17:DICE/T_CD4_naive_TREG:eQTLGen_cis_eQTLs:BIOSQTL/BIOS_eQTL_geneLevel:CMC_SVA_cis:GTEx/v8/Heart_Left_Ventricle:GTEx/v8/Thyroid	-	Promoter_anchored_loops:Adult_Cortex:Fetal_Cortex:Aorta:Left_Ventricle:Liver:Pancreas:Spleen:GM12878:IMR90:Mesenchymal_Stem_Cell:Mesendoderm:Trophoblast-like_Cell:hESC	rs6905391;rs149943;rs7752448;rs6934329;rs7752448:rs7752448;rs149943:rs6905391;rs149943:rs6905391:rs7752448:rs6934329:rs149943	3
ZKSCAN8	7745	6	28109688	28127250	Yes	Yes	Yes	8.78544e-10	0.000231595	-0.142528	1	13.42	3.10149e-13	9.78787e-11	eQTLcatalogue/BLUEPRINT_ge_neutrophil:PsychENCODE_eQTLs:eQTLGen_cis_eQTLs:CMC_SVA_cis:GTEx/v8/Adipose_Subcutaneous:GTEx/v8/Brain_Cerebellum:GTEx/v8/Brain_Cortex:GTEx/v8/Brain_Frontal_Cortex_BA9:GTEx/v8/Brain_Hippocampus:GTEx/v8/Brain_Nucleus_accumbens_basal_ganglia:GTEx/v8/Muscle_Skeletal:GTEx/v8/Nerve_Tibial:GTEx/v7/Brain_Cerebellum:GTEx/v7/Nerve_Tibial	+	Promoter_anchored_loops:Adult_Cortex:Fetal_Cortex:Aorta:Left_Ventricle:Liver:Pancreas:Spleen:GM12878:IMR90:Mesenchymal_Stem_Cell:Mesendoderm:Trophoblast-like_Cell:hESC	rs6905391;rs149943;rs7752448;rs6934329;rs7752448:rs7752448;rs149943:rs6905391;rs149943:rs6905391:rs6934329:rs149943:rs7752448	3
ZSCAN9	7746	6	28192664	28201260	Yes	Yes	Yes	8.78544e-10	4.10249e-08	0.461166	1	7.251	3.928e-40	0	eQTLcatalogue/BLUEPRINT_ge_neutrophil:eQTLcatalogue/TwinsUK_ge_fat:PsychENCODE_eQTLs:eQTLGen_cis_eQTLs:CMC_SVA_cis:GTEx/v8/Adipose_Subcutaneous:GTEx/v8/Artery_Aorta:GTEx/v8/Artery_Tibial:GTEx/v8/Brain_Cerebellar_Hemisphere:GTEx/v8/Brain_Cerebellum:GTEx/v8/Brain_Cortex:GTEx/v8/Brain_Hippocampus:GTEx/v8/Colon_Transverse:GTEx/v8/Nerve_Tibial:GTEx/v8/Pituitary:GTEx/v8/Cells_Cultured_fibroblasts:GTEx/…	-	Adult_Cortex:Fetal_Cortex:Aorta:Liver:GM12878:IMR90:Mesenchymal_Stem_Cell:Mesendoderm:Trophoblast-like_Cell:hESC	rs6905391;rs149943;rs7752448;rs6934329;rs149943:rs6905391;rs7752448:rs6905391:rs7752448:rs6934329:rs149943	3
ZKSCAN4	387032	6	28212401	28227011	Yes	Yes	Yes	8.78544e-10	6.74288e-05	0.661631	-1	22.3	1.4646e-138	0	eQTLcatalogue/BLUEPRINT_ge_monocyte:eQTLcatalogue/BLUEPRINT_ge_neutrophil:eQTLcatalogue/CEDAR_neutrophil_CD15:eQTLcatalogue/Lepik_2017_ge_blood:eQTLcatalogue/Quach_2016_ge_monocyte_LPS:eQTLcatalogue/Quach_2016_ge_monocyte_naive:DICE/T_CD8_naive:eQTLGen_cis_eQTLs:BIOSQTL/BIOS_eQTL_geneLevel:CMC_NoSVA_cis:GTEx/v8/Adipose_Visceral_Omentum:GTEx/v8/Whole_Blood:GTEx/v8/Cells_Cultured_fibroblasts:GTEx/v…	-	Adult_Cortex:Fetal_Cortex:Aorta:Left_Ventricle:Liver:Spleen:GM12878:IMR90:Mesenchymal_Stem_Cell:Mesendoderm:Trophoblast-like_Cell:hESC	rs7752448;rs149943;rs6905391;rs6934329;rs149943:rs6905391;rs7752448:rs6905391:rs7752448:rs6934329:rs149943	3
NKAPL	222698	6	28227098	28228736	Yes	Yes	Yes	8.78544e-10	0.000165621	0.0513426	1	22.3	1.14392e-06	0.000834988	GTEx/v8/Adipose_Subcutaneous:GTEx/v8/Esophagus_Muscularis:GTEx/v7/Testis	+	Adult_Cortex:Fetal_Cortex:Aorta:Left_Ventricle:Liver:Spleen:GM12878:IMR90:Mesenchymal_Stem_Cell:Mesendoderm:Trophoblast-like_Cell:hESC	rs6905391;rs7752448;rs149943;rs149943:rs6905391;rs7752448:rs6905391:rs7752448:rs6934329:rs149943	3
PGBD1	84547	6	28249314	28270326	Yes	Yes	Yes	8.78544e-10	1.46735e-05	-0.0800605	1	14.75	1.478e-49	0	DICE/T_CD4_naive:DICE/T_CD8_naive:DICE/Monocyte_non_classical:DICE/T_CD4_TFH:DICE/T_CD4_TH17:DICE/T_CD4_TH1_17:DICE/T_CD4_TH2:DICE/T_CD4_naive_TREG:eQTLGen_cis_eQTLs:BIOSQTL/BIOS_eQTL_geneLevel:CMC_SVA_cis:GTEx/v8/Adipose_Visceral_Omentum:GTEx/v8/Brain_Caudate_basal_ganglia:GTEx/v8/Brain_Cerebellar_Hemisphere:GTEx/v8/Brain_Cerebellum:GTEx/v8/Brain_Spinal_cord_cervical_c-1:GTEx/v8/Breast_Mammary_T…	-	Adult_Cortex:Fetal_Cortex:Left_Ventricle:Liver:GM12878:IMR90:Mesenchymal_Stem_Cell:Mesendoderm:Trophoblast-like_Cell:hESC	rs6905391;rs7752448;rs149943;rs149943:rs6905391;rs7752448:rs6905391:rs7752448:rs6934329:rs149943	3
ZSCAN31	64288	6	28292470	28324048	Yes	Yes	Yes	8.78544e-10	3.77127e-09	1.10713	-1	13.57	3.71606e-30	7.04604e-48	eQTLcatalogue/BrainSeq_ge_brain:eQTLcatalogue/CEDAR_transverse_colon:eQTLcatalogue/TwinsUK_ge_fat:eQTLcatalogue/TwinsUK_ge_skin:PsychENCODE_eQTLs:CMC_SVA_cis:CMC_SVA_trans:CMC_NoSVA_cis:BRAINEAC/WHMT:GTEx/v8/Adipose_Subcutaneous:GTEx/v8/Adipose_Visceral_Omentum:GTEx/v8/Artery_Coronary:GTEx/v8/Brain_Amygdala:GTEx/v8/Brain_Anterior_cingulate_cortex_BA24:GTEx/v8/Brain_Caudate_basal_ganglia:GTEx/v8/B…	-	Promoter_anchored_loops:Aorta:Left_Ventricle:Liver:Spleen:GM12878:IMR90:Mesenchymal_Stem_Cell:Mesendoderm:Trophoblast-like_Cell:hESC	rs7752448;rs149943;rs6905391;rs6934329;rs149943:rs6905391;rs149943:rs6905391:rs6905391;rs7752448:rs6934329:rs149943	3
ZKSCAN3	80317	6	28317691	28336947	Yes	Yes	Yes	8.78544e-10	0.000122608	-0.652443	1	13.57	7.102e-53	0	eQTLcatalogue/BrainSeq_ge_brain:eQTLcatalogue/GEUVADIS_ge_LCL:eQTLcatalogue/TwinsUK_ge_fat:eQTLcatalogue/TwinsUK_ge_LCL:eQTLcatalogue/TwinsUK_ge_skin:PsychENCODE_eQTLs:eQTLGen_cis_eQTLs:BIOSQTL/BIOS_eQTL_geneLevel:CMC_SVA_cis:CMC_NoSVA_cis:GTEx/v8/Adipose_Subcutaneous:GTEx/v8/Adipose_Visceral_Omentum:GTEx/v8/Whole_Blood:GTEx/v8/Artery_Aorta:GTEx/v8/Artery_Tibial:GTEx/v8/Breast_Mammary_Tissue:GTEx…	+	Promoter_anchored_loops:Adult_Cortex:Fetal_Cortex:Aorta:Left_Ventricle:Liver:GM12878:IMR90:Mesenchymal_Stem_Cell:Mesendoderm:Trophoblast-like_Cell:hESC	rs7752448;rs149943;rs6905391;rs7752448:rs7752448;rs149943:rs6905391;rs149943:rs6905391:rs6934329:rs149943	3
ZSCAN12	9753	6	28346732	28367511	Yes	Yes	Yes	1.85001e-08	1.43992e-05	NA	-1	9.552	1.0997e-05	6.45566e-06	GTEx/v8/Artery_Tibial:GTEx/v8/Skin_Sun_Exposed_Lower_leg:GTEx/v7/Brain_Cerebellar_Hemisphere:GTEx/v7/Skin_Sun_Exposed_Lower_leg:GTEx/v6/Muscle_Skeletal	+	Promoter_anchored_loops:Adult_Cortex:Left_Ventricle:Liver:GM12878:IMR90:Mesenchymal_Stem_Cell:Mesendoderm:Trophoblast-like_Cell:hESC	rs7752448;rs149943;rs6905391;rs7752448:rs7752448;rs149943:rs6905391:rs6934329:rs149943:rs6905391;rs149943:rs7752448	3
ZSCAN23	222696	6	28399707	28411279	Yes	Yes	Yes	8.78544e-10	0.00270295	0.0706565	-1	2.102	1.22977e-27	5.06862e-55	eQTLcatalogue/GENCORD_ge_LCL:eQTLcatalogue/GEUVADIS_ge_LCL:eQTLcatalogue/HipSci_ge_iPSC:eQTLcatalogue/TwinsUK_ge_LCL:PsychENCODE_eQTLs:BIOSQTL/BIOS_eQTL_geneLevel:CMC_SVA_cis:CMC_SVA_trans:CMC_NoSVA_cis:GTEx/v8/Adipose_Subcutaneous:GTEx/v8/Adipose_Visceral_Omentum:GTEx/v8/Artery_Aorta:GTEx/v8/Artery_Tibial:GTEx/v8/Brain_Cerebellar_Hemisphere:GTEx/v8/Brain_Cerebellum:GTEx/v8/Brain_Cortex:GTEx/v8/B…	-	IMR90:Mesenchymal_Stem_Cell:hESC	rs7752448;rs149943;rs6905391;rs149943:rs6934329	3
TRIM27	5987	6	28870779	28891766	Yes	Yes	Yes	8.78544e-10	0.878752	-0.142068	-1	18.69	6.1851e-21	0	eQTLcatalogue/BLUEPRINT_ge_monocyte:eQTLcatalogue/TwinsUK_ge_skin:eQTLGen_cis_eQTLs:BIOSQTL/BIOS_eQTL_geneLevel:GTEx/v8/Adipose_Subcutaneous:GTEx/v8/Adipose_Visceral_Omentum:GTEx/v8/Esophagus_Mucosa:GTEx/v8/Muscle_Skeletal:GTEx/v8/Skin_Not_Sun_Exposed_Suprapubic:GTEx/v8/Skin_Sun_Exposed_Lower_leg:GTEx/v8/Stomach:GTEx/v8/Testis:GTEx/v7/Esophagus_Mucosa:GTEx/v7/Muscle_Skeletal:GTEx/v7/Skin_Not_Sun_…	+	Promoter_anchored_loops:Left_Ventricle:Spleen:GM12878:IMR90:Mesenchymal_Stem_Cell:Trophoblast-like_Cell:hESC	rs7752448;rs149943;rs6905391;rs149943:rs149943:rs6934329:rs7752448:rs6905391	3
C6orf100	729583	6	28911654	28912314	Yes	Yes	Yes	8.78544e-10	NA	NA	1	3.641	8.38217e-18	4.19108e-14	eQTLcatalogue/Alasoo_2018_ge_macrophage_Salmonella:eQTLcatalogue/Fairfax_2014_IFN24:eQTLcatalogue/HipSci_ge_iPSC:eQTLcatalogue/Quach_2016_ge_monocyte_IAV:GTEx/v8/Brain_Cortex:GTEx/v6/Artery_Aorta	+	Promoter_anchored_loops:Left_Ventricle:Spleen:GM12878:IMR90:Mesenchymal_Stem_Cell:Trophoblast-like_Cell:hESC	rs7752448;rs149943;rs6905391;rs149943:rs7752448:rs149943:rs6934329:rs6905391	3
ZNF311	282890	6	28962562	28973093	Yes	Yes	Yes	3.81313e-09	0.000129446	0.377858	-1	11.6	9.10558e-08	1.15356e-17	eQTLcatalogue/GENCORD_ge_T-cell:GTEx/v8/Artery_Tibial:GTEx/v8/Cells_Cultured_fibroblasts	NA	Aorta:Left_Ventricle:Liver:Lung:Spleen:GM12878:IMR90:Mesenchymal_Stem_Cell:Mesendoderm:Neural_Progenitor_Cell:Trophoblast-like_Cell:hESC	rs7752448;rs149943;rs149943:rs7752448;rs149943:rs7752448:rs6934329:rs6905391;rs149943:rs6905391:rs6905391	3
LRFN5	145581	14	42076773	42373752	Yes	Yes	Yes	3.87051e-08	0.712325	0.122069	1	21.5	1.57694e-33	9.65498e-27	eQTLcatalogue/HipSci_ge_iPSC:PsychENCODE_eQTLs:CMC_SVA_cis:CMC_NoSVA_cis:GTEx/v8/Adipose_Subcutaneous:GTEx/v8/Artery_Aorta:GTEx/v8/Artery_Tibial:GTEx/v8/Brain_Cerebellar_Hemisphere:GTEx/v8/Brain_Cerebellum:GTEx/v8/Esophagus_Muscularis:GTEx/v8/Nerve_Tibial:GTEx/v8/Cells_Cultured_fibroblasts:GTEx/v8/Skin_Not_Sun_Exposed_Suprapubic:GTEx/v8/Skin_Sun_Exposed_Lower_leg:GTEx/v8/Spleen:GTEx/v8/Thyroid:GT…	-	EP_correlation_cell_type_oneway:Fetal_Cortex:Left_Ventricle:Liver:Mesenchymal_Stem_Cell:Mesendoderm:Trophoblast-like_Cell:hESC	rs9806026	4
PTPN1	5770	20	49126891	49201299	Yes	Yes	Yes	2.84794e-08	0.697645	-1.43818	1	14.05	2.1112e-32	0	eQTLcatalogue/CEDAR_T-cell_CD4:eQTLcatalogue/CEDAR_transverse_colon:eQTLcatalogue/Quach_2016_ge_monocyte_LPS:eQTLcatalogue/Quach_2016_ge_monocyte_Pam3CSK4:PsychENCODE_eQTLs:eQTLGen_cis_eQTLs:GTEx/v8/Whole_Blood:GTEx/v8/Brain_Caudate_basal_ganglia:GTEx/v8/Brain_Hypothalamus:GTEx/v8/Brain_Spinal_cord_cervical_c-1:GTEx/v8/Nerve_Tibial:GTEx/v8/Cells_Cultured_fibroblasts:GTEx/v8/Testis:GTEx/v8/Thyroid…	-	Promoter_anchored_loops:Adult_Cortex:Fetal_Cortex:Adrenal:Aorta:Bladder:Hippocampus:Left_Ventricle:Liver:Psoas:Right_Ventricle:Spleen:GM12878:IMR90:Mesenchymal_Stem_Cell:Mesendoderm:Neural_Progenitor_Cell:Trophoblast-like_Cell:hESC	rs6095988	5
FAM65C	140876	20	49202645	49308065	Yes	Yes	Yes	2.84794e-08	1.45014e-12	-1.0928	-1	11.71	3.72763e-07	3.88217e-06	eQTLcatalogue/Quach_2016_ge_monocyte_LPS:eQTLcatalogue/Quach_2016_ge_monocyte_Pam3CSK4:eQTLcatalogue/Quach_2016_ge_monocyte_R848:GTEx/v8/Testis	+	IMR90:Mesenchymal_Stem_Cell	rs6095988	5
FBLN7	129804	2	112895962	112945791	No	Yes	No	4.75419e-08	1.57848e-05	NA	1	0	4.5877e-07	0.0040913	eQTLGen_trans_eQTLs	-	NA	rs7752448;rs149943	3
SLC38A11	151258	2	165752696	165812035	No	Yes	No	6.15622e-07	1.92551e-06	-0.552928	-1	0	4.5923e-06	0.0306352	eQTLGen_trans_eQTLs	-	NA	rs149943;rs7752448	3
HFE	3077	6	26087509	26098571	No	Yes	Yes	3.81313e-09	8.49697e-07	0.210172	1	0	7.64319e-05	0.000278902	GTEx/v8/Lung	+	Aorta:Hippocampus:Left_Ventricle:Liver:Spleen:GM12878:IMR90:Mesenchymal_Stem_Cell:Mesendoderm:Neural_Progenitor_Cell:Trophoblast-like_Cell:hESC	rs6934329;rs149943:rs7752448;rs149943:rs6934329:rs6905391;rs149943:rs6905391:rs6905391;rs7752448:rs7752448	3
HIST1H2BD	3017	6	26158349	26171577	No	Yes	No	3.81313e-09	0.000277979	-0.0152977	1	0	9.0194e-104	0	eQTLGen_cis_eQTLs	+	NA	rs6934329;rs149943	3
HIST1H2BF	8343	6	26199748	26200942	No	Yes	Yes	3.81313e-09	0.00030002	0.851063	1	0	7.4668e-17	0	eQTLGen_cis_eQTLs	-	Promoter_anchored_loops:Adult_Cortex:Fetal_Cortex:Aorta:Dorsolateral_Prefrontal_Cortex:Hippocampus:Left_Ventricle:Liver:Right_Ventricle:Spleen:GM12878:IMR90:Mesenchymal_Stem_Cell:Mesendoderm:Neural_Progenitor_Cell:Trophoblast-like_Cell:hESC	rs6934329;rs149943;rs6934329:rs149943:rs7752448;rs149943:rs6905391;rs149943:rs6905391:rs6905391;rs7752448	3
HIST1H4E	8367	6	26204858	26206266	No	Yes	Yes	3.81313e-09	0.000642251	1.83578	1	0	9.8553e-12	0	eQTLGen_cis_eQTLs	-	Promoter_anchored_loops:Adult_Cortex:Fetal_Cortex:Aorta:Dorsolateral_Prefrontal_Cortex:Hippocampus:Left_Ventricle:Liver:Right_Ventricle:Spleen:GM12878:IMR90:Mesenchymal_Stem_Cell:Mesendoderm:Neural_Progenitor_Cell:Trophoblast-like_Cell:hESC	rs6934329;rs149943;rs6934329:rs149943:rs7752448;rs149943:rs6905391:rs6905391;rs7752448:rs6905391	3
HIST1H2AE	3012	6	26217165	26217711	No	Yes	Yes	3.81313e-09	0.624124	-0.273878	1	0	1.1166e-08	5.78072e-05	eQTLGen_cis_eQTLs	+	Promoter_anchored_loops:Adult_Cortex:Fetal_Cortex:Aorta:Dorsolateral_Prefrontal_Cortex:Hippocampus:Left_Ventricle:Liver:Right_Ventricle:Spleen:GM12878:IMR90:Mesenchymal_Stem_Cell:Mesendoderm:Neural_Progenitor_Cell:Trophoblast-like_Cell:hESC	rs6934329;rs6934329:rs149943:rs7752448;rs149943:rs6905391;rs149943:rs6905391:rs6905391;rs7752448	3
HIST1H3E	8353	6	26225383	26225844	No	Yes	Yes	3.81313e-09	0.000813429	-0.209795	1	0	4.2986e-12	0	eQTLGen_cis_eQTLs:BRAINEAC/TCTX	-	Promoter_anchored_loops:Adult_Cortex:Fetal_Cortex:Aorta:Dorsolateral_Prefrontal_Cortex:Hippocampus:Left_Ventricle:Liver:Right_Ventricle:Spleen:GM12878:IMR90:Mesenchymal_Stem_Cell:Mesendoderm:Neural_Progenitor_Cell:Trophoblast-like_Cell:hESC	rs6934329;rs149943;rs6934329:rs149943:rs7752448;rs149943:rs6905391:rs6905391;rs7752448:rs6905391	3
HIST1H4H	8365	6	26281283	26285762	No	Yes	Yes	3.81313e-09	0.00879033	1.05907	-1	0	9.2378e-48	0	PsychENCODE_eQTLs:eQTLGen_cis_eQTLs:CMC_NoSVA_cis:GTEx/v8/Artery_Aorta	-	Promoter_anchored_loops:Adult_Cortex:Fetal_Cortex:Aorta:Hippocampus:Left_Ventricle:Liver:Lung:Right_Ventricle:Spleen:GM12878:IMR90:Mesenchymal_Stem_Cell:Mesendoderm:Neural_Progenitor_Cell:Trophoblast-like_Cell:hESC	rs149943;rs6934329;rs6934329:rs149943:rs7752448;rs149943:rs6905391;rs149943:rs7752448:rs6905391:rs6905391;rs7752448	3
BTN3A2	11118	6	26365387	26378546	No	Yes	Yes	3.81313e-09	0.000124519	2.20791	1	0	3.27170000000001e-310	0	eQTLcatalogue/Alasoo_2018_ge_macrophage_IFNg_Salmonella:eQTLcatalogue/Alasoo_2018_ge_macrophage_IFNg:eQTLcatalogue/Alasoo_2018_ge_macrophage_naive:eQTLcatalogue/Alasoo_2018_ge_macrophage_Salmonella:eQTLcatalogue/BLUEPRINT_ge_monocyte:eQTLcatalogue/BLUEPRINT_ge_neutrophil:eQTLcatalogue/BLUEPRINT_ge_T-cell:eQTLcatalogue/BrainSeq_ge_brain:eQTLcatalogue/CEDAR_B-cell_CD19:eQTLcatalogue/CEDAR_ileum:eQT…	+	Adult_Cortex:Fetal_Cortex:Left_Ventricle:GM12878:IMR90:Mesendoderm:hESC	rs6934329;rs149943;rs7752448;rs6905391;rs149943:rs6934329:rs149943:rs6905391:rs6905391	3
BTN2A2	10385	6	26383324	26395102	No	Yes	Yes	3.81313e-09	0.000150288	1.01572	1	0	1.2135e-40	0	eQTLcatalogue/BLUEPRINT_ge_T-cell:eQTLcatalogue/Fairfax_2012_B-cell_CD19:PsychENCODE_eQTLs:eQTLGen_cis_eQTLs:CMC_SVA_cis:GTEx/v8/Liver:GTEx/v8/Pancreas:GTEx/v8/Skin_Sun_Exposed_Lower_leg:GTEx/v8/Testis:GTEx/v7/Muscle_Skeletal:GTEx/v7/Nerve_Tibial:GTEx/v7/Skin_Sun_Exposed_Lower_leg:GTEx/v7/Testis	+	Left_Ventricle:GM12878:IMR90:Mesendoderm:hESC	rs149943;rs7752448;rs6934329;rs149943:rs149943:rs6905391:rs6905391;rs7752448:rs6934329	3
BTN3A1	11119	6	26402465	26415444	No	Yes	Yes	3.81313e-09	8.65114e-07	1.62791	1	0	2.3442e-11	0	eQTLGen_cis_eQTLs:CMC_NoSVA_cis:GTEx/v8/Testis	+	Adult_Cortex:Fetal_Cortex	rs149943;rs7752448;rs6934329;rs149943:rs149943	3
BTN3A3	10384	6	26440700	26453643	No	Yes	Yes	8.78544e-10	7.19025e-10	1.09011	1	0	1.56043e-49	7.80215e-46	eQTLcatalogue/CEDAR_neutrophil_CD15:eQTLcatalogue/CEDAR_T-cell_CD4:eQTLcatalogue/CEDAR_T-cell_CD8:eQTLcatalogue/Fairfax_2012_B-cell_CD19:eQTLcatalogue/Fairfax_2014_IFN24:eQTLcatalogue/Fairfax_2014_LPS24:eQTLcatalogue/Fairfax_2014_naive:PsychENCODE_eQTLs:eQTLGen_cis_eQTLs:CMC_SVA_cis:CMC_SVA_trans:CMC_NoSVA_cis:CMC_NoSVA_trans:GTEx/v8/Brain_Cerebellar_Hemisphere:GTEx/v8/Brain_Cerebellum:GTEx/v8/Br…	-	Liver:GM12878:IMR90:Mesenchymal_Stem_Cell:Mesendoderm:Trophoblast-like_Cell:hESC	rs149943;rs7752448;rs6934329;rs6905391;rs149943:rs7752448;rs149943:rs6934329:rs6905391:rs6905391	3
BTN2A1	11120	6	26458150	26476849	No	Yes	Yes	3.81313e-09	1.07468e-18	0.260571	1	0	1.5259e-34	0	PsychENCODE_eQTLs:eQTLGen_cis_eQTLs:CMC_SVA_cis:GTEx/v7/Whole_Blood	+	Liver:GM12878:IMR90:Mesenchymal_Stem_Cell:Mesendoderm:Trophoblast-like_Cell:hESC	rs149943;rs6934329;rs7752448;rs149943:rs7752448;rs149943:rs6934329:rs6905391:rs6905391	3
BTN1A1	696	6	26501449	26510650	No	Yes	Yes	3.81313e-09	1.14088e-09	-0.329705	1	0	2.2257e-10	2.06773e-11	eQTLcatalogue/Quach_2016_ge_monocyte_IAV:GTEx/v8/Testis:GTEx/v7/Testis	-	GM12878:IMR90:hESC	rs149943;rs6934329;rs6934329:rs149943:rs7752448	3
HMGN4	10473	6	26538633	26546482	No	Yes	Yes	1.36769e-09	0.557082	-0.351003	1	0	1.6688e-67	0	eQTLcatalogue/BLUEPRINT_ge_neutrophil:eQTLcatalogue/Lepik_2017_ge_blood:eQTLGen_cis_eQTLs:GTEx/v8/Adipose_Subcutaneous:GTEx/v8/Adrenal_Gland:GTEx/v8/Whole_Blood:GTEx/v8/Artery_Tibial:GTEx/v8/Liver:GTEx/v8/Lung:GTEx/v8/Muscle_Skeletal:GTEx/v8/Nerve_Tibial:GTEx/v8/Pituitary:GTEx/v8/Skin_Sun_Exposed_Lower_leg:GTEx/v7/Whole_Blood:GTEx/v7/Nerve_Tibial:GTEx/v7/Pituitary:GTEx/v6/Whole_Blood	+	Left_Ventricle:Liver:GM12878:IMR90:Mesenchymal_Stem_Cell:Mesendoderm:Neural_Progenitor_Cell:Trophoblast-like_Cell:hESC	rs6934329;rs149943;rs7752448;rs149943:rs7752448;rs149943:rs6905391:rs7752448:rs6905391;rs7752448:rs6934329	3
ABT1	29777	6	26597180	26600278	No	Yes	Yes	3.81313e-09	0.0271056	0.104221	1	0	7.4674e-24	0	eQTLcatalogue/Fairfax_2014_naive:eQTLGen_cis_eQTLs:GTEx/v8/Whole_Blood	+	Left_Ventricle:Liver:Spleen:GM12878:IMR90:Mesenchymal_Stem_Cell:Mesendoderm:Neural_Progenitor_Cell:hESC	rs6934329;rs149943;rs149943:rs7752448;rs149943:rs6934329:rs7752448	3
ZNF322	79692	6	26636518	26659980	No	Yes	Yes	3.81313e-09	NA	-1.14047	-1	0	0.000127858	1.8073e-51	GTEx/v8/Adipose_Subcutaneous	-	Promoter_anchored_loops:Adult_Cortex:Fetal_Cortex:Aorta:Left_Ventricle:Liver:GM12878:IMR90:Mesenchymal_Stem_Cell:Mesendoderm:Trophoblast-like_Cell:hESC	rs6934329;rs6934329:rs149943:rs7752448;rs149943:rs6905391;rs149943:rs6905391:rs7752448	3
OR5V1	81696	6	29323007	29399744	No	Yes	Yes	4.75419e-08	0.00344262	0.323635	-1	0	0.000241096	0.0486733	BRAINEAC/THAL	NA	Mesendoderm	rs7752448;rs149943	3
OR11A1	26531	6	29393281	29424848	No	Yes	Yes	4.75419e-08	0.0434844	1.23026	-1	0	0.000241096	0.0486733	BRAINEAC/THAL	NA	IMR90	rs7752448;rs149943;rs149943:rs149943	3
GABBR1	2550	6	29523406	29601753	No	Yes	Yes	4.75419e-08	0.99997	0.238892	-1	0	1.3236e-28	0	eQTLcatalogue/TwinsUK_ge_LCL:eQTLGen_cis_eQTLs:GTEx/v8/Whole_Blood	-	Promoter_anchored_loops	rs7752448;rs149943;rs7752448:rs7752448	3
OR2H2	7932	6	29555683	29556745	No	Yes	Yes	4.33712e-08	0.0899459	0.696836	1	0	2.272e-08	1.93261e-11	GTEx/v8/Whole_Blood:GTEx/v8/Heart_Atrial_Appendage:GTEx/v8/Heart_Left_Ventricle:GTEx/v8/Skin_Not_Sun_Exposed_Suprapubic	-	Promoter_anchored_loops:Adult_Cortex:Left_Ventricle:Liver:GM12878:IMR90:Mesenchymal_Stem_Cell:Mesendoderm:Trophoblast-like_Cell:hESC	rs7752448;rs149943;rs149943:rs7752448;rs149943:rs7752448:rs6905391:rs6905391	3
TSSC4	10078	11	2421718	2425106	No	Yes	No	4.75419e-08	0.0132782	0.70148	1	0	2.0059e-13	0	eQTLGen_trans_eQTLs	-	NA	rs149943;rs7752448	3
CD248	57124	11	66081958	66084515	No	Yes	No	4.75419e-08	0.541815	NA	-1	0	7.6127e-10	2.02716e-05	eQTLGen_trans_eQTLs	+	NA	rs149943;rs7752448	3
WNT5B	81029	12	1639057	1756409	No	Yes	No	6.15622e-07	0.83534	-0.105698	1	0	2.1256e-07	0.00208481	eQTLGen_trans_eQTLs	+	NA	rs149943;rs7752448	3
PARP2	10038	14	20811741	20826064	No	Yes	No	4.75419e-08	2.09999e-07	1.18551	1	0	3.0007e-07	0.00280522	eQTLGen_trans_eQTLs	-	NA	rs149943;rs7752448	3
SLC7A8	23428	14	23594504	23652883	No	Yes	No	4.75419e-08	0.00016618	0.288411	-1	0	1.1126e-06	0.00890626	eQTLGen_trans_eQTLs	+	NA	rs149943;rs7752448	3
XRCC6	2547	22	42017123	42060044	No	Yes	No	2.5054e-08	0.996856	-0.128101	1	0	6.1711e-15	0	eQTLGen_trans_eQTLs	+	NA	rs149943;rs6934329;rs7752448	3
HIST1H2AG	8969	6	27100832	27103070	Yes	No	Yes	1.36769e-09	0.000610464	-0.741637	1	4	NA	NA	NA	NA	Promoter_anchored_loops:Adult_Cortex:Fetal_Cortex:Adrenal:Aorta:Bladder:Dorsolateral_Prefrontal_Cortex:Hippocampus:Left_Ventricle:Liver:Lung:Pancreas:Right_Ventricle:Spleen:GM12878:IMR90:Mesenchymal_Stem_Cell:Mesendoderm:Neural_Progenitor_Cell:Trophoblast-like_Cell:hESC	rs6934329;rs149943;rs7752448;rs149943:rs6934329:rs149943:rs7752448:rs6905391:rs6905391;rs7752448:rs6905391	3
HIST1H4I	8294	6	27107076	27108418	Yes	No	Yes	1.36769e-09	0.446296	-0.468005	1	3.931	NA	NA	NA	NA	Promoter_anchored_loops:Adult_Cortex:Fetal_Cortex:Adrenal:Aorta:Bladder:Dorsolateral_Prefrontal_Cortex:Hippocampus:Left_Ventricle:Liver:Lung:Pancreas:Right_Ventricle:Spleen:GM12878:IMR90:Mesenchymal_Stem_Cell:Mesendoderm:Neural_Progenitor_Cell:Trophoblast-like_Cell:hESC	rs6934329;rs7752448;rs149943:rs6934329:rs149943:rs7752448:rs6905391:rs6905391;rs7752448:rs6905391;rs149943	3
HIST1H2AH	85235	6	27114861	27115317	Yes	No	Yes	1.36769e-09	6.29508e-05	0.19492	1	3.931	NA	NA	NA	NA	Promoter_anchored_loops:Adult_Cortex:Fetal_Cortex:Adrenal:Aorta:Bladder:Dorsolateral_Prefrontal_Cortex:Hippocampus:Left_Ventricle:Liver:Lung:Pancreas:Right_Ventricle:Spleen:GM12878:IMR90:Mesenchymal_Stem_Cell:Mesendoderm:Neural_Progenitor_Cell:Trophoblast-like_Cell:hESC	rs6934329;rs149943:rs7752448;rs149943:rs6934329:rs6905391;rs149943:rs6905391;rs7752448:rs7752448:rs6905391	3
POM121L2	94026	6	27253682	27279949	Yes	No	Yes	3.81313e-09	NA	0.313408	-1	10.98	NA	NA	NA	NA	Promoter_anchored_loops:Left_Ventricle:Liver:Spleen:GM12878:IMR90:Mesenchymal_Stem_Cell:Mesendoderm:Neural_Progenitor_Cell:Trophoblast-like_Cell:hESC	rs149943;rs149943:rs7752448;rs149943:rs6905391:rs6905391;rs7752448:rs6934329:rs7752448	3
HIST1H2AI	8329	6	27775899	27776429	Yes	No	Yes	3.81313e-09	0.581587	-0.0583265	1	16.23	NA	NA	NA	NA	Promoter_anchored_loops:Adult_Cortex:Fetal_Cortex:Aorta:Hippocampus:Left_Ventricle:Liver:Right_Ventricle:Spleen:GM12878:IMR90:Mesenchymal_Stem_Cell:Mesendoderm:Neural_Progenitor_Cell:Trophoblast-like_Cell:hESC	rs7752448;rs149943;rs6934329:rs7752448;rs149943:rs149943:rs6905391;rs149943:rs6905391:rs6905391;rs7752448:rs7752448	3
HIST1H2AJ	8331	6	27782112	27782607	Yes	No	Yes	3.81313e-09	0.191198	0.615054	-1	16.23	NA	NA	NA	NA	Promoter_anchored_loops:Fetal_Cortex:Aorta:Hippocampus:Left_Ventricle:Liver:Right_Ventricle:Spleen:GM12878:IMR90:Mesenchymal_Stem_Cell:Mesendoderm:Neural_Progenitor_Cell:Trophoblast-like_Cell:hESC	rs149943;rs7752448;rs6934329:rs149943:rs7752448;rs149943:rs6905391;rs149943:rs6905391:rs6905391;rs7752448:rs7752448	3
HIST1H2BM	8342	6	27782822	27783267	Yes	No	Yes	3.81313e-09	0.00275346	-0.27562	1	16.23	NA	NA	NA	NA	Promoter_anchored_loops:Fetal_Cortex:Aorta:Hippocampus:Left_Ventricle:Liver:Right_Ventricle:Spleen:GM12878:IMR90:Mesenchymal_Stem_Cell:Mesendoderm:Neural_Progenitor_Cell:Trophoblast-like_Cell:hESC	rs149943;rs7752448;rs6934329:rs149943:rs7752448;rs149943:rs6905391;rs149943:rs6905391:rs6905391;rs7752448:rs7752448	3
HIST1H2AL	8332	6	27833034	27833606	Yes	No	Yes	3.81313e-09	0.0624869	-0.360341	1	15.9	NA	NA	NA	NA	Adult_Cortex:Fetal_Cortex:Aorta:Bladder:Left_Ventricle:Liver:Psoas:Right_Ventricle:Spleen:GM12878:IMR90:Mesenchymal_Stem_Cell:Mesendoderm:Neural_Progenitor_Cell:Trophoblast-like_Cell:hESC	rs149943;rs7752448;rs6934329:rs149943:rs7752448;rs149943:rs6905391;rs149943:rs7752448:rs6905391:rs6905391	3
HIST1H3I	8354	6	27839623	27840099	Yes	No	Yes	3.81313e-09	0.36088	-0.232438	-1	15.9	NA	NA	NA	NA	EP_links_oneway:Promoter_anchored_loops:Adult_Cortex:Fetal_Cortex:Aorta:Bladder:Hippocampus:Left_Ventricle:Liver:Lung:Pancreas:Psoas:Right_Ventricle:Spleen:GM12878:IMR90:Mesenchymal_Stem_Cell:Mesendoderm:Neural_Progenitor_Cell:Trophoblast-like_Cell:hESC	rs149943;rs7752448;rs6934329:rs149943:rs7752448;rs149943:rs6905391;rs149943:rs7752448:rs6905391:rs6905391	3
HIST1H2AM	8336	6	27860477	27860963	Yes	No	Yes	3.81313e-09	0.000856482	-0.225135	-1	10.73	NA	NA	NA	NA	EP_links_oneway:Promoter_anchored_loops:Adult_Cortex:Fetal_Cortex:Aorta:Bladder:Hippocampus:Left_Ventricle:Liver:Lung:Pancreas:Right_Ventricle:Spleen:GM12878:IMR90:Mesenchymal_Stem_Cell:Mesendoderm:Neural_Progenitor_Cell:Trophoblast-like_Cell:hESC	rs149943;rs7752448;rs6934329:rs149943:rs7752448;rs149943:rs6905391;rs7752448:rs6905391:rs7752448	3
HIST1H2BO	8348	6	27861203	27861669	Yes	No	Yes	3.81313e-09	3.07278e-05	-0.223063	1	5.694	NA	NA	NA	NA	EP_links_oneway:Promoter_anchored_loops:Adult_Cortex:Fetal_Cortex:Aorta:Bladder:Hippocampus:Left_Ventricle:Liver:Lung:Pancreas:Right_Ventricle:Spleen:GM12878:IMR90:Mesenchymal_Stem_Cell:Mesendoderm:Neural_Progenitor_Cell:Trophoblast-like_Cell:hESC	rs149943;rs7752448;rs6934329:rs149943:rs7752448;rs149943:rs6905391;rs7752448:rs6905391:rs7752448	3
OR2B2	81697	6	27878963	27880174	Yes	No	Yes	3.81313e-09	6.8672e-05	-0.212076	-1	23.2	NA	NA	NA	NA	Aorta:Bladder:Hippocampus:Left_Ventricle:Liver:Lung:Pancreas:Right_Ventricle:Spleen:GM12878:IMR90:Mesenchymal_Stem_Cell:Mesendoderm:Neural_Progenitor_Cell:Trophoblast-like_Cell:hESC	rs149943;rs7752448;rs6934329:rs149943:rs7752448;rs149943:rs6905391;rs149943:rs6905391:rs6905391;rs7752448:rs7752448	3
SCAND3	114821	6	28539407	28583989	Yes	No	Yes	7.70218e-08	9.70724e-09	-0.785031	-1	10.48	0.000192045	0.000305781	GTEx/v8/Artery_Tibial	NA	IMR90:Mesenchymal_Stem_Cell:Mesendoderm:hESC	rs7752448;rs149943;rs6934329:rs149943:rs7752448	3
OR2W1	26692	6	29011990	29013017	Yes	No	No	NA	0.0865619	0.531528	-1	6.576	NA	NA	NA	NA	NA	rs7752448	3
OR2B3	442184	6	29053985	29055090	Yes	No	Yes	4.75419e-08	0.00133693	0.45884	-1	9.377	NA	NA	NA	NA	Mesenchymal_Stem_Cell:Mesendoderm:hESC	rs7752448;rs149943:rs7752448	3
OR2J3	442186	6	29079668	29080603	Yes	No	Yes	4.75419e-08	0.0281435	0.112859	1	1.351	NA	NA	NA	NA	Left_Ventricle:IMR90:Mesenchymal_Stem_Cell:Mesendoderm:hESC	rs7752448;rs6934329:rs7752448;rs149943:rs7752448	3
OR2J2	26707	6	29141311	29142351	Yes	No	No	0.000433112	0.0107267	0.271259	1	5.147	NA	NA	NA	NA	NA	rs7752448	3
OR14J1	442191	6	29274403	29275519	Yes	No	Yes	3.70871e-08	8.02406e-08	1.33547	1	6.748	9.77576e-05	1.32832e-10	GTEx/v8/Testis	NA	Left_Ventricle:IMR90:Mesenchymal_Stem_Cell:Mesendoderm:hESC	rs7752448;rs7752448:rs6934329:rs7752448;rs149943:rs149943	3
CTH	1491	1	70876901	70905534	No	No	Yes	2.9187e-08	4.08793e-05	0.0998082	1	0	NA	NA	NA	NA	Mesenchymal_Stem_Cell	rs12129573	1
PTGER3	5733	1	71318036	71513491	No	No	Yes	2.9187e-08	0.787643	0.387856	-1	0	NA	NA	NA	NA	IMR90	rs12129573	1
ZRANB2	9406	1	71528974	71546980	No	No	Yes	2.26108e-08	0.992881	-1.31738	-1	0	NA	NA	NA	NA	Left_Ventricle:IMR90:Mesenchymal_Stem_Cell:Mesendoderm	rs12129573	1
NEGR1	257194	1	71861623	72748417	No	No	Yes	2.26108e-08	0.951349	-1.71358	-1	0	NA	NA	NA	NA	Left_Ventricle:IMR90:Mesenchymal_Stem_Cell:Mesendoderm:Trophoblast-like_Cell:hESC	rs12129573	1
LRRIQ3	127255	1	74491699	74663871	No	No	Yes	2.9187e-08	3.22227e-15	0.127525	-1	0	NA	NA	NA	NA	Mesendoderm:hESC	rs12129573	1
FPGT	8790	1	74663896	74699770	No	No	Yes	2.9187e-08	5.97096e-08	0.779915	1	0	NA	NA	NA	NA	Mesendoderm:hESC	rs12129573	1
FPGT-TNNI3K	100526835	1	74663919	75009666	No	No	Yes	2.9187e-08	1.84158e-38	0.110264	1	0	NA	NA	NA	NA	Mesendoderm:hESC	rs12129573	1
TNNI3K	51086	1	74663947	75010112	No	No	Yes	2.9187e-08	1.80292e-38	0.231252	1	0	NA	NA	NA	NA	Mesendoderm:hESC	rs12129573	1
LRRC53	105378803	1	74935562	74978298	No	No	Yes	2.26108e-08	NA	NA	-1	0	NA	NA	NA	NA	Left_Ventricle:IMR90:Mesenchymal_Stem_Cell:Mesendoderm:Neural_Progenitor_Cell:Trophoblast-like_Cell:hESC	rs12129573	1
C1orf173	127254	1	75033795	75139422	No	No	Yes	2.9187e-08	4.16253e-32	-0.687768	-1	0	NA	NA	NA	NA	Mesendoderm:hESC	rs12129573	1
CRYZ	1429	1	75171170	75199092	No	No	Yes	2.9187e-08	1.14334e-14	0.982332	-1	0	NA	NA	NA	NA	Left_Ventricle:IMR90:Mesenchymal_Stem_Cell:Mesendoderm:Trophoblast-like_Cell:hESC	rs12129573	1
TYW3	127253	1	75198836	75232362	No	No	Yes	2.9187e-08	0.431872	0.69243	1	0	NA	NA	NA	NA	Left_Ventricle:IMR90:Mesenchymal_Stem_Cell:Mesendoderm:Trophoblast-like_Cell:hESC	rs12129573	1
LHX8	431707	1	75594119	75627218	No	No	Yes	1.03415e-06	0.663323	-0.679266	1	0	NA	NA	NA	NA	Left_Ventricle:IMR90:Mesenchymal_Stem_Cell	rs12129573	1
ASB17	127247	1	76384558	76398116	No	No	Yes	4.10797e-06	0.0061587	0.182497	-1	0	NA	NA	NA	NA	Left_Ventricle	rs12129573	1
REG4	83998	1	120336641	120354283	No	No	No	2.5054e-08	5.62415e-05	0.0466905	-1	0	8.0669e-06	0.0487672	eQTLGen_trans_eQTLs	+	NA	rs6934329	3
SLCO4C1	353189	5	101569690	101632253	No	No	Yes	8.17376e-09	1.37231e-06	1.50334	-1	0	NA	NA	NA	NA	Left_Ventricle:IMR90	rs35319957:rs35319957;rs76025409	2
PAM	5066	5	102089685	102366809	No	No	Yes	2.70482e-08	0.0304444	-0.280887	1	0	NA	NA	NA	NA	Mesenchymal_Stem_Cell:Mesendoderm	rs76025409:rs35319957	2
C5orf30	90355	5	102594403	102614361	No	No	Yes	8.17376e-09	0.778881	-0.60461	1	0	NA	NA	NA	NA	Mesenchymal_Stem_Cell:Mesendoderm:hESC	rs35319957:rs35319957;rs76025409:rs76025409	2
NUDT12	83594	5	102884556	102898494	No	No	Yes	8.73864e-10	3.27725e-11	0.414886	-1	0	NA	NA	NA	NA	Mesenchymal_Stem_Cell:Mesendoderm:Trophoblast-like_Cell:hESC	rs349586:rs76025409;rs349586:rs76025409:rs35319957:rs35319957;rs76025409	2
EFNA5	1946	5	106712590	107006596	No	No	Yes	9.70358e-09	0.889437	-0.0424714	-1	0	NA	NA	NA	NA	IMR90:Mesenchymal_Stem_Cell:Mesendoderm:Trophoblast-like_Cell	rs35319957:rs76025409	2
KIAA0319	9856	6	24544332	24646383	No	No	Yes	3.74606e-08	7.95793e-12	1.6839	-1	0	NA	NA	NA	NA	Left_Ventricle	rs6934329:rs149943	3
TDP2	51567	6	24650205	24667261	No	No	Yes	3.74606e-08	0.000137008	0.245868	-1	0	NA	NA	NA	NA	Left_Ventricle	rs6934329:rs149943	3
ACOT13	55856	6	24667263	24705293	No	No	Yes	3.74606e-08	3.4293e-05	0.981955	1	0	NA	NA	NA	NA	Left_Ventricle	rs6934329:rs149943	3
C6orf62	81688	6	24705089	24721064	No	No	Yes	6.58146e-07	0.946557	-0.70031	-1	0	NA	NA	NA	NA	Left_Ventricle	rs7752448;rs149943:rs149943	3
LRRC16A	55604	6	25279306	25620758	No	No	Yes	1.27807e-07	0.502319	0.400707	1	0	NA	NA	NA	NA	IMR90	rs149943	3
SCGN	10590	6	25652464	25702011	No	No	Yes	8.78544e-10	0.035946	0.102936	1	0	NA	NA	NA	NA	Left_Ventricle:IMR90:Mesenchymal_Stem_Cell	rs7752448;rs149943:rs149943:rs6905391;rs149943:rs6905391:rs6905391;rs7752448:rs7752448	3
HIST1H2AA	221613	6	25726291	25726790	No	No	Yes	3.70871e-08	0.000860979	0.365965	-1	0	NA	NA	NA	NA	IMR90	rs149943:rs7752448	3
HIST1H2BA	255626	6	25727137	25727573	No	No	Yes	3.70871e-08	0.132824	0.401921	1	0	NA	NA	NA	NA	IMR90	rs149943:rs7752448	3
SLC17A4	10050	6	25754927	25781419	No	No	Yes	3.70871e-08	6.33423e-06	0.944836	1	0	NA	NA	NA	NA	IMR90	rs149943:rs7752448	3
SLC17A1	6568	6	25783125	25832287	No	No	Yes	3.70871e-08	2.59261e-10	-0.181263	-1	0	NA	NA	NA	NA	Left_Ventricle:IMR90:Mesenchymal_Stem_Cell	rs149943:rs7752448;rs149943:rs6934329:rs7752448	3
SLC17A3	10786	6	25833294	25882514	No	No	Yes	1.36769e-09	9.88206e-14	-0.246503	-1	0	NA	NA	NA	NA	Left_Ventricle:IMR90:Mesenchymal_Stem_Cell	rs149943:rs7752448;rs149943:rs7752448:rs6934329:rs6905391;rs149943:rs6905391:rs6905391;rs7752448	3
SLC17A2	10246	6	25912982	25930946	No	No	Yes	3.70871e-08	0.00466985	-0.129201	-1	0	NA	NA	NA	NA	Left_Ventricle:IMR90:Mesenchymal_Stem_Cell	rs149943:rs7752448;rs149943:rs6934329:rs6905391;rs149943:rs6905391:rs6905391;rs7752448:rs7752448	3
TRIM38	10475	6	25963030	25987384	No	No	Yes	8.78544e-10	4.7513e-06	-0.220583	1	0	NA	NA	NA	NA	Left_Ventricle:IMR90:Mesenchymal_Stem_Cell	rs149943:rs7752448;rs149943:rs6934329:rs6905391:rs6905391;rs7752448:rs7752448	3
HIST1H1A	3024	6	26017260	26018040	No	No	Yes	8.78544e-10	0.0035308	-0.372207	-1	0	NA	NA	NA	NA	Aorta:Dorsolateral_Prefrontal_Cortex:Left_Ventricle:Liver:Lung:Pancreas:Right_Ventricle:Spleen:GM12878:IMR90:Mesenchymal_Stem_Cell:Mesendoderm:Neural_Progenitor_Cell:Trophoblast-like_Cell:hESC	rs6934329:rs149943:rs7752448;rs149943:rs6905391;rs149943:rs7752448:rs6905391:rs6905391;rs7752448	3
HIST1H3A	8350	6	26020718	26021186	No	No	Yes	8.78544e-10	3.98008e-05	-0.225707	1	0	NA	NA	NA	NA	Adult_Cortex:Fetal_Cortex:Aorta:Dorsolateral_Prefrontal_Cortex:Left_Ventricle:Liver:Lung:Pancreas:Right_Ventricle:Spleen:GM12878:IMR90:Mesenchymal_Stem_Cell:Mesendoderm:Neural_Progenitor_Cell:Trophoblast-like_Cell:hESC	rs6934329:rs7752448;rs149943:rs149943:rs6905391;rs149943:rs7752448:rs6905391:rs6905391;rs7752448	3
HIST1H4A	8359	6	26021907	26022278	No	No	Yes	8.78544e-10	0.0022854	0.43417	1	0	NA	NA	NA	NA	Adult_Cortex:Fetal_Cortex:Aorta:Dorsolateral_Prefrontal_Cortex:Left_Ventricle:Liver:Lung:Pancreas:Right_Ventricle:Spleen:GM12878:IMR90:Mesenchymal_Stem_Cell:Mesendoderm:Neural_Progenitor_Cell:Trophoblast-like_Cell:hESC	rs6934329:rs7752448;rs149943:rs149943:rs6905391;rs149943:rs7752448:rs6905391:rs6905391;rs7752448	3
HIST1H4B	8366	6	26027124	26027480	No	No	Yes	8.78544e-10	0.00854183	0.166119	-1	0	NA	NA	NA	NA	Adult_Cortex:Fetal_Cortex:Aorta:Dorsolateral_Prefrontal_Cortex:Left_Ventricle:Liver:Lung:Pancreas:Right_Ventricle:Spleen:GM12878:IMR90:Mesenchymal_Stem_Cell:Mesendoderm:Neural_Progenitor_Cell:Trophoblast-like_Cell:hESC	rs6934329:rs7752448;rs149943:rs149943:rs6905391;rs149943:rs7752448:rs6905391:rs6905391;rs7752448	3
HIST1H3B	8358	6	26031817	26032288	No	No	Yes	8.78544e-10	0.307283	0.251696	-1	0	NA	NA	NA	NA	Adult_Cortex:Fetal_Cortex:Aorta:Dorsolateral_Prefrontal_Cortex:Left_Ventricle:Liver:Lung:Pancreas:Right_Ventricle:Spleen:GM12878:IMR90:Mesenchymal_Stem_Cell:Mesendoderm:Neural_Progenitor_Cell:Trophoblast-like_Cell:hESC	rs6934329:rs149943:rs7752448;rs149943:rs6905391;rs149943:rs7752448:rs6905391:rs6905391;rs7752448	3
HIST1H2AB	8335	6	26033320	26033796	No	No	Yes	8.78544e-10	0.00531944	0.228135	-1	0	NA	NA	NA	NA	Adult_Cortex:Fetal_Cortex:Aorta:Dorsolateral_Prefrontal_Cortex:Left_Ventricle:Liver:Lung:Pancreas:Right_Ventricle:Spleen:GM12878:IMR90:Mesenchymal_Stem_Cell:Mesendoderm:Neural_Progenitor_Cell:Trophoblast-like_Cell:hESC	rs6934329:rs149943:rs7752448;rs149943:rs6905391;rs149943:rs7752448:rs6905391:rs6905391;rs7752448	3
HIST1H2BB	3018	6	26043455	26043885	No	No	Yes	3.74606e-08	0.130328	0.288117	-1	0	NA	NA	NA	NA	Left_Ventricle:Liver:GM12878:IMR90:Mesenchymal_Stem_Cell:hESC	rs149943:rs7752448;rs149943:rs6934329	3
HIST1H3C	8352	6	26045639	26046097	No	No	Yes	3.74606e-08	0.215541	-0.193879	1	0	NA	NA	NA	NA	Left_Ventricle:Liver:GM12878:IMR90:Mesenchymal_Stem_Cell:hESC	rs149943:rs7752448;rs149943:rs6934329	3
HIST1H1C	3006	6	26055968	26056699	No	No	Yes	3.74606e-08	NA	0.137228	-1	0	NA	NA	NA	NA	Fetal_Cortex:Left_Ventricle:Liver:GM12878:IMR90:Mesenchymal_Stem_Cell:hESC	rs7752448;rs149943:rs149943:rs6934329	3
HIST1H4C	8364	6	26104104	26104518	No	No	Yes	3.81313e-09	8.85617e-05	0.852192	1	0	NA	NA	NA	NA	Fetal_Cortex:Aorta:Hippocampus:Left_Ventricle:Liver:Spleen:GM12878:IMR90:Mesenchymal_Stem_Cell:Mesendoderm:Neural_Progenitor_Cell:Trophoblast-like_Cell:hESC	rs7752448;rs149943:rs149943:rs6934329:rs6905391;rs149943:rs6905391:rs6905391;rs7752448:rs7752448	3
HIST1H1T	3010	6	26107640	26108364	No	No	Yes	3.81313e-09	NA	-0.0680391	-1	0	NA	NA	NA	NA	Fetal_Cortex:Aorta:Hippocampus:Left_Ventricle:Liver:Spleen:GM12878:IMR90:Mesenchymal_Stem_Cell:Mesendoderm:Neural_Progenitor_Cell:Trophoblast-like_Cell:hESC	rs7752448;rs149943:rs149943:rs6934329:rs6905391;rs149943:rs6905391:rs6905391;rs7752448:rs7752448	3
HIST1H2BE	8344	6	26183958	26184454	No	No	Yes	3.81313e-09	0.000307872	0.445738	1	0	NA	NA	NA	NA	Promoter_anchored_loops:Adult_Cortex:Fetal_Cortex:Aorta:Hippocampus:Left_Ventricle:Liver:Spleen:GM12878:IMR90:Mesenchymal_Stem_Cell:Mesendoderm:Neural_Progenitor_Cell:Trophoblast-like_Cell:hESC	rs6934329:rs149943:rs7752448;rs149943	3
HIST1H4D	8360	6	26188938	26189304	No	No	Yes	3.81313e-09	0.0022643	0.870145	-1	0	NA	NA	NA	NA	Promoter_anchored_loops:Adult_Cortex:Fetal_Cortex:Aorta:Hippocampus:Left_Ventricle:Liver:Spleen:GM12878:IMR90:Mesenchymal_Stem_Cell:Mesendoderm:Neural_Progenitor_Cell:Trophoblast-like_Cell:hESC	rs6934329:rs149943:rs7752448;rs149943	3
HIST1H3D	8351	6	26197068	26199521	No	No	Yes	3.81313e-09	0.0111951	NA	-1	0	NA	NA	NA	NA	Promoter_anchored_loops:Adult_Cortex:Fetal_Cortex:Aorta:Hippocampus:Left_Ventricle:Liver:Spleen:GM12878:IMR90:Mesenchymal_Stem_Cell:Mesendoderm:Neural_Progenitor_Cell:Trophoblast-like_Cell:hESC	rs6934329:rs149943:rs7752448;rs149943:rs6905391;rs149943	3
HIST1H2AD	3013	6	26199079	26199471	No	No	Yes	3.81313e-09	3.99677e-05	0.287759	-1	0	NA	NA	NA	NA	Promoter_anchored_loops:Adult_Cortex:Fetal_Cortex:Aorta:Hippocampus:Left_Ventricle:Liver:Spleen:GM12878:IMR90:Mesenchymal_Stem_Cell:Mesendoderm:Neural_Progenitor_Cell:Trophoblast-like_Cell:hESC	rs6934329:rs149943:rs7752448;rs149943:rs6905391;rs149943	3
HIST1H2BG	8339	6	26216428	26216872	No	No	Yes	3.81313e-09	2.94452e-06	0.0253452	-1	0	NA	NA	NA	NA	Promoter_anchored_loops:Adult_Cortex:Fetal_Cortex:Aorta:Dorsolateral_Prefrontal_Cortex:Hippocampus:Left_Ventricle:Liver:Right_Ventricle:Spleen:GM12878:IMR90:Mesenchymal_Stem_Cell:Mesendoderm:Neural_Progenitor_Cell:Trophoblast-like_Cell:hESC	rs6934329:rs149943:rs7752448;rs149943:rs6905391;rs149943:rs6905391:rs6905391;rs7752448	3
HIST1H1D	3007	6	26234440	26235216	No	No	Yes	3.81313e-09	NA	0.136123	-1	0	NA	NA	NA	NA	Promoter_anchored_loops:Adult_Cortex:Fetal_Cortex:Aorta:Dorsolateral_Prefrontal_Cortex:Hippocampus:Left_Ventricle:Liver:Right_Ventricle:Spleen:GM12878:IMR90:Mesenchymal_Stem_Cell:Mesendoderm:Neural_Progenitor_Cell:Trophoblast-like_Cell:hESC	rs6934329:rs149943:rs7752448;rs149943:rs6905391;rs149943:rs6905391:rs6905391;rs7752448	3
HIST1H4F	8361	6	26240561	26240976	No	No	Yes	8.78544e-10	0.181985	1.06312	1	0	NA	NA	NA	NA	Adult_Cortex:Fetal_Cortex:Aorta:Left_Ventricle:Liver:Spleen:GM12878:IMR90:Mesenchymal_Stem_Cell:Mesendoderm:Neural_Progenitor_Cell:Trophoblast-like_Cell:hESC	rs6934329:rs149943:rs7752448;rs149943:rs6905391;rs7752448:rs6905391:rs7752448	3
HIST1H4G	8369	6	26246886	26247259	No	No	Yes	8.78544e-10	0.00263	-0.0509409	-1	0	NA	NA	NA	NA	Adult_Cortex:Fetal_Cortex:Aorta:Left_Ventricle:Liver:Spleen:GM12878:IMR90:Mesenchymal_Stem_Cell:Mesendoderm:Neural_Progenitor_Cell:Trophoblast-like_Cell:hESC	rs6934329:rs149943:rs7752448;rs149943:rs6905391;rs7752448:rs6905391:rs7752448	3
HIST1H3F	8968	6	26250370	26250835	No	No	Yes	8.78544e-10	0.0422154	-0.181854	-1	0	NA	NA	NA	NA	Adult_Cortex:Fetal_Cortex:Aorta:Left_Ventricle:Liver:Spleen:GM12878:IMR90:Mesenchymal_Stem_Cell:Mesendoderm:Neural_Progenitor_Cell:Trophoblast-like_Cell:hESC	rs7752448;rs149943:rs6934329:rs149943:rs6905391;rs149943:rs6905391;rs7752448:rs6905391:rs7752448	3
HIST1H2BH	8345	6	26251879	26252303	No	No	Yes	8.78544e-10	0.00029573	-0.173874	1	0	NA	NA	NA	NA	Adult_Cortex:Fetal_Cortex:Aorta:Left_Ventricle:Liver:Spleen:GM12878:IMR90:Mesenchymal_Stem_Cell:Mesendoderm:Neural_Progenitor_Cell:Trophoblast-like_Cell:hESC	rs7752448;rs149943:rs6934329:rs149943:rs6905391;rs149943:rs6905391;rs7752448:rs6905391:rs7752448	3
HIST1H3G	8355	6	26271146	26271612	No	No	Yes	8.78544e-10	1.71006e-05	0.23442	-1	0	NA	NA	NA	NA	Fetal_Cortex:Aorta:Left_Ventricle:Liver:Spleen:GM12878:IMR90:Mesenchymal_Stem_Cell:Mesendoderm:Neural_Progenitor_Cell:Trophoblast-like_Cell:hESC	rs6934329:rs7752448;rs149943:rs149943:rs6905391;rs149943:rs6905391;rs7752448:rs6905391:rs7752448	3
HIST1H2BI	8346	6	26273144	26273622	No	No	Yes	8.78544e-10	0.138012	-0.249748	1	0	NA	NA	NA	NA	Fetal_Cortex:Aorta:Left_Ventricle:Liver:Spleen:GM12878:IMR90:Mesenchymal_Stem_Cell:Mesendoderm:Neural_Progenitor_Cell:Trophoblast-like_Cell:hESC	rs6934329:rs7752448;rs149943:rs149943:rs6905391;rs149943:rs6905391;rs7752448:rs6905391:rs7752448	3
OR2B6	26212	6	27925019	27925960	No	No	Yes	8.78544e-10	0.0407309	-0.0981731	1	0.002	NA	NA	NA	NA	Left_Ventricle:Liver:Right_Ventricle:GM12878:IMR90:Mesenchymal_Stem_Cell:Mesendoderm:Trophoblast-like_Cell:hESC	rs7752448;rs149943;rs6934329:rs149943:rs7752448;rs149943:rs7752448:rs6905391:rs6905391;rs7752448:rs6905391	3
GPX6	257202	6	28471073	28495992	No	No	Yes	3.70871e-08	3.13758e-05	0.718703	-1	0.984	NA	NA	NA	NA	Liver:Pancreas:Spleen:GM12878:IMR90:Mesenchymal_Stem_Cell:Mesendoderm:Neural_Progenitor_Cell:Trophoblast-like_Cell:hESC	rs7752448;rs149943;rs149943:rs7752448;rs149943:rs6934329:rs6905391;rs149943:rs6905391:rs6905391;rs7752448:rs7752448	3
GPX5	2880	6	28493702	28502729	No	No	Yes	3.70871e-08	0.00888468	0.354876	1	0	NA	NA	NA	NA	Liver:Pancreas:Spleen:GM12878:IMR90:Mesenchymal_Stem_Cell:Mesendoderm:Neural_Progenitor_Cell:Trophoblast-like_Cell:hESC	rs149943:rs7752448;rs149943:rs6934329:rs6905391;rs149943:rs6905391:rs6905391;rs7752448:rs7752448	3
OR2J1	442185	6	29068386	29069658	No	No	Yes	4.75419e-08	0.0174945	NA	1	0.549	NA	NA	NA	NA	Promoter_anchored_loops:Mesenchymal_Stem_Cell:Mesendoderm:hESC	rs7752448;rs149943:rs7752448	3
OR12D3	81797	6	29341200	29343068	No	No	Yes	3.0604e-07	1.34136e-05	0.883549	-1	0	NA	NA	NA	NA	IMR90:Mesendoderm	rs7752448;rs149943:rs149943:rs7752448	3
OR12D2	26529	6	29364416	29365448	No	No	Yes	2.10491e-07	0.601033	0.457835	1	0	NA	NA	NA	NA	Promoter_anchored_loops:Mesendoderm	rs7752448;rs149943	3
OR10C1	442194	6	29407083	29408731	No	No	Yes	6.58146e-07	0.227592	0.363897	1	0	NA	NA	NA	NA	IMR90	rs7752448;rs149943:rs149943	3
OR2H1	26716	6	29424958	29432105	No	No	Yes	6.58146e-07	0.0449041	-0.358288	1	0	NA	NA	NA	NA	IMR90	rs7752448;rs149943:rs149943	3
MAS1L	116511	6	29454474	29455738	No	No	Yes	3.70871e-08	0.000466206	0.689548	-1	0	NA	NA	NA	NA	Left_Ventricle:IMR90:Mesenchymal_Stem_Cell:Mesendoderm:hESC	rs6934329:rs149943:rs7752448;rs149943:rs7752448:rs6905391;rs149943:rs6905391	3
UBD	10537	6	29523292	29527702	No	No	Yes	4.33712e-08	0.0798958	0.401531	-1	0	NA	NA	NA	NA	Promoter_anchored_loops:Left_Ventricle:Liver:GM12878:IMR90:Mesenchymal_Stem_Cell:Mesendoderm:Trophoblast-like_Cell:hESC	rs7752448;rs149943:rs7752448:rs149943:rs6905391:rs6905391	3
TRAPPC6B	122553	14	39617015	39639736	No	No	Yes	9.31716e-08	0.0219803	1.00547	-1	0	NA	NA	NA	NA	IMR90:Mesenchymal_Stem_Cell	rs9806026	4
MIA2	4253	14	39699435	39722859	No	No	Yes	9.31716e-08	0.00020882	0.828409	1	0	NA	NA	NA	NA	IMR90:Mesenchymal_Stem_Cell:Mesendoderm:Trophoblast-like_Cell	rs9806026	4
RP11-407N17.3	NA	14	39703106	39820397	No	No	Yes	9.31716e-08	NA	NA	1	0	NA	NA	NA	NA	IMR90:Mesenchymal_Stem_Cell:Mesendoderm:Trophoblast-like_Cell	rs9806026	4
CTAGE5	4253	14	39734488	39856156	No	No	Yes	1.92351e-07	0.00187637	-0.846451	1	0	NA	NA	NA	NA	IMR90:Mesendoderm	rs9806026	4
FBXO33	254170	14	39866873	39901704	No	No	Yes	9.31716e-08	0.986077	0.500595	-1	0	NA	NA	NA	NA	IMR90:Mesenchymal_Stem_Cell:Mesendoderm:Trophoblast-like_Cell	rs9806026	4
FSCB	84075	14	44973545	44976482	No	No	Yes	9.31716e-08	4.81479e-13	0.474763	-1	0	NA	NA	NA	NA	IMR90:Mesenchymal_Stem_Cell:Trophoblast-like_Cell:hESC	rs9806026	4
APMAP	57136	20	24943561	24973615	No	No	No	6.15622e-07	2.35566e-07	0.451092	-1	0	4.4155e-06	0.0297322	eQTLGen_trans_eQTLs	-	NA	rs149943	3
SNAI1	6615	20	48599536	48605423	No	No	Yes	2.84794e-08	0.367003	0.0836781	1	0	NA	NA	NA	NA	Left_Ventricle:GM12878:IMR90:Mesenchymal_Stem_Cell	rs6095988	5
TMEM189-UBE2V1	387522	20	48697661	48770174	No	No	Yes	2.84794e-08	0.00518501	-0.250087	-1	0	NA	NA	NA	NA	Adult_Cortex:Fetal_Cortex:Left_Ventricle:Liver:Spleen:GM12878:IMR90:Mesenchymal_Stem_Cell:Mesendoderm:Trophoblast-like_Cell:hESC	rs6095988	5
UBE2V1	7335	20	48697661	48732496	No	No	Yes	2.84794e-08	0.00195453	-0.405305	-1	0	NA	NA	NA	NA	Promoter_anchored_loops:Adult_Cortex:Fetal_Cortex:Left_Ventricle:Liver:GM12878:IMR90:Mesenchymal_Stem_Cell:hESC	rs6095988	5
TMEM189	387521	20	48697663	48770335	No	No	Yes	2.84794e-08	0.00518501	-0.0401728	-1	0	NA	NA	NA	NA	Adult_Cortex:Fetal_Cortex:Left_Ventricle:Liver:Spleen:GM12878:IMR90:Mesenchymal_Stem_Cell:Mesendoderm:Trophoblast-like_Cell:hESC	rs6095988	5
CEBPB	1051	20	48807376	48809212	No	No	Yes	2.84794e-08	0.184474	NA	1	0	NA	NA	NA	NA	Promoter_anchored_loops:IMR90:Mesenchymal_Stem_Cell	rs6095988	5
PARD6B	84612	20	49348081	49373332	No	No	Yes	2.84794e-08	0.807577	3.54508	1	0	NA	NA	NA	NA	Adult_Cortex:Aorta:Left_Ventricle:Liver:Right_Ventricle:GM12878:IMR90:Mesenchymal_Stem_Cell:Mesendoderm:Trophoblast-like_Cell:hESC	rs6095988	5
BCAS4	55653	20	49411431	49493714	No	No	Yes	2.84794e-08	0.0466393	1.03087	1	0	NA	NA	NA	NA	IMR90:Mesenchymal_Stem_Cell	rs6095988	5

## Sheet: T6.GWGAS
Table 6. Genes identified by genome-wide gene-based association study (GWGAS) in MAGMA.
Genes with an adjusted p value (FDR) below 0.05 are highlighted in bold. Chr=chromosome; Start Bp=start position of one gene; Stop Bp=stop position of one gene; nSNPs=number of SNPs in the GWAS mapped to the gene; Z=Z-statistic of the gene-based test in MAGMA; P=Two sided gene-based P-value; P(FDR): adjusted p value using FDR method.
Gene_name	CHR	START	STOP	nSNPs	Z	P	P(FDR)
BTN3A2	6	26365387	26378546	105	5.6743	6.9646e-09	6.84294e-05
HIST1H2BN	6	27806323	27823487	41	5.5973	1.0886e-08	6.84294e-05
PTPN1	20	49126891	49201299	208	5.6095	1.0145e-08	6.84294e-05
ZKSCAN4	6	28212401	28227011	44	5.4664	2.296e-08	0.000108245
PGBD1	6	28249314	28270326	80	5.3894	3.5351e-08	0.00013333
TENM2	5	166711804	167691162	2752	5.2203	8.9313e-08	0.000280711
BTN2A1	6	26458150	26476849	87	5.088	1.8093e-07	0.000379109
ZSCAN9	6	28192664	28201260	40	5.1147	1.5714e-07	0.000379109
DCC	18	49866542	51057784	5615	5.0926	1.7661e-07	0.000379109
SLC30A9	4	41992489	42092474	408	5.0647	2.0447e-07	0.000385252
PCLO	7	82383329	82792246	1327	5.0467	2.2472e-07	0.000385252
CLP1	11	57416465	57429340	22	4.9724	3.3072e-07	0.000519726
HIST1H1B	6	27834570	27835359	7	4.909	4.5777e-07	0.000616616
RAB27B	18	52385091	52562747	626	4.9159	4.4197e-07	0.000616616
CHRM2	7	136553416	136705002	536	4.859	5.9004e-07	0.000741798
ZSCAN16	6	28092338	28097860	17	4.8096	7.5629e-07	0.000891382
ZSCAN12	6	28346732	28367511	79	4.7883	8.4093e-07	0.000932839
TCF4	18	52889562	53332018	943	4.7697	9.2236e-07	0.000966326
ZKSCAN8	6	28109688	28127250	57	4.7349	1.0959e-06	0.00107302
ZDHHC5	11	57435219	57468659	65	4.7272	1.138e-06	0.00107302
FURIN	15	91411822	91426688	32	4.6893	1.3708e-06	0.00123098
RP11-691N7.6	11	57509635	57560715	87	4.6609	1.5745e-06	0.00134963
TMX2-CTNND1	11	57480077	57559058	137	4.6323	1.8083e-06	0.00148265
OR2B2	6	27878963	27880174	4	4.5765	2.3643e-06	0.00185775
LRFN5	14	42076773	42373752	1184	4.5128	3.1983e-06	0.00241254
BEND4	4	42112955	42154895	137	4.4466	4.3625e-06	0.0029467
ZKSCAN3	6	28317691	28336947	76	4.456	4.1755e-06	0.0029467
TAOK3	12	118587606	118810750	508	4.4459	4.3752e-06	0.0029467
CTNND1	11	57520715	57587018	109	4.401	5.3871e-06	0.0035031
CCDC83	11	85566144	85631064	270	4.3928	5.5961e-06	0.00351771
HIST1H2BL	6	27775257	27775709	2	4.385	5.7983e-06	0.00352724
ZSCAN31	6	28292470	28324048	133	4.37	6.2135e-06	0.00366169
ESR2	14	64550950	64804830	761	4.3353	7.2782e-06	0.00415916
TMX2	11	57480072	57508445	50	4.3127	8.0652e-06	0.00447334
HIST1H2AL	6	27833034	27833606	3	4.267	9.9039e-06	0.00533622
CNNM4	2	97426639	97477628	83	4.2214	1.2142e-05	0.00636038
ZNF165	6	28048753	28057341	30	4.1624	1.5748e-05	0.00802637
PRSS16	6	27215480	27224403	23	4.1532	1.6394e-05	0.0080867
SYNGAP1	6	33387847	33421466	69	4.1486	1.6724e-05	0.0080867
ADARB1	21	46493768	46646478	545	4.1351	1.7739e-05	0.00836305
RP11-73M18.2	14	104029299	104152261	375	4.1239	1.8622e-05	0.00856521
CCDC152	5	42756903	42802462	153	4.0854	2.1996e-05	0.0094114
MICB	6	31462658	31478901	177	4.0806	2.2458e-05	0.0094114
PHF2	9	96338689	96441869	523	4.0939	2.1208e-05	0.0094114
KLC1	14	104028233	104167888	421	4.082	2.2326e-05	0.0094114
DCAF4L1	4	41983713	41988476	13	4.0616	2.4365e-05	0.00967023
SORCS3	10	106400859	107024993	2342	4.0652	2.3996e-05	0.00967023
TRMT61A	14	103995521	104003410	21	4.0593	2.4614e-05	0.00967023
RBKS	2	28004231	28113965	265	4.03	2.7893e-05	0.0107348
MAP7D1	1	36621180	36646450	37	3.9879	3.3331e-05	0.0125524
SYNE2	14	64319683	64693165	1124	3.9835	3.3947e-05	0.0125524
MRPL33	2	27994584	28210954	507	3.9522	3.8725e-05	0.0140438
LMAN2L	2	97371666	97405801	45	3.9383	4.1037e-05	0.014331
HIST1H4L	6	27840926	27841289	2	3.9409	4.0583e-05	0.014331
APOPT1	14	104029299	104073860	140	3.9207	4.4141e-05	0.0151347
ATF7	12	53901640	54020199	263	3.8945	4.921e-05	0.0165715
RP11-793H13.10	12	53900472	54019763	264	3.8824	5.1706e-05	0.0168116
OLFM4	13	53602894	53626192	93	3.885	5.1165e-05	0.0168116
PDP1	8	94870035	94938294	235	3.8687	5.4718e-05	0.0174894
HIST1H3I	6	27839623	27840099	3	3.8602	5.6649e-05	0.0175716
MED19	11	57471186	57479693	14	3.8594	5.6839e-05	0.0175716
ROBO2	3	75955846	77699115	6434	3.8326	6.3398e-05	0.0192832
C6orf15	6	31079000	31080336	19	3.8174	6.7446e-05	0.0201888
NEGR1	1	71861623	72748417	2256	3.802	7.1752e-05	0.0208169
SEMA6D	15	47476298	48066420	2120	3.8037	7.1284e-05	0.0208169
C11orf31	11	57508825	57510986	5	3.796	7.3517e-05	0.0210058
PAPPA2	1	176432307	176814735	967	3.7902	7.5276e-05	0.0211874
RTN1	14	60062694	60337684	660	3.7745	8.015e-05	0.0222275
DNAJC11	1	6694228	6761984	178	3.7264	9.7135e-05	0.0253503
CRTC2	1	153920145	153931101	12	3.7338	9.4319e-05	0.0253503
AC110084.1	2	27998851	28009186	20	3.7238	9.8132e-05	0.0253503
HIST1H3J	6	27858093	27860884	9	3.7303	9.5616e-05	0.0253503
ZNF462	9	109625378	109775915	316	3.7356	9.3619e-05	0.0253503
HIST1H2AJ	6	27782112	27782607	5	3.696	0.00010951	0.0279073
DENND4B	1	153901977	153919172	24	3.6638	0.00012427	0.0312464
FOLH1	11	49168187	49230222	203	3.6549	0.00012863	0.0319172
DUS4L	7	107203929	107218906	26	3.6302	0.00014158	0.0346742
BLOC1S5-TXNDC5	6	7881755	8064597	853	3.6254	0.00014427	0.03488
PDE4B	1	66258197	66840259	1790	3.6104	0.00015288	0.0364938
KLHL21	1	6650784	6674667	64	3.5817	0.00017066	0.0373735
GATAD2B	1	153777201	153895451	235	3.5955	0.00016189	0.0373735
CACNA1E	1	181382238	181777219	1271	3.5791	0.00017242	0.0373735
TXNDC5	6	7881483	8026646	679	3.5924	0.00016381	0.0373735
CIZ1	9	130928343	130966662	98	3.5869	0.00016729	0.0373735
DRD2	11	113280318	113346413	205	3.5821	0.00017042	0.0373735
SUDS3	12	118814185	118855840	135	3.5851	0.0001685	0.0373735
CKB	14	103985996	103989448	5	3.5857	0.00016811	0.0373735
POM121L2	6	27253682	27279949	120	3.5718	0.00017727	0.0379882
NYAP2	2	226265364	226518734	568	3.5423	0.00019833	0.0415567
TMEM67	8	94767072	94831462	102	3.5442	0.00019693	0.0415567
CDH9	5	26880709	27121257	705	3.5292	0.00020842	0.043191
GHR	5	42423879	42721979	783	3.5118	0.00022255	0.0445744
LDB1	10	103867317	103880210	28	3.5094	0.00022455	0.0445744
B3GALTL	13	31774073	31906413	373	3.5143	0.00022044	0.0445744
POLR2A	17	7387685	7417933	136	3.5174	0.00021792	0.0445744
TRIM64C	11	49075266	49080664	15	3.5035	0.00022956	0.0450942
SLC39A1	1	153931575	153940188	16	3.4953	0.00023678	0.0459821
MSH5	6	31707725	31732622	64	3.4898	0.00024168	0.0459821
MSH5-SAPCD1	6	31707797	31732628	63	3.4821	0.00024871	0.0459821
HSPA1A	6	31783291	31785723	2	3.4899	0.00024157	0.0459821
ZPBP	7	49890017	50160925	835	3.4844	0.00024659	0.0459821
MEGF11	15	66187417	66546085	1384	3.4829	0.00024804	0.0459821
MDS2	1	23907985	23967058	128	3.4747	0.00025571	0.0468173
LST1	6	31553901	31556686	8	3.4605	0.0002696	0.0488857
MGEA5	10	103544200	103578696	51	3.4556	0.00027453	0.0493056
FAM120A	9	96214004	96328397	371	3.4516	0.00027867	0.049577
TM4SF20	2	228226872	228246711	115	3.4323	0.00029924	0.0509421
SORBS3	8	22402499	22433301	69	3.434	0.00029732	0.0509421
NPFFR1	10	72007085	72043432	146	3.4319	0.00029964	0.0509421
KCNMA1	10	78629359	79398353	2608	3.4317	0.00029985	0.0509421
NOLC1	10	103911933	103923627	16	3.4337	0.00029766	0.0509421
TMPO	12	98909290	98944157	121	3.4276	0.00030445	0.0512618
BSN	3	49591922	49708978	191	3.4151	0.00031882	0.0532063
ASTN2	9	119187504	120177348	3784	3.409	0.00032599	0.0539256
PTPRN	2	220154345	220174370	59	3.4023	0.00033412	0.0547899
TPM3	1	154127784	154167124	67	3.3887	0.00035113	0.0556438
NCAPH	2	97001525	97039583	54	3.3906	0.00034872	0.0556438
ZSCAN23	6	28399707	28411279	41	3.3919	0.000347	0.0556438
CCKBR	11	6280966	6293357	72	3.3937	0.00034478	0.0556438
TNF	6	31543344	31546113	5	3.3683	0.00037815	0.0591596
BCAP29	7	107220422	107269615	116	3.3673	0.00037959	0.0591596
U2AF1L4	19	36233365	36236346	12	3.3623	0.00038655	0.0597505
RNF152	18	59475296	59561480	348	3.3566	0.0003946	0.0604989
RP11-3B7.1	3	49297518	49298744	4	3.3398	0.00041917	0.0627478
SLC20A2	8	42273993	42397069	302	3.3406	0.000418	0.0627478
PPRC1	10	103892787	103910082	32	3.3398	0.00041925	0.0627478
RBM25	14	73525144	73588122	153	3.3364	0.00042442	0.0630214
SERPING1	11	57364860	57382326	48	3.3205	0.00044922	0.065636
FES	15	91426925	91439006	38	3.3185	0.00045247	0.065636
SCAMP4	19	1905213	1926016	62	3.3218	0.00044725	0.065636
ZBTB4	17	7362685	7387582	71	3.295	0.00049212	0.0708427
FAM120AOS	9	96208776	96215874	25	3.2916	0.00049805	0.0711532
C1QTNF7	4	15341442	15447790	350	3.2838	0.00051207	0.0726061
FAM178B	2	97541620	97684175	338	3.2816	0.00051614	0.0726371
ANKRD39	2	97502348	97523832	31	3.2662	0.00054497	0.0747583
TMEM106B	7	12250867	12282993	223	3.2651	0.00054707	0.0747583
CACNA2D1	7	81575760	82073114	1843	3.2678	0.000542	0.0747583
MARK3	14	103851729	103970168	358	3.2662	0.00054502	0.0747583
ZCCHC7	9	37120536	37358146	438	3.2572	0.00056258	0.0757795
AP000974.1	11	85563600	85565986	17	3.2584	0.00056011	0.0757795
UNC5C	4	96083655	96470357	1560	3.2511	0.00057477	0.0763311
C7orf72	7	50135632	50199426	279	3.2512	0.00057454	0.0763311
IP6K1	3	49761727	49823975	121	3.2408	0.00059602	0.0785996
KLF7	2	207938861	208031991	345	3.2382	0.0006015	0.0786454
RNF123	3	49726932	49758962	62	3.2289	0.00062127	0.0786454
PCNP	3	101292939	101313281	59	3.2309	0.00061691	0.0786454
TEC	4	48137800	48271881	550	3.2351	0.0006081	0.0786454
TOX	8	59717977	60031767	951	3.2274	0.00062457	0.0786454
OR4A47	11	48510269	48511332	5	3.227	0.00062556	0.0786454
RMDN3	15	41028082	41048049	40	3.2272	0.00062497	0.0786454
CAMKV	3	49895421	49907655	22	3.2223	0.00063582	0.0788835
SIK3	11	116714118	116969153	1021	3.224	0.00063211	0.0788835
HNRNPH1	5	179041179	179061785	87	3.2164	0.00064899	0.0799912
PIEZO1	16	88781751	88851619	403	3.1872	0.00071823	0.0879505
OR6S1	14	21108855	21109850	8	3.1799	0.00073654	0.0896108
DUSP6	12	89741009	89747048	29	3.1678	0.00076794	0.0928321
NICN1	3	49460379	49466759	7	3.1654	0.00077436	0.093012
ADAT3	19	1905377	1913444	32	3.1619	0.00078383	0.0935536
FHIT	3	59735036	61237133	7490	3.1596	0.00078992	0.0936875
HLA-B	6	31321649	31324965	128	3.1522	0.00081015	0.0942657
GNAT3	7	80087987	80141336	149	3.1512	0.00081309	0.0942657
SLC35G6	17	7384721	7386383	7	3.1506	0.00081479	0.0942657
HDGFRP2	19	4472284	4502223	115	3.1557	0.00080063	0.0942657
PHF13	1	6673745	6684093	28	3.1429	0.00083628	0.0950034
TAS1R2	1	19166093	19186176	124	3.1445	0.00083194	0.0950034
NUP210L	1	153965161	154127592	272	3.1463	0.00082666	0.0950034
ACTL8	1	18081808	18153558	233	3.1407	0.00084264	0.095133
C3orf84	3	49215065	49229291	24	3.139	0.00084751	0.095133
CCDC71	3	49199968	49203754	6	3.1267	0.00088388	0.0986285
TRMT10C	3	101280706	101285290	14	3.1228	0.00089558	0.0993462
TRIB2	2	12857015	12882860	73	3.1134	0.00092473	0.0994781
ANKRD23	2	97490263	97523671	52	3.12	0.00090427	0.0994781
CDHR4	3	49828165	49837268	21	3.1178	0.00091093	0.0994781
ACVR1B	12	52345451	52390862	91	3.113	0.00092587	0.0994781
RAD51	15	40986972	41024354	95	3.1122	0.00092842	0.0994781
GOSR2	17	45000483	45105003	404	3.1145	0.00092134	0.0994781
THSD1	13	52951305	52980629	92	3.1101	0.00093511	0.0996288
CASP4	11	104813593	104840163	70	3.0975	0.00097594	0.103395
SHISA9	16	12995477	13334272	1671	3.0936	0.00098869	0.10416
RP11-156P1.2	17	45000499	45124520	436	3.0908	0.0009982	0.104578
RAMP3	7	45197390	45225901	218	3.087	0.0010109	0.105323
VDAC3	8	42249142	42263415	27	3.0708	0.0010675	0.110609
LRRC37A2	17	44588877	44633016	2	3.0598	0.0011076	0.113517
ARL17A	17	44594068	44657088	2	3.0598	0.0011076	0.113517
FRAT1	10	99079022	99081672	4	3.0526	0.0011342	0.114993
ZNF497	19	58865723	58874214	15	3.0527	0.0011339	0.114993
ZNF322	6	26636518	26659980	89	3.0467	0.0011568	0.116361
MRPS28	8	80830952	80942524	242	3.0448	0.0011641	0.116361
LGR4	11	27387508	27494322	261	3.0443	0.0011662	0.116361
COL8A2	1	36560837	36590821	76	3.0367	0.0011958	0.117161
CCDC36	3	49235861	49295537	96	3.0328	0.0012115	0.117161
FNIP2	4	159690290	159829201	274	3.0347	0.0012038	0.117161
SSRP1	11	57093459	57103351	26	3.0396	0.0011843	0.117161
GLTP	12	110288748	110318293	74	3.0341	0.0012062	0.117161
XRCC3	14	104163946	104181841	38	3.0336	0.0012081	0.117161
SLC7A4	22	21383007	21387129	13	3.0299	0.0012231	0.11768
CAPZA2	7	116451124	116562103	233	3.0186	0.0012698	0.121553
LECT1	13	53277399	53313947	119	3.0167	0.0012777	0.121691
GRIA1	5	152869175	153193429	1403	3.0102	0.0013056	0.123724
PRPH2	6	42664340	42690312	103	3.008	0.0013148	0.123972
SAMD13	1	84764049	84855640	246	2.9992	0.0013536	0.126367
BTN1A1	6	26501449	26510650	28	3.0006	0.0013473	0.126367
GABRA1	5	161274197	161326975	166	2.9965	0.0013655	0.12685
SRRM4	12	119419300	119600856	818	2.9949	0.0013727	0.126894
GGNBP1	6	33551515	33556803	21	2.9916	0.0013875	0.12752
UNC45B	17	33474836	33516364	127	2.9904	0.001393	0.12752
SAFB	19	5623046	5668489	97	2.9876	0.0014057	0.128061
NOL7	6	13615559	13632971	30	2.9855	0.0014156	0.128343
SUMF2	7	56131695	56148363	54	2.982	0.0014321	0.129218
MAML3	4	140637907	141075338	1324	2.9773	0.0014539	0.129941
EYS	6	64429876	66417118	7522	2.9777	0.0014521	0.129941
KCNG3	2	42669157	42721237	167	2.9747	0.0014663	0.130432
2011-09-01	4	77870856	77961537	288	2.973	0.0014743	0.130527
PPME1	11	73882144	73965748	233	2.9673	0.001502	0.132358
RPL36	19	5674958	5691887	36	2.9635	0.0015207	0.133383
TRAIP	3	49866034	49894007	46	2.953	0.0015737	0.137393
HSPG2	1	22148738	22263790	421	2.9431	0.0016247	0.138657
RHOA	3	49396578	49450431	109	2.9436	0.001622	0.138657
NKAPL	6	28227098	28228736	7	2.9417	0.0016323	0.138657
AZIN1	8	103838585	103906092	270	2.9436	0.001622	0.138657
RBFOX1	16	6069095	7763340	12363	2.9438	0.0016212	0.138657
SAFB2	19	5587010	5624057	109	2.9428	0.0016261	0.138657
NEO1	15	73344051	73597547	688	2.9386	0.0016486	0.139414
THAP3	1	6684926	6695646	41	2.9351	0.0016674	0.13975
TXNDC9	2	99935445	99957165	57	2.9362	0.0016612	0.13975
EPHB2	1	23037332	23241818	552	2.9284	0.0017036	0.140161
KIFC1	6	33359313	33377701	18	2.9263	0.0017149	0.140161
BTBD18	11	57510986	57519253	6	2.9309	0.0016898	0.140161
BAG5	14	104022881	104029168	12	2.928	0.0017057	0.140161
NPC1	18	21086148	21166862	177	2.9273	0.0017094	0.140161
TMPRSS3	21	43791999	43816955	133	2.926	0.0017169	0.140161
EML4	2	42396490	42559688	560	2.9243	0.0017263	0.140321
TRIM49B	11	49050504	49059579	31	2.9197	0.0017521	0.141807
AL441883.1	6	13615728	13621126	8	2.9132	0.0017885	0.144135
ESRRG	1	216676588	217311097	2536	2.9089	0.0018138	0.145552
TRAPPC3	1	36602173	36615098	32	2.9004	0.0018636	0.148012
NMNAT2	1	183217372	183387737	560	2.8965	0.0018869	0.148012
SNRNP200	2	96940074	96971297	38	2.8945	0.0018989	0.148012
ZDHHC11B	5	710475	767067	36	2.8944	0.0018994	0.148012
TRAPPC13	5	64920543	64962060	142	2.9009	0.0018605	0.148012
SIDT2	11	117049449	117068160	77	2.8944	0.0018993	0.148012
B4GALT6	18	29202210	29265799	153	2.8977	0.0018798	0.148012
MME	3	154741913	154901497	471	2.8884	0.0019358	0.14972
AC139100.2	18	77905807	77936315	109	2.8882	0.0019372	0.14972
RERE	1	8412457	8877702	879	2.8797	0.0019902	0.149745
MED18	1	28655513	28662476	8	2.8818	0.0019771	0.149745
SPCS1	3	52738971	52742182	10	2.8845	0.0019602	0.149745
ZNF184	6	27418522	27440897	100	2.8792	0.0019931	0.149745
PHKG1	7	56148440	56160689	49	2.8864	0.0019486	0.149745
CUBN	10	16865963	17171830	1418	2.8804	0.0019858	0.149745
FAM181B	11	82443053	82444906	9	2.8831	0.0019687	0.149745
AFAP1	4	7760441	7941653	1098	2.8748	0.0020211	0.151246
ARL9	4	57371509	57390614	63	2.8674	0.0020695	0.151266
TRAM2	6	52362200	52441713	395	2.869	0.0020591	0.151266
MNX1	7	156786745	156803345	60	2.8699	0.0020528	0.151266
C10orf76	10	103605356	103815950	359	2.8698	0.0020537	0.151266
MUC2	11	1074875	1104419	148	2.8685	0.0020622	0.151266
KLHDC4	16	87730091	87799598	406	2.8677	0.0020675	0.151266
VWC2	7	49813257	49961546	439	2.8621	0.0021041	0.152931
IQSEC3	12	175931	287626	447	2.8615	0.0021085	0.152931
AC093802.1	2	240684554	240724577	282	2.8566	0.0021412	0.154139
HRH3	20	60790026	60795323	9	2.8565	0.0021415	0.154139
FAM160A2	11	6232565	6255941	67	2.8535	0.0021618	0.155008
RBM12B	8	94741584	94753245	23	2.8487	0.002195	0.156793
OPRD1	1	29138654	29190208	187	2.8474	0.0022038	0.156827
MYRF	11	61520114	61555990	72	2.8453	0.0022182	0.157259
MAS1	6	160327974	160329108	2	2.8412	0.0022473	0.158133
SUGT1	13	53226844	53275044	169	2.8417	0.0022438	0.158133
TADA2B	4	7043626	7059679	59	2.8382	0.0022682	0.158191
FUS	16	31191431	31203127	15	2.8386	0.0022654	0.158191
ENPP7	17	77704681	77716021	31	2.8375	0.0022733	0.158191
RPS10	6	34385231	34393902	27	2.831	0.0023202	0.160245
DLST	14	75348594	75370448	73	2.8299	0.0023283	0.160245
C18orf8	18	21083473	21111746	62	2.8309	0.0023207	0.160245
COX7A2L	2	42560686	42652228	252	2.8221	0.0023858	0.163605
VSIG10	12	118501398	118573831	287	2.8183	0.0024137	0.164919
CCDC68	18	52568740	52626739	157	2.8169	0.0024241	0.165031
ERCC1	19	45910591	45982086	231	2.8129	0.0024549	0.166527
JTB	1	153946745	153950164	2	2.803	0.0025313	0.171094
TOR1AIP1	1	179851177	179894135	151	2.7984	0.0025676	0.172928
CNNM3	2	97481982	97499648	28	2.7935	0.0026072	0.172944
ZNF608	5	123972608	124084500	396	2.794	0.0026033	0.172944
DENND1A	9	126141933	126692431	1655	2.7971	0.0025781	0.172944
OR4E2	14	22133297	22134238	6	2.7939	0.0026037	0.172944
CDH8	16	61681146	62070939	1128	2.7927	0.0026137	0.172944
SMCO1	3	196233748	196242237	23	2.7898	0.0026374	0.173902
EXD1	15	41474923	41522941	239	2.7861	0.002667	0.175241
SCGB3A2	5	147250245	147261754	85	2.783	0.0026927	0.176316
NHLH2	1	116378998	116386538	26	2.7789	0.0027274	0.177356
HTR1B	6	78171948	78173490	5	2.7791	0.0027252	0.177356
TCTA	3	49449639	49453908	9	2.7756	0.0027553	0.178555
SDK1	7	3341080	4308632	5129	2.7715	0.0027898	0.180171
CDH18	5	19473060	20575982	3677	2.7698	0.0028042	0.180483
TMF1	3	69068978	69101484	79	2.7627	0.0028664	0.183859
KMT2B	19	36208921	36229779	46	2.7599	0.0028905	0.184776
PRRC2C	1	171454651	171562650	315	2.7567	0.0029196	0.186006
FAHD2B	2	97749320	97760619	18	2.7526	0.0029559	0.187685
PDK1	2	173420101	173489823	241	2.7453	0.0030232	0.187749
RPL14	3	40498783	40503861	20	2.7491	0.0029875	0.187749
ZNF445	3	44481262	44519162	76	2.7475	0.0030026	0.187749
TMEM71	8	133697253	133772958	290	2.7449	0.0030266	0.187749
DNM1	9	130965658	131017527	120	2.7466	0.0030105	0.187749
MACROD2	20	13976015	16033842	7479	2.7453	0.0030225	0.187749
TMEM50B	21	34804792	34852318	186	2.7484	0.0029944	0.187749
ATP8B2	1	154298029	154323783	66	2.7412	0.0030608	0.1891
JADE2	5	133860003	133918918	183	2.7389	0.003082	0.1891
NTRK2	9	87283466	87638505	1171	2.7392	0.0030798	0.1891
PMFBP1	16	72146056	72210777	209	2.7382	0.0030885	0.1891
CAMKMT	2	44589089	44999731	1368	2.7317	0.0031507	0.192284
ZNF619	3	40518604	40531727	34	2.721	0.0032538	0.192706
CTC-534A2.2	5	64920592	64926718	23	2.7204	0.0032598	0.192706
SPOCK1	5	136310987	136934068	2084	2.7274	0.0031913	0.192706
BLOC1S5	6	8013800	8064647	233	2.7207	0.0032568	0.192706
NKAIN2	6	124125286	125146803	3372	2.722	0.003244	0.192706
KB-1507C5.2	8	103876528	103990104	414	2.7251	0.0032143	0.192706
FAM160B1	10	116581503	116659591	281	2.7266	0.0031995	0.192706
DCAF11	14	24583404	24594451	29	2.7239	0.0032262	0.192706
RP11-187E13.2	14	32476108	32487891	32	2.7243	0.003222	0.192706
C18orf54	18	51884287	51911588	111	2.7272	0.0031933	0.192706
ADNP2	18	77866915	77905406	135	2.718	0.0032836	0.193507
CREB3L4	1	153940010	153946839	13	2.7168	0.0032957	0.193615
ABT1	6	26597180	26600278	17	2.7142	0.0033219	0.193615
AP000783.1	11	123301058	123306427	21	2.7137	0.0033265	0.193615
SHCBP1	16	46614466	46655538	40	2.7151	0.0033124	0.193615
DNAJC17	15	41060067	41099675	86	2.706	0.0034051	0.19758
FGFR1OP	6	167412670	167466201	299	2.7016	0.0034508	0.198248
LINC00998	7	112756773	112758668	7	2.7023	0.0034434	0.198248
PRSS55	8	10383056	10411676	195	2.6988	0.0034797	0.198248
RLN2	9	5299868	5304969	13	2.7003	0.0034639	0.198248
ZNF79	9	130186661	130207651	59	2.7031	0.0034348	0.198248
HNRNPA1L2	13	53191605	53217919	94	2.6992	0.0034755	0.198248
RNF114	20	48552948	48570429	53	2.6978	0.0034904	0.198259
CCSAP	1	229456758	229479041	61	2.6948	0.0035217	0.198895
KCNK16	6	39282474	39290744	47	2.6947	0.0035227	0.198895
PRAMEF1	1	12851546	12856777	8	2.6923	0.0035482	0.199737
SLBP	4	1694527	1714282	54	2.6876	0.0035986	0.201066
PCDHGC5	5	140868808	140892546	77	2.6871	0.0036038	0.201066
2014-09-01	7	55861237	55930482	272	2.6871	0.0036035	0.201066
CCDC61	19	46498339	46524576	113	2.6844	0.0036333	0.202114
UBE2H	7	129470572	129592789	511	2.6823	0.0036558	0.202768
THEGL	4	57396775	57469673	281	2.6788	0.0036945	0.203364
RP11-770J1.4	11	118303836	118305921	1	2.6785	0.0036978	0.203364
GRAMD1A	19	35485688	35517375	123	2.6784	0.0036989	0.203364
LRRC8E	19	7953390	7966901	45	2.6768	0.0037168	0.203754
LINC01098	4	178649911	178911904	992	2.6729	0.0037595	0.205498
PRMT3	11	20409076	20530840	404	2.6707	0.0037843	0.206255
PTPRG	3	61547243	62283288	2959	2.6662	0.0038353	0.207524
RELL2	5	141016517	141020644	15	2.6655	0.0038432	0.207524
COL13A1	10	71561644	71724031	863	2.6648	0.0038516	0.207524
CAPRIN2	12	30862486	30907885	163	2.6652	0.0038477	0.207524
ZNF512	2	27805897	27858041	128	2.6584	0.0039251	0.210882
PCDHGC3	5	140855580	140892542	111	2.6565	0.0039476	0.21091
RP11-468E2.6	14	24590560	24601038	25	2.6565	0.003948	0.21091
TFAP2B	6	50786436	50815326	87	2.6548	0.0039683	0.211396
UBAP2L	1	154192655	154243986	93	2.6522	0.0039989	0.211829
EIF5B	2	99953816	100017789	173	2.6529	0.0039905	0.211829
FCHSD1	5	141018869	141030986	55	2.6511	0.0040109	0.21187
DNALI1	1	38022520	38032458	38	2.6473	0.0040564	0.213526
IFT172	2	27667238	27712656	103	2.6466	0.0040649	0.213526
TMEM129	4	1717679	1723085	24	2.6434	0.0041034	0.21495
SPG20OS	13	36920568	36943738	73	2.6403	0.0041417	0.216355
CLDND2	19	51870352	51872257	1	2.6391	0.0041561	0.216508
FAM168B	2	131805449	131851033	67	2.6344	0.0042143	0.216595
RUFY1	5	178977559	179037027	206	2.6356	0.0041997	0.216595
RAD23B	9	110045418	110094475	179	2.6346	0.0042121	0.216595
RPL12	9	130209953	130213684	7	2.6344	0.0042142	0.216595
ZNF135	19	58570607	58597677	83	2.6343	0.0042152	0.216595
AD000671.6	19	36230153	36236333	27	2.6333	0.0042276	0.216642
RAB4A	1	229406822	229441641	86	2.6266	0.0043124	0.217433
PPM1G	2	27604061	27632554	59	2.6256	0.0043253	0.217433
SEMA4C	2	97525453	97536494	11	2.6297	0.0042729	0.217433
ZNF621	3	40566369	40616176	130	2.6307	0.0042609	0.217433
MST1R	3	49924435	49941299	29	2.6211	0.004383	0.217433
SERPINI1	3	167453031	167543356	336	2.621	0.0043833	0.217433
TRPC3	4	122800182	122872909	167	2.6224	0.0043657	0.217433
SEPP1	5	42799982	42887494	304	2.6253	0.0043282	0.217433
HIST1H2BC	6	26115101	26124154	42	2.6287	0.004285	0.217433
HSPA1L	6	31777396	31783437	19	2.6246	0.0043381	0.217433
FOXO3	6	108881038	109005977	286	2.6239	0.0043469	0.217433
SGCZ	8	13947373	15095848	7997	2.6194	0.0044047	0.217433
MTRNR2L5	10	57358750	57360488	7	2.6197	0.0044004	0.217433
CDK2AP2	11	67273968	67276120	1	2.6244	0.0043401	0.217433
IGSF6	16	21652609	21663981	18	2.6185	0.004416	0.217433
RP11-322L20.1	14	87372122	87389099	59	2.617	0.0044356	0.21783
PHF1	6	33378176	33384230	7	2.6157	0.0044525	0.218092
CTD-2330K9.3	3	49941278	49954370	14	2.6138	0.0044775	0.218748
GLS	2	191745553	191830278	154	2.6068	0.00457	0.222133
C19orf70	19	5678432	5680907	5	2.6061	0.0045788	0.222133
SLC27A5	19	58990879	59023780	83	2.605	0.0045939	0.222133
TMPRSS6	22	37461476	37505603	163	2.6057	0.004584	0.222133
TP53BP2	1	223967601	224033674	157	2.6029	0.0046224	0.222182
KRTCAP3	2	27665233	27669348	7	2.6011	0.0046458	0.222182
ZAR1	4	48492269	48496406	15	2.6005	0.0046545	0.222182
RBM24	6	17281577	17294106	25	2.603	0.0046211	0.222182
OR4S2	11	55418380	55419315	2	2.5997	0.0046656	0.222182
RNF125	18	29598335	29653176	161	2.5998	0.0046635	0.222182
FITM1	14	24600484	24602058	2	2.5962	0.0047128	0.223444
KLK15	19	51328545	51340469	45	2.596	0.0047158	0.223444
RAB6A	11	73386683	73472182	278	2.5924	0.0047654	0.225228
INVS	9	102861538	103063282	544	2.5885	0.0048196	0.22722
PPWD1	5	64859063	64883376	81	2.587	0.0048411	0.227664
PCSK7	11	117075053	117103241	102	2.5784	0.0049625	0.232793
CD36	7	79998891	80308593	963	2.5751	0.0050104	0.233513
FADS3	11	61640991	61659523	35	2.5748	0.005015	0.233513
KIAA0556	16	27561454	27791690	391	2.5751	0.0050102	0.233513
EMC9	14	24608174	24610797	6	2.5738	0.00503	0.233635
CIAO1	2	96931870	96939087	9	2.5702	0.0050817	0.235456
ZNF620	3	40547483	40560227	19	2.5677	0.0051187	0.236589
TAF12	1	28915835	28969597	95	2.5634	0.0051831	0.23732
PCDHGC4	5	140864741	140892546	84	2.5614	0.0052127	0.23732
OR4P4	11	55405834	55406772	2	2.562	0.005203	0.23732
ANKK1	11	113258513	113271140	47	2.5632	0.0051863	0.23732
SMIM2	13	44717679	44735393	44	2.5607	0.0052226	0.23732
PARD6G	18	77915115	78005429	235	2.5629	0.0051897	0.23732
KIR3DX1	19	55043909	55057053	55	2.5653	0.0051549	0.23732
SLC6A9	1	44457172	44497139	104	2.5581	0.0052623	0.237977
SCN5A	3	38589548	38691164	360	2.5584	0.0052572	0.237977
TYK2	19	10461209	10491352	93	2.5552	0.0053065	0.239402
CTTNBP2	7	117350705	117514193	435	2.5519	0.0053561	0.239859
HOOK3	8	42752075	42885682	293	2.5531	0.0053382	0.239859
TSKU	11	76493295	76509198	49	2.5516	0.0053613	0.239859
IGLON5	19	51815102	51833608	65	2.5512	0.0053675	0.239859
CTNNBIP1	1	9908334	9970394	91	2.5482	0.005414	0.240163
RARB	3	25215823	25639423	2054	2.5472	0.0054294	0.240163
FAM92A1	8	94710789	94743755	71	2.5467	0.005438	0.240163
OR4C13	11	49973943	49974971	5	2.5474	0.0054271	0.240163
TMEM258	11	61535973	61560274	42	2.5486	0.005407	0.240163
TULP1	6	35465651	35480715	60	2.5441	0.0054773	0.24078
OR5AK2	11	56756347	56757342	4	2.5441	0.0054775	0.24078
MFF	2	228189867	228222550	137	2.5405	0.0055353	0.240837
GABRA2	4	46250444	46477247	622	2.5428	0.0054983	0.240837
SNX10	7	26331541	26413949	351	2.5411	0.0055254	0.240837
LMBR1	7	156461646	156685924	927	2.5415	0.0055194	0.240837
SPG20	13	36875775	36944317	202	2.5384	0.0055676	0.240837
PABPN1	14	23790498	23795394	8	2.5384	0.0055682	0.240837
IFI27	14	94571182	94583033	54	2.5397	0.0055475	0.240837
FECH	18	55215515	55254004	146	2.5325	0.0056625	0.244356
RPS19	19	42363988	42376994	34	2.5314	0.0056798	0.244543
SORCS2	4	7194265	7744554	3428	2.5297	0.0057085	0.245218
THAP1	8	42691817	42698468	10	2.5254	0.005778	0.246801
GPHN	14	66974125	67648520	2427	2.525	0.0057846	0.246801
ZFYVE19	15	41099284	41106767	29	2.526	0.0057686	0.246801
STEAP4	7	87905744	87936206	65	2.523	0.0058186	0.247691
RBMS3	3	29322473	30051886	3295	2.5177	0.0059068	0.249196
GLT8D1	3	52728505	52740048	20	2.5187	0.005889	0.249196
TMEM8C	9	136379708	136393734	38	2.5191	0.0058829	0.249196
SOX6	11	15987995	16761138	1750	2.5178	0.0059045	0.249196
CLDN15	7	100875373	100882101	17	2.5167	0.0059233	0.249334
PPP3CC	8	22298332	22398652	254	2.5107	0.006025	0.250003
RP11-598P20.5	8	42873567	42932477	99	2.5115	0.0060102	0.250003
OR52W1	11	6220376	6221489	6	2.5138	0.0059723	0.250003
METAP2	12	95867296	95909615	158	2.5117	0.0060083	0.250003
MMAB	12	109991542	110011679	100	2.5111	0.006018	0.250003
PPP1R14D	15	41107650	41120907	30	2.5103	0.006032	0.250003
IFNGR2	21	34775202	34851655	264	2.5108	0.0060223	0.250003
MSI1	12	120779133	120806983	70	2.5077	0.0060768	0.251308
R3HCC1L	10	99894387	100004654	246	2.5058	0.0061082	0.251503
CARM1	19	10982189	11033453	115	2.5063	0.0061009	0.251503
STX11	6	144471663	144509507	80	2.504	0.0061404	0.252278
SETD5	3	9439299	9520924	189	2.4995	0.0062184	0.254927
PBRM1	3	52579368	52719933	421	2.4914	0.0063622	0.255634
REEP2	5	137774706	137782658	26	2.4936	0.0063234	0.255634
PCDHGA12	5	140810185	140892546	293	2.4909	0.0063711	0.255634
NCR3	6	31556672	31560762	20	2.4953	0.0062923	0.255634
CLIC1	6	31698358	31707540	17	2.4915	0.00636	0.255634
NOM1	7	156742417	156765876	156	2.4955	0.0062889	0.255634
AMBP	9	116822407	116840752	65	2.4941	0.0063146	0.255634
CARS	11	3022152	3078843	200	2.4909	0.0063712	0.255634
PTPRJ	11	48002113	48189670	387	2.4964	0.0062734	0.255634
USP44	12	95910336	95945266	130	2.4919	0.0063527	0.255634
TRIM23	5	64885507	64921802	125	2.4892	0.0064007	0.256273
ENC1	5	73923234	73937249	31	2.4884	0.0064159	0.256337
TRNAU1AP	1	28879597	28905051	55	2.4865	0.0064502	0.256564
GAS8	16	90086037	90111383	139	2.486	0.0064597	0.256564
EIF4A3	17	78109013	78120982	49	2.4857	0.0064647	0.256564
RABAC1	19	42460833	42463542	5	2.4851	0.006476	0.256564
AQP10	1	154293566	154297801	12	2.4829	0.0065165	0.257301
ENTPD3	3	40428647	40470110	130	2.4826	0.0065219	0.257301
RORB	9	77112281	77308093	553	2.4785	0.0065974	0.258656
OR5T1	11	56043029	56044146	3	2.4787	0.0065928	0.258656
BACE2	21	42539728	42654445	393	2.4793	0.0065818	0.258656
ZNF396	18	32946661	32957301	29	2.4758	0.0066472	0.260068
GTF3C1	16	27470876	27561234	163	2.4749	0.006664	0.260186
TCAIM	3	44379611	44450943	183	2.4717	0.0067229	0.261943
SPATA2	20	48519928	48532080	44	2.47	0.0067561	0.262694
C3orf58	3	143690640	143767561	243	2.4686	0.006782	0.263158
BZW1	2	201675317	201688569	21	2.4654	0.0068432	0.264988
MIER1	1	67390578	67454302	155	2.4627	0.0068952	0.266454
IMPG2	3	100941390	101039404	227	2.4611	0.0069249	0.26651
UBE2M	19	59067079	59070327	6	2.4617	0.0069133	0.26651
ARMC1	8	66514694	66546442	146	2.4577	0.0069907	0.266864
APOC1	19	45417504	45422606	13	2.4587	0.0069718	0.266864
NAPSA	19	50861734	50869087	15	2.4579	0.0069877	0.266864
SPATC1L	21	47581062	47604390	170	2.4589	0.0069673	0.266864
SDC1	2	20400558	20425194	83	2.4568	0.0070097	0.267048
PSORS1C1	6	31082527	31107869	300	2.4559	0.0070265	0.267149
TMEM57	1	25757388	25826700	99	2.455	0.0070451	0.267182
SGTB	5	64961755	65018862	114	2.4544	0.0070557	0.267182
INSRR	1	156809855	156828810	21	2.4509	0.0071253	0.268521
DAG1	3	49506146	49573048	128	2.4519	0.0071055	0.268521
C9orf89	9	95858500	95875565	58	2.4505	0.0071338	0.268521
SON	21	34914924	34949812	46	2.4495	0.0071521	0.268674
WDR25	14	100842755	100996640	325	2.4473	0.0071962	0.269793
MTHFD1	14	64854749	64926722	227	2.4449	0.0072438	0.271039
PTGIS	20	48120411	48184683	151	2.4437	0.0072688	0.271436
RP11-1021N1.1	16	15489611	15609205	310	2.4426	0.0072916	0.271749
RAPGEF4	2	173600002	173917621	1056	2.4397	0.0073506	0.272744
VARS2	6	30876019	30894236	10	2.4388	0.0073677	0.272744
DNMBP	10	101635334	101769676	497	2.4377	0.0073906	0.272744
MTCH2	11	47638867	47664175	33	2.4382	0.0073803	0.272744
PLEKHM1	17	43513266	43568115	70	2.4384	0.0073772	0.272744
GUCA2B	1	42619092	42621495	8	2.4365	0.0074148	0.272827
ZFYVE1	14	73436159	73493920	266	2.4362	0.0074218	0.272827
SCAI	9	127704887	127905785	443	2.4349	0.0074482	0.273265
DNAJB1	19	14625582	14640582	33	2.434	0.0074672	0.27343
OXCT1	5	41730167	41870621	249	2.4326	0.0074948	0.273909
TMED5	1	93615299	93646285	72	2.4211	0.0077371	0.274354
KDM3A	2	86667770	86719839	130	2.4224	0.0077084	0.274354
NEK4	3	52744800	52804965	175	2.4244	0.0076661	0.274354
LAMP3	3	182840001	182881627	189	2.4252	0.0076501	0.274354
LARP1B	4	128982423	129144086	426	2.4233	0.0076902	0.274354
BICC1	10	60272900	60591195	835	2.4208	0.0077428	0.274354
C10orf32-ASMT	10	104614029	104661656	169	2.4233	0.0076897	0.274354
SLC39A13	11	47428683	47438047	23	2.425	0.0076538	0.274354
FADS2	11	61560452	61634826	190	2.4245	0.0076642	0.274354
CCDC153	11	119060347	119067479	13	2.4294	0.0075629	0.274354
BTBD11	12	107712190	108053419	1103	2.4222	0.0077143	0.274354
ACACB	12	109554400	109706031	543	2.4203	0.0077543	0.274354
HSPH1	13	31710762	31736525	65	2.4244	0.0076675	0.274354
IQGAP1	15	90931450	91045475	361	2.4299	0.007551	0.274354
ATAD5	17	29158988	29222887	178	2.4249	0.0076568	0.274354
P2RX6	22	21364097	21383119	84	2.4293	0.0075645	0.274354
C22orf31	22	29454660	29457832	7	2.4231	0.0076944	0.274354
ECHDC3	10	11784365	11806069	85	2.4191	0.0077792	0.274719
ZNF354A	5	178138593	178157703	79	2.4148	0.0078716	0.275404
CBL	11	119076752	119178859	160	2.4175	0.0078133	0.275404
BICD1	12	32259769	32536567	1320	2.4156	0.0078551	0.275404
CRADD	12	94071151	94288616	670	2.4151	0.0078651	0.275404
ARRDC4	15	98462784	98517068	264	2.415	0.0078673	0.275404
MFSD2A	1	40420802	40435638	21	2.4135	0.0079009	0.275407
IGF1R	15	99192200	99507759	1126	2.4135	0.0078993	0.275407
NFXL1	4	47849257	47916653	206	2.4119	0.007934	0.276051
RAB2A	8	61429416	61536186	318	2.4111	0.0079517	0.276157
B3GALT2	1	193148175	193155784	17	2.4099	0.0079782	0.276568
TLK1	2	171847333	172087824	692	2.4071	0.00804	0.27682
GNL3	3	52715172	52728508	36	2.4069	0.0080442	0.27682
CCT6A	7	56119323	56131682	36	2.4081	0.0080181	0.27682
MYH6	14	23851199	23877486	91	2.4078	0.0080245	0.27682
TMEM50A	1	25664408	25688852	32	2.4045	0.0080982	0.277665
UBR2	6	42531800	42661242	258	2.405	0.0080857	0.277665
ELAVL4	1	50513686	50669458	266	2.3967	0.0082725	0.278164
AL357673.1	1	54635333	54637997	14	2.3926	0.0083643	0.278164
PPAP2B	1	56960419	57110974	591	2.3982	0.0082387	0.278164
IPO11	5	61699799	61924409	532	2.3947	0.0083165	0.278164
PWWP2A	5	159488808	159546430	132	2.3894	0.0084379	0.278164
EEF1E1-BLOC1S5	6	8015959	8102763	381	2.4004	0.0081886	0.278164
BTN3A3	6	26440700	26453643	39	2.3888	0.008452	0.278164
TNXB	6	32008931	32083111	183	2.3957	0.008295	0.278164
GIMAP5	7	150419341	150447121	106	2.3907	0.0084087	0.278164
TMEM64	8	91634223	91803860	401	2.3901	0.0084208	0.278164
DUSP13	10	76854192	76868979	52	2.4005	0.0081865	0.278164
PDZD8	10	119040000	119134978	252	2.3928	0.0083613	0.278164
OR4C15	11	55321783	55322895	11	2.4012	0.0081713	0.278164
OR8I2	11	55860753	55861762	5	2.3954	0.0083002	0.278164
ARHGEF17	11	73019334	73080136	200	2.3933	0.0083483	0.278164
ACVRL1	12	52300692	52317145	56	2.3997	0.0082042	0.278164
VPS36	13	52986737	53024763	168	2.3997	0.0082049	0.278164
DZIP1	13	96230457	96296957	120	2.3889	0.0084503	0.278164
ZC3H18	16	88636789	88698374	254	2.3891	0.008444	0.278164
ZNF461	19	37128094	37157755	75	2.3892	0.0084433	0.278164
ZNF132	19	58944181	58951589	18	2.3981	0.0082403	0.278164
JAG1	20	10618332	10654694	138	2.3918	0.0083822	0.278164
DTD1	20	18568537	18744561	787	2.3939	0.0083362	0.278164
CFH	1	196621008	196716634	323	2.3864	0.0085064	0.278449
SNX17	2	27593389	27599995	15	2.3874	0.0084839	0.278449
LAMB2	3	49158547	49170551	15	2.3856	0.0085252	0.278449
OR12D3	6	29341200	29343068	2	2.3852	0.0085345	0.278449
C11orf42	11	6226796	6232362	8	2.3857	0.0085237	0.278449
PCDHGA10	5	140792743	140892546	348	2.3843	0.0085557	0.278659
ZNF660	3	44619715	44641186	51	2.3835	0.008575	0.278806
RBM12B-AS1	8	94752349	94753001	1	2.3824	0.0086002	0.279144
PRR24	19	47778142	47778979	3	2.3815	0.0086202	0.279312
SIRT5	6	13574816	13614790	73	2.3779	0.0087059	0.279377
EIF4G2	11	10818597	10830657	32	2.377	0.0087259	0.279377
PRG3	11	57144242	57148623	11	2.3775	0.0087143	0.279377
CCNA1	13	37005967	37017019	24	2.3784	0.0086932	0.279377
TEFM	17	29224354	29233838	29	2.3774	0.0087165	0.279377
NR1H2	19	50832910	50886239	137	2.3785	0.0086923	0.279377
RNF24	20	3907956	3996229	253	2.378	0.0087025	0.279377
OXSM	3	25824408	25836025	18	2.3711	0.0088665	0.281016
RP11-944L7.5	3	44607051	44635665	80	2.3714	0.0088613	0.281016
MON1A	3	49946302	49967606	34	2.3715	0.0088588	0.281016
PCDHGA11	5	140800762	140891835	325	2.3731	0.008819	0.281016
LGSN	6	63985856	64029882	59	2.3725	0.0088347	0.281016
C16orf98	16	31213206	31214773	1	2.3742	0.0087924	0.281016
CPPED1	16	12756919	12897874	670	2.3689	0.0089203	0.282247
IL36A	2	113763038	113765621	6	2.367	0.0089672	0.283255
TOPAZ1	3	44283378	44373590	215	2.3653	0.0090088	0.283416
AC005493.1	7	34685709	34699772	73	2.3649	0.0090174	0.283416
ATAD1	10	89511269	89601100	242	2.3661	0.0089884	0.283416
OR8K1	11	56113421	56114507	5	2.3643	0.0090324	0.283416
POTEJ	2	131369054	131415664	5	2.3618	0.0090928	0.283894
PAFAH1B2	11	117014983	117047610	117	2.3624	0.0090792	0.283894
HSBP1L1	18	77724561	77730822	27	2.3628	0.0090676	0.283894
SBDS	7	66452664	66460588	23	2.3591	0.0091603	0.285529
TACC3	4	1723227	1746898	150	2.3582	0.0091812	0.285708
C19orf38	19	10947251	10980466	64	2.3568	0.0092158	0.286312
RNF170	8	42704780	42752433	78	2.3554	0.0092512	0.286939
FAM172A	5	92953775	93447404	922	2.3498	0.009391	0.289373
FBXL15	10	104178946	104182893	4	2.3513	0.0093549	0.289373
WDR11	10	122610687	122669036	246	2.3496	0.0093969	0.289373
PROX2	14	75319736	75330537	33	2.3502	0.0093804	0.289373
C15orf57	15	40820882	40857256	113	2.3492	0.0094064	0.289373
NR1H4	12	100867486	100958191	223	2.3486	0.0094218	0.289375
PCDHGB7	5	140797427	140892546	339	2.3479	0.0094389	0.289429
TMEM200C	18	5882071	5895954	43	2.3467	0.0094708	0.289466
GRIK5	19	42502473	42573650	74	2.3468	0.0094686	0.289466
SNIP1	1	38000050	38019903	53	2.3412	0.0096116	0.289546
AC074091.13	2	27928653	27938599	18	2.343	0.0095644	0.289546
MTA3	2	42721709	42984087	724	2.3427	0.0095715	0.289546
UBA7	3	49842640	49851379	12	2.3416	0.0096014	0.289546
FBXO4	5	41925356	41941845	30	2.3436	0.0095482	0.289546
WDR27	6	169857307	170102159	968	2.3435	0.0095523	0.289546
NFE2L3	7	26191860	26226745	114	2.3459	0.0094894	0.289546
DPP6	7	153584182	154685995	4183	2.3441	0.0095378	0.289546
STRA6	15	74471807	74504608	88	2.3418	0.0095943	0.289546
PTPRD	9	8314246	10612723	12393	2.3395	0.0096539	0.290356
PSD	10	104162376	104181296	26	2.3374	0.0097081	0.291121
AMN	14	103388993	103399933	26	2.3362	0.0097411	0.291121
OVOL3	19	36602104	36604613	10	2.3363	0.009738	0.291121
ZNF766	19	52772824	52795977	146	2.3373	0.0097113	0.291121
AC109829.1	2	27760253	27790011	79	2.3353	0.0097638	0.291338
RAB42	1	28918712	28921955	10	2.3315	0.0098647	0.291659
ZKSCAN7	3	44596685	44624975	92	2.3291	0.0099257	0.291659
C4orf21	4	113460492	113558151	238	2.3316	0.0098602	0.291659
PCDHGB6	5	140787770	140892546	359	2.3304	0.0098929	0.291659
RALYL	8	85095022	85834079	2208	2.333	0.0098251	0.291659
PTCH1	9	98205262	98279339	207	2.3307	0.0098841	0.291659
PPP6C	9	127908852	127952218	118	2.329	0.0099292	0.291659
C14orf93	14	23456110	23479375	39	2.3317	0.0098587	0.291659
LONP1	19	5691845	5720583	117	2.3307	0.0098856	0.291659
LILRA5	19	54818353	54824409	9	2.3292	0.0099253	0.291659
PRKAR1A	17	66507921	66547460	121	2.3282	0.0099495	0.2918
UTRN	6	144606837	145174170	1504	2.3275	0.0099704	0.291811
ZNF547	19	57874845	57890933	51	2.3271	0.0099808	0.291811
OPN3	1	241753404	241840678	305	2.3262	0.010004	0.292036
MPST	22	37415676	37425863	37	2.3255	0.010023	0.292139
PCDHGA9	5	140782520	140892546	376	2.3229	0.010093	0.293725
CDYL2	16	80631803	80838226	956	2.3199	0.010174	0.295626
NEBL	10	21068902	21463116	1243	2.3168	0.010257	0.295759
OR4X1	11	48285413	48286330	7	2.3171	0.01025	0.295759
METTL9	16	21608539	21668794	92	2.3182	0.01022	0.295759
SLC1A6	19	15060846	15133802	533	2.3168	0.010257	0.295759
HSPA12B	20	3713314	3733758	53	2.3171	0.01025	0.295759
UTS2	1	7903143	7913572	42	2.3162	0.010274	0.295797
HIST1H2BJ	6	27093676	27100541	15	2.3151	0.010305	0.296237
IBSP	4	88720733	88733074	46	2.3145	0.010321	0.296246
CDK14	7	90095738	90839905	2725	2.3131	0.010357	0.296827
BCL2L2-PABPN1	14	23776044	23794578	37	2.3113	0.010407	0.297808
LDLRAD1	1	54474412	54483856	29	2.3105	0.01043	0.298002
PSMC6	14	53173890	53195305	41	2.3088	0.010477	0.298002
ADAMTS17	15	100511794	100882210	2179	2.3091	0.01047	0.298002
AC005358.1	17	12626199	12661542	122	2.309	0.010472	0.298002
OR4A16	11	55110627	55111707	6	2.3071	0.010524	0.298438
CHP1	15	41523037	41574043	155	2.3073	0.010518	0.298438
TNKS	8	9413424	9639856	1027	2.3063	0.010547	0.298642
ITIH4	3	52846991	52865495	53	2.3031	0.010636	0.29996
TBC1D14	4	6910969	7034845	538	2.3022	0.010661	0.29996
ASIC5	4	156750881	156787425	162	2.3018	0.010672	0.29996
OR4C5	11	48387037	48388017	2	2.3014	0.010683	0.29996
DCAF4	14	73393040	73426411	141	2.3012	0.010689	0.29996
EDN3	20	57875482	57901047	67	2.3015	0.010681	0.29996
STARD7	2	96850597	96874563	38	2.2989	0.010756	0.301392
AJUBA	14	23440383	23451851	25	2.2971	0.010805	0.302316
FAM207A	21	46359925	46396904	132	2.2957	0.010845	0.302985
SLMAP	3	57741177	57914895	323	2.2907	0.010991	0.30661
HIC2	22	21771693	21805752	5	2.2896	0.011022	0.30702
EI24	11	125439112	125454575	45	2.2874	0.011085	0.307977
HYLS1	11	125753509	125770543	52	2.2873	0.011089	0.307977
PRDX5	11	64085560	64089283	6	2.2863	0.01112	0.308384
PCSK5	9	78505560	78977255	2088	2.2838	0.011192	0.309925
KIF2A	5	61601989	61833076	611	2.2817	0.011252	0.310674
SLC18A1	8	20002366	20040717	219	2.2822	0.011239	0.310674
C1orf200	1	9712668	9714644	5	2.2729	0.011516	0.312034
CDC73	1	193091147	193223031	361	2.2783	0.011354	0.312034
CAMK1G	1	209757062	209787283	121	2.2714	0.01156	0.312034
ANKRD36	2	97779233	97930258	132	2.2766	0.011404	0.312034
ZNF197	3	44626380	44689963	124	2.2784	0.011353	0.312034
DMGDH	5	78293438	78531861	767	2.2758	0.011428	0.312034
RANBP9	6	13621730	13711796	146	2.2769	0.011395	0.312034
FNTA	8	42889337	42940931	88	2.2751	0.011449	0.312034
MRPL49	11	64889655	64894843	10	2.2723	0.011534	0.312034
GNPNAT1	14	53241912	53258386	25	2.2784	0.011351	0.312034
CPNE7	16	89642176	89663654	108	2.2767	0.011403	0.312034
PIPOX	17	27277531	27384234	230	2.2738	0.011489	0.312034
ARHGAP23	17	36584662	36668628	278	2.2724	0.01153	0.312034
SYT4	18	40847843	40857615	10	2.2733	0.011503	0.312034
C19orf52	19	11039409	11044211	14	2.2722	0.011538	0.312034
ARHGEF1	19	42387228	42434302	53	2.2712	0.011566	0.312034
PTPRT	20	40701392	41818610	4265	2.2688	0.01164	0.313582
BPTF	17	65821640	65980494	313	2.2657	0.011735	0.31569
SMIM4	3	52568029	52613253	131	2.2595	0.011926	0.315734
HIST1H3C	6	26045639	26046097	3	2.2646	0.011768	0.315734
HFE	6	26087509	26098571	34	2.2599	0.011912	0.315734
TRAPPC9	8	140742586	141468678	2717	2.2636	0.011798	0.315734
LRRC18	10	50117528	50143242	166	2.256	0.012034	0.315734
CYP17A1	10	104590288	104597290	20	2.2635	0.011803	0.315734
NAP1L4	11	2965667	3013607	191	2.2582	0.011968	0.315734
OR5W2	11	55681126	55682058	9	2.2634	0.011807	0.315734
OR9Q1	11	57791353	57949088	619	2.2578	0.011979	0.315734
CAPS2	12	75669759	75784708	238	2.2603	0.011901	0.315734
AL049829.1	14	23790839	23791484	2	2.2559	0.012038	0.315734
ZBTB25	14	64915824	64971931	142	2.2578	0.01198	0.315734
TXNL4A	18	77732867	77793949	182	2.2611	0.011877	0.315734
SCN1B	19	35521588	35531352	28	2.2567	0.012013	0.315734
AC002398.9	19	36236579	36245420	22	2.2564	0.012023	0.315734
FOSB	19	45971253	45978437	23	2.2605	0.011896	0.315734
SPIB	19	50922195	50934570	45	2.2587	0.01195	0.315734
ZNF584	19	58912871	58929694	78	2.2619	0.011852	0.315734
PCDHGB4	5	140767452	140892546	429	2.2553	0.012059	0.315845
CD247	1	167399877	167487847	341	2.2543	0.012089	0.316192
RP11-293M10.1	14	75705319	75735986	75	2.2535	0.012112	0.316355
EPO	7	100318423	100321323	9	2.2526	0.012142	0.316392
CPNE8	12	39040624	39301232	870	2.2524	0.012147	0.316392
OR5B12	11	58206593	58207646	4	2.2514	0.012179	0.316788
TM7SF2	11	64879317	64883856	8	2.2496	0.012237	0.317859
RBM6	3	49977440	50137478	351	2.246	0.012351	0.31819
PPAT	4	57259528	57301781	118	2.2483	0.012278	0.31819
PCDHGB3	5	140749831	140892546	502	2.2466	0.012331	0.31819
YWHAZ	8	101928753	101965616	112	2.2465	0.012337	0.31819
CACNA1G	17	48638429	48704835	174	2.2466	0.012331	0.31819
FAM19A5	22	48885272	49246724	2200	2.2479	0.01229	0.31819
REV1	2	100016938	100106497	239	2.2455	0.012368	0.318193
OR4S1	11	48327775	48328704	2	2.2446	0.012398	0.318531
ZEB2	2	145141648	145282147	248	2.2433	0.012438	0.319124
DDI2	1	15943995	15995539	129	2.2416	0.012495	0.319793
USP3	15	63796793	63886839	247	2.2415	0.012498	0.319793
CENPK	5	64813593	64858998	176	2.2407	0.012524	0.319948
WDR5	9	137000487	137025093	169	2.2402	0.012538	0.319948
ZNF3	7	99661656	99680171	41	2.2378	0.012618	0.32112
FLNC	7	128470431	128499328	81	2.2378	0.012616	0.32112
DIRAS3	1	68511645	68517314	16	2.2361	0.012671	0.321545
TTC26	7	138818490	138876732	154	2.2341	0.012737	0.321545
GPR124	8	37641709	37702414	129	2.2345	0.012726	0.321545
KIAA1551	12	32112304	32146039	166	2.235	0.01271	0.321545
RBFA	18	77794358	77806397	49	2.2365	0.012661	0.321545
ZBTB45	19	59024897	59050278	33	2.2352	0.012702	0.321545
SLC17A3	6	25833294	25882514	184	2.2302	0.012867	0.323679
GAN	16	81348557	81424489	456	2.2303	0.012864	0.323679
ITSN1	21	35014706	35272165	623	2.23	0.012873	0.323679
MRPS2	9	138391830	138396519	17	2.2284	0.012926	0.324147
MYOM1	18	3066805	3220106	710	2.2288	0.012915	0.324147
FAM65C	20	49202645	49308065	376	2.2279	0.012945	0.324192
MACROD1	11	63766030	63933578	456	2.2271	0.01297	0.324388
FNDC4	2	27714750	27718112	9	2.2256	0.013019	0.324752
PCDHGA8	5	140772381	140892546	417	2.2259	0.013011	0.324752
NAA40	11	63706431	63724800	43	2.2228	0.013114	0.326689
AHI1	6	135604670	135818914	491	2.2216	0.013156	0.327303
TNFRSF14	1	2487078	2496821	24	2.218	0.013278	0.327636
LRSAM1	9	130213765	130265780	152	2.2199	0.013214	0.327636
FGF19	11	69513000	69519410	6	2.2176	0.013291	0.327636
ADCY6	12	49159975	49182820	45	2.2187	0.013253	0.327636
YLPM1	14	75230069	75322244	227	2.2194	0.013229	0.327636
NLGN2	17	7308193	7323179	36	2.2183	0.013267	0.327636
NKG7	19	51874860	51875969	2	2.2176	0.01329	0.327636
FREM1	9	14734664	14910993	865	2.2162	0.013339	0.32839
PSMB7	9	127115745	127177723	116	2.2153	0.013368	0.328675
GIT1	17	27900487	27921072	37	2.2121	0.013481	0.331022
THBS4	5	79287134	79379110	265	2.211	0.013518	0.331093
HOMEZ	14	23741666	23768656	61	2.211	0.013519	0.331093
HNRNPA2B1	7	26229547	26241149	30	2.2103	0.013543	0.33125
AS3MT	10	104629273	104661656	128	2.2094	0.013574	0.331578
DBNDD1	16	90071273	90086536	70	2.2084	0.013608	0.331979
ZDHHC11	5	710471	851101	108	2.2068	0.013665	0.332606
ZNF382	19	37095719	37119499	55	2.2067	0.013669	0.332606
STAG1	3	136055077	136471220	836	2.206	0.013691	0.332712
STK17A	7	43622357	43666385	165	2.2041	0.013758	0.33391
NRBP1	2	27650657	27665126	28	2.2003	0.013892	0.334423
AQP12B	2	241615835	241622323	16	2.2018	0.013841	0.334423
HMGN4	6	26538633	26546482	18	2.2014	0.013855	0.334423
TAGLN	11	117070037	117075498	24	2.2003	0.013893	0.334423
KRT71	12	52937693	52946931	49	2.1995	0.013921	0.334423
C16orf45	16	15528152	15718885	445	2.2019	0.013835	0.334423
MZF1	19	59073298	59084942	23	2.1999	0.013906	0.334423
AP000304.12	21	34956993	35284635	766	2.2011	0.013865	0.334423
KLHDC8B	3	49209044	49213917	9	2.1988	0.013946	0.334598
FOXJ3	1	42642210	42801548	360	2.197	0.014011	0.335166
TREX1	3	48506445	48509044	4	2.1966	0.014023	0.335166
PCDHGA7	5	140762467	140892546	451	2.197	0.01401	0.335166
C6orf195	6	2622147	2634837	56	2.1948	0.014089	0.335801
P2RY6	11	72975550	73009662	78	2.1949	0.014086	0.335801
WWP2	16	69796209	69975644	607	2.1944	0.014103	0.335801
AIPL1	17	6297013	6338519	260	2.1924	0.014174	0.337066
RELT	11	73087309	73108519	58	2.1893	0.014286	0.33852
UPF1	19	18942747	18979045	74	2.1901	0.014257	0.33852
GART	21	34876238	34915797	69	2.1893	0.014289	0.33852
KLHDC3	6	42981951	42989036	15	2.1878	0.014342	0.338948
PSMC3	11	47440320	47447993	19	2.1878	0.014343	0.338948
BAD	11	64037302	64052176	30	2.1844	0.014468	0.341047
SLFN5	17	33570055	33600674	124	2.1848	0.014452	0.341047
CLCN7	16	1494935	1525581	199	2.1832	0.01451	0.34161
SHC1	1	154934774	154946871	17	2.1817	0.014565	0.342051
AP4M1	7	99699172	99707968	26	2.1817	0.014564	0.342051
RP5-966M1.6	3	52847298	52869745	66	2.1801	0.014626	0.342205
ARAP2	4	35949843	36246131	995	2.1801	0.014625	0.342205
ZBTB9	6	33422356	33425325	8	2.1801	0.014626	0.342205
RNPEPL1	2	241505221	241520789	49	2.1776	0.014716	0.343884
SLC50A1	1	155107820	155111329	5	2.1739	0.014858	0.344216
ANAPC13	3	134196548	134205558	23	2.1753	0.014804	0.344216
POMK	8	42948658	42978577	52	2.1742	0.014846	0.344216
EGR2	10	64571756	64679660	442	2.1741	0.01485	0.344216
LRRC27	10	134145614	134195010	231	2.1759	0.014783	0.344216
SKOR1	15	68112042	68126899	38	2.175	0.014814	0.344216
CACNG2	22	36959968	37099603	418	2.1759	0.014781	0.344216
RP11-480I12.4	1	202789394	202796353	26	2.1692	0.015032	0.344623
IL1R1	2	102681004	102796334	480	2.169	0.01504	0.344623
TMIE	3	46742823	46752376	29	2.1715	0.014945	0.344623
DIAPH1	5	140894583	140998622	293	2.1707	0.014979	0.344623
CUTA	6	33384219	33386094	3	2.1694	0.015026	0.344623
OR8H3	11	55889849	55890787	14	2.1711	0.014963	0.344623
HPR	16	72088522	72111145	82	2.1709	0.014971	0.344623
PLD2	17	4710391	4726729	54	2.1699	0.015007	0.344623
AC102948.2	17	50939481	50976948	207	2.1698	0.015013	0.344623
PPP1R3E	14	23764852	23772057	12	2.1671	0.015112	0.345821
ZNF567	19	37178514	37218603	119	2.1667	0.015129	0.345821
CIITA	16	10971055	11026079	167	2.1644	0.015217	0.347412
OR6P1	1	158532441	158533394	4	2.159	0.015427	0.347478
CAPN8	1	223711349	223853436	336	2.1596	0.015403	0.347478
AMIGO3	3	49754267	49761349	8	2.1617	0.015319	0.347478
GMPPB	3	49754277	49761384	8	2.1617	0.015319	0.347478
ITIH1	3	52811603	52826078	41	2.1587	0.015438	0.347478
DCUN1D4	4	52709166	52783003	104	2.159	0.015427	0.347478
ADAM29	4	175750819	175899331	783	2.1586	0.015441	0.347478
PCDHGB2	5	140739703	140892546	532	2.1596	0.015402	0.347478
NFKB2	10	104153867	104162281	15	2.1613	0.015338	0.347478
MMP25	16	3096682	3110727	62	2.1633	0.01526	0.347478
TDRD12	19	33210659	33320483	320	2.1636	0.015247	0.347478
TPRX1	19	48304500	48322308	89	2.1586	0.01544	0.347478
EPC2	2	149402009	149545130	368	2.1577	0.015475	0.347828
HDAC1	1	32757687	32799236	35	2.153	0.01566	0.34784
PPM1J	1	113252616	113258099	17	2.1542	0.015612	0.34784
NR4A2	2	157180944	157198860	16	2.1531	0.015656	0.34784
MST1	3	49721380	49726934	9	2.1538	0.01563	0.34784
CCNI2	5	132083137	132089856	9	2.153	0.015658	0.34784
RPS10-NUDT3	6	34256547	34393825	406	2.1567	0.015513	0.34784
SOX5	12	23682440	24103966	1359	2.1558	0.015548	0.34784
ZNF24	18	32912176	32925446	27	2.1531	0.015655	0.34784
GPR108	19	6729925	6737614	33	2.1561	0.01554	0.34784
CALM3	19	47104331	47114050	18	2.1537	0.015633	0.34784
CCDC18	1	93645476	93744287	259	2.1503	0.015767	0.3482
PPM1B	2	44395108	44471523	190	2.1498	0.015787	0.3482
ZNF713	7	55955169	56009918	166	2.1512	0.01573	0.3482
JMJD7	15	42120283	42129779	44	2.1503	0.015765	0.3482
C20orf194	20	3229951	3388272	725	2.1498	0.015787	0.3482
MGC4294	20	57209828	57210772	5	2.1516	0.015715	0.3482
TRIM51	11	55650773	55659286	19	2.1486	0.015832	0.348785
TFB2M	1	246703862	246729626	183	2.147	0.015897	0.349808
NRCAM	7	107788068	108097161	1225	2.143	0.016057	0.352917
C1ORF220	1	178511950	178517579	25	2.1396	0.016194	0.353457
DEFA3	8	6873391	6875823	2	2.14	0.016178	0.353457
DOC2B	17	5810	31427	65	2.14	0.016179	0.353457
C18orf56	18	641320	658340	57	2.1412	0.016127	0.353457
CAMSAP3	19	7660788	7683190	55	2.1414	0.01612	0.353457
AP001579.1	21	46492796	46492927	2	2.1399	0.016182	0.353457
PAICS	4	57301907	57327534	69	2.1381	0.016254	0.353947
ADPGK	15	73043710	73078187	82	2.1383	0.016245	0.353947
STXBP3	1	109289296	109352148	237	2.1366	0.016316	0.354887
FAM168A	11	73111532	73309234	470	2.1352	0.016374	0.355738
OR11G2	14	20665495	20666605	7	2.1337	0.016435	0.356653
C7orf50	7	1036622	1177896	855	2.1326	0.016478	0.357175
ZNF423	16	49521435	49891830	1245	2.132	0.016503	0.357306
TTC1	5	159436120	159492550	199	2.131	0.016545	0.35774
OR10D3	11	124055923	124056952	6	2.1306	0.016561	0.35774
RHCE	1	25688740	25756683	87	2.1283	0.016657	0.358538
BSDC1	1	32830704	32860332	27	2.1265	0.016731	0.358538
SCN9A	2	167051695	167232503	704	2.129	0.016627	0.358538
IL17RD	3	57124010	57204334	249	2.1273	0.016699	0.358538
PNPLA8	7	108110866	108210110	298	2.1283	0.016655	0.358538
GPR85	7	112718386	112727833	28	2.127	0.016709	0.358538
GPR137	11	64037534	64056972	37	2.1267	0.016721	0.358538
PCDHGA6	5	140753651	140892546	489	2.1252	0.016785	0.359287
KCNE1	21	35818988	35884573	240	2.1238	0.016845	0.360162
NKX6-3	8	41502697	41508855	24	2.1215	0.016939	0.361762
C10orf32	10	104613980	104624718	29	2.1181	0.017084	0.364055
RP11-181C3.1	12	98879322	98897633	78	2.1181	0.017085	0.364055
STK33	11	8413418	8615836	738	2.1161	0.017169	0.365432
MEAF6	1	37958176	37980375	88	2.1142	0.017249	0.365837
PRDM5	4	121606074	121844025	1031	2.1136	0.017276	0.365837
PCDHGA5	5	140743898	140892546	520	2.114	0.017258	0.365837
NFKBIA	14	35870717	35873955	14	2.1144	0.017239	0.365837
IFI27L1	14	94547628	94570192	120	2.1134	0.017285	0.365837
SMYD3	1	245912642	246670614	3941	2.1126	0.017316	0.366082
ARHGEF3	3	56761446	57113357	1235	2.1111	0.017383	0.366519
FGFR3	4	1795034	1810599	46	2.1108	0.017395	0.366519
FANCC	9	97861336	98079991	338	2.1112	0.01738	0.366519
PCDHGB1	5	140729828	140892546	567	2.1078	0.017525	0.368751
TP53I13	17	27893070	27900175	14	2.1074	0.01754	0.368751
GLRX2	1	193065598	193075244	22	2.1069	0.017564	0.368844
SFMBT1	3	52937588	53080766	350	2.1055	0.017622	0.368893
MXI1	10	111967363	112047123	250	2.1061	0.017596	0.368893
LCA5L	21	40777770	40817731	139	2.1055	0.017625	0.368893
AGTRAP	1	11796141	11814859	55	2.1047	0.017659	0.36892
DCXR	17	79993012	79995608	12	2.1041	0.017685	0.36892
EYA2	20	45523263	45817492	1123	2.1042	0.017681	0.36892
POP7	7	100303676	100305118	4	2.1028	0.017742	0.3697
HMGB4	1	34326076	34330392	13	2.102	0.017777	0.369754
SPTBN1	2	54683422	54896812	853	2.1013	0.017806	0.369754
RP11-9B6.1	4	93218402	93225329	9	2.1009	0.017823	0.369754
CCDC167	6	37450696	37467698	50	2.1013	0.017809	0.369754
LRRC7	1	70034081	70617628	1912	2.0934	0.018158	0.370412
LMO4	1	87794151	87814606	57	2.0993	0.017895	0.370412
HAX1	1	154244987	154248351	2	2.0938	0.018137	0.370412
C1orf220	1	178511887	178518024	30	2.0977	0.017968	0.370412
DDX60L	4	169277886	169458937	853	2.0956	0.01806	0.370412
PCDHB6	5	140529683	140532868	23	2.094	0.018128	0.370412
C1GALT1	7	7196565	7288282	527	2.0942	0.018122	0.370412
TPD52	8	80870571	81143467	890	2.0934	0.018157	0.370412
ERCC6L2	9	98637983	98776842	453	2.0966	0.018014	0.370412
LRRC10B	11	61276272	61278482	6	2.0988	0.017919	0.370412
MYF5	12	81110691	81113452	6	2.0955	0.018062	0.370412
VPS33B	15	91541646	91565833	82	2.0952	0.018077	0.370412
VIMP	15	101811022	101817705	20	2.0939	0.018134	0.370412
RP11-5A19.5	16	67197288	67199718	2	2.095	0.018087	0.370412
CCDC9	19	47759237	47775210	63	2.0983	0.017938	0.370412
SMOX	20	4101627	4168394	366	2.0931	0.018169	0.370412
IARS2	1	220267444	220321380	142	2.0922	0.018211	0.370867
TADA1	1	166825747	166845564	73	2.0899	0.018314	0.371984
BLVRA	7	43798279	43846939	115	2.09	0.018311	0.371984
GGT7	20	33432523	33460663	61	2.0896	0.018325	0.371984
RNF32	7	156432975	156469824	124	2.089	0.018352	0.372131
HTR1D	1	23516993	23521222	10	2.0842	0.018573	0.373871
GNL2	1	38032417	38061536	85	2.081	0.018718	0.373871
GCKR	2	27719709	27746554	66	2.0846	0.018553	0.373871
TSC22D2	3	150126122	150184218	161	2.0843	0.018567	0.373871
YTHDC1	4	69176105	69215807	31	2.082	0.018671	0.373871
ATF6B	6	32065953	32096030	56	2.0802	0.018755	0.373871
CRISPLD1	8	75896750	75946793	189	2.0805	0.018738	0.373871
OVOL1	11	65554493	65564690	27	2.0818	0.018681	0.373871
THAP2	12	72056789	72074419	32	2.0849	0.018537	0.373871
AREL1	14	75120140	75179818	121	2.0802	0.018754	0.373871
MFAP1	15	44096690	44117000	36	2.0818	0.018681	0.373871
DIS3L	15	66585555	66626236	127	2.0827	0.018637	0.373871
ACSF3	16	89154783	89222254	410	2.0836	0.018598	0.373871
CNP	17	40118759	40129749	21	2.0802	0.018752	0.373871
MPPE1	18	11882621	11909222	134	2.0853	0.018523	0.373871
TMEM230	20	5080486	5093749	22	2.0834	0.018609	0.373871
FAM111B	11	58874658	58894883	44	2.0784	0.018836	0.375089
NRP2	2	206546714	206662857	347	2.0774	0.018882	0.37514
CMTM6	3	32522804	32544900	63	2.0763	0.018933	0.37514
PCCB	3	135969148	136056738	190	2.077	0.018903	0.37514
HIST1H2BK	6	27106073	27114619	18	2.0762	0.018938	0.37514
GGTLC1	20	23965690	23969416	22	2.0767	0.018912	0.37514
WARS	14	100800125	100843142	182	2.0754	0.018974	0.375458
DYNC1LI1	3	32567463	32612366	114	2.0749	0.019	0.375579
FGD5	3	14860469	14975895	602	2.0691	0.019269	0.375718
TMPRSS11E	4	69313167	69363322	35	2.0706	0.019198	0.375718
C1QTNF3	5	34019553	34043937	82	2.0709	0.019184	0.375718
BOD1	5	173034517	173043663	33	2.0703	0.019213	0.375718
ODF2	9	131217465	131263571	95	2.0732	0.019076	0.375718
2005-03-01	10	94050920	94113721	109	2.0737	0.019053	0.375718
CNNM2	10	104678050	104849978	495	2.0694	0.019256	0.375718
OR5T2	11	55999490	56000737	12	2.0714	0.019163	0.375718
COG6	13	40229764	40365802	410	2.0708	0.019187	0.375718
ZNF219	14	21558205	21572881	35	2.0727	0.019099	0.375718
BCL2L2	14	23767999	23780968	25	2.0728	0.019093	0.375718
CHST14	15	40763160	40765353	1	2.0687	0.019286	0.375718
RP11-296A16.1	15	44064815	44091331	55	2.069	0.019275	0.375718
HLF	17	53342373	53402426	150	2.0714	0.01916	0.375718
ISL1	5	50678921	50690564	26	2.0683	0.019307	0.375739
CCDC93	2	118673054	118771709	374	2.0673	0.019355	0.375898
SLC10A4	4	48485360	48491213	12	2.0676	0.019341	0.375898
NQO1	16	69740899	69760854	63	2.0668	0.019376	0.375918
KCNC4	1	110753965	110825722	264	2.0653	0.019449	0.376464
FH	1	241660903	241683061	44	2.0649	0.019464	0.376464
RABEPK	9	127962821	127996437	94	2.0653	0.019447	0.376464
LTF	3	46477136	46526724	200	2.0618	0.019614	0.377718
CC2D2A	4	15471489	15603180	375	2.062	0.019602	0.377718
GNMT	6	42928496	42931618	9	2.0628	0.019564	0.377718
SMPD2	6	109761966	109765122	9	2.0623	0.019591	0.377718
MRPS17	7	55954970	56022932	213	2.0615	0.019629	0.377718
CYB5RL	1	54638009	54665709	78	2.0609	0.019656	0.377852
CNST	1	246729746	246831886	379	2.0596	0.019717	0.378253
NT5C2	10	104845940	104953056	277	2.0598	0.019709	0.378253
TRIM28	19	59055458	59062089	8	2.0585	0.019772	0.378923
OXER1	2	42989642	42991401	8	2.0578	0.019807	0.379209
ZSCAN21	7	99647390	99662661	21	2.056	0.019889	0.380007
STYX	14	53196898	53241716	119	2.0562	0.019882	0.380007
FBXL5	4	15606162	15683302	252	2.0551	0.019937	0.380014
RHEB	7	151163098	151217206	132	2.0544	0.01997	0.380014
ABHD15	17	27887565	27894155	12	2.0547	0.019955	0.380014
ANKRD29	18	21178890	21242849	135	2.0545	0.019965	0.380014
ATG4D	19	10654571	10664094	34	2.0536	0.02001	0.380123
PFDN4	20	52824386	52844591	79	2.0534	0.020016	0.380123
MEX3C	18	48700920	48744674	109	2.0525	0.020062	0.380613
PIK3AP1	10	98353069	98480271	454	2.0518	0.020096	0.380875
GLIPR1L2	12	75784850	75826468	152	2.0507	0.020148	0.381094
ZNF805	19	57751973	57766503	80	2.051	0.020132	0.381094
TM9SF3	10	98277866	98347209	203	2.0493	0.020217	0.381823
TRIM48	11	55029658	55038595	34	2.0491	0.020227	0.381823
PCDHGA3	5	140723601	140892546	583	2.0475	0.020306	0.382931
PALLD	4	169418217	169849608	1651	2.0442	0.020468	0.383571
OGFRL1	6	71998506	72018653	82	2.0435	0.020499	0.383571
SAMD3	6	130465460	130686570	1189	2.0455	0.020403	0.383571
TAAR1	6	132966123	132967142	3	2.045	0.020426	0.383571
GPER1	7	1121844	1133451	53	2.0436	0.020495	0.383571
GOLGA1	9	127640646	127710771	152	2.0433	0.020513	0.383571
IGSF22	11	18725852	18747777	90	2.0431	0.020523	0.383571
FADS6	17	72873428	72889708	40	2.0443	0.020462	0.383571
LIN37	19	36239262	36245420	16	2.0463	0.020365	0.383571
ZFAND2A	7	1191707	1200395	66	2.0407	0.020643	0.38505
PDSS1	10	26986588	27035727	185	2.041	0.020627	0.38505
PCDHGA2	5	140718539	140892546	603	2.0391	0.020722	0.38538
SETDB2	13	50018429	50069138	172	2.0391	0.020722	0.38538
ZNF529	19	37025676	37096178	185	2.0393	0.020711	0.38538
LSAMP	3	115521235	117716095	7925	2.0381	0.020771	0.385587
POU2F2	19	42590263	42700737	152	2.038	0.020774	0.385587
C1QL3	10	16555742	16564004	32	2.0376	0.020797	0.385634
KLC4	6	43008515	43042837	93	2.0361	0.020868	0.38657
DPYSL4	10	134000404	134019280	64	2.0355	0.020901	0.386755
MAP6	11	75297963	75380165	188	2.0351	0.020919	0.386755
ALS2CL	3	46710487	46735194	98	2.0332	0.021015	0.38815
RSC1A1	1	15986364	15988217	4	2.0322	0.021069	0.38871
PCDHGA4	5	140734768	140892546	548	2.0302	0.021169	0.38871
DDIT4	10	74033678	74035794	6	2.0303	0.021165	0.38871
PAX6	11	31806340	31839509	61	2.0302	0.021169	0.38871
B3GNT1	11	66112843	66115163	1	2.0314	0.02111	0.38871
BBS4	15	72978527	73030817	127	2.0305	0.021155	0.38871
TANK	2	161993419	162092732	204	2.0297	0.021191	0.388735
BBS7	4	122745595	122791652	107	2.0292	0.021221	0.388907
IRF2BP2	1	234740015	234745271	15	2.0283	0.021263	0.388994
MKLN1	7	130794855	131181395	1152	2.0283	0.021267	0.388994
TSRM	7	113091127	113091457	1	2.0274	0.021312	0.38944
C1orf116	1	207191866	207206101	37	2.0243	0.021472	0.390028
ACTR1B	2	98272431	98280570	19	2.024	0.021484	0.390028
PHLDA2	11	2949503	2950685	2	2.0245	0.021461	0.390028
PTPMT1	11	47586982	47595013	16	2.0239	0.021489	0.390028
SALL1	16	51169886	51185278	19	2.0259	0.021386	0.390028
ZSCAN5B	19	56700939	56709289	43	2.0258	0.021394	0.390028
ITGB2	21	46305868	46351904	245	2.025	0.021436	0.390028
SERF2	15	44069285	44094787	53	2.0224	0.021566	0.390317
TVP23C	17	15341205	15466909	383	2.0231	0.02153	0.390317
RPL23A	17	27046411	27051377	5	2.0224	0.021567	0.390317
CCSER2	10	86088342	86278273	647	2.0218	0.021601	0.390558
CSMD1	8	2792875	4852494	20222	2.021	0.02164	0.390888
SLC4A11	20	3208063	3219836	58	2.0197	0.021707	0.391723
SDC3	1	31342314	31381608	108	2.016	0.021901	0.393881
ADAR	1	154554538	154600475	105	2.0154	0.021931	0.393881
TEAD3	6	35441374	35464853	58	2.0163	0.021886	0.393881
BTG1	12	92536286	92539673	12	2.0158	0.02191	0.393881
TTC9	14	71108504	71142077	116	2.0157	0.021916	0.393881
MLF2	12	6857170	6876641	55	2.0136	0.022024	0.395175
IFT27	22	37154246	37172300	43	2.0132	0.022046	0.395193
KMT2A	11	118307205	118397539	115	2.0111	0.022156	0.396412
ULK2	17	19674142	19771249	185	2.0114	0.02214	0.396412
ACTRT2	1	2938046	2939465	3	2.0086	0.022292	0.39809
CAPN15	16	577717	604636	24	2.0086	0.022292	0.39809
PCDHGA1	5	140710252	140892546	624	2.0071	0.022372	0.398313
AGAP5	10	75434033	75457639	13	2.007	0.022377	0.398313
TIPIN	15	66628544	66679084	152	2.0067	0.022389	0.398313
NEFH	22	29876219	29887379	39	2.0077	0.022338	0.398313
CNTNAP5	2	124782864	125672864	3285	2.0063	0.022414	0.398382
COG5	7	106842000	107204959	968	2.0039	0.022541	0.39951
ALG10	12	34175216	34182629	19	2.004	0.022534	0.39951
HSPB6	19	36245469	36248980	5	2.0045	0.022507	0.39951
GLIPR1	12	75874460	75897633	63	2.0026	0.022608	0.400321
BCL2L11	2	111876955	111926024	120	2.0022	0.022634	0.400358
SERINC5	5	79407050	79551898	606	2.0012	0.022688	0.400358
ARHGAP19	10	98978996	99052413	265	2.001	0.022695	0.400358
AMN1	12	31824071	31882108	163	2.0012	0.022683	0.400358
NT5DC2	3	52558386	52569070	37	1.9989	0.022809	0.401524
CWH43	4	48988264	49064098	186	1.9988	0.022814	0.401524
GLTSCR1	19	48111453	48206533	350	1.9986	0.022825	0.401524
PRKG2	4	82009837	82136218	352	1.9968	0.022922	0.401901
C4orf45	4	159814286	159959912	499	1.9967	0.022928	0.401901
OR10AG1	11	55734975	55735990	11	1.9965	0.022942	0.401901
WNT3	17	44839872	44910520	103	1.9967	0.022931	0.401901
FASN	17	80036214	80056208	47	1.9962	0.022953	0.401901
PROK1	1	110993822	110999976	24	1.9953	0.023003	0.402403
IL1RN	2	113864791	113891593	131	1.9937	0.023091	0.402996
FLRT1	11	63870660	63886645	52	1.9938	0.023089	0.402996
SULT2B1	19	49055332	49102682	288	1.9935	0.023101	0.402996
DLGAP1	18	3496030	4455335	3778	1.9926	0.023151	0.403495
KIAA0020	9	2720469	2844241	443	1.9919	0.023189	0.403784
AC018470.1	2	175200601	175202151	3	1.9914	0.023219	0.403933
SOCS5	2	46926091	46990268	306	1.9907	0.023255	0.404187
HTR5A-AS1	7	154858777	154863267	19	1.989	0.023353	0.404771
RPUSD2	15	40861499	40866659	15	1.989	0.023353	0.404771
LENG9	19	54972981	54974894	11	1.9895	0.023324	0.404771
ABCC2	10	101542489	101611949	231	1.9881	0.023403	0.405265
MYBPC2	19	50936160	50969578	122	1.9866	0.023481	0.406243
TEX35	1	178482212	178517734	112	1.9836	0.023651	0.40627
IL36G	2	113730780	113743242	22	1.984	0.023629	0.40627
IDUA	4	980785	998316	81	1.9831	0.023676	0.40627
DEK	6	18224099	18265054	114	1.9831	0.023678	0.40627
GLB1L2	11	134201768	134248235	148	1.985	0.023575	0.40627
RPH3AL	17	62293	236045	716	1.9843	0.023613	0.40627
SUMO2	17	73163408	73179078	27	1.9841	0.023621	0.40627
CANT1	17	76987799	77005949	84	1.9827	0.023698	0.40627
IMPA2	18	11981024	12030876	284	1.9841	0.023621	0.40627
ABHD17A	19	1876809	1885546	18	1.9842	0.023615	0.40627
UBE3B	12	109915207	109974507	186	1.9824	0.02372	0.406278
EIF1B	3	40351175	40353915	13	1.9816	0.023764	0.406662
SUCNR1	3	151591431	151602405	36	1.9797	0.023871	0.407981
NTM	11	131240373	132206716	3698	1.979	0.023906	0.407981
TLN2	15	62682725	63136830	1498	1.9792	0.023895	0.407981
SLC2A9	4	9772777	10056560	1402	1.9772	0.024007	0.409335
MAD1L1	7	1855429	2272878	2244	1.9768	0.024033	0.409408
SRP72	4	57333081	57369839	115	1.9756	0.024098	0.410144
LRRN2	1	204586298	204654861	238	1.9726	0.024268	0.412568
SLC3A1	2	44502599	44548633	174	1.972	0.024306	0.412568
OR13C3	9	107298030	107299137	3	1.9723	0.02429	0.412568
EVA1B	1	36787632	36789755	3	1.9711	0.024355	0.412775
ZNF467	7	149461271	149470568	32	1.971	0.024362	0.412775
NEU1	6	31825436	31830683	5	1.9694	0.024455	0.413675
TAF6	7	99704693	99717464	23	1.9693	0.024459	0.413675
LCE3E	1	152538130	152539248	1	1.9685	0.024505	0.413964
CCDC96	4	7042579	7044728	3	1.9682	0.02452	0.413964
ITPR3	6	33588142	33664351	404	1.9651	0.024699	0.414189
DEFA1B	8	6854288	6875778	9	1.965	0.024709	0.414189
ARHGAP19-SLIT1	10	98757795	99052413	995	1.965	0.024705	0.414189
VPS51	11	64856796	64879332	41	1.9672	0.024582	0.414189
NUDT15	13	48611703	48621358	31	1.965	0.024708	0.414189
TMOD2	15	52043758	52108565	272	1.9676	0.024559	0.414189
FEM1B	15	68570141	68588203	35	1.9653	0.024692	0.414189
KIAA0930	22	45586219	45636650	225	1.9665	0.024618	0.414189
SEPHS1	10	13359424	13390297	126	1.9638	0.024774	0.414909
ZNF33A	10	38299578	38354016	198	1.96	0.024998	0.415357
PTEN	10	89622870	89731687	194	1.9596	0.025021	0.415357
ACADSB	10	124768495	124817827	192	1.961	0.024937	0.415357
OR4C16	11	55339604	55340536	13	1.9592	0.025043	0.415357
DAGLA	11	61447905	61514473	135	1.9603	0.024983	0.415357
TMEM107	17	8076555	8079717	21	1.9597	0.025018	0.415357
STAT5A	17	40439565	40463961	64	1.963	0.024826	0.415357
STARD6	18	51850728	51884334	113	1.9606	0.024963	0.415357
SERPINB13	18	61254223	61271873	33	1.9607	0.024959	0.415357
PCP2	19	7696497	7698634	8	1.9626	0.024845	0.415357
DONSON	21	34931848	34961014	38	1.9598	0.025012	0.415357
MUSTN1	3	52867130	52869235	6	1.9583	0.025098	0.415903
SEC61G	7	54819943	54827667	32	1.9579	0.025123	0.415952
SPATA20	17	48620419	48633213	59	1.9569	0.025177	0.416132
GGT1	22	24979718	25024972	82	1.9569	0.025178	0.416132
RESP18	2	220192131	220197899	21	1.9557	0.02525	0.416889
DNAJB13	11	73661364	73681411	81	1.9554	0.025268	0.416889
TVP23C-CDRT4	17	15339338	15466875	386	1.955	0.025292	0.41692
DLG2	11	83166055	85338966	7509	1.9537	0.025366	0.417775
DYNAP	18	52254988	52266724	25	1.9531	0.025404	0.418035
CREB1	2	208394461	208468155	157	1.9517	0.025486	0.41847
TMPRSS7	3	111753690	111800116	182	1.9521	0.025466	0.41847
TMBIM4	12	66517709	66563852	129	1.9515	0.025497	0.41847
CYP2W1	7	1022835	1029276	25	1.9507	0.025545	0.418759
OR5D14	11	55563032	55563976	6	1.9505	0.025559	0.418759
STRA13	17	79976578	79981983	19	1.9497	0.025609	0.419214
KCNG2	18	77623668	77660184	158	1.9489	0.025653	0.41955
PRODH	22	18900294	18924066	122	1.9486	0.025674	0.41955
USP4	3	49315264	49378145	101	1.9462	0.025813	0.419911
CEP72	5	612387	667283	213	1.9477	0.025727	0.419911
OR8J1	11	56127691	56128764	8	1.9456	0.025849	0.419911
PEBP1	12	118573663	118583389	38	1.9456	0.025852	0.419911
C15orf41	15	36871812	37102449	704	1.9465	0.025797	0.419911
ZNF506	19	19896648	19932560	124	1.9457	0.025847	0.419911
RP11-93B14.6	20	61272071	61274656	6	1.9464	0.025805	0.419911
MAP3K2	2	128056306	128146041	270	1.9449	0.025893	0.420215
STK32C	10	134020996	134145351	617	1.9439	0.025956	0.420514
VMAC	19	5904869	5910864	28	1.9442	0.025937	0.420514
RPL11	1	24018269	24022915	12	1.9423	0.026048	0.420979
HCN1	5	45259349	45696253	673	1.9419	0.026074	0.420979
PEX1	7	92116334	92157845	66	1.9428	0.026018	0.420979
OR4C12	11	50003009	50004071	2	1.9422	0.026055	0.420979
COA4	11	73583712	73588033	10	1.9405	0.026161	0.422022
METTL21A	2	208445355	208490652	103	1.94	0.02619	0.422129
PDIA3	15	44038590	44065477	52	1.9391	0.026243	0.422622
MKNK1	1	47023090	47082515	146	1.9383	0.026296	0.423114
CCNA2	4	122737599	122745087	20	1.9379	0.026321	0.423156
PDGFB	22	39619364	39640756	84	1.9372	0.02636	0.423422
PSORS1C2	6	31105313	31107127	21	1.9353	0.026478	0.424834
MRPL48	11	73498361	73576178	318	1.935	0.026493	0.424834
EIF2B4	2	27587219	27593353	12	1.9345	0.026526	0.425002
STXBP2	19	7701767	7712759	25	1.9335	0.026588	0.425593
PCNA	20	5095599	5107272	19	1.9332	0.026608	0.425593
CEP63	3	134204585	134293859	271	1.9316	0.026703	0.426025
CCDC136	7	128430811	128462186	83	1.9312	0.026727	0.426025
AGBL2	11	47681143	47736941	115	1.9309	0.026748	0.426025
ZNF415	19	53611132	53636330	137	1.9317	0.0267	0.426025
GDF5OS	20	34020827	34023248	6	1.9316	0.026703	0.426025
TMEM98	17	31254928	31272124	56	1.9303	0.026787	0.426286
RAB3GAP2	1	220321635	220445796	297	1.9275	0.026956	0.4272
ZFAND2B	2	220059959	220074373	34	1.9287	0.026885	0.4272
THAP5	7	108194987	108210194	43	1.9268	0.026999	0.4272
OR5B2	11	58189738	58190786	3	1.9285	0.026899	0.4272
OIP5	15	41601466	41624819	79	1.9273	0.026968	0.4272
NT5C	17	73126320	73127890	4	1.927	0.026989	0.4272
IER2	19	13261229	13265722	9	1.9268	0.027003	0.4272
AJAP1	1	4714792	4852594	773	1.9255	0.027086	0.428154
COA1	7	43648055	43769316	416	1.925	0.027116	0.428269
ITPRIPL1	2	96991069	96994091	6	1.9224	0.027277	0.430265
LIMCH1	4	41361624	41702061	1024	1.9222	0.027288	0.430265
MEPE	4	88742563	88767969	106	1.9204	0.027406	0.430672
ZNF800	7	126986844	127071978	300	1.9202	0.027414	0.430672
OR5T3	11	56019676	56020698	1	1.9209	0.02737	0.430672
ACRV1	11	125541417	125551018	22	1.9207	0.027383	0.430672
SMCR8	17	18218624	18226517	40	1.92	0.027428	0.430672
AC004017.1	19	58203868	58204128	1	1.9196	0.027454	0.430722
ATP5G2	12	54026510	54071192	148	1.919	0.027493	0.430975
HIST1H2AC	6	26124373	26139344	66	1.9181	0.027551	0.431526
STAB2	12	103981051	104160505	760	1.9174	0.027593	0.431825
IRAK3	12	66582659	66648402	152	1.917	0.027617	0.431842
RP11-766F14.2	4	100557686	100575805	68	1.9164	0.027655	0.432078
AASDH	4	57204456	57253666	183	1.9151	0.027737	0.432287
FAT3	11	92085262	92629618	1435	1.9145	0.027776	0.432287
PUS3	11	125763381	125773116	37	1.9157	0.027701	0.432287
TIAF1	17	27400537	27418537	60	1.9148	0.027762	0.432287
FFAR2	19	35934809	35942669	30	1.9144	0.027783	0.432287
PPIL6	6	109711418	109762374	161	1.9128	0.027884	0.433501
ERCC3	2	128014866	128051752	102	1.9116	0.027966	0.434417
DTX3	12	57998405	58003587	12	1.9112	0.02799	0.434432
TOR1AIP2	1	179809102	179846938	104	1.9108	0.028017	0.434494
GPX1	3	49394609	49396033	2	1.9092	0.02812	0.434661
TPPP	5	660883	693510	155	1.9092	0.028119	0.434661
RNF157	17	74138534	74236454	264	1.9097	0.028086	0.434661
PSENEN	19	36236015	36237911	4	1.9099	0.028074	0.434661
APEH	3	49711435	49721396	10	1.9067	0.028283	0.436109
PTN	7	136912088	137028611	397	1.9068	0.028271	0.436109
TMBIM4	12	66517697	66563765	127	1.907	0.028263	0.436109
OR5H14	3	97868170	97869249	4	1.9058	0.028337	0.436584
ADCY2	5	7396321	7830194	1448	1.9043	0.028437	0.43741
KLF16	19	1852399	1863567	23	1.9046	0.028418	0.43741
GLIPR1L1	12	75728419	75764340	71	1.9038	0.028469	0.437546
COL16A1	1	32117848	32169920	121	1.9032	0.02851	0.437819
NPHP4	1	5922871	6052533	464	1.9014	0.028623	0.438662
HIBCH	2	191054461	191208919	512	1.8996	0.028743	0.438662
AC110781.3	7	1878222	1889567	89	1.8998	0.028726	0.438662
PAPOLB	7	4897364	4901625	17	1.9004	0.028689	0.438662
CYLC2	9	105757593	105780770	153	1.8995	0.028751	0.438662
OR8H1	11	56057529	56058566	5	1.9008	0.028661	0.438662
CCDC91	12	28286182	28732883	1500	1.8995	0.02875	0.438662
EP400NL	12	132568828	132613029	162	1.9013	0.028631	0.438662
GMNC	3	190570666	190610218	131	1.8982	0.028836	0.439553
PGAM1	10	99185917	99193198	13	1.8979	0.028856	0.439553
FGF11	17	7341592	7348256	13	1.897	0.028915	0.440096
BHMT	5	78407602	78428108	62	1.8956	0.029007	0.440846
ZNF282	7	148892577	148923339	120	1.8955	0.029011	0.440846
A3GALT2	1	33772367	33786699	52	1.8935	0.029149	0.442586
SNRK	3	43328004	43466256	263	1.8925	0.029214	0.442709
EOGT	3	69024365	69063112	158	1.892	0.029246	0.442709
OR8K3	11	56085783	56086721	3	1.8919	0.029251	0.442709
LRRK2	12	40590546	40763087	679	1.8921	0.029241	0.442709
ST3GAL3	1	44171495	44396831	612	1.8897	0.0294	0.443562
HIST1H4A	6	26021907	26022278	2	1.8906	0.029336	0.443562
SF3B5	6	144416018	144416754	1	1.8893	0.029425	0.443562
YPEL4	11	57412560	57417417	5	1.8903	0.029361	0.443562
TOP3A	17	18174742	18218321	158	1.8895	0.02941	0.443562
FLAD1	1	154955814	154965587	16	1.8874	0.029553	0.444977
C22orf39	22	19338891	19435755	226	1.8872	0.029566	0.444977
PSEN1	14	73603126	73690399	223	1.8866	0.029609	0.445268
CRLF3	17	29096406	29151794	230	1.8861	0.029639	0.445364
FOS	14	75745477	75748933	9	1.8842	0.02977	0.446891
FAM171A2	17	42430583	42441243	19	1.8839	0.029788	0.446891
STMND1	6	17102489	17131603	92	1.8828	0.029863	0.44695
ZNF212	7	148936742	148952700	57	1.8832	0.02984	0.44695
RP11-298I3.5	14	23415479	23451467	70	1.8835	0.029816	0.44695
TNKS1BP1	11	57067112	57092426	73	1.882	0.029915	0.447373
RP11-315D16.2	15	68486139	68522056	103	1.8805	0.030017	0.448542
ZSWIM2	2	187692562	187713935	98	1.8789	0.030128	0.449268
KREMEN2	16	3013945	3018384	17	1.8788	0.030137	0.449268
CTD-3214H19.4	19	7694682	7707934	37	1.879	0.030122	0.449268
SLC35D1	1	67465015	67519782	179	1.8784	0.030161	0.44927
ERC1	12	1099675	1605099	1940	1.8763	0.030306	0.450718
PPP1R36	14	65016620	65056098	124	1.8764	0.030301	0.450718
PDE7B	6	136172834	136516712	762	1.8746	0.030424	0.452116
C2orf16	2	27799389	27805588	10	1.8736	0.030491	0.452755
DYRK1B	19	40315990	40324841	22	1.8692	0.0308	0.456758
HIF3A	19	46800303	46846690	202	1.869	0.030809	0.456758
BRE	2	28112808	28561768	1294	1.8681	0.030873	0.457347
TRIT1	1	40306723	40349183	140	1.8674	0.030922	0.457714
INPP1	2	191208196	191236391	105	1.8657	0.03104	0.458243
NGLY1	3	25760435	25831530	133	1.8657	0.031045	0.458243
STIP1	11	63952744	63972015	51	1.8655	0.031055	0.458243
RTF1	15	41700606	41775761	200	1.8656	0.031047	0.458243
FAM110D	1	26485511	26489119	10	1.8636	0.031191	0.458697
LCK	1	32716840	32751766	48	1.8623	0.031279	0.458697
ZNF354C	5	178487416	178510538	70	1.8621	0.031298	0.458697
TAPBP	6	33267471	33282164	33	1.8643	0.031137	0.458697
FGD3	9	95709733	95798518	310	1.8618	0.031314	0.458697
NEK6	9	127019885	127115586	287	1.8616	0.031329	0.458697
INTS4	11	77589766	77705724	353	1.8621	0.031293	0.458697
AC009065.1	16	2303738	2312343	8	1.863	0.031229	0.458697
TXNL4B	16	72078188	72128330	184	1.8643	0.031138	0.458697
ZNF428	19	44111371	44124026	29	1.8637	0.031179	0.458697
TMEM110-MUSTN1	3	52867137	52931578	151	1.8612	0.031355	0.458722
RAC2	22	37621301	37640488	77	1.8594	0.031482	0.460223
GPR3	1	27719148	27722318	3	1.858	0.031588	0.460295
UBA3	3	69103881	69129559	60	1.8562	0.03171	0.460295
TSPAN5	4	99391518	99579780	679	1.8572	0.031644	0.460295
TMEM200A	6	130686879	130764208	280	1.8583	0.03156	0.460295
ARPC5L	9	127624409	127640003	20	1.8561	0.031718	0.460295
SAMD8	10	76859344	76941881	193	1.8576	0.031615	0.460295
GBF1	10	104005289	104142656	258	1.8566	0.031682	0.460295
OR5AS1	11	55797895	55798869	7	1.8559	0.031731	0.460295
POC1B	12	89813495	89919801	316	1.8568	0.031667	0.460295
ZNF446	19	58985384	58992597	17	1.8579	0.031591	0.460295
KHDRBS1	1	32479430	32526451	43	1.8546	0.031827	0.460978
MROH9	1	170904612	171033906	508	1.8549	0.031805	0.460978
RSPO1	1	38076951	38100595	85	1.8521	0.032003	0.462793
RNPEP	1	201951500	201975275	136	1.8514	0.032052	0.462793
OR5R1	11	56184734	56185708	9	1.8513	0.032061	0.462793
PAFAH1B1	17	2496504	2588909	268	1.8511	0.032075	0.462793
AC079210.1	17	66539369	66542970	10	1.8516	0.032044	0.462793
OR5F1	11	55761157	55762101	10	1.8508	0.032102	0.462828
OR9G4	11	56510303	56511287	4	1.8498	0.032171	0.463469
TMEM132E	17	32907768	32966337	152	1.8493	0.032206	0.463619
CALML4	15	68483043	68498417	29	1.8485	0.032269	0.464171
CENPO	2	25016005	25045245	98	1.8462	0.032432	0.466161
HIRA	22	19318221	19435224	290	1.8454	0.032491	0.466653
ZFYVE21	14	104182067	104200005	52	1.8444	0.03256	0.467288
WDR76	15	44119161	44160617	83	1.843	0.032667	0.468467
GLE1	9	131266979	131304567	75	1.8413	0.032792	0.468834
C10orf88	10	124690419	124713919	44	1.8421	0.032732	0.468834
ATP1A3	19	42470734	42501649	34	1.8419	0.032747	0.468834
ZNF460	19	57791419	57804937	55	1.8416	0.03277	0.468834
VAMP3	1	7831329	7841492	39	1.84	0.032886	0.469382
NEK2	1	211836114	211848960	33	1.8399	0.03289	0.469382
TMEM117	12	44229770	44783545	2023	1.8397	0.032905	0.469382
NDST2	10	75561669	75571589	12	1.8394	0.032932	0.469412
LRRC70	5	61874562	61877275	3	1.8367	0.033125	0.470768
TFAP2A	6	10393419	10419892	45	1.837	0.033108	0.470768
ZFC3H1	12	72003252	72061505	119	1.8367	0.033127	0.470768
NOVA1	14	26912299	27066960	352	1.8373	0.033084	0.470768
UBXN2B	8	59323823	59364060	122	1.836	0.033181	0.47118
RNPS1	16	2303117	2318413	20	1.8353	0.033227	0.471478
SLC44A4	6	31830969	31846823	65	1.8348	0.033267	0.471691
TMEM78	1	229385383	229387557	2	1.8336	0.033359	0.472285
PPP6R2	22	50781733	50883514	434	1.8337	0.033349	0.472285
PLCB3	11	64018995	64036622	34	1.8324	0.033448	0.473076
CACNB3	12	49207577	49222724	27	1.8321	0.033465	0.473076
PPP1R1C	2	182818968	182996125	535	1.8303	0.033606	0.474358
VPS37A	8	17104080	17159936	231	1.8303	0.033603	0.474358
ZNF248	10	38091751	38147034	230	1.8295	0.033666	0.474849
FAM183A	1	43610824	43622067	56	1.828	0.033777	0.476059
AL645730.2	1	50459990	50461874	3	1.8265	0.033886	0.476882
ASIC3	7	150745379	150749843	11	1.8267	0.033874	0.476882
MYT1L	2	1792885	2335032	1950	1.8256	0.033953	0.476968
RP11-894J14.5	3	53003135	53133469	376	1.8257	0.033948	0.476968
WBP1L	10	104503727	104576021	236	1.8254	0.033968	0.476968
ETV1	7	13930853	14031050	439	1.8241	0.034071	0.478059
STAC	3	36421836	36589499	772	1.8237	0.034099	0.478096
RP11-872D17.8	11	57154838	57191532	82	1.823	0.034152	0.478431
AAMDC	11	77532155	77629478	220	1.8225	0.03419	0.478431
CTD-2545M3.6	19	50919056	50931666	50	1.8224	0.034199	0.478431
DHODH	16	72042487	72058954	59	1.8219	0.034234	0.478565
CLIP2	7	73703805	73820273	290	1.8201	0.034371	0.479769
GIPR	19	46171502	46186982	42	1.8202	0.034361	0.479769
WDR1	4	10075963	10118573	216	1.8195	0.034416	0.480042
PROL1	4	71263599	71275911	51	1.8181	0.034528	0.481248
SLC7A6	16	68298433	68335722	80	1.8173	0.034583	0.481659
YTHDF2	1	29063133	29096287	74	1.8156	0.034714	0.482115
CHML	1	241792155	241799232	23	1.8136	0.034872	0.482115
EHD3	2	31456880	31492313	118	1.8144	0.034812	0.482115
SLC30A6	2	32390933	32449448	181	1.8144	0.034811	0.482115
TMEM110	3	52870235	52931612	142	1.815	0.034762	0.482115
SGCB	4	52886872	52904648	32	1.8165	0.034649	0.482115
LIMK1	7	73497263	73536855	83	1.8145	0.034801	0.482115
XKR9	8	71581600	71702606	491	1.8155	0.034727	0.482115
TERF1	8	73921099	73960357	98	1.8133	0.034895	0.482115
CHMP4C	8	82644669	82671750	84	1.8135	0.034876	0.482115
OR4C11	11	55370830	55371874	4	1.8132	0.034897	0.482115
CEP57L1	6	109416313	109485135	106	1.8115	0.035028	0.482511
SDR9C7	12	57316938	57328189	38	1.8123	0.034971	0.482511
IRG1	13	77522632	77532777	29	1.8117	0.035014	0.482511
TSSK4	14	24674903	24677568	2	1.812	0.034992	0.482511
MYOC	1	171604557	171621823	82	1.8099	0.035153	0.483527
CGNL1	15	57668165	57842925	840	1.81	0.035145	0.483527
GIMAP1	7	150413645	150421372	25	1.809	0.035223	0.483784
NCOR2	12	124808961	125052135	799	1.8091	0.035215	0.483784
GNB2	7	100271154	100276797	9	1.8079	0.035313	0.484315
WRB	21	40752170	40800454	137	1.8079	0.035313	0.484315
USP19	3	49145479	49158371	14	1.8072	0.035366	0.484337
STK4	20	43595115	43708600	327	1.8074	0.035352	0.484337
AMER3	2	131513008	131525707	15	1.8047	0.035561	0.485471
LRRD1	7	91741473	91808845	131	1.8041	0.035611	0.485471
LOXL2	8	23154702	23282841	751	1.8038	0.035629	0.485471
HSPA5	9	127997132	128003609	8	1.8054	0.035507	0.485471
ACP2	11	47260853	47270457	31	1.8044	0.035584	0.485471
SLC24A5	15	48413169	48434869	3	1.8042	0.035604	0.485471
ASIC2	17	31340105	32501983	4589	1.8041	0.035607	0.485471
GMEB1	1	28995244	29045865	86	1.8021	0.035768	0.48561
SOWAHB	4	77816082	77819002	8	1.8023	0.035751	0.48561
ADAMTSL1	9	18473892	18910948	2249	1.8022	0.035757	0.48561
MCOLN1	19	7587512	7598895	24	1.8021	0.035766	0.48561
ZNF90	19	20188803	20237885	155	1.8032	0.035682	0.48561
SMPD3	16	68392231	68482591	213	1.8017	0.035798	0.485668
CFHR3	1	196743925	196763203	81	1.7983	0.036064	0.485903
C3orf70	3	184795838	184870802	223	1.7993	0.035985	0.485903
FAM13B	5	137273649	137387650	271	1.7992	0.035996	0.485903
PCDH12	5	141323150	141349304	75	1.7987	0.036037	0.485903
PRDM12	9	133539981	133558368	58	1.7985	0.03605	0.485903
TMPRSS13	11	117771358	117800174	135	1.7982	0.036073	0.485903
ANKS1B	12	99120235	100378432	3807	1.8011	0.035845	0.485903
TRPM1	15	31293264	31453476	666	1.7989	0.036015	0.485903
KRI1	19	10663761	10676713	59	1.8006	0.035881	0.485903
PSMD8	19	38865176	38874464	30	1.8002	0.035916	0.485903
TMEM54	1	33360195	33367039	12	1.797	0.036171	0.486067
RP11-67H2.1	8	114612539	114629187	43	1.7976	0.036119	0.486067
FAM129B	9	130267618	130341268	259	1.7964	0.036214	0.486067
MALRD1	10	19492779	20079330	2815	1.7967	0.03619	0.486067
CST6	11	65779312	65780976	3	1.7974	0.036137	0.486067
PTMS	12	6874682	6880116	9	1.7958	0.036261	0.486233
CDX2	13	28536274	28545276	20	1.7956	0.036278	0.486233
OR2A12	7	143792141	143793186	2	1.7953	0.036304	0.486236
L3MBTL3	6	130334844	130462594	378	1.7945	0.036363	0.486336
TRAF3	14	103243813	103377837	435	1.7946	0.03636	0.486336
FAM71C	12	100041531	100043824	8	1.7942	0.036391	0.486365
MKI67	10	129894923	129924649	119	1.7939	0.036418	0.486381
VWC2L	2	215275789	215443683	555	1.7928	0.036506	0.486736
LRRC45	17	79981178	79989027	11	1.7926	0.036522	0.486736
ZNF324B	19	58962971	58969200	17	1.7927	0.036514	0.486736
SERPINB12	18	61223393	61234244	34	1.7916	0.0366	0.487431
EBNA1BP2	1	43629846	43736607	466	1.7911	0.036641	0.487633
CRISP2	6	49660073	49681274	65	1.7899	0.036733	0.488208
PACSIN2	22	43231418	43411151	652	1.7899	0.036736	0.488208
RIMKLA	1	42846466	42888249	163	1.789	0.036806	0.488794
MGAT1	5	180217541	180242652	146	1.788	0.036885	0.488903
RCOR2	11	63678693	63684316	9	1.788	0.036892	0.488903
HN1	17	73131343	73164376	75	1.7881	0.036878	0.488903
GAD1	2	171669723	171717661	157	1.7871	0.036957	0.489421
SLC17A1	6	25783125	25832287	194	1.7857	0.03707	0.490573
GFRA3	5	137588068	137610360	57	1.7848	0.037143	0.491194
ARHGAP18	6	129897277	130031370	481	1.7839	0.037221	0.491881
ZBTB18	1	244214585	244220778	3	1.7826	0.037327	0.492244
LY6G5C	6	31644461	31651817	3	1.7821	0.037366	0.492244
ALDH8A1	6	135238528	135271260	67	1.7819	0.037379	0.492244
ZC2HC1B	6	144185573	144259483	218	1.7831	0.037289	0.492244
ZDHHC21	9	14611069	14693469	417	1.7824	0.037344	0.492244
VRK3	19	50479724	50529203	157	1.7815	0.037416	0.492387
EIF4E3	3	71724567	71803924	301	1.7804	0.037501	0.492803
OBP2A	9	138437985	138441815	37	1.7803	0.037514	0.492803
IL17REL	22	50432942	50451088	65	1.7801	0.037526	0.492803
TNFRSF18	1	1138888	1142071	8	1.7772	0.03777	0.493004
IL36B	2	113779668	113810444	120	1.779	0.037621	0.493004
BDH1	3	197236654	197300194	282	1.778	0.037701	0.493004
PITX1	5	134363425	134370503	26	1.7787	0.037645	0.493004
C5orf46	5	147260289	147286101	108	1.777	0.037785	0.493004
MTAP	9	21802542	21931646	342	1.7775	0.037739	0.493004
CNGA4	11	6255995	6265659	23	1.7765	0.037828	0.493004
CASP5	11	104864962	104893895	86	1.7778	0.037718	0.493004
OR4K13	14	20502003	20502919	3	1.7761	0.037855	0.493004
CHMP4A	14	24678789	24683075	11	1.779	0.037617	0.493004
FLYWCH1	16	2961938	3001209	246	1.7772	0.037772	0.493004
CD300A	17	72462555	72480933	91	1.7764	0.037829	0.493004
SIRT1	10	69644427	69678147	105	1.7747	0.037974	0.494212
ZSWIM8	10	75545340	75561551	8	1.7738	0.038045	0.494795
BMP3	4	81952119	81978685	79	1.7731	0.038107	0.495048
PPA1	10	71962586	71993667	132	1.773	0.038117	0.495048
RNPC3	1	104068313	104097861	58	1.7726	0.038147	0.495097
AC026310.1	12	25055243	25057615	11	1.7716	0.038227	0.495489
SYT16	14	62453803	62568431	599	1.7714	0.038244	0.495489
ISLR	15	74466012	74469213	11	1.7713	0.038256	0.495489
NR1I3	1	161199456	161208092	33	1.7704	0.038327	0.496068
NAV1	1	201592411	201796102	576	1.7701	0.038357	0.496115
HP	16	72088491	72094954	18	1.7693	0.038422	0.496616
TMEM262	11	64852451	64856847	7	1.7684	0.038497	0.497239
SPATA22	17	3343313	3417146	322	1.7681	0.038523	0.497239
C16orf62	16	19566562	19718115	653	1.7671	0.038602	0.497918
FAM193A	4	2626988	2734292	382	1.7648	0.0388	0.498427
HOXA4	7	27168126	27170418	10	1.7659	0.038708	0.498427
RCL1	9	4792869	4885917	377	1.7653	0.038754	0.498427
NUSAP1	15	41624892	41673248	125	1.7651	0.03877	0.498427
HERC1	15	63900817	64126141	688	1.7662	0.038683	0.498427
FXR2	17	7494548	7518189	52	1.7649	0.038791	0.498427
SPATA12	3	57094469	57109460	49	1.7625	0.038995	0.498848
OR6Q1	11	57798402	57799403	5	1.7634	0.038919	0.498848
PLEKHB1	11	73357223	73373864	63	1.7635	0.038909	0.498848
NCAM1	11	112831997	113149158	1116	1.7627	0.038979	0.498848
TEX29	13	111968531	111996596	167	1.763	0.038947	0.498848
CCDC177	14	70038216	70040339	6	1.7638	0.038885	0.498848
CLN6	15	68499330	68549549	142	1.7622	0.039018	0.498848
ATP6V1G2	6	31512239	31516204	17	1.7611	0.039108	0.49966
TXK	4	48068410	48136273	186	1.76	0.039208	0.500599
ZNF454	5	178368192	178393434	96	1.7574	0.039422	0.500734
SDCBP	8	59465483	59495419	109	1.7573	0.039431	0.500734
WDR38	9	127615755	127620160	17	1.7585	0.03933	0.500734
FAM45A	10	120863598	120897496	117	1.7584	0.039336	0.500734
AP001024.2	11	107643129	107647344	36	1.7578	0.039395	0.500734
UBC	12	125396150	125401914	16	1.7593	0.03926	0.500734
AC007956.1	14	75158879	75179800	50	1.7577	0.039403	0.500734
FPR3	19	52298416	52329442	136	1.7578	0.039387	0.500734
SPAG16	2	214149113	215275225	3987	1.7567	0.039484	0.501069
SBP1	6	33663196	33663474	2	1.7557	0.039571	0.501499
SUPT3H	6	44777054	45345690	2115	1.7557	0.039566	0.501499
DIRC2	3	122513642	122599986	218	1.7547	0.039655	0.502226
KANSL3	2	97258907	97308524	62	1.7539	0.039724	0.502429
SETD7	4	140417095	140527853	347	1.7539	0.039728	0.502429
MTG2	20	60758085	60778624	122	1.7536	0.039751	0.502429
NGF	1	115828539	115880857	207	1.7518	0.039906	0.503731
STAT1	2	191829084	191885686	171	1.7514	0.039942	0.503731
SLC25A3	12	98987369	98995946	21	1.7509	0.039978	0.503731
GRIN2A	16	9852376	10276611	2075	1.7514	0.039937	0.503731
C16orf46	16	81087102	81110872	99	1.7502	0.040041	0.503731
NDUFA11	19	5891287	5904017	62	1.7503	0.040036	0.503731
AC010336.1	19	7963689	7968427	12	1.7504	0.040026	0.503731
C14orf105	14	57936019	57960585	45	1.7499	0.040068	0.503735
PPEF2	4	76781020	76823724	157	1.7488	0.040161	0.50437
GCLC	6	53362139	53481768	449	1.7475	0.040279	0.50437
RP11-286N22.8	11	61196692	61253294	126	1.7477	0.040256	0.50437
MAP3K12	12	53874274	53893847	21	1.7483	0.04021	0.50437
MBD2	18	51679079	51751158	168	1.7487	0.040173	0.50437
AC011551.3	19	47050313	47104118	182	1.7476	0.040266	0.50437
KRBA1	7	149411872	149431664	65	1.7469	0.040329	0.504661
DIS3	13	73329540	73356234	75	1.7457	0.040428	0.505522
MAP1A	15	43803156	43823818	29	1.745	0.040492	0.505522
TAOK2	16	29984962	30003582	28	1.7449	0.040505	0.505522
RAC3	17	79989500	79992080	4	1.745	0.040493	0.505522
PELI1	2	64319786	64371588	146	1.7435	0.040621	0.505631
EGR4	2	73518058	73520833	2	1.744	0.040579	0.505631
HPS3	3	148847371	148891519	205	1.7441	0.040567	0.505631
SRRM5	19	44100769	44118649	40	1.7438	0.040599	0.505631
B3GALT1	2	168675182	168730551	122	1.7421	0.040746	0.506184
C3orf62	3	49306035	49315342	14	1.7426	0.040705	0.506184
CYP51A1	7	91741465	91772266	69	1.7424	0.04072	0.506184
DDX46	5	134094469	134190823	212	1.7381	0.041098	0.509302
OR5I1	11	55702932	55703876	8	1.7382	0.041084	0.509302
C1QTNF9B	13	24465238	24476794	52	1.7387	0.041045	0.509302
CKAP2	13	53029564	53050763	108	1.7377	0.041132	0.509302
UBE2L3	22	21903736	21978323	121	1.7379	0.041112	0.509302
RNF4	4	2463947	2627047	499	1.7365	0.041237	0.509462
SDHAF2	11	61197514	61215001	38	1.7372	0.041179	0.509462
SERINC4	15	44086360	44092419	8	1.7369	0.041205	0.509462
LYSMD2	15	52015208	52043782	116	1.736	0.04128	0.509462
ZNF221	19	44455375	44471861	59	1.7363	0.041255	0.509462
IL36RN	2	113816215	113822959	51	1.7355	0.041328	0.509499
C19orf55	19	36249044	36261930	38	1.7354	0.041337	0.509499
SLC9A8	20	48429250	48508779	276	1.7344	0.04142	0.510188
AC006946.15	22	17602476	17612994	53	1.734	0.04146	0.510348
BROX	1	222885895	222908538	39	1.7333	0.041525	0.510481
PQLC1	18	77662420	77711664	149	1.7335	0.041502	0.510481
GLO1	6	38643701	38670917	87	1.7328	0.041566	0.510653
PC	11	66615704	66725847	242	1.7323	0.041611	0.510873
EXOSC9	4	122722472	122738176	47	1.7319	0.041647	0.510982
HIATL1	9	97136833	97223324	283	1.7312	0.04171	0.511422
BCAT1	12	24964295	25102393	607	1.7295	0.041858	0.512903
MSH6	2	47922669	48037240	390	1.7269	0.042097	0.513496
VPS54	2	64119280	64246206	498	1.7282	0.041973	0.513496
ARIH2OS	3	48955221	48956818	3	1.7269	0.042091	0.513496
FTO	16	53737875	54155853	1564	1.7283	0.04197	0.513496
FKBP10	17	39968932	39979465	24	1.7269	0.042096	0.513496
FBL	19	40325098	40337054	24	1.727	0.042085	0.513496
MROH8	20	35729629	35807991	222	1.7276	0.042029	0.513496
LYRM1	16	20911190	20936328	39	1.7256	0.042211	0.514554
ZNF302	19	35168544	35177302	42	1.7252	0.042242	0.514599
KDM4E	11	94758422	94760760	9	1.7248	0.042285	0.514791
IKZF2	2	213864429	214017151	495	1.7238	0.042374	0.514877
CYP27A1	2	219646472	219680016	82	1.724	0.042353	0.514877
CD164	6	109687717	109703762	54	1.7242	0.042332	0.514877
AGBL4	1	48998527	50489585	2991	1.7223	0.042509	0.515749
OR10X1	1	158548709	158549689	6	1.7195	0.042763	0.515749
ITGB6	2	160956177	161128399	597	1.7202	0.042703	0.515749
SERPINB6	6	2948393	2972090	100	1.7194	0.042774	0.515749
PPP2R5D	6	42952237	42980080	95	1.7215	0.042576	0.515749
ST6GALNAC4	9	130670165	130679317	19	1.7199	0.042727	0.515749
PTER	10	16478942	16555736	292	1.7197	0.042742	0.515749
HMX2	10	124907638	124910188	6	1.7211	0.042619	0.515749
UNG	12	109535379	109548797	29	1.7198	0.042733	0.515749
CDK10	16	89747145	89762772	80	1.7212	0.042604	0.515749
TANC2	17	61086917	61505060	788	1.7207	0.042651	0.515749
SMIM17	19	57154513	57167134	56	1.7205	0.042675	0.515749
PNLDC1	6	160221298	160241736	79	1.7187	0.042834	0.515913
TMEM261	9	7796490	7888380	406	1.718	0.042897	0.515913
PLEKHD1	14	69951409	69995215	138	1.7186	0.042847	0.515913
CKMT1A	15	43985084	43991420	6	1.7181	0.042892	0.515913
LRRC55	11	56949221	56959191	30	1.7163	0.043053	0.516848
AP000721.4	11	63742092	63755818	31	1.7167	0.04302	0.516848
ADAP2	17	29233362	29286340	119	1.7163	0.043057	0.516848
GTF2H4	6	30875961	30881883	1	1.7148	0.043193	0.516891
PATE4	11	125703211	125709964	34	1.7155	0.043122	0.516891
MPHOSPH9	12	123636867	123728561	283	1.7145	0.043215	0.516891
LGALS9	17	25956824	25976586	68	1.7144	0.043225	0.516891
CBX2	17	77751931	77761782	18	1.7157	0.043109	0.516891
IRGQ	19	44088521	44100287	23	1.715	0.043171	0.516891
EHHADH	3	184908412	184999778	183	1.7137	0.043296	0.517412
CX3CL1	16	57406370	57418960	46	1.7128	0.04337	0.517968
ENOX1	13	43787654	44361044	1740	1.7122	0.043429	0.518344
DDX1	2	15731302	15771235	142	1.7119	0.043458	0.518362
GGPS1	1	235490665	235507847	64	1.7083	0.043793	0.52059
ABCG8	2	44066103	44105605	307	1.7078	0.043834	0.52059
FKTN	9	108320411	108403399	203	1.7078	0.043837	0.52059
MYBPC3	11	47352957	47374253	50	1.7082	0.043803	0.52059
P2RX3	11	57105848	57138073	101	1.7087	0.043754	0.52059
GCSH	16	81115566	81130008	89	1.7078	0.043838	0.52059
RP11-169F17.1	18	70818476	70931715	351	1.7093	0.0437	0.52059
AKAP5	14	64932217	64941221	15	1.7068	0.04393	0.521354
DMRTB1	1	53925072	53933161	31	1.7058	0.044023	0.521485
UGT2A3	4	69794181	69817509	22	1.7058	0.044024	0.521485
HOXB5	17	46668619	46671323	9	1.7058	0.044024	0.521485
PIF1	15	65107831	65117867	51	1.7052	0.044079	0.521809
TMEM61	1	55446465	55457966	49	1.6977	0.044787	0.522006
CD48	1	160648536	160681641	160	1.6982	0.044735	0.522006
LAMC2	1	183155373	183214035	244	1.6977	0.044779	0.522006
TRIM54	2	27505260	27530307	49	1.6999	0.044577	0.522006
IL1F10	2	113825547	113833427	52	1.6991	0.044655	0.522006
ARIH2	3	48956254	49023815	94	1.7045	0.044148	0.522006
GOLPH3	5	32124810	32174456	143	1.7024	0.044342	0.522006
TNFAIP8	5	118604387	118735383	561	1.6971	0.044843	0.522006
CUL7	6	43005355	43021683	34	1.7039	0.044201	0.522006
REV3L	6	111620234	111804918	453	1.6986	0.044701	0.522006
STXBP5	6	147525561	147706866	343	1.7013	0.044447	0.522006
GPR146	7	1084212	1098897	106	1.6972	0.044825	0.522006
FIGNL1	7	50511831	50518088	13	1.6992	0.044638	0.522006
DNAJB9	7	108210012	108215294	12	1.702	0.04438	0.522006
CHRNB3	8	42552519	42592550	208	1.7028	0.044304	0.522006
TNKS2	10	93558069	93625033	197	1.6993	0.04463	0.522006
OR5M11	11	56309746	56310757	7	1.6972	0.044832	0.522006
P4HA3	11	73946846	74022702	270	1.699	0.044658	0.522006
RP11-362K2.2	12	58937907	59206842	795	1.6984	0.044714	0.522006
MVK	12	110011060	110035067	79	1.7003	0.044537	0.522006
CCDC85C	14	99977603	100070363	396	1.703	0.044283	0.522006
POLR3K	16	96407	103628	25	1.6978	0.044769	0.522006
GP2	16	20320894	20339130	57	1.698	0.044752	0.522006
HSBP1	16	83841448	83853342	51	1.6987	0.044688	0.522006
MSI2	17	55333212	55762046	1428	1.7038	0.044207	0.522006
GDF1	19	18979361	19006905	67	1.7026	0.04432	0.522006
CERS1	19	18979361	19007536	67	1.7026	0.04432	0.522006
MFAP2	1	17300997	17307330	19	1.6964	0.044901	0.522036
AP001816.1	4	102268937	102270040	2	1.6967	0.044876	0.522036
SHCBP1L	1	182869000	182922660	133	1.6948	0.045058	0.522093
FBXO41	2	73481810	73511559	63	1.6957	0.044976	0.522093
HOXA3	7	27145803	27192200	126	1.6952	0.045023	0.522093
HKDC1	10	70980059	71027315	201	1.6952	0.045022	0.522093
TAS2R30	12	11285557	11287243	7	1.6952	0.045018	0.522093
ASXL3	18	31158579	31331156	535	1.6946	0.045072	0.522093
ZNF654	3	88188254	88193815	13	1.6921	0.045318	0.524621
TIE1	1	43766664	43788779	37	1.6917	0.045348	0.524646
LARS2	3	45429998	45590913	450	1.691	0.04542	0.525157
BAK1	6	33540329	33548019	28	1.6899	0.045521	0.525358
GPIHBP1	8	144295068	144299044	20	1.6899	0.045521	0.525358
BCAT2	19	49298319	49314286	39	1.69	0.045512	0.525358
RP1-27O5.3	1	32930658	33066393	320	1.6889	0.045623	0.52557
SYNJ2BP	14	70838148	70883778	214	1.6891	0.045597	0.52557
SMARCA4	19	11071598	11176071	327	1.6893	0.045585	0.52557
TMEM186	16	8874241	8891505	112	1.6882	0.045685	0.525963
GALNT14	2	31133333	31378068	1057	1.6862	0.045879	0.526522
MRPL2	6	43021767	43027544	18	1.6858	0.045915	0.526522
TAS2R14	12	11090005	11324172	1331	1.687	0.045798	0.526522
MAP2K5	15	67835047	68099461	732	1.686	0.0459	0.526522
RP11-368I7.4	16	89749028	89752977	26	1.6861	0.045884	0.526522
HOXB4	17	46652875	46657473	8	1.6857	0.045929	0.526522
OTOP2	17	72920370	72930007	10	1.6858	0.045914	0.526522
HIST1H2BF	6	26199748	26200942	11	1.6846	0.046035	0.527394
SART3	12	108916357	108955176	152	1.6843	0.046061	0.527394
FUCA1	1	24171567	24194784	53	1.6827	0.046219	0.5275
CTXN3	5	126984736	126994322	29	1.6822	0.046266	0.5275
SRSF3	6	36562145	36573377	51	1.6824	0.046249	0.5275
THUMPD1	16	20744986	20753406	26	1.6827	0.04622	0.5275
MYO18A	17	27400528	27507430	284	1.6836	0.046129	0.5275
TRAPPC2P1	19	57874879	57876721	4	1.6835	0.046142	0.5275
SS18L1	20	60718822	60757540	203	1.6822	0.046263	0.5275
TRMT112	11	64083932	64085556	3	1.6811	0.046375	0.528423
LMX1A	1	165171104	165325952	587	1.6807	0.04641	0.528502
CTC-326K19.6	19	50412758	50461648	166	1.6803	0.046447	0.528604
CXCL1	4	74735110	74736959	6	1.6793	0.046546	0.529331
CADM4	19	44126520	44143991	42	1.6791	0.046567	0.529331
NNAT	20	36149617	36152092	2	1.6783	0.046647	0.529921
VAX1	10	118888032	118897812	10	1.6771	0.046759	0.530874
ARHGEF4	2	131594489	131804836	676	1.6768	0.04679	0.530906
AL136218.1	13	50007495	50020554	37	1.6754	0.046927	0.53214
MAPKBP1	15	42066632	42120053	111	1.6747	0.047001	0.532659
NLRC4	2	32449522	32490923	106	1.6727	0.047197	0.533335
OR4A15	11	55135360	55136394	5	1.6737	0.047098	0.533335
DDX51	12	132621139	132628880	43	1.6731	0.047157	0.533335
MVD	16	88718343	88729569	42	1.6726	0.047202	0.533335
C19orf68	19	48673949	48700877	100	1.6727	0.047191	0.533335
OR5H1	3	97851542	97852483	3	1.6722	0.047246	0.533418
SELT	3	150320662	150348222	69	1.672	0.047266	0.533418
LARP7	4	113558120	113578748	49	1.671	0.047366	0.533908
HLA-C	6	31236526	31239907	17	1.6711	0.047354	0.533908
RP11-849H4.2	11	71576555	71639700	320	1.6706	0.047405	0.534028
AC136604.1	5	179078298	179079445	4	1.67	0.047458	0.534306
FOXI1	5	169532901	169536727	23	1.6691	0.047554	0.535068
PRAMEF16	1	13495254	13498260	1	1.6655	0.047906	0.535271
HCRTR1	1	32083287	32098119	34	1.6639	0.048065	0.535271
MTF1	1	38275239	38325292	97	1.6657	0.047887	0.535271
KCTD16	5	143550396	143865249	720	1.6677	0.047691	0.535271
PRELID2	5	144851362	145214932	1062	1.6679	0.047665	0.535271
ELOVL5	6	53132196	53213947	263	1.667	0.047761	0.535271
CTGF	6	132269316	132272513	4	1.6639	0.048064	0.535271
SMIM19	8	42396298	42409603	45	1.6677	0.047683	0.535271
PTAR1	9	72324438	72374875	105	1.6643	0.048023	0.535271
URM1	9	131133598	131153015	33	1.6666	0.047801	0.535271
PRR4	12	10977559	11324212	1697	1.6639	0.048062	0.535271
MEDAG	13	31480328	31499709	67	1.6647	0.047982	0.535271
ZIC5	13	100615218	100624163	15	1.6669	0.047763	0.535271
RBM23	14	23369854	23388393	56	1.6653	0.047923	0.535271
MAP2K1	15	66679155	66784650	361	1.6649	0.04797	0.535271
ZNF174	16	3451235	3459370	30	1.6647	0.047987	0.535271
RSPRY1	16	57220049	57274387	124	1.6637	0.048083	0.535271
OVCA2	17	1945327	1946724	6	1.6642	0.048034	0.535271
PCDHB5	5	140514800	140517703	10	1.6622	0.048238	0.536503
ERLIN1	10	101909851	101948091	92	1.6618	0.048277	0.536503
ACOT4	14	74058410	74063200	18	1.6618	0.048279	0.536503
TRABD	22	50624344	50638027	62	1.6614	0.048316	0.536598
ATXN7L2	1	110026101	110035426	14	1.6607	0.048382	0.536633
ALDH1L1	3	125822412	125916837	467	1.661	0.048356	0.536633
PPAPDC1A	10	122216466	122349367	553	1.6605	0.04841	0.536633
VPS35	16	46690054	46723430	28	1.6602	0.048433	0.536633
RBM5	3	50126341	50156454	37	1.6588	0.048574	0.537564
AUTS2	7	69063905	70258054	3164	1.6589	0.048568	0.537564
CAMTA1	1	6845384	7829766	3263	1.6581	0.048653	0.537702
ALDH3B2	11	67429633	67448671	55	1.6582	0.048643	0.537702
SAMHD1	20	35518632	35580246	129	1.6579	0.048672	0.537702
LRRTM4	2	76974845	77820445	3678	1.6565	0.048814	0.538814
ST3GAL4	11	126225535	126310239	298	1.6557	0.048887	0.538814
EPX	17	56270098	56282535	29	1.6559	0.048874	0.538814
CD70	19	6583194	6604114	90	1.6561	0.048847	0.538814
OSBPL9	1	52042851	52254889	434	1.6551	0.048957	0.539271
NCK2	2	106361354	106510730	633	1.654	0.049067	0.539435
SPATS2L	2	201170604	201346986	490	1.6543	0.049033	0.539435
ZFYVE20	3	15111580	15140670	81	1.6538	0.049089	0.539435
HIGD2B	15	72968124	72978490	22	1.654	0.049068	0.539435
ZNF217	20	52183604	52226446	116	1.6535	0.049115	0.539435
BRPF3	6	36164521	36200567	69	1.6532	0.049147	0.539473
HSPB3	5	53751445	53752207	2	1.6529	0.049179	0.539488
NACC2	9	138898383	138987131	299	1.6518	0.049292	0.539488
OR5AP2	11	56408942	56409947	2	1.6526	0.049211	0.539488
RPS6KL1	14	75370657	75390099	67	1.6515	0.04932	0.539488
WDR62	19	36545783	36596008	178	1.6523	0.049235	0.539488
SOX18	20	62679076	62680994	1	1.6518	0.049289	0.539488
MPV17	2	27532360	27548547	26	1.6504	0.049428	0.53973
RNF144B	6	18368779	18469105	562	1.6505	0.049421	0.53973
TMEM219	16	29952206	29984373	56	1.6509	0.049384	0.53973
MSANTD1	4	3246096	3273465	117	1.6492	0.049556	0.539877
SGK1	6	134490384	134639250	465	1.6497	0.049501	0.539877
ZNHIT1	7	100860949	100867471	24	1.6498	0.049497	0.539877
CCDC169	13	36801182	36871977	380	1.6494	0.049534	0.539877
IFITM10	11	1753640	1771821	67	1.6459	0.049893	0.543228
GPR133	12	131438452	131626014	968	1.6453	0.04995	0.543228
NDUFAF5	20	13765596	13799067	121	1.6455	0.049928	0.543228
PIK3CD	1	9711790	9789172	160	1.6442	0.050067	0.543551
TMEM59	1	54497347	54519177	56	1.6439	0.050095	0.543551
DGKD	2	234263153	234380750	313	1.6444	0.050045	0.543551
C16orf3	16	90095316	90096309	7	1.6444	0.050048	0.543551
PLEKHM2	1	16010827	16061264	175	1.637	0.050816	0.543855
PEF1	1	32095463	32110497	24	1.6405	0.050448	0.543855
MYCL	1	40361098	40367928	17	1.6407	0.050435	0.543855
PRR9	1	153190060	153191793	6	1.6367	0.050844	0.543855
DHX9	1	182808504	182856886	123	1.6371	0.050809	0.543855
SPAST	2	32288680	32382706	299	1.6395	0.050553	0.543855
PROC	2	128176003	128186822	35	1.6397	0.050531	0.543855
POU5F2	5	93070508	93077343	8	1.6384	0.050666	0.543855
RNF8	6	37321748	37362514	68	1.6417	0.050331	0.543855
ACHE	7	100487615	100494594	18	1.637	0.050816	0.543855
CACNB2	10	18429606	18830798	1969	1.6423	0.050261	0.543855
KIAA1462	10	30301729	30404423	323	1.6398	0.050522	0.543855
ASAH2	10	51942538	52008370	52	1.6406	0.050436	0.543855
RP11-574K11.31	10	75556272	75571409	16	1.6373	0.050781	0.543855
FADS1	11	61567099	61596790	48	1.6376	0.050751	0.543855
RP11-293I14.2	12	72067984	72092748	50	1.6384	0.050664	0.543855
TRHDE	12	72481046	73059422	1532	1.6381	0.050702	0.543855
UNC79	14	93799565	94174222	1018	1.6382	0.050687	0.543855
PIAS1	15	68346517	68483096	322	1.6426	0.050236	0.543855
C16orf87	16	46830519	46865323	31	1.6408	0.050424	0.543855
AC015688.3	17	25950390	25967803	45	1.6388	0.050631	0.543855
RDM1	17	34245070	34257777	31	1.6421	0.050281	0.543855
SPOP	17	47676246	47755596	135	1.6401	0.050492	0.543855
ZNF850	19	37205285	37263727	149	1.6378	0.050732	0.543855
TP53INP2	20	33292094	33301243	16	1.6431	0.050177	0.543855
CASP14	19	15160195	15169104	51	1.6358	0.050944	0.544616
ZNF25	10	38238500	38265561	97	1.6351	0.051015	0.544757
OR51B2	11	5344541	5345582	10	1.6353	0.050993	0.544757
WDR65	1	43637820	43720029	368	1.6336	0.051176	0.544933
VWA5B2	3	183948217	183960117	26	1.6342	0.051113	0.544933
UGT2A1	4	70454135	70518965	324	1.6337	0.051165	0.544933
HECA	6	139456249	139501939	142	1.6339	0.051144	0.544933
SCIN	7	12610203	12693228	367	1.6345	0.051076	0.544933
RIN1	11	66097713	66104311	22	1.6324	0.051294	0.545266
RFNG	17	80005778	80009707	18	1.6326	0.051272	0.545266
CCDC57	17	80059336	80170706	501	1.6329	0.051247	0.545266
CCDC179	11	22868477	22881972	57	1.6321	0.051334	0.545384
CTB-186H2.3	17	34310692	34317306	21	1.6316	0.051379	0.545555
PHC2	1	33789224	33896653	366	1.627	0.051873	0.545882
DR1	1	93811445	93835055	55	1.6273	0.051832	0.545882
UGT2A1	4	70454912	70518967	322	1.6276	0.051801	0.545882
TAS2R1	5	9629109	9712490	286	1.6279	0.051768	0.545882
HDAC3	5	141000443	141016437	46	1.6308	0.051468	0.545882
MAP3K5	6	136878185	137113656	526	1.6276	0.051802	0.545882
PRR18	6	166719168	166721936	7	1.6288	0.051673	0.545882
ZCCHC6	9	88902648	88969369	136	1.628	0.051763	0.545882
FUOM	10	135168658	135171529	9	1.6302	0.051533	0.545882
PIP4K2C	12	57984957	57997198	28	1.63	0.051548	0.545882
C12orf79	12	92378756	92536690	522	1.6305	0.0515	0.545882
CCDC122	13	44398045	44453827	245	1.6294	0.051611	0.545882
OR4K17	14	20585566	20586597	4	1.6283	0.051727	0.545882
MARVELD3	16	71660064	71676017	39	1.6271	0.051856	0.545882
DOK6	18	67068291	67516323	1976	1.6278	0.051783	0.545882
OR1I1	19	15197791	15199032	13	1.6299	0.05156	0.545882
MOGAT2	11	75428864	75444003	44	1.6258	0.051997	0.546882
OR2T8	1	248084320	248085258	7	1.6253	0.052051	0.547145
TMEM42	3	44903361	44907162	3	1.6244	0.052145	0.547218
PRKAR2A	3	48782030	48885279	96	1.6245	0.052139	0.547218
OR4B1	11	48238344	48239314	5	1.6246	0.052125	0.547218
COPS4	4	83955600	83996971	66	1.6229	0.052302	0.54856
MGMT	10	131265448	131566271	1455	1.6221	0.052395	0.54923
TLL1	4	166794410	167025047	708	1.6205	0.052563	0.550379
DNAJC15	13	43597339	43683045	254	1.6207	0.052543	0.550379
HEATR2	7	766338	829190	290	1.6186	0.052771	0.551088
PODXL	7	131185021	131242976	217	1.619	0.052728	0.551088
RARRES2	7	150035408	150038763	11	1.6186	0.052762	0.551088
RFK	9	79000433	79009433	38	1.6182	0.052806	0.551088
LDLRAD3	11	35965531	36253686	1128	1.6195	0.052675	0.551088
VN1R1	19	57966542	57967854	2	1.6184	0.05279	0.551088
MOGS	2	74688184	74692537	7	1.6178	0.052854	0.551284
EMX2	10	119301955	119309056	22	1.6174	0.052897	0.551427
DDX23	12	49223547	49246625	46	1.6169	0.052951	0.551641
STOML1	15	74275547	74286963	32	1.6167	0.052976	0.551641
FOXN4	12	109715784	109747025	75	1.6138	0.053284	0.554542
CDHR3	7	105517242	105676877	667	1.6128	0.053395	0.55539
ATP2B4	1	203595689	203713209	332	1.6116	0.053527	0.556457
TMED2	12	124069078	124083116	48	1.6112	0.053565	0.556545
LAMB3	1	209788215	209825811	167	1.6106	0.053637	0.556949
ATG9B	7	150709297	150721586	29	1.6103	0.053663	0.556949
EFNA3	1	155036224	155060014	44	1.6089	0.053817	0.557627
SFTA3	14	36942493	36983034	81	1.609	0.053807	0.557627
SEL1L2	20	13829893	13977089	493	1.6095	0.053758	0.557627
GIMAP4	7	150264365	150271041	21	1.6086	0.053848	0.557642
CLCA1	1	86934051	86965972	142	1.6048	0.054266	0.558372
OR2T6	1	248550910	248551836	6	1.6042	0.054333	0.558372
KY	3	134321980	134370478	133	1.6056	0.054179	0.558372
PGRMC2	4	129190397	129209984	38	1.6073	0.053993	0.558372
SPRY4	5	141689992	141706020	39	1.607	0.054028	0.558372
ST3GAL1	8	134467091	134584183	512	1.606	0.05414	0.558372
CPN1	10	101801950	101841634	140	1.6049	0.054253	0.558372
NDUFS3	11	47586888	47606114	38	1.605	0.054251	0.558372
RBM14	11	66384053	66394818	12	1.6043	0.054329	0.558372
TMEM19	12	72079867	72097836	47	1.6054	0.054198	0.558372
ELF1	13	41506056	41635576	392	1.6046	0.054288	0.558372
MYLK3	16	46740891	46824319	87	1.6065	0.054086	0.558372
RALBP1	18	9475007	9538114	254	1.6052	0.054225	0.558372
RFXANK	19	19303008	19312678	19	1.6052	0.054222	0.558372
SUFU	10	104263744	104393292	336	1.6031	0.054459	0.558709
SUCLA2	13	48510622	48612125	521	1.6026	0.054514	0.558709
SERPINF2	17	1646130	1658562	51	1.6035	0.054413	0.558709
CYB561	17	61509665	61523739	23	1.6033	0.054438	0.558709
MYO1F	19	8585674	8642461	158	1.6028	0.054488	0.558709
FAM117A	17	47787694	47866542	119	1.6018	0.054598	0.559266
PYCARD	16	31212806	31214771	2	1.601	0.054692	0.559925
CELF4	18	34823010	35146000	1042	1.5999	0.054809	0.560818
LACE1	6	108616098	108847999	456	1.5995	0.054856	0.560995
HIST1H2BD	6	26158349	26171577	27	1.5981	0.055012	0.562285
ATP6V1G2-DDX39B	6	31497996	31514385	42	1.5977	0.055058	0.562451
ZBTB8A	1	33005028	33071540	188	1.5966	0.055173	0.562633
CDSN	6	31082867	31088223	78	1.597	0.055131	0.562633
TPSD1	16	1306060	1308532	10	1.5967	0.055164	0.562633
TAOK1	17	27717482	27878922	334	1.5962	0.055225	0.562633
CDH22	20	44802372	44937137	438	1.5963	0.05521	0.562633
MEF2C	5	88013975	88199922	407	1.5949	0.055366	0.563117
SLC6A7	5	149569520	149602351	154	1.5949	0.055367	0.563117
GATAD1	7	92076767	92088150	20	1.5947	0.055392	0.563117
MYH14	19	50691443	50813802	643	1.5952	0.055336	0.563117
AMIGO1	1	110046797	110052360	10	1.5934	0.055532	0.563873
WNT7A	3	13857755	13921618	269	1.5929	0.055586	0.563873
SSTR1	14	38677204	38682272	12	1.5935	0.055525	0.563873
SLIRP	14	78174414	78227447	229	1.5932	0.05556	0.563873
CYP7B1	8	65500320	65711318	492	1.5925	0.055632	0.564037
CEBPB	20	48807376	48809212	2	1.5921	0.055681	0.56423
NINJ1	9	95883771	95896570	60	1.5914	0.055765	0.564526
LCN2	9	130911350	130915734	7	1.5911	0.055798	0.564526
AP1M2	19	10683347	10697991	77	1.591	0.0558	0.564526
LRRC31	3	169556967	169587718	90	1.59	0.055917	0.564801
CEACAM3	19	42300369	42315591	49	1.5904	0.055867	0.564801
TMEM211	22	25331077	25342662	23	1.59	0.055913	0.564801
TBCB	19	36605191	36616849	32	1.5893	0.055995	0.565286
RP11-371E8.4	14	93651318	93684932	93	1.589	0.056027	0.565306
GPR35	2	241544848	241570676	110	1.5887	0.056069	0.565427
FAM194B	13	46108657	46189874	265	1.588	0.05614	0.565841
FRMD4A	10	13685706	14504141	4063	1.5869	0.056263	0.566193
JMJD8	16	731671	734529	4	1.5873	0.056219	0.566193
ZNF418	19	58433252	58446761	38	1.5869	0.056265	0.566193
TPRG1L	1	3541566	3546691	12	1.5838	0.056624	0.56639
FAM19A3	1	113263041	113269857	23	1.5859	0.056377	0.56639
OR5K3	3	98109510	98110475	1	1.5847	0.056519	0.56639
FAM133B	7	92190107	92219708	80	1.5848	0.05651	0.56639
CCIN	9	36169389	36171329	7	1.5846	0.056526	0.56639
OR1L1	9	125423845	125424927	1	1.5836	0.056645	0.56639
MARK2	11	63606400	63678491	132	1.5844	0.056553	0.56639
SHMT2	12	57623110	57628718	9	1.5836	0.056643	0.56639
C12orf65	12	123717463	123742506	78	1.5836	0.056644	0.56639
RHCG	15	89998680	90039844	67	1.5844	0.05655	0.56639
TSHZ3	19	31765851	31840453	226	1.5836	0.056643	0.56639
ZNF473	19	50528971	50556671	51	1.5861	0.056361	0.56639
AC069368.3	15	65134082	65223118	302	1.5833	0.056682	0.56646
FOXF2	6	1390069	1395832	20	1.5826	0.056757	0.566658
FAM189A1	15	29412457	29862927	1588	1.5825	0.056762	0.566658
KRR1	12	75890684	75905416	44	1.5819	0.056837	0.567107
ABCA3	16	2325882	2390747	107	1.5815	0.056877	0.567206
DPEP1	16	89679716	89704839	91	1.5812	0.056912	0.567255
EFNA3	1	155036224	155059283	42	1.5808	0.056967	0.567503
ZBTB32	19	36195429	36207940	36	1.5803	0.057016	0.567692
PLOD3	7	100849258	100861701	34	1.5798	0.057077	0.567699
LLPH	12	66516842	66524548	18	1.58	0.057053	0.567699
TIFAB	5	134779908	134788089	37	1.5795	0.057108	0.567708
SNW1	14	78183942	78227550	179	1.578	0.057278	0.569098
WASF2	1	27730730	27816669	156	1.5767	0.057431	0.569119
DTHD1	4	36283244	36347378	237	1.5769	0.057407	0.569119
UNCX	7	1272543	1276954	5	1.577	0.057397	0.569119
ADAM21	14	70918874	70926622	49	1.5768	0.057425	0.569119
APOE	19	45409011	45412650	6	1.5776	0.05733	0.569119
CYP7A1	8	59402737	59412795	36	1.5761	0.057497	0.569474
RP11-446E24.4	1	54606897	54665746	220	1.5751	0.057613	0.569864
ZNF853	7	6655248	6663921	31	1.5752	0.057603	0.569864
YDJC	22	21982378	21984353	4	1.575	0.057627	0.569864
LIPF	10	90424198	90438571	48	1.5745	0.057682	0.570109
RCAN2	6	46188475	46459709	651	1.5737	0.057784	0.570818
SLC25A47	14	100789674	100796715	32	1.573	0.057857	0.571239
AC007204.1	19	20047769	20048639	2	1.5727	0.057893	0.571296
EEF1E1	6	8073593	8102811	99	1.5708	0.05811	0.571394
FSD1L	9	108210077	108314714	292	1.5707	0.058126	0.571394
COMMD6	13	76099350	76123575	86	1.5701	0.058194	0.571394
ISM2	14	77940740	77965210	78	1.5705	0.058151	0.571394
CCDC154	16	1484384	1494557	77	1.5703	0.058168	0.571394
CCL17	16	57438679	57449974	46	1.5706	0.058144	0.571394
KIAA0355	19	34745442	34846491	263	1.5723	0.057936	0.571394
TNNC2	20	44451853	44462384	33	1.5717	0.05801	0.571394
SNRPD3	22	24951471	25005947	141	1.5719	0.05799	0.571394
FAM211B	22	24981588	24989175	18	1.57	0.058206	0.571394
RAB10	2	26256976	26360323	308	1.5688	0.05835	0.572108
RP11-552I14.1	12	103545620	103562087	56	1.5683	0.0584	0.572108
CCL8	17	32646055	32648421	9	1.5684	0.058393	0.572108
CA10	17	49707674	50237377	1610	1.5689	0.058335	0.572108
RPL22	1	6241329	6269449	71	1.5672	0.058535	0.572257
DCAF6	1	167905021	168045081	293	1.5674	0.058509	0.572257
CRTC3	15	91073157	91188577	386	1.5669	0.058567	0.572257
AC005544.1	17	65027509	65028198	1	1.5673	0.058525	0.572257
NLRP2	19	55464498	55512510	258	1.5671	0.058545	0.572257
CBX3	7	26240782	26252976	35	1.5663	0.058643	0.572407
ZNF574	19	42572629	42585701	6	1.5664	0.058633	0.572407
FCGR2A	1	161475220	161493803	70	1.5656	0.058716	0.572527
KCNJ1	11	128706210	128737268	98	1.5657	0.058708	0.572527
LACC1	13	44453420	44468068	61	1.5651	0.058777	0.572672
CUL4A	13	113862552	113919399	138	1.5647	0.058822	0.572672
POLR3F	20	18447771	18465287	63	1.5649	0.058803	0.572672
LIPT2	11	74202757	74204778	6	1.5632	0.059	0.574108
CD55	1	207494853	207534311	65	1.5626	0.059078	0.574119
PTRHD1	2	25012603	25016251	13	1.5617	0.059178	0.574119
FZD5	2	208627310	208634287	14	1.5616	0.059186	0.574119
RBM48	7	92158087	92167319	24	1.5607	0.0593	0.574119
SAMD9L	7	92759368	92777682	41	1.5604	0.059334	0.574119
BAALC	8	104152938	104242533	359	1.5609	0.059271	0.574119
PCDH15	10	55562531	57387702	7677	1.5613	0.059231	0.574119
BTBD7	14	93703896	93799438	340	1.5604	0.059336	0.574119
LEPREL4	17	39958199	39968856	30	1.5612	0.059242	0.574119
LGALS7B	19	39279851	39282389	6	1.5606	0.05931	0.574119
CD3EAP	19	45909467	45914024	24	1.5622	0.059117	0.574119
OR5M1	11	56380031	56380978	3	1.5595	0.059438	0.574811
PICALM	11	85668727	85780924	447	1.5582	0.059596	0.576044
AC012123.1	18	30349758	30354376	8	1.5577	0.059649	0.576261
AC090427.1	19	14834747	14835121	2	1.5573	0.059697	0.576429
CELA2B	1	15792404	15817895	97	1.5564	0.059806	0.577186
ZDHHC14	6	157802165	158099178	1278	1.5547	0.060013	0.577411
AC004899.1	7	48887362	48891221	15	1.5549	0.059983	0.577411
LAMB1	7	107564244	107643700	203	1.5552	0.059944	0.577411
TTC12	11	113185251	113254266	171	1.5557	0.059886	0.577411
SNRNP35	12	123942188	123957701	38	1.5552	0.059953	0.577411
CLPP	19	6361463	6368919	38	1.5553	0.059935	0.577411
EFNA4	1	155036207	155042029	6	1.5531	0.060195	0.578334
SHISA4	1	201857808	201861434	10	1.5532	0.060186	0.578334
HOMER3	19	19040010	19052070	22	1.5531	0.060201	0.578334
LYZL6	17	34261522	34270703	42	1.5524	0.060285	0.578847
MDFIC	7	114562209	114659256	222	1.5516	0.06038	0.578874
RNF121	11	71639747	71708643	204	1.5519	0.060339	0.578874
DENND4A	15	65950384	66084631	337	1.5518	0.060351	0.578874
OR5AR1	11	56431138	56432163	3	1.5511	0.060437	0.579126
LYG2	2	99858709	99871745	36	1.5495	0.060636	0.579346
ETV5	3	185764097	185828107	125	1.5491	0.060675	0.579346
LIN54	4	83831126	83934079	251	1.5503	0.060539	0.579346
HCG27	6	31165537	31171745	14	1.5496	0.060617	0.579346
SAR1A	10	71907045	71930279	93	1.5493	0.060658	0.579346
RBFOX3	17	77085427	77613550	2013	1.5499	0.060584	0.579346
VSIG10L	19	51834790	51845378	28	1.5496	0.060622	0.579346
C6orf164	6	88106840	88109467	13	1.5488	0.060711	0.579397
AL929472.1	1	38292232	38293886	2	1.5477	0.060849	0.579746
TDRD6	6	46655612	46672056	27	1.5471	0.060917	0.579746
PTP4A1	6	64231666	64293492	144	1.5477	0.060849	0.579746
SPERT	13	46276446	46288694	56	1.547	0.060932	0.579746
EMC10	19	50979657	50986608	27	1.5479	0.060819	0.579746
ZSCAN5C	19	56713670	56720821	57	1.5472	0.060903	0.579746
LDLRAD2	1	22138758	22151714	45	1.5457	0.061085	0.580031
FAM177B	1	222910549	222924147	26	1.5462	0.061026	0.580031
DGUOK	2	74153953	74186088	97	1.5463	0.061022	0.580031
TRAF6	11	36508577	36531822	52	1.5458	0.061076	0.580031
TEDDM1	1	182367252	182369751	8	1.5452	0.061145	0.580308
CYB561D1	1	110036674	110045554	14	1.5445	0.061229	0.580813
CCT3	1	156278759	156337664	124	1.5437	0.061326	0.581205
CTU2	16	88772871	88781794	64	1.5437	0.061332	0.581205
PRPF39	14	45553302	45585485	60	1.543	0.06141	0.581652
BPNT1	1	220230824	220263804	87	1.5426	0.061463	0.581666
PPHLN1	12	42632249	42853517	723	1.5425	0.061481	0.581666
IQCH	15	67547138	67794598	497	1.5423	0.061504	0.581666
ZNF682	19	20107867	20150315	180	1.542	0.06154	0.581715
COX16	14	70791798	70826448	133	1.5415	0.061599	0.581981
FGF5	4	81187753	81257834	257	1.5409	0.061673	0.582388
[truncated: 16,861 more rows]

## Sheet: T7.tissue53
Table 7.Tissue enrichment analysis for genes differentially associated with the two disorders (performed in 53 general tissue types in GTEx using MAGMA)
Tissues that having an adjusted p-value (FDR) below 0.05 are highlighted in bold.
Name	Coefficient	Coefficient_std_error	Coefficient_P_value	P(FDR)
Brain_Nucleus_accumbens_(basal_ganglia)	8.62509e-09	3.01649e-09	0.00212281	0.0475
Brain_Frontal_Cortex_(BA9)	8.45565e-09	2.98428e-09	0.00230283	0.0475
Brain_Cerebellar_Hemisphere	8.09624e-09	2.90849e-09	0.00268752	0.0475
Brain_Cortex	7.70323e-09	3.01248e-09	0.0052774	0.07
Brain_Anterior_cingulate_cortex_(BA24)	7.26115e-09	3.08832e-09	0.00935736	0.0901
Brain_Cerebellum	7.00563e-09	3.02206e-09	0.0102203	0.0901
Kidney_Cortex	6.53878e-09	3.45016e-09	0.0290323	0.213
Brain_Putamen_(basal_ganglia)	5.43447e-09	2.93552e-09	0.0320648	0.213
Brain_Substantia_nigra	5.30877e-09	3.06219e-09	0.0414897	0.237
Brain_Hypothalamus	4.90131e-09	2.95735e-09	0.048726	0.237
Testis	5.98699e-09	3.62135e-09	0.0491402	0.237
Brain_Caudate_(basal_ganglia)	3.88287e-09	2.85787e-09	0.0871274	0.385
Liver	4.12579e-09	3.35029e-09	0.109073	0.444
Adrenal_Gland	3.57515e-09	3.23502e-09	0.13455	0.511
Brain_Amygdala	2.65011e-09	2.66913e-09	0.160385	0.547
Brain_Hippocampus	2.60336e-09	2.66738e-09	0.164533	0.547
Prostate	3.47145e-09	3.7506e-09	0.177334	0.552
Heart_Left_Ventricle	2.53944e-09	3.0695e-09	0.204029	0.601
Heart_Atrial_Appendage	7.89702e-10	2.99072e-09	0.39587	0.993
Minor_Salivary_Gland	-6.15085e-11	3.01471e-09	0.508139	0.993
Brain_Spinal_cord_(cervical_c-1)	-7.96563e-11	2.90306e-09	0.510945	0.993
Stomach	-8.60627e-11	3.03966e-09	0.511294	0.993
Pituitary	-1.99309e-10	3.03556e-09	0.526175	0.993
Cervix_Endocervix	-1.26186e-09	3.33796e-09	0.647297	0.993
Spleen	-1.41078e-09	3.42801e-09	0.659664	0.993
Esophagus_Gastroesophageal_Junction	-1.71375e-09	3.09833e-09	0.709909	0.993
Ovary	-2.04272e-09	3.3573e-09	0.728553	0.993
Lung	-1.99191e-09	3.25783e-09	0.72954	0.993
Artery_Tibial	-1.85903e-09	2.99276e-09	0.732758	0.993
Esophagus_Muscularis	-2.20383e-09	3.23693e-09	0.752013	0.993
Thyroid	-2.68894e-09	3.21314e-09	0.798664	0.993
Skin_Not_Sun_Exposed_(Suprapubic)	-3.33272e-09	3.1489e-09	0.855058	0.993
Uterus	-3.25247e-09	3.01344e-09	0.859778	0.993
Skin_Sun_Exposed_(Lower_leg)	-3.52435e-09	3.21972e-09	0.863157	0.993
Colon_Transverse	-4.09187e-09	3.21697e-09	0.898307	0.993
Breast_Mammary_Tissue	-3.68631e-09	2.88239e-09	0.899535	0.993
Cervix_Ectocervix	-4.37049e-09	3.39453e-09	0.901042	0.993
Bladder	-3.93057e-09	2.99191e-09	0.905532	0.993
Artery_Coronary	-4.02099e-09	2.90069e-09	0.91716	0.993
Muscle_Skeletal	-4.43209e-09	3.05501e-09	0.926577	0.993
Vagina	-4.6814e-09	3.20794e-09	0.927761	0.993
Artery_Aorta	-4.32551e-09	2.85373e-09	0.935207	0.993
Esophagus_Mucosa	-4.97956e-09	3.19316e-09	0.940555	0.993
Fallopian_Tube	-5.39918e-09	3.30554e-09	0.948805	0.993
Colon_Sigmoid	-5.3155e-09	3.22296e-09	0.950453	0.993
Small_Intestine_Terminal_Ileum	-5.59072e-09	3.38625e-09	0.950632	0.993
Nerve_Tibial	-4.91644e-09	2.85935e-09	0.957232	0.993
Cells_Transformed_fibroblasts	-4.84862e-09	2.73787e-09	0.961715	0.993
Adipose_Subcutaneous	-5.07652e-09	2.76174e-09	0.966981	0.993
Cells_EBV-transformed_lymphocytes	-5.95098e-09	3.18129e-09	0.969301	0.993
Whole_Blood	-5.89361e-09	3.12512e-09	0.970344	0.993
Pancreas	-6.2711e-09	3.23598e-09	0.973684	0.993
Adipose_Visceral_(Omentum)	-7.49381e-09	2.98257e-09	0.994007	0.994

## Sheet: T8.brain13
Table 8. Tissue enrichment analysis within 13 GTEx brain regions
Regions with an adjusted p-value (FDR) below 0.05 are highlighted in bold. This is a competitive analysis comapring each brain regions against others. For example, for the first row, the results are computed for cortex versus other brain regions instead of cortex versus other tissues in GTEx (as in the last table).
Name	Coefficient	Coefficient_std_error	Coefficient_P_value	P(FDR)
Brain_Cerebellum	8.09934e-09	3.529e-09	0.0108643	0.0786
Brain_Cortex	6.98024e-09	3.0956e-09	0.0120701	0.0786
Brain_Cerebellar_Hemisphere	5.75894e-09	3.23131e-09	0.0373558	0.136
Brain_Frontal_Cortex_(BA9)	4.94679e-09	2.85944e-09	0.0418162	0.136
Brain_Anterior_cingulate_cortex_(BA24)	3.14576e-09	2.88406e-09	0.137693	0.359
Brain_Putamen_(basal_ganglia)	-8.04949e-10	2.9793e-09	0.606489	1
Brain_Nucleus_accumbens_(basal_ganglia)	-1.30448e-09	2.95499e-09	0.670556	1
Brain_Caudate_(basal_ganglia)	-1.81835e-09	2.84442e-09	0.738676	1
Brain_Amygdala	-3.78765e-09	2.77851e-09	0.91359	1
Brain_Hypothalamus	-4.1139e-09	2.51396e-09	0.949125	1
Brain_Hippocampus	-6.21011e-09	2.7708e-09	0.987496	1
Brain_Substantia_nigra	-8.63068e-09	2.55379e-09	0.999637	1
Brain_Spinal_cord_(cervical_c-1)	-9.71097e-09	2.65137e-09	0.999875	1

## Sheet: T9. neuro-specific
Table 9. Cell-type enrichment analysis for genes differentially associated with the two disorders (performed in 166 cell types using MAGMA)
Cell types with an adjusted p-value (false discovery rate) below 0.05 within one dataset are highlighted in bold.
Dataset	brain_region	Cell_type	Cell type_Full name	NGENES	BETA	BETA_STD	SE	P	P(FDR) within one dataset	P(FDR) across all datasets
Allen_Human_LGN_level2	Lateral Geniculate Nucleus	LGN_Inh_LAMP5	GABAergic neurons	17690	0.028743	0.062711	0.0068847	1.4982e-05	0.000179784	0.00248701
DroNc_Human_Hippocampus	Hippocampus	GABA2	GABAergic interneurons	17263	0.87743	0.063905	0.21952	3.2218e-05	0.00048327	0.00267409
Linnarsson_GSE101601_Human_Temporal_cortex	Temporal cortex	GABA_1	GABAergic neurons	17461	0.54289	0.050306	0.15318	0.00019757	0.00217327	0.00819915
Linnarsson_GSE76381_Human_Midbrain	Midbrain	DA2	dopaminergic neurons	14978	0.17792	0.051416	0.057503	0.00098884	0.0123605	0.0273579
Linnarsson_GSE76381_Human_Midbrain	Midbrain	Gaba	GABAergic neurons	14978	0.17706	0.044337	0.054926	0.00063417	0.0123605	0.0210544
Allen_Human_LGN_level1	Lateral Geniculate Nucleus	GABAergic	GABAergic neurons	17690	0.02997	0.064121	0.011481	0.0045255	0.0135765	0.060327
Allen_Human_MTG_level2	Middle Temporal Gyrus	Inh_L1.4_LAMP5_LCP2	GABAergic neurons	17690	0.036191	0.074964	0.0102	0.00019445	0.0145837	0.00819915
Allen_Human_MTG_level1	Middle Temporal Gyrus	GABAergic	GABAergic neurons	17690	0.040581	0.079469	0.016136	0.0059581	0.0178743	0.070646
DroNc_Human_Hippocampus	Hippocampus	GABA1	GABAergic interneurons	17263	0.60508	0.044946	0.21754	0.0027083	0.0203123	0.053037
Linnarsson_GSE76381_Human_Midbrain	Midbrain	DA1	dopaminergic neurons	14978	0.13095	0.044557	0.048094	0.0032408	0.0206969	0.053037
Linnarsson_GSE76381_Human_Midbrain	Midbrain	NbGaba	GABAergic neurons neuroblasts	14978	0.12767	0.035244	0.047012	0.0033115	0.0206969	0.053037
GSE104276_Human_Prefrontal_cortex_all_ages	Prefrontal cortex	GABAergic_neurons	GABAergic neurons	17631	0.043236	0.068129	0.016657	0.0047244	0.0283464	0.060327
Linnarsson_GSE76381_Human_Midbrain	Midbrain	DA0	dopaminergic neurons	14978	0.18439	0.043953	0.07764	0.0087825	0.0439125	0.0857585
DroNc_Human_Hippocampus	Hippocampus	OPC	oligodendrocyte precursor cells	17263	0.7258	0.024595	0.33211	0.014435	0.072175	0.108896
GSE67835_Human_Cortex_woFetal	Cortex	neurons	neurons	16937	0.019174	0.036608	0.0083091	0.010519	0.073633	0.0970086
Allen_Human_MTG_level2	Middle Temporal Gyrus	Inh_L1.2_LAMP5_DBP	GABAergic neurons	17690	0.022227	0.046481	0.0082451	0.0035145	0.0878625	0.053037
Allen_Human_MTG_level2	Middle Temporal Gyrus	Inh_L2.6_LAMP5_CA1	GABAergic neurons	17690	0.0291	0.061651	0.010448	0.0026783	0.0878625	0.053037
Allen_Human_LGN_level2	Lateral Geniculate Nucleus	OPC_PDGFRA	oligodendrocyte precursor cells	17690	0.0167	0.027244	0.0076783	0.014825	0.08895	0.108896
DroNc_Human_Hippocampus	Hippocampus	exPFC1	glutamatergic neurons (prefrontal cortex)	17263	0.44382	0.03599	0.2262	0.024884	0.093315	0.158875
GSE67835_Human_Cortex	Cortex	fetal_quiescent	fetal_quiescent	16937	0.018256	0.028712	0.0090096	0.021377	0.0961965	0.147242
GSE67835_Human_Cortex	Cortex	neurons	neurons	16937	0.018402	0.035134	0.008488	0.015088	0.0961965	0.108896
Allen_Human_MTG_level2	Middle Temporal Gyrus	Inh_L1_SST_NMBR	GABAergic neurons	17690	0.02659	0.053399	0.010748	0.0066877	0.114685	0.0740105
Allen_Human_MTG_level2	Middle Temporal Gyrus	OPC_L1.6_PDGFRA	oligodendrocyte precursor cells	17690	0.018915	0.030099	0.0077979	0.0076457	0.114685	0.0793241
Allen_Human_MTG_level2	Middle Temporal Gyrus	Inh_L1.2_PAX6_CDH12	GABAergic neurons	17690	0.022862	0.046812	0.010079	0.011664	0.129386	0.100231
Allen_Human_MTG_level2	Middle Temporal Gyrus	Inh_L2.4_VIP_SPAG17	GABAergic neurons	17690	0.021965	0.043856	0.0097409	0.012076	0.129386	0.100231
Allen_Human_MTG_level2	Middle Temporal Gyrus	Inh_L5.6_PVALB_LGR5	GABAergic neurons	17690	0.01929	0.040268	0.0095926	0.022175	0.207891	0.147242
Linnarsson_GSE101601_Human_Temporal_cortex	Temporal cortex	GABA_2	GABAergic neurons	17461	0.34999	0.039333	0.19839	0.038867	0.213769	0.22248
Linnarsson_GSE76381_Human_Midbrain	Midbrain	RN	red nucleus	14978	0.10668	0.030114	0.065442	0.051548	0.214783	0.285232
GSE67835_Human_Cortex_woFetal	Cortex	hybrid	hybrid	16937	0.017577	0.033143	0.011627	0.065313	0.228596	0.30977
Linnarsson_GSE101601_Human_Temporal_cortex	Temporal cortex	GABA_4	GABAergic neurons	17461	0.23207	0.032462	0.15176	0.063116	0.231425	0.30977
Allen_Human_MTG_level2	Middle Temporal Gyrus	Inh_L1.2_GAD1_MC4R	GABAergic neurons	17690	0.019153	0.037056	0.010128	0.029309	0.244242	0.180196
Allen_Human_MTG_level2	Middle Temporal Gyrus	Inh_L3.5_SST_ADGRG6	GABAergic neurons	17690	0.020486	0.040941	0.011153	0.033126	0.248445	0.19639
GSE104276_Human_Prefrontal_cortex_all_ages	Prefrontal cortex	OPC	oligodendrocyte precursor cells	17631	0.023542	0.042117	0.017188	0.085406	0.256218	0.356082
GSE67835_Human_Cortex	Cortex	hybrid	hybrid	16937	0.014615	0.027558	0.0114	0.099918	0.299754	0.394914
Linnarsson_GSE76381_Human_Midbrain	Midbrain	NbML5	mediolateral neuroblasts	14978	0.097347	0.025269	0.071211	0.08582	0.3065	0.356082
Allen_Human_MTG_level2	Middle Temporal Gyrus	Inh_L1.4_VIP_OPRM1	GABAergic neurons	17690	0.016282	0.032046	0.010359	0.058021	0.371971	0.30977
Allen_Human_MTG_level2	Middle Temporal Gyrus	Inh_L2.3_VIP_CASC6	GABAergic neurons	17690	0.015136	0.033598	0.0099689	0.064475	0.371971	0.30977
Allen_Human_MTG_level2	Middle Temporal Gyrus	Inh_L4.6_PVALB_SULF1	GABAergic neurons	17690	0.01732	0.03626	0.011256	0.061936	0.371971	0.30977
Allen_Human_MTG_level2	Middle Temporal Gyrus	Inh_L1.2_VIP_PCDH20	GABAergic neurons	17690	0.014949	0.029646	0.010416	0.075637	0.376514	0.347631
Allen_Human_MTG_level2	Middle Temporal Gyrus	Inh_L2.4_PVALB_WFDC2	GABAergic neurons	17690	0.014955	0.032487	0.01066	0.080323	0.376514	0.350885
Allen_Human_MTG_level2	Middle Temporal Gyrus	Inh_L2.4_SST_FRZB	GABAergic neurons	17690	0.015131	0.031283	0.010639	0.077484	0.376514	0.347631
Allen_Human_MTG_level2	Middle Temporal Gyrus	Inh_L1.3_SST_CALB1	GABAergic neurons	17690	0.015986	0.029911	0.011811	0.087948	0.388006	0.356082
DroNc_Human_Hippocampus	Hippocampus	exCA1	pyramidal neurons (Hip CA)	17263	0.19108	0.018067	0.18861	0.15552	0.431375	0.549283
DroNc_Human_Hippocampus	Hippocampus	exPFC2	glutamatergic neurons (prefrontal cortex)	17263	0.14218	0.019388	0.15059	0.17255	0.431375	0.573231
Linnarsson_GSE76381_Human_Midbrain	Midbrain	Sert	serotonergic neurons	14978	0.035642	0.015041	0.032788	0.13852	0.432875	0.510985
Allen_Human_MTG_level2	Middle Temporal Gyrus	Inh_L1.3_PAX6_SYT6	GABAergic neurons	17690	0.01201	0.026771	0.0096825	0.10742	0.447583	0.414691
GSE104276_Human_Prefrontal_cortex_all_ages	Prefrontal cortex	Astrocytes	Astrocytes	17631	0.0056446	0.010979	0.011029	0.3044	0.4566	0.777391
GSE104276_Human_Prefrontal_cortex_all_ages	Prefrontal cortex	Neurons	Neurons	17631	0.010576	0.018874	0.01633	0.25861	0.4566	0.715488
Allen_Human_MTG_level2	Middle Temporal Gyrus	Exc_L3.4_RORB_CARM1P1	glutamatergic neurons	17690	0.011453	0.026687	0.0098912	0.12346	0.487342	0.465781
Linnarsson_GSE101601_Human_Temporal_cortex	Temporal cortex	GABA_5	GABAergic neurons	17461	0.19438	0.019734	0.22464	0.19345	0.531987	0.614357
Linnarsson_GSE76381_Human_Midbrain	Midbrain	OMTN	oculomotor and trochlear nucleus	14978	0.053597	0.020109	0.062653	0.19615	0.544861	0.614357
Allen_Human_MTG_level2	Middle Temporal Gyrus	Inh_L2.4_VIP_CBLN1	GABAergic neurons	17690	0.010969	0.021142	0.010528	0.14874	0.557775	0.536757
Allen_Human_MTG_level2	Middle Temporal Gyrus	Exc_L4.5_RORB_DAPK2	glutamatergic neurons	17690	0.010747	0.023228	0.010946	0.16312	0.582571	0.564123
Allen_Human_MTG_level2	Middle Temporal Gyrus	Inh_L1.4_VIP_CHRNA6	GABAergic neurons	17690	0.0087315	0.018082	0.0092523	0.17266	0.588614	0.573231
Allen_Human_MTG_level2	Middle Temporal Gyrus	Exc_L3.5_RORB_FILIP1L	glutamatergic neurons	17690	0.0080123	0.017798	0.010564	0.22409	0.608716	0.652613
Allen_Human_MTG_level2	Middle Temporal Gyrus	Inh_L1_SST_CHRNA4	GABAergic neurons	17690	0.0083811	0.016719	0.0096859	0.19345	0.608716	0.614357
Allen_Human_MTG_level2	Middle Temporal Gyrus	Inh_L1.2_PAX6_TNFAIP8L3	GABAergic neurons	17690	0.0059937	0.013608	0.0078985	0.22398	0.608716	0.652613
Allen_Human_MTG_level2	Middle Temporal Gyrus	Inh_L1.2_SST_BAGE2	GABAergic neurons	17690	0.008205	0.015547	0.011376	0.23537	0.608716	0.662227
Allen_Human_MTG_level2	Middle Temporal Gyrus	Inh_L1.3_VIP_CHRM2	GABAergic neurons	17690	0.0083815	0.01643	0.011316	0.22946	0.608716	0.65673
Allen_Human_MTG_level2	Middle Temporal Gyrus	Inh_L2.5_VIP_TYR	GABAergic neurons	17690	0.0078717	0.015808	0.01015	0.21902	0.608716	0.652613
Allen_Human_MTG_level2	Middle Temporal Gyrus	Inh_L4.5_PVALB_MEPE	GABAergic neurons	17690	0.0080463	0.018092	0.0095562	0.1999	0.608716	0.614507
Allen_Human_MTG_level2	Middle Temporal Gyrus	Inh_L1.3_VIP_CCDC184	GABAergic neurons	17690	0.0061363	0.012899	0.010417	0.27792	0.652992	0.734115
Allen_Human_MTG_level2	Middle Temporal Gyrus	Inh_L2.5_PVALB_SCUBE3	GABAergic neurons	17690	0.0051443	0.01082	0.0086198	0.27533	0.652992	0.734115
Allen_Human_MTG_level2	Middle Temporal Gyrus	Inh_L2.5_VIP_SERPINF1	GABAergic neurons	17690	0.0058936	0.011591	0.010041	0.27861	0.652992	0.734115
Allen_Human_MTG_level2	Middle Temporal Gyrus	Inh_L1.3_VIP_ADAMTSL1	GABAergic neurons	17690	0.0059504	0.01229	0.010965	0.29369	0.667477	0.761758
DroNc_Human_Hippocampus	Hippocampus	exCA3	pyramidal neurons (Hip CA)	17263	0.084079	0.0064552	0.19863	0.33604	0.676331	0.813256
DroNc_Human_Hippocampus	Hippocampus	exDG	granule neurons (Hip dentate gyrus)	17263	0.069396	0.0054315	0.19462	0.36071	0.676331	0.835695
Allen_Human_MTG_level2	Middle Temporal Gyrus	Inh_L1.2_VIP_LBH	GABAergic neurons	17690	0.0044937	0.0096156	0.010755	0.33804	0.735236	0.813256
Allen_Human_MTG_level2	Middle Temporal Gyrus	Inh_L5.6_SST_MIR548F2	GABAergic neurons	17690	0.0042245	0.0093018	0.010457	0.34311	0.735236	0.813661
Allen_Human_MTG_level2	Middle Temporal Gyrus	Exc_L3.5_RORB_TWIST2	glutamatergic neurons	17690	0.003158	0.0067307	0.010196	0.37838	0.752327	0.847527
Allen_Human_MTG_level2	Middle Temporal Gyrus	Inh_L1.2_VIP_TSPAN12	GABAergic neurons	17690	0.0034286	0.006956	0.0097437	0.36247	0.752327	0.835695
Allen_Human_MTG_level2	Middle Temporal Gyrus	Inh_L1.3_VIP_GGH	GABAergic neurons	17690	0.0028389	0.0054409	0.01028	0.39121	0.752327	0.847527
Allen_Human_MTG_level2	Middle Temporal Gyrus	Inh_L5.6_SST_NPM1P10	GABAergic neurons	17690	0.0033304	0.0069765	0.011457	0.38565	0.752327	0.847527
GSE67835_Human_Cortex_woFetal	Cortex	astrocytes	Astrocytes	16937	0.0022105	0.0036975	0.0081517	0.39313	0.853422	0.847527
GSE67835_Human_Cortex_woFetal	Cortex	OPC	oligodendrocyte precursor cells	16937	0.00027662	0.0004495	0.0089495	0.48767	0.853422	0.999422
Allen_Human_MTG_level2	Middle Temporal Gyrus	Exc_L4.6_RORB_C1R	glutamatergic neurons	17690	0.0010039	0.00222	0.010323	0.46126	0.864862	0.957114
Allen_Human_LGN_level2	Lateral Geniculate Nucleus	Astro_CPAMD8	Astrocytes	17690	0.001968	0.0031618	0.0068405	0.38679	0.88332	0.847527
Allen_Human_LGN_level2	Lateral Geniculate Nucleus	LGN_Exc_PRKCG_BCHE	glutamatergic neurons	17690	-0.0030162	-0.0071886	0.0081368	0.64456	0.88332	0.99944
Allen_Human_LGN_level2	Lateral Geniculate Nucleus	LGN_Exc_PRKCG_GRB14	glutamatergic neurons	17690	-0.002342	-0.0055383	0.0078374	0.61746	0.88332	0.99944
Allen_Human_LGN_level2	Lateral Geniculate Nucleus	LGN_Inh_CTXN3	GABAergic neurons	17690	0.0036584	0.0081541	0.0087467	0.33788	0.88332	0.813256
Allen_Human_LGN_level2	Lateral Geniculate Nucleus	LGN_Inh_NTRK1	GABAergic neurons	17690	-0.00129	-0.0029913	0.0082406	0.56219	0.88332	0.99944
Allen_Human_LGN_level2	Lateral Geniculate Nucleus	LGN_Inh_TRPC4	GABAergic neurons	17690	0.0043788	0.0096666	0.0096257	0.32459	0.88332	0.813256
Allen_Human_LGN_level2	Lateral Geniculate Nucleus	Oligo_MAG	oligodendrocyte	17690	-0.0026536	-0.0045944	0.006329	0.66249	0.88332	0.99944
GSE67835_Human_Cortex_woFetal	Cortex	endothelial	endothelial cell	16937	-0.0058382	-0.0087023	0.0083314	0.75826	0.884637	0.99944
GSE67835_Human_Cortex_woFetal	Cortex	oligodendrocytes	oligodendrocytes	16937	-0.0059024	-0.010048	0.0086115	0.75345	0.884637	0.99944
Allen_Human_MTG_level1	Middle Temporal Gyrus	Glutamatergic	glutamatergic neurons	17690	-0.017018	-0.037649	0.012572	0.91207	0.91207	0.99944
Allen_Human_MTG_level1	Middle Temporal Gyrus	Non.neuronal	Non.neuronal	17690	-0.0070123	-0.0097989	0.010664	0.74458	0.91207	0.99944
Allen_Human_MTG_level2	Middle Temporal Gyrus	Exc_L3.5_RORB_COL22A1	glutamatergic neurons	17690	2.1654e-05	4.5363e-05	0.0097807	0.49912	0.913024	0.99944
GSE67835_Human_Cortex	Cortex	astrocytes	Astrocytes	16937	0.0016433	0.0027488	0.0077841	0.4164	0.933012	0.886185
GSE67835_Human_Cortex	Cortex	OPC	oligodendrocyte precursor cells	16937	-0.00039675	-0.00064472	0.0086289	0.51834	0.933012	0.99944
DroNc_Human_Hippocampus	Hippocampus	ASC1	Astrocytes	17263	-0.2043	-0.0082559	0.27713	0.76949	0.933288	0.99944
DroNc_Human_Hippocampus	Hippocampus	ASC2	Astrocytes	17263	-0.21612	-0.0093719	0.24736	0.80885	0.933288	0.99944
DroNc_Human_Hippocampus	Hippocampus	END	endothelial cell	17263	-0.08865	-0.006982	0.10428	0.80236	0.933288	0.99944
DroNc_Human_Hippocampus	Hippocampus	ODC1	oligodendrocytes	17263	-0.17524	-0.0062095	0.27359	0.73908	0.933288	0.99944
DroNc_Human_Hippocampus	Hippocampus	ODC2	oligodendrocytes	17263	-0.10678	-0.0044745	0.23114	0.67794	0.933288	0.99944
Allen_Human_LGN_level1	Lateral Geniculate Nucleus	Glutamatergic	glutamatergic neurons	17690	-0.016582	-0.039596	0.010296	0.94635	0.94635	0.99944
Allen_Human_LGN_level1	Lateral Geniculate Nucleus	Non.Neuronal	Non.Neuronal	17690	-0.0056551	-0.0086011	0.0090239	0.73456	0.94635	0.99944
DroNc_Human_Hippocampus	Hippocampus	MG	microglia	17263	-0.47372	-0.015727	0.28254	0.95319	0.95319	0.99944
DroNc_Human_Hippocampus	Hippocampus	NSC	neuronal stem cells	17263	-0.13568	-0.011342	0.10526	0.9013	0.95319	0.99944
Allen_Human_MTG_level2	Middle Temporal Gyrus	Oligo_L1.6_OPALIN	oligodendrocyte	17690	-0.00055132	-0.00081464	0.0064455	0.53408	0.953714	0.99944
GSE67835_Human_Cortex	Cortex	endothelial	endothelial cell	16937	-0.006313	-0.0094101	0.0081724	0.78008	0.962662	0.99944
GSE67835_Human_Cortex	Cortex	fetal_replicating	fetal_replicating	16937	-0.0092081	-0.014118	0.0086769	0.8557	0.962662	0.99944
GSE67835_Human_Cortex	Cortex	oligodendrocytes	oligodendrocytes	16937	-0.0060081	-0.010228	0.0082352	0.76717	0.962662	0.99944
GSE67835_Human_Cortex_woFetal	Cortex	microglia	microglia	16937	-0.014287	-0.018014	0.0079613	0.96363	0.96363	0.99944
GSE67835_Human_Cortex	Cortex	microglia	microglia	16937	-0.014185	-0.017885	0.0078316	0.96494	0.96494	0.99944
GSE104276_Human_Prefrontal_cortex_all_ages	Prefrontal cortex	Microglia	microglia	17631	-0.016843	-0.030449	0.0088282	0.97179	0.97179	0.99944
GSE104276_Human_Prefrontal_cortex_all_ages	Prefrontal cortex	Stem_cells	stem cells	17631	-0.017077	-0.03289	0.012306	0.91737	0.97179	0.99944
Allen_Human_MTG_level2	Middle Temporal Gyrus	Exc_L3.5_RORB_ESR1	glutamatergic neurons	17690	-0.0028366	-0.0060565	0.010734	0.60421	0.976293	0.99944
Allen_Human_MTG_level2	Middle Temporal Gyrus	Exc_L4.6_RORB_SEMA3E	glutamatergic neurons	17690	-0.0022876	-0.0050078	0.011486	0.57893	0.976293	0.99944
Allen_Human_MTG_level2	Middle Temporal Gyrus	Inh_L4.5_SST_STK32A	GABAergic neurons	17690	-0.0022087	-0.0042193	0.010531	0.58306	0.976293	0.99944
Allen_Human_MTG_level2	Middle Temporal Gyrus	Inh_L4.6_SST_B3GAT2	GABAergic neurons	17690	-0.0033609	-0.0066742	0.011833	0.61181	0.976293	0.99944
Allen_Human_MTG_level2	Middle Temporal Gyrus	Inh_L5.6_GAD1_GLP1R	GABAergic neurons	17690	-0.0020162	-0.0044234	0.0092055	0.58668	0.976293	0.99944
Linnarsson_GSE101601_Human_Temporal_cortex	Temporal cortex	GABA_3	GABAergic neurons	17461	-0.2858	-0.030929	0.20848	0.91478	0.98787	0.99944
Linnarsson_GSE101601_Human_Temporal_cortex	Temporal cortex	Glut_1	glutamatergic neurons	17461	-0.49378	-0.069359	0.21913	0.98787	0.98787	0.99944
Linnarsson_GSE101601_Human_Temporal_cortex	Temporal cortex	Glut_2	glutamatergic neurons	17461	-0.046093	-0.009904	0.13753	0.63124	0.98787	0.99944
Linnarsson_GSE101601_Human_Temporal_cortex	Temporal cortex	Glut_3	glutamatergic neurons	17461	-0.20481	-0.031735	0.18441	0.86663	0.98787	0.99944
Linnarsson_GSE101601_Human_Temporal_cortex	Temporal cortex	Glut_4	glutamatergic neurons	17461	-0.11268	-0.023093	0.13621	0.79595	0.98787	0.99944
Linnarsson_GSE101601_Human_Temporal_cortex	Temporal cortex	Glut_5	glutamatergic neurons	17461	-0.27437	-0.031437	0.24475	0.86885	0.98787	0.99944
Linnarsson_GSE101601_Human_Temporal_cortex	Temporal cortex	Glut_6	glutamatergic neurons	17461	-0.2132	-0.032976	0.10297	0.98079	0.98787	0.99944
Allen_Human_LGN_level2	Lateral Geniculate Nucleus	Astro_LGR6	Astrocytes	17690	-0.0070636	-0.012448	0.0062743	0.86987	0.995978	0.99944
Allen_Human_LGN_level2	Lateral Geniculate Nucleus	LGN_Exc_BTNL9	glutamatergic neurons	17690	-0.011204	-0.02693	0.0082418	0.91298	0.995978	0.99944
Linnarsson_GSE76381_Human_Midbrain	Midbrain	Endo	endothelial cell	14978	-0.032066	-0.012132	0.032243	0.84	0.99697	0.99944
Linnarsson_GSE76381_Human_Midbrain	Midbrain	Mgl	microglia	14978	-0.092609	-0.028532	0.037439	0.99331	0.99697	0.99944
Linnarsson_GSE76381_Human_Midbrain	Midbrain	NbM	medial neuroblast	14978	-0.00023798	-6.9096e-05	0.079318	0.5012	0.99697	0.99944
Linnarsson_GSE76381_Human_Midbrain	Midbrain	NbML1	mediolateral neuroblasts	14978	0.014151	0.0043917	0.074153	0.42433	0.99697	0.89163
Linnarsson_GSE76381_Human_Midbrain	Midbrain	NProg	neuronal progenitor	14978	-0.18034	-0.046859	0.0863	0.98167	0.99697	0.99944
Linnarsson_GSE76381_Human_Midbrain	Midbrain	OPC	oligodendrocyte precursor cells	14978	-0.01319	-0.0043095	0.052611	0.59898	0.99697	0.99944
Linnarsson_GSE76381_Human_Midbrain	Midbrain	Peric	pericytes	14978	-0.076388	-0.026313	0.038446	0.97652	0.99697	0.99944
Linnarsson_GSE76381_Human_Midbrain	Midbrain	ProgBP	progenitor basal plate	14978	-0.1474	-0.044936	0.068331	0.9845	0.99697	0.99944
Linnarsson_GSE76381_Human_Midbrain	Midbrain	ProgFPL	progenitor lateral floorplate	14978	-0.077991	-0.031622	0.046709	0.9525	0.99697	0.99944
Linnarsson_GSE76381_Human_Midbrain	Midbrain	ProgFPM	progenitor medial floorplate	14978	-0.10743	-0.033901	0.056733	0.97085	0.99697	0.99944
Linnarsson_GSE76381_Human_Midbrain	Midbrain	ProgM	progenitor midline	14978	-0.17191	-0.057266	0.062628	0.99697	0.99697	0.99944
Linnarsson_GSE76381_Human_Midbrain	Midbrain	Rgl1	radial glia-like cells	14978	-0.08789	-0.029727	0.058131	0.93471	0.99697	0.99944
Linnarsson_GSE76381_Human_Midbrain	Midbrain	Rgl2a	radial glia-like cells	14978	-0.063286	-0.023302	0.053338	0.88228	0.99697	0.99944
Linnarsson_GSE76381_Human_Midbrain	Midbrain	Rgl2b	radial glia-like cells	14978	-0.006156	-0.0017233	0.069601	0.53524	0.99697	0.99944
Linnarsson_GSE76381_Human_Midbrain	Midbrain	Rgl2c	radial glia-like cells	14978	-0.025303	-0.0088138	0.05029	0.69256	0.99697	0.99944
Linnarsson_GSE76381_Human_Midbrain	Midbrain	Rgl3	radial glia-like cells	14978	-0.022446	-0.0085066	0.043627	0.69654	0.99697	0.99944
Allen_Human_LGN_level2	Lateral Geniculate Nucleus	Micro_C1QB	microglia	17690	-0.022069	-0.028303	0.0071934	0.99892	0.99892	0.99944
Allen_Human_MTG_level2	Middle Temporal Gyrus	Astro_L1.2_FGFR3_GFAP	Astrocytes	17690	-0.0022724	-0.0035205	0.0061968	0.64308	0.99944	0.99944
Allen_Human_MTG_level2	Middle Temporal Gyrus	Astro_L1.6_FGFR3_SLC14A1	Astrocytes	17690	-0.0044107	-0.0076967	0.0057622	0.778	0.99944	0.99944
Allen_Human_MTG_level2	Middle Temporal Gyrus	Endo_L2.6_NOSTRIN	endothelial cell	17690	-0.0041982	-0.0058329	0.0061048	0.75417	0.99944	0.99944
Allen_Human_MTG_level2	Middle Temporal Gyrus	Exc_L2_LAMP5_LTK	glutamatergic neurons	17690	-0.018844	-0.040371	0.00992	0.97125	0.99944	0.99944
Allen_Human_MTG_level2	Middle Temporal Gyrus	Exc_L2.3_LINC00507_FREM3	glutamatergic neurons	17690	-0.015478	-0.035704	0.01038	0.93203	0.99944	0.99944
Allen_Human_MTG_level2	Middle Temporal Gyrus	Exc_L2.4_LINC00507_GLP2R	glutamatergic neurons	17690	-0.019787	-0.043321	0.010462	0.97071	0.99944	0.99944
Allen_Human_MTG_level2	Middle Temporal Gyrus	Exc_L4.5_FEZF2_SCN4B	glutamatergic neurons	17690	-0.017388	-0.041718	0.0082114	0.98289	0.99944	0.99944
Allen_Human_MTG_level2	Middle Temporal Gyrus	Exc_L4.5_RORB_FOLH1B	glutamatergic neurons	17690	-0.012814	-0.030125	0.01003	0.89929	0.99944	0.99944
Allen_Human_MTG_level2	Middle Temporal Gyrus	Exc_L4.6_FEZF2_IL26	glutamatergic neurons	17690	-0.030163	-0.066908	0.0097019	0.99906	0.99944	0.99944
Allen_Human_MTG_level2	Middle Temporal Gyrus	Exc_L5.6_FEZF2_ABO	glutamatergic neurons	17690	-0.024184	-0.055602	0.0095104	0.9945	0.99944	0.99944
Allen_Human_MTG_level2	Middle Temporal Gyrus	Exc_L5.6_FEZF2_EFTUD1P1	glutamatergic neurons	17690	-0.016249	-0.038022	0.0093094	0.95953	0.99944	0.99944
Allen_Human_MTG_level2	Middle Temporal Gyrus	Exc_L5.6_RORB_TTC12	glutamatergic neurons	17690	-0.0064348	-0.014986	0.0098401	0.74342	0.99944	0.99944
Allen_Human_MTG_level2	Middle Temporal Gyrus	Exc_L5.6_SLC17A7_IL15	glutamatergic neurons	17690	-0.018227	-0.041414	0.0092768	0.97527	0.99944	0.99944
Allen_Human_MTG_level2	Middle Temporal Gyrus	Exc_L5.6_THEMIS_C1QL3	glutamatergic neurons	17690	-0.022424	-0.052579	0.0099985	0.98753	0.99944	0.99944
Allen_Human_MTG_level2	Middle Temporal Gyrus	Exc_L5.6_THEMIS_CRABP1	glutamatergic neurons	17690	-0.015355	-0.035656	0.0083035	0.96778	0.99944	0.99944
Allen_Human_MTG_level2	Middle Temporal Gyrus	Exc_L5.6_THEMIS_DCSTAMP	glutamatergic neurons	17690	-0.019626	-0.046643	0.0078286	0.99391	0.99944	0.99944
Allen_Human_MTG_level2	Middle Temporal Gyrus	Exc_L5.6_THEMIS_FGF10	glutamatergic neurons	17690	-0.019809	-0.046665	0.0082568	0.99178	0.99944	0.99944
Allen_Human_MTG_level2	Middle Temporal Gyrus	Exc_L6_FEZF2_OR2T8	glutamatergic neurons	17690	-0.0093616	-0.02255	0.0077151	0.88751	0.99944	0.99944
Allen_Human_MTG_level2	Middle Temporal Gyrus	Exc_L6_FEZF2_SCUBE1	glutamatergic neurons	17690	-0.0045679	-0.010574	0.0083552	0.70771	0.99944	0.99944
Allen_Human_MTG_level2	Middle Temporal Gyrus	Inh_L1.4_VIP_PENK	GABAergic neurons	17690	-0.02162	-0.046724	0.0086098	0.99398	0.99944	0.99944
Allen_Human_MTG_level2	Middle Temporal Gyrus	Inh_L2.6_VIP_QPCT	GABAergic neurons	17690	-0.0071136	-0.014464	0.0093789	0.77591	0.99944	0.99944
Allen_Human_MTG_level2	Middle Temporal Gyrus	Inh_L3.6_SST_HPGD	GABAergic neurons	17690	-0.0069034	-0.014985	0.010936	0.73606	0.99944	0.99944
Allen_Human_MTG_level2	Middle Temporal Gyrus	Inh_L3.6_SST_NPY	GABAergic neurons	17690	-0.0040818	-0.0090577	0.0078295	0.69893	0.99944	0.99944
Allen_Human_MTG_level2	Middle Temporal Gyrus	Inh_L3.6_VIP_HS3ST3A1	GABAergic neurons	17690	-0.010214	-0.020867	0.010836	0.82706	0.99944	0.99944
Allen_Human_MTG_level2	Middle Temporal Gyrus	Inh_L4.6_SST_GXYLT2	GABAergic neurons	17690	-0.011024	-0.023774	0.010106	0.86233	0.99944	0.99944
Allen_Human_MTG_level2	Middle Temporal Gyrus	Inh_L5.6_SST_KLHDC8A	GABAergic neurons	17690	-0.0073446	-0.015907	0.0099688	0.76936	0.99944	0.99944
Allen_Human_MTG_level2	Middle Temporal Gyrus	Inh_L5.6_SST_TH	GABAergic neurons	17690	-0.0049998	-0.010987	0.0089974	0.71079	0.99944	0.99944
Allen_Human_MTG_level2	Middle Temporal Gyrus	Micro_L1.3_TYROBP	microglia	17690	-0.021511	-0.028004	0.0065964	0.99944	0.99944	0.99944

## Sheet: T10.neuro.conditional
Table 10. Independent cell type associations by conditional analyses
This is a within-dataset conditional analyses. The analysis is limited to those significantly associated cell types across all datasets in step 1 analysis. Independent contributing cell types within one dataset are highlighted in bold. For details please refer to the tutorial at https://fuma.ctglab.nl/tutorial#celltype and references therein. Cond_state: conditional state of the corresponding cel…
Dataset	Cell_type	NGENES	BETA	BETA_STD	SE	P	P(FDR) within one dataset	P(FDR) across all datasets	cond_state	cond_cell_type	step3
Allen_Human_LGN_level2	LGN_Inh_LAMP5	17690	0.028743	0.062711	0.0068847	1.4982e-05	0.000179784	0.00248701	single	NA	1
Allen_Human_MTG_level2	Inh_L1.4_LAMP5_LCP2	17690	0.036191	0.074964	0.0102	0.00019445	0.0145837	0.00819915	single	NA	1
DroNc_Human_Hippocampus	GABA2	17263	0.87743	0.063905	0.21952	3.2218e-05	0.00048327	0.00267409	single	NA	1
Linnarsson_GSE101601_Human_Temporal_cortex	GABA_1	17461	0.54289	0.050306	0.15318	0.00019757	0.00217327	0.00819915	single	NA	1
Linnarsson_GSE76381_Human_Midbrain	Gaba	14978	0.17706	0.044337	0.054926	0.00063417	0.0123605	0.0210544	partial-joint	DA2	1
Linnarsson_GSE76381_Human_Midbrain	DA2	14978	0.17792	0.051416	0.057503	0.00098884	0.0123605	0.0273579	partial-joint	Gaba	1

[truncated: 5 more sheets: T11. Gene-set, T12.pathway, T13. rg, T14.predict.indice, T15.PRS.AUC]
