# Supplementary material for: Analysis of genetic differences between psychiatric disorders: exploring pathways and cell types/tissues involved and ability to differentiate the disorders by polygenic scores
Source: Transl Psychiatry. 2021 Aug 13;11:426. doi: 10.1038/s41398-021-01545-x (PMC8363629; doi:10.1038/s41398-021-01545-x)
Supplement: Supplementary file 2 — Supplementary Dataset [file 41398_2021_1545_MOESM2_ESM.zip › Supp_dataset_genetic_diff_psy/ST9_mdd2018.vs.alcohol2018_overall.xlsx]

## Sheet: T1.sig_snps
Table 1.Single nucleotide polymorphisms that passed genome-wide significance (5E-08) in SNP-based analysis
a1: effect allele; a2: non-effect allele; se: standand error.
snpid	a1	a2	chr	bpos	beta	se	pval
rs1229984	T	C	4	100239319	0.620521	0.0915165	1.57906e-11
rs1154442	T	C	4	100287849	-0.142716	0.0251964	1.79434e-08
rs1583974	C	G	4	100287812	0.142114	0.0251964	2.05876e-08

## Sheet: T2.risk.loci
Table 2. Functional annotation of all candidate SNPs in the 1 genomic risk locus that are in LD (r2>=0.6) with the corresponding independent significant SNPs.
SNPs that passed the deleterious suggestive threshold of CADD (12.37) are highlighted in bold. CADD = Combined Annotation-Dependent depletion score, a marker of deleteriousness of SNP's effect on a protein product (higher scores are more deleterious); Chr=chromosome; Bp=basepair position; r2=r2 of rsID with IndSigSNP; IndSigSNPs=independent (r2 < 0.6) genome-wide significant SNPs in the same geno…
rsID	chr	pos	r2	IndSigSNP	CADD	nearestGene	func	dist	gwasP	beta	se	GenomicLocus	non_effect_allele	effect_allele	MAF	RDB	minChrState	commonChrState	posMapFilt	eqtlMapFilt	ciMapFilt
rs1693482	4	100263965	1	rs1154442	16.64	ADH1C	exonic	0	3.59685e-07	-0.113505	0.0221717	1	C	T	0.4046	7	4	15	0	1	1
rs698	4	100260789	1	rs1154442	14.23	ADH1C	exonic	0	2.82649e-07	0.11452	0.0221717	1	C	T	0.4046	NA	4	15	0	1	1
rs1693426	4	100266330	1	rs1154442	14.22	ADH1C	intronic	0	2.75265e-07	0.114631	0.0221717	1	G	A	0.4046	6	4	15	0	1	1
rs1229984	4	100239319	1	rs1229984	13.86	ADH1B	exonic	0	1.57906e-11	0.620521	0.0915165	1	C	T	0.02883	NA	1	15	1	0	1
rs1154445	4	100288521	1	rs1154442	11	ADH1C	intergenic	14336	1.53236e-07	0.141252	0.0267534	1	G	T	0.4046	NA	5	15	0	1	1
rs1789915	4	100266371	0.683007	rs1154442	10.37	ADH1C	exonic	0	0.00538007	0.0658802	0.0235298	1	G	A	0.3151	6	4	15	0	1	1
rs1302807	4	100291479	0.665347	rs1154442	10.23	ADH1C	intergenic	17294	0.000925345	0.10357	0.031084	1	C	T	0.3131	NA	14	15	0	1	1
rs1789898	4	100258336	0.996216	rs1154442	10.09	ADH1C	intronic	0	2.88529e-07	0.114433	0.0221717	1	C	A	0.4056	6	4	15	0	1	1
rs1693468	4	100275815	0.619368	rs1154442	9.335	ADH1C	intergenic	1630	4.81599e-05	0.108233	0.0264725	1	G	C	0.2932	5	5	15	0	1	1
rs1229858	4	100281634	0.996216	rs1154442	8.654	ADH1C	intergenic	7449	4.71301e-07	0.112337	0.0221681	1	G	A	0.4056	NA	5	15	0	1	1
rs1302810	4	100290016	0.676797	rs1154442	8.099	ADH1C	intergenic	15831	0.000784436	0.103197	0.0305484	1	G	A	0.3121	NA	14	15	0	1	1
rs3216150	4	100261040	0.992447	rs1154442	7.964	ADH1C	intronic	0	NA	NA	NA	1	C	CA	0.4026	NA	4	15	0	1	1
rs34551784	4	100265826	1	rs1154442	7.856	ADH1C	intronic	0	NA	NA	NA	1	T	TAACTC	0.4046	NA	4	15	0	1	1
rs1789920	4	100268856	0.678302	rs1154442	7.843	ADH1C	intronic	0	0.00562265	0.0655408	0.0235298	1	C	A	0.3161	7	5	15	0	1	1
rs904093	4	100263247	0.992525	rs1154442	7.49	ADH1C	intronic	0	1.5787e-07	0.116939	0.0221717	1	C	T	0.4066	6	4	15	0	1	1
rs1629270	4	100271306	1	rs1154442	7.435	ADH1C	intronic	0	2.49066e-07	0.115049	0.0221717	1	G	A	0.4046	6	1	15	0	1	1
rs2298755	4	100261038	0.996216	rs1154442	7.424	ADH1C	intronic	0	1.91979e-07	0.116132	0.0221717	1	G	C	0.4036	7	4	15	0	1	1
rs1662059	4	100260378	1	rs1154442	7.351	ADH1C	intronic	0	2.76674e-07	0.114609	0.0221717	1	C	A	0.4046	NA	4	15	0	1	1
rs1154435	4	100285148	1	rs1154442	6.989	ADH1C	intergenic	10963	4.26902e-07	-0.112759	0.0221681	1	G	A	0.4046	NA	5	15	0	1	1
rs35478916	4	100275629	1	rs1154442	6.9	ADH1C	intergenic	1444	NA	NA	NA	1	G	GAGAT	0.4046	NA	5	15	0	0	1
rs139063741	4	100288465	1	rs1154442	6.649	ADH1C	intergenic	14280	NA	NA	NA	1	G	GAGCCCATCCCTTTGTTTC	0.4046	NA	5	15	0	1	1
rs1442479	4	100258675	0.992472	rs1154442	6.461	ADH1C	intronic	0	2.06222e-07	0.115835	0.0221717	1	C	T	0.4066	7	4	15	0	1	1
rs1662060	4	100259841	0.996216	rs1154442	6.456	ADH1C	intronic	0	2.68807e-07	0.11473	0.0221717	1	C	T	0.4056	NA	4	15	0	1	1
rs1229979	4	100255953	0.678302	rs1154442	6.353	ADH1C	intergenic	1695	0.00577521	-0.0653341	0.0235298	1	C	T	0.3161	7	5	15	0	1	1
rs1662057	4	100263414	0.996235	rs1154442	6.329	ADH1C	intronic	0	2.7164e-07	0.114855	0.0222043	1	C	T	0.4056	NA	4	15	0	1	1
rs1789923	4	100271610	0.683007	rs1154442	6.314	ADH1C	intronic	0	0.00557727	-0.0656033	0.0235298	1	C	T	0.3151	7	1	15	0	1	1
rs1154443	4	100288027	0.676797	rs1154442	6.299	ADH1C	intergenic	13842	0.000142595	0.101222	0.0264551	1	C	T	0.3121	NA	5	15	0	1	1
rs1442481	4	100259047	0.996216	rs1154442	6.292	ADH1C	intronic	0	2.75265e-07	0.114631	0.0221717	1	G	A	0.4056	6	4	15	0	1	1
rs1693470	4	100279489	1	rs1154442	6.278	ADH1C	intergenic	5304	3.38937e-07	-0.113737	0.0221681	1	G	A	0.4046	5	5	15	0	1	1
rs1662020	4	100280110	1	rs1154442	6.194	ADH1C	intergenic	5925	3.24812e-07	0.113916	0.0221681	1	C	T	0.4046	NA	5	15	0	1	1
rs3133158	4	100270612	0.683007	rs1154442	6.044	ADH1C	intronic	0	0.00550797	0.0656996	0.0235298	1	G	C	0.3151	7	2	15	0	1	1
rs3114048	4	100261216	1	rs1154442	5.901	ADH1C	intronic	0	2.70332e-07	-0.114707	0.0221717	1	G	A	0.4046	7	4	15	0	1	1
rs904094	4	100263252	0.992525	rs1154442	5.823	ADH1C	intronic	0	1.5787e-07	0.116939	0.0221717	1	G	A	0.4066	7	4	15	0	1	1
rs1662021	4	100280107	1	rs1154442	5.811	ADH1C	intergenic	5922	3.24812e-07	0.113916	0.0221681	1	C	T	0.4046	NA	5	15	0	1	1
rs1154436	4	100285351	0.676797	rs1154442	5.608	ADH1C	intergenic	11166	0.00569157	-0.0657117	0.023625	1	G	A	0.3121	NA	5	15	0	1	1
rs1662039	4	100279684	1	rs1154442	5.58	ADH1C	intergenic	5499	3.93989e-07	-0.1131	0.0221681	1	G	A	0.4046	5	5	15	0	1	1
rs4093924	4	100277010	1	rs1154442	5.564	ADH1C	intergenic	2825	3.01495e-07	0.11474	0.0222671	1	C	T	0.4046	5	5	15	0	1	1
rs36020842	4	100278008	1	rs1154442	5.412	ADH1C	intergenic	3823	NA	NA	NA	1	G	GAGA	0.4046	NA	5	15	0	1	1
rs1693427	4	100266827	1	rs1154442	5.321	ADH1C	intronic	0	2.43839e-07	0.115138	0.0221717	1	C	T	0.4046	7	4	15	0	1	1
rs1154437	4	100285877	0.676797	rs1154442	5.222	ADH1C	intergenic	11692	0.00494628	-0.0668937	0.0236609	1	G	C	0.3121	7	5	15	0	1	1
rs62307298	4	100265550	1	rs1154442	5.119	ADH1C	intronic	0	1.78893e-07	0.116595	0.0222043	1	G	C	0.4046	7	4	15	0	1	1
rs1229854	4	100282550	1	rs1154442	5.002	ADH1C	intergenic	8365	3.81437e-07	-0.113237	0.0221681	1	C	T	0.4046	NA	5	15	0	1	1
rs1693428	4	100266931	1	rs1154442	4.976	ADH1C	intronic	0	2.53699e-07	0.114972	0.0221717	1	T	A	0.4046	6	4	15	0	1	1
rs1229850	4	100284236	0.676797	rs1154442	4.962	ADH1C	intergenic	10051	NA	NA	NA	1	C	T	0.3121	NA	5	15	0	1	1
rs1662033	4	100258381	0.678302	rs1154442	4.956	ADH1C	intronic	0	0.00518112	0.066169	0.0235298	1	G	T	0.3161	7	4	15	0	1	1
rs1693454	4	100258611	0.678302	rs1154442	4.748	ADH1C	intronic	0	0.00511441	0.0662681	0.0235298	1	C	T	0.3161	6	4	15	0	1	1
rs1154442	4	100287849	1	rs1154442	4.715	ADH1C	intergenic	13664	1.79434e-08	-0.142716	0.0251964	1	C	T	0.4046	NA	5	15	0	1	1
rs13125415	4	100270452	0.977533	rs1154442	4.638	ADH1C	intronic	0	0.00258336	-0.0828956	0.0273467	1	A	G	0.4105	6	5	15	0	1	1
rs980972	4	100279247	1	rs1154442	4.623	ADH1C	intergenic	5062	3.84757e-07	-0.113201	0.0221681	1	C	A	0.4046	5	5	15	0	1	1
rs1442480	4	100258681	0.992472	rs1154442	4.554	ADH1C	intronic	0	2.16327e-07	0.115636	0.0221717	1	C	A	0.4066	7	4	15	0	1	1
rs11499826	4	100276936	1	rs1154442	4.502	ADH1C	intergenic	2751	3.26087e-07	-0.114218	0.0222301	1	G	A	0.4046	NA	5	15	0	1	1
rs1154444	4	100288089	1	rs1154442	4.457	ADH1C	intergenic	13904	1.78858e-07	-0.138714	0.0264165	1	T	A	0.4046	7	5	15	0	1	1
rs1789896	4	100256984	0.834764	rs1154442	4.43	ADH1C	downstream	664	1.68793e-07	0.113439	0.0215588	1	G	A	0.4553	7	5	15	0	1	1
rs1693481	4	100263834	1	rs1154442	4.423	ADH1C	intronic	0	2.85243e-07	-0.114481	0.0221717	1	C	T	0.4046	6	4	15	0	1	1
rs1229862	4	100280242	0.676797	rs1154442	4.417	ADH1C	intergenic	6057	0.00573149	-0.0654208	0.0235399	1	G	T	0.3121	NA	5	15	0	1	1
rs1662052	4	100266635	1	rs1154442	4.411	ADH1C	intronic	0	2.59123e-07	0.114884	0.0221717	1	G	A	0.4046	NA	4	15	0	1	1
rs1789924	4	100274286	1	rs1154442	4.334	ADH1C	upstream	101	3.51205e-07	-0.113605	0.0221717	1	C	T	0.4046	4	1	15	0	1	1
rs1662056	4	100265622	0.619368	rs1154442	4.225	ADH1C	intronic	0	4.60855e-06	0.127454	0.0276529	1	C	A	0.2932	NA	4	15	0	1	1
rs144179353	4	100267684	0.683007	rs1154442	4.2	ADH1C	intronic	0	NA	NA	NA	1	TAGGTCACCTA	T	0.3151	NA	3	15	0	1	1
rs35081954	4	100270818	0.98496	rs1154442	4.191	ADH1C	intronic	0	NA	NA	NA	1	C	CTG	0.4006	NA	2	15	0	1	1
rs1662031	4	100256793	0.996216	rs1154442	3.991	ADH1C	downstream	855	3.00946e-07	0.114256	0.0221717	1	G	A	0.4056	7	5	15	0	1	1
rs1629838	4	100274896	1	rs1154442	3.912	ADH1C	upstream	711	3.56162e-07	-0.113528	0.0221681	1	G	A	0.4046	7	5	15	0	1	1
rs1662051	4	100267239	1	rs1154442	3.903	ADH1C	intronic	0	2.64336e-07	-0.1148	0.0221717	1	C	A	0.4046	6	4	15	0	1	1
rs1662036	4	100277639	0.616814	rs1154442	3.788	ADH1C	intergenic	3454	0.000123414	0.100938	0.026136	1	C	A	0.2922	NA	2	15	0	1	1
rs2584453	4	100275305	1	rs1154442	3.779	ADH1C	intergenic	1120	3.9097e-07	0.113133	0.0221681	1	G	C	0.4046	7	5	15	0	1	1
rs1662058	4	100262759	1	rs1154442	3.688	ADH1C	intronic	0	2.78126e-07	0.114587	0.0221717	1	C	T	0.4046	NA	4	15	0	1	1
rs1662037	4	100278819	0.683007	rs1154442	3.678	ADH1C	intergenic	4634	0.00731557	-0.0634752	0.0235264	1	G	A	0.3151	6	5	15	0	1	1
rs283415	4	100270607	0.921976	rs1154442	3.624	ADH1C	intronic	0	2.58804e-06	0.102103	0.0215909	1	C	T	0.4245	NA	2	15	0	1	1
rs1612735	4	100258007	0.996216	rs1154442	3.561	ADH1C	intronic	0	2.95445e-07	0.114334	0.0221717	1	C	T	0.4056	7	4	15	0	1	1
rs1229853	4	100283167	0.676797	rs1154442	3.552	ADH1C	intergenic	8982	0.00586042	-0.0652487	0.0235399	1	G	A	0.3121	NA	5	15	0	1	1
rs1789895	4	100256729	0.678302	rs1154442	3.548	ADH1C	downstream	919	0.00524466	0.0660757	0.0235298	1	G	C	0.3161	7	5	15	0	1	1
rs1229973	4	100287178	1	rs1154442	3.46	ADH1C	intergenic	12993	3.18524e-07	-0.115095	0.0223813	1	C	T	0.4046	NA	5	15	0	1	1
rs1229855	4	100282295	1	rs1154442	3.348	ADH1C	intergenic	8110	3.81908e-07	0.113232	0.0221681	1	G	A	0.4046	NA	5	15	0	1	1
rs1693448	4	100287816	0.676797	rs1154442	3.235	ADH1C	intergenic	13631	NA	NA	NA	1	T	A	0.3121	5	5	15	0	1	1
rs1789901	4	100259369	0.678302	rs1154442	3.223	ADH1C	intronic	0	0.00559238	0.0656734	0.0235624	1	C	T	0.3161	6	4	15	0	1	1
rs1693431	4	100268049	1	rs1154442	3.139	ADH1C	intronic	0	2.4975e-07	0.115038	0.0221717	1	G	T	0.4046	5	4	15	0	1	1
rs34364662	4	100279981	0.676797	rs1154442	2.949	ADH1C	intergenic	5796	NA	NA	NA	1	AC	A	0.3121	NA	5	15	0	1	1
rs1662049	4	100271849	1	rs1154442	2.909	ADH1C	intronic	0	3.19186e-07	-0.114009	0.0221717	1	C	T	0.4046	NA	1	15	0	1	1
rs1693483	4	100264946	1	rs1154442	2.803	ADH1C	intronic	0	3.36083e-07	0.113791	0.0221717	1	C	T	0.4046	7	4	15	0	1	1
rs1789925	4	100275745	1	rs1154442	2.768	ADH1C	intergenic	1560	3.55927e-07	0.11353	0.0221681	1	C	T	0.4046	5	5	15	0	1	1
rs1614377	4	100279332	0.676797	rs1154442	2.699	ADH1C	intergenic	5147	0.00612604	-0.0649135	0.0235431	1	G	A	0.3121	5	5	15	0	1	1
rs2851299	4	100259618	0.996216	rs1154442	2.663	ADH1C	intronic	0	1.09161e-07	0.119138	0.0223009	1	C	T	0.4056	6	4	15	0	1	1
rs1229978	4	100256199	0.996216	rs1154442	2.637	ADH1C	intergenic	1449	2.68807e-07	0.11473	0.0221717	1	C	T	0.4056	NA	5	15	0	1	1
rs1693456	4	100259351	0.996216	rs1154442	2.586	ADH1C	intronic	0	2.56721e-07	-0.114923	0.0221717	1	G	A	0.4056	6	4	15	0	1	1
rs1154439	4	100286233	1	rs1154442	2.456	ADH1C	intergenic	12048	3.55298e-07	-0.114176	0.0222927	1	C	T	0.4046	NA	5	15	0	1	1
rs1662045	4	100272066	0.683007	rs1154442	2.391	ADH1C	intronic	0	0.00722683	-0.0635809	0.0235298	1	G	A	0.3151	NA	1	15	0	1	1
rs1789914	4	100265603	1	rs1154442	2.301	ADH1C	intronic	0	1.58381e-07	-0.117272	0.0222373	1	G	T	0.4046	7	4	15	0	1	1
rs1154440	4	100286447	1	rs1154442	2.255	ADH1C	intergenic	12262	2.63012e-07	-0.115448	0.0222927	1	G	A	0.4046	NA	5	15	0	1	1
rs1789913	4	100265348	1	rs1154442	2.237	ADH1C	intronic	0	3.20582e-07	0.11399	0.0221717	1	G	A	0.4046	6	4	15	0	1	1
rs1693425	4	100266112	1	rs1154442	2.171	ADH1C	exonic	0	2.59138e-07	-0.114884	0.0221717	1	C	T	0.4046	6	4	15	0	1	1
rs1154441	4	100286636	0.676797	rs1154442	2.092	ADH1C	intergenic	12451	0.00464584	-0.0676145	0.023746	1	G	T	0.3121	NA	5	15	0	1	1
rs1789892	4	100250658	0.984994	rs1154442	2.008	ADH1C	intergenic	6990	4.28325e-07	-0.112745	0.0221681	1	G	A	0.4085	7	5	15	1	1	1
rs2584455	4	100279869	0.672834	rs1154442	1.959	ADH1C	intergenic	5684	0.00564102	0.0657715	0.0236217	1	T	A	0.3131	6	5	15	0	1	1
rs1693476	4	100260274	1	rs1154442	1.876	ADH1C	intronic	0	2.76674e-07	0.114609	0.0221717	1	C	T	0.4046	6	4	15	0	1	1
rs1693469	4	100275902	1	rs1154442	1.869	ADH1C	intergenic	1717	3.64736e-07	-0.113427	0.0221681	1	G	A	0.4046	5	5	15	0	1	1
rs1235415	4	100281159	1	rs1154442	1.847	ADH1C	intergenic	6974	2.54105e-07	-0.115116	0.0222007	1	G	A	0.4046	NA	5	15	0	1	1
rs1662053	4	100266583	1	rs1154442	1.846	ADH1C	intronic	0	2.59123e-07	0.114884	0.0221717	1	C	A	0.4046	NA	4	15	0	1	1
rs13147189	4	100270256	0.676941	rs1154442	1.819	ADH1C	intronic	0	0.0453492	-0.0570603	0.028342	1	T	C	0.3151	7	5	15	0	1	1
rs1789900	4	100258717	0.992472	rs1154442	1.783	ADH1C	intronic	0	2.11507e-07	0.11573	0.0221717	1	T	A	0.4066	7	4	15	0	1	1
rs33948605	4	100272378	0.683007	rs1154442	1.761	ADH1C	intronic	0	NA	NA	NA	1	CAAT	C	0.3151	NA	1	15	0	1	1
rs1693424	4	100265236	1	rs1154442	1.716	ADH1C	intronic	0	2.58381e-07	0.114896	0.0221717	1	G	C	0.4046	7	4	15	0	1	1
rs2453980	4	100277437	1	rs1154442	1.602	ADH1C	intergenic	3252	1.47086e-07	-0.116916	0.0221123	1	C	T	0.4046	5	5	15	0	1	1
rs1789910	4	100263715	1	rs1154442	1.59	ADH1C	intronic	0	2.38618e-07	0.115228	0.0221717	1	G	A	0.4046	6	4	15	0	1	1
rs55753621	4	100261577	1	rs1154442	1.555	ADH1C	intronic	0	NA	NA	NA	1	AT	A	0.4046	NA	4	15	0	1	1
rs142783062	4	100270960	0.988719	rs1154442	1.461	ADH1C	intronic	0	NA	NA	NA	1	TTCTG	T	0.4016	NA	2	15	0	0	1
rs1229860	4	100281227	0.676797	rs1154442	1.414	ADH1C	intergenic	7042	0.00565166	-0.0655292	0.0235399	1	C	T	0.3121	NA	5	15	0	1	1
rs1229856	4	100281905	1	rs1154442	1.395	ADH1C	intergenic	7720	3.73508e-07	-0.113326	0.0221681	1	G	C	0.4046	6	5	15	0	1	1
rs1583974	4	100287812	1	rs1154442	1.382	ADH1C	intergenic	13627	2.05876e-08	0.142114	0.0251964	1	G	C	0.4046	5	5	15	0	1	1
rs35221936	4	100273368	1	rs1154442	1.367	ADH1C	intronic	0	NA	NA	NA	1	G	GACTTA	0.4046	NA	1	15	0	1	1
rs1789908	4	100263417	0.996235	rs1154442	1.36	ADH1C	intronic	0	2.59048e-07	0.115054	0.0222043	1	T	A	0.4056	7	4	15	0	1	1
rs1662048	4	100272032	1	rs1154442	1.26	ADH1C	intronic	0	3.9131e-07	0.113202	0.0221824	1	C	T	0.4046	NA	1	15	0	1	1
rs1693471	4	100261952	1	rs1154442	1.186	ADH1C	intronic	0	2.12921e-07	-0.115702	0.0221717	1	G	A	0.4046	6	4	15	0	1	1
rs1229849	4	100284685	0.676797	rs1154442	1.166	ADH1C	intergenic	10500	0.00568452	0.0657026	0.0236183	1	T	A	0.3121	7	5	15	0	1	1
rs1789917	4	100267164	1	rs1154442	1.161	ADH1C	intronic	0	2.64336e-07	-0.1148	0.0221717	1	G	A	0.4046	7	4	15	0	1	1
rs1229851	4	100283825	1	rs1154442	1.107	ADH1C	intergenic	9640	3.7275e-07	-0.113335	0.0221681	1	C	T	0.4046	NA	5	15	0	1	1
rs79904659	4	100260673	0.645183	rs1154442	1.085	ADH1C	intronic	0	NA	NA	NA	1	C	G	0.2883	5	4	15	0	0	1
rs1631460	4	100264620	1	rs1154442	1.044	ADH1C	intronic	0	2.46165e-07	-0.115098	0.0221717	1	G	C	0.4046	7	4	15	0	1	1
rs34736030	4	100268753	0.996216	rs1154442	0.948	ADH1C	intronic	0	NA	NA	NA	1	A	AATTTAT	0.4056	NA	4	15	0	1	1
rs1789921	4	100269202	0.678302	rs1154442	0.909	ADH1C	intronic	0	0.00586136	-0.0652195	0.0235298	1	G	A	0.3161	7	5	15	0	1	1
rs1154446	4	100288947	0.676797	rs1154442	0.881	ADH1C	intergenic	14762	0.000948066	-0.100349	0.0301792	1	C	A	0.3121	NA	5	15	0	1	1
rs1154438	4	100285887	1	rs1154442	0.848	ADH1C	intergenic	11702	3.05219e-07	-0.114802	0.0222892	1	G	A	0.4046	NA	5	15	0	1	1
rs1154447	4	100289034	1	rs1154442	0.813	ADH1C	intergenic	14849	1.2751e-07	-0.1422	0.0267608	1	G	T	0.4046	NA	7	15	0	1	1
rs1693430	4	100267668	1	rs1154442	0.806	ADH1C	intronic	0	1.45895e-07	-0.11761	0.0222373	1	C	T	0.4046	6	3	15	0	1	1
rs1789902	4	100260171	1	rs1154442	0.689	ADH1C	intronic	0	2.7607e-07	-0.114619	0.0221717	1	C	T	0.4046	7	4	15	0	1	1
rs904095	4	100263383	1	rs1154442	0.635	ADH1C	intronic	0	2.69009e-07	0.114896	0.0222043	1	G	A	0.4046	7	4	15	0	1	1
rs1693480	4	100263762	1	rs1154442	0.625	ADH1C	intronic	0	2.91286e-07	-0.114393	0.0221717	1	G	C	0.4046	7	4	15	0	1	1
rs2851300	4	100279824	1	rs1154442	0.617	ADH1C	intergenic	5639	3.41629e-07	-0.113704	0.0221681	1	C	T	0.4046	7	5	15	0	1	1
rs1154434	4	100285012	0.676797	rs1154442	0.595	ADH1C	intergenic	10827	0.00575278	-0.0656194	0.0236217	1	G	A	0.3121	7	5	15	0	1	1
rs1789906	4	100263219	0.992525	rs1154442	0.592	ADH1C	intronic	0	1.57882e-07	-0.116939	0.0221717	1	T	A	0.4066	7	4	15	0	1	1
rs1789904	4	100262408	0.683007	rs1154442	0.552	ADH1C	intronic	0	0.00479847	-0.0667538	0.0235298	1	G	A	0.3151	6	4	15	0	1	1
rs1789912	4	100263942	1	rs1154442	0.507	ADH1C	intronic	0	2.56731e-07	-0.114941	0.0221753	1	C	T	0.4046	6	4	15	0	1	1
rs1693477	4	100263062	1	rs1154442	0.505	ADH1C	intronic	0	2.30052e-07	-0.115362	0.0221681	1	C	T	0.4046	7	4	15	0	1	1
rs1789916	4	100266696	1	rs1154442	0.501	ADH1C	intronic	0	2.7342e-07	-0.114659	0.0221717	1	G	A	0.4046	7	4	15	0	1	1
rs148554860	4	100288779	1	rs1154442	0.499	ADH1C	intergenic	14594	NA	NA	NA	1	AGAAT	A	0.4046	NA	5	15	0	1	1
rs1154433	4	100253708	0.984994	rs1154442	0.365	ADH1C	intergenic	3940	3.85173e-07	0.113177	0.0221645	1	G	A	0.4085	NA	5	15	0	1	1
rs1789903	4	100262041	1	rs1154442	0.27	ADH1C	intronic	0	2.70924e-07	0.114697	0.0221717	1	G	C	0.4046	7	4	15	0	1	1
rs1625439	4	100265325	1	rs1154442	0.211	ADH1C	intronic	0	2.41665e-07	-0.115175	0.0221717	1	C	A	0.4046	NA	4	15	0	1	1
rs904096	4	100263584	0.996216	rs1154442	0.202	ADH1C	intronic	0	2.84091e-07	0.114498	0.0221717	1	G	T	0.4056	6	4	15	0	1	1
rs1302809	4	100290296	0.676797	rs1154442	0.171	ADH1C	intergenic	16111	0.000787031	-0.103289	0.0305839	1	G	A	0.3121	NA	14	15	0	1	1
rs1693435	4	100246711	0.665093	rs1154442	0.146	ADH1B	intergenic	4152	0.00574619	-0.065782	0.023677	1	G	T	0.3191	NA	2	15	1	1	1
rs1238015	4	100281134	1	rs1154442	0.146	ADH1C	intergenic	6949	2.36436e-07	0.115248	0.0221681	1	C	T	0.4046	NA	5	15	0	1	1
rs1229857	4	100281708	1	rs1154442	0.134	ADH1C	intergenic	7523	3.39593e-07	-0.113729	0.0221681	1	C	T	0.4046	NA	5	15	0	1	1
rs1662055	4	100265625	0.619368	rs1154442	0.13	ADH1C	intronic	0	4.85107e-06	-0.127155	0.0276529	1	G	C	0.2932	6	4	15	0	1	1
rs1789911	4	100263778	1	rs1154442	0.109	ADH1C	intronic	0	2.91633e-07	0.114388	0.0221717	1	C	T	0.4046	6	4	15	0	1	1
rs62307297	4	100265515	1	rs1154442	0.104	ADH1C	intronic	0	2.19415e-07	-0.115578	0.0221717	1	G	A	0.4046	7	4	15	0	1	1
rs1229859	4	100281322	0.676797	rs1154442	0.076	ADH1C	intergenic	7137	0.00557801	-0.0656303	0.0235399	1	G	A	0.3121	NA	5	15	0	1	1
rs2903199	4	100260669	0.977436	rs1154442	0.067	ADH1C	intronic	0	0.00119599	-0.0873476	0.0268015	1	G	C	0.4006	5	4	15	0	0	1
rs283408	4	100277114	0.92234	rs1154442	0.056	ADH1C	intergenic	2929	2.64984e-06	0.102154	0.0216241	1	G	T	0.4264	3b	5	15	0	1	1
rs35920708	4	100271008	1	rs1154442	0.037	ADH1C	intronic	0	NA	NA	NA	1	TA	T	0.4046	NA	1	15	0	1	1
rs1789919	4	100267719	1	rs1154442	0.034	ADH1C	intronic	0	2.44541e-07	0.115126	0.0221717	1	G	A	0.4046	7	3	15	0	1	1
rs1234584	4	100280041	1	rs1154442	0.033	ADH1C	intergenic	5856	3.74619e-07	-0.113314	0.0221681	1	G	C	0.4046	5	5	15	0	1	1
rs1662047	4	100272055	0.683007	rs1154442	0.026	ADH1C	intronic	0	0.00704427	-0.0637829	0.0235298	1	G	C	0.3151	6	1	15	0	1	1
rs575164869	4	100269259	0.996216	rs1154442	NA	ADH1C	intronic	0	NA	NA	NA	1	TTTTTA	TTTTTATTTTA	0.4056	NA	5	15	0	0	1

## Sheet: T3.variant_consequence
Table 3. Functional consequences of all candidate variants in the 1 genomic risk locus
This table shows the proportion of all candidate SNPs that have corresponding functional annotation assigned by ANNOVAR.
annot	ref.count	ref.prop	count	prop	enrichment	fisher.P
ncRNA_intronic	2884355	0.114998	0	0	0	1.34768e-08
intronic	9137749	0.36432	80	0.522876	1.43521	6.98344e-05
exonic	254736	0.0101563	5	0.0326797	3.2177	0.0205894
intergenic	11684523	0.465859	63	0.411765	0.883883	0.194949
downstream	284177	0.0113301	3	0.0196078	1.7306	0.251237
UTR3	233824	0.0093225	0	0	0	0.410826
ncRNA_exonic	259951	0.0103642	0	0	0	0.415509
upstream	266686	0.0106327	2	0.0130719	1.22941	0.679607
UTR5	71546	0.00285252	0	0	0	1
ncRNA_splicing	1313	5.23489e-05	0	0	0	1
splicing	2830	0.000112831	0	0	0	1

## Sheet: T4.partition.h2
Table 4.Heritability enrichment of 53 functional annotation categories for differential genetic variants.
Annotation categories with p values below Bonferroni-corrected significance (0.05/53=9.43E-04) are highlighted in bold. SNP functional annotations obtained from https://github.com/bulik/ldsc and heritability calculated using LDscore regression. Prop.h2 = SNP-based heritability; H3K9ac = histone acetylation mark of active enhancher/promoter regions; TSS = transcription start site; 3'-UTR = untrans…
Category	Prop._SNPs	Prop._h2	Prop._h2_std_error	Enrichment	Enrichment_std_error	Enrichment_p
H3K27ac_Hnisz_0	0.391169	1.38048	0.460477	3.52911	1.17718	0.00511235
Coding_UCSC_0	0.0146582	0.59677	0.337833	40.7125	23.0475	0.0151174
Conserved_LindbladToh_0	0.0260625	0.94055	0.505915	36.0883	19.4116	0.0209138
UTR_3_UCSC_0	0.0110542	0.496767	0.274316	44.9391	24.8155	0.0213743
H3K4me3_Trynka.extend.500_0	0.255482	-0.75921	0.641256	-2.97168	2.50998	0.0301377
Transcribed_Hoffman_0	0.345418	-0.974398	0.726841	-2.82092	2.10423	0.0329412
H3K27ac_Hnisz.extend.500_0	0.422591	1.25227	0.452733	2.96331	1.07133	0.0347475
Repressed_Hoffman_0	0.461222	1.96741	0.919843	4.26564	1.99436	0.0369873
Repressed_Hoffman.extend.500_0	0.719053	0.180968	0.296016	0.251676	0.411674	0.0465688
H3K9ac_Trynka.extend.500_0	0.230583	-0.557023	0.568314	-2.41571	2.46468	0.0605411
Conserved_LindbladToh.extend.500_0	0.332514	0.902526	0.401994	2.71425	1.20895	0.155472
PromoterFlanking_Hoffman_0	0.00842726	-0.319125	0.258421	-37.8681	30.6649	0.156958
Enhancer_Hoffman.extend.500_0	0.153929	0.761834	0.453667	4.94925	2.94725	0.170236
Intron_UCSC_0	0.387453	0.0469811	0.284686	0.121256	0.734763	0.17236
Enhancer_Andersson_0	0.00433537	-0.243587	0.184702	-56.186	42.6036	0.177532
Transcribed_Hoffman.extend.500_0	0.763062	1.2672	0.42181	1.66068	0.552787	0.186633
CTCF_Hoffman.extend.500_0	0.0710622	-0.463276	0.496425	-6.51931	6.98578	0.201601
H3K9ac_peaks_Trynka_0	0.0387701	0.687897	0.57839	17.743	14.9184	0.218558
CTCF_Hoffman_0	0.0238288	-0.416148	0.439296	-17.464	18.4355	0.258128
H3K27ac_PGC2_0	0.269477	-0.213648	0.574625	-0.792826	2.13237	0.336626
FetalDHS_Trynka.extend.500_0	0.28501	-0.245451	0.671162	-0.8612	2.35487	0.374272
UTR_3_UCSC.extend.500_0	0.0269311	0.20784	0.230283	7.71745	8.55082	0.395815
UTR_5_UCSC.extend.500_0	0.0278058	0.193401	0.209046	6.95542	7.51808	0.396892
H3K4me1_peaks_Trynka_0	0.171318	0.828924	0.816349	4.8385	4.76511	0.401958
SuperEnhancer_Hnisz_0	0.16842	0.334612	0.201742	1.98677	1.19785	0.415986
FetalDHS_Trynka_0	0.0847566	0.632393	0.749823	7.46129	8.84678	0.457136
H3K4me1_Trynka.extend.500_0	0.609157	0.325874	0.445547	0.534959	0.731416	0.468823
DGF_ENCODE.extend.500_0	0.541501	0.11257	0.656086	0.207885	1.21161	0.479107
SuperEnhancer_Hnisz.extend.500_0	0.171607	0.316598	0.202906	1.8449	1.18239	0.487057
TFBS_ENCODE_0	0.132451	0.606004	0.749847	4.57532	5.66133	0.532941
PromoterFlanking_Hoffman.extend.500_0	0.0334715	0.189558	0.277897	5.66327	8.30251	0.563919
Coding_UCSC.extend.500_0	0.0645554	-0.0847443	0.269508	-1.31274	4.17484	0.569792
H3K4me3_Trynka_0	0.133307	0.369473	0.432993	2.77159	3.24808	0.589679
Intron_UCSC.extend.500_0	0.39713	0.490822	0.189912	1.23592	0.478211	0.614491
WeakEnhancer_Hoffman.extend.500_0	0.0889585	0.275227	0.380108	3.09388	4.27287	0.619563
UTR_5_UCSC_0	0.00542453	0.0662158	0.123908	12.2067	22.8422	0.620562
Promoter_UCSC.extend.500_0	0.0386271	0.123943	0.192778	3.20872	4.99074	0.651777
H3K4me1_Trynka_0	0.426568	0.75149	0.742328	1.76171	1.74023	0.656389
Promoter_UCSC_0	0.0311637	0.119157	0.269041	3.82358	8.63313	0.736726
Enhancer_Hoffman_0	0.0633203	0.188977	0.457884	2.98446	7.23123	0.785503
DGF_ENCODE_0	0.137594	0.369313	1.05798	2.68408	7.68917	0.826511
TSS_Hoffman_0	0.0182189	0.0708966	0.254841	3.89138	13.9877	0.834774
DHS_Trynka_0	0.167755	0.0107942	1.07001	0.0643451	6.37839	0.882109
H3K9ac_Trynka_0	0.126111	0.193069	0.526214	1.53094	4.17262	0.898088
H3K27ac_PGC2.extend.500_0	0.336034	0.282543	0.425902	0.840814	1.26744	0.898746
TSS_Hoffman.extend.500_0	0.0348255	0.058035	0.272773	1.66645	7.83256	0.932009
TFBS_ENCODE.extend.500_0	0.343444	0.283473	0.734889	0.825384	2.13977	0.933662
WeakEnhancer_Hoffman_0	0.0210925	-0.00615542	0.3748	-0.291829	17.7693	0.941445
DHS_peaks_Trynka_0	0.111766	0.171718	0.973475	1.53641	8.70996	0.951039
H3K4me3_peaks_Trynka_0	0.0417894	0.0716708	0.488537	1.71505	11.6905	0.951284
DHS_Trynka.extend.500_0	0.498779	0.493929	0.659137	0.990276	1.3215	0.994086
Enhancer_Andersson.extend.500_0	0.0190691	0.0179203	0.205518	0.939755	10.7775	0.99551
base_0	1	1	0	1	0	NA

## Sheet: T5.mapping_genes
Table 5. Genes mapped by differential genetic variants using positional, eQTL and chromotin interaction mapping strategies in FUMA.
Genes mapped by all three strategies are highlighted in bold. Strat bp=start position of one gene; End bp=End position of one gene; pLI=probability of loss of function mutation intolerance (higher scores indicate higher probability); ncRVIS=Non-coding residual variation intolerance score. The higher the score is, the more intolerant to noncoding variants the gene is; posMap SNPs=SNPs mapped to th…
Gene_name	entrezID	chr	start	end	Positional_mapping	eQTL_mapping	CI_mapping	minGwasP	pLI	ncRVIS	strand	posMapMaxCADD	eqtlMapminP	eqtlMapminQ	eqtlMapts	eqtlDirection	ciMapts	IndSigSNPs	GenomicLocus
ADH1B	125	4	100226121	100242558	Yes	Yes	Yes	1.57906e-11	0.193828	0.481579	-1	13.86	8.31674e-07	1.20636e-06	GTEx/v8/Artery_Aorta	-	Liver:IMR90	rs1229984;rs1154442	1
EIF4E	1977	4	99792835	99851788	No	Yes	Yes	1.79434e-08	0.983573	0.732919	-1	0	2.8913e-07	0.000949721	eQTLGen_cis_eQTLs	-	Left_Ventricle:IMR90:Mesenchymal_Stem_Cell:Mesendoderm:Trophoblast-like_Cell	rs1154442	1
ADH4	127	4	100044808	100078949	No	Yes	Yes	1.57906e-11	7.01336e-06	0.91136	-1	0	6.45293e-09	3.26054e-31	GTEx/v8/Adipose_Subcutaneous:GTEx/v8/Artery_Aorta:GTEx/v8/Artery_Tibial:GTEx/v8/Esophagus_Mucosa:GTEx/v8/Esophagus_Muscularis:GTEx/v8/Lung:GTEx/v8/Muscle_Skeletal:GTEx/v8/Nerve_Tibial:GTEx/v7/Adipose_Subcutaneous:GTEx/v7/Esophagus_Mucosa:GTEx/v6/Adipose_Subcutaneous	+	Left_Ventricle:Liver:IMR90:Mesenchymal_Stem_Cell:Mesendoderm:Trophoblast-like_Cell:hESC	rs1154442;rs1154442:rs1229984	1
STPG2	285555	4	98105244	99064391	No	No	Yes	1.79434e-08	1.00567e-12	-0.234276	-1	0	NA	NA	NA	NA	Mesenchymal_Stem_Cell	rs1154442	1
RAP1GDS1	5910	4	99182535	99365012	No	No	Yes	1.79434e-08	0.824878	NA	1	0	NA	NA	NA	NA	IMR90:Mesenchymal_Stem_Cell:Mesendoderm	rs1154442	1
TSPAN5	10098	4	99391518	99579780	No	No	Yes	1.79434e-08	0.927949	-0.439719	-1	0	NA	NA	NA	NA	IMR90:Mesenchymal_Stem_Cell:Mesendoderm:Trophoblast-like_Cell:hESC	rs1154442	1
ADH6	130	4	100123795	100140694	No	No	Yes	1.57906e-11	0.00201652	-0.296377	-1	0	8.13267e-05	5.35597e-10	GTEx/v8/Adipose_Subcutaneous	-	Aorta:Left_Ventricle:Liver:IMR90:Mesenchymal_Stem_Cell:Mesendoderm:Trophoblast-like_Cell:hESC	rs1154442;rs1154442:rs1229984	1
DAPP1	27071	4	100737990	100791311	No	No	Yes	1.79434e-08	0.183494	0.348165	1	0	NA	NA	NA	NA	Mesendoderm:hESC	rs1154442	1
METAP1	23173	4	99916771	99983964	No	Yes	No	1.79434e-08	0.0435477	-0.0032315	1	0	1.3819e-06	1.31372e-12	eQTLGen_cis_eQTLs:GTEx/v8/Skin_Sun_Exposed_Lower_leg	+	NA	rs1154442	1
ADH1A	124	4	100197524	100212185	No	Yes	No	1.79434e-08	6.68922e-08	0.125384	-1	0	2.91109e-08	3.05862e-57	DICE/B_cell_naive:GTEx/v8/Adipose_Subcutaneous:GTEx/v8/Artery_Aorta:GTEx/v8/Artery_Tibial:GTEx/v7/Adipose_Subcutaneous:GTEx/v7/Artery_Aorta:GTEx/v6/Adipose_Subcutaneous	-	NA	rs1154442	1
MTTP	4547	4	100484918	100545156	No	Yes	No	1.79434e-08	0.0125834	0.759771	1	0	3.64088e-05	0.0152515	GTEx/v8/Colon_Sigmoid	+	NA	rs1154442	1
ADH5	128	4	99992132	100009952	No	No	No	1.68793e-07	9.11478e-07	2.3443	-1	0	0.000159608	1.78169e-25	GTEx/v8/Whole_Blood	+	NA	rs1154442	1

## Sheet: T6.GWGAS
Table 6. Genes identified by genome-wide gene-based association study (GWGAS) in MAGMA.
Genes with an adjusted p-value (FDR) below 0.05 are highlighted in bold. Chr=chromosome; Start Bp=start position of one gene; Stop Bp=stop position of one gene; nSNPs=number of SNPs in the GWAS mapped to the gene; Z=Z-statistic of the gene-based test in MAGMA; P=Two sided gene-based P-value.
Gene_name	CHR	START	STOP	nSNPs	Z	P	P(FDR)
MTFR1	8	66556969	66683496	232	3.9711	3.5764e-05	0.447493
ATF6B	6	32065953	32096030	31	3.8498	5.9102e-05	0.447493
KREMEN2	16	3013945	3018384	12	3.7133	0.00010229	0.447493
SLC25A52	18	29339525	29340843	1	3.6734	0.00011966	0.447493
ALPK1	4	113206665	113363776	370	3.6423	0.00013512	0.447493
ENTPD4	8	23243296	23315208	185	3.626	0.00014395	0.447493
DGAT2	11	75470557	75512579	32	3.5025	0.00023042	0.562638
PCSK2	20	17206752	17465223	803	3.4663	0.00026387	0.562638
BEND4	4	42112955	42154895	84	3.4315	0.00030009	0.562638
LGR4	11	27387508	27494322	168	3.4301	0.00030165	0.562638
TNXB	6	32008931	32083111	118	3.363	0.00038546	0.6536
C6orf141	6	49518113	49529620	50	3.333	0.00042954	0.667648
RP11-10J21.3	8	142264664	142266916	6	3.2657	0.0005459	0.672984
TRIM22	11	5710919	5758319	258	3.257	0.0005629	0.672984
CUEDC2	10	104183002	104192418	13	3.2568	0.00056346	0.672984
OTUD3	1	20209006	20239438	61	3.2456	0.00058594	0.672984
LECT1	13	53277399	53313947	81	3.1995	0.00068836	0.672984
SAA1	11	18287721	18291524	18	3.1943	0.0007009	0.672984
AKR1C2	10	5029967	5060223	178	3.1564	0.00079864	0.672984
SUGT1	13	53226844	53275044	117	3.1402	0.00084428	0.672984
MALRD1	10	19492779	20079330	2173	3.1205	0.00090277	0.672984
LYPD2	8	143831568	143833952	7	3.1165	0.00091504	0.672984
RNF112	17	19314438	19320589	9	3.1149	0.00091999	0.672984
TPD52L3	9	6328349	6331900	8	3.108	0.00094176	0.672984
KCNV1	8	110975874	110988076	13	3.0856	0.0010156	0.672984
SERINC2	1	31882412	31907525	60	3.0568	0.0011187	0.672984
SMAD2	18	45357922	45457515	140	3.0456	0.0011611	0.672984
UBE2J1	6	90036344	90062567	42	3.0388	0.0011875	0.672984
FBXL19	16	30934376	30960104	23	3.0271	0.0012346	0.672984
STK19	6	31938868	31950598	13	3.0236	0.0012488	0.672984
LRRD1	7	91741473	91808845	92	3.0223	0.0012543	0.672984
VPS36	13	52986737	53024763	65	3.0215	0.0012575	0.672984
KLHL21	1	6650784	6674667	33	3.0157	0.0012818	0.672984
PKMYT1	16	3018025	3030540	14	3.0115	0.0013	0.672984
HAO2	1	119911402	119936753	53	3.0099	0.0013065	0.672984
BDNF	11	27676440	27743605	97	3.0037	0.0013334	0.672984
PCSK9	1	55505221	55530525	99	3.0034	0.001335	0.672984
RPH3A	12	113008184	113336686	537	2.9892	0.0013987	0.684483
TOR1A	9	132575223	132586413	18	2.971	0.0014841	0.684483
THSD1	13	52951305	52980629	58	2.9709	0.0014849	0.684483
MTURN	7	30174426	30202378	75	2.9668	0.0015046	0.684483
PCLO	7	82383329	82792246	987	2.9526	0.0015757	0.699526
HS6ST1	2	128994290	129076151	242	2.9354	0.0016657	0.699526
CYP51A1	7	91741465	91772266	51	2.9272	0.0017099	0.699526
SIM1	6	100832891	100912805	134	2.9258	0.0017181	0.699526
TMEM59L	19	18718240	18731849	38	2.9202	0.0017491	0.699526
TECPR2	14	102829300	102968818	330	2.9119	0.0017963	0.699526
RAPGEF1	9	134452157	134615461	364	2.9086	0.0018151	0.699526
C11orf35	11	554855	560779	26	2.9048	0.0018377	0.699526
ABHD2	15	89630690	89745591	213	2.879	0.001995	0.74154
TTLL7	1	84330711	84464833	313	2.8724	0.0020368	0.74154
YEATS2	3	183415606	183530413	165	2.862	0.0021052	0.74154
AC021860.1	4	38628029	38666430	88	2.8617	0.0021071	0.74154
C12orf40	12	40019969	40302102	527	2.8533	0.0021634	0.74489
TGFB1I1	16	31482906	31489281	3	2.8441	0.002227	0.74489
C7orf71	7	26677490	26686889	22	2.8377	0.0022722	0.74489
HOXC13	12	54332535	54340328	16	2.8362	0.0022826	0.74489
MTA2	11	62360686	62369312	10	2.8315	0.0023163	0.74489
FAM50B	6	3849620	3851551	2	2.8226	0.0023817	0.751705
TTC22	1	55245385	55266940	58	2.8156	0.0024344	0.751705
C1D	2	68268262	68338080	63	2.8068	0.0025014	0.751705
PLA2G4A	1	186798085	186958113	378	2.8034	0.0025284	0.751705
CKAP2	13	53029564	53050763	41	2.802	0.002539	0.751705
ST6GALNAC6	9	130647600	130667687	31	2.7906	0.0026302	0.761668
SLC45A4	8	142217265	142318404	320	2.7816	0.0027047	0.761668
EEF1G	11	62327073	62342401	21	2.7711	0.0027933	0.761668
GGACT	13	101183810	101241782	101	2.7698	0.0028049	0.761668
TNPO3	7	128594948	128695198	183	2.7651	0.0028452	0.761668
AC013468.1	2	190642909	190643157	2	2.7645	0.0028501	0.761668
PRKACG	9	71627469	71629039	3	2.7636	0.0028585	0.761668
LSM6	4	147096837	147121152	63	2.7586	0.0029029	0.762604
Z98049.1	6	166945369	166947709	2	2.7534	0.0029489	0.763327
PCDH7	4	30722037	31148422	982	2.7491	0.0029875	0.763327
PIGT	20	44044717	44054884	14	2.736	0.0031093	0.775196
OR6K6	1	158724510	158725681	2	2.7345	0.003124	0.775196
TSRM	7	113091127	113091457	1	2.728	0.0031857	0.775196
KPNA5	6	117002350	117063029	84	2.7265	0.0032002	0.775196
COG6	13	40229764	40365802	311	2.7177	0.0032869	0.78599
BNIP3L	8	26240414	26363152	409	2.7111	0.0033527	0.791577
AKAP9	7	91570181	91739987	267	2.7066	0.0033988	0.79243
PHF13	1	6673745	6684093	18	2.6946	0.0035233	0.794312
C22orf23	22	38339528	38349676	7	2.6909	0.0035631	0.794312
TAOK3	12	118587606	118810750	343	2.6877	0.003597	0.794312
LOR	1	153232176	153234598	5	2.6868	0.0036069	0.794312
RPS14	5	149822753	149829319	23	2.6856	0.0036198	0.794312
CD38	4	15779898	15854853	226	2.6694	0.0037997	0.814829
DYNLT1	6	159057506	159065771	10	2.6583	0.0039268	0.814829
NAP1L1	12	76438670	76478813	47	2.6549	0.0039669	0.814829
MIR3654	11	62327075	62359003	35	2.6543	0.0039739	0.814829
MAP6D1	3	183533664	183543382	25	2.6542	0.0039745	0.814829
PPP4R1	18	9546789	9615238	178	2.6459	0.0040738	0.814829
ADH1B	4	100226121	100242558	33	2.6425	0.0041151	0.814829
LOXL2	8	23154702	23282841	666	2.6355	0.004201	0.814829
FIGLA	2	71004442	71017775	47	2.6334	0.0042272	0.814829
CCDC85A	2	56411258	56613308	498	2.6314	0.0042515	0.814829
SPECC1	17	19912657	20222339	619	2.6303	0.0042652	0.814829
PRSS1	7	142457319	142460923	4	2.6281	0.0042929	0.814829
BID	22	18216906	18257536	125	2.6279	0.0042962	0.814829
OR4E2	14	22133297	22134238	4	2.6256	0.0043249	0.814829
NDUFAF4	6	97337189	97345757	25	2.6206	0.0043884	0.818524
MTRNR2L5	10	57358750	57360488	5	2.6166	0.0044402	0.819986
TXNDC12	1	52485803	52521843	55	2.6106	0.0045194	0.825218
SETD1A	16	30968615	30996437	29	2.6054	0.0045887	0.825218
ASNSD1	2	190526111	190535557	21	2.604	0.0046065	0.825218
RLBP1	15	89753100	89764982	23	2.6012	0.0046455	0.825218
DMAP1	1	44679127	44686353	9	2.5922	0.0047688	0.833971
KTI12	1	52497775	52499488	5	2.5911	0.0047842	0.833971
DENND1A	9	126141933	126692431	1086	2.5813	0.0049212	0.834999
TMPRSS5	11	113558272	113577095	55	2.5793	0.0049497	0.834999
SLC25A15	13	41363548	41384247	60	2.5792	0.0049508	0.834999
GPR63	6	97242002	97285353	90	2.5761	0.0049958	0.834999
TSPAN1	1	46640745	46651630	11	2.5714	0.0050641	0.834999
GLIPR1L2	12	75784850	75826468	132	2.5693	0.0050955	0.834999
CCDC61	19	46498339	46524576	93	2.5641	0.005172	0.834999
ZNF517	8	146024261	146036554	43	2.5634	0.0051821	0.834999
OR8B8	11	124310022	124311054	1	2.5627	0.005193	0.834999
LAMP3	3	182840001	182881627	148	2.5567	0.0052835	0.842289
IL26	12	68595131	68619601	60	2.5466	0.005439	0.853131
WBP1L	10	104503727	104576021	183	2.5406	0.0055325	0.853131
NEU1	6	31825436	31830683	4	2.5398	0.0055452	0.853131
STK17B	2	196998290	197041227	109	2.5329	0.0056568	0.853131
MFAP3	5	153418466	153600038	430	2.5304	0.005697	0.853131
RHBDL1	16	725666	728268	1	2.5303	0.0056979	0.853131
TOR4A	9	140172201	140177093	3	2.5293	0.0057152	0.853131
HNRNPA1L2	13	53191605	53217919	69	2.5243	0.0057964	0.853131
C9orf173	9	140145713	140147934	3	2.5243	0.0057966	0.853131
FPR3	19	52298416	52329442	89	2.5235	0.0058089	0.853131
POU2F1	1	167190066	167396582	237	2.5163	0.0059301	0.861836
ALOX5	10	45869661	45941561	185	2.5139	0.0059696	0.861836
FCER2	19	7753644	7767032	137	2.5115	0.0060103	0.861836
PTPRM	18	7566780	8406859	2031	2.509	0.006053	0.861836
SUDS3	12	118814185	118855840	85	2.5048	0.0061262	0.865651
HSD3B7	16	30996519	31000473	6	2.4849	0.0064788	0.880896
TNF	6	31543344	31546113	5	2.4838	0.0065	0.880896
ATP6V1G2-DDX39B	6	31497996	31514385	22	2.4805	0.0065606	0.880896
TM6SF1	15	83776159	83813606	31	2.4784	0.0065983	0.880896
MRRF	9	125026882	125085743	22	2.4764	0.0066354	0.880896
NME4	16	446725	460367	34	2.4696	0.0067635	0.880896
PRR14	16	30662038	30667761	1	2.4666	0.0068192	0.880896
PACS1	11	65837834	66012218	250	2.4639	0.0068722	0.880896
SLC2A13	12	40148823	40499891	692	2.4524	0.0070952	0.880896
IL33	9	6215805	6257983	116	2.4498	0.0071474	0.880896
CAPS2	12	75669759	75784708	176	2.4496	0.0071501	0.880896
NKAIN2	6	124125286	125146803	2390	2.449	0.0071625	0.880896
ATXN7L2	1	110026101	110035426	9	2.4479	0.0071853	0.880896
LY6G6F	6	31674640	31685581	1	2.4453	0.0072359	0.880896
MEGT1	6	31674681	31685695	1	2.4453	0.0072359	0.880896
XXbac-BPG32J3.20	6	31654739	31681849	1	2.4453	0.0072359	0.880896
TIFAB	5	134779908	134788089	32	2.4437	0.007269	0.880896
WDR41	5	76721795	76916436	628	2.4437	0.0072695	0.880896
HPS6	10	103825147	103827792	2	2.4433	0.0072759	0.880896
GFY	19	49927006	49932075	1	2.4431	0.007281	0.880896
RAB43	3	128806412	128841644	25	2.443	0.0072825	0.880896
RDH5	12	56114151	56118489	9	2.442	0.0073025	0.880896
NKAIN3	8	63161150	63912211	2039	2.4392	0.0073603	0.880896
PDE7A	8	66629745	66754557	243	2.4367	0.0074102	0.880896
C1orf43	1	154179182	154193104	12	2.4355	0.0074349	0.880896
ZNF747	16	30537244	30546668	4	2.434	0.0074674	0.880896
ZNF747	16	30537244	30546173	3	2.4309	0.0075302	0.880896
MMP20	11	102447566	102496063	222	2.4277	0.0075971	0.880896
ACVR1C	2	158383279	158485517	105	2.4274	0.0076037	0.880896
RFC4	3	186507669	186524847	27	2.4204	0.0077523	0.891472
C5orf20	5	134779905	134783038	19	2.4146	0.0078769	0.891472
ADCK3	1	227085237	227175246	176	2.4137	0.0078952	0.891472
CADPS	3	62384022	62861054	1505	2.4107	0.0079602	0.891472
KMT2B	19	36208921	36229779	37	2.4041	0.0081072	0.891472
MYO1G	7	45002261	45018697	35	2.403	0.0081299	0.891472
PGM1	1	64058947	64125916	182	2.4008	0.0081801	0.891472
ABHD14A	3	52005442	52015212	4	2.395	0.0083094	0.891472
ISY1-RAB43	3	128806418	128879879	57	2.3934	0.0083457	0.891472
PODXL	7	131185021	131242976	146	2.3923	0.0083723	0.891472
STXBP1	9	130374544	130457460	62	2.3888	0.0084517	0.891472
KRT4	12	53200333	53208335	18	2.3851	0.0085378	0.891472
P4HA1	10	74766975	74856732	125	2.3796	0.0086665	0.891472
LGALS9B	17	20352708	20370852	11	2.3735	0.0088095	0.891472
NOC3L	10	96075004	96122716	101	2.373	0.0088217	0.891472
COLQ	3	15491640	15563258	203	2.3725	0.008834	0.891472
C12orf79	12	92378756	92536690	368	2.3707	0.0088772	0.891472
INPPL1	11	71934745	71950149	22	2.3702	0.0088893	0.891472
RAC2	22	37621301	37640488	56	2.3695	0.0089069	0.891472
GLIPR1L1	12	75728419	75764340	60	2.3681	0.0089404	0.891472
MOK	14	102690837	102771537	182	2.3675	0.0089548	0.891472
POU3F1	1	38509523	38512450	1	2.3665	0.0089774	0.891472
BAZ2B	2	160175490	160473203	756	2.3665	0.0089776	0.891472
MSH5	6	31707725	31732622	41	2.3662	0.0089849	0.891472
KMT2E	7	104654626	104754808	110	2.3629	0.009067	0.891472
TMPRSS11A	4	68775103	68829858	135	2.3626	0.0090731	0.891472
OMP	11	76813886	76814377	2	2.3593	0.0091548	0.891472
SMIM17	19	57154513	57167134	42	2.3585	0.0091747	0.891472
RNF219	13	79188426	79233314	80	2.3574	0.0092013	0.891472
AQP12B	2	241615835	241622323	14	2.3546	0.0092703	0.891472
FABP3	1	31838472	31849697	15	2.3518	0.0093421	0.891472
CDH15	16	89238175	89261900	84	2.3512	0.0093565	0.891472
KRTAP4-2	17	39333698	39334460	5	2.35	0.0093862	0.891472
UCKL1	20	62571186	62587769	29	2.3474	0.0094528	0.891472
DIRAS3	1	68511645	68517314	11	2.346	0.0094883	0.891472
OR5H1	3	97851542	97852483	2	2.3453	0.0095066	0.891472
UBE2S	19	55912652	55919145	13	2.3453	0.0095068	0.891472
NSUN5	7	72716514	72722864	2	2.3451	0.0095119	0.891472
POP1	8	99129525	99172062	177	2.3432	0.009559	0.891472
ARAP1	11	72396114	72504644	245	2.3406	0.0096252	0.89318
SIX6	14	60975669	60979568	6	2.3364	0.0097361	0.893659
ONECUT2	18	55102917	55158529	111	2.3363	0.0097384	0.893659
SIL1	5	138282409	138629246	382	2.3349	0.0097741	0.893659
DCT	13	95089558	95131936	135	2.3291	0.009927	0.895607
PPRC1	10	103892787	103910082	15	2.3244	0.010053	0.895607
MSH5-SAPCD1	6	31707797	31732628	40	2.3232	0.010084	0.895607
ADH6	4	100123795	100140694	28	2.3154	0.010296	0.895607
SCIN	7	12610203	12693228	237	2.3142	0.01033	0.895607
GRM3	7	86273230	86494200	356	2.3107	0.010424	0.895607
C19orf55	19	36249044	36261930	29	2.3066	0.010538	0.895607
YLPM1	14	75230069	75322244	139	2.3064	0.010544	0.895607
ZBTB48	1	6640061	6649340	8	2.3054	0.010571	0.895607
HSD3B2	1	119957554	119965658	23	2.3035	0.010626	0.895607
PDIA2	16	333152	337215	10	2.3032	0.010635	0.895607
ISY1	3	128846258	128880136	27	2.3029	0.010642	0.895607
RP11-676J12.7	17	812872	814452	7	2.3025	0.010653	0.895607
KRTAP4-1	17	39340354	39341594	11	2.3015	0.010681	0.895607
MICB	6	31462658	31478901	147	2.3008	0.010703	0.895607
EP300	22	41487790	41576081	103	2.2983	0.010771	0.895607
IL34	16	70613798	70694585	238	2.2958	0.010842	0.895607
BTD	3	15642848	15687329	71	2.2947	0.010874	0.895607
OR6P1	1	158532441	158533394	3	2.294	0.010894	0.895607
TMEM102	17	7338762	7340998	3	2.294	0.010894	0.895607
GPR97	16	57702099	57723975	75	2.2931	0.010922	0.895607
DGKG	3	185823457	186080026	512	2.2909	0.010985	0.895607
THEM6	8	143808621	143818345	22	2.2905	0.010995	0.895607
TAF13	1	109605108	109618624	37	2.29	0.01101	0.895607
DNAJB11	3	186285192	186315061	79	2.2875	0.011084	0.895607
KLHL2	4	166128770	166244308	264	2.2865	0.011113	0.895607
TRIM27	6	28870779	28891766	6	2.285	0.011156	0.895607
NELFB	9	140149625	140167998	49	2.2802	0.011298	0.895607
SFXN2	10	104474295	104503249	43	2.2789	0.011336	0.895607
NUDT3	6	34247456	34360451	219	2.2765	0.01141	0.895607
GMCL1	2	70056774	70108528	67	2.2756	0.011436	0.895607
HELT	4	185939995	185941958	7	2.2749	0.011457	0.895607
KLHL32	6	97372605	97588630	630	2.2746	0.011466	0.895607
HAS2	8	122624356	122653630	70	2.2742	0.011478	0.895607
PRRC2A	6	31588497	31605548	1	2.2736	0.011494	0.895607
ZNF30	19	35417807	35436074	63	2.2726	0.011524	0.895607
ZDHHC11	5	710471	851101	116	2.2695	0.011619	0.899243
RPS10-NUDT3	6	34256547	34393825	242	2.2653	0.011747	0.899974
ITGAD	16	31404633	31437826	34	2.264	0.011788	0.899974
BASP1	5	17065707	17276943	550	2.2595	0.011926	0.899974
BRK1	3	10157276	10168874	45	2.257	0.012004	0.899974
FUT2	19	49199228	49209207	36	2.2554	0.012054	0.899974
DAPK2	15	64199235	64364232	431	2.2497	0.012234	0.899974
OR14I1	1	248844628	248845629	5	2.2493	0.012247	0.899974
CHADL	22	41625517	41636938	17	2.2457	0.01236	0.899974
RP11-73M18.2	14	104029299	104152261	258	2.2419	0.012485	0.899974
SSBP3-AS1	1	54703710	54704736	4	2.2414	0.0125	0.899974
FOXJ3	1	42642210	42801548	218	2.2396	0.012559	0.899974
BRI3BP	12	125478246	125515777	137	2.2361	0.012674	0.899974
COG4	16	70514471	70557468	35	2.2332	0.012769	0.899974
JADE2	5	133860003	133918918	139	2.2328	0.012781	0.899974
DHX34	19	47852538	47885961	79	2.2302	0.012868	0.899974
SPATA25	20	44515128	44516274	2	2.2285	0.012925	0.899974
PRKACB	1	84543745	84704181	188	2.227	0.012972	0.899974
ECD	10	74889913	74928813	90	2.2265	0.01299	0.899974
ZFP62	5	180274611	180288286	41	2.2245	0.013056	0.899974
NUDT13	10	74870217	74891586	40	2.2239	0.013077	0.899974
BNC1	15	83924655	83953466	31	2.2218	0.013147	0.899974
PSEN2	1	227057885	227083806	66	2.2201	0.013206	0.899974
SRCAP	16	30709530	30755602	15	2.2182	0.01327	0.899974
ANKAR	2	190539016	190625919	116	2.2174	0.013298	0.899974
ZNF671	19	58231119	58238992	14	2.2159	0.013349	0.899974
WFDC11	20	44277202	44298909	69	2.2146	0.013395	0.899974
TMC2	20	2517253	2622430	384	2.2129	0.013452	0.899974
DEFB136	8	11831446	11832108	3	2.2122	0.013475	0.899974
MRPL37	1	54649714	54691137	81	2.2117	0.013493	0.899974
TMEM99	17	38975358	38992522	41	2.2106	0.013533	0.899974
ABHD14A-ACY1	3	52009066	52023199	10	2.2104	0.01354	0.899974
ACY1	3	52009066	52023213	10	2.2104	0.01354	0.899974
SF3B3	16	70557691	70608820	51	2.2102	0.013547	0.899974
TAF6	7	99704693	99717464	14	2.21	0.013554	0.899974
KLRC1	12	10594863	10607284	38	2.2074	0.013642	0.899974
KLC1	14	104028233	104167888	292	2.2047	0.013738	0.899974
ALG11	13	52586534	52603800	23	2.2032	0.013789	0.899974
NKX6-3	8	41502697	41508855	19	2.2032	0.01379	0.899974
HLA-C	6	31236526	31239907	19	2.2031	0.013795	0.899974
NPIPB15	16	74411776	74425978	3	2.203	0.013798	0.899974
FAM114A2	5	153369688	153418496	126	2.203	0.013799	0.899974
RP11-644F5.10	12	56109820	56118487	11	2.2024	0.01382	0.899974
HPS5	11	18300223	18343745	101	2.2022	0.013827	0.899974
SLC39A10	2	196440701	196602426	266	2.2	0.013902	0.899974
DNAJC11	1	6694228	6761984	111	2.1992	0.013931	0.899974
SSBP3	1	54691105	54879152	413	2.1979	0.013979	0.899974
MBD3L1	19	8943074	8954016	16	2.1972	0.014002	0.899974
MSL1	17	38278551	38293042	15	2.1962	0.014038	0.899974
FAIM2	12	50260679	50298000	78	2.1948	0.014088	0.899974
HCRTR1	1	32083287	32098119	31	2.1947	0.014092	0.899974
PNN	14	39644387	39652422	17	2.1928	0.014159	0.899974
ORMDL1	2	190635049	190649097	28	2.1907	0.014237	0.899974
NBPF10	1	145289772	145370303	2	2.1903	0.014252	0.899974
OVOL2	20	17937623	18039832	355	2.1886	0.014311	0.899974
OR10X1	1	158548709	158549689	5	2.1886	0.014314	0.899974
RERE	1	8412457	8877702	534	2.1873	0.01436	0.899974
BCL11A	2	60678302	60780702	125	2.1864	0.014393	0.899974
STXBP5	6	147525561	147706866	141	2.1831	0.014515	0.899974
OR56A1	11	6047901	6048971	1	2.1816	0.014569	0.899974
ZNF251	8	145946298	145981802	26	2.1806	0.014608	0.899974
TRIM69	15	45021186	45060027	120	2.1804	0.014615	0.899974
TRPV6	7	142568956	142583507	50	2.1759	0.01478	0.899974
ARMC3	10	23216953	23326518	244	2.1755	0.014798	0.899974
FGFRL1	4	1003724	1020685	51	2.1751	0.014812	0.899974
TCL1B	14	96152754	96158980	23	2.1728	0.014896	0.899974
AC007204.1	19	20047769	20048639	1	2.1723	0.014915	0.899974
FAM178A	10	102672326	102724893	65	2.1711	0.014962	0.899974
SLC44A4	6	31830969	31846823	48	2.1688	0.015048	0.899974
FSIP2	2	186603355	186698017	197	2.1675	0.015097	0.899974
ICAM1	19	10381511	10397291	32	2.1669	0.015123	0.899974
HDGFRP3	15	83784320	83876770	104	2.1646	0.015209	0.899974
KRT20	17	39032193	39041479	26	2.164	0.015233	0.899974
OMA1	1	58881056	59012474	444	2.1629	0.015275	0.899974
UGGT2	13	96453834	96705736	407	2.1617	0.015321	0.899974
FAM195A	16	691813	698474	4	2.161	0.015349	0.899974
CSRP2BP	20	18118762	18169031	133	2.1604	0.015372	0.899974
IKBKE	1	206643791	206670223	72	2.1601	0.015382	0.899974
MGME1	20	17949556	17971765	66	2.1599	0.015392	0.899974
CD200R1L	3	112534556	112565703	106	2.1569	0.015507	0.903864
GRM6	5	178405328	178423207	45	2.155	0.015582	0.905406
BFSP1	20	17474550	17549865	198	2.153	0.01566	0.907113
FAM168A	11	73111532	73309234	212	2.1474	0.01588	0.912131
DECR2	16	451826	462487	19	2.1462	0.015927	0.912131
DDN	12	49388932	49393092	3	2.1402	0.01617	0.912131
GPER1	7	1121844	1133451	35	2.1375	0.016279	0.912131
RHBDL3	17	30593195	30651680	156	2.1349	0.016386	0.912131
CLEC4F	2	71035775	71047732	23	2.1346	0.016397	0.912131
AC003102.1	17	42325758	42327236	1	2.1345	0.016402	0.912131
ATXN10	22	46067678	46241187	321	2.1339	0.016425	0.912131
KIAA1324L	7	86506222	86689015	402	2.1339	0.016427	0.912131
KLHL42	12	27932953	27955973	38	2.1334	0.016446	0.912131
TUT1	11	62342517	62359649	14	2.1312	0.016538	0.912131
TOR1B	9	132565432	132573560	13	2.1292	0.016621	0.912131
C6orf164	6	88106840	88109467	10	2.1287	0.01664	0.912131
CDH20	18	59000815	59223006	428	2.1277	0.016681	0.912131
CCDC88A	2	55514978	55647057	359	2.1271	0.016707	0.912131
ZNF853	7	6655248	6663921	22	2.1271	0.016707	0.912131
HLA-B	6	31321649	31324965	123	2.1263	0.016741	0.912131
FAM170A	5	118965254	118971517	30	2.1259	0.016754	0.912131
ASB13	10	5680830	5708558	128	2.1259	0.016756	0.912131
GOLGA7B	10	99609996	99631337	32	2.1241	0.016829	0.912131
C1orf189	1	154171848	154178809	2	2.1225	0.016898	0.912131
CDH7	18	63417488	63548638	354	2.1225	0.016898	0.912131
TMEM52B	12	10323141	10344400	73	2.122	0.016919	0.912131
LRRC58	3	120043356	120068186	56	2.1198	0.01701	0.912131
POU4F1	13	79172497	79177673	4	2.1195	0.017026	0.912131
EML4	2	42396490	42559688	398	2.1188	0.017052	0.912131
AP000688.1	21	37402368	37417818	46	2.1185	0.017067	0.912131
GLIPR1	12	75874460	75897633	50	2.1152	0.017208	0.914266
TLE1	9	84198598	84304220	296	2.1145	0.017234	0.914266
STARD10	11	72465774	72504726	69	2.1141	0.017254	0.914266
BNC2	9	16409501	16870841	1294	2.1077	0.017528	0.917875
NPAT	11	108027942	108093369	65	2.1063	0.017589	0.917875
COL16A1	1	32117848	32169920	79	2.1061	0.017597	0.917875
SYPL2	1	110009180	110024759	36	2.1058	0.017613	0.917875
AC003006.7	19	58193413	58264943	132	2.1055	0.017625	0.917875
UBAP2L	1	154192655	154243986	62	2.1043	0.017678	0.917875
KIAA1429	8	95499921	95565757	254	2.1036	0.017706	0.917875
AP000783.1	11	123301058	123306427	15	2.1034	0.017717	0.917875
KDM2B	12	121866900	122018920	213	2.1023	0.017765	0.917875
AOC3	17	41003201	41010147	2	2.0987	0.017923	0.919636
FANCD2	3	10068098	10143614	180	2.0982	0.017945	0.919636
KCNJ12	17	21279509	21323179	28	2.0981	0.017947	0.919636
BTG1	12	92536286	92539673	10	2.0947	0.0181	0.924935
DYNC2LI1	2	44001178	44037149	120	2.0914	0.018246	0.929848
GPIHBP1	8	144295068	144299044	18	2.0842	0.01857	0.939123
QTRTD1	3	113724680	113807269	99	2.0835	0.018603	0.939123
LIN37	19	36239262	36245420	13	2.082	0.018671	0.939123
DHRS2	14	24099324	24114848	4	2.0819	0.018675	0.939123
RPS10	6	34385231	34393902	12	2.0815	0.018696	0.939123
TMEM252	9	71151496	71155783	6	2.0791	0.018803	0.939123
SSTR5	16	1122756	1131454	29	2.079	0.018811	0.939123
TRDMT1	10	17184253	17244053	192	2.0729	0.019089	0.939123
EML1	14	100204030	100408397	501	2.071	0.01918	0.939123
DGKE	17	54911460	54946036	66	2.0706	0.019197	0.939123
SAPCD1	6	31730576	31732628	3	2.0692	0.019266	0.939123
RFWD2	1	175913967	176176629	547	2.0677	0.019336	0.939123
ATP6V1F	7	128502880	128505898	7	2.0658	0.019423	0.939123
PRPH2	6	42664340	42690312	88	2.0655	0.019436	0.939123
PRR9	1	153190060	153191793	4	2.0621	0.0196	0.939123
NFKB2	10	104153867	104162281	9	2.0562	0.019882	0.939123
PAPSS1	4	108511433	108641608	326	2.0553	0.019927	0.939123
FAM207A	21	46359925	46396904	96	2.0541	0.019982	0.939123
GLOD4	17	660337	685581	47	2.0535	0.020011	0.939123
FAM81B	5	94727048	94786158	172	2.0529	0.02004	0.939123
NCR3	6	31556672	31560762	14	2.0494	0.02021	0.939123
MT1X	16	56716336	56718108	10	2.0491	0.020225	0.939123
DKK1	10	54074056	54077802	6	2.0485	0.020258	0.939123
TM2D3	15	102161847	102192594	52	2.0473	0.020314	0.939123
GPR31	6	167569759	167571817	2	2.047	0.02033	0.939123
CNOT4	7	135046547	135194875	187	2.0466	0.020347	0.939123
AC023632.1	8	95558771	95560630	8	2.0463	0.020365	0.939123
LHX9	1	197881037	197904608	30	2.0433	0.020513	0.939123
EML3	11	62369690	62380237	18	2.0431	0.020519	0.939123
HAX1	1	154244987	154248351	2	2.0425	0.020551	0.939123
PRSS53	16	31094746	31100949	9	2.042	0.020576	0.939123
STC1	8	23699428	23712320	23	2.041	0.020623	0.939123
GXYLT1	12	42475647	42538681	121	2.0408	0.020636	0.939123
EIF4A2	3	186500994	186507689	9	2.0402	0.020664	0.939123
AC124890.1	12	69186125	69187743	2	2.0399	0.020679	0.939123
CAGE1	6	7326889	7389976	176	2.0388	0.020733	0.939123
CDRT1	17	15468798	15522826	159	2.0385	0.020748	0.939123
KIAA1407	3	113682984	113775460	82	2.038	0.020775	0.939123
KTN1	14	56025790	56168244	350	2.0355	0.020899	0.939123
ALKBH3	11	43902361	43941816	144	2.0338	0.020985	0.939123
NFIB	9	14081842	14398982	605	2.0326	0.021047	0.939123
ZNF646	16	31085743	31095517	12	2.0325	0.021049	0.939123
AC002398.9	19	36236579	36245420	19	2.0303	0.021165	0.939123
WFDC10B	20	44313292	44333658	64	2.0301	0.021175	0.939123
PTCD2	5	71616194	71656052	31	2.0298	0.021188	0.939123
KBTBD4	11	47593749	47600567	4	2.0294	0.021208	0.939123
SYT16	14	62453803	62568431	456	2.0291	0.021222	0.939123
EIF2S2	20	32676104	32700138	18	2.0258	0.021392	0.939123
MAP3K9	14	71189243	71276251	228	2.0238	0.021494	0.939123
TRPV5	7	142605267	142630905	63	2.0231	0.02153	0.939123
CDK5R1	17	30813637	30818274	2	2.0227	0.021552	0.939123
UNG	12	109535379	109548797	16	2.021	0.021641	0.939123
C9orf38	9	6467618	6470375	10	2.0206	0.02166	0.939123
TMEM54	1	33360195	33367039	7	2.0192	0.021733	0.939123
TOR3A	1	179050512	179067158	41	2.0187	0.02176	0.939123
ATG4D	19	10654571	10664094	21	2.0179	0.0218	0.939123
OR2G6	1	248684916	248685964	1	2.0169	0.021855	0.939123
GNAI3	1	110091233	110136975	47	2.0159	0.021904	0.939123
GHSR	3	172162923	172166246	8	2.0135	0.022032	0.939123
ZNF768	16	30535325	30538142	2	2.013	0.022058	0.939123
MMP7	11	102391239	102401484	33	2.0121	0.022107	0.939123
THAP3	1	6684926	6695646	23	2.0116	0.02213	0.939123
LMO4	1	87794151	87814606	23	2.0074	0.022354	0.939123
SLC4A9	5	139739787	139754728	10	2.0068	0.022387	0.939123
C15orf40	15	83657193	83680393	37	2.0009	0.0227	0.939123
C8orf4	8	40010989	40012821	2	2.0007	0.022714	0.939123
TBCCD1	3	186263862	186288332	49	2.0004	0.022726	0.939123
ENOPH1	4	83351715	83382244	70	1.9995	0.022777	0.939123
PANK2	20	3869486	3907605	80	1.999	0.022807	0.939123
FDX1	11	110300607	110335605	99	1.9972	0.022904	0.939123
PLCL2	3	16844159	17132086	628	1.997	0.022914	0.939123
SNX5	20	17922241	17949623	86	1.9959	0.022973	0.939123
ZBTB45	19	59024897	59050278	23	1.9958	0.022977	0.939123
MAGEL2	15	23888691	23891175	3	1.9939	0.023083	0.939123
SMIM22	16	4838398	4846492	13	1.9898	0.023308	0.939123
ACSS3	12	81331594	81650533	964	1.9895	0.023325	0.939123
PEF1	1	32095463	32110497	18	1.9893	0.023332	0.939123
ORM1	9	117085336	117088755	14	1.9891	0.023346	0.939123
USP20	9	132596977	132644107	268	1.9845	0.023597	0.939123
U2AF1L4	19	36233365	36236346	9	1.9843	0.023613	0.939123
ZFP42	4	188916925	188926204	22	1.984	0.023629	0.939123
C17orf97	17	260118	273510	30	1.9834	0.023663	0.939123
RP11-196G11.1	16	31094760	31106277	16	1.9832	0.023674	0.939123
NFE2L3	7	26191860	26226745	79	1.9826	0.023709	0.939123
AC135048.1	16	30996808	30997533	2	1.9824	0.023716	0.939123
OR51F1	11	4790209	4791168	15	1.982	0.023742	0.939123
FAM149B1	10	74927924	75004262	137	1.9811	0.023788	0.939123
PAQR4	16	3019246	3023490	5	1.9787	0.023923	0.939123
ACRBP	12	6747241	6756626	10	1.9782	0.023951	0.939123
PRKAG1	12	49396057	49412980	9	1.9769	0.024025	0.939123
MAP3K8	10	30722866	30750762	41	1.9765	0.024049	0.939123
APOBEC3G	22	39436924	39483748	86	1.9762	0.024068	0.939123
SBP1	6	33663196	33663474	2	1.9751	0.024129	0.939123
USP24	1	55532032	55680786	152	1.975	0.024135	0.939123
FANCI	15	89787180	89860492	99	1.975	0.024136	0.939123
ATP2B4	1	203595689	203713209	244	1.9736	0.024212	0.939123
SPN	16	29674300	29682187	9	1.9734	0.024226	0.939123
SLC6A16	19	49792895	49828482	34	1.9733	0.024232	0.939123
RAPGEFL1	17	38333263	38351908	22	1.972	0.024306	0.939123
HEATR1	1	236712305	236767804	280	1.9715	0.024334	0.939123
ME1	6	83920108	84140797	424	1.9704	0.024399	0.939123
WDR20	14	102605840	102691184	158	1.97	0.024417	0.939123
ARMC5	16	31469401	31478487	9	1.97	0.024418	0.939123
C16orf58	16	31500792	31520630	15	1.9693	0.024459	0.939123
LLGL2	17	73521161	73571289	203	1.9674	0.024571	0.939123
C15orf53	15	38988799	38992239	19	1.9665	0.024621	0.939123
NAA40	11	63706431	63724800	28	1.9663	0.024631	0.939123
DPYD	1	97543299	98386605	1597	1.9661	0.024646	0.939123
FRRS1L	9	111892573	111929571	131	1.9655	0.024679	0.939123
FAM89A	1	231154704	231175992	105	1.9645	0.024738	0.939123
MCOLN2	1	85391268	85462796	233	1.9633	0.024806	0.939123
GABRR2	6	89966927	90025018	180	1.9629	0.024829	0.939123
IAH1	2	9613787	9636672	54	1.9624	0.024858	0.939123
SLC16A10	6	111408781	111552397	237	1.9593	0.025039	0.939123
FANCD2OS	3	10123001	10149915	53	1.9581	0.025112	0.939123
2007-09-01	7	35840542	35944917	150	1.9577	0.025134	0.939123
SLC7A5	16	87863629	87903094	170	1.9574	0.025152	0.939123
SLC4A4	4	72053003	72437804	601	1.9565	0.025202	0.939123
PANX1	11	93862094	93915138	117	1.9564	0.025206	0.939123
TNFRSF10A	8	23047965	23082639	98	1.9563	0.025217	0.939123
COX6A1	12	120875893	120878545	5	1.9526	0.025432	0.939123
PRKCG	19	54382444	54410906	40	1.9518	0.025484	0.939123
NRP1	10	33466420	33625190	454	1.9502	0.025578	0.939123
TRAPPC13	5	64920543	64962060	114	1.95	0.025587	0.939123
SOD1	21	33031935	33041244	15	1.9492	0.025637	0.939123
NTRK2	9	87283466	87638505	735	1.9491	0.025642	0.939123
FGL2	7	76822688	76829143	3	1.949	0.025645	0.939123
KRIT1	7	91828283	91875480	39	1.949	0.025646	0.939123
MYCBPAP	17	48585745	48608862	60	1.9485	0.025679	0.939123
EPHB6	7	142552792	142568847	37	1.9483	0.025692	0.939123
DDX39B	6	31497996	31510225	9	1.9471	0.02576	0.939123
R3HCC1L	10	99894387	100004654	156	1.9459	0.025834	0.939123
NRAP	10	115348475	115423886	249	1.9455	0.025859	0.939123
LYAR	4	4269428	4291896	94	1.9449	0.025896	0.939123
TSPAN13	7	16793160	16824161	99	1.9432	0.025994	0.939123
ZNF277	7	111846643	111983151	301	1.9431	0.026001	0.939123
TIAM1	21	32490734	32932290	1084	1.9426	0.026032	0.939123
EPCAM	2	47572297	47614740	112	1.9399	0.026194	0.939123
ZSCAN5B	19	56700939	56709289	23	1.9398	0.026202	0.939123
ZNF34	8	145998499	146012730	39	1.9396	0.026213	0.939123
CTD-2117L12.1	5	57837394	57854070	33	1.9388	0.026261	0.939123
TACSTD2	1	59041099	59043166	11	1.9371	0.026366	0.939123
ADH7	4	100333418	100356894	68	1.9368	0.026386	0.939123
WBP1	2	74685456	74688018	2	1.9362	0.026421	0.939123
RP11-385D13.1	17	15474805	15554967	204	1.9362	0.026422	0.939123
CTB-129P6.11	19	45453301	45457264	26	1.9358	0.026444	0.939123
C12orf77	12	25146358	25150453	7	1.9357	0.026452	0.939123
L3MBTL2	22	41601209	41627275	77	1.9355	0.026463	0.939123
CBX4	17	77806955	77813228	9	1.9352	0.02648	0.939123
ERI3	1	44686742	44820932	168	1.9337	0.026576	0.939123
IMPA2	18	11981024	12030876	234	1.9321	0.026671	0.939123
RP11-155D18.14	3	51994317	52008032	3	1.9303	0.026785	0.939123
AC011551.3	19	47050313	47104118	112	1.9286	0.02689	0.939123
FRMD4B	3	69219141	69591734	1114	1.9281	0.026924	0.939123
HSF1	8	145515280	145538385	32	1.9274	0.026964	0.939123
CPSF3	2	9563697	9613230	74	1.9263	0.027036	0.939123
OR4X1	11	48285413	48286330	4	1.9254	0.027089	0.939123
KRT34	17	39533902	39538655	7	1.9254	0.027091	0.939123
GPHA2	11	64701943	64703360	2	1.9252	0.027099	0.939123
NPIPB8	16	28648975	28670003	14	1.9247	0.027135	0.939123
MPPE1	18	11882621	11909222	108	1.9241	0.027172	0.939123
YAF2	12	42550906	42632151	120	1.9217	0.027322	0.939123
ZNF8	19	58790317	58807254	53	1.9207	0.027383	0.939123
ZNF8	19	58790318	58807254	53	1.9207	0.027383	0.939123
C14orf39	14	60863187	60982261	220	1.9198	0.027442	0.939123
AP4M1	7	99699172	99707968	17	1.9177	0.027575	0.939123
C11orf65	11	108179246	108338258	262	1.9167	0.027638	0.939123
GGNBP1	6	33551515	33556803	16	1.9167	0.027641	0.939123
ENY2	8	110346553	110358182	12	1.9161	0.027679	0.939123
GDAP2	1	118406107	118472253	113	1.916	0.027685	0.939123
AC018816.3	3	4855978	4928977	211	1.9158	0.027696	0.939123
ANKRD39	2	97502348	97523832	15	1.9139	0.027817	0.939123
TGS1	8	56685701	56738007	126	1.9129	0.02788	0.939123
BTBD1	15	83685174	83736106	86	1.9113	0.027985	0.939123
PPWD1	5	64859063	64883376	63	1.9108	0.028013	0.939123
SETD4	21	37406839	37451687	134	1.9104	0.028038	0.939123
PPP6R1	19	55741148	55770363	42	1.9093	0.02811	0.939123
OR4F15	15	102358366	102359350	1	1.9084	0.028171	0.939123
TMEM215	9	32783497	32787397	9	1.9076	0.028223	0.939123
TMTC2	12	83080659	83528649	1121	1.9062	0.028311	0.939123
PHB	17	47481414	47492246	20	1.9046	0.028413	0.939123
ATM	11	108093211	108239829	148	1.9045	0.028421	0.939123
PDHB	3	58413357	58419584	22	1.9042	0.028443	0.939123
CTB-60B18.6	19	49526210	49540152	69	1.904	0.028456	0.939123
HEBP2	6	138724668	138743334	34	1.9035	0.028488	0.939123
ZNF558	19	8920380	8943004	57	1.9025	0.028555	0.939123
C17orf62	17	80400465	80408705	30	1.8994	0.028754	0.939123
VARS	6	31745295	31763730	2	1.8972	0.028897	0.939123
RP11-481A20.11	8	11870545	11873043	29	1.897	0.028915	0.939123
C7orf50	7	1036622	1177896	629	1.8966	0.028939	0.939123
ZNF445	3	44481262	44519162	38	1.896	0.028982	0.939123
CYB561D1	1	110036674	110045554	10	1.8956	0.029004	0.939123
TTLL11	9	124584207	124855885	876	1.8956	0.02901	0.939123
OSGEPL1	2	190611386	190627953	19	1.8948	0.029059	0.939123
IZUMO1	19	49244109	49250166	24	1.8937	0.029134	0.939123
PAXBP1	21	34106210	34144169	36	1.8934	0.029153	0.939123
CTSC	11	88026760	88070955	141	1.8925	0.029211	0.939123
FAS	10	90750414	90775542	95	1.8923	0.029224	0.939123
RALY	20	32581452	32696114	111	1.8919	0.029252	0.939123
QPRT	16	29674600	29710020	41	1.8898	0.029395	0.939123
ABHD14B	3	52002526	52017425	5	1.8894	0.029419	0.939123
STRN3	14	31363005	31495607	281	1.8888	0.029459	0.939123
ATP6V1G2	6	31512239	31516204	11	1.8887	0.029464	0.939123
MANSC4	12	27915671	27924209	32	1.8882	0.0295	0.939123
MN1	22	28144265	28197486	76	1.8879	0.029519	0.939123
GOLGA7	8	41347915	41368499	53	1.8871	0.029576	0.939123
GPA33	1	167022073	167059868	96	1.8866	0.029609	0.939123
IL17RC	3	9958758	9975314	31	1.8856	0.029673	0.939123
DBX2	12	45408455	45444882	96	1.8849	0.029722	0.939123
JAKMIP3	10	133918175	133998313	343	1.8845	0.029746	0.939123
RAB31	18	9708162	9862548	514	1.8824	0.029888	0.939123
SPOCK2	10	73818793	73848790	80	1.8821	0.029911	0.939123
DBNDD2	20	44034697	44039250	4	1.8817	0.029941	0.939123
2007-03-01	2	160569000	160627538	193	1.8816	0.029948	0.939123
C10orf131	10	97667360	97698480	101	1.881	0.029986	0.939123
NIN	14	51186481	51297839	231	1.8807	0.030004	0.939123
CEACAM4	19	42125344	42133442	34	1.8804	0.030029	0.939123
TM9SF3	10	98277866	98347209	121	1.8795	0.030089	0.939123
AP000721.4	11	63742092	63755818	22	1.8787	0.030141	0.939123
NFATC2	20	50003494	50179370	403	1.8787	0.030141	0.939123
AZGP1	7	99564343	99573780	8	1.8768	0.030275	0.939123
PYHIN1	1	158900586	158946844	95	1.8751	0.030389	0.939123
C8orf17	8	140943416	140946190	6	1.8717	0.030624	0.939123
UBE2B	5	133706870	133727683	24	1.871	0.030672	0.939123
TTC7A	2	47143296	47303276	623	1.8709	0.030679	0.939123
SLC5A4	22	32614465	32651328	94	1.8705	0.030707	0.939123
PSMA5	1	109941653	109969062	29	1.8672	0.030934	0.939123
DBT	1	100652475	100715390	105	1.8658	0.031032	0.939123
ZCCHC17	1	31769842	31837783	131	1.8657	0.031043	0.939123
ANKRD23	2	97490263	97523671	27	1.8636	0.031191	0.939123
SNX25	4	186125391	186291339	422	1.8636	0.031191	0.939123
TAS1R3	1	1266694	1270686	9	1.8629	0.031235	0.939123
CHRND	2	233390703	233401377	22	1.8619	0.031305	0.939123
ADD2	2	70834750	70995357	538	1.8614	0.031347	0.939123
HACL1	3	15602211	15643338	44	1.8594	0.031487	0.939123
INTS5	11	62414320	62420774	3	1.8579	0.031593	0.939123
TESC	12	117476728	117537284	185	1.8576	0.031611	0.939123
P2RX6	22	21364097	21383119	70	1.8576	0.031616	0.939123
DNAJC3	13	96329393	96447243	105	1.8558	0.03174	0.939123
SLC5A2	16	31494323	31502181	6	1.8557	0.031745	0.939123
SPOP	17	47676246	47755596	66	1.8543	0.031851	0.939123
MYL10	7	101256605	101272576	37	1.8534	0.031912	0.939123
ZBTB7C	18	45553044	45937123	1228	1.8524	0.031981	0.939123
TNFRSF25	1	6521211	6526255	9	1.8523	0.031989	0.939123
ARHGAP23	17	36584662	36668628	168	1.8504	0.032132	0.939123
MKLN1	7	130794855	131181395	844	1.85	0.032158	0.939123
ENDOG	9	131580753	131584956	9	1.8489	0.032239	0.939123
C10orf62	10	99349450	99350690	3	1.8487	0.032251	0.939123
TTC31	2	74710200	74722013	5	1.8485	0.032264	0.939123
APBB1	11	6416355	6440644	29	1.8477	0.032326	0.939123
CAPN5	11	76777979	76837201	158	1.8459	0.032451	0.939123
SLC30A4	15	45771809	45815005	26	1.8455	0.032485	0.939123
MRPL53	2	74699085	74700449	1	1.8446	0.032551	0.939123
MUTYH	1	45794835	45806142	11	1.844	0.032591	0.939123
ITPR3	6	33588142	33664351	303	1.842	0.032738	0.939123
SLC30A9	4	41992489	42092474	328	1.842	0.03274	0.939123
AF131215.5	8	10983980	10987745	11	1.8417	0.032761	0.939123
DKKL1	19	49865040	49878373	43	1.841	0.032808	0.939123
CDC14B	9	99252523	99382112	69	1.8405	0.032851	0.939123
LRRC2	3	46556913	46621589	216	1.8386	0.032986	0.939123
SYNE2	14	64319683	64693165	828	1.8366	0.033137	0.939123
HPCA	1	33351595	33364042	15	1.8359	0.03319	0.939123
MKRN3	15	23810454	23873064	122	1.8354	0.033222	0.939123
HOXC4	12	54447661	54449814	2	1.8351	0.033246	0.939123
ZYX	7	143078173	143088204	20	1.8337	0.033351	0.939123
LIX1	5	96427574	96478576	55	1.8335	0.033361	0.939123
C1orf159	1	1017198	1051741	100	1.8333	0.033377	0.939123
CALML4	15	68483043	68498417	18	1.8326	0.033433	0.939123
CTC-534A2.2	5	64920592	64926718	15	1.8324	0.033446	0.939123
CRHR2	7	30692200	30739745	92	1.8321	0.033471	0.939123
RPL11	1	24018269	24022915	9	1.8319	0.033486	0.939123
DNAJC9	10	74943120	75008620	114	1.8294	0.033667	0.939123
XRCC3	14	104163946	104181841	26	1.8278	0.03379	0.939123
TMEM183A	1	202976514	202993976	22	1.827	0.033849	0.939123
CDKL3	5	133541305	133706738	245	1.827	0.03385	0.939123
KRTAP9-3	17	39388715	39389705	2	1.8264	0.033897	0.939123
UHRF2	9	6413151	6507054	203	1.8257	0.033944	0.939123
CLDN4	7	73213872	73247014	63	1.8239	0.034083	0.939123
PHACTR3	20	58152564	58422766	688	1.8232	0.034136	0.939123
GRIA1	5	152869175	153193429	1051	1.8209	0.034315	0.939123
FAM71C	12	100041531	100043824	6	1.8208	0.034322	0.939123
NUFIP1	13	45513384	45563618	50	1.8201	0.034371	0.939123
COX7A1	19	36641824	36643771	4	1.8198	0.034394	0.939123
ORMDL2	12	56211703	56215663	1	1.8197	0.034401	0.939123
C4orf17	4	100432161	100463460	113	1.8196	0.034408	0.939123
KLRG2	7	139137436	139168458	114	1.8189	0.03446	0.939123
OTUB1	11	63753325	63769283	22	1.818	0.034531	0.939123
CRYGS	3	186256230	186264491	8	1.8171	0.034602	0.939123
BTF3L4	1	52521797	52556388	37	1.8169	0.034615	0.939123
TRIM8	10	104404253	104418164	15	1.8161	0.034676	0.939123
CGB	19	49526126	49527590	11	1.8157	0.034711	0.939123
KLK13	19	51559463	51568371	23	1.8155	0.034722	0.939123
AIFM2	10	71857979	71892690	76	1.8134	0.034888	0.939123
PAPPA-AS1	9	119160439	119162885	6	1.8127	0.034941	0.939123
SORT1	1	109852192	109940573	84	1.812	0.03499	0.939123
TRAF3IP2	6	111877657	111927481	132	1.8115	0.035032	0.939123
PHF20	20	34359896	34538303	381	1.8086	0.035256	0.939123
SLC39A2	14	21467414	21470030	5	1.8074	0.035351	0.939123
BATF	14	75988768	76013358	50	1.807	0.035381	0.939123
VAMP1	12	6571403	6580153	27	1.8068	0.035399	0.939123
ANKRD28	3	15708743	15901278	305	1.8065	0.035423	0.939123
ZNF354C	5	178487416	178510538	48	1.8061	0.035449	0.939123
FAM76B	11	95502106	95523573	57	1.8043	0.03559	0.939123
KIF18B	17	43002077	43025082	55	1.8035	0.035656	0.939123
MAGEF1	3	184428156	184429836	3	1.8026	0.035729	0.939123
MUC19	12	40787197	40964632	670	1.8003	0.03591	0.939123
ZNF396	18	32946661	32957301	19	1.7982	0.036074	0.939123
KB-1980E6.3	8	103540968	103550896	54	1.7981	0.036077	0.939123
UBLCP1	5	158690089	158713044	33	1.7942	0.036391	0.939123
HSP90AA1	14	102547075	102606036	114	1.7935	0.03645	0.939123
WBSCR27	7	73248920	73256865	22	1.7935	0.03645	0.939123
DYNLRB2	16	80574631	80584657	43	1.7932	0.036468	0.939123
DPF3	14	73086004	73360809	724	1.7926	0.03652	0.939123
PCNXL2	1	233119181	233431459	858	1.7924	0.036532	0.939123
RP11-9B6.1	4	93218402	93225329	4	1.7908	0.036659	0.939123
ITIH5	10	7601232	7708961	398	1.7893	0.03678	0.939123
CCDC152	5	42756903	42802462	94	1.7889	0.036812	0.939123
SEC22C	3	42589461	42642572	109	1.7882	0.036875	0.939123
AMIGO1	1	110046797	110052360	8	1.7879	0.036894	0.939123
COX8A	11	63742079	63744015	2	1.7873	0.036948	0.939123
BFAR	16	14726672	14763093	23	1.7866	0.037004	0.939123
POLG	15	89859534	89878092	25	1.7864	0.037015	0.939123
SYS1	20	43990577	44005438	28	1.7812	0.037437	0.939123
TRIM23	5	64885507	64921802	98	1.7807	0.037484	0.939123
BMPR2	2	203241659	203432474	270	1.7802	0.037523	0.939123
MAP3K7	6	91223292	91296764	167	1.7801	0.037531	0.939123
PTGFR	1	78769568	79005434	568	1.78	0.037538	0.939123
GJC1	17	42875816	42908184	54	1.7789	0.037627	0.939123
LBX2	2	74724644	74730443	5	1.7784	0.037668	0.939123
WFDC10A	20	44258165	44259835	8	1.7779	0.037713	0.939123
ELOVL3	10	103986085	103989346	3	1.7766	0.037818	0.939123
WBSCR28	7	73275489	73280223	13	1.7766	0.037821	0.939123
TBX4	17	59529765	59562471	61	1.7764	0.037833	0.939123
VSTM2A	7	54610018	54638773	73	1.7743	0.038007	0.939123
CEP72	5	612387	667283	169	1.7737	0.03806	0.939123
MBNL2	13	97873688	98046374	292	1.7731	0.038105	0.939123
GAS8	16	90086037	90111383	128	1.7727	0.038138	0.939123
HIST1H4H	6	26281283	26285762	11	1.7726	0.038149	0.939123
ZFAND2A	7	1191707	1200395	50	1.772	0.038196	0.939123
SLC12A1	15	48483861	48596275	137	1.7715	0.038239	0.939123
MUC16	19	8959520	9092018	438	1.7707	0.038309	0.939123
NEFM	8	24770525	24776607	5	1.7704	0.038326	0.939123
GJE1	6	142454227	142456288	3	1.7702	0.038348	0.939123
AC092964.1	3	172034218	172039513	7	1.7688	0.03846	0.939123
INO80B	2	74682150	74688011	4	1.7688	0.038467	0.939123
IL12B	5	158741791	158757895	36	1.7687	0.038468	0.939123
UXS1	2	106709759	106810795	179	1.7651	0.038777	0.939123
C9orf78	9	132589569	132598142	46	1.7648	0.038797	0.939123
MTMR10	15	31231144	31283810	124	1.7648	0.038799	0.939123
PNPLA5	22	44275558	44287893	55	1.7645	0.038825	0.939123
PACRGL	4	20697905	20754530	172	1.7634	0.038919	0.939123
ABCA9	17	66970629	67057205	132	1.7626	0.038984	0.939123
HMGB1	13	31032884	31191734	321	1.7624	0.038998	0.939123
APOBR	16	28505970	28510291	7	1.7609	0.039127	0.939123
RHOU	1	228870824	228882416	40	1.7603	0.039178	0.939123
SPATA8	15	97326619	97328845	3	1.7599	0.039212	0.939123
GBF1	10	104005289	104142656	163	1.7592	0.039273	0.939123
ANO6	12	45609770	45834187	390	1.759	0.039286	0.939123
SCN5A	3	38589548	38691164	261	1.759	0.039291	0.939123
PLA2G2F	1	20465819	20476879	12	1.7587	0.039314	0.939123
MED18	1	28655513	28662476	4	1.7577	0.039397	0.939123
EPC1	10	32556679	32667726	221	1.7572	0.039445	0.939123
DNAJC6	1	65713902	65881552	420	1.7552	0.039613	0.939123
SIX2	2	45232300	45236569	9	1.7549	0.039638	0.939123
TGM5	15	43524793	43559055	40	1.7546	0.039665	0.939123
LINC01124	2	171568961	171571077	2	1.754	0.039711	0.939123
PPP6C	9	127908852	127952218	64	1.7536	0.039748	0.939123
CEP57L1	6	109416313	109485135	60	1.7522	0.039873	0.939123
GALNT14	2	31133333	31378068	763	1.7521	0.039874	0.939123
MOGS	2	74688184	74692537	3	1.7507	0.039997	0.939123
SRA1	5	139916925	139937895	17	1.7507	0.039998	0.939123
CASC3	17	38296571	38328436	28	1.7497	0.040082	0.939123
GRIN3B	19	1000418	1009731	45	1.7492	0.040132	0.939123
TPH1	11	18039111	18063973	41	1.7486	0.040181	0.939123
MYH2	17	10424465	10453274	57	1.7467	0.040348	0.939123
ZKSCAN1	7	99613204	99639312	35	1.7466	0.040352	0.939123
RTCA	1	100731763	100758325	47	1.7454	0.040457	0.939123
AFF1	4	87856154	88062206	401	1.7452	0.040475	0.939123
GRB2	17	73314157	73401790	171	1.7451	0.040487	0.939123
ZNF843	16	31445569	31454346	7	1.7434	0.040636	0.939123
AP001925.1	11	108130255	108136480	6	1.7426	0.0407	0.939123
ZNF70	22	24083769	24093279	20	1.7421	0.040747	0.939123
GHDC	17	40340817	40346531	2	1.742	0.040752	0.939123
MUM1	19	1285890	1378430	77	1.7402	0.04091	0.939123
APRT	16	88875747	88878352	6	1.74	0.040933	0.939123
CHRNA5	15	78857862	78887611	55	1.7396	0.040962	0.939123
LY6G5C	6	31644461	31651817	1	1.7388	0.041033	0.939123
ACTL9	19	8807751	8809172	4	1.7388	0.041037	0.939123
C16orf3	16	90095316	90096309	6	1.7386	0.041055	0.939123
TMEM64	8	91634223	91803860	288	1.7384	0.041071	0.939123
KBTBD3	11	105921825	105948492	40	1.7378	0.041119	0.939123
PTPLA	10	17631958	17659376	80	1.7377	0.041134	0.939123
SCN8A	12	51984050	52206648	292	1.7346	0.041403	0.939123
PSG1	19	43370616	43383974	60	1.733	0.04155	0.939123
SS18L2	3	42623332	42636606	26	1.7329	0.041561	0.939123
TBC1D20	20	416124	443197	62	1.7324	0.041597	0.939123
METTL12	11	62432781	62435968	2	1.7301	0.04181	0.939123
LRRC39	1	100614409	100643771	32	1.7297	0.041843	0.939123
EBAG9	8	110551940	110578225	32	1.729	0.041902	0.939123
TRIM36	5	114460459	114516243	108	1.7289	0.04191	0.939123
OXSM	3	25824408	25836025	10	1.7283	0.04197	0.939123
P2RY11	19	10222214	10226048	11	1.7272	0.042069	0.939123
EWSR1	22	29663998	29696515	41	1.7266	0.042116	0.939123
REPIN1	7	150065278	150071133	17	1.7264	0.042137	0.939123
ORM2	9	117092149	117095532	6	1.7253	0.042233	0.939123
SNRPB	20	2442280	2451499	11	1.7251	0.042254	0.939123
CHCHD7	8	57124245	57131357	2	1.7234	0.042409	0.939123
SGPP2	2	223289236	223425667	301	1.7205	0.042674	0.939123
ZNF668	16	31072164	31085641	16	1.7205	0.042674	0.939123
AC091801.1	7	3179868	3214287	199	1.7204	0.042681	0.939123
H2AFY2	10	71812552	71872036	148	1.7199	0.042725	0.939123
AC090186.1	8	52730143	52730969	1	1.7183	0.042873	0.939123
C6orf15	6	31079000	31080336	16	1.7182	0.042881	0.939123
TF	3	133464800	133497850	101	1.7174	0.042955	0.939123
RTKN	2	74652963	74669549	7	1.7166	0.04303	0.939123
RCAN3	1	24829387	24867530	104	1.7164	0.043041	0.939123
SNRNP40	1	31732417	31769662	88	1.7164	0.043047	0.939123
CCDC142	2	74699113	74710535	10	1.7153	0.043141	0.939123
FOXC1	6	1610681	1614127	1	1.7153	0.043143	0.939123
ASCL3	11	8959119	8964580	19	1.715	0.043177	0.939123
MDM2	12	69201956	69239214	63	1.7146	0.043212	0.939123
STX4	16	31044210	31054296	15	1.7144	0.043228	0.939123
NEK10	3	27151576	27410951	654	1.7143	0.043233	0.939123
OR52L1	11	6007122	6008215	8	1.7141	0.043256	0.939123
RELT	11	73087309	73108519	33	1.714	0.043268	0.939123
C14orf132	14	96505661	96560417	192	1.7139	0.04327	0.939123
JTB	1	153946745	153950164	2	1.7138	0.043279	0.939123
RPA3-AS1	7	7680342	8043689	1481	1.7138	0.043279	0.939123
AC025287.1	16	75728367	75734089	14	1.7126	0.043392	0.939123
GPR116	6	46820249	46922680	276	1.7123	0.043418	0.939123
HIPK3	11	33278218	33378569	104	1.7117	0.043473	0.939123
TRAM2	6	52362200	52441713	293	1.7114	0.043505	0.939123
LINGO3	19	2289774	2308156	38	1.7111	0.043529	0.939123
OR2AG2	11	6789218	6790286	4	1.7101	0.043625	0.939123
GUCA2B	1	42619092	42621495	7	1.7094	0.04369	0.939123
DCAF4L1	4	41983713	41988476	9	1.709	0.043724	0.939123
KPNA2	17	66031635	66042958	24	1.7085	0.043775	0.939123
OR4C5	11	48387037	48388017	2	1.7084	0.043783	0.939123
PRELID2	5	144851362	145214932	796	1.7066	0.043949	0.939123
PDE6C	10	95372345	95425767	176	1.7065	0.043956	0.939123
FAM92A1	8	94710789	94743755	27	1.7062	0.043986	0.939123
SLAMF1	1	160577890	160617085	88	1.7031	0.044274	0.939123
KCTD12	13	77454312	77460540	12	1.7017	0.044408	0.939123
MYBBP1A	17	4442192	4458926	17	1.7009	0.044477	0.939123
RBM47	4	40425272	40632892	481	1.7004	0.044526	0.939123
FIP1L1	4	54243810	55161439	2292	1.7002	0.044547	0.939123
FZD1	7	90893783	90898123	4	1.6992	0.04464	0.939123
CD63	12	56119107	56123491	4	1.6981	0.044747	0.939123
ATP8B3	19	1782074	1812275	51	1.6964	0.044905	0.939123
BCAS3	17	58754814	59470199	822	1.6959	0.04495	0.939123
GPANK1	6	31629006	31634060	1	1.6958	0.044962	0.939123
KMT2D	12	49412758	49453557	23	1.6954	0.045003	0.939123
LHB	19	49519237	49520338	10	1.6944	0.045094	0.939123
ZSCAN16	6	28092338	28097860	10	1.6941	0.045119	0.939123
PPAN	19	10216965	10225414	21	1.6929	0.045233	0.939123
PPAN-P2RY11	19	10216899	10225456	21	1.6929	0.045233	0.939123
C18orf25	18	43753519	43846949	108	1.6919	0.045337	0.939123
C4orf47	4	186347394	186370980	72	1.6915	0.045366	0.939123
AC110771.1	4	187111913	187112626	4	1.6915	0.045374	0.939123
MSMO1	4	166248775	166264312	52	1.6904	0.045472	0.939123
FXR1	3	180585929	180700541	204	1.6903	0.045486	0.939123
MARK2	11	63606400	63678491	88	1.6903	0.045486	0.939123
CCDC174	3	14693271	14714166	51	1.6899	0.045523	0.939123
PARP11	12	3900213	3982608	212	1.6885	0.04566	0.939123
CDT1	16	88869621	88875666	17	1.6873	0.045771	0.939123
DVL1	1	1270656	1284730	24	1.6871	0.045791	0.939123
COX10	17	13972813	14111994	328	1.6855	0.045941	0.939123
MEST	7	130126012	130146133	30	1.6855	0.045947	0.939123
BPTF	17	65821640	65980494	210	1.6851	0.045989	0.939123
APOBEC3F	22	39436609	39449915	31	1.6848	0.04601	0.939123
STK32A	5	146614526	146767415	584	1.6838	0.046109	0.939123
SNRNP200	2	96940074	96971297	25	1.6832	0.04617	0.939123
TSHB	1	115572415	115576941	18	1.6814	0.046342	0.939123
PBX1	1	164524821	164868533	717	1.6814	0.046347	0.939123
LRFN5	14	42076773	42373752	778	1.6801	0.04647	0.939123
HSCB	22	29138019	29153503	30	1.6798	0.0465	0.939123
ANKRD65	1	1353800	1357149	4	1.6796	0.046515	0.939123
MYL9	20	35169887	35178228	3	1.6788	0.046598	0.939123
TAF8	6	42018251	42055199	126	1.6784	0.04663	0.939123
ZBTB49	4	4291924	4323513	90	1.6781	0.046663	0.939123
UGT8	4	115519611	115599380	100	1.6765	0.046822	0.939123
GAL3ST3	11	65809423	65816651	12	1.6758	0.046894	0.939123
ST14	11	130029457	130080271	129	1.6729	0.047174	0.939123
SNX14	6	86215214	86303874	109	1.6727	0.047192	0.939123
IFIT3	10	91087651	91100728	74	1.6716	0.047305	0.939123
ANXA7	10	75134859	75173834	57	1.671	0.047356	0.939123
RP11-497E19.2	14	85994943	85995730	3	1.6708	0.047381	0.939123
EIF1AD	11	65764016	65769647	21	1.6703	0.047433	0.939123
CCDC155	19	49891475	49921251	62	1.67	0.047455	0.939123
SOCS2	12	93963590	93977263	22	1.6699	0.04747	0.939123
LUZPP1	3	46598888	46601178	13	1.6682	0.047643	0.939123
C17orf104	17	42733762	42767676	23	1.6677	0.047684	0.939123
MAP9	4	156263810	156298122	126	1.6671	0.04775	0.939123
TDGF1	3	46616045	46668033	200	1.6663	0.047831	0.939123
ZNF816	19	53430388	53466164	119	1.6661	0.047848	0.939123
EYA3	1	28296855	28415207	225	1.6656	0.0479	0.939123
TRPV3	17	3413796	3461289	197	1.6647	0.047991	0.939123
PTPRJ	11	48002113	48189670	295	1.6636	0.048099	0.939123
GNAI2	3	50263724	50296787	25	1.6623	0.048226	0.939123
KRT10	17	38974369	38978847	9	1.6622	0.048239	0.939123
GRM4	6	33989628	34123399	434	1.6621	0.048248	0.939123
IDE	10	94211441	94333833	202	1.6615	0.048305	0.939123
VARS2	6	30876019	30894236	4	1.6614	0.048315	0.939123
CRELD1	3	9975506	9987097	20	1.6609	0.048367	0.939123
RP11-371E8.4	14	93651318	93684932	69	1.6609	0.048369	0.939123
ACTL8	1	18081808	18153558	180	1.6601	0.048442	0.939123
MED19	11	57471186	57479693	8	1.6594	0.048522	0.939123
FHL5	6	97010424	97064512	126	1.658	0.048661	0.939123
RNF10	12	120971283	121015397	114	1.6575	0.048705	0.939123
MBOAT7	19	54677107	54693733	35	1.6555	0.048913	0.939123
SCG2	2	224461658	224467221	5	1.6555	0.048915	0.939123
DGAT1	8	145539954	145550573	11	1.6549	0.048968	0.939123
MPST	22	37415676	37425863	27	1.6548	0.048981	0.939123
CD302	2	160625364	160654753	84	1.6546	0.049005	0.939123
NGRN	15	90808891	90816463	4	1.6541	0.049052	0.939123
PER3	1	7844380	7905237	214	1.6534	0.049127	0.939123
SCGN	6	25652464	25702011	144	1.653	0.049164	0.939123
PPP2R3C	14	35554673	35591723	125	1.6525	0.049214	0.939123
ABHD10	3	111697857	111712210	51	1.652	0.049267	0.939123
SVIP	11	22835345	22851845	20	1.6517	0.049301	0.939123
COX7A2L	2	42560686	42652228	159	1.651	0.049369	0.939123
ZNF595	4	53179	88099	45	1.6509	0.049376	0.939123
APOC2	19	45449243	45452822	15	1.6505	0.049415	0.939123
TMEM229B	14	67913801	68000456	273	1.6501	0.049466	0.939123
ARMC6	19	19144384	19170563	45	1.6496	0.049508	0.939123
PFDN4	20	52824386	52844591	40	1.6493	0.049546	0.939123
CAMK2B	7	44256749	44374176	248	1.6467	0.049805	0.939123
C15orf48	15	45722727	45740959	16	1.6466	0.049819	0.939123
ZBTB32	19	36195429	36207940	23	1.6464	0.049836	0.939123
NEK5	13	52611093	52703214	154	1.6464	0.049845	0.939123
PRRT3	3	9987226	9994078	4	1.6461	0.049872	0.939123
FSTL1	3	120111140	120170100	157	1.6459	0.049891	0.939123
ZNF683	1	26688125	26701013	39	1.6459	0.049891	0.939123
ALDH8A1	6	135238528	135271260	45	1.6447	0.050012	0.939123
CPXM2	10	125465723	125699783	787	1.6438	0.050105	0.939123
SAMHD1	20	35518632	35580246	96	1.6435	0.050139	0.939123
ARHGEF15	17	8213559	8225829	25	1.6427	0.050221	0.939123
AASDHPPT	11	105946228	105969437	28	1.6422	0.050279	0.939123
KDELC2	11	108342832	108369159	34	1.642	0.0503	0.939123
SRPRB	3	133502877	133544616	80	1.6416	0.050334	0.939123
VWA7	6	31733367	31745108	2	1.6416	0.05034	0.939123
PET117	20	18118517	18123813	18	1.6392	0.050586	0.939123
NR5A1	9	127243516	127269709	35	1.6375	0.050767	0.939123
SLC38A4	12	47158546	47226191	168	1.6372	0.050793	0.939123
LIG3	17	33307513	33332083	17	1.6364	0.050875	0.939123
SYS1-DBNDD2	20	43991840	44039250	91	1.6343	0.051097	0.939123
RAB11FIP3	16	475619	573011	214	1.6343	0.0511	0.939123
LIMD2	17	61773262	61778532	2	1.6342	0.051112	0.939123
SERBP1	1	67873493	67896098	18	1.6336	0.051169	0.939123
MRPS27	5	71515236	71616473	109	1.6336	0.051172	0.939123
DEFB127	20	138111	139804	15	1.6317	0.051373	0.939123
PRH2	12	11081835	11084940	6	1.6311	0.051432	0.939123
RALGAPA1	14	36007558	36278510	273	1.6309	0.051459	0.939123
FAM193A	4	2626988	2734292	214	1.6307	0.05148	0.939123
AD000671.6	19	36230153	36236333	18	1.6292	0.051634	0.939123
HRAS	11	532242	537287	24	1.6292	0.05164	0.939123
CHRNG	2	233404437	233411113	25	1.6291	0.051646	0.939123
LGALS8	1	236681300	236716281	223	1.6289	0.051665	0.939123
NARS	18	55267888	55289445	67	1.6282	0.051736	0.939123
RP11-41O4.1	18	68002675	68019695	48	1.6278	0.051786	0.939123
SRSF7	2	38970741	38978636	5	1.6268	0.051889	0.939123
KLRK1	12	10524952	10544473	45	1.6265	0.051922	0.939123
ISM2	14	77940740	77965210	61	1.6249	0.052096	0.939123
CCDC85C	14	99977603	100070363	337	1.6248	0.052101	0.939123
EMC3	3	10004221	10052800	123	1.6244	0.052142	0.939123
MARVELD1	10	99472930	99477907	5	1.6242	0.05217	0.939123
ZNF776	19	58258164	58269527	13	1.6241	0.052174	0.939123
RP11-315D16.2	15	68486139	68522056	70	1.624	0.052187	0.939123
CTDSP1	2	219262979	219270664	17	1.6234	0.052253	0.939123
SYNCRIP	6	86318053	86353510	40	1.6209	0.052517	0.939123
SLC25A27	6	46620678	46645930	28	1.6205	0.052563	0.939123
CXCL6	4	74702214	74714781	24	1.6196	0.052656	0.939123
CHIC2	4	54875956	54930857	46	1.6167	0.052974	0.939123
PAK7	20	9518036	9819689	896	1.6156	0.053096	0.939123
EIF3C	16	28699879	28747051	3	1.6152	0.053139	0.939123
LRIG2	1	113615831	113674882	71	1.614	0.053264	0.939123
COMMD8	4	47452885	47465736	20	1.6138	0.053283	0.939123
STX1B	16	31000577	31021949	29	1.6133	0.053344	0.939123
ZNF618	9	116638562	116818871	446	1.6131	0.053365	0.939123
B3GNT1	11	66112843	66115163	1	1.6126	0.05342	0.939123
SYT9	11	7260009	7490273	861	1.6109	0.053599	0.939123
AP000708.1	11	125365110	125369424	6	1.6074	0.053983	0.939123
C16orf93	16	30768744	30774031	3	1.6072	0.054006	0.939123
MST1R	3	49924435	49941299	22	1.6053	0.054218	0.939123
MSS51	10	75183339	75193319	5	1.6049	0.054257	0.939123
RPL14	3	40498783	40503861	9	1.604	0.054357	0.939123
TMEM92	17	48348767	48358844	29	1.603	0.054467	0.939123
TUBGCP4	15	43661419	43699293	48	1.6022	0.054558	0.939123
CLTC	17	57697219	57773671	95	1.6018	0.054602	0.939123
FAM26F	6	116782533	116784934	7	1.6017	0.054608	0.939123
SOX18	20	62679076	62680994	1	1.6014	0.054646	0.939123
AMBP	9	116822407	116840752	40	1.6013	0.05465	0.939123
HOXA2	7	27139721	27142430	2	1.6009	0.054703	0.939123
PADI2	1	17393256	17445948	231	1.6009	0.054704	0.939123
NECAB2	16	84002237	84036381	232	1.6006	0.054728	0.939123
CYP2A7	19	41381344	41388657	76	1.5999	0.054806	0.939123
SPTLC3	20	12989627	13147411	663	1.5999	0.054811	0.939123
NTM	11	131240373	132206716	2526	1.5996	0.054845	0.939123
ZGLP1	19	10415479	10420556	11	1.5991	0.054898	0.939123
ADPRH	3	119298115	119308792	15	1.5983	0.05499	0.939123
MRPL13	8	121393000	121457642	83	1.5968	0.055158	0.939123
GPAM	10	113909624	113975135	113	1.5967	0.055163	0.939123
ITPKB	1	226819391	226927024	151	1.595	0.055356	0.939123
TTR	18	29171689	29178974	8	1.5945	0.055415	0.939123
TRIM9	14	51441980	51562779	451	1.5941	0.055456	0.939123
GSC2	22	19136089	19137796	4	1.594	0.055466	0.939123
CCDC141	2	179694484	179914813	535	1.5935	0.055523	0.939123
RANBP9	6	13621730	13711796	91	1.5929	0.055588	0.939123
RPL8	8	146015150	146017972	5	1.5926	0.055628	0.939123
DSC3	18	28569974	28622781	145	1.5912	0.055788	0.939123
RP11-302M6.4	1	90098699	90398809	449	1.5911	0.055793	0.939123
LPAR1	9	113635543	113800981	429	1.591	0.055799	0.939123
PDZD7	10	102767440	102790890	49	1.5907	0.055839	0.939123
ADAM17	2	9628615	9695921	124	1.5906	0.055852	0.939123
C6ORF165	6	88117701	88174183	159	1.5905	0.055862	0.939123
KCTD1	18	24034874	24237365	477	1.5896	0.055958	0.939123
SPTBN1	2	54683422	54896812	561	1.5895	0.05597	0.939123
GAD1	2	171669723	171717661	88	1.5894	0.05599	0.939123
COX6A1P2	6	37012607	37013177	1	1.5893	0.055998	0.939123
PRR7	5	176873446	176883283	10	1.5892	0.056005	0.939123
TRADD	16	67188083	67194201	2	1.5883	0.056105	0.939123
WNK4	17	40932696	40948954	3	1.5875	0.056197	0.939123
CEP192	18	12991361	13125051	331	1.5874	0.056216	0.939123
FAN1	15	31196055	31235311	73	1.5873	0.056221	0.939123
ELTD1	1	79355449	79472403	441	1.5864	0.056321	0.939123
PPP3CB	10	75196186	75255782	26	1.586	0.056365	0.939123
ST3GAL6	3	98451080	98540045	192	1.5859	0.056379	0.939123
HIAT1	1	100503653	100548933	100	1.5858	0.056392	0.939123
IL8	4	74606223	74609433	4	1.5854	0.056441	0.939123
HRASLS5	11	63228876	63258666	46	1.5852	0.056456	0.939123
RHBDD3	22	29655841	29664198	8	1.585	0.056482	0.939123
B3GALTL	13	31774073	31906413	283	1.5845	0.056534	0.939123
RIPPLY2	6	84562985	84567234	11	1.5842	0.056574	0.939123
SNRNP27	2	70120692	70132707	15	1.5841	0.056583	0.939123
PRICKLE1	12	42852140	42984157	356	1.5829	0.056717	0.939123
TGM4	3	44916100	44956482	153	1.5822	0.056805	0.939123
AC010642.1	19	58790332	58826563	90	1.5811	0.056931	0.939123
AKAP10	17	19807615	19881656	84	1.581	0.056934	0.939123
CYS1	2	10196907	10221071	85	1.5809	0.056953	0.939123
ACTR1A	10	104238986	104262482	65	1.5803	0.057017	0.939123
SLC6A3	5	1392909	1445545	150	1.5803	0.057021	0.939123
SCNN1D	1	1215816	1227409	14	1.5796	0.057102	0.939123
TMEM75	8	128959126	128960591	1	1.5776	0.057326	0.939123
SLC7A8	14	23594504	23652883	125	1.5763	0.057475	0.939123
COQ5	12	120941077	120972237	93	1.5754	0.057584	0.939123
RASSF5	1	206680879	206762616	167	1.5748	0.05765	0.939123
TIAL1	10	121334199	121356541	26	1.5739	0.05775	0.939123
RAB44	6	36683256	36699870	44	1.5737	0.057782	0.939123
TMEM68	8	56608983	56685966	166	1.5735	0.057798	0.939123
MR1	1	181003067	181031074	78	1.5733	0.057823	0.939123
NPY2R	4	156129781	156138230	14	1.5731	0.057843	0.939123
SLC9A8	20	48429250	48508779	220	1.5716	0.058017	0.939123
C5orf45	5	179261436	179289173	89	1.571	0.058087	0.939123
PRRX2	9	132427920	132484875	157	1.5704	0.058163	0.939123
LY9	1	160765864	160798051	75	1.5701	0.058194	0.939123
MTBP	8	121457640	121554373	191	1.5699	0.05822	0.939123
AC073343.1	7	6713376	6715991	9	1.568	0.058446	0.939123
MCUR1	6	13786789	13814800	48	1.5675	0.058499	0.939123
SVEP1	9	113127531	113342160	757	1.5675	0.058504	0.939123
NDRG2	14	21484922	21539031	136	1.5672	0.058533	0.939123
SPATA6L	9	4553386	4666674	441	1.567	0.058557	0.939123
COL27A1	9	116917840	117074791	534	1.5667	0.058593	0.939123
CYSTM1	5	139554227	139661637	166	1.5666	0.058601	0.939123
C11orf68	11	65684279	65686588	5	1.5658	0.058701	0.939123
GLUL	1	182350839	182361341	25	1.5656	0.058717	0.939123
ANKRD22	10	90581889	90611575	70	1.5655	0.058734	0.939123
SMIM21	18	73121431	73139658	50	1.5655	0.058735	0.939123
EIF3G	19	10225693	10230596	10	1.5649	0.058808	0.939123
ANKRD6	6	90142889	90343553	363	1.5648	0.058814	0.939123
FAR1	11	13690217	13753893	81	1.5646	0.058844	0.939123
C1QTNF3	5	34019553	34043937	69	1.5644	0.058857	0.939123
CAMKV	3	49895421	49907655	16	1.5632	0.059006	0.939123
AKIP1	11	8932686	8941631	21	1.5631	0.059013	0.939123
LRRC8C	1	90098631	90235462	203	1.563	0.059028	0.939123
FBRS	16	30669752	30682135	4	1.5626	0.059078	0.939123
TP53BP1	15	43699407	43802926	169	1.5624	0.059098	0.939123
TSTD1	1	161007421	161008780	2	1.5621	0.059137	0.939123
HNRNPA3	2	178077291	178088686	10	1.5613	0.059231	0.939123
CHEK2	22	29083731	29138410	127	1.5599	0.059392	0.939123
PLCE1	10	95753746	96092580	579	1.559	0.059503	0.939123
NDUFAF2	5	60240956	60448853	374	1.5588	0.059525	0.939123
CTD-3138B18.4	19	58740831	58798173	179	1.5581	0.059608	0.939123
RNF40	16	30773066	30787628	6	1.5579	0.059623	0.939123
RSPH4A	6	116937642	116954148	33	1.5579	0.059634	0.939123
MOB3B	9	27325207	27529779	617	1.5569	0.059743	0.939123
NR2F1	5	92919043	92930321	5	1.5569	0.059751	0.939123
FOXRED1	11	126138950	126148026	13	1.5565	0.059795	0.939123
CNPY4	7	99717236	99723134	8	1.5561	0.059844	0.939123
GMEB1	1	28995244	29045865	59	1.5554	0.059929	0.939123
SYNJ1	21	34001069	34100359	105	1.5549	0.059988	0.939123
AQP12A	2	241631262	241637900	8	1.5541	0.060083	0.939123
FXYD5	19	35645633	35660786	58	1.554	0.060091	0.939123
SRPK2	7	104751151	105039755	436	1.5536	0.060141	0.939123
TRAPPC3L	6	116816152	116866773	130	1.5528	0.060233	0.939123
THSD7B	2	137523115	138435287	3035	1.5515	0.06039	0.939123
TMEM8C	9	136379708	136393734	26	1.5512	0.060422	0.939123
COX6C	8	100885428	100906290	44	1.5512	0.060429	0.939123
ANKHD1	5	139781399	139929163	83	1.5512	0.060432	0.939123
ANKHD1-EIF4EBP3	5	139781493	139929154	83	1.5512	0.060432	0.939123
CLINT1	5	157212751	157286183	171	1.5507	0.060481	0.939123
DNAJC19	3	180701497	180707562	3	1.5496	0.06062	0.939123
PLCXD3	5	41307056	41510730	432	1.5491	0.060676	0.939123
GABRA1	5	161274197	161326975	115	1.5491	0.060683	0.939123
IREB2	15	78729773	78793798	113	1.549	0.060686	0.939123
FERMT1	20	6055492	6104191	222	1.5484	0.060764	0.939123
HIST1H3I	6	27839623	27840099	1	1.5479	0.060821	0.939123
LTBP2	14	74964873	75079306	241	1.5478	0.060835	0.939123
IL17RA	22	17565844	17596583	70	1.5472	0.060906	0.939123
PEPD	19	33877856	34012700	468	1.547	0.060927	0.939123
RPS29	14	50043390	50065408	37	1.5455	0.061108	0.939123
RCOR2	11	63678693	63684316	5	1.5454	0.061126	0.939123
SLC7A1	13	30083547	30169825	215	1.5452	0.061151	0.939123
OR7D2	19	9296279	9299493	5	1.5442	0.061265	0.939123
ZNF321P	19	53431728	53466076	111	1.5442	0.061267	0.939123
HOMER2	15	83509838	83654661	210	1.5438	0.061322	0.939123
TMED8	14	77801364	77843452	69	1.5424	0.061493	0.939123
UTS2	1	7903143	7913572	33	1.5423	0.061495	0.939123
NRIP1	21	16333556	16437321	152	1.5422	0.061506	0.939123
PKHD1	6	51480098	51952423	1341	1.5415	0.061594	0.939123
EGLN3	14	34393437	34931980	1761	1.5408	0.061683	0.939123
RP11-934B9.3	14	24801516	24806588	14	1.54	0.061777	0.939123
RET	10	43572475	43625799	177	1.5399	0.06179	0.939123
NBEAL1	2	203879602	204091101	240	1.5396	0.061831	0.939123
KRT33A	17	39502344	39507064	7	1.5392	0.061879	0.939123
MAFB	20	39314488	39317880	2	1.5391	0.061893	0.939123
SETD5	3	9439299	9520924	120	1.5386	0.061953	0.939123
S100PBP	1	33282368	33324476	58	1.5379	0.062032	0.939123
FAM162B	6	117073363	117086886	40	1.5374	0.062097	0.939123
NXPH1	7	8473585	8792593	1153	1.5368	0.062173	0.939123
NPIPA5	16	15457516	15474904	14	1.5345	0.062449	0.939123
CCDC124	19	18043825	18054800	30	1.534	0.062511	0.939123
SHANK1	19	51165084	51222707	88	1.5338	0.06254	0.939123
EPN3	17	48609904	48621111	27	1.5336	0.062561	0.939123
BRINP3	1	190066792	190446759	577	1.5332	0.06261	0.939123
KCNIP2	10	103585731	103603677	22	1.5322	0.062739	0.939123
KLHL24	3	183353356	183402265	181	1.532	0.06276	0.939123
AC005549.3	17	32581900	32582306	1	1.5319	0.062768	0.939123
RPP14	3	58291974	58310422	60	1.5319	0.062779	0.939123
MRFAP1	4	6641818	6644472	7	1.5315	0.062824	0.939123
IFT122	3	129158968	129239198	146	1.5312	0.062861	0.939123
SAAL1	11	18091482	18127638	107	1.5308	0.062905	0.939123
MKNK1	1	47023090	47082515	98	1.5306	0.062931	0.939123
ARPC5L	9	127624409	127640003	10	1.53	0.063005	0.939123
SNPH	20	1246960	1289972	102	1.5298	0.063039	0.939123
PSG6	19	43406231	43423715	56	1.5297	0.06304	0.939123
RXFP2	13	32313674	32377009	165	1.5294	0.063081	0.939123
FAM26D	6	116850174	116880031	54	1.5293	0.063098	0.939123
MZF1	19	59073298	59084942	17	1.5287	0.063176	0.939123
MRGPRX3	11	18142502	18160027	37	1.5282	0.063233	0.939123
PDZD9	16	21995186	22012433	9	1.5282	0.063234	0.939123
RP11-1167A19.2	11	65834748	65837090	3	1.5277	0.063292	0.939123
MAP3K3	17	61699775	61773663	65	1.5275	0.063324	0.939123
H1FOO	3	129262057	129270310	20	1.5268	0.06341	0.939123
APOPT1	14	104029299	104073860	107	1.5258	0.063536	0.939123
OLFM1	9	137967268	138013025	186	1.5253	0.063588	0.939123
DOCK9	13	99445741	99738879	733	1.5242	0.063735	0.939123
USP54	10	75257296	75385711	155	1.5231	0.063866	0.939123
CENPK	5	64813593	64858998	130	1.5231	0.06387	0.939123
BEND3	6	107386386	107436473	109	1.5227	0.063914	0.939123
KMT2C	7	151832010	152133090	237	1.5226	0.063932	0.939123
RP11-276H1.3	16	12180603	12184159	17	1.522	0.064001	0.939123
TRAPPC6A	19	45666186	45681495	27	1.5217	0.064039	0.939123
VAMP5	2	85811531	85820535	21	1.5215	0.064067	0.939123
POU6F2	7	39017598	39532694	1361	1.5214	0.064085	0.939123
ZNF416	19	58082934	58090295	6	1.5195	0.064313	0.939123
TP53TG5	20	44002526	44036529	68	1.5195	0.064318	0.939123
PALM	19	708953	748329	24	1.519	0.064383	0.939123
STAP1	4	68424446	68473055	169	1.5188	0.064401	0.939123
PRKCI	3	169940153	170023769	222	1.5187	0.064415	0.939123
PRDM1	6	106534195	106557814	30	1.5185	0.064441	0.939123
RP11-321N4.5	6	86267696	86324952	56	1.5184	0.064453	0.939123
MS4A8	11	60467047	60483284	10	1.5179	0.064521	0.939123
BOP1	8	145486055	145515082	40	1.5178	0.064533	0.939123
OR2L3	1	248223984	248224922	6	1.5177	0.064543	0.939123
TMEM67	8	94767072	94831462	35	1.5176	0.064552	0.939123
MAPK7	17	19281034	19286857	1	1.5176	0.064556	0.939123
TRIM14	9	100831557	100881494	89	1.5174	0.064578	0.939123
RRAGA	9	19049372	19051019	2	1.5172	0.064603	0.939123
TAPBPL	12	6560856	6575683	50	1.5161	0.064751	0.939123
KLF3	4	38665817	38702663	70	1.5157	0.064793	0.939123
PROX2	14	75319736	75330537	19	1.5156	0.064811	0.939123
MTRF1L	6	153308497	153323820	39	1.5154	0.064833	0.939123
TRAM1L1	4	118004718	118006736	1	1.5154	0.06484	0.939123
HYKK	15	78799906	78829714	64	1.5151	0.064869	0.939123
FSD1	19	4304597	4323840	47	1.515	0.06489	0.939123
MON1A	3	49946302	49967606	18	1.515	0.064891	0.939123
SEC22A	3	122920774	122992977	233	1.5143	0.064975	0.939123
IL17RD	3	57124010	57204334	151	1.5119	0.065285	0.939123
RANGAP1	22	41641615	41682255	69	1.5113	0.065356	0.939123
STAT5A	17	40439565	40463961	50	1.5107	0.065429	0.939123
KIAA1919	6	111580551	111592370	25	1.5107	0.065438	0.939123
ANKUB1	3	149478892	149686172	363	1.5104	0.06547	0.939123
GRP	18	56887400	56898006	34	1.5102	0.065495	0.939123
ZCCHC7	9	37120536	37358146	218	1.51	0.065524	0.939123
PDS5A	4	39824483	39979576	316	1.5096	0.065578	0.939123
TEAD2	19	49843852	49865714	31	1.5093	0.065609	0.939123
C5AR2	19	47835404	47846606	22	1.509	0.065648	0.939123
GPR4	19	46093022	46105466	21	1.5086	0.065699	0.939123
LRP10	14	23340822	23350789	7	1.5083	0.065733	0.939123
ACTR1B	2	98272431	98280570	13	1.5074	0.065858	0.939123
RP11-817J15.3	11	102552041	102554644	3	1.5073	0.065867	0.939123
RRP1B	21	45079429	45115958	39	1.5066	0.065951	0.939123
NTN5	19	49164664	49176338	18	1.5061	0.066019	0.939123
DBI	2	120124497	120130126	20	1.5058	0.066059	0.939123
ZNF90	19	20188803	20237885	100	1.5051	0.066143	0.939123
MTHFS	15	80125927	80189721	151	1.5051	0.066145	0.939123
SMOC1	14	70320848	70499083	605	1.5048	0.06619	0.939123
OR2H1	6	29424958	29432105	4	1.5044	0.066238	0.939123
DPY19L2	12	63952693	64062719	387	1.5038	0.066321	0.939123
YY1	14	100704635	100749129	78	1.5036	0.066342	0.939123
FAM134B	5	16473147	16617167	373	1.5034	0.066368	0.939123
ENPP6	4	185009859	185142383	431	1.5031	0.066411	0.939123
LAMTOR4	7	99746530	99753567	6	1.503	0.066417	0.939123
APOC4	19	45445495	45452820	21	1.5027	0.066459	0.939123
APOC4-APOC2	19	45445495	45452822	21	1.5027	0.066459	0.939123
IFNL2	19	39759154	39760732	4	1.5017	0.066587	0.939123
TGFBR3L	19	7981030	7983982	1	1.5011	0.066664	0.939123
PRDM7	16	90122974	90158480	116	1.5008	0.066706	0.939123
SERPINB8	18	61637159	61672278	67	1.5003	0.066762	0.939123
SLC26A9	1	205882176	205912588	115	1.5002	0.066775	0.939123
RUNX3	1	25226002	25291612	103	1.4996	0.06686	0.939123
CHRNA3	15	78885394	78913637	81	1.4995	0.066872	0.939123
C9orf114	9	131581930	131592100	32	1.4992	0.06691	0.939123
GPR45	2	105858200	105859924	1	1.4991	0.066925	0.939123
TRAPPC2P1	19	57874879	57876721	1	1.4987	0.06698	0.939123
DPP9	19	4675236	4724685	88	1.4981	0.067054	0.939123
CCDC47	17	61822610	61853711	56	1.498	0.067062	0.939123
CHST3	10	73724123	73773322	131	1.498	0.067069	0.939123
ADRA1D	20	4201329	4229721	91	1.4972	0.067166	0.939123
STK33	11	8413418	8615836	579	1.4972	0.067173	0.939123
PTPN6	12	7055631	7070479	14	1.4963	0.067284	0.939123
CPLX1	4	778745	819986	146	1.4958	0.067354	0.939123
PYROXD1	12	21590549	21623300	206	1.4953	0.06742	0.939123
EXTL2	1	101337943	101361554	22	1.495	0.067453	0.939123
TRERF1	6	42192669	42419789	426	1.4944	0.067536	0.939123
TEX33	22	37387163	37403882	63	1.4941	0.067577	0.939123
C17orf58	17	65987217	65989765	1	1.4927	0.067764	0.939123
RP1L1	8	10463859	10569697	268	1.4914	0.067928	0.939123
GALNTL5	7	151653464	151717019	228	1.4914	0.067932	0.939123
C20orf85	20	56725960	56736206	12	1.4912	0.067948	0.939123
ADAMTS8	11	130274820	130298888	70	1.4911	0.067962	0.939123
TMEM233	12	120031264	120079363	119	1.4908	0.068005	0.939123
TMPRSS11F	4	68918916	68995598	160	1.4907	0.068016	0.939123
ZNF701	19	53059075	53090427	167	1.4905	0.068048	0.939123
TUBA1B	12	49521565	49525180	6	1.4888	0.068274	0.939123
AIFM3	22	21319396	21335649	40	1.4886	0.068298	0.939123
MAS1	6	160327974	160329108	1	1.4886	0.0683	0.939123
CYP2D6	22	42522501	42526908	15	1.4885	0.068305	0.939123
C18orf63	18	71983048	72026422	88	1.4881	0.068362	0.939123
FAM221A	7	23719749	23742868	73	1.4876	0.068434	0.939123
SKIL	3	170075466	170114623	67	1.4869	0.068524	0.939123
SMG5	1	156219015	156252620	70	1.4867	0.068542	0.939123
MYH13	17	10201401	10276447	229	1.4859	0.068657	0.939123
RP11-248J23.6	10	97709725	97744785	100	1.4855	0.068703	0.939123
ATG10	5	81267844	81572676	372	1.4855	0.068706	0.939123
ABI1	10	27035522	27150016	319	1.4844	0.068849	0.939123
C21orf67	21	46352729	46359828	25	1.4843	0.06887	0.939123
SPZ1	5	79615444	79617661	8	1.4842	0.068881	0.939123
SOCS3	17	76352864	76356158	4	1.4839	0.068912	0.939123
DDX19A	16	70380732	70407286	18	1.4839	0.06892	0.939123
MRPS16	10	75006510	75012451	15	1.4837	0.068944	0.939123
GZMH	14	25075686	25078905	2	1.4833	0.068998	0.939123
C1orf127	1	11006528	11042094	107	1.4829	0.069046	0.939123
HSPA14	10	14880163	14913740	39	1.4828	0.069059	0.939123
C12orf74	12	93096619	93102325	5	1.4827	0.069075	0.939123
SOX10	22	38366693	38383429	8	1.4822	0.069146	0.939123
ZNF766	19	52772824	52795977	120	1.482	0.069175	0.939123
VWDE	7	12370511	12443567	294	1.4814	0.069247	0.939123
DTWD2	5	118173017	118324240	199	1.4811	0.069285	0.939123
KLF16	19	1852399	1863567	21	1.4805	0.06937	0.939123
NDST1	5	149865381	149937773	102	1.48	0.069439	0.939123
PSMG4	6	3231637	3303607	322	1.4793	0.069536	0.939123
TAF1L	9	32629452	32635667	4	1.4789	0.069589	0.939123
PRAMEF12	1	12834984	12838049	4	1.4782	0.069673	0.939123
DCBLD2	3	98514785	98620533	219	1.4781	0.069694	0.939123
OR9Q2	11	57957906	57958990	4	1.4781	0.069697	0.939123
TOX	8	59717977	60031767	717	1.4772	0.069807	0.939123
TMED4	7	44617493	44621886	13	1.4765	0.069905	0.939123
PSMD14	2	162164549	162268228	116	1.4764	0.069912	0.939123
SPOCD1	1	32256023	32281652	32	1.4762	0.069939	0.939123
CSTF3	11	33098734	33183917	149	1.4753	0.070068	0.939123
FBXL7	5	15500305	15939900	838	1.4749	0.070117	0.939123
KBTBD7	13	41763969	41768702	4	1.4744	0.070183	0.939123
TYW1	7	66460160	66704501	1217	1.4733	0.070337	0.939123
SLC35E3	12	69139886	69187508	71	1.4724	0.070463	0.939123
MOV10L1	22	50528308	50600119	347	1.4721	0.070492	0.939123
C22orf39	22	19338891	19435755	141	1.4721	0.070493	0.939123
CLN3	16	28477983	28506896	23	1.4721	0.070498	0.939123
CCDC122	13	44398045	44453827	194	1.4718	0.070538	0.939123
TMEM251	14	93651296	93653434	3	1.4712	0.070618	0.939123
ZUFSP	6	116956781	116989957	85	1.4703	0.070746	0.939123
RAMP1	2	238767536	238820756	184	1.4693	0.070869	0.939123
SLC25A36	3	140660672	140698775	67	1.4693	0.070869	0.939123
CLN3	16	28477974	28503333	19	1.469	0.070913	0.939123
RIT1	1	155867599	155881195	19	1.4689	0.07093	0.939123
NSRP1	17	28442539	28513493	79	1.4687	0.070953	0.939123
IKBKB	8	42128820	42189973	87	1.4686	0.070977	0.939123
NKAIN1	1	31652592	31712401	225	1.4682	0.071023	0.939123
HS6ST3	13	96743093	97485671	1424	1.4677	0.071087	0.939123
CEP120	5	122680579	122759286	214	1.4667	0.071234	0.939123
HNRNPM	19	8509651	8553998	125	1.4664	0.071266	0.939123
CCDC64B	16	3077683	3086927	22	1.4663	0.071285	0.939123
PLEK	2	68592305	68624585	172	1.4654	0.071403	0.939123
RASIP1	19	49223844	49243978	43	1.4646	0.071521	0.939123
PGD	1	10458649	10480201	41	1.4644	0.071544	0.939123
PPP2CB	8	30631973	30671830	94	1.4644	0.071545	0.939123
CWF19L1	10	101992055	102027437	90	1.4643	0.071556	0.939123
RFFL	17	33333009	33416338	48	1.4639	0.071608	0.939123
FAM43B	1	20878932	20881512	3	1.4638	0.071627	0.939123
CMKLR1	12	108681821	108733118	138	1.4632	0.071703	0.939123
HMGN3	6	79910962	79944406	64	1.4629	0.071748	0.939123
HTR3D	3	183749332	183757157	30	1.4629	0.071751	0.939123
SPEM1	17	7323679	7324951	3	1.4628	0.071766	0.939123
SAMD13	1	84764049	84855640	137	1.4613	0.071968	0.939123
TCTEX1D1	1	67218142	67244470	67	1.4602	0.072115	0.939123
HRCT1	9	35906189	35907138	2	1.4596	0.072203	0.939123
TLX2	2	74740590	74744274	1	1.4588	0.072307	0.939123
RP11-408E5.4	13	19756173	19761496	37	1.4583	0.072381	0.939123
TTC18	10	75013517	75118617	272	1.4581	0.072412	0.939123
RIC3	11	8127597	8190602	182	1.458	0.072418	0.939123
AVPR1A	12	63539014	63544722	11	1.458	0.072424	0.939123
ICOS	2	204801471	204826300	59	1.4562	0.072675	0.939123
TEFM	17	29224354	29233838	21	1.4561	0.072677	0.939123
SASS6	1	100549119	100598511	93	1.4555	0.072765	0.939123
TEX26	13	31506840	31549639	121	1.4551	0.072822	0.939123
CLN6	15	68499330	68549549	104	1.4542	0.072952	0.939123
ATAD5	17	29158988	29222887	131	1.4538	0.073003	0.939123
MYLPF	16	30382255	30389312	7	1.4536	0.073031	0.939123
PTPRU	1	29563028	29653325	192	1.4533	0.073075	0.939123
STK38L	12	27396901	27478892	232	1.4526	0.073171	0.939123
SSTR2	17	71161151	71167185	13	1.4519	0.073271	0.939123
SRRD	22	26879843	26890624	13	1.4516	0.07331	0.939123
TMEM211	22	25331077	25342662	17	1.4509	0.073408	0.939123
UCK2	1	165796768	165880855	138	1.4507	0.073438	0.939123
KLHL35	11	75133438	75141674	4	1.4496	0.073582	0.939123
PDE7B	6	136172834	136516712	487	1.4493	0.073621	0.939123
KRT12	17	39017555	39023462	10	1.4493	0.073624	0.939123
GRINA	8	145064226	145067583	4	1.4492	0.073642	0.939123
ZNF544	19	58739960	58788815	154	1.447	0.073951	0.939123
ARL4A	7	12726481	12730559	13	1.4465	0.074024	0.939123
MAD2L1	4	120976763	120988229	32	1.4456	0.074142	0.939123
MRPL20	1	1337288	1342693	8	1.4453	0.074186	0.939123
MEOX1	17	41717756	41739322	59	1.4451	0.07422	0.939123
UFL1	6	96969471	97003152	32	1.445	0.074225	0.939123
WFDC9	20	44236578	44259907	78	1.4429	0.074526	0.939123
BPGM	7	134331560	134364565	111	1.4421	0.074631	0.939123
GTF2A1	14	81641796	81687721	71	1.442	0.074647	0.939123
C18orf56	18	641320	658340	48	1.4414	0.074731	0.939123
TRIML1	4	189060573	189068897	89	1.4409	0.074803	0.939123
C11orf48	11	62430287	62439727	14	1.4408	0.074816	0.939123
ADIG	20	37209838	37217106	8	1.4408	0.074825	0.939123
SPOCK1	5	136310987	136934068	1442	1.4399	0.074949	0.939123
H6PD	1	9294834	9331396	85	1.4399	0.074954	0.939123
AP4S1	14	31494312	31562818	155	1.4394	0.075016	0.939123
UBR7	14	93673401	93695561	69	1.4391	0.075064	0.939123
DBN1	5	176883609	176901402	25	1.4389	0.075095	0.939123
IP6K3	6	33689444	33714762	92	1.4385	0.075141	0.939123
CLDN3	7	73183328	73184600	2	1.4383	0.07517	0.939123
CACNA1B	9	140772241	141019076	310	1.4382	0.07519	0.939123
CYP2W1	7	1022835	1029276	18	1.438	0.075218	0.939123
TMPRSS7	3	111753690	111800116	136	1.4375	0.075288	0.939123
CRLF1	19	18683030	18718551	103	1.4365	0.075437	0.939123
RP11-51F16.8	17	61780205	61829457	87	1.4357	0.075537	0.939123
RTEL1	20	62289163	62328416	139	1.4357	0.075551	0.939123
SCGB3A2	5	147250245	147261754	75	1.4352	0.075617	0.939123
UPK2	11	118795873	118829269	82	1.4342	0.075759	0.939123
CCNJ	10	97803151	97820627	26	1.4342	0.07576	0.939123
IRX6	16	55357672	55364672	31	1.4336	0.075841	0.939123
RP11-321M21.3	18	73118967	73130995	24	1.4332	0.0759	0.939123
DOCK2	5	169064251	169510386	1236	1.4332	0.075907	0.939123
CALM3	19	47104331	47114050	13	1.4328	0.075962	0.939123
AGGF1	5	76325076	76361059	81	1.4327	0.075975	0.939123
IDO1	8	39759794	39785963	34	1.4324	0.076016	0.939123
MED31	17	6546635	6554954	37	1.4322	0.076043	0.939123
SFTA3	14	36942493	36983034	45	1.4318	0.076101	0.939123
ZNF566	19	36936021	36980804	95	1.4316	0.076134	0.939123
OR4S1	11	48327775	48328704	1	1.4313	0.076173	0.939123
ARMC1	8	66514694	66546442	103	1.4305	0.076285	0.939123
TRIM49B	11	49050504	49059579	31	1.4301	0.076348	0.939123
EIF2D	1	206744620	206785904	98	1.4299	0.076369	0.939123
RAB3C	5	57878048	58155213	741	1.4296	0.076413	0.939123
ACADVL	17	7120444	7128592	7	1.4288	0.076536	0.939123
GLDC	9	6532464	6645650	362	1.4286	0.076559	0.939123
KIF1A	2	241653181	241759725	248	1.4283	0.076606	0.939123
PGBD1	6	28249314	28270326	54	1.4278	0.076671	0.939123
CEACAM18	19	51979838	51994206	67	1.4278	0.076676	0.939123
FBXL6	8	145579091	145583036	4	1.4277	0.076689	0.939123
IGSF9B	11	133778459	133826880	122	1.4271	0.076781	0.939123
DTHD1	4	36283244	36347378	185	1.4269	0.076805	0.939123
SSH2	17	27952956	28257294	294	1.4268	0.076826	0.939123
C2CD2	21	43305221	43373999	228	1.4263	0.076896	0.939123
AP1B1	22	29723669	29819168	197	1.4258	0.076966	0.939123
LRRC3	21	45875369	45878739	3	1.4253	0.077042	0.939123
DLK2	6	43418090	43424370	10	1.4242	0.077197	0.939123
KRT33B	17	39519746	39526052	9	1.4242	0.077199	0.939123
RABEPK	9	127962821	127996437	54	1.423	0.077362	0.939123
ING4	12	6759446	6772314	15	1.4227	0.077411	0.939123
FBXO4	5	41925356	41941845	13	1.422	0.077518	0.939123
REXO1	19	1815248	1848452	50	1.422	0.07752	0.939123
ARRDC1	9	140500106	140509812	15	1.4217	0.077555	0.939123
UGT2B17	4	69402902	69434245	1	1.4216	0.077567	0.939123
TMEM181	6	158957468	159056460	286	1.4211	0.077639	0.939123
TNFSF9	19	6531010	6535931	8	1.4211	0.077643	0.939123
RP11-187E13.2	14	32476108	32487891	20	1.421	0.07766	0.939123
SIRT5	6	13574816	13614790	48	1.4193	0.077913	0.939123
HIRA	22	19318221	19435224	171	1.4189	0.077962	0.939123
PARP8	5	49961733	50142356	254	1.4185	0.078023	0.939123
RRP7A	22	42905974	42915808	47	1.4177	0.078133	0.939123
FKBP1B	2	24272571	24286551	25	1.4173	0.078196	0.939123
RREB1	6	7107830	7252213	233	1.4171	0.078227	0.939123
WNT7A	3	13857755	13921618	193	1.417	0.078237	0.939123
PPP1R37	19	45594654	45651335	134	1.4158	0.078415	0.939123
UBC	12	125396150	125401914	11	1.4158	0.078418	0.939123
LRCH4	7	100169855	100183776	18	1.4154	0.078474	0.939123
ARVCF	22	19957419	20004331	165	1.4138	0.078715	0.939123
SHISA9	16	12995477	13334272	1185	1.4125	0.078895	0.939123
FADS6	17	72873428	72889708	31	1.4117	0.079017	0.939123
C1orf234	1	23337327	23342343	8	1.4108	0.079146	0.939123
RASL11B	4	53728457	53733000	11	1.4106	0.07918	0.939123
KLHL14	18	30252634	30353025	222	1.4105	0.079196	0.939123
PKHD1L1	8	110374706	110542559	358	1.4102	0.079246	0.939123
TRMT61B	2	29072687	29093167	32	1.4101	0.079262	0.939123
KRTAP9-1	17	39344697	39346891	2	1.41	0.079263	0.939123
FAM26E	6	116832809	116845955	36	1.4099	0.079289	0.939123
EIF4A1	17	7476024	7482323	16	1.4082	0.079533	0.939123
MOCOS	18	33767482	33852120	235	1.4081	0.07955	0.939123
SLC37A3	7	139993493	140104233	386	1.4076	0.079623	0.939123
CHUK	10	101948055	101989376	75	1.4071	0.079697	0.939123
PRKAB1	12	120105558	120119435	15	1.407	0.079709	0.939123
RTEL1-TNFRSF6B	20	62290653	62330037	142	1.4064	0.079804	0.939123
AL139099.1	14	50064193	50065882	4	1.4057	0.079906	0.939123
KCNE3	11	74165886	74178774	33	1.4054	0.079953	0.939123
TACO1	17	61678231	61685725	1	1.4053	0.079973	0.939123
GLTP	12	110288748	110318293	57	1.4045	0.080081	0.939123
RNPEPL1	2	241505221	241520789	34	1.4042	0.080125	0.939123
CCDC89	11	85394893	85397320	3	1.4042	0.080129	0.939123
SLC15A5	12	16341419	16430619	340	1.4036	0.080221	0.939123
SPATC1	8	145086582	145101933	12	1.4027	0.080356	0.939123
NYAP1	7	100081550	100092422	14	1.4025	0.080388	0.939123
KCNN1	19	18062102	18110889	100	1.4019	0.08047	0.939123
CKM	19	45809672	45826235	54	1.4016	0.080517	0.939123
TNRC6A	16	24741016	24838953	127	1.4015	0.080537	0.939123
ZNF462	9	109625378	109775915	195	1.4013	0.080565	0.939123
NKX2-8	14	37049784	37051812	2	1.4012	0.080579	0.939123
DDX56	7	44605016	44614650	31	1.401	0.0806	0.939123
RALBP1	18	9475007	9538114	185	1.4007	0.080651	0.939123
TRIM5	11	5684425	5959849	1521	1.4003	0.080706	0.939123
ERCC8	5	60169658	60240900	116	1.4002	0.080725	0.939123
STRADA	17	61780192	61819330	66	1.3993	0.080863	0.939123
UVRAG	11	75526212	75854239	410	1.3992	0.080883	0.939123
GPC6	13	93879095	95059655	2726	1.3991	0.080896	0.939123
ESR2	14	64550950	64804830	523	1.3989	0.080926	0.939123
SOCS6	18	67956137	67997436	107	1.3986	0.080968	0.939123
BLOC1S3	19	45682003	45685059	4	1.3984	0.080991	0.939123
THBS2	6	169615875	169654139	178	1.3984	0.080993	0.939123
OR1S1	11	57982217	57983195	8	1.3984	0.080994	0.939123
ZG16	16	29789561	29793096	1	1.3979	0.081072	0.939123
SF3B2	11	65818200	65836779	26	1.3976	0.081112	0.939123
KIAA0753	17	6481468	6544247	158	1.3975	0.081125	0.939123
GSTA5	6	52696453	52710893	29	1.3975	0.081129	0.939123
BHLHE22	8	65492814	65496181	4	1.3971	0.081192	0.939123
OR4A47	11	48510269	48511332	3	1.3969	0.08122	0.939123
RFC1	4	39289076	39367995	98	1.3965	0.08128	0.939123
RP11-831H9.11	11	62417166	62432650	24	1.3962	0.081321	0.939123
RHBDF1	16	108058	126354	41	1.3959	0.081375	0.939123
TAF10	11	6627526	6633898	16	1.3954	0.081449	0.939123
MVK	12	110011060	110035067	61	1.395	0.081505	0.939123
NRF1	7	129251555	129396922	270	1.393	0.081807	0.939123
TM4SF18	3	149036285	149052201	32	1.3929	0.081823	0.939123
TDRD6	6	46655612	46672056	8	1.3925	0.08189	0.939123
KCNH1	1	210856555	211307457	1142	1.3921	0.081951	0.939123
RAB11FIP4	17	29718642	29865236	356	1.3917	0.082002	0.939123
CCDC138	2	109403213	109501933	152	1.3909	0.082125	0.939123
SULT2B1	19	49055332	49102682	262	1.3909	0.08213	0.939123
ADAL	15	43622872	43646096	45	1.3907	0.082161	0.939123
LY6K	8	143781529	143786545	16	1.3902	0.082232	0.939123
TMEM79	1	156252726	156262976	14	1.3895	0.082335	0.939123
PIAS2	18	44388353	44500123	177	1.3895	0.082343	0.939123
TMEM132B	12	125671382	126146917	1259	1.3895	0.082346	0.939123
ZSCAN9	6	28192664	28201260	23	1.389	0.082421	0.939123
QKI	6	163835032	163999628	275	1.3884	0.082505	0.939123
OLFM4	13	53602894	53626192	63	1.3883	0.082529	0.939123
ITPRIPL1	2	96991069	96994091	4	1.3876	0.082625	0.939123
AP000889.3	11	107462471	107463949	7	1.3874	0.082658	0.939123
ZNF648	1	182023705	182030847	7	1.3873	0.082681	0.939123
AC007375.1	14	77607026	77609339	6	1.3872	0.082689	0.939123
HAO1	20	7863628	7921121	135	1.3871	0.082708	0.939123
TXN2	22	36863083	36878077	64	1.3869	0.082735	0.939123
FAM171B	2	187558698	187630685	85	1.3857	0.082922	0.939123
MFAP1	15	44096690	44117000	26	1.3851	0.083004	0.939123
POU5F1B	8	128426535	128432311	29	1.3851	0.08301	0.939123
LTB4R2	14	24778161	24781252	3	1.3848	0.083052	0.939123
SLMAP	3	57741177	57914895	190	1.3832	0.083296	0.939123
PDP1	8	94870035	94938294	137	1.3829	0.083348	0.939123
MEP1A	6	46761127	46807515	108	1.3827	0.083376	0.939123
PPP5D1	19	46984053	47104457	347	1.3824	0.083423	0.939123
PLEKHA4	19	49340354	49371889	113	1.3816	0.083543	0.939123
TMCO4	1	20008706	20126438	307	1.3799	0.083816	0.939123
WDR3	1	118472343	118509165	63	1.3797	0.083847	0.939123
ESCO1	18	19109242	19180845	57	1.3794	0.08388	0.939123
MIER1	1	67390578	67454302	122	1.3791	0.083929	0.939123
LYPD5	19	44300081	44331358	106	1.3789	0.083955	0.939123
RHOBTB1	10	62629196	62761198	232	1.3784	0.084036	0.939123
KIF3A	5	132028320	132073330	72	1.3784	0.084046	0.939123
PROM1	4	15964699	16086001	344	1.3783	0.084062	0.939123
SCGB2A2	11	62037627	62040628	4	1.3782	0.084073	0.939123
HSPB3	5	53751445	53752207	2	1.3778	0.084139	0.939123
PARL	3	183547173	183602721	141	1.3775	0.084176	0.939123
G3BP2	4	76567966	76649709	192	1.3769	0.084273	0.939123
SNIP1	1	38000050	38019903	38	1.3767	0.084295	0.939123
C11orf83	11	62437745	62441159	6	1.3767	0.084308	0.939123
TMEM106B	7	12250867	12282993	189	1.3759	0.084426	0.939123
FAM177A1	14	35514113	35582336	221	1.3751	0.084544	0.939123
PGBD5	1	230457392	230561475	328	1.3738	0.084746	0.939123
MMRN1	4	90800683	90875780	164	1.3735	0.084797	0.939123
NPM3	10	103541082	103543170	3	1.3731	0.08486	0.939123
AFTPH	2	64751465	64820139	105	1.3726	0.084941	0.939123
GHR	5	42423879	42721979	469	1.3721	0.085009	0.939123
OXER1	2	42989642	42991401	6	1.3721	0.085022	0.939123
RNF24	20	3907956	3996229	199	1.3717	0.085086	0.939123
ITGB6	2	160956177	161128399	441	1.3711	0.08517	0.939123
C17orf105	17	41857803	41864980	20	1.3706	0.085248	0.939123
FASTKD5	20	3127165	3140543	29	1.3703	0.085296	0.939123
CYLD	16	50775961	50835846	61	1.3694	0.085436	0.939123
ZNF471	19	57019212	57041590	74	1.3694	0.085443	0.939123
LPIN1	2	11817721	11967535	409	1.3692	0.085462	0.939123
CTD-2203A3.1	5	51303865	51376821	217	1.3686	0.08557	0.939123
PDE8B	5	76506274	76725632	529	1.3686	0.08557	0.939123
CCDC146	7	76751751	76958850	626	1.3685	0.085584	0.939123
MMP27	11	102562218	102576537	68	1.3683	0.085607	0.939123
FAHD2B	2	97749320	97760619	18	1.3679	0.085668	0.939123
CYYR1	21	27838528	27945603	268	1.3668	0.085837	0.939123
ZNF792	19	35447258	35454953	18	1.3667	0.085859	0.939123
PID1	2	229715242	230136001	1156	1.3657	0.086019	0.939123
STMN3	20	62271061	62284780	41	1.3655	0.086042	0.939123
EFCAB1	8	49623348	49647870	34	1.3654	0.086056	0.939123
MXD1	2	70124820	70170077	65	1.3651	0.086108	0.939123
TRMT2A	22	20099389	20104915	15	1.3649	0.08614	0.939123
ZNF526	19	42724423	42732353	4	1.3648	0.08615	0.939123
HTR6	1	19991780	20006055	32	1.3646	0.086194	0.939123
SLC26A2	5	149340300	149373018	32	1.3644	0.086216	0.939123
MSGN1	2	17997763	17998368	3	1.364	0.086292	0.939123
GPR55	2	231772033	231825781	142	1.3639	0.086296	0.939123
CEP57	11	95523129	95565857	115	1.3637	0.086334	0.939123
ARHGEF2	1	155916630	155976861	61	1.3633	0.086398	0.939123
hsa-mir-1199	19	14183348	14185874	4	1.3632	0.086403	0.939123
TES	7	115850547	115898837	143	1.3632	0.086405	0.939123
CACYBP	1	174968300	174980851	13	1.3624	0.086529	0.939123
GPR68	14	91698876	91720269	58	1.3624	0.08653	0.939123
RBM8A	1	145507598	145513536	1	1.3617	0.086646	0.939123
GSTM4	1	110198703	110208118	19	1.3609	0.086776	0.939123
C2orf27A	2	132479948	132524973	105	1.3602	0.086887	0.939123
EPHX1	1	225997794	226033260	104	1.3591	0.087054	0.939123
CTD-3214H19.16	19	7743387	7747740	11	1.3589	0.087095	0.939123
MLN	6	33762450	33771788	35	1.3585	0.087146	0.939123
KLF15	3	126061478	126076285	17	1.3584	0.08717	0.939123
C10orf126	10	29135337	29170827	143	1.3581	0.087211	0.939123
C17orf51	17	21428051	21477722	18	1.3578	0.08726	0.939123
ZNF697	1	120162045	120190396	58	1.3576	0.087299	0.939123
KBTBD2	7	32907784	32933743	42	1.3575	0.087314	0.939123
REM2	14	23352374	23356895	6	1.3573	0.08735	0.939123
ATF7	12	53901640	54020199	181	1.3571	0.087378	0.939123
RP11-793H13.10	12	53900472	54019763	181	1.3571	0.087378	0.939123
SLIT3	5	168088745	168728133	1854	1.3568	0.087415	0.939123
CECR1	22	17660194	17702879	170	1.3566	0.087449	0.939123
TMEM259	19	1009647	1021117	52	1.3565	0.087464	0.939123
DAO	12	109252708	109294819	108	1.3565	0.087475	0.939123
OR8A1	11	124439893	124441037	2	1.3554	0.087647	0.939123
C1orf85	1	156259880	156265463	9	1.3548	0.08774	0.939123
CTF1	16	30907928	30914881	5	1.354	0.087865	0.939123
OR2T4	1	248524883	248525929	7	1.3539	0.08788	0.939123
C19orf60	19	18699495	18703146	10	1.3538	0.0879	0.939123
USP28	11	113668596	113746292	143	1.3533	0.087984	0.939123
TEAD1	11	12695969	12966298	389	1.353	0.088023	0.939123
IRX4	5	1877541	1887350	39	1.3526	0.088093	0.939123
HIST1H4K	6	27798952	27799305	1	1.3523	0.088146	0.939123
EIF4E	4	99792835	99851788	133	1.3522	0.08816	0.939123
WDTC1	1	27561007	27635110	66	1.3514	0.088282	0.939123
PARP4	13	24995064	25086948	557	1.3513	0.088296	0.939123
TRAPPC6B	14	39617015	39639736	56	1.3512	0.088316	0.939123
SLC39A3	19	2732202	2740150	15	1.3511	0.088324	0.939123
RNF217	6	125283691	125413779	252	1.3499	0.088517	0.939123
SYNGAP1	6	33387847	33421466	44	1.3498	0.088543	0.939123
DEFB134	8	11850692	11853821	13	1.3497	0.088548	0.939123
VKORC1	16	31102163	31107301	7	1.3496	0.088573	0.939123
LOXL4	10	100007447	100028007	43	1.3487	0.08871	0.939123
CYLC2	9	105757593	105780770	94	1.3486	0.088739	0.939123
KHDC1	6	73951037	74020088	222	1.348	0.088834	0.939123
AMN1	12	31824071	31882108	88	1.3474	0.088923	0.939123
CNNM3	2	97481982	97499648	15	1.3474	0.088928	0.939123
MRPS14	1	174979925	174992561	18	1.3471	0.088973	0.939123
ATP7B	13	52506809	52585630	170	1.347	0.088994	0.939123
SLC35A3	1	100435345	100492535	147	1.3469	0.088999	0.939123
GALNT11	7	151722759	151819425	105	1.3469	0.089003	0.939123
PENK	8	57349233	57359293	27	1.3466	0.089047	0.939123
NEFH	22	29876219	29887379	25	1.3466	0.089048	0.939123
TSHZ1	18	72922710	73001905	184	1.3464	0.08909	0.939123
ZNF620	3	40547483	40560227	13	1.3459	0.089173	0.939123
CTNND1	11	57520715	57587018	63	1.3457	0.089204	0.939123
TBC1D13	9	131549483	131572711	61	1.3445	0.08939	0.939123
SMEK2	2	55774428	55846015	157	1.3443	0.089428	0.939123
ZKSCAN8	6	28109688	28127250	37	1.3442	0.089444	0.939123
MPG	16	127006	135852	13	1.3438	0.08951	0.939123
MMAB	12	109991542	110011679	86	1.3437	0.089518	0.939123
QSOX1	1	180123969	180173165	199	1.3423	0.089752	0.939123
KLF17	1	44584522	44600812	38	1.3413	0.089908	0.939123
RAD51L3-RFFL	17	33338368	33448512	70	1.3409	0.089982	0.939123
SYTL2	11	85405267	85522184	159	1.3409	0.089984	0.939123
TRIP11	14	92432335	92507240	111	1.3408	0.089999	0.939123
HINT3	6	126277927	126301387	27	1.3404	0.090065	0.939123
SLC39A1	1	153931575	153940188	9	1.3393	0.090234	0.939123
SDR16C5	8	57212569	57233335	32	1.339	0.090283	0.939123
CHTF8	16	69151913	69166487	16	1.339	0.090291	0.939123
GRXCR1	4	42895284	43032675	397	1.3386	0.090354	0.939123
LRRTM2	5	138204612	138211057	5	1.3383	0.090392	0.939123
FUT11	10	75532049	75540009	8	1.3376	0.090516	0.939123
FAM216B	13	43355686	43365683	27	1.3373	0.090566	0.939123
KLC2	11	66024765	66035331	12	1.3368	0.090644	0.939123
PCGF1	2	74732170	74735707	3	1.3366	0.090679	0.939123
BBS9	7	33168856	33645680	1251	1.3365	0.090686	0.939123
CASP14	19	15160195	15169104	35	1.3365	0.090687	0.939123
CORO2B	15	68871308	69020145	359	1.3363	0.090718	0.939123
NDRG4	16	58496750	58547532	95	1.3354	0.09087	0.939123
PTRH2	17	57751997	57784987	34	1.335	0.090933	0.939123
ITGAV	2	187454792	187545628	111	1.335	0.09094	0.939123
KRT6C	12	52862300	52867569	41	1.3347	0.090989	0.939123
C14orf37	14	58466453	58764857	563	1.3333	0.091216	0.939123
FGF22	19	639879	643703	5	1.333	0.091266	0.939123
PITPNC1	17	65373575	65693372	662	1.3328	0.091294	0.939123
TRH	3	129693148	129696781	8	1.3327	0.091317	0.939123
C2orf81	2	74641304	74648718	6	1.3318	0.091465	0.939123
RNF186	1	20140523	20141771	5	1.3313	0.091546	0.939123
ZNF836	19	52657117	52674896	40	1.3312	0.091564	0.939123
LAMB1	7	107564244	107643700	139	1.3309	0.091618	0.939123
IVL	1	152881021	152884362	14	1.3304	0.091696	0.939123
AL590822.2	1	2121237	2123179	1	1.3302	0.09172	0.939123
VIPAS39	14	77893018	77924295	44	1.3301	0.091736	0.939123
RP1-102H19.8	6	88032323	88109459	248	1.33	0.091754	0.939123
CPVL	7	29034847	29235067	624	1.3298	0.091788	0.939123
RAB38	11	87846410	87908635	210	1.3298	0.091789	0.939123
MCOLN1	19	7587512	7598895	13	1.329	0.09192	0.939123
MTIF2	2	55463731	55496483	71	1.3288	0.09195	0.939123
MYBPHL	1	109834987	109849663	33	1.3287	0.091979	0.939123
SFMBT2	10	7200586	7453450	657	1.3283	0.092034	0.939123
C7orf13	7	156431057	156433348	5	1.3274	0.09219	0.939123
LPHN3	4	62066976	62944053	1648	1.3267	0.092296	0.939123
CCT8L2	22	17071667	17073700	2	1.3266	0.092319	0.939123
CHP2	16	23765948	23770272	3	1.3255	0.092502	0.939123
ZNF516	18	74069644	74207146	357	1.3248	0.092623	0.939123
PURG	8	30853321	30891231	44	1.3247	0.092639	0.939123
DCTD	4	183811213	183839089	113	1.3247	0.092641	0.939123
ZNF283	19	44331444	44353307	97	1.3247	0.092641	0.939123
FAM222A	12	110152033	110208312	102	1.3241	0.092731	0.939123
MYOF	10	95066186	95242074	630	1.3233	0.092867	0.939123
CRTC2	1	153920145	153931101	7	1.3231	0.092906	0.939123
ZNF175	19	52074551	52092991	66	1.3224	0.093025	0.939123
2004-03-01	2	217122588	217236750	256	1.3218	0.09311	0.939123
IER5	1	181057638	181059977	5	1.3217	0.093136	0.939123
VDAC3	8	42249142	42263415	16	1.3211	0.093241	0.939123
KCNAB2	1	6051526	6161253	227	1.321	0.09325	0.939123
OR10Z1	1	158576229	158577170	2	1.3209	0.093274	0.939123
TLDC2	20	35504524	35522638	31	1.3207	0.093305	0.939123
TEN1	17	73975301	73996667	50	1.3206	0.093325	0.939123
POPDC2	3	119355304	119384171	91	1.3204	0.093357	0.939123
ACOT1	14	74003818	74010498	5	1.3198	0.093449	0.939123
TSNARE1	8	143293441	143484601	647	1.3198	0.093457	0.939123
SLC25A32	8	104410863	104427417	52	1.3189	0.0936	0.939123
TMEM229A	7	123670973	123673523	2	1.3177	0.093806	0.939123
SP100	2	231280657	231408805	352	1.3165	0.094008	0.939123
GRASP	12	52400724	52409673	12	1.3164	0.094012	0.939123
CLN8	8	1703944	1734738	86	1.3164	0.094014	0.939123
LMAN2L	2	97371666	97405801	31	1.316	0.09409	0.939123
EPHA1	7	143087382	143105985	38	1.3157	0.094135	0.939123
ZSCAN29	15	43650370	43663223	20	1.3156	0.09415	0.939123
TSEN34	19	54693789	54697585	8	1.3155	0.094163	0.939123
ZIK1	19	58089824	58105145	23	1.3152	0.094224	0.939123
CDKN2AIPNL	5	133737778	133747589	8	1.3143	0.09438	0.939123
KIAA0907	1	155882834	155904191	20	1.314	0.094418	0.939123
LRP2BP	4	186285032	186317053	86	1.3134	0.094532	0.939123
URAD	13	28551851	28562791	22	1.3133	0.094539	0.939123
PBK	8	27667137	27695612	151	1.313	0.094586	0.939123
AIM1L	1	26648350	26680621	84	1.3127	0.094649	0.939123
RP11-1055B8.7	17	79373540	79433357	107	1.3125	0.094677	0.939123
TIMD4	5	156346293	156390266	85	1.3124	0.09469	0.939123
OR5H14	3	97868170	97869249	4	1.312	0.094752	0.939123
AC117395.1	3	149689066	149690535	2	1.3118	0.09479	0.939123
HES5	1	2460184	2461684	1	1.311	0.094932	0.939123
C6orf48	6	31802385	31807541	2	1.311	0.094934	0.939123
BOC	3	112929850	113006303	219	1.3106	0.094993	0.939123
ERVW-1	7	92097694	92107300	18	1.3105	0.095011	0.939123
PIEZO1	16	88781751	88851619	327	1.3102	0.095063	0.939123
DEPDC1B	5	59892739	59996017	140	1.3102	0.095072	0.939123
RGCC	13	42031695	42045018	31	1.31	0.095095	0.939123
MKKS	20	10381657	10414870	101	1.3099	0.095107	0.939123
ELL	19	18553473	18632937	155	1.3097	0.095141	0.939123
RANBP2	2	109335937	109402267	98	1.3092	0.095226	0.939123
KLRC4-KLRK1	12	10524952	10562745	87	1.3088	0.095296	0.939123
C7orf34	7	142636440	142637955	5	1.3087	0.095311	0.939123
KIAA1598	10	118643742	118886097	193	1.3086	0.095329	0.939123
SNCA	4	90645250	90759466	327	1.3082	0.095395	0.939123
FABP1	2	88422510	88427635	6	1.3081	0.095415	0.939123
SKIV2L	6	31926857	31937532	1	1.3081	0.095424	0.939123
CD109	6	74405508	74538040	324	1.3074	0.095544	0.939123
CUBN	10	16865963	17171830	1061	1.3063	0.095729	0.939123
WNT5B	12	1639057	1756409	295	1.3063	0.095731	0.939123
ZDHHC3	3	44956749	45017677	75	1.3062	0.095738	0.939123
HYI	1	43916824	43919660	3	1.3062	0.095751	0.939123
AC110781.3	7	1878222	1889567	70	1.3053	0.095894	0.939123
DGCR8	22	20067755	20099400	91	1.3052	0.095908	0.939123
SUFU	10	104263744	104393292	229	1.305	0.095949	0.939123
OR6C76	12	55820038	55820976	1	1.3045	0.09603	0.939123
ABCC2	10	101542489	101611949	148	1.3038	0.096143	0.939123
NRBF2	10	64893050	64914783	27	1.3038	0.09615	0.939123
UBASH3A	21	43824008	43867791	183	1.3036	0.096184	0.939123
DDX60	4	169137444	169239958	196	1.3034	0.096218	0.939123
SCUBE2	11	9041071	9159661	249	1.3033	0.096242	0.939123
ELMO3	16	67233014	67237932	11	1.3026	0.096347	0.939123
TRMT13	1	100598706	100616053	26	1.3027	0.096347	0.939123
SLC6A18	5	1225470	1246304	77	1.3026	0.096362	0.939123
PAOX	10	135192695	135205198	36	1.3023	0.096405	0.939123
KRTAP1-4	17	39185949	39186356	6	1.3011	0.096604	0.939123
LZTR1	22	21333751	21353327	46	1.3011	0.096606	0.939123
RAB39A	11	107799229	107834208	87	1.3005	0.096723	0.939123
AL137002.1	13	113755563	113756608	1	1.3003	0.09675	0.939123
ELF1	13	41506056	41635576	202	1.3001	0.096782	0.939123
GPR19	12	12813825	12849141	73	1.3001	0.096782	0.939123
AP002348.1	11	120382511	120385732	3	1.2999	0.096822	0.939123
HK3	5	176307870	176326333	30	1.2998	0.096842	0.939123
ADD1	4	2845584	2931803	110	1.2996	0.096871	0.939123
LRP12	8	105501459	105601252	119	1.2995	0.096893	0.939123
FAM172A	5	92953775	93447404	475	1.2989	0.09699	0.939123
FBLN1	22	45898118	45997015	331	1.2989	0.09699	0.939123
GFM1	3	158362067	158410364	150	1.2987	0.097019	0.939123
C5orf17	5	23951457	24178372	810	1.2987	0.097021	0.939123
HABP4	9	99212483	99253618	53	1.2987	0.097027	0.939123
TSGA13	7	130353488	130372268	36	1.2986	0.097037	0.939123
LRRC56	11	537527	554916	90	1.2984	0.097073	0.939123
OR4L1	14	20528204	20529142	9	1.2976	0.09721	0.939123
FGF1	5	141971743	142077617	290	1.297	0.097312	0.939123
FGF11	17	7341592	7348256	9	1.2968	0.097346	0.939123
ARPP21	3	35680437	35835988	275	1.2968	0.097349	0.939123
BRWD1	21	40556102	40693485	338	1.2968	0.097355	0.939123
ZNF384	12	6775643	6798738	10	1.2959	0.097506	0.939123
CDNF	10	14861249	14880574	32	1.2954	0.097598	0.939123
RPH3AL	17	62293	236045	597	1.2953	0.097613	0.939123
C15ORF37	15	80215507	80217194	10	1.2948	0.097691	0.939123
PLAGL1	6	144261437	144385735	239	1.2943	0.097789	0.939123
NCKAP1L	12	54891495	54937726	84	1.294	0.097827	0.939123
GTF2H1	11	18343842	18388591	77	1.294	0.09783	0.939123
ZBED3	5	76367897	76383148	45	1.2936	0.097894	0.939123
MAP10	1	232940643	232946092	10	1.2934	0.097933	0.939123
SCYL1	11	65292548	65306175	12	1.2933	0.097949	0.939123
PSMG1	21	40546695	40555777	38	1.2932	0.097973	0.939123
NDUFS3	11	47586888	47606114	15	1.2926	0.098068	0.939123
UGT2B15	4	69512348	69536346	5	1.2925	0.098084	0.939123
AC093323.1	4	6693782	6694189	3	1.2925	0.098099	0.939123
HPS3	3	148847371	148891519	151	1.2924	0.098104	0.939123
PNPT1	2	55861400	55921045	172	1.2924	0.098105	0.939123
LGALS16	19	40146534	40151287	7	1.2921	0.098155	0.939123
PCDHB10	5	140571942	140575215	8	1.292	0.098182	0.939123
COL5A1	9	137533620	137736686	777	1.2915	0.09826	0.939123
AL360004.1	9	132902889	132906498	9	1.2914	0.098286	0.939123
MAP1A	15	43803156	43823818	16	1.291	0.098344	0.939123
LA16c-431H6.6	16	1682260	1736716	82	1.2909	0.09837	0.939123
FAM151B	5	79783788	79838382	103	1.2905	0.098443	0.939123
YIF1A	11	66052051	66056641	5	1.2902	0.098482	0.939123
PTGR1	9	114312002	114362135	146	1.2901	0.098512	0.939123
ISLR	15	74466012	74469213	9	1.2891	0.098682	0.939123
RBM48	7	92158087	92167319	15	1.2891	0.098683	0.939123
ASIC1	12	50451331	50477394	38	1.289	0.098697	0.939123
EPAS1	2	46520806	46613836	217	1.2889	0.09871	0.939123
KCNG1	20	49620193	49639666	43	1.2887	0.098752	0.939123
TYK2	19	10461209	10491352	70	1.288	0.098867	0.939123
SLTM	15	59171244	59225852	54	1.2878	0.098903	0.939123
THUMPD3	3	9404526	9428475	50	1.2878	0.098907	0.939123
LAMA2	6	129204342	129837714	1426	1.2877	0.098929	0.939123
DEFB128	20	168494	170322	6	1.2877	0.098934	0.939123
C6orf165	6	88117730	88221352	272	1.2864	0.099146	0.939123
KIAA2013	1	11979648	11986485	19	1.2864	0.09915	0.939123
SEC24C	10	75504120	75531919	28	1.2861	0.099198	0.939123
SLC9A5	16	67271586	67306093	25	1.286	0.099222	0.939123
PTPRO	12	15475331	15750333	512	1.286	0.099228	0.939123
WDR38	9	127615755	127620160	9	1.2857	0.099272	0.939123
OXR1	8	107282473	107764922	1206	1.2856	0.0993	0.939123
SLC35D1	1	67465015	67519782	148	1.2855	0.099304	0.939123
GSDMC	8	130760442	130799134	93	1.2853	0.099337	0.939123
MRPL3	3	131181056	131221827	54	1.2851	0.099386	0.939123
SLC35E2	1	1656277	1677431	43	1.2849	0.099412	0.939123
EFCAB5	17	28256218	28435470	193	1.2849	0.099414	0.939123
KPNA4	3	160212783	160283376	94	1.2848	0.099427	0.939123
CPAMD8	19	17003758	17137625	368	1.2846	0.099469	0.939123
UBP1	3	33429828	33482863	90	1.2844	0.099506	0.939123
RP11-67H2.1	8	114612539	114629187	30	1.2841	0.099547	0.939123
FOXN2	2	48541776	48606433	168	1.2838	0.099602	0.939123
SP5	2	171571861	171574588	5	1.2831	0.099729	0.939123
POLR2G	11	62529016	62534182	4	1.2829	0.099757	0.939123
NRM	6	30655824	30659197	4	1.2828	0.099788	0.939123
XKR7	20	30555805	30591190	52	1.2826	0.099821	0.939123
POSTN	13	38136720	38172981	77	1.2824	0.099853	0.939123
C1orf198	1	230972865	231005335	108	1.2821	0.099903	0.939123
GCG	2	162999392	163008914	8	1.282	0.099919	0.939123
MAPK15	8	144798429	144804628	13	1.282	0.099927	0.939123
MGST1	12	16500076	16762193	429	1.2818	0.099964	0.939123
SAMD15	14	77843032	77857840	34	1.2817	0.099969	0.939123
DKFZP761K2322	2	6111712	6114374	8	1.2815	0.10002	0.939123
IFI44	1	79115481	79129763	19	1.281	0.1001	0.939123
TBCEL	11	120894781	120961484	107	1.2808	0.10013	0.939123
TERF2IP	16	75681684	75795770	290	1.2802	0.10024	0.939123
C21orf49	21	34144411	34266043	257	1.2793	0.1004	0.939123
F2RL3	19	16999671	17003417	6	1.2779	0.10064	0.939123
OR10G7	11	123908773	123909717	9	1.2779	0.10065	0.939123
EFCAB12	3	129120164	129147494	50	1.2778	0.10066	0.939123
DOK5	20	53092136	53267710	385	1.2776	0.10069	0.939123
DDX42	17	61850963	61896677	74	1.2772	0.10076	0.939123
NME3	16	1820287	1821731	1	1.2771	0.10079	0.939123
TEDDM1	1	182367252	182369751	7	1.2766	0.10088	0.939123
GPC2	7	99767229	99774995	6	1.2765	0.10089	0.939123
NAA60	16	3493611	3536963	162	1.2764	0.10091	0.939123
NARF	17	80416056	80448413	66	1.2763	0.10093	0.939123
KRR1	12	75890684	75905416	36	1.2761	0.10095	0.939123
GRHL2	8	102504660	102681954	442	1.276	0.10099	0.939123
MAEL	1	166958346	166991451	63	1.2756	0.10105	0.939123
SERHL2	22	42949623	42970388	59	1.2754	0.10108	0.939123
ADAT1	16	75630879	75657198	82	1.2745	0.10125	0.939123
IL10RA	11	117857063	117872196	33	1.2735	0.10141	0.939123
ROM1	11	62379194	62382592	5	1.2736	0.10141	0.939123
OR52B4	11	4388493	4389616	2	1.2732	0.10148	0.939123
SKOR1	15	68112042	68126899	30	1.273	0.1015	0.939123
GDPD5	11	75145685	75236948	170	1.2721	0.10168	0.939123
SOX9	17	70117161	70122561	8	1.2719	0.1017	0.939123
NAGA	22	42454358	42466846	17	1.2715	0.10178	0.939123
GAL3ST4	7	99756867	99766373	11	1.2713	0.10181	0.939123
DAK	11	61100682	61120767	6	1.2713	0.10182	0.939123
KRTAP1-5	17	39182278	39183454	4	1.2713	0.10182	0.939123
SHF	15	45459412	45493373	47	1.2712	0.10183	0.939123
ABCG4	11	119019722	119033360	19	1.2711	0.10185	0.939123
MRPS5	2	95752952	95815179	21	1.2708	0.10189	0.939123
SLC37A4	11	118894824	118901616	15	1.2706	0.10193	0.939123
C10orf76	10	103605356	103815950	195	1.2703	0.10199	0.939123
PTDSS2	11	448268	491393	95	1.2702	0.10201	0.939123
AL009178.1	6	168196210	168198927	8	1.27	0.10204	0.939123
DHRS4-AS1	14	24407940	24409196	4	1.2697	0.10209	0.939123
SLC6A4	17	28521337	28563020	54	1.2695	0.10213	0.939123
CLPTM1	19	45457842	45496599	92	1.2692	0.10219	0.939123
EDN3	20	57875482	57901047	41	1.2691	0.10221	0.939123
COL15A1	9	101705461	101833069	281	1.2687	0.10228	0.939123
PLA2G2A	1	20301925	20306932	11	1.2685	0.10231	0.939123
LTBP4	19	41098789	41135725	83	1.2682	0.10236	0.939123
POLD2	7	44154286	44163957	14	1.2682	0.10236	0.939123
CHST9	18	24495595	24765281	685	1.2681	0.10239	0.939123
TTC40	10	134621896	134756327	492	1.2674	0.1025	0.939123
CACNA2D4	12	1901123	2028002	398	1.267	0.10258	0.939123
RWDD1	6	116892530	116918838	51	1.2668	0.10261	0.939123
DBNDD1	16	90071273	90086536	56	1.2668	0.10262	0.939123
BLOC1S2	10	102033713	102046469	31	1.2666	0.10266	0.939123
TFAP2A	6	10393419	10419892	32	1.2663	0.10271	0.939123
CYP11B1	8	143953772	143961262	45	1.2661	0.10274	0.939123
AP002956.1	11	119027590	119027930	1	1.2648	0.10298	0.939123
HBEGF	5	139712428	139726216	29	1.2645	0.10302	0.939123
CBFB	16	67063019	67134961	64	1.2643	0.10306	0.939123
TFB1M	6	155578643	155635627	191	1.2634	0.10322	0.939123
TMEM9B	11	8968841	8986558	39	1.2625	0.10339	0.939123
HSF4	16	67197288	67203848	2	1.2623	0.10342	0.939123
TMEM121	14	105992940	105996539	2	1.2618	0.1035	0.939123
DLG2	11	83166055	85338966	4697	1.2614	0.10358	0.939123
KIF5C	2	149632819	149883273	169	1.2613	0.1036	0.939123
LIN7C	11	27516123	27528320	13	1.2613	0.1036	0.939123
PMS1	2	190649107	190742355	156	1.2613	0.1036	0.939123
DCAF13	8	104426942	104455681	63	1.2612	0.10362	0.939123
BTNL9	5	180467225	180488523	64	1.2609	0.10366	0.939123
CIAO1	2	96931870	96939087	4	1.26	0.10383	0.939123
C1orf168	1	57184477	57285369	283	1.2582	0.10417	0.939123
MRPL18	6	160210844	160219468	48	1.2577	0.10425	0.939123
PARVG	22	44568836	44615413	191	1.2575	0.10429	0.939123
PLD1	3	171318195	171528740	577	1.2572	0.10435	0.939123
ADSL	22	40742507	40786467	22	1.2563	0.1045	0.939123
LRRC7	1	70034081	70617628	1459	1.2559	0.10458	0.939123
ADCY2	5	7396321	7830194	958	1.2558	0.10459	0.939123
PDZD3	11	119056166	119060932	3	1.2556	0.10464	0.939123
TBCA	5	76986991	77164604	567	1.2554	0.10467	0.939123
PPME1	11	73882144	73965748	132	1.2549	0.10476	0.939123
RNF123	3	49726932	49758962	35	1.2541	0.1049	0.939123
ZNF165	6	28048753	28057341	17	1.254	0.10491	0.939123
MYO7A	11	76839310	76926284	246	1.2536	0.105	0.939123
RAPGEF2	4	160025330	160281321	382	1.2535	0.105	0.939123
SELT	3	150320662	150348222	46	1.2534	0.10503	0.939123
OAZ2	15	64979772	64995480	10	1.2534	0.10504	0.939123
ASTL	2	96789589	96804175	16	1.2531	0.10508	0.939123
BMP3	4	81952119	81978685	50	1.2531	0.10508	0.939123
SRSF9	12	120899471	120907596	20	1.253	0.10511	0.939123
TYW5	2	200794698	200820459	35	1.2519	0.1053	0.939123
ZNF260	19	37001597	37019562	36	1.2516	0.10535	0.939123
FAM117B	2	203499901	203634480	125	1.2508	0.1055	0.939123
CKLF	16	66586466	66600154	22	1.2505	0.10556	0.939123
ZNF616	19	52616344	52643175	64	1.2496	0.10572	0.939123
REG1A	2	79347488	79350545	9	1.2493	0.10577	0.939123
TNIP2	4	2743375	2758103	53	1.2484	0.10595	0.939123
WRN	8	30891317	31031285	255	1.2483	0.10596	0.939123
KCNK13	14	90528109	90652201	448	1.248	0.10601	0.939123
NETO2	16	47111614	47177908	41	1.2478	0.10605	0.939123
SETDB2	13	50018429	50069138	127	1.2474	0.10612	0.939123
LRP4	11	46878419	46940193	97	1.2472	0.10617	0.939123
NDUFB7	19	14676890	14682874	11	1.2459	0.10641	0.939123
POPDC3	6	105606155	105627870	60	1.2455	0.10648	0.939123
C19orf12	19	30191721	30206364	44	1.2454	0.10649	0.939123
CTNNA1	5	137946656	138270723	420	1.2452	0.10654	0.939123
GON4L	1	155719508	155829191	118	1.2451	0.10655	0.939123
IRF2	4	185308867	185395734	264	1.245	0.10657	0.939123
GALNT10	5	153570290	153800544	698	1.2449	0.10658	0.939123
CTGF	6	132269316	132272513	1	1.2448	0.10661	0.939123
CTNND2	5	10971952	11904155	2148	1.2439	0.10677	0.939123
TVP23C	17	15341205	15466909	311	1.2437	0.1068	0.939123
UFSP2	4	186320694	186347139	68	1.2436	0.10683	0.939123
KIAA1522	1	33207486	33240571	41	1.2433	0.10688	0.939123
CNOT6L	4	78634541	78740769	150	1.2431	0.10692	0.939123
IL12RB2	1	67773047	67862583	219	1.2431	0.10692	0.939123
NEIL2	8	11627148	11644855	91	1.2431	0.10692	0.939123
STT3B	3	31574130	31679112	146	1.243	0.10694	0.939123
XPNPEP3	22	41253081	41363838	53	1.243	0.10694	0.939123
C8orf86	8	38368352	38386180	55	1.2427	0.10698	0.939123
PSMB8	6	32808494	32812480	17	1.2428	0.10698	0.939123
TMED3	15	79603404	79704334	352	1.2425	0.10702	0.939123
GANAB	11	62392298	62414104	20	1.2425	0.10703	0.939123
TBC1D32	6	121400640	121655891	787	1.2424	0.10704	0.939123
FAM19A5	22	48885272	49246724	1810	1.2424	0.10705	0.939123
SDCBP2	20	1290619	1309883	57	1.2423	0.10706	0.939123
CCBL1	9	131595221	131644773	77	1.2421	0.1071	0.939123
DHRS1	14	24759804	24769039	22	1.2417	0.10717	0.939123
SLU7	5	159828648	159848718	47	1.2411	0.10729	0.939123
SEL1L3	4	25749055	25865382	223	1.241	0.10731	0.939123
CDH6	5	31193857	31329253	241	1.2406	0.10737	0.939123
CORO1B	11	67205519	67211292	4	1.2405	0.10739	0.939123
LMX1B	9	129376722	129463311	221	1.2402	0.10745	0.939123
PIWIL2	8	22132810	22215076	183	1.2397	0.10755	0.939123
NOXRED1	14	77860364	77889860	48	1.2395	0.10758	0.939123
ADH4	4	100044808	100078949	187	1.2393	0.10762	0.939123
LRRC8A	9	131644391	131680318	52	1.2391	0.10765	0.939123
C22orf15	22	24105208	24108048	5	1.2391	0.10766	0.939123
CAPN7	3	15247659	15294425	26	1.239	0.10768	0.939123
SLC52A2	8	145577795	145584932	9	1.2386	0.10775	0.939123
H2AFV	7	44866390	44887682	43	1.2384	0.10779	0.939123
DOK4	16	57505863	57521239	36	1.2382	0.10783	0.939123
PFDN1	5	139624624	139682706	75	1.238	0.10785	0.939123
HOXA4	7	27168126	27170418	9	1.2378	0.1079	0.939123
AQP11	11	77300436	77321400	39	1.2371	0.10803	0.939123
C2orf76	2	120059801	120124404	169	1.2366	0.10811	0.939123
CHMP1B	18	11851395	11854448	3	1.2365	0.10813	0.939123
LPP	3	187871072	188608460	1754	1.2361	0.10821	0.939123
DTNBP1	6	15523032	15663289	271	1.2349	0.10843	0.939123
LEUTX	19	40267235	40276775	15	1.2349	0.10844	0.939123
ZNF821	16	71893583	71929239	51	1.2348	0.10846	0.939123
LRRC42	1	54411750	54433841	20	1.2343	0.10854	0.939123
DCAKD	17	43100708	43138473	92	1.2342	0.10856	0.939123
AGPAT4	6	161551011	161695093	393	1.2339	0.10863	0.939123
C5orf54	5	159820155	159827104	9	1.2331	0.10877	0.939123
RASSF7	11	560404	564021	8	1.2328	0.10882	0.939123
ESCO2	8	27629466	27670157	133	1.2319	0.109	0.939123
ACTR10	14	58666798	58701750	52	1.2316	0.10906	0.939123
CDKN1B	12	12867992	12875305	12	1.2309	0.10917	0.939123
AC091150.1	18	45778672	45779208	2	1.2307	0.10921	0.939123
KIAA0408	6	127761488	127780536	25	1.2302	0.10931	0.939123
OLFM3	1	102268130	102462586	601	1.2301	0.10933	0.939123
SERPING1	11	57364860	57382326	31	1.2299	0.10936	0.939123
WIPI1	17	66417089	66453654	95	1.2289	0.10955	0.939123
CALR3	19	16589868	16607003	50	1.2284	0.10965	0.939123
MYH7	14	23881947	23904927	52	1.2281	0.10971	0.939123
NDNF	4	121956768	121994176	84	1.2277	0.10978	0.939123
GPR146	7	1084212	1098897	82	1.2277	0.10979	0.939123
ZNF365	10	64133951	64431771	796	1.2273	0.10985	0.939123
SLC8A2	19	47931274	47975425	78	1.2271	0.1099	0.939123
ST13	22	41220539	41253026	29	1.227	0.10991	0.939123
TMEM50A	1	25664408	25688852	13	1.227	0.10992	0.939123
NPFFR1	10	72007085	72043432	108	1.2265	0.11	0.939123
OR2M4	1	248402231	248403166	1	1.2262	0.11006	0.939123
C1orf131	1	231359509	231376933	27	1.2255	0.11019	0.939123
ARL6	3	97483365	97519953	66	1.2255	0.1102	0.939123
SULT1A2	16	28603264	28608430	16	1.2253	0.11023	0.939123
TMOD1	9	100263462	100364030	232	1.225	0.1103	0.939123
AP3B1	5	77296349	77590579	568	1.2249	0.11031	0.939123
LTB4R	14	24780656	24787242	8	1.2249	0.11031	0.939123
S1PR2	19	10334520	10341948	13	1.2248	0.11033	0.939123
CTD-2330K9.3	3	49941278	49954370	10	1.2246	0.11036	0.939123
TPSD1	16	1306060	1308532	9	1.2244	0.11039	0.939123
KCNA7	19	49570675	49576198	22	1.2238	0.11051	0.939123
LHX5	12	113899839	113910085	19	1.2235	0.11057	0.939123
MSMB	10	51549498	51562517	3	1.2233	0.1106	0.939123
DGUOK	2	74153953	74186088	71	1.2232	0.11062	0.939123
PHKG1	7	56148440	56160689	31	1.2232	0.11063	0.939123
RHCE	1	25688740	25756683	71	1.2228	0.1107	0.939123
RP11-691N7.6	11	57509635	57560715	42	1.2226	0.11074	0.939123
IL22	12	68642022	68647387	12	1.2224	0.11078	0.939123
PARP3	3	51976361	51982883	4	1.2224	0.11078	0.939123
C1orf94	1	34632484	34684732	142	1.2222	0.11081	0.939123
INTS9	8	28625178	28747759	180	1.2218	0.11088	0.939123
FAM83H	8	144806103	144815971	25	1.2218	0.11089	0.939123
CYP3A4	7	99354604	99381888	15	1.2217	0.11091	0.939123
AP1G2	14	24028774	24037279	5	1.2214	0.11096	0.939123
ENPP2	8	120569326	120685693	230	1.2207	0.11111	0.939123
BCL2L13	22	18111621	18213388	314	1.2202	0.1112	0.939123
PPP1R15A	19	49375649	49379314	20	1.2198	0.11127	0.939123
CDX1	5	149546358	149564120	26	1.219	0.11142	0.939123
ANK1	8	41510739	41754280	632	1.2189	0.11145	0.939123
CGB5	19	49547141	49548568	2	1.2187	0.11147	0.939123
TRIM35	8	27142404	27168836	36	1.2186	0.11149	0.939123
TNS1	2	218664512	218867718	446	1.2183	0.11155	0.939123
AC109583.1	3	46927699	46930171	3	1.2182	0.11157	0.939123
GRHL3	1	24645812	24690972	78	1.2174	0.11173	0.939123
AC007557.1	2	217735495	217736362	2	1.217	0.1118	0.939123
DDB1	11	61066923	61110068	12	1.2164	0.11191	0.939123
PDGFRL	8	17433942	17501580	492	1.2164	0.11192	0.939123
ZKSCAN4	6	28212401	28227011	28	1.2163	0.11193	0.939123
LRRC8E	19	7953390	7966901	38	1.2163	0.11194	0.939123
ASB14	3	57302375	57326710	27	1.2162	0.11195	0.939123
TBR1	2	162272605	162282381	6	1.216	0.112	0.939123
TAS2R3	7	141463897	141464997	2	1.2158	0.11204	0.939123
RAB42	1	28918712	28921955	3	1.2155	0.11208	0.939123
PNMAL1	19	46969748	46974820	25	1.2154	0.1121	0.939123
PCDHB11	5	140579183	140582618	7	1.2153	0.11212	0.939123
SUGP2	19	19101697	19144832	65	1.2153	0.11213	0.939123
S100A11	1	152004982	152020383	18	1.2152	0.11215	0.939123
CAMSAP2	1	200708686	200829832	218	1.2151	0.11217	0.939123
WIF1	12	65444406	65515346	117	1.215	0.11219	0.939123
NYAP2	2	226265364	226518734	388	1.2143	0.11231	0.939123
TVP23C-CDRT4	17	15339338	15466875	313	1.2143	0.11231	0.939123
FPR2	19	52255279	52273779	71	1.2143	0.11232	0.939123
CAPRIN1	11	34073230	34122703	111	1.214	0.11238	0.939123
METAP1	4	99916771	99983964	128	1.214	0.11238	0.939123
AIPL1	17	6297013	6338519	199	1.2136	0.11246	0.939123
CTD-2547L24.3	14	91709103	91717426	29	1.2136	0.11246	0.939123
ZNF845	19	53837002	53858122	91	1.2134	0.11249	0.939123
SLC38A2	12	46751972	46766650	18	1.2133	0.1125	0.939123
[truncated: 16,655 more rows]

## Sheet: T7.tissue53
Table 7.Tissue enrichment analysis for genes differentially associated with the two disorders (performed in 53 general tissue types in GTEx using MAGMA)
Tissues with an adjusted p-value below 0.05 (FDR) are highlighted in bold.
Name	Coefficient	Coefficient_std_error	Coefficient_P_value	P(FDR)
Brain_Putamen_(basal_ganglia)	4.80865e-09	2.1729e-09	0.0134483	0.49
Cells_EBV-transformed_lymphocytes	5.69194e-09	2.81662e-09	0.021648	0.49
Brain_Caudate_(basal_ganglia)	3.75257e-09	2.11071e-09	0.0377128	0.49
Brain_Substantia_nigra	3.60858e-09	2.13385e-09	0.0454077	0.49
Brain_Nucleus_accumbens_(basal_ganglia)	3.56711e-09	2.14093e-09	0.0478415	0.49
Brain_Cerebellar_Hemisphere	3.50485e-09	2.19916e-09	0.0554995	0.49
Brain_Frontal_Cortex_(BA9)	3.00103e-09	2.16145e-09	0.0825022	0.534
Brain_Hippocampus	2.83004e-09	2.05215e-09	0.0839376	0.534
Brain_Spinal_cord_(cervical_c-1)	2.74873e-09	2.15418e-09	0.100978	0.534
Brain_Amygdala	2.66791e-09	2.16215e-09	0.108617	0.534
Brain_Hypothalamus	2.35085e-09	2.14009e-09	0.135998	0.534
Brain_Cortex	2.33802e-09	2.15604e-09	0.139093	0.534
Heart_Atrial_Appendage	2.38953e-09	2.21618e-09	0.140468	0.534
Brain_Anterior_cingulate_cortex_(BA24)	2.40216e-09	2.23711e-09	0.141462	0.534
Minor_Salivary_Gland	2.25199e-09	2.47829e-09	0.181757	0.643
Heart_Left_Ventricle	1.74876e-09	2.40743e-09	0.233797	0.737
Adrenal_Gland	1.72791e-09	2.65652e-09	0.257704	0.737
Pituitary	1.4025e-09	2.25948e-09	0.267392	0.737
Adipose_Subcutaneous	1.34732e-09	2.25526e-09	0.275117	0.737
Brain_Cerebellum	1.28738e-09	2.23762e-09	0.282533	0.737
Pancreas	1.37431e-09	2.5096e-09	0.291976	0.737
Cells_Transformed_fibroblasts	1.10543e-09	2.52944e-09	0.331046	0.797
Spleen	4.17123e-10	2.75501e-09	0.439828	0.999
Breast_Mammary_Tissue	2.12083e-10	2.25693e-09	0.462567	0.999
Nerve_Tibial	-4.31882e-10	2.27468e-09	0.575292	0.999
Artery_Coronary	-6.7063e-10	2.52364e-09	0.60478	0.999
Skin_Sun_Exposed_(Lower_leg)	-7.17823e-10	2.48989e-09	0.61344	0.999
Kidney_Cortex	-7.66298e-10	2.51638e-09	0.619636	0.999
Skin_Not_Sun_Exposed_(Suprapubic)	-8.07505e-10	2.59377e-09	0.622223	0.999
Fallopian_Tube	-1.0653e-09	2.45337e-09	0.667936	0.999
Artery_Tibial	-9.97034e-10	2.23477e-09	0.672254	0.999
Prostate	-1.39467e-09	2.79285e-09	0.691241	0.999
Esophagus_Mucosa	-1.49544e-09	2.73726e-09	0.707579	0.999
Muscle_Skeletal	-1.55748e-09	2.73232e-09	0.715669	0.999
Liver	-1.52576e-09	2.56959e-09	0.723668	0.999
Small_Intestine_Terminal_Ileum	-1.7316e-09	2.89785e-09	0.724929	0.999
Stomach	-1.54756e-09	2.57818e-09	0.725831	0.999
Vagina	-1.59035e-09	2.29023e-09	0.756286	0.999
Thyroid	-1.75215e-09	2.50252e-09	0.758084	0.999
Uterus	-1.83744e-09	2.47036e-09	0.7715	0.999
Whole_Blood	-2.17084e-09	2.63633e-09	0.794869	0.999
Artery_Aorta	-2.33663e-09	2.40713e-09	0.834154	0.999
Adipose_Visceral_(Omentum)	-2.77109e-09	2.37285e-09	0.878563	0.999
Cervix_Endocervix	-3.14685e-09	2.44474e-09	0.900987	0.999
Lung	-3.47979e-09	2.66694e-09	0.904017	0.999
Colon_Transverse	-3.44142e-09	2.54124e-09	0.912168	0.999
Testis	-3.46214e-09	2.26995e-09	0.936396	0.999
Bladder	-3.42606e-09	2.01957e-09	0.955098	0.999
Ovary	-4.19395e-09	2.42589e-09	0.95808	0.999
Cervix_Ectocervix	-3.89541e-09	2.25302e-09	0.958093	0.999
Colon_Sigmoid	-4.63929e-09	2.31919e-09	0.977271	0.999
Esophagus_Muscularis	-7.53595e-09	2.38413e-09	0.999214	0.999
Esophagus_Gastroesophageal_Junction	-8.23846e-09	2.52734e-09	0.999442	0.999

## Sheet: T8.brain13
Table 8. Tissue enrichment analysis within 13 GTEx brain regions
Regions with an adjusted p-value (FDR) below 0.05 are highlighted in bold. This is a competitive analysis comapring each brain regions against others. For example, for the first row, the results are computed for cortex versus other brain regions instead of cortex versus other tissues in GTEx (as in the last table).
Name	Coefficient	Coefficient_std_error	Coefficient_P_value	P(FDR)
Brain_Hippocampus	2.83107e-09	2.13227e-09	0.0921343	0.507
Brain_Frontal_Cortex_(BA9)	2.66896e-09	2.16318e-09	0.108637	0.507
Brain_Spinal_cord_(cervical_c-1)	2.94632e-09	2.47625e-09	0.117057	0.507
Brain_Substantia_nigra	1.90699e-09	2.40823e-09	0.21422	0.696
Brain_Cortex	8.97435e-10	2.23803e-09	0.344213	0.75
Brain_Anterior_cingulate_cortex_(BA24)	8.3037e-10	2.09589e-09	0.345983	0.75
Brain_Cerebellar_Hemisphere	2.12137e-10	2.31954e-09	0.463565	0.758
Brain_Cerebellum	-8.45178e-11	2.83514e-09	0.511891	0.758
Brain_Hypothalamus	-3.08087e-10	2.14708e-09	0.557049	0.758
Brain_Amygdala	-4.72605e-10	2.25245e-09	0.583095	0.758
Brain_Putamen_(basal_ganglia)	-1.52203e-09	2.48017e-09	0.730287	0.863
Brain_Caudate_(basal_ganglia)	-2.92306e-09	2.16351e-09	0.911664	0.944
Brain_Nucleus_accumbens_(basal_ganglia)	-3.2222e-09	2.02679e-09	0.944061	0.944

## Sheet: T9. rg
Table 9. Genetic correlation analysis with 42 related traits.
Genetic correlations with an adjusted p-value below 0.05 are highlighted in bold. P (FDR): FDR method was employed to adjust for multiple testing.
Generally, rg reflects how much the non-shared or unique genetic component of the 1st disorder is genetically correlated with a specific trait, when compared to the 2nd disorder in the pair.
trait1	trait2	PMID	Category	ethnicity	note	rg	se	z	p	P(FDR)	h2_obs	h2_obs_se	h2_int	h2_int_se	gcov_int	gcov_int_se
mdd2018vs.alco2018	Neuroticism	27089181	personality	European	SNPs from the MHC (chr6 26M~34M) region was removed for this traits	0.386	0.101	3.8208	0.0001	0.0039	0.0894	0.0076	0.9894	0.0123	0.0239	0.0057
mdd2018vs.alco2018	Intelligence	28530673	cognitive	European	SNPs from the MHC (chr6 26M~34M) region was removed for this traits	0.2563	0.0855	2.997	0.0027	0.0527	0.1904	0.0104	1.0076	0.0084	-0.0008	0.005
mdd2018vs.alco2018	Years of schooling 2016	27225129	education	European	SNPs from the MHC (chr6 26M~34M) region was removed for this traits	0.1782	0.064	2.7827	0.0054	0.0527	0.1259	0.0045	0.9314	0.0102	0.0056	0.0049
mdd2018vs.alco2018	Autism spectrum disorder	0	psychiatric	European	SNPs from the MHC (chr6 26M~34M) region was removed for this traits	0.3741	0.1339	2.7937	0.0052	0.0527	0.4488	0.0535	0.967	0.007	-0.002	0.0048
mdd2018vs.alco2018	Subjective well being	27089181	psychiatric	European	SNPs from the MHC (chr6 26M~34M) region was removed for this traits	-0.3093	0.1177	-2.6275	0.0086	0.0671	0.0251	0.002	1.0012	0.0074	-0.0151	0.005
mdd2018vs.alco2018	Attention deficit hyperactivity disorder	20732625	psychiatric	European	Caution: using this data may yield results outside bounds due to relative low Z score of the SNP heritability of the trait; SNPs from the MHC (chr6 26M~34M) region was removed for this traits	-0.5885	0.254	-2.317	0.0205	0.133	0.2565	0.0915	1.0053	0.0063	0.0146	0.0043
mdd2018vs.alco2018	Childhood IQ	23358156	education	European	SNPs from the MHC (chr6 26M~34M) region was removed for this traits	0.3284	0.1698	1.9332	0.0532	0.243	0.2778	0.0463	1.0013	0.0092	-0.0032	0.0058
mdd2018vs.alco2018	Mean Pallidum	25607358	brain_volume	European	SNPs from the MHC (chr6 26M~34M) region was removed for this traits	-0.3457	0.1803	-1.9181	0.0551	0.243	0.1669	0.0404	0.9761	0.0069	0.0148	0.0045
mdd2018vs.alco2018	Neuroticism	24828478	personality	European	SNPs from the MHC (chr6 26M~34M) region was removed for this traits	0.3367	0.1763	1.91	0.0561	0.243	0.0146	0.0033	1.0088	0.0066	-0.0043	0.0045
mdd2018vs.alco2018	Bipolar disorder	21926972	psychiatric	European	SNPs from the MHC (chr6 26M~34M) region was removed for this traits	0.1615	0.1043	1.5483	0.1215	0.409	0.4378	0.0375	1.0212	0.0075	-0.0096	0.0054
mdd2018vs.alco2018	PGC cross-disorder analysis	23453885	psychiatric	European	SNPs from the MHC (chr6 26M~34M) region was removed for this traits	0.1694	0.1073	1.5786	0.1144	0.409	0.1712	0.0131	1.0156	0.0115	0.0083	0.0066
mdd2018vs.alco2018	Excessive daytime sleepiness	27992416	sleeping	European	SNPs from the MHC (chr6 26M~34M) region was removed for this traits	0.17	0.1112	1.5287	0.1263	0.409	0.0559	0.0052	0.9986	0.0071	0.0048	0.0041
mdd2018vs.alco2018	Parkinsons disease	19915575	neurological	European	SNPs from the MHC (chr6 26M~34M) region was removed for this traits	-0.1644	0.1209	-1.3593	0.1741	0.507	0.3885	0.1178	1.1255	0.009	0.0146	0.0041
mdd2018vs.alco2018	Insomnia	27992416	sleeping	European	SNPs from the MHC (chr6 26M~34M) region was removed for this traits	0.1393	0.1043	1.3349	0.1819	0.507	0.1344	0.0121	1.0015	0.008	0.0049	0.0048
mdd2018vs.alco2018	Mothers age at death	27015805	aging	European	SNPs from the MHC (chr6 26M~34M) region was removed for this traits	0.2101	0.1622	1.2951	0.1953	0.507	0.0371	0.0077	1.0108	0.0072	0.0011	0.0042
mdd2018vs.alco2018	Mean Accumbens	25607358	brain_volume	European	Caution: using this data may yield results outside bounds due to relative low Z score of the SNP heritability of the trait; SNPs from the MHC (chr6 26M~34M) region was removed for this traits	-0.3035	0.2511	-1.2088	0.2267	0.539	0.094	0.0373	0.9785	0.0065	0.0022	0.0044
mdd2018vs.alco2018	Chronotype	27494321	sleeping	European	SNPs from the MHC (chr6 26M~34M) region was removed for this traits	-0.1047	0.0883	-1.1866	0.2354	0.539	0.1022	0.0057	1.0126	0.0076	0.0046	0.0049
mdd2018vs.alco2018	Years of schooling (proxy cognitive performance)	25201988	education	European	SNPs from the MHC (chr6 26M~34M) region was removed for this traits	0.1138	0.1045	1.0894	0.276	0.598	0.1066	0.0075	1.0277	0.0092	0.0138	0.0054
mdd2018vs.alco2018	Adiponectin	22479202	cardiometabolic	Mixed	Caution: using this data may yield less robust results due to minor departure of the LD structure; SNPs from the MHC (chr6 26M~34M) region was removed for this traits	0.1454	0.1453	1.0005	0.3171	0.651	0.1182	0.0265	1.0237	0.0128	-0.0036	0.0046
mdd2018vs.alco2018	Mean Putamen	25607358	brain_volume	European	SNPs from the MHC (chr6 26M~34M) region was removed for this traits	-0.1284	0.151	-0.85	0.3953	0.7	0.301	0.045	0.9496	0.0072	0.0069	0.0047
mdd2018vs.alco2018	Neo-openness to experience	21173776	personality	European	SNPs from the MHC (chr6 26M~34M) region was removed for this traits	0.1837	0.2047	0.8973	0.3695	0.7	0.1074	0.026	0.9912	0.0065	-0.0011	0.0046
mdd2018vs.alco2018	Years of schooling 2013	23722424	education	European	SNPs from the MHC (chr6 26M~34M) region was removed for this traits	0.0892	0.1049	0.8499	0.3954	0.7	0.0842	0.0064	1.0196	0.0097	0.0144	0.0051
mdd2018vs.alco2018	Coronary artery disease	26343387	cardiometabolic	Mixed	Caution: using this data may yield less robust results due to minor departure of the LD structure; SNPs from the MHC (chr6 26M~34M) region was removed for this traits	-0.0542	0.0871	-0.6227	0.5335	0.771	0.0787	0.0058	1.0468	0.0098	-0.0071	0.0046
mdd2018vs.alco2018	ICV	25607358	brain_volume	European	SNPs from the MHC (chr6 26M~34M) region was removed for this traits	-0.132	0.1905	-0.693	0.4883	0.771	0.1703	0.0445	1.0035	0.0069	0.0045	0.0044
mdd2018vs.alco2018	Neo-conscientiousness	21173776	personality	European	Caution: using this data may yield results outside bounds due to relative low Z score of the SNP heritability of the trait; SNPs from the MHC (chr6 26M~34M) region was removed for this traits	-0.1442	0.2318	-0.6221	0.5339	0.771	0.0773	0.0294	0.9984	0.0069	0.0124	0.0043
mdd2018vs.alco2018	Schizophrenia	25056061	psychiatric	Mixed	Caution: using this data may yield less robust results due to minor departure of the LD structure; SNPs from the MHC (chr6 26M~34M) region was removed for this traits	0.0418	0.0632	0.6605	0.5089	0.771	0.4614	0.0192	1.0494	0.0134	-0.0323	0.0058
mdd2018vs.alco2018	College completion	23722424	education	European	SNPs from the MHC (chr6 26M~34M) region was removed for this traits	0.0727	0.1034	0.7024	0.4824	0.771	0.0795	0.0057	1.0211	0.0089	0.0117	0.0054
mdd2018vs.alco2018	Mean Caudate	25607358	brain_volume	European	SNPs from the MHC (chr6 26M~34M) region was removed for this traits	-0.0787	0.1388	-0.5668	0.5709	0.787	0.2498	0.0396	0.9691	0.0063	0.0022	0.0039
mdd2018vs.alco2018	Sleep duration	27494321	sleeping	European	SNPs from the MHC (chr6 26M~34M) region was removed for this traits	0.0568	0.1042	0.5455	0.5854	0.787	0.0557	0.0052	1.0189	0.0079	-0.0024	0.0047
mdd2018vs.alco2018	Anorexia Nervosa	24514567	psychiatric	European	SNPs from the MHC (chr6 26M~34M) region was removed for this traits	0.0378	0.0948	0.399	0.6899	0.897	0.5295	0.0318	0.9074	0.0075	-0.0179	0.0048
mdd2018vs.alco2018	Mean Hippocampus	25607358	brain_volume	European	SNPs from the MHC (chr6 26M~34M) region was removed for this traits	-0.0382	0.1942	-0.1966	0.8442	0.972	0.1447	0.0389	0.9867	0.0067	0.0043	0.0043
mdd2018vs.alco2018	Parents age at death	27015805	aging	European	SNPs from the MHC (chr6 26M~34M) region was removed for this traits	0.0379	0.1721	0.2199	0.826	0.972	0.0295	0.0073	1.0149	0.0069	0.0047	0.0043
mdd2018vs.alco2018	Fathers age at death	27015805	aging	European	SNPs from the MHC (chr6 26M~34M) region was removed for this traits	-0.0212	0.1428	-0.1484	0.882	0.972	0.0418	0.0069	1.0147	0.0071	0.0075	0.0044
mdd2018vs.alco2018	Attention deficit hyperactivity disorder (GC)	27663945	psychiatric	European	Caution: using this data may yield results outside bounds due to relative low Z score of the SNP heritability of the trait; SNPs from the MHC (chr6 26M~34M) region was removed for this traits	-0.036	0.2368	-0.1521	0.8791	0.972	0.072	0.0296	0.9933	0.0075	0.0016	0.0047
mdd2018vs.alco2018	Attention deficit hyperactivity disorder (No GC)	27663945	psychiatric	European	Caution: using this data may yield results outside bounds due to relative low Z score of the SNP heritability of the trait; SNPs from the MHC (chr6 26M~34M) region was removed for this traits	-0.0347	0.2373	-0.1463	0.8837	0.972	0.0729	0.03	1.008	0.0076	0.0015	0.0047
mdd2018vs.alco2018	Insomnia	28604731	sleeping	European	SNPs from the MHC (chr6 26M~34M) region was removed for this traits	-0.0158	0.1217	-0.1296	0.8969	0.972	0.0476	0.0048	1.0029	0.0071	0.01	0.0047
mdd2018vs.alco2018	Amyotrophic lateral sclerosis	27455348	neurological	European	Caution: using this data may yield results outside bounds due to relative low Z score of the SNP heritability of the trait; SNPs from the MHC (chr6 26M~34M) region was removed for this traits	-0.0142	0.1811	-0.0785	0.9374	0.988	0.0471	0.0131	0.9962	0.0065	-0.012	0.0041
mdd2018vs.alco2018	Mean Thalamus	25607358	brain_volume	European	SNPs from the MHC (chr6 26M~34M) region was removed for this traits	-0.0009	0.1769	-0.0049	0.9961	0.996	0.1408	0.0367	0.9792	0.0065	0.0009	0.004
mdd2018vs.alco2018	Alzheimers disease	24162737	neurological	European	SNPs from the MHC (chr6 26M~34M) region was removed for this traits	-0.0018	0.1788	-0.0098	0.9922	0.996	0.0437	0.0216	1.0675	0.0304	-0.0134	0.0042
mdd2018vs.alco2018	Ischemic stroke	26935894	cardiometabolic	Mixed	Caution: using these data may yield less robust results due to minor departure of the LD structure; SNPs from the MHC (chr6 26M-34M) region were removed for this trait	NA	NA	NA	NA	NA	NA	NA	NA	NA	NA	NA
